# Supplementary material for: The Hydractinia cell atlas reveals cellular and molecular principles of cnidarian coloniality
Source: Nat Commun. 2025 Mar 3;16:2121. doi: 10.1038/s41467-025-57168-z (PMC11876637; doi:10.1038/s41467-025-57168-z)
Supplement: Supplementary file 5 — Supplementary Data 2 [file 41467_2025_57168_MOESM5_ESM.xlsx]

## Sheet: Diamond_blast_output
gene_id	protein_id	ncbi_name	accesion_code_diamond_blast	coverage_diamond_blast	eval_diamond_blast	match_diamond_blast
LOC130612030	XP_057300348.1	melatonin receptor type 1C-like [Hydractinia symbiolongicarpus]	-	-	-	-
LOC130612031	XP_057292351.1	circumsporozoite protein-like [Hydractinia symbiolongicarpus]	-	-	-	-
LOC130612032	XP_057289301.1	thymidylate synthase-like [Hydractinia symbiolongicarpus]	XP_012562270.1	77.2	2.35e-174	XP_012562270.1 PREDICTED: thymidylate synthase-like [Hydra vulgaris]
LOC130612032	XP_057289301.1	thymidylate synthase-like [Hydractinia symbiolongicarpus]	ACS44779.1	75.3	3.21e-167	ACS44779.1 thymidylate synthase [Penaeus vannamei]
LOC130612032	XP_057289301.1	thymidylate synthase-like [Hydractinia symbiolongicarpus]	6K7Q_A	75.3	3.58e-167	6K7Q_A Crystal structure of thymidylate synthase from shrimp [Penaeus vannamei]
LOC130612032	XP_057289301.1	thymidylate synthase-like [Hydractinia symbiolongicarpus]	XP_027238278.1	75.3	1.46e-166	XP_027238278.1 thymidylate synthase-like isoform X3 [Penaeus vannamei]
LOC130612032	XP_057289301.1	thymidylate synthase-like [Hydractinia symbiolongicarpus]	XP_027238277.1	75.3	2.88e-166	XP_027238277.1 thymidylate synthase-like isoform X2 [Penaeus vannamei]
LOC130612032	XP_057289301.1	thymidylate synthase-like [Hydractinia symbiolongicarpus]	XP_027238276.1	75.3	3.83e-166	XP_027238276.1 thymidylate synthase-like isoform X1 [Penaeus vannamei]
LOC130612032	XP_057289301.1	thymidylate synthase-like [Hydractinia symbiolongicarpus]	XP_037801014.1	74.9	3.42e-165	XP_037801014.1 thymidylate synthase-like isoform X3 [Penaeus monodon]
LOC130612032	XP_057289301.1	thymidylate synthase-like [Hydractinia symbiolongicarpus]	XP_037801013.1	74.9	7.24e-165	XP_037801013.1 thymidylate synthase-like isoform X2 [Penaeus monodon]
LOC130612032	XP_057289301.1	thymidylate synthase-like [Hydractinia symbiolongicarpus]	XP_037801012.1	74.9	9.97e-165	XP_037801012.1 thymidylate synthase-like isoform X1 [Penaeus monodon]
LOC130612032	XP_057289301.1	thymidylate synthase-like [Hydractinia symbiolongicarpus]	MPC38944.1	75.6	1.39e-164	MPC38944.1 Thymidylate synthase [Portunus trituberculatus]
LOC130612032	XP_057289301.1	thymidylate synthase-like [Hydractinia symbiolongicarpus]	XP_033123839.1	74.8	1.87e-163	XP_033123839.1 thymidylate synthase-like [Anneissia japonica]
LOC130612032	XP_057289301.1	thymidylate synthase-like [Hydractinia symbiolongicarpus]	XP_028405933.1	75.3	6.92e-163	XP_028405933.1 thymidylate synthase-like [Dendronephthya gigantea]
LOC130612032	XP_057289301.1	thymidylate synthase-like [Hydractinia symbiolongicarpus]	XP_031557589.1	69	7.02e-162	XP_031557589.1 thymidylate synthase-like [Actinia tenebrosa]
LOC130612032	XP_057289301.1	thymidylate synthase-like [Hydractinia symbiolongicarpus]	XP_019624161.1	71.7	4.01e-160	XP_019624161.1 PREDICTED: thymidylate synthase-like [Branchiostoma belcheri]
LOC130612032	XP_057289301.1	thymidylate synthase-like [Hydractinia symbiolongicarpus]	XP_035666882.1	72	6.87e-160	XP_035666882.1 thymidylate synthase-like [Branchiostoma floridae]
LOC130612032	XP_057289301.1	thymidylate synthase-like [Hydractinia symbiolongicarpus]	XP_033751743.1	72.4	3.71e-159	XP_033751743.1 thymidylate synthase-like [Pecten maximus]
LOC130612032	XP_057289301.1	thymidylate synthase-like [Hydractinia symbiolongicarpus]	EDO49153.1	73.2	4.87e-159	EDO49153.1 predicted protein [Nematostella vectensis]
LOC130612032	XP_057289301.1	thymidylate synthase-like [Hydractinia symbiolongicarpus]	XP_013397041.1	68.5	6.08e-159	XP_013397041.1 thymidylate synthase [Lingula anatina]
LOC130612032	XP_057289301.1	thymidylate synthase-like [Hydractinia symbiolongicarpus]	XP_001641216.2	73.2	9.27e-159	XP_001641216.2 thymidylate synthase [Nematostella vectensis]
LOC130612032	XP_057289301.1	thymidylate synthase-like [Hydractinia symbiolongicarpus]	XP_030845525.1	72.7	2.08e-158	XP_030845525.1 thymidylate synthase [Strongylocentrotus purpuratus]
LOC130612032	XP_057289301.1	thymidylate synthase-like [Hydractinia symbiolongicarpus]	XP_003385652.2	72.5	3.26e-158	XP_003385652.2 PREDICTED: thymidylate synthase-like [Amphimedon queenslandica]
LOC130612032	XP_057289301.1	thymidylate synthase-like [Hydractinia symbiolongicarpus]	XP_039263356.1	69.2	3.92e-158	XP_039263356.1 thymidylate synthase-like [Styela clava]
LOC130612032	XP_057289301.1	thymidylate synthase-like [Hydractinia symbiolongicarpus]	XP_022083618.1	66.7	5.19e-158	XP_022083618.1 thymidylate synthase-like [Acanthaster planci]
LOC130612032	XP_057289301.1	thymidylate synthase-like [Hydractinia symbiolongicarpus]	XP_033751747.1	72	6.12e-158	XP_033751747.1 thymidylate synthase-like [Pecten maximus]
LOC130612032	XP_057289301.1	thymidylate synthase-like [Hydractinia symbiolongicarpus]	XP_033646211.1	71.3	2.97e-157	XP_033646211.1 thymidylate synthase-like [Asterias rubens]
LOC130612033	XP_057289302.1	tubulinyl-Tyr carboxypeptidase 1-like [Hydractinia symbiolongicarpus]	XP_032237246.1	51.2	2.79e-75	XP_032237246.1 tubulinyl-Tyr carboxypeptidase 1 isoform X3 [Nematostella vectensis]
LOC130612033	XP_057289302.1	tubulinyl-Tyr carboxypeptidase 1-like [Hydractinia symbiolongicarpus]	XP_001632293.2	51.2	2.79e-75	XP_001632293.2 tubulinyl-Tyr carboxypeptidase 1 isoform X2 [Nematostella vectensis]
LOC130612033	XP_057289302.1	tubulinyl-Tyr carboxypeptidase 1-like [Hydractinia symbiolongicarpus]	XP_019642851.1	46.5	4.43e-74	XP_019642851.1 PREDICTED: vasohibin-1-like isoform X1 [Branchiostoma belcheri]
LOC130612033	XP_057289302.1	tubulinyl-Tyr carboxypeptidase 1-like [Hydractinia symbiolongicarpus]	XP_027038742.1	46.9	8.88e-74	XP_027038742.1 tubulinyl-Tyr carboxypeptidase 2-like isoform X2 [Pocillopora damicornis]
LOC130612033	XP_057289302.1	tubulinyl-Tyr carboxypeptidase 1-like [Hydractinia symbiolongicarpus]	XP_027038741.1	46.9	1.03e-73	XP_027038741.1 tubulinyl-Tyr carboxypeptidase 2-like isoform X1 [Pocillopora damicornis]
LOC130612033	XP_057289302.1	tubulinyl-Tyr carboxypeptidase 1-like [Hydractinia symbiolongicarpus]	XP_015765532.1	48.3	1.46e-73	XP_015765532.1 PREDICTED: vasohibin-1-like [Acropora digitifera]
LOC130612033	XP_057289302.1	tubulinyl-Tyr carboxypeptidase 1-like [Hydractinia symbiolongicarpus]	XP_020623053.1	47.1	2.1e-73	XP_020623053.1 vasohibin-2-like [Orbicella faveolata]
LOC130612033	XP_057289302.1	tubulinyl-Tyr carboxypeptidase 1-like [Hydractinia symbiolongicarpus]	XP_029203612.1	47.9	2.93e-73	XP_029203612.1 tubulinyl-Tyr carboxypeptidase 1-like [Acropora millepora]
LOC130612033	XP_057289302.1	tubulinyl-Tyr carboxypeptidase 1-like [Hydractinia symbiolongicarpus]	XP_022791015.1	46.7	3.57e-73	XP_022791015.1 vasohibin-2-like isoform X2 [Stylophora pistillata]
LOC130612033	XP_057289302.1	tubulinyl-Tyr carboxypeptidase 1-like [Hydractinia symbiolongicarpus]	XP_040267185.1	47.5	3.79e-73	XP_040267185.1 tubulinyl-Tyr carboxypeptidase 1 [Bufo bufo]
LOC130612033	XP_057289302.1	tubulinyl-Tyr carboxypeptidase 1-like [Hydractinia symbiolongicarpus]	XP_022791014.1	46.7	4.15e-73	XP_022791014.1 vasohibin-2-like isoform X1 [Stylophora pistillata]
LOC130612033	XP_057289302.1	tubulinyl-Tyr carboxypeptidase 1-like [Hydractinia symbiolongicarpus]	XP_020894298.1	49.4	4.15e-73	XP_020894298.1 tubulinyl-Tyr carboxypeptidase 2 [Exaiptasia diaphana]
LOC130612033	XP_057289302.1	tubulinyl-Tyr carboxypeptidase 1-like [Hydractinia symbiolongicarpus]	XP_035677078.1	46.9	4.47e-73	XP_035677078.1 tubulinyl-Tyr carboxypeptidase 1-like [Branchiostoma floridae]
LOC130612033	XP_057289302.1	tubulinyl-Tyr carboxypeptidase 1-like [Hydractinia symbiolongicarpus]	XP_022791016.1	46.3	4.75e-73	XP_022791016.1 vasohibin-2-like isoform X3 [Stylophora pistillata]
LOC130612033	XP_057289302.1	tubulinyl-Tyr carboxypeptidase 1-like [Hydractinia symbiolongicarpus]	XP_002165523.2	48.1	9.49e-73	XP_002165523.2 PREDICTED: vasohibin-1-like [Hydra vulgaris]
LOC130612033	XP_057289302.1	tubulinyl-Tyr carboxypeptidase 1-like [Hydractinia symbiolongicarpus]	EDO40230.1	52.2	2.02e-72	EDO40230.1 predicted protein [Nematostella vectensis]
LOC130612033	XP_057289302.1	tubulinyl-Tyr carboxypeptidase 1-like [Hydractinia symbiolongicarpus]	XP_018085836.1	48.5	3.4e-72	XP_018085836.1 PREDICTED: vasohibin-1-like [Xenopus laevis]
LOC130612033	XP_057289302.1	tubulinyl-Tyr carboxypeptidase 1-like [Hydractinia symbiolongicarpus]	XP_040188849.1	48.6	4.22e-71	XP_040188849.1 tubulinyl-Tyr carboxypeptidase 1 [Rana temporaria]
LOC130612033	XP_057289302.1	tubulinyl-Tyr carboxypeptidase 1-like [Hydractinia symbiolongicarpus]	KAE8586064.1	46.9	1.67e-70	KAE8586064.1 hypothetical protein XENTR_v10021538 [Xenopus tropicalis]
LOC130612033	XP_057289302.1	tubulinyl-Tyr carboxypeptidase 1-like [Hydractinia symbiolongicarpus]	XP_013400627.1	45.6	9.77e-70	XP_013400627.1 vasohibin-2 isoform X1 [Lingula anatina]
LOC130612033	XP_057289302.1	tubulinyl-Tyr carboxypeptidase 1-like [Hydractinia symbiolongicarpus]	NP_001135650.1	46.9	1.53e-69	NP_001135650.1 tubulinyl-Tyr carboxypeptidase 1 [Xenopus tropicalis]
LOC130612033	XP_057289302.1	tubulinyl-Tyr carboxypeptidase 1-like [Hydractinia symbiolongicarpus]	KAE8586063.1	46.9	1.83e-69	KAE8586063.1 hypothetical protein XENTR_v10021538 [Xenopus tropicalis]
LOC130612033	XP_057289302.1	tubulinyl-Tyr carboxypeptidase 1-like [Hydractinia symbiolongicarpus]	XP_007530196.2	45.8	2.42e-69	XP_007530196.2 PREDICTED: vasohibin-1 [Erinaceus europaeus]
LOC130612033	XP_057289302.1	tubulinyl-Tyr carboxypeptidase 1-like [Hydractinia symbiolongicarpus]	XP_013400636.1	45.6	2.75e-69	XP_013400636.1 vasohibin-2 isoform X2 [Lingula anatina]
LOC130612033	XP_057289302.1	tubulinyl-Tyr carboxypeptidase 1-like [Hydractinia symbiolongicarpus]	KAE8586062.1	46.9	3.4e-69	KAE8586062.1 hypothetical protein XENTR_v10021538 [Xenopus tropicalis]
LOC130612034	XP_057289303.1	zinc finger protein 134-like [Hydractinia symbiolongicarpus]	-	-	-	-
LOC130612035	XP_057289304.1	caspase-3-like isoform X1 [Hydractinia symbiolongicarpus]	XP_001626560.2	32.3	2.5e-66	XP_001626560.2 caspase-8 [Nematostella vectensis]
LOC130612035	XP_057289304.1	caspase-3-like isoform X1 [Hydractinia symbiolongicarpus]	XP_020892675.1	30.5	1.39e-59	XP_020892675.1 caspase-8 [Exaiptasia diaphana]
LOC130612035	XP_057289304.1	caspase-3-like isoform X1 [Hydractinia symbiolongicarpus]	XP_031561863.1	31.7	6.68e-57	XP_031561863.1 caspase-8-like [Actinia tenebrosa]
LOC130612035	XP_057289304.1	caspase-3-like isoform X1 [Hydractinia symbiolongicarpus]	AJG36591.1	27.9	1.03e-56	AJG36591.1 caspase 8 [Acropora millepora]
LOC130612035	XP_057289304.1	caspase-3-like isoform X1 [Hydractinia symbiolongicarpus]	XP_029183376.1	27.7	1.47e-55	XP_029183376.1 caspase-9-like [Acropora millepora]
LOC130612035	XP_057289304.1	caspase-3-like isoform X1 [Hydractinia symbiolongicarpus]	EDO34460.1	40.5	2.96e-55	EDO34460.1 predicted protein [Nematostella vectensis]
LOC130612035	XP_057289304.1	caspase-3-like isoform X1 [Hydractinia symbiolongicarpus]	XP_022796790.1	27.8	4.31e-55	XP_022796790.1 caspase-8-like isoform X1 [Stylophora pistillata]
LOC130612035	XP_057289304.1	caspase-3-like isoform X1 [Hydractinia symbiolongicarpus]	KXJ18684.1	30.3	4.34e-55	KXJ18684.1 EGF domain-specific O-linked N-acetylglucosamine transferase [Exaiptasia diaphana]
LOC130612035	XP_057289304.1	caspase-3-like isoform X1 [Hydractinia symbiolongicarpus]	XP_022796791.1	27.8	5.88e-55	XP_022796791.1 caspase-8-like isoform X2 [Stylophora pistillata]
LOC130612035	XP_057289304.1	caspase-3-like isoform X1 [Hydractinia symbiolongicarpus]	XP_015756331.1	27.5	1.44e-54	XP_015756331.1 PREDICTED: caspase-3-like [Acropora digitifera]
LOC130612035	XP_057289304.1	caspase-3-like isoform X1 [Hydractinia symbiolongicarpus]	QMS47763.1	26.8	1.06e-53	QMS47763.1 caspase-8-like protein [Fimbriaphyllia ancora]
LOC130612035	XP_057289304.1	caspase-3-like isoform X1 [Hydractinia symbiolongicarpus]	NP_001233725.1	30.1	4.42e-48	NP_001233725.1 caspase-8 [Cricetulus griseus]
LOC130612035	XP_057289304.1	caspase-3-like isoform X1 [Hydractinia symbiolongicarpus]	ACP41139.1	27.8	1.12e-47	ACP41139.1 caspase 8 [Tubifex tubifex]
LOC130612035	XP_057289304.1	caspase-3-like isoform X1 [Hydractinia symbiolongicarpus]	XP_008068978.1	30.2	1.14e-47	XP_008068978.1 caspase-8 [Carlito syrichta]
LOC130612035	XP_057289304.1	caspase-3-like isoform X1 [Hydractinia symbiolongicarpus]	XP_036865066.1	29.8	1.31e-47	XP_036865066.1 caspase-8 isoform X2 [Manis javanica]
LOC130612035	XP_057289304.1	caspase-3-like isoform X1 [Hydractinia symbiolongicarpus]	XP_005070663.1	31	4.41e-47	XP_005070663.1 caspase-8 isoform X1 [Mesocricetus auratus]
LOC130612035	XP_057289304.1	caspase-3-like isoform X1 [Hydractinia symbiolongicarpus]	XP_035161181.1	29.1	5.88e-47	XP_035161181.1 caspase-8 isoform X2 [Callithrix jacchus]
LOC130612035	XP_057289304.1	caspase-3-like isoform X1 [Hydractinia symbiolongicarpus]	XP_035161180.1	29.1	8.2e-47	XP_035161180.1 caspase-8 isoform X1 [Callithrix jacchus]
LOC130612035	XP_057289304.1	caspase-3-like isoform X1 [Hydractinia symbiolongicarpus]	XP_036899510.1	29	1.16e-46	XP_036899510.1 caspase-8 [Sturnira hondurensis]
LOC130612035	XP_057289304.1	caspase-3-like isoform X1 [Hydractinia symbiolongicarpus]	ACH96578.1	34.7	1.47e-46	ACH96578.1 caspase-8 [Tubifex tubifex]
LOC130612035	XP_057289304.1	caspase-3-like isoform X1 [Hydractinia symbiolongicarpus]	XP_036783969.1	30.8	1.81e-46	XP_036783969.1 caspase-8 isoform X1 [Manis pentadactyla]
LOC130612035	XP_057289304.1	caspase-3-like isoform X1 [Hydractinia symbiolongicarpus]	XP_028008898.1	40.2	1.91e-46	XP_028008898.1 caspase-8 [Eptesicus fuscus]
LOC130612035	XP_057289304.1	caspase-3-like isoform X1 [Hydractinia symbiolongicarpus]	XP_036783972.1	38.1	2.06e-46	XP_036783972.1 caspase-8 isoform X2 [Manis pentadactyla]
LOC130612035	XP_057289304.1	caspase-3-like isoform X1 [Hydractinia symbiolongicarpus]	XP_010334739.2	29.1	2.1e-46	XP_010334739.2 caspase-8 isoform X2 [Saimiri boliviensis boliviensis]
LOC130612035	XP_057289304.1	caspase-3-like isoform X1 [Hydractinia symbiolongicarpus]	NXP50474.1	41.5	2.14e-46	NXP50474.1 CASP8 protein [Heliornis fulica]
LOC130612035	XP_057289305.1	caspase-3-like isoform X2 [Hydractinia symbiolongicarpus]	XP_001626560.2	32.3	1.01e-66	XP_001626560.2 caspase-8 [Nematostella vectensis]
LOC130612035	XP_057289305.1	caspase-3-like isoform X2 [Hydractinia symbiolongicarpus]	XP_020892675.1	30.4	5.82e-60	XP_020892675.1 caspase-8 [Exaiptasia diaphana]
LOC130612035	XP_057289305.1	caspase-3-like isoform X2 [Hydractinia symbiolongicarpus]	XP_031561863.1	31.7	3.95e-57	XP_031561863.1 caspase-8-like [Actinia tenebrosa]
LOC130612035	XP_057289305.1	caspase-3-like isoform X2 [Hydractinia symbiolongicarpus]	AJG36591.1	27.9	4.39e-57	AJG36591.1 caspase 8 [Acropora millepora]
LOC130612035	XP_057289305.1	caspase-3-like isoform X2 [Hydractinia symbiolongicarpus]	XP_029183376.1	27.7	6.29e-56	XP_029183376.1 caspase-9-like [Acropora millepora]
LOC130612035	XP_057289305.1	caspase-3-like isoform X2 [Hydractinia symbiolongicarpus]	EDO34460.1	40.5	1.81e-55	EDO34460.1 predicted protein [Nematostella vectensis]
LOC130612035	XP_057289305.1	caspase-3-like isoform X2 [Hydractinia symbiolongicarpus]	XP_022796790.1	27.8	1.85e-55	XP_022796790.1 caspase-8-like isoform X1 [Stylophora pistillata]
LOC130612035	XP_057289305.1	caspase-3-like isoform X2 [Hydractinia symbiolongicarpus]	KXJ18684.1	30.2	1.86e-55	KXJ18684.1 EGF domain-specific O-linked N-acetylglucosamine transferase [Exaiptasia diaphana]
LOC130612035	XP_057289305.1	caspase-3-like isoform X2 [Hydractinia symbiolongicarpus]	XP_022796791.1	27.8	2.53e-55	XP_022796791.1 caspase-8-like isoform X2 [Stylophora pistillata]
LOC130612035	XP_057289305.1	caspase-3-like isoform X2 [Hydractinia symbiolongicarpus]	XP_015756331.1	27.5	6.2e-55	XP_015756331.1 PREDICTED: caspase-3-like [Acropora digitifera]
LOC130612035	XP_057289305.1	caspase-3-like isoform X2 [Hydractinia symbiolongicarpus]	QMS47763.1	26.8	4.61e-54	QMS47763.1 caspase-8-like protein [Fimbriaphyllia ancora]
LOC130612035	XP_057289305.1	caspase-3-like isoform X2 [Hydractinia symbiolongicarpus]	NP_001233725.1	30.1	2.78e-48	NP_001233725.1 caspase-8 [Cricetulus griseus]
LOC130612035	XP_057289305.1	caspase-3-like isoform X2 [Hydractinia symbiolongicarpus]	ACP41139.1	27.8	5.05e-48	ACP41139.1 caspase 8 [Tubifex tubifex]
LOC130612035	XP_057289305.1	caspase-3-like isoform X2 [Hydractinia symbiolongicarpus]	XP_008068978.1	30.2	7.18e-48	XP_008068978.1 caspase-8 [Carlito syrichta]
LOC130612035	XP_057289305.1	caspase-3-like isoform X2 [Hydractinia symbiolongicarpus]	XP_036865066.1	29.8	8.26e-48	XP_036865066.1 caspase-8 isoform X2 [Manis javanica]
LOC130612035	XP_057289305.1	caspase-3-like isoform X2 [Hydractinia symbiolongicarpus]	XP_005070663.1	31	2.79e-47	XP_005070663.1 caspase-8 isoform X1 [Mesocricetus auratus]
LOC130612035	XP_057289305.1	caspase-3-like isoform X2 [Hydractinia symbiolongicarpus]	XP_035161181.1	29.1	3.73e-47	XP_035161181.1 caspase-8 isoform X2 [Callithrix jacchus]
LOC130612035	XP_057289305.1	caspase-3-like isoform X2 [Hydractinia symbiolongicarpus]	XP_035161180.1	29.1	5.2e-47	XP_035161180.1 caspase-8 isoform X1 [Callithrix jacchus]
LOC130612035	XP_057289305.1	caspase-3-like isoform X2 [Hydractinia symbiolongicarpus]	XP_036899510.1	29	7.35e-47	XP_036899510.1 caspase-8 [Sturnira hondurensis]
LOC130612035	XP_057289305.1	caspase-3-like isoform X2 [Hydractinia symbiolongicarpus]	ACH96578.1	34.7	9.29e-47	ACH96578.1 caspase-8 [Tubifex tubifex]
LOC130612035	XP_057289305.1	caspase-3-like isoform X2 [Hydractinia symbiolongicarpus]	XP_036783969.1	30.8	1.15e-46	XP_036783969.1 caspase-8 isoform X1 [Manis pentadactyla]
LOC130612035	XP_057289305.1	caspase-3-like isoform X2 [Hydractinia symbiolongicarpus]	XP_028008898.1	40.2	1.22e-46	XP_028008898.1 caspase-8 [Eptesicus fuscus]
LOC130612035	XP_057289305.1	caspase-3-like isoform X2 [Hydractinia symbiolongicarpus]	XP_036783972.1	38.1	1.31e-46	XP_036783972.1 caspase-8 isoform X2 [Manis pentadactyla]
LOC130612035	XP_057289305.1	caspase-3-like isoform X2 [Hydractinia symbiolongicarpus]	XP_010334739.2	29.1	1.34e-46	XP_010334739.2 caspase-8 isoform X2 [Saimiri boliviensis boliviensis]
LOC130612035	XP_057289305.1	caspase-3-like isoform X2 [Hydractinia symbiolongicarpus]	NXP50474.1	41.5	1.36e-46	NXP50474.1 CASP8 protein [Heliornis fulica]
LOC130612035	XP_057289306.1	caspase-8-like isoform X3 [Hydractinia symbiolongicarpus]	XP_001626560.2	28.8	1.81e-28	XP_001626560.2 caspase-8 [Nematostella vectensis]
LOC130612035	XP_057289306.1	caspase-8-like isoform X3 [Hydractinia symbiolongicarpus]	XP_020892675.1	27.4	4.71e-26	XP_020892675.1 caspase-8 [Exaiptasia diaphana]
LOC130612035	XP_057289306.1	caspase-8-like isoform X3 [Hydractinia symbiolongicarpus]	KXJ18684.1	27.4	1.43e-25	KXJ18684.1 EGF domain-specific O-linked N-acetylglucosamine transferase [Exaiptasia diaphana]
LOC130612035	XP_057289306.1	caspase-8-like isoform X3 [Hydractinia symbiolongicarpus]	XP_013381129.1	28.1	3.95e-24	XP_013381129.1 caspase-8 [Lingula anatina]
LOC130612035	XP_057289306.1	caspase-8-like isoform X3 [Hydractinia symbiolongicarpus]	NXM24625.1	29.7	2.64e-23	NXM24625.1 CASP8 protein [Oxyruncus cristatus]
LOC130612035	XP_057289306.1	caspase-8-like isoform X3 [Hydractinia symbiolongicarpus]	XP_015756325.1	24.3	1.6e-22	XP_015756325.1 PREDICTED: caspase-10-like [Acropora digitifera]
LOC130612035	XP_057289306.1	caspase-8-like isoform X3 [Hydractinia symbiolongicarpus]	XP_031561863.1	28.4	3.18e-22	XP_031561863.1 caspase-8-like [Actinia tenebrosa]
LOC130612035	XP_057289306.1	caspase-8-like isoform X3 [Hydractinia symbiolongicarpus]	AJG36591.1	24	6.01e-22	AJG36591.1 caspase 8 [Acropora millepora]
LOC130612035	XP_057289306.1	caspase-8-like isoform X3 [Hydractinia symbiolongicarpus]	NXG64283.1	27.3	6.24e-22	NXG64283.1 CASP8 protein [Hemiprocne comata]
LOC130612035	XP_057289306.1	caspase-8-like isoform X3 [Hydractinia symbiolongicarpus]	NXP50474.1	45.5	1.11e-21	NXP50474.1 CASP8 protein [Heliornis fulica]
LOC130612035	XP_057289306.1	caspase-8-like isoform X3 [Hydractinia symbiolongicarpus]	NXM21546.1	27.7	1.46e-21	NXM21546.1 CASP8 protein [Ploceus nigricollis]
LOC130612035	XP_057289306.1	caspase-8-like isoform X3 [Hydractinia symbiolongicarpus]	XP_022796790.1	24.3	1.53e-21	XP_022796790.1 caspase-8-like isoform X1 [Stylophora pistillata]
LOC130612035	XP_057289306.1	caspase-8-like isoform X3 [Hydractinia symbiolongicarpus]	NXK15726.1	44.2	1.83e-21	NXK15726.1 CASP8 protein [Herpetotheres cachinnans]
LOC130612035	XP_057289306.1	caspase-8-like isoform X3 [Hydractinia symbiolongicarpus]	XP_022796791.1	24.3	2.06e-21	XP_022796791.1 caspase-8-like isoform X2 [Stylophora pistillata]
LOC130612035	XP_057289306.1	caspase-8-like isoform X3 [Hydractinia symbiolongicarpus]	XP_038277998.1	30.3	2.2e-21	XP_038277998.1 caspase-8-like isoform X1 [Dermochelys coriacea]
LOC130612035	XP_057289306.1	caspase-8-like isoform X3 [Hydractinia symbiolongicarpus]	XP_009816623.1	41.1	3.79e-21	XP_009816623.1 PREDICTED: caspase-8-like, partial [Gavia stellata]
LOC130612035	XP_057289306.1	caspase-8-like isoform X3 [Hydractinia symbiolongicarpus]	XP_037253876.1	44.5	3.86e-21	XP_037253876.1 LOW QUALITY PROTEIN: caspase-8-like [Falco rusticolus]
LOC130612035	XP_057289306.1	caspase-8-like isoform X3 [Hydractinia symbiolongicarpus]	XP_017927167.1	29	3.88e-21	XP_017927167.1 caspase-8 [Manacus vitellinus]
LOC130612035	XP_057289306.1	caspase-8-like isoform X3 [Hydractinia symbiolongicarpus]	XP_037253669.1	44.5	3.93e-21	XP_037253669.1 caspase-8-like [Falco rusticolus]
LOC130612035	XP_057289306.1	caspase-8-like isoform X3 [Hydractinia symbiolongicarpus]	XP_013161015.1	44.5	3.96e-21	XP_013161015.1 caspase-8 isoform X1 [Falco peregrinus]
LOC130612035	XP_057289306.1	caspase-8-like isoform X3 [Hydractinia symbiolongicarpus]	XP_009938109.1	43.6	3.96e-21	XP_009938109.1 PREDICTED: caspase-8 [Opisthocomus hoazin]
LOC130612035	XP_057289306.1	caspase-8-like isoform X3 [Hydractinia symbiolongicarpus]	XP_014133274.1	44.5	3.96e-21	XP_014133274.1 caspase-8 isoform X1 [Falco cherrug]
LOC130612035	XP_057289306.1	caspase-8-like isoform X3 [Hydractinia symbiolongicarpus]	NXG48311.1	27	4.67e-21	NXG48311.1 CASP8 protein [Psilopogon haemacephalus]
LOC130612035	XP_057289306.1	caspase-8-like isoform X3 [Hydractinia symbiolongicarpus]	NWU16777.1	29	5.02e-21	NWU16777.1 CASP8 protein [Cephalopterus ornatus]
LOC130612035	XP_057289306.1	caspase-8-like isoform X3 [Hydractinia symbiolongicarpus]	NXW49192.1	44.5	5.09e-21	NXW49192.1 CASP8 protein [Nyctiprogne leucopyga]
LOC130612037	XP_057289307.1	putative methyltransferase C9orf114 [Hydractinia symbiolongicarpus]	XP_020626841.1	64.5	3.95e-139	XP_020626841.1 putative methyltransferase C9orf114 [Orbicella faveolata]
LOC130612037	XP_057289307.1	putative methyltransferase C9orf114 [Hydractinia symbiolongicarpus]	XP_020626839.1	64.5	5.99e-139	XP_020626839.1 putative methyltransferase C9orf114 [Orbicella faveolata]
LOC130612037	XP_057289307.1	putative methyltransferase C9orf114 [Hydractinia symbiolongicarpus]	XP_022787876.1	62.5	7.65e-134	XP_022787876.1 putative methyltransferase C9orf114 [Stylophora pistillata]
LOC130612037	XP_057289307.1	putative methyltransferase C9orf114 [Hydractinia symbiolongicarpus]	PFX27270.1	62.5	1.16e-133	PFX27270.1 hypothetical protein AWC38_SpisGene8037 [Stylophora pistillata]
LOC130612037	XP_057289307.1	putative methyltransferase C9orf114 [Hydractinia symbiolongicarpus]	XP_029214269.1	67	5.99e-132	XP_029214269.1 putative methyltransferase C9orf114 isoform X2 [Acropora millepora]
LOC130612037	XP_057289307.1	putative methyltransferase C9orf114 [Hydractinia symbiolongicarpus]	XP_029214268.1	66.1	3.04e-131	XP_029214268.1 putative methyltransferase C9orf114 isoform X1 [Acropora millepora]
LOC130612037	XP_057289307.1	putative methyltransferase C9orf114 [Hydractinia symbiolongicarpus]	XP_031565618.1	64.3	1.71e-130	XP_031565618.1 putative methyltransferase C9orf114 [Actinia tenebrosa]
LOC130612037	XP_057289307.1	putative methyltransferase C9orf114 [Hydractinia symbiolongicarpus]	KXJ16648.1	60.1	2.97e-128	KXJ16648.1 putative methyltransferase C9orf114 [Exaiptasia diaphana]
LOC130612037	XP_057289307.1	putative methyltransferase C9orf114 [Hydractinia symbiolongicarpus]	XP_020896336.1	63.4	5.36e-128	XP_020896336.1 putative methyltransferase C9orf114 isoform X1 [Exaiptasia diaphana]
LOC130612037	XP_057289307.1	putative methyltransferase C9orf114 [Hydractinia symbiolongicarpus]	XP_028513733.1	60.1	5.95e-128	XP_028513733.1 putative methyltransferase C9orf114 isoform X2 [Exaiptasia diaphana]
LOC130612037	XP_057289307.1	putative methyltransferase C9orf114 [Hydractinia symbiolongicarpus]	XP_028394946.1	62	7.87e-128	XP_028394946.1 putative methyltransferase C9orf114 homolog [Dendronephthya gigantea]
LOC130612037	XP_057289307.1	putative methyltransferase C9orf114 [Hydractinia symbiolongicarpus]	XP_020777519.1	55.1	7.04e-127	XP_020777519.1 putative methyltransferase C9orf114 homolog [Boleophthalmus pectinirostris]
LOC130612037	XP_057289307.1	putative methyltransferase C9orf114 [Hydractinia symbiolongicarpus]	XP_022099117.1	63.4	5.08e-126	XP_022099117.1 putative methyltransferase C9orf114 isoform X1 [Acanthaster planci]
LOC130612037	XP_057289307.1	putative methyltransferase C9orf114 [Hydractinia symbiolongicarpus]	XP_038045984.1	62.6	6.72e-125	XP_038045984.1 putative methyltransferase C9orf114 homolog [Patiria miniata]
LOC130612037	XP_057289307.1	putative methyltransferase C9orf114 [Hydractinia symbiolongicarpus]	XP_035683196.1	65.7	1.62e-124	XP_035683196.1 putative methyltransferase C9orf114 isoform X2 [Branchiostoma floridae]
LOC130612037	XP_057289307.1	putative methyltransferase C9orf114 [Hydractinia symbiolongicarpus]	XP_019619428.1	63.7	2.57e-124	XP_019619428.1 PREDICTED: putative methyltransferase C9orf114 [Branchiostoma belcheri]
LOC130612037	XP_057289307.1	putative methyltransferase C9orf114 [Hydractinia symbiolongicarpus]	XP_035683195.1	65.7	5.15e-124	XP_035683195.1 putative methyltransferase C9orf114 isoform X1 [Branchiostoma floridae]
LOC130612037	XP_057289307.1	putative methyltransferase C9orf114 [Hydractinia symbiolongicarpus]	XP_015757911.1	63.5	1.57e-123	XP_015757911.1 PREDICTED: putative methyltransferase C9orf114 [Acropora digitifera]
LOC130612037	XP_057289307.1	putative methyltransferase C9orf114 [Hydractinia symbiolongicarpus]	XP_033845936.1	59.7	3.24e-123	XP_033845936.1 putative methyltransferase C9orf114 homolog [Periophthalmus magnuspinnatus]
LOC130612037	XP_057289307.1	putative methyltransferase C9orf114 [Hydractinia symbiolongicarpus]	XP_030004325.1	55.2	3.95e-123	XP_030004325.1 putative methyltransferase C9orf114 homolog isoform X2 [Sphaeramia orbicularis]
LOC130612037	XP_057289307.1	putative methyltransferase C9orf114 [Hydractinia symbiolongicarpus]	XP_013862036.1	59.2	5.59e-123	XP_013862036.1 PREDICTED: putative methyltransferase C9orf114 homolog [Austrofundulus limnaeus]
LOC130612037	XP_057289307.1	putative methyltransferase C9orf114 [Hydractinia symbiolongicarpus]	XP_033502985.1	58.8	6.19e-123	XP_033502985.1 putative methyltransferase C9orf114 homolog [Epinephelus lanceolatus]
LOC130612037	XP_057289307.1	putative methyltransferase C9orf114 [Hydractinia symbiolongicarpus]	XP_017263396.1	54	1.12e-122	XP_017263396.1 putative methyltransferase C9orf114 homolog [Kryptolebias marmoratus]
LOC130612037	XP_057289307.1	putative methyltransferase C9orf114 [Hydractinia symbiolongicarpus]	XP_028318643.1	54.3	1.54e-122	XP_028318643.1 putative methyltransferase C9orf114 homolog isoform X4 [Gouania willdenowi]
LOC130612037	XP_057289307.1	putative methyltransferase C9orf114 [Hydractinia symbiolongicarpus]	XP_034047403.1	58	1.59e-122	XP_034047403.1 putative methyltransferase C9orf114 homolog isoform X1 [Thalassophryne amazonica]
LOC130612038	XP_057289308.1	cysteine and glycine-rich protein 1-like [Hydractinia symbiolongicarpus]	XP_002162816.2	70.2	1.16e-100	XP_002162816.2 PREDICTED: cysteine and glycine-rich protein 2-like [Hydra vulgaris]
LOC130612038	XP_057289308.1	cysteine and glycine-rich protein 1-like [Hydractinia symbiolongicarpus]	CCH23130.1	71.7	6.72e-97	CCH23130.1 cysteine and glycine-rich protein [Clytia hemisphaerica]
LOC130612038	XP_057289308.1	cysteine and glycine-rich protein 1-like [Hydractinia symbiolongicarpus]	XP_002157442.2	57.7	3.83e-68	XP_002157442.2 PREDICTED: cysteine and glycine-rich protein 2-like [Hydra vulgaris]
LOC130612038	XP_057289308.1	cysteine and glycine-rich protein 1-like [Hydractinia symbiolongicarpus]	XP_033645875.1	52	1.67e-63	XP_033645875.1 cysteine and glycine-rich protein 1-like [Asterias rubens]
LOC130612038	XP_057289308.1	cysteine and glycine-rich protein 1-like [Hydractinia symbiolongicarpus]	XP_024148895.1	51.8	1.36e-60	XP_024148895.1 cysteine and glycine-rich protein 1a [Oryzias melastigma]
LOC130612038	XP_057289308.1	cysteine and glycine-rich protein 1-like [Hydractinia symbiolongicarpus]	XP_022082829.1	51.5	3.42e-60	XP_022082829.1 cysteine and glycine-rich protein 1-like [Acanthaster planci]
LOC130612038	XP_057289308.1	cysteine and glycine-rich protein 1-like [Hydractinia symbiolongicarpus]	XP_030277941.1	52.3	3.89e-60	XP_030277941.1 cysteine and glycine-rich protein 1-like [Sparus aurata]
LOC130612038	XP_057289308.1	cysteine and glycine-rich protein 1-like [Hydractinia symbiolongicarpus]	NP_001158469.1	50.5	4.42e-60	NP_001158469.1 cysteine and glycine-rich protein 2 [Saccoglossus kowalevskii]
LOC130612038	XP_057289308.1	cysteine and glycine-rich protein 1-like [Hydractinia symbiolongicarpus]	XP_004363714.1	54.3	4.85e-60	XP_004363714.1 zyxin-binding protein [Capsaspora owczarzaki ATCC 30864]
LOC130612038	XP_057289308.1	cysteine and glycine-rich protein 1-like [Hydractinia symbiolongicarpus]	XP_034000666.1	51.8	7.82e-60	XP_034000666.1 cysteine and glycine-rich protein 1a [Trematomus bernacchii]
LOC130612038	XP_057289308.1	cysteine and glycine-rich protein 1-like [Hydractinia symbiolongicarpus]	EDO37668.1	53.1	9.76e-60	EDO37668.1 predicted protein, partial [Nematostella vectensis]
LOC130612038	XP_057289308.1	cysteine and glycine-rich protein 1-like [Hydractinia symbiolongicarpus]	XP_034982630.1	50.8	1.11e-59	XP_034982630.1 cysteine and glycine-rich protein 2 [Zootoca vivipara]
LOC130612038	XP_057289308.1	cysteine and glycine-rich protein 1-like [Hydractinia symbiolongicarpus]	XP_010764972.1	51.8	1.11e-59	XP_010764972.1 PREDICTED: cysteine and glycine-rich protein 1 [Notothenia coriiceps]
LOC130612038	XP_057289308.1	cysteine and glycine-rich protein 1-like [Hydractinia symbiolongicarpus]	XP_034065280.1	51.8	1.57e-59	XP_034065280.1 cysteine and glycine-rich protein 1a [Gymnodraco acuticeps]
LOC130612038	XP_057289308.1	cysteine and glycine-rich protein 1-like [Hydractinia symbiolongicarpus]	XP_015262150.1	50.8	2.23e-59	XP_015262150.1 PREDICTED: cysteine and glycine-rich protein 2 [Gekko japonicus]
LOC130612038	XP_057289308.1	cysteine and glycine-rich protein 1-like [Hydractinia symbiolongicarpus]	XP_028603481.1	50.3	3.16e-59	XP_028603481.1 cysteine and glycine-rich protein 2 [Podarcis muralis]
LOC130612038	XP_057289308.1	cysteine and glycine-rich protein 1-like [Hydractinia symbiolongicarpus]	XP_034259012.1	51.3	3.16e-59	XP_034259012.1 cysteine and glycine-rich protein 2 isoform X2 [Pantherophis guttatus]
LOC130612038	XP_057289308.1	cysteine and glycine-rich protein 1-like [Hydractinia symbiolongicarpus]	XP_026223872.1	50.8	4.48e-59	XP_026223872.1 cysteine and glycine-rich protein 1a isoform X1 [Anabas testudineus]
LOC130612038	XP_057289308.1	cysteine and glycine-rich protein 1-like [Hydractinia symbiolongicarpus]	XP_020659876.1	50.8	4.48e-59	XP_020659876.1 cysteine and glycine-rich protein 2 [Pogona vitticeps]
LOC130612038	XP_057289308.1	cysteine and glycine-rich protein 1-like [Hydractinia symbiolongicarpus]	XP_023812407.1	50.8	4.48e-59	XP_023812407.1 cysteine and glycine-rich protein 2 [Oryzias latipes]
LOC130612038	XP_057289308.1	cysteine and glycine-rich protein 1-like [Hydractinia symbiolongicarpus]	XP_015823448.1	50.8	6.35e-59	XP_015823448.1 PREDICTED: cysteine and glycine-rich protein 1 [Nothobranchius furzeri]
LOC130612038	XP_057289308.1	cysteine and glycine-rich protein 1-like [Hydractinia symbiolongicarpus]	XP_036961361.1	51.3	6.35e-59	XP_036961361.1 cysteine and glycine-rich protein 1-like [Acanthopagrus latus]
LOC130612038	XP_057289308.1	cysteine and glycine-rich protein 1-like [Hydractinia symbiolongicarpus]	XP_026523447.1	51.3	6.35e-59	XP_026523447.1 cysteine and glycine-rich protein 2 isoform X2 [Notechis scutatus]
LOC130612038	XP_057289308.1	cysteine and glycine-rich protein 1-like [Hydractinia symbiolongicarpus]	XP_015675172.1	51.3	9.01e-59	XP_015675172.1 cysteine and glycine-rich protein 2 [Protobothrops mucrosquamatus]
LOC130612038	XP_057289308.1	cysteine and glycine-rich protein 1-like [Hydractinia symbiolongicarpus]	ETE60703.1	50.8	9.01e-59	ETE60703.1 Cysteine and glycine-rich protein 2 [Ophiophagus hannah]
LOC130612038	XP_057289309.1	cysteine and glycine-rich protein 1-like [Hydractinia symbiolongicarpus]	XP_002162816.2	70.2	1.16e-100	XP_002162816.2 PREDICTED: cysteine and glycine-rich protein 2-like [Hydra vulgaris]
LOC130612038	XP_057289309.1	cysteine and glycine-rich protein 1-like [Hydractinia symbiolongicarpus]	CCH23130.1	71.7	6.72e-97	CCH23130.1 cysteine and glycine-rich protein [Clytia hemisphaerica]
LOC130612038	XP_057289309.1	cysteine and glycine-rich protein 1-like [Hydractinia symbiolongicarpus]	XP_002157442.2	57.7	3.83e-68	XP_002157442.2 PREDICTED: cysteine and glycine-rich protein 2-like [Hydra vulgaris]
LOC130612038	XP_057289309.1	cysteine and glycine-rich protein 1-like [Hydractinia symbiolongicarpus]	XP_033645875.1	52	1.67e-63	XP_033645875.1 cysteine and glycine-rich protein 1-like [Asterias rubens]
LOC130612038	XP_057289309.1	cysteine and glycine-rich protein 1-like [Hydractinia symbiolongicarpus]	XP_024148895.1	51.8	1.36e-60	XP_024148895.1 cysteine and glycine-rich protein 1a [Oryzias melastigma]
LOC130612038	XP_057289309.1	cysteine and glycine-rich protein 1-like [Hydractinia symbiolongicarpus]	XP_022082829.1	51.5	3.42e-60	XP_022082829.1 cysteine and glycine-rich protein 1-like [Acanthaster planci]
LOC130612038	XP_057289309.1	cysteine and glycine-rich protein 1-like [Hydractinia symbiolongicarpus]	XP_030277941.1	52.3	3.89e-60	XP_030277941.1 cysteine and glycine-rich protein 1-like [Sparus aurata]
LOC130612038	XP_057289309.1	cysteine and glycine-rich protein 1-like [Hydractinia symbiolongicarpus]	NP_001158469.1	50.5	4.42e-60	NP_001158469.1 cysteine and glycine-rich protein 2 [Saccoglossus kowalevskii]
LOC130612038	XP_057289309.1	cysteine and glycine-rich protein 1-like [Hydractinia symbiolongicarpus]	XP_004363714.1	54.3	4.85e-60	XP_004363714.1 zyxin-binding protein [Capsaspora owczarzaki ATCC 30864]
LOC130612038	XP_057289309.1	cysteine and glycine-rich protein 1-like [Hydractinia symbiolongicarpus]	XP_034000666.1	51.8	7.82e-60	XP_034000666.1 cysteine and glycine-rich protein 1a [Trematomus bernacchii]
LOC130612038	XP_057289309.1	cysteine and glycine-rich protein 1-like [Hydractinia symbiolongicarpus]	EDO37668.1	53.1	9.76e-60	EDO37668.1 predicted protein, partial [Nematostella vectensis]
LOC130612038	XP_057289309.1	cysteine and glycine-rich protein 1-like [Hydractinia symbiolongicarpus]	XP_034982630.1	50.8	1.11e-59	XP_034982630.1 cysteine and glycine-rich protein 2 [Zootoca vivipara]
LOC130612038	XP_057289309.1	cysteine and glycine-rich protein 1-like [Hydractinia symbiolongicarpus]	XP_010764972.1	51.8	1.11e-59	XP_010764972.1 PREDICTED: cysteine and glycine-rich protein 1 [Notothenia coriiceps]
LOC130612038	XP_057289309.1	cysteine and glycine-rich protein 1-like [Hydractinia symbiolongicarpus]	XP_034065280.1	51.8	1.57e-59	XP_034065280.1 cysteine and glycine-rich protein 1a [Gymnodraco acuticeps]
LOC130612038	XP_057289309.1	cysteine and glycine-rich protein 1-like [Hydractinia symbiolongicarpus]	XP_015262150.1	50.8	2.23e-59	XP_015262150.1 PREDICTED: cysteine and glycine-rich protein 2 [Gekko japonicus]
LOC130612038	XP_057289309.1	cysteine and glycine-rich protein 1-like [Hydractinia symbiolongicarpus]	XP_028603481.1	50.3	3.16e-59	XP_028603481.1 cysteine and glycine-rich protein 2 [Podarcis muralis]
LOC130612038	XP_057289309.1	cysteine and glycine-rich protein 1-like [Hydractinia symbiolongicarpus]	XP_034259012.1	51.3	3.16e-59	XP_034259012.1 cysteine and glycine-rich protein 2 isoform X2 [Pantherophis guttatus]
LOC130612038	XP_057289309.1	cysteine and glycine-rich protein 1-like [Hydractinia symbiolongicarpus]	XP_026223872.1	50.8	4.48e-59	XP_026223872.1 cysteine and glycine-rich protein 1a isoform X1 [Anabas testudineus]
LOC130612038	XP_057289309.1	cysteine and glycine-rich protein 1-like [Hydractinia symbiolongicarpus]	XP_020659876.1	50.8	4.48e-59	XP_020659876.1 cysteine and glycine-rich protein 2 [Pogona vitticeps]
LOC130612038	XP_057289309.1	cysteine and glycine-rich protein 1-like [Hydractinia symbiolongicarpus]	XP_023812407.1	50.8	4.48e-59	XP_023812407.1 cysteine and glycine-rich protein 2 [Oryzias latipes]
LOC130612038	XP_057289309.1	cysteine and glycine-rich protein 1-like [Hydractinia symbiolongicarpus]	XP_015823448.1	50.8	6.35e-59	XP_015823448.1 PREDICTED: cysteine and glycine-rich protein 1 [Nothobranchius furzeri]
LOC130612038	XP_057289309.1	cysteine and glycine-rich protein 1-like [Hydractinia symbiolongicarpus]	XP_036961361.1	51.3	6.35e-59	XP_036961361.1 cysteine and glycine-rich protein 1-like [Acanthopagrus latus]
LOC130612038	XP_057289309.1	cysteine and glycine-rich protein 1-like [Hydractinia symbiolongicarpus]	XP_026523447.1	51.3	6.35e-59	XP_026523447.1 cysteine and glycine-rich protein 2 isoform X2 [Notechis scutatus]
LOC130612038	XP_057289309.1	cysteine and glycine-rich protein 1-like [Hydractinia symbiolongicarpus]	XP_015675172.1	51.3	9.01e-59	XP_015675172.1 cysteine and glycine-rich protein 2 [Protobothrops mucrosquamatus]
LOC130612038	XP_057289309.1	cysteine and glycine-rich protein 1-like [Hydractinia symbiolongicarpus]	ETE60703.1	50.8	9.01e-59	ETE60703.1 Cysteine and glycine-rich protein 2 [Ophiophagus hannah]
LOC130612039	XP_057289310.1	major facilitator superfamily domain-containing protein 6-B-like [Hydractinia symbiolongicarpus]	XP_012560124.1	34.3	4.4e-25	XP_012560124.1 PREDICTED: uncharacterized protein LOC105846192 [Hydra vulgaris]
LOC130612039	XP_057289310.1	major facilitator superfamily domain-containing protein 6-B-like [Hydractinia symbiolongicarpus]	XP_030836169.1	30.2	1.26e-17	XP_030836169.1 major facilitator superfamily domain-containing protein 6 [Strongylocentrotus purpuratus]
LOC130612039	XP_057289310.1	major facilitator superfamily domain-containing protein 6-B-like [Hydractinia symbiolongicarpus]	XP_015923811.1	29.7	4.72e-14	XP_015923811.1 major facilitator superfamily domain-containing protein 6-like [Parasteatoda tepidariorum]
LOC130612039	XP_057289310.1	major facilitator superfamily domain-containing protein 6-B-like [Hydractinia symbiolongicarpus]	MBE7552835.1	29.6	5.18e-14	MBE7552835.1 MFS transporter [Anaerolineales bacterium]
LOC130612039	XP_057289310.1	major facilitator superfamily domain-containing protein 6-B-like [Hydractinia symbiolongicarpus]	XP_023306414.1	27.6	6.62e-13	XP_023306414.1 major facilitator superfamily domain-containing protein 6 [Lucilia cuprina]
LOC130612039	XP_057289310.1	major facilitator superfamily domain-containing protein 6-B-like [Hydractinia symbiolongicarpus]	XP_037818558.1	27.6	6.64e-13	XP_037818558.1 major facilitator superfamily domain-containing protein 6 [Lucilia sericata]
LOC130612039	XP_057289310.1	major facilitator superfamily domain-containing protein 6-B-like [Hydractinia symbiolongicarpus]	XP_019643770.1	35.2	1.23e-12	XP_019643770.1 PREDICTED: LOW QUALITY PROTEIN: major facilitator superfamily domain-containing protein 6-like protein B [Branchiostoma belcheri]
LOC130612039	XP_057289310.1	major facilitator superfamily domain-containing protein 6-B-like [Hydractinia symbiolongicarpus]	KFM80405.1	26.9	1.82e-12	KFM80405.1 Major facilitator superfamily domain-containing protein 6, partial [Stegodyphus mimosarum]
LOC130612039	XP_057289310.1	major facilitator superfamily domain-containing protein 6-B-like [Hydractinia symbiolongicarpus]	XP_037897579.1	26.8	2.07e-12	XP_037897579.1 major facilitator superfamily domain-containing protein 6 [Glossina fuscipes]
LOC130612039	XP_057289310.1	major facilitator superfamily domain-containing protein 6-B-like [Hydractinia symbiolongicarpus]	XP_019640591.1	26.9	2.4e-12	XP_019640591.1 PREDICTED: major facilitator superfamily domain-containing protein 6-like [Branchiostoma belcheri]
LOC130612039	XP_057289310.1	major facilitator superfamily domain-containing protein 6-B-like [Hydractinia symbiolongicarpus]	XP_015918870.1	30.5	3.85e-12	XP_015918870.1 major facilitator superfamily domain-containing protein 6-like [Parasteatoda tepidariorum]
LOC130612039	XP_057289310.1	major facilitator superfamily domain-containing protein 6-B-like [Hydractinia symbiolongicarpus]	XP_002049766.1	27.1	5.1e-12	XP_002049766.1 major facilitator superfamily domain-containing protein 6 [Drosophila virilis]
LOC130612039	XP_057289310.1	major facilitator superfamily domain-containing protein 6-B-like [Hydractinia symbiolongicarpus]	XP_035695161.1	35.2	5.25e-12	XP_035695161.1 major facilitator superfamily domain-containing protein 6-like protein B isoform X2 [Branchiostoma floridae]
LOC130612039	XP_057289310.1	major facilitator superfamily domain-containing protein 6-B-like [Hydractinia symbiolongicarpus]	XP_035695160.1	35.2	5.38e-12	XP_035695160.1 major facilitator superfamily domain-containing protein 6-like protein B isoform X1 [Branchiostoma floridae]
LOC130612039	XP_057289310.1	major facilitator superfamily domain-containing protein 6-B-like [Hydractinia symbiolongicarpus]	XP_002006080.1	27.1	9.1e-12	XP_002006080.1 major facilitator superfamily domain-containing protein 6 [Drosophila mojavensis]
LOC130612039	XP_057289310.1	major facilitator superfamily domain-containing protein 6-B-like [Hydractinia symbiolongicarpus]	XP_012554208.1	27.4	1.31e-11	XP_012554208.1 PREDICTED: major facilitator superfamily domain-containing protein 6-like [Hydra vulgaris]
LOC130612039	XP_057289310.1	major facilitator superfamily domain-containing protein 6-B-like [Hydractinia symbiolongicarpus]	XP_034101853.1	27.1	2.19e-11	XP_034101853.1 major facilitator superfamily domain-containing protein 6 [Drosophila albomicans]
LOC130612039	XP_057289310.1	major facilitator superfamily domain-containing protein 6-B-like [Hydractinia symbiolongicarpus]	XP_031571125.1	29.5	2.44e-11	XP_031571125.1 major facilitator superfamily domain-containing protein 6-like [Actinia tenebrosa]
LOC130612039	XP_057289310.1	major facilitator superfamily domain-containing protein 6-B-like [Hydractinia symbiolongicarpus]	XP_017839952.1	26.6	2.89e-11	XP_017839952.1 major facilitator superfamily domain-containing protein 6 [Drosophila busckii]
LOC130612039	XP_057289310.1	major facilitator superfamily domain-containing protein 6-B-like [Hydractinia symbiolongicarpus]	XP_001986050.1	27.1	2.91e-11	XP_001986050.1 major facilitator superfamily domain-containing protein 6 [Drosophila grimshawi]
LOC130612039	XP_057289310.1	major facilitator superfamily domain-containing protein 6-B-like [Hydractinia symbiolongicarpus]	XP_023173551.1	26.6	2.91e-11	XP_023173551.1 major facilitator superfamily domain-containing protein 6 [Drosophila hydei]
LOC130612039	XP_057289310.1	major facilitator superfamily domain-containing protein 6-B-like [Hydractinia symbiolongicarpus]	XP_030244261.1	26.6	2.91e-11	XP_030244261.1 major facilitator superfamily domain-containing protein 6 [Drosophila navojoa]
LOC130612039	XP_057289310.1	major facilitator superfamily domain-containing protein 6-B-like [Hydractinia symbiolongicarpus]	XP_034479284.1	27.1	2.92e-11	XP_034479284.1 major facilitator superfamily domain-containing protein 6 [Drosophila innubila]
LOC130612039	XP_057289310.1	major facilitator superfamily domain-containing protein 6-B-like [Hydractinia symbiolongicarpus]	XP_030558725.1	26.6	2.92e-11	XP_030558725.1 major facilitator superfamily domain-containing protein 6 [Drosophila novamexicana]
LOC130612039	XP_057289310.1	major facilitator superfamily domain-containing protein 6-B-like [Hydractinia symbiolongicarpus]	KAF8766472.1	31.8	3.09e-11	KAF8766472.1 Major facilitator superfamily like protein [Argiope bruennichi]
LOC130612040	XP_057289311.1	putative uncharacterized protein DDB_G0282133 [Hydractinia symbiolongicarpus]	XP_012564300.1	35	1.3e-14	XP_012564300.1 PREDICTED: uncharacterized protein LOC101238420, partial [Hydra vulgaris]
LOC130612040	XP_057289311.1	putative uncharacterized protein DDB_G0282133 [Hydractinia symbiolongicarpus]	XP_031552139.1	33.1	8.65e-11	XP_031552139.1 uncharacterized protein LOC116289382 [Actinia tenebrosa]
LOC130612040	XP_057289311.1	putative uncharacterized protein DDB_G0282133 [Hydractinia symbiolongicarpus]	TVR14504.1	30.1	4.17e-09	TVR14504.1 hypothetical protein EA401_04375 [Planctomycetes bacterium]
LOC130612040	XP_057289311.1	putative uncharacterized protein DDB_G0282133 [Hydractinia symbiolongicarpus]	XP_032227275.1	30.4	2.5e-08	XP_032227275.1 uncharacterized protein LOC5503106 isoform X1 [Nematostella vectensis]
LOC130612040	XP_057289311.1	putative uncharacterized protein DDB_G0282133 [Hydractinia symbiolongicarpus]	HHS75033.1	35.3	5.13e-08	HHS75033.1 hypothetical protein [Verrucomicrobia subdivision 3 bacterium]
LOC130612040	XP_057289311.1	putative uncharacterized protein DDB_G0282133 [Hydractinia symbiolongicarpus]	KXJ09861.1	33	5.16e-08	KXJ09861.1 N-acetyl-beta-glucosaminyl-glycoprotein 4-beta-N-acetylgalactosaminyltransferase 1 [Exaiptasia diaphana]
LOC130612040	XP_057289311.1	putative uncharacterized protein DDB_G0282133 [Hydractinia symbiolongicarpus]	XP_032227277.1	30	9.93e-08	XP_032227277.1 uncharacterized protein LOC116610679 [Nematostella vectensis]
LOC130612040	XP_057289311.1	putative uncharacterized protein DDB_G0282133 [Hydractinia symbiolongicarpus]	XP_028517049.1	33	1.32e-07	XP_028517049.1 uncharacterized protein LOC110246322 [Exaiptasia diaphana]
LOC130612040	XP_057289311.1	putative uncharacterized protein DDB_G0282133 [Hydractinia symbiolongicarpus]	WP_205880831.1	37.5	4.88e-05	WP_205880831.1 lamin tail domain-containing protein, partial [Limisphaera ngatamarikiensis]
LOC130612040	XP_057289311.1	putative uncharacterized protein DDB_G0282133 [Hydractinia symbiolongicarpus]	XP_020630168.1	30	9.51e-05	XP_020630168.1 uncharacterized protein LOC110067205 [Orbicella faveolata]
LOC130612040	XP_057289311.1	putative uncharacterized protein DDB_G0282133 [Hydractinia symbiolongicarpus]	XP_032219779.1	26.4	0.000281	XP_032219779.1 uncharacterized protein LOC5519070 isoform X2 [Nematostella vectensis]
LOC130612040	XP_057289311.1	putative uncharacterized protein DDB_G0282133 [Hydractinia symbiolongicarpus]	XP_032219778.1	26.4	0.000282	XP_032219778.1 uncharacterized protein LOC5519070 isoform X1 [Nematostella vectensis]
LOC130612040	XP_057289311.1	putative uncharacterized protein DDB_G0282133 [Hydractinia symbiolongicarpus]	EDO46919.1	26.4	0.000308	EDO46919.1 predicted protein [Nematostella vectensis]
LOC130612040	XP_057289311.1	putative uncharacterized protein DDB_G0282133 [Hydractinia symbiolongicarpus]	NQV02220.1	25.9	0.000364	NQV02220.1 hypothetical protein [Bacteroidia bacterium]
LOC130612040	XP_057289311.1	putative uncharacterized protein DDB_G0282133 [Hydractinia symbiolongicarpus]	XP_030842248.1	28.3	0.000452	XP_030842248.1 fibrocystin-L [Strongylocentrotus purpuratus]
LOC130612040	XP_057289311.1	putative uncharacterized protein DDB_G0282133 [Hydractinia symbiolongicarpus]	RMX61050.1	29.7	0.000709	RMX61050.1 hypothetical protein pdam_00007561, partial [Pocillopora damicornis]
LOC130612042	XP_057289312.1	leucine-rich repeat-containing protein 74B-like [Hydractinia symbiolongicarpus]	XP_004996494.1	32.7	2.01e-08	XP_004996494.1 uncharacterized protein PTSG_02978 [Salpingoeca rosetta]
LOC130612042	XP_057289312.1	leucine-rich repeat-containing protein 74B-like [Hydractinia symbiolongicarpus]	XP_028411320.1	27.5	3.83e-08	XP_028411320.1 leucine-rich repeat-containing protein 74B-like [Dendronephthya gigantea]
LOC130612042	XP_057289312.1	leucine-rich repeat-containing protein 74B-like [Hydractinia symbiolongicarpus]	XP_020602026.1	30.2	1.3e-07	XP_020602026.1 uncharacterized protein LOC110041094 [Orbicella faveolata]
LOC130612042	XP_057289312.1	leucine-rich repeat-containing protein 74B-like [Hydractinia symbiolongicarpus]	XP_020624843.1	28.6	3.66e-07	XP_020624843.1 leucine-rich repeat-containing protein 74B-like [Orbicella faveolata]
LOC130612042	XP_057289312.1	leucine-rich repeat-containing protein 74B-like [Hydractinia symbiolongicarpus]	XP_027038992.1	28.6	4.85e-07	XP_027038992.1 leucine-rich repeat-containing protein 74B-like [Pocillopora damicornis]
LOC130612042	XP_057289312.1	leucine-rich repeat-containing protein 74B-like [Hydractinia symbiolongicarpus]	XP_022799317.1	27.8	8.52e-07	XP_022799317.1 leucine-rich repeat-containing protein 74B-like [Stylophora pistillata]
LOC130612042	XP_057289312.1	leucine-rich repeat-containing protein 74B-like [Hydractinia symbiolongicarpus]	PAA55434.1	28.9	1.14e-06	PAA55434.1 hypothetical protein BOX15_Mlig008361g2 [Macrostomum lignano]
LOC130612042	XP_057289312.1	leucine-rich repeat-containing protein 74B-like [Hydractinia symbiolongicarpus]	XP_032226703.1	42.3	1.5e-06	XP_032226703.1 leucine-rich repeat-containing protein 74A [Nematostella vectensis]
LOC130612042	XP_057289312.1	leucine-rich repeat-containing protein 74B-like [Hydractinia symbiolongicarpus]	PAA60402.1	28.9	1.72e-06	PAA60402.1 hypothetical protein BOX15_Mlig008361g1 [Macrostomum lignano]
LOC130612042	XP_057289312.1	leucine-rich repeat-containing protein 74B-like [Hydractinia symbiolongicarpus]	PFX29001.1	28.7	3.57e-06	PFX29001.1 Leucine-rich repeat-containing protein LOC400891-like [Stylophora pistillata]
LOC130612042	XP_057289312.1	leucine-rich repeat-containing protein 74B-like [Hydractinia symbiolongicarpus]	XP_022785073.1	28.7	3.67e-06	XP_022785073.1 LOW QUALITY PROTEIN: uncharacterized protein LOC111325512 [Stylophora pistillata]
LOC130612042	XP_057289312.1	leucine-rich repeat-containing protein 74B-like [Hydractinia symbiolongicarpus]	XP_019647758.1	30.2	4.41e-06	XP_019647758.1 PREDICTED: leucine-rich repeat-containing protein 74A-like [Branchiostoma belcheri]
LOC130612042	XP_057289312.1	leucine-rich repeat-containing protein 74B-like [Hydractinia symbiolongicarpus]	OQS03757.1	28.4	5.21e-06	OQS03757.1 hypothetical protein THRCLA_03948 [Thraustotheca clavata]
LOC130612042	XP_057289312.1	leucine-rich repeat-containing protein 74B-like [Hydractinia symbiolongicarpus]	XP_015775184.1	37.2	6.08e-06	XP_015775184.1 PREDICTED: leucine-rich repeat-containing protein 74B-like [Acropora digitifera]
LOC130612042	XP_057289312.1	leucine-rich repeat-containing protein 74B-like [Hydractinia symbiolongicarpus]	XP_029182902.1	37.2	6.08e-06	XP_029182902.1 leucine-rich repeat-containing protein 74B-like [Acropora millepora]
LOC130612042	XP_057289312.1	leucine-rich repeat-containing protein 74B-like [Hydractinia symbiolongicarpus]	XP_031561538.1	28.8	8.22e-06	XP_031561538.1 leucine-rich repeat-containing protein 74B-like [Actinia tenebrosa]
LOC130612042	XP_057289312.1	leucine-rich repeat-containing protein 74B-like [Hydractinia symbiolongicarpus]	XP_035676401.1	29.5	1.01e-05	XP_035676401.1 leucine-rich repeat-containing protein 74A-like [Branchiostoma floridae]
LOC130612042	XP_057289312.1	leucine-rich repeat-containing protein 74B-like [Hydractinia symbiolongicarpus]	XP_020916064.1	39.7	2.51e-05	XP_020916064.1 leucine-rich repeat-containing protein 74B [Exaiptasia diaphana]
LOC130612042	XP_057289312.1	leucine-rich repeat-containing protein 74B-like [Hydractinia symbiolongicarpus]	XP_004990716.1	35.7	0.000105	XP_004990716.1 uncharacterized protein PTSG_12731 [Salpingoeca rosetta]
LOC130612042	XP_057289312.1	leucine-rich repeat-containing protein 74B-like [Hydractinia symbiolongicarpus]	XP_001621288.2	34.7	0.000368	XP_001621288.2 leucine-rich repeat-containing protein 74A, partial [Nematostella vectensis]
LOC130612042	XP_057289312.1	leucine-rich repeat-containing protein 74B-like [Hydractinia symbiolongicarpus]	XP_002737275.1	35.2	0.000423	XP_002737275.1 PREDICTED: MAM and LDL-receptor class A domain-containing protein C10orf112-like [Saccoglossus kowalevskii]
LOC130612042	XP_057289312.1	leucine-rich repeat-containing protein 74B-like [Hydractinia symbiolongicarpus]	XP_013383326.1	37.1	0.000472	XP_013383326.1 leucine-rich repeat-containing protein 74A [Lingula anatina]
LOC130612042	XP_057289312.1	leucine-rich repeat-containing protein 74B-like [Hydractinia symbiolongicarpus]	MBA0613463.1	44.1	0.000523	MBA0613463.1 hypothetical protein [Gossypium davidsonii]
LOC130612042	XP_057289312.1	leucine-rich repeat-containing protein 74B-like [Hydractinia symbiolongicarpus]	EDO36359.1	34.7	0.000537	EDO36359.1 predicted protein [Nematostella vectensis]
LOC130612042	XP_057289312.1	leucine-rich repeat-containing protein 74B-like [Hydractinia symbiolongicarpus]	XP_031567677.1	34.7	0.000547	XP_031567677.1 uncharacterized protein LOC116302506 [Actinia tenebrosa]
LOC130612043	XP_057289313.1	ELAV-like protein 3 [Hydractinia symbiolongicarpus]	XP_002156791.3	73.8	2.39e-186	XP_002156791.3 PREDICTED: ELAV-like protein 3 [Hydra vulgaris]
LOC130612043	XP_057289313.1	ELAV-like protein 3 [Hydractinia symbiolongicarpus]	XP_002162771.1	66.2	4.76e-141	XP_002162771.1 PREDICTED: ELAV-like protein 3 [Hydra vulgaris]
LOC130612043	XP_057289313.1	ELAV-like protein 3 [Hydractinia symbiolongicarpus]	AGR42650.1	63.7	3.48e-138	AGR42650.1 ELAV [Hydractinia echinata]
LOC130612043	XP_057289313.1	ELAV-like protein 3 [Hydractinia symbiolongicarpus]	XP_008107773.1	49.9	4.92e-92	XP_008107773.1 PREDICTED: ELAV-like protein 4 isoform X7 [Anolis carolinensis]
LOC130612043	XP_057289313.1	ELAV-like protein 3 [Hydractinia symbiolongicarpus]	XP_008107772.1	49.9	5.75e-92	XP_008107772.1 PREDICTED: ELAV-like protein 4 isoform X6 [Anolis carolinensis]
LOC130612043	XP_057289313.1	ELAV-like protein 3 [Hydractinia symbiolongicarpus]	XP_009074598.1	50.6	6.34e-92	XP_009074598.1 PREDICTED: ELAV-like protein 4 isoform X1 [Acanthisitta chloris]
LOC130612043	XP_057289313.1	ELAV-like protein 3 [Hydractinia symbiolongicarpus]	KFM13009.1	49.4	7.06e-92	KFM13009.1 ELAV-like 4, partial [Aptenodytes forsteri]
LOC130612043	XP_057289313.1	ELAV-like protein 3 [Hydractinia symbiolongicarpus]	KFV80592.1	49.4	7.06e-92	KFV80592.1 ELAV-like 4, partial [Struthio camelus australis]
LOC130612043	XP_057289313.1	ELAV-like protein 3 [Hydractinia symbiolongicarpus]	XP_008107770.1	49.9	7.36e-92	XP_008107770.1 PREDICTED: ELAV-like protein 4 isoform X4 [Anolis carolinensis]
LOC130612043	XP_057289313.1	ELAV-like protein 3 [Hydractinia symbiolongicarpus]	XP_030109116.1	50.3	1.05e-91	XP_030109116.1 ELAV-like protein 4 isoform X20 [Mus musculus]
LOC130612043	XP_057289313.1	ELAV-like protein 3 [Hydractinia symbiolongicarpus]	XP_030109113.1	50.3	1.16e-91	XP_030109113.1 ELAV-like protein 4 isoform X16 [Mus musculus]
LOC130612043	XP_057289313.1	ELAV-like protein 3 [Hydractinia symbiolongicarpus]	XP_008107768.1	49.9	1.2e-91	XP_008107768.1 PREDICTED: ELAV-like protein 4 isoform X2 [Anolis carolinensis]
LOC130612043	XP_057289313.1	ELAV-like protein 3 [Hydractinia symbiolongicarpus]	XP_030109112.1	50.3	1.23e-91	XP_030109112.1 ELAV-like protein 4 isoform X15 [Mus musculus]
LOC130612043	XP_057289313.1	ELAV-like protein 3 [Hydractinia symbiolongicarpus]	XP_008107767.1	49.9	1.48e-91	XP_008107767.1 PREDICTED: ELAV-like protein 4 isoform X1 [Anolis carolinensis]
LOC130612043	XP_057289313.1	ELAV-like protein 3 [Hydractinia symbiolongicarpus]	XP_036019624.1	50.3	1.58e-91	XP_036019624.1 ELAV-like protein 4 isoform X10 [Mus musculus]
LOC130612043	XP_057289313.1	ELAV-like protein 3 [Hydractinia symbiolongicarpus]	XP_030109108.1	50.3	1.68e-91	XP_030109108.1 ELAV-like protein 4 isoform X8 [Mus musculus]
LOC130612043	XP_057289313.1	ELAV-like protein 3 [Hydractinia symbiolongicarpus]	XP_006502860.1	50.3	1.79e-91	XP_006502860.1 ELAV-like protein 4 isoform X5 [Mus musculus]
LOC130612043	XP_057289313.1	ELAV-like protein 3 [Hydractinia symbiolongicarpus]	XP_040262896.1	50.3	1.8e-91	XP_040262896.1 ELAV-like protein 4 isoform X2 [Bufo bufo]
LOC130612043	XP_057289313.1	ELAV-like protein 3 [Hydractinia symbiolongicarpus]	KAF6504832.1	49.6	1.92e-91	KAF6504832.1 ELAV like RNA binding protein 4 [Rousettus aegyptiacus]
LOC130612043	XP_057289313.1	ELAV-like protein 3 [Hydractinia symbiolongicarpus]	KAF6504835.1	49.6	2.11e-91	KAF6504835.1 ELAV like RNA binding protein 4 [Rousettus aegyptiacus]
LOC130612043	XP_057289313.1	ELAV-like protein 3 [Hydractinia symbiolongicarpus]	XP_004413270.1	49.6	2.18e-91	XP_004413270.1 PREDICTED: ELAV-like protein 4 isoform X6 [Odobenus rosmarus divergens]
LOC130612043	XP_057289313.1	ELAV-like protein 3 [Hydractinia symbiolongicarpus]	XP_016069665.1	49.6	2.18e-91	XP_016069665.1 PREDICTED: ELAV-like protein 4 isoform X5 [Miniopterus natalensis]
LOC130612043	XP_057289313.1	ELAV-like protein 3 [Hydractinia symbiolongicarpus]	XP_015666400.1	49.4	2.18e-91	XP_015666400.1 ELAV-like protein 4 isoform X3 [Protobothrops mucrosquamatus]
LOC130612043	XP_057289313.1	ELAV-like protein 3 [Hydractinia symbiolongicarpus]	XP_040262898.1	49.4	2.18e-91	XP_040262898.1 ELAV-like protein 4 isoform X4 [Bufo bufo]
LOC130612043	XP_057289313.1	ELAV-like protein 3 [Hydractinia symbiolongicarpus]	XP_008947511.1	49.4	2.18e-91	XP_008947511.1 PREDICTED: ELAV-like protein 4 isoform X6 [Merops nubicus]
LOC130612044	XP_057289314.1	lens fiber major intrinsic protein-like [Hydractinia symbiolongicarpus]	XP_032238297.1	40.5	4.3e-53	XP_032238297.1 aquaporin AQPAe.a isoform X1 [Nematostella vectensis]
LOC130612044	XP_057289314.1	lens fiber major intrinsic protein-like [Hydractinia symbiolongicarpus]	XP_030206126.1	42.6	8.39e-53	XP_030206126.1 lens fiber major intrinsic protein-like [Gadus morhua]
LOC130612044	XP_057289314.1	lens fiber major intrinsic protein-like [Hydractinia symbiolongicarpus]	XP_010882777.3	38.7	3.68e-52	XP_010882777.3 aquaporin-4 isoform X2 [Esox lucius]
LOC130612044	XP_057289314.1	lens fiber major intrinsic protein-like [Hydractinia symbiolongicarpus]	XP_039605857.1	42.2	4.7e-52	XP_039605857.1 major intrinsic protein of lens fiber a [Polypterus senegalus]
LOC130612044	XP_057289314.1	lens fiber major intrinsic protein-like [Hydractinia symbiolongicarpus]	XP_010882787.4	38.7	4.93e-52	XP_010882787.4 aquaporin-4 isoform X1 [Esox lucius]
LOC130612044	XP_057289314.1	lens fiber major intrinsic protein-like [Hydractinia symbiolongicarpus]	XP_020785343.1	40.8	6.63e-52	XP_020785343.1 lens fiber major intrinsic protein-like [Boleophthalmus pectinirostris]
LOC130612044	XP_057289314.1	lens fiber major intrinsic protein-like [Hydractinia symbiolongicarpus]	XP_033826145.1	40.8	6.63e-52	XP_033826145.1 major intrinsic protein of lens fiber b [Periophthalmus magnuspinnatus]
LOC130612044	XP_057289314.1	lens fiber major intrinsic protein-like [Hydractinia symbiolongicarpus]	XP_010776695.1	40.4	6.63e-52	XP_010776695.1 PREDICTED: lens fiber major intrinsic protein [Notothenia coriiceps]
LOC130612044	XP_057289314.1	lens fiber major intrinsic protein-like [Hydractinia symbiolongicarpus]	XP_028652034.1	41.7	6.63e-52	XP_028652034.1 lens fiber major intrinsic protein-like [Erpetoichthys calabaricus]
LOC130612044	XP_057289314.1	lens fiber major intrinsic protein-like [Hydractinia symbiolongicarpus]	XP_018580792.2	40.8	7.45e-52	XP_018580792.2 lens fiber major intrinsic protein-like [Scleropages formosus]
LOC130612044	XP_057289314.1	lens fiber major intrinsic protein-like [Hydractinia symbiolongicarpus]	XP_033993856.1	35.9	7.52e-52	XP_033993856.1 aquaporin-4-like isoform X1 [Trematomus bernacchii]
LOC130612044	XP_057289314.1	lens fiber major intrinsic protein-like [Hydractinia symbiolongicarpus]	XP_038578085.1	40.8	9.35e-52	XP_038578085.1 major intrinsic protein of lens fiber b [Micropterus salmoides]
LOC130612044	XP_057289314.1	lens fiber major intrinsic protein-like [Hydractinia symbiolongicarpus]	XP_033942991.1	40.4	9.35e-52	XP_033942991.1 major intrinsic protein of lens fiber b [Pseudochaenichthys georgianus]
LOC130612044	XP_057289314.1	lens fiber major intrinsic protein-like [Hydractinia symbiolongicarpus]	XP_029291321.1	40.8	9.35e-52	XP_029291321.1 lens fiber major intrinsic protein-like [Cottoperca gobio]
LOC130612044	XP_057289314.1	lens fiber major intrinsic protein-like [Hydractinia symbiolongicarpus]	XP_033993860.1	38.7	1.3e-51	XP_033993860.1 aquaporin-4-like isoform X3 [Trematomus bernacchii]
LOC130612044	XP_057289314.1	lens fiber major intrinsic protein-like [Hydractinia symbiolongicarpus]	XP_033959503.1	38.7	1.3e-51	XP_033959503.1 aquaporin-4-like isoform X1 [Pseudochaenichthys georgianus]
LOC130612044	XP_057289314.1	lens fiber major intrinsic protein-like [Hydractinia symbiolongicarpus]	XP_034090488.1	38.7	1.3e-51	XP_034090488.1 aquaporin-4-like [Gymnodraco acuticeps]
LOC130612044	XP_057289314.1	lens fiber major intrinsic protein-like [Hydractinia symbiolongicarpus]	XP_037312914.1	40.8	1.32e-51	XP_037312914.1 lens fiber major intrinsic protein-like [Pungitius pungitius]
LOC130612044	XP_057289314.1	lens fiber major intrinsic protein-like [Hydractinia symbiolongicarpus]	XP_033982303.1	40.4	1.32e-51	XP_033982303.1 major intrinsic protein of lens fiber b [Trematomus bernacchii]
LOC130612044	XP_057289314.1	lens fiber major intrinsic protein-like [Hydractinia symbiolongicarpus]	XP_034066832.1	40.4	1.32e-51	XP_034066832.1 major intrinsic protein of lens fiber b [Gymnodraco acuticeps]
LOC130612044	XP_057289314.1	lens fiber major intrinsic protein-like [Hydractinia symbiolongicarpus]	XP_033993859.1	38.7	1.49e-51	XP_033993859.1 aquaporin-4-like isoform X2 [Trematomus bernacchii]
LOC130612044	XP_057289314.1	lens fiber major intrinsic protein-like [Hydractinia symbiolongicarpus]	XP_033959504.1	38.7	1.49e-51	XP_033959504.1 aquaporin-4-like isoform X2 [Pseudochaenichthys georgianus]
LOC130612044	XP_057289314.1	lens fiber major intrinsic protein-like [Hydractinia symbiolongicarpus]	XP_005912760.1	37.8	1.68e-51	XP_005912760.1 PREDICTED: aquaporin-4 isoform X2 [Haplochromis burtoni]
LOC130612044	XP_057289314.1	lens fiber major intrinsic protein-like [Hydractinia symbiolongicarpus]	XP_019734626.1	36.8	1.69e-51	XP_019734626.1 PREDICTED: aquaporin-4 [Hippocampus comes]
LOC130612044	XP_057289314.1	lens fiber major intrinsic protein-like [Hydractinia symbiolongicarpus]	XP_030589305.1	40.8	1.86e-51	XP_030589305.1 lens fiber major intrinsic protein-like [Archocentrus centrarchus]
LOC130612045	XP_057289315.1	uncharacterized protein LOC130612045 [Hydractinia symbiolongicarpus]	XP_022085270.1	36.3	5.88e-147	XP_022085270.1 uncharacterized protein LOC110976371 [Acanthaster planci]
LOC130612045	XP_057289315.1	uncharacterized protein LOC130612045 [Hydractinia symbiolongicarpus]	KAE9553864.1	30.5	8.83e-121	KAE9553864.1 hypothetical protein FO519_002905 [Halicephalobus sp. NKZ332]
LOC130612045	XP_057289315.1	uncharacterized protein LOC130612045 [Hydractinia symbiolongicarpus]	XP_012559658.1	55.8	1.11e-118	XP_012559658.1 PREDICTED: plancitoxin-1-like [Hydra vulgaris]
LOC130612045	XP_057289315.1	uncharacterized protein LOC130612045 [Hydractinia symbiolongicarpus]	XP_011438057.2	29.6	2.1e-89	XP_011438057.2 uncharacterized protein LOC105335719 [Crassostrea gigas]
LOC130612045	XP_057289315.1	uncharacterized protein LOC130612045 [Hydractinia symbiolongicarpus]	XP_028405784.1	43.8	3.42e-89	XP_028405784.1 plancitoxin-1-like [Dendronephthya gigantea]
LOC130612045	XP_057289315.1	uncharacterized protein LOC130612045 [Hydractinia symbiolongicarpus]	KFD56080.1	38.9	3.52e-74	KFD56080.1 hypothetical protein M513_03204 [Trichuris suis]
LOC130612045	XP_057289315.1	uncharacterized protein LOC130612045 [Hydractinia symbiolongicarpus]	XP_037077388.1	39.3	3.77e-72	XP_037077388.1 deoxyribonuclease-2-like [Pollicipes pollicipes]
LOC130612045	XP_057289315.1	uncharacterized protein LOC130612045 [Hydractinia symbiolongicarpus]	XP_034236348.1	37.3	1.24e-71	XP_034236348.1 deoxyribonuclease-2-alpha [Thrips palmi]
LOC130612045	XP_057289315.1	uncharacterized protein LOC130612045 [Hydractinia symbiolongicarpus]	XP_037077387.1	39.2	2.68e-71	XP_037077387.1 deoxyribonuclease-2-like [Pollicipes pollicipes]
LOC130612045	XP_057289315.1	uncharacterized protein LOC130612045 [Hydractinia symbiolongicarpus]	KAG0719615.1	37.7	3.8e-71	KAG0719615.1 Deoxyribonuclease-2-alpha [Chionoecetes opilio]
LOC130612045	XP_057289315.1	uncharacterized protein LOC130612045 [Hydractinia symbiolongicarpus]	CAE1318317.1	40.1	1.54e-70	CAE1318317.1 DNASE2 [Sepia pharaonis]
LOC130612045	XP_057289315.1	uncharacterized protein LOC130612045 [Hydractinia symbiolongicarpus]	TRY68785.1	37.6	3.94e-70	TRY68785.1 hypothetical protein TCAL_03062 [Tigriopus californicus]
LOC130612045	XP_057289315.1	uncharacterized protein LOC130612045 [Hydractinia symbiolongicarpus]	XP_033119525.1	37	3.96e-70	XP_033119525.1 plancitoxin-1-like isoform X1 [Anneissia japonica]
LOC130612045	XP_057289315.1	uncharacterized protein LOC130612045 [Hydractinia symbiolongicarpus]	XP_035684834.1	35.7	5.02e-70	XP_035684834.1 plancitoxin-1-like [Branchiostoma floridae]
LOC130612045	XP_057289315.1	uncharacterized protein LOC130612045 [Hydractinia symbiolongicarpus]	VDI32994.1	36.2	1.96e-69	VDI32994.1 deoxyribonuclease II [Mytilus galloprovincialis]
LOC130612045	XP_057289315.1	uncharacterized protein LOC130612045 [Hydractinia symbiolongicarpus]	CDW55455.1	41.1	2.49e-69	CDW55455.1 Deoxyribonuclease (DNase) II [Trichuris trichiura]
LOC130612045	XP_057289315.1	uncharacterized protein LOC130612045 [Hydractinia symbiolongicarpus]	XP_026280484.1	36.3	3.13e-69	XP_026280484.1 plancitoxin-1 [Frankliniella occidentalis]
LOC130612045	XP_057289315.1	uncharacterized protein LOC130612045 [Hydractinia symbiolongicarpus]	XP_024498810.1	35.1	6.68e-69	XP_024498810.1 Deoxyribonuclease II [Strongyloides ratti]
LOC130612045	XP_057289315.1	uncharacterized protein LOC130612045 [Hydractinia symbiolongicarpus]	XP_023931971.1	35.2	1.28e-68	XP_023931971.1 plancitoxin-1 isoform X3 [Lingula anatina]
LOC130612045	XP_057289315.1	uncharacterized protein LOC130612045 [Hydractinia symbiolongicarpus]	XP_023931970.1	35.2	1.28e-68	XP_023931970.1 plancitoxin-1 isoform X2 [Lingula anatina]
LOC130612045	XP_057289315.1	uncharacterized protein LOC130612045 [Hydractinia symbiolongicarpus]	XP_034299705.1	35.8	1.38e-68	XP_034299705.1 deoxyribonuclease-2-alpha isoform X2 [Crassostrea gigas]
LOC130612045	XP_057289315.1	uncharacterized protein LOC130612045 [Hydractinia symbiolongicarpus]	XP_011438052.2	35.3	1.92e-68	XP_011438052.2 deoxyribonuclease-2-alpha isoform X1 [Crassostrea gigas]
LOC130612045	XP_057289315.1	uncharacterized protein LOC130612045 [Hydractinia symbiolongicarpus]	XP_023931969.1	35.2	2.27e-68	XP_023931969.1 plancitoxin-1 isoform X1 [Lingula anatina]
LOC130612045	XP_057289315.1	uncharacterized protein LOC130612045 [Hydractinia symbiolongicarpus]	XP_009060600.1	36.9	3.12e-68	XP_009060600.1 hypothetical protein LOTGIDRAFT_193211 [Lottia gigantea]
LOC130612045	XP_057289315.1	uncharacterized protein LOC130612045 [Hydractinia symbiolongicarpus]	KAG1660874.1	37.3	3.57e-68	KAG1660874.1 Deoxyribonuclease-2-alpha [Nymphon striatum]
LOC130612046	XP_057289316.1	solute carrier family 22 member 15-like [Hydractinia symbiolongicarpus]	XP_002154656.3	48	8.32e-154	XP_002154656.3 PREDICTED: solute carrier family 22 member 15-like [Hydra vulgaris]
LOC130612046	XP_057289316.1	solute carrier family 22 member 15-like [Hydractinia symbiolongicarpus]	VDI02904.1	33.9	6.21e-89	VDI02904.1 MFS transporter, OCT family, solute carrier family 22 (organic cation transporter), member 4/5 [Mytilus galloprovincialis]
LOC130612046	XP_057289316.1	solute carrier family 22 member 15-like [Hydractinia symbiolongicarpus]	VDI02903.1	33.9	6.57e-89	VDI02903.1 MFS transporter, OCT family, solute carrier family 22 (organic cation transporter), member 4/5 [Mytilus galloprovincialis]
LOC130612046	XP_057289316.1	solute carrier family 22 member 15-like [Hydractinia symbiolongicarpus]	XP_034321982.1	36	1.76e-88	XP_034321982.1 solute carrier family 22 member 21 isoform X2 [Crassostrea gigas]
LOC130612046	XP_057289316.1	solute carrier family 22 member 15-like [Hydractinia symbiolongicarpus]	XP_034321981.1	36	2.49e-88	XP_034321981.1 solute carrier family 22 member 15-like isoform X1 [Crassostrea gigas]
LOC130612046	XP_057289316.1	solute carrier family 22 member 15-like [Hydractinia symbiolongicarpus]	XP_011422060.1	34.5	4.03e-86	XP_011422060.1 organic cation transporter protein [Crassostrea gigas]
LOC130612046	XP_057289316.1	solute carrier family 22 member 15-like [Hydractinia symbiolongicarpus]	XP_022286127.1	33.7	1.15e-85	XP_022286127.1 solute carrier family 22 member 4-like [Crassostrea virginica]
LOC130612046	XP_057289316.1	solute carrier family 22 member 15-like [Hydractinia symbiolongicarpus]	XP_022311529.1	34.6	1.22e-84	XP_022311529.1 solute carrier family 22 member 5-like [Crassostrea virginica]
LOC130612046	XP_057289316.1	solute carrier family 22 member 15-like [Hydractinia symbiolongicarpus]	CAC5398706.1	35.2	2.68e-83	CAC5398706.1 SLC22A4_5 [Mytilus coruscus]
LOC130612046	XP_057289316.1	solute carrier family 22 member 15-like [Hydractinia symbiolongicarpus]	VDI56472.1	34.5	6.23e-81	VDI56472.1 MFS transporter, OCT family, solute carrier family 22 (organic cation transporter), member 4/5 [Mytilus galloprovincialis]
LOC130612046	XP_057289316.1	solute carrier family 22 member 15-like [Hydractinia symbiolongicarpus]	CAC5394467.1	34.3	1.56e-80	CAC5394467.1 SLC22A4_5 [Mytilus coruscus]
LOC130612046	XP_057289316.1	solute carrier family 22 member 15-like [Hydractinia symbiolongicarpus]	XP_022344382.1	31.1	2.37e-80	XP_022344382.1 solute carrier family 22 member 4-like [Crassostrea virginica]
LOC130612046	XP_057289316.1	solute carrier family 22 member 15-like [Hydractinia symbiolongicarpus]	XP_034328200.1	30.8	1.48e-79	XP_034328200.1 solute carrier family 22 member 4 [Crassostrea gigas]
LOC130612046	XP_057289316.1	solute carrier family 22 member 15-like [Hydractinia symbiolongicarpus]	XP_021376651.1	33.3	1.64e-79	XP_021376651.1 organic cation transporter-like protein [Mizuhopecten yessoensis]
LOC130612046	XP_057289316.1	solute carrier family 22 member 15-like [Hydractinia symbiolongicarpus]	XP_033761115.1	32.9	3.23e-79	XP_033761115.1 solute carrier family 22 member 21-like isoform X1 [Pecten maximus]
LOC130612046	XP_057289316.1	solute carrier family 22 member 15-like [Hydractinia symbiolongicarpus]	XP_021376625.1	32.2	5.89e-78	XP_021376625.1 solute carrier family 22 member 6-A-like [Mizuhopecten yessoensis]
LOC130612046	XP_057289316.1	solute carrier family 22 member 15-like [Hydractinia symbiolongicarpus]	VDI77244.1	31.6	6.89e-78	VDI77244.1 MFS transporter, OCT family, solute carrier family 22 (organic cation transporter), member 4/5 [Mytilus galloprovincialis]
LOC130612046	XP_057289316.1	solute carrier family 22 member 15-like [Hydractinia symbiolongicarpus]	XP_021375228.1	31.7	1.76e-76	XP_021375228.1 solute carrier family 22 member 21-like [Mizuhopecten yessoensis]
LOC130612046	XP_057289316.1	solute carrier family 22 member 15-like [Hydractinia symbiolongicarpus]	VDI81806.1	32.1	7.55e-76	VDI81806.1 MFS transporter, OCT family, solute carrier family 22 (organic cation transporter), member 4/5 [Mytilus galloprovincialis]
LOC130612046	XP_057289316.1	solute carrier family 22 member 15-like [Hydractinia symbiolongicarpus]	CAC5421932.1	31.2	8.45e-76	CAC5421932.1 SLC22A4_5 [Mytilus coruscus]
LOC130612046	XP_057289316.1	solute carrier family 22 member 15-like [Hydractinia symbiolongicarpus]	XP_033761028.1	31.9	1.6e-75	XP_033761028.1 LOW QUALITY PROTEIN: solute carrier family 22 member 21-like [Pecten maximus]
LOC130612046	XP_057289316.1	solute carrier family 22 member 15-like [Hydractinia symbiolongicarpus]	XP_022286133.1	31.8	1.11e-74	XP_022286133.1 solute carrier family 22 member 6-A-like [Crassostrea virginica]
LOC130612046	XP_057289316.1	solute carrier family 22 member 15-like [Hydractinia symbiolongicarpus]	XP_021376645.1	31	1.73e-74	XP_021376645.1 organic cation transporter protein-like [Mizuhopecten yessoensis]
LOC130612046	XP_057289316.1	solute carrier family 22 member 15-like [Hydractinia symbiolongicarpus]	VDI23382.1	31.8	2.03e-74	VDI23382.1 MFS transporter, OCT family, solute carrier family 22 (organic cation transporter), member 4/5 [Mytilus galloprovincialis]
LOC130612046	XP_057289316.1	solute carrier family 22 member 15-like [Hydractinia symbiolongicarpus]	XP_005092909.1	32.9	2.1e-74	XP_005092909.1 solute carrier family 22 member 7 [Aplysia californica]
LOC130612047	XP_057289317.1	rab5 GDP/GTP exchange factor-like isoform X1 [Hydractinia symbiolongicarpus]	XP_002161816.1	64.5	4.48e-203	XP_002161816.1 PREDICTED: rab5 GDP/GTP exchange factor-like [Hydra vulgaris]
LOC130612047	XP_057289317.1	rab5 GDP/GTP exchange factor-like isoform X1 [Hydractinia symbiolongicarpus]	XP_020604986.1	48.6	2.36e-136	XP_020604986.1 rab5 GDP/GTP exchange factor-like isoform X1 [Orbicella faveolata]
LOC130612047	XP_057289317.1	rab5 GDP/GTP exchange factor-like isoform X1 [Hydractinia symbiolongicarpus]	XP_022810401.1	46.3	1.48e-131	XP_022810401.1 rab5 GDP/GTP exchange factor-like isoform X2 [Stylophora pistillata]
LOC130612047	XP_057289317.1	rab5 GDP/GTP exchange factor-like isoform X1 [Hydractinia symbiolongicarpus]	XP_022810400.1	46.3	7.91e-130	XP_022810400.1 rab5 GDP/GTP exchange factor-like isoform X1 [Stylophora pistillata]
LOC130612047	XP_057289317.1	rab5 GDP/GTP exchange factor-like isoform X1 [Hydractinia symbiolongicarpus]	XP_027056964.1	46.2	3.82e-129	XP_027056964.1 rab5 GDP/GTP exchange factor-like [Pocillopora damicornis]
LOC130612047	XP_057289317.1	rab5 GDP/GTP exchange factor-like isoform X1 [Hydractinia symbiolongicarpus]	XP_029195634.1	44.9	9.86e-128	XP_029195634.1 rab5 GDP/GTP exchange factor-like isoform X1 [Acropora millepora]
LOC130612047	XP_057289317.1	rab5 GDP/GTP exchange factor-like isoform X1 [Hydractinia symbiolongicarpus]	XP_031569725.1	45.7	2.46e-126	XP_031569725.1 rab5 GDP/GTP exchange factor-like [Actinia tenebrosa]
LOC130612047	XP_057289317.1	rab5 GDP/GTP exchange factor-like isoform X1 [Hydractinia symbiolongicarpus]	XP_020915370.1	45.5	2.16e-124	XP_020915370.1 rab5 GDP/GTP exchange factor [Exaiptasia diaphana]
LOC130612047	XP_057289317.1	rab5 GDP/GTP exchange factor-like isoform X1 [Hydractinia symbiolongicarpus]	XP_001635384.2	44.2	2.52e-123	XP_001635384.2 rab5 GDP/GTP exchange factor isoform X1 [Nematostella vectensis]
LOC130612047	XP_057289317.1	rab5 GDP/GTP exchange factor-like isoform X1 [Hydractinia symbiolongicarpus]	XP_033647001.1	43.9	2.85e-121	XP_033647001.1 rab5 GDP/GTP exchange factor-like isoform X2 [Asterias rubens]
LOC130612047	XP_057289317.1	rab5 GDP/GTP exchange factor-like isoform X1 [Hydractinia symbiolongicarpus]	EDO43321.1	45.3	1.75e-120	EDO43321.1 predicted protein, partial [Nematostella vectensis]
LOC130612047	XP_057289317.1	rab5 GDP/GTP exchange factor-like isoform X1 [Hydractinia symbiolongicarpus]	XP_022102211.1	44.4	2.35e-120	XP_022102211.1 rab5 GDP/GTP exchange factor-like isoform X2 [Acanthaster planci]
LOC130612047	XP_057289317.1	rab5 GDP/GTP exchange factor-like isoform X1 [Hydractinia symbiolongicarpus]	XP_038059266.1	44.2	3.65e-120	XP_038059266.1 rab5 GDP/GTP exchange factor-like isoform X2 [Patiria miniata]
LOC130612047	XP_057289317.1	rab5 GDP/GTP exchange factor-like isoform X1 [Hydractinia symbiolongicarpus]	XP_033646999.1	43.4	8.49e-119	XP_033646999.1 rab5 GDP/GTP exchange factor-like isoform X1 [Asterias rubens]
LOC130612047	XP_057289317.1	rab5 GDP/GTP exchange factor-like isoform X1 [Hydractinia symbiolongicarpus]	XP_022102207.1	43.9	6.99e-118	XP_022102207.1 rab5 GDP/GTP exchange factor-like isoform X1 [Acanthaster planci]
LOC130612047	XP_057289317.1	rab5 GDP/GTP exchange factor-like isoform X1 [Hydractinia symbiolongicarpus]	XP_038059265.1	43.7	1.08e-117	XP_038059265.1 rab5 GDP/GTP exchange factor-like isoform X1 [Patiria miniata]
LOC130612047	XP_057289317.1	rab5 GDP/GTP exchange factor-like isoform X1 [Hydractinia symbiolongicarpus]	XP_002739424.1	43.8	3.96e-117	XP_002739424.1 PREDICTED: rab5 GDP/GTP exchange factor-like [Saccoglossus kowalevskii]
LOC130612047	XP_057289317.1	rab5 GDP/GTP exchange factor-like isoform X1 [Hydractinia symbiolongicarpus]	XP_033102183.1	43.1	1.5e-114	XP_033102183.1 rab5 GDP/GTP exchange factor-like [Anneissia japonica]
LOC130612047	XP_057289317.1	rab5 GDP/GTP exchange factor-like isoform X1 [Hydractinia symbiolongicarpus]	XP_013782947.1	43.2	1.3e-113	XP_013782947.1 rab5 GDP/GTP exchange factor-like [Limulus polyphemus]
LOC130612047	XP_057289317.1	rab5 GDP/GTP exchange factor-like isoform X1 [Hydractinia symbiolongicarpus]	RMX60636.1	42.5	2.74e-112	RMX60636.1 hypothetical protein pdam_00013761, partial [Pocillopora damicornis]
LOC130612047	XP_057289317.1	rab5 GDP/GTP exchange factor-like isoform X1 [Hydractinia symbiolongicarpus]	XP_028407607.1	41.5	4.21e-111	XP_028407607.1 rab5 GDP/GTP exchange factor-like [Dendronephthya gigantea]
LOC130612047	XP_057289317.1	rab5 GDP/GTP exchange factor-like isoform X1 [Hydractinia symbiolongicarpus]	XP_038670086.1	41.9	5.17e-111	XP_038670086.1 rab5 GDP/GTP exchange factor isoform X5 [Scyliorhinus canicula]
LOC130612047	XP_057289317.1	rab5 GDP/GTP exchange factor-like isoform X1 [Hydractinia symbiolongicarpus]	XP_038670085.1	41.6	7.53e-111	XP_038670085.1 rab5 GDP/GTP exchange factor isoform X4 [Scyliorhinus canicula]
LOC130612047	XP_057289317.1	rab5 GDP/GTP exchange factor-like isoform X1 [Hydractinia symbiolongicarpus]	XP_013421873.1	41	8.92e-111	XP_013421873.1 rab5 GDP/GTP exchange factor [Lingula anatina]
LOC130612047	XP_057289317.1	rab5 GDP/GTP exchange factor-like isoform X1 [Hydractinia symbiolongicarpus]	XP_032902084.1	39.8	1.5e-110	XP_032902084.1 rab5 GDP/GTP exchange factor isoform X2 [Amblyraja radiata]
LOC130612047	XP_057289318.1	rab5 GDP/GTP exchange factor-like isoform X2 [Hydractinia symbiolongicarpus]	XP_002161816.1	64.5	1.42e-201	XP_002161816.1 PREDICTED: rab5 GDP/GTP exchange factor-like [Hydra vulgaris]
LOC130612047	XP_057289318.1	rab5 GDP/GTP exchange factor-like isoform X2 [Hydractinia symbiolongicarpus]	XP_020604986.1	48.9	1.14e-136	XP_020604986.1 rab5 GDP/GTP exchange factor-like isoform X1 [Orbicella faveolata]
LOC130612047	XP_057289318.1	rab5 GDP/GTP exchange factor-like isoform X2 [Hydractinia symbiolongicarpus]	XP_022810401.1	46.4	1.43e-131	XP_022810401.1 rab5 GDP/GTP exchange factor-like isoform X2 [Stylophora pistillata]
LOC130612047	XP_057289318.1	rab5 GDP/GTP exchange factor-like isoform X2 [Hydractinia symbiolongicarpus]	XP_022810400.1	46.2	2.7e-130	XP_022810400.1 rab5 GDP/GTP exchange factor-like isoform X1 [Stylophora pistillata]
LOC130612047	XP_057289318.1	rab5 GDP/GTP exchange factor-like isoform X2 [Hydractinia symbiolongicarpus]	XP_027056964.1	46.3	2.09e-128	XP_027056964.1 rab5 GDP/GTP exchange factor-like [Pocillopora damicornis]
LOC130612047	XP_057289318.1	rab5 GDP/GTP exchange factor-like isoform X2 [Hydractinia symbiolongicarpus]	XP_029195634.1	44.8	3.82e-127	XP_029195634.1 rab5 GDP/GTP exchange factor-like isoform X1 [Acropora millepora]
LOC130612047	XP_057289318.1	rab5 GDP/GTP exchange factor-like isoform X2 [Hydractinia symbiolongicarpus]	XP_031569725.1	45.4	6.74e-126	XP_031569725.1 rab5 GDP/GTP exchange factor-like [Actinia tenebrosa]
LOC130612047	XP_057289318.1	rab5 GDP/GTP exchange factor-like isoform X2 [Hydractinia symbiolongicarpus]	XP_020915370.1	45.6	7.37e-125	XP_020915370.1 rab5 GDP/GTP exchange factor [Exaiptasia diaphana]
LOC130612047	XP_057289318.1	rab5 GDP/GTP exchange factor-like isoform X2 [Hydractinia symbiolongicarpus]	XP_001635384.2	44.4	6.89e-123	XP_001635384.2 rab5 GDP/GTP exchange factor isoform X1 [Nematostella vectensis]
LOC130612047	XP_057289318.1	rab5 GDP/GTP exchange factor-like isoform X2 [Hydractinia symbiolongicarpus]	XP_033647001.1	43.8	3.89e-121	XP_033647001.1 rab5 GDP/GTP exchange factor-like isoform X2 [Asterias rubens]
LOC130612047	XP_057289318.1	rab5 GDP/GTP exchange factor-like isoform X2 [Hydractinia symbiolongicarpus]	XP_022102211.1	44.4	2.27e-120	XP_022102211.1 rab5 GDP/GTP exchange factor-like isoform X2 [Acanthaster planci]
LOC130612047	XP_057289318.1	rab5 GDP/GTP exchange factor-like isoform X2 [Hydractinia symbiolongicarpus]	XP_038059266.1	44.1	2.49e-120	XP_038059266.1 rab5 GDP/GTP exchange factor-like isoform X2 [Patiria miniata]
LOC130612047	XP_057289318.1	rab5 GDP/GTP exchange factor-like isoform X2 [Hydractinia symbiolongicarpus]	EDO43321.1	45.5	4.79e-120	EDO43321.1 predicted protein, partial [Nematostella vectensis]
LOC130612047	XP_057289318.1	rab5 GDP/GTP exchange factor-like isoform X2 [Hydractinia symbiolongicarpus]	XP_033646999.1	43.3	1.16e-118	XP_033646999.1 rab5 GDP/GTP exchange factor-like isoform X1 [Asterias rubens]
LOC130612047	XP_057289318.1	rab5 GDP/GTP exchange factor-like isoform X2 [Hydractinia symbiolongicarpus]	XP_022102207.1	43.9	6.76e-118	XP_022102207.1 rab5 GDP/GTP exchange factor-like isoform X1 [Acanthaster planci]
LOC130612047	XP_057289318.1	rab5 GDP/GTP exchange factor-like isoform X2 [Hydractinia symbiolongicarpus]	XP_038059265.1	43.7	7.42e-118	XP_038059265.1 rab5 GDP/GTP exchange factor-like isoform X1 [Patiria miniata]
LOC130612047	XP_057289318.1	rab5 GDP/GTP exchange factor-like isoform X2 [Hydractinia symbiolongicarpus]	XP_002739424.1	44	2.71e-117	XP_002739424.1 PREDICTED: rab5 GDP/GTP exchange factor-like [Saccoglossus kowalevskii]
LOC130612047	XP_057289318.1	rab5 GDP/GTP exchange factor-like isoform X2 [Hydractinia symbiolongicarpus]	XP_033102183.1	43.1	2.58e-115	XP_033102183.1 rab5 GDP/GTP exchange factor-like [Anneissia japonica]
LOC130612047	XP_057289318.1	rab5 GDP/GTP exchange factor-like isoform X2 [Hydractinia symbiolongicarpus]	XP_013782947.1	43.1	1.26e-113	XP_013782947.1 rab5 GDP/GTP exchange factor-like [Limulus polyphemus]
LOC130612047	XP_057289318.1	rab5 GDP/GTP exchange factor-like isoform X2 [Hydractinia symbiolongicarpus]	XP_038670086.1	42	1.12e-112	XP_038670086.1 rab5 GDP/GTP exchange factor isoform X5 [Scyliorhinus canicula]
LOC130612047	XP_057289318.1	rab5 GDP/GTP exchange factor-like isoform X2 [Hydractinia symbiolongicarpus]	XP_038670085.1	41.7	1.15e-112	XP_038670085.1 rab5 GDP/GTP exchange factor isoform X4 [Scyliorhinus canicula]
LOC130612047	XP_057289318.1	rab5 GDP/GTP exchange factor-like isoform X2 [Hydractinia symbiolongicarpus]	XP_032902084.1	39.9	2.3e-112	XP_032902084.1 rab5 GDP/GTP exchange factor isoform X2 [Amblyraja radiata]
LOC130612047	XP_057289318.1	rab5 GDP/GTP exchange factor-like isoform X2 [Hydractinia symbiolongicarpus]	GCB67173.1	42.4	3.69e-112	GCB67173.1 hypothetical protein [Scyliorhinus torazame]
LOC130612047	XP_057289318.1	rab5 GDP/GTP exchange factor-like isoform X2 [Hydractinia symbiolongicarpus]	XP_013421873.1	41.5	5.45e-112	XP_013421873.1 rab5 GDP/GTP exchange factor [Lingula anatina]
LOC130612047	XP_057289318.1	rab5 GDP/GTP exchange factor-like isoform X2 [Hydractinia symbiolongicarpus]	XP_028407607.1	41.3	7.25e-112	XP_028407607.1 rab5 GDP/GTP exchange factor-like [Dendronephthya gigantea]
LOC130612049	XP_057289319.1	cyclic AMP receptor-like protein A isoform X1 [Hydractinia symbiolongicarpus]	XP_004205511.1	40.7	1.51e-81	XP_004205511.1 PREDICTED: cyclic AMP receptor-like protein A [Hydra vulgaris]
LOC130612049	XP_057289319.1	cyclic AMP receptor-like protein A isoform X1 [Hydractinia symbiolongicarpus]	XP_033638265.1	39.8	9.02e-61	XP_033638265.1 cyclic AMP receptor-like protein A isoform X1 [Asterias rubens]
LOC130612049	XP_057289319.1	cyclic AMP receptor-like protein A isoform X1 [Hydractinia symbiolongicarpus]	XP_022093839.1	39.5	1.17e-60	XP_022093839.1 cyclic AMP receptor-like protein A isoform X1 [Acanthaster planci]
LOC130612049	XP_057289319.1	cyclic AMP receptor-like protein A isoform X1 [Hydractinia symbiolongicarpus]	XP_033638268.1	40.1	2.4e-60	XP_033638268.1 cyclic AMP receptor-like protein A isoform X3 [Asterias rubens]
LOC130612049	XP_057289319.1	cyclic AMP receptor-like protein A isoform X1 [Hydractinia symbiolongicarpus]	XP_033638267.1	40.1	2.84e-60	XP_033638267.1 cyclic AMP receptor-like protein A isoform X2 [Asterias rubens]
LOC130612049	XP_057289319.1	cyclic AMP receptor-like protein A isoform X1 [Hydractinia symbiolongicarpus]	XP_022093840.1	39.2	4.4e-60	XP_022093840.1 cyclic AMP receptor-like protein A isoform X2 [Acanthaster planci]
LOC130612049	XP_057289319.1	cyclic AMP receptor-like protein A isoform X1 [Hydractinia symbiolongicarpus]	XP_020902461.1	40.7	1.71e-59	XP_020902461.1 G-protein coupled receptor 1 [Exaiptasia diaphana]
LOC130612049	XP_057289319.1	cyclic AMP receptor-like protein A isoform X1 [Hydractinia symbiolongicarpus]	XP_038050471.1	39.2	3.85e-59	XP_038050471.1 cyclic AMP receptor-like protein A isoform X2 [Patiria miniata]
LOC130612049	XP_057289319.1	cyclic AMP receptor-like protein A isoform X1 [Hydractinia symbiolongicarpus]	XP_038050470.1	39.1	1.85e-58	XP_038050470.1 G-protein coupled receptor 1-like isoform X1 [Patiria miniata]
LOC130612049	XP_057289319.1	cyclic AMP receptor-like protein A isoform X1 [Hydractinia symbiolongicarpus]	XP_031564272.1	39.2	2.89e-58	XP_031564272.1 G-protein coupled receptor 1-like [Actinia tenebrosa]
LOC130612049	XP_057289319.1	cyclic AMP receptor-like protein A isoform X1 [Hydractinia symbiolongicarpus]	PIK35738.1	36.8	1.92e-57	PIK35738.1 putative cyclic AMP receptor-like protein A isoform X2 [Apostichopus japonicus]
LOC130612049	XP_057289319.1	cyclic AMP receptor-like protein A isoform X1 [Hydractinia symbiolongicarpus]	XP_006816465.1	39.6	3.18e-57	XP_006816465.1 PREDICTED: cyclic AMP receptor-like protein A-like isoform X2 [Saccoglossus kowalevskii]
LOC130612049	XP_057289319.1	cyclic AMP receptor-like protein A isoform X1 [Hydractinia symbiolongicarpus]	XP_021369215.1	38.5	4.45e-57	XP_021369215.1 cyclic AMP receptor-like protein A isoform X2 [Mizuhopecten yessoensis]
LOC130612049	XP_057289319.1	cyclic AMP receptor-like protein A isoform X1 [Hydractinia symbiolongicarpus]	XP_006816464.1	39.6	4.6e-57	XP_006816464.1 PREDICTED: cyclic AMP receptor-like protein A-like isoform X1 [Saccoglossus kowalevskii]
LOC130612049	XP_057289319.1	cyclic AMP receptor-like protein A isoform X1 [Hydractinia symbiolongicarpus]	XP_013420698.1	38.2	4.64e-57	XP_013420698.1 cyclic AMP receptor-like protein A [Lingula anatina]
LOC130612049	XP_057289319.1	cyclic AMP receptor-like protein A isoform X1 [Hydractinia symbiolongicarpus]	XP_033759772.1	40.4	1.05e-56	XP_033759772.1 cyclic AMP receptor-like protein A isoform X2 [Pecten maximus]
LOC130612049	XP_057289319.1	cyclic AMP receptor-like protein A isoform X1 [Hydractinia symbiolongicarpus]	XP_033118236.1	37.3	1.62e-56	XP_033118236.1 G-protein coupled receptor 1-like isoform X1 [Anneissia japonica]
LOC130612049	XP_057289319.1	cyclic AMP receptor-like protein A isoform X1 [Hydractinia symbiolongicarpus]	XP_033759771.1	40.5	2.65e-56	XP_033759771.1 cyclic AMP receptor-like protein A isoform X1 [Pecten maximus]
LOC130612049	XP_057289319.1	cyclic AMP receptor-like protein A isoform X1 [Hydractinia symbiolongicarpus]	XP_021369214.1	39	3.16e-56	XP_021369214.1 cyclic AMP receptor-like protein A isoform X1 [Mizuhopecten yessoensis]
LOC130612049	XP_057289319.1	cyclic AMP receptor-like protein A isoform X1 [Hydractinia symbiolongicarpus]	XP_019615878.1	38	1.98e-55	XP_019615878.1 PREDICTED: cyclic AMP receptor-like protein A [Branchiostoma belcheri]
LOC130612049	XP_057289319.1	cyclic AMP receptor-like protein A isoform X1 [Hydractinia symbiolongicarpus]	XP_033118238.1	38.6	2.91e-55	XP_033118238.1 G-protein coupled receptor 1-like isoform X3 [Anneissia japonica]
LOC130612049	XP_057289319.1	cyclic AMP receptor-like protein A isoform X1 [Hydractinia symbiolongicarpus]	XP_033118237.1	37.3	5.31e-54	XP_033118237.1 cyclic AMP receptor-like protein A isoform X2 [Anneissia japonica]
LOC130612049	XP_057289319.1	cyclic AMP receptor-like protein A isoform X1 [Hydractinia symbiolongicarpus]	XP_028400116.1	37.2	2.47e-53	XP_028400116.1 G-protein coupled receptor 1-like [Dendronephthya gigantea]
LOC130612049	XP_057289319.1	cyclic AMP receptor-like protein A isoform X1 [Hydractinia symbiolongicarpus]	XP_030058194.1	38	2.78e-53	XP_030058194.1 cyclic AMP receptor-like protein A isoform X1 [Microcaecilia unicolor]
LOC130612049	XP_057289319.1	cyclic AMP receptor-like protein A isoform X1 [Hydractinia symbiolongicarpus]	XP_036401334.1	38.1	6.62e-53	XP_036401334.1 G-protein coupled receptor 1 [Megalops cyprinoides]
LOC130612049	XP_057289320.1	cyclic AMP receptor-like protein A isoform X2 [Hydractinia symbiolongicarpus]	XP_004205511.1	46.4	1.61e-83	XP_004205511.1 PREDICTED: cyclic AMP receptor-like protein A [Hydra vulgaris]
LOC130612049	XP_057289320.1	cyclic AMP receptor-like protein A isoform X2 [Hydractinia symbiolongicarpus]	XP_032230476.1	40.4	8.39e-62	XP_032230476.1 G-protein coupled receptor 1 [Nematostella vectensis]
LOC130612049	XP_057289320.1	cyclic AMP receptor-like protein A isoform X2 [Hydractinia symbiolongicarpus]	XP_028400116.1	38.1	4.03e-59	XP_028400116.1 G-protein coupled receptor 1-like [Dendronephthya gigantea]
LOC130612049	XP_057289320.1	cyclic AMP receptor-like protein A isoform X2 [Hydractinia symbiolongicarpus]	XP_031564272.1	41.1	2.9e-58	XP_031564272.1 G-protein coupled receptor 1-like [Actinia tenebrosa]
LOC130612049	XP_057289320.1	cyclic AMP receptor-like protein A isoform X2 [Hydractinia symbiolongicarpus]	XP_033638268.1	37.8	3.26e-57	XP_033638268.1 cyclic AMP receptor-like protein A isoform X3 [Asterias rubens]
LOC130612049	XP_057289320.1	cyclic AMP receptor-like protein A isoform X2 [Hydractinia symbiolongicarpus]	XP_033638267.1	37.8	3.84e-57	XP_033638267.1 cyclic AMP receptor-like protein A isoform X2 [Asterias rubens]
LOC130612049	XP_057289320.1	cyclic AMP receptor-like protein A isoform X2 [Hydractinia symbiolongicarpus]	XP_019615878.1	41.9	1.29e-56	XP_019615878.1 PREDICTED: cyclic AMP receptor-like protein A [Branchiostoma belcheri]
LOC130612049	XP_057289320.1	cyclic AMP receptor-like protein A isoform X2 [Hydractinia symbiolongicarpus]	XP_033759771.1	40.3	1.9e-56	XP_033759771.1 cyclic AMP receptor-like protein A isoform X1 [Pecten maximus]
LOC130612049	XP_057289320.1	cyclic AMP receptor-like protein A isoform X2 [Hydractinia symbiolongicarpus]	XP_038050471.1	39	3.7e-56	XP_038050471.1 cyclic AMP receptor-like protein A isoform X2 [Patiria miniata]
LOC130612049	XP_057289320.1	cyclic AMP receptor-like protein A isoform X2 [Hydractinia symbiolongicarpus]	XP_022093839.1	39.8	4.82e-56	XP_022093839.1 cyclic AMP receptor-like protein A isoform X1 [Acanthaster planci]
LOC130612049	XP_057289320.1	cyclic AMP receptor-like protein A isoform X2 [Hydractinia symbiolongicarpus]	XP_020902461.1	39.2	6.45e-56	XP_020902461.1 G-protein coupled receptor 1 [Exaiptasia diaphana]
LOC130612049	XP_057289320.1	cyclic AMP receptor-like protein A isoform X2 [Hydractinia symbiolongicarpus]	XP_033638265.1	38	7.33e-56	XP_033638265.1 cyclic AMP receptor-like protein A isoform X1 [Asterias rubens]
LOC130612049	XP_057289320.1	cyclic AMP receptor-like protein A isoform X2 [Hydractinia symbiolongicarpus]	XP_022289011.1	41.4	9.98e-56	XP_022289011.1 G-protein coupled receptor 1-like isoform X1 [Crassostrea virginica]
LOC130612049	XP_057289320.1	cyclic AMP receptor-like protein A isoform X2 [Hydractinia symbiolongicarpus]	XP_038050470.1	38.7	1.24e-55	XP_038050470.1 G-protein coupled receptor 1-like isoform X1 [Patiria miniata]
LOC130612049	XP_057289320.1	cyclic AMP receptor-like protein A isoform X2 [Hydractinia symbiolongicarpus]	XP_022093840.1	39.4	1.31e-55	XP_022093840.1 cyclic AMP receptor-like protein A isoform X2 [Acanthaster planci]
LOC130612049	XP_057289320.1	cyclic AMP receptor-like protein A isoform X2 [Hydractinia symbiolongicarpus]	XP_021369214.1	40.3	1.78e-55	XP_021369214.1 cyclic AMP receptor-like protein A isoform X1 [Mizuhopecten yessoensis]
LOC130612049	XP_057289320.1	cyclic AMP receptor-like protein A isoform X2 [Hydractinia symbiolongicarpus]	XP_025079292.1	40.6	2.76e-55	XP_025079292.1 cyclic AMP receptor-like protein A isoform X2 [Pomacea canaliculata]
LOC130612049	XP_057289320.1	cyclic AMP receptor-like protein A isoform X2 [Hydractinia symbiolongicarpus]	XP_030837466.1	39.4	2.95e-55	XP_030837466.1 cyclic AMP receptor-like protein A isoform X1 [Strongylocentrotus purpuratus]
LOC130612049	XP_057289320.1	cyclic AMP receptor-like protein A isoform X2 [Hydractinia symbiolongicarpus]	XP_025079291.1	40.6	3.25e-55	XP_025079291.1 cyclic AMP receptor-like protein A isoform X1 [Pomacea canaliculata]
LOC130612049	XP_057289320.1	cyclic AMP receptor-like protein A isoform X2 [Hydractinia symbiolongicarpus]	XP_033759772.1	39.7	3.29e-55	XP_033759772.1 cyclic AMP receptor-like protein A isoform X2 [Pecten maximus]
LOC130612049	XP_057289320.1	cyclic AMP receptor-like protein A isoform X2 [Hydractinia symbiolongicarpus]	XP_033118237.1	38.8	4.9e-55	XP_033118237.1 cyclic AMP receptor-like protein A isoform X2 [Anneissia japonica]
LOC130612049	XP_057289320.1	cyclic AMP receptor-like protein A isoform X2 [Hydractinia symbiolongicarpus]	XP_022289012.1	41.1	5.04e-55	XP_022289012.1 cyclic AMP receptor-like protein A isoform X2 [Crassostrea virginica]
LOC130612049	XP_057289320.1	cyclic AMP receptor-like protein A isoform X2 [Hydractinia symbiolongicarpus]	XP_013780303.1	40.4	5.55e-55	XP_013780303.1 cyclic AMP receptor-like protein A isoform X1 [Limulus polyphemus]
LOC130612049	XP_057289320.1	cyclic AMP receptor-like protein A isoform X2 [Hydractinia symbiolongicarpus]	XP_013420698.1	38.8	8.03e-55	XP_013420698.1 cyclic AMP receptor-like protein A [Lingula anatina]
LOC130612049	XP_057289320.1	cyclic AMP receptor-like protein A isoform X2 [Hydractinia symbiolongicarpus]	XP_035693676.1	40.8	1.11e-54	XP_035693676.1 cyclic AMP receptor-like protein A isoform X1 [Branchiostoma floridae]
LOC130612049	XP_057289321.1	cyclic AMP receptor 3-like isoform X3 [Hydractinia symbiolongicarpus]	XP_004205511.1	38.2	4.26e-60	XP_004205511.1 PREDICTED: cyclic AMP receptor-like protein A [Hydra vulgaris]
LOC130612049	XP_057289321.1	cyclic AMP receptor 3-like isoform X3 [Hydractinia symbiolongicarpus]	XP_031564272.1	37.8	9.69e-49	XP_031564272.1 G-protein coupled receptor 1-like [Actinia tenebrosa]
LOC130612049	XP_057289321.1	cyclic AMP receptor 3-like isoform X3 [Hydractinia symbiolongicarpus]	XP_038050471.1	36.8	1.92e-45	XP_038050471.1 cyclic AMP receptor-like protein A isoform X2 [Patiria miniata]
LOC130612049	XP_057289321.1	cyclic AMP receptor 3-like isoform X3 [Hydractinia symbiolongicarpus]	XP_038050470.1	36.8	4.16e-45	XP_038050470.1 G-protein coupled receptor 1-like isoform X1 [Patiria miniata]
LOC130612049	XP_057289321.1	cyclic AMP receptor 3-like isoform X3 [Hydractinia symbiolongicarpus]	XP_022093840.1	36.8	4.87e-45	XP_022093840.1 cyclic AMP receptor-like protein A isoform X2 [Acanthaster planci]
LOC130612049	XP_057289321.1	cyclic AMP receptor 3-like isoform X3 [Hydractinia symbiolongicarpus]	XP_022093839.1	36.8	9.19e-45	XP_022093839.1 cyclic AMP receptor-like protein A isoform X1 [Acanthaster planci]
LOC130612049	XP_057289321.1	cyclic AMP receptor 3-like isoform X3 [Hydractinia symbiolongicarpus]	XP_012566925.1	32.8	5.16e-44	XP_012566925.1 PREDICTED: G-protein coupled receptor 1-like [Hydra vulgaris]
LOC130612049	XP_057289321.1	cyclic AMP receptor 3-like isoform X3 [Hydractinia symbiolongicarpus]	XP_020902461.1	37.2	7.04e-44	XP_020902461.1 G-protein coupled receptor 1 [Exaiptasia diaphana]
LOC130612049	XP_057289321.1	cyclic AMP receptor 3-like isoform X3 [Hydractinia symbiolongicarpus]	XP_013780303.1	38.3	4.55e-43	XP_013780303.1 cyclic AMP receptor-like protein A isoform X1 [Limulus polyphemus]
LOC130612049	XP_057289321.1	cyclic AMP receptor 3-like isoform X3 [Hydractinia symbiolongicarpus]	XP_006816465.1	35.9	1.15e-42	XP_006816465.1 PREDICTED: cyclic AMP receptor-like protein A-like isoform X2 [Saccoglossus kowalevskii]
LOC130612049	XP_057289321.1	cyclic AMP receptor 3-like isoform X3 [Hydractinia symbiolongicarpus]	XP_006816464.1	35.9	1.57e-42	XP_006816464.1 PREDICTED: cyclic AMP receptor-like protein A-like isoform X1 [Saccoglossus kowalevskii]
LOC130612049	XP_057289321.1	cyclic AMP receptor 3-like isoform X3 [Hydractinia symbiolongicarpus]	XP_027044482.1	35.2	3.12e-42	XP_027044482.1 G-protein coupled receptor 1-like isoform X2 [Pocillopora damicornis]
LOC130612049	XP_057289321.1	cyclic AMP receptor 3-like isoform X3 [Hydractinia symbiolongicarpus]	XP_030837469.1	35.4	1.42e-41	XP_030837469.1 cyclic AMP receptor-like protein A isoform X2 [Strongylocentrotus purpuratus]
LOC130612049	XP_057289321.1	cyclic AMP receptor 3-like isoform X3 [Hydractinia symbiolongicarpus]	XP_030837466.1	35.4	2.03e-41	XP_030837466.1 cyclic AMP receptor-like protein A isoform X1 [Strongylocentrotus purpuratus]
LOC130612049	XP_057289321.1	cyclic AMP receptor 3-like isoform X3 [Hydractinia symbiolongicarpus]	XP_019615878.1	33.8	3.68e-41	XP_019615878.1 PREDICTED: cyclic AMP receptor-like protein A [Branchiostoma belcheri]
LOC130612049	XP_057289321.1	cyclic AMP receptor 3-like isoform X3 [Hydractinia symbiolongicarpus]	XP_008326652.1	35.3	4.61e-41	XP_008326652.1 cyclic AMP receptor-like protein A isoform X1 [Cynoglossus semilaevis]
LOC130612049	XP_057289321.1	cyclic AMP receptor 3-like isoform X3 [Hydractinia symbiolongicarpus]	XP_033759772.1	33.7	1.34e-40	XP_033759772.1 cyclic AMP receptor-like protein A isoform X2 [Pecten maximus]
LOC130612049	XP_057289321.1	cyclic AMP receptor 3-like isoform X3 [Hydractinia symbiolongicarpus]	XP_033759771.1	33.7	2.2e-40	XP_033759771.1 cyclic AMP receptor-like protein A isoform X1 [Pecten maximus]
LOC130612049	XP_057289321.1	cyclic AMP receptor 3-like isoform X3 [Hydractinia symbiolongicarpus]	XP_022289012.1	35.3	1.11e-39	XP_022289012.1 cyclic AMP receptor-like protein A isoform X2 [Crassostrea virginica]
LOC130612049	XP_057289321.1	cyclic AMP receptor 3-like isoform X3 [Hydractinia symbiolongicarpus]	XP_036815459.1	34.7	1.12e-39	XP_036815459.1 cyclic AMP receptor-like protein A isoform X2 [Oncorhynchus mykiss]
LOC130612049	XP_057289321.1	cyclic AMP receptor 3-like isoform X3 [Hydractinia symbiolongicarpus]	XP_021369215.1	34.7	1.26e-39	XP_021369215.1 cyclic AMP receptor-like protein A isoform X2 [Mizuhopecten yessoensis]
LOC130612049	XP_057289321.1	cyclic AMP receptor 3-like isoform X3 [Hydractinia symbiolongicarpus]	XP_011420015.2	35.7	1.38e-39	XP_011420015.2 cyclic AMP receptor-like protein A isoform X2 [Crassostrea gigas]
LOC130612049	XP_057289321.1	cyclic AMP receptor 3-like isoform X3 [Hydractinia symbiolongicarpus]	XP_022289011.1	35.3	1.61e-39	XP_022289011.1 G-protein coupled receptor 1-like isoform X1 [Crassostrea virginica]
LOC130612049	XP_057289321.1	cyclic AMP receptor 3-like isoform X3 [Hydractinia symbiolongicarpus]	XP_021369214.1	34.7	2.07e-39	XP_021369214.1 cyclic AMP receptor-like protein A isoform X1 [Mizuhopecten yessoensis]
LOC130612049	XP_057289321.1	cyclic AMP receptor 3-like isoform X3 [Hydractinia symbiolongicarpus]	XP_030285201.1	33.6	2.17e-39	XP_030285201.1 cyclic AMP receptor-like protein A isoform X1 [Sparus aurata]
LOC130612050	XP_057289322.1	delta-aminolevulinic acid dehydratase-like [Hydractinia symbiolongicarpus]	XP_032629363.1	58.2	8.6e-138	XP_032629363.1 delta-aminolevulinic acid dehydratase [Chelonoidis abingdonii]
LOC130612050	XP_057289322.1	delta-aminolevulinic acid dehydratase-like [Hydractinia symbiolongicarpus]	TFK00770.1	58.5	8.6e-138	TFK00770.1 Delta-aminolevulinic acid dehydratase [Platysternon megacephalum]
LOC130612050	XP_057289322.1	delta-aminolevulinic acid dehydratase-like [Hydractinia symbiolongicarpus]	XP_015278592.1	59.1	8.9e-138	XP_015278592.1 PREDICTED: delta-aminolevulinic acid dehydratase [Gekko japonicus]
LOC130612050	XP_057289322.1	delta-aminolevulinic acid dehydratase-like [Hydractinia symbiolongicarpus]	XP_039629992.1	59.1	1.18e-137	XP_039629992.1 delta-aminolevulinic acid dehydratase [Polypterus senegalus]
LOC130612050	XP_057289322.1	delta-aminolevulinic acid dehydratase-like [Hydractinia symbiolongicarpus]	XP_037735795.1	58.5	1.22e-137	XP_037735795.1 delta-aminolevulinic acid dehydratase isoform X1 [Chelonia mydas]
LOC130612050	XP_057289322.1	delta-aminolevulinic acid dehydratase-like [Hydractinia symbiolongicarpus]	XP_005295665.1	58.2	1.73e-137	XP_005295665.1 delta-aminolevulinic acid dehydratase [Chrysemys picta bellii]
LOC130612050	XP_057289322.1	delta-aminolevulinic acid dehydratase-like [Hydractinia symbiolongicarpus]	XP_026514261.1	57.9	2.46e-137	XP_026514261.1 delta-aminolevulinic acid dehydratase [Terrapene carolina triunguis]
LOC130612050	XP_057289322.1	delta-aminolevulinic acid dehydratase-like [Hydractinia symbiolongicarpus]	XP_039362567.1	57.9	3.48e-137	XP_039362567.1 delta-aminolevulinic acid dehydratase isoform X1 [Mauremys reevesii]
LOC130612050	XP_057289322.1	delta-aminolevulinic acid dehydratase-like [Hydractinia symbiolongicarpus]	XP_028828698.1	58.8	4.61e-137	XP_028828698.1 delta-aminolevulinic acid dehydratase [Denticeps clupeoides]
LOC130612050	XP_057289322.1	delta-aminolevulinic acid dehydratase-like [Hydractinia symbiolongicarpus]	XP_028664584.1	58.8	4.77e-137	XP_028664584.1 delta-aminolevulinic acid dehydratase [Erpetoichthys calabaricus]
LOC130612050	XP_057289322.1	delta-aminolevulinic acid dehydratase-like [Hydractinia symbiolongicarpus]	CAE75862.1	58.8	6.77e-137	CAE75862.1 5-aminolaevulinic acid dehyratase [Coryphaenoides armatus]
LOC130612050	XP_057289322.1	delta-aminolevulinic acid dehydratase-like [Hydractinia symbiolongicarpus]	XP_038231086.1	58.2	7.01e-137	XP_038231086.1 delta-aminolevulinic acid dehydratase isoform X1 [Dermochelys coriacea]
LOC130612050	XP_057289322.1	delta-aminolevulinic acid dehydratase-like [Hydractinia symbiolongicarpus]	CAD5118922.1	58	1.23e-136	CAD5118922.1 DgyrCDS7597 [Dimorphilus gyrociliatus]
LOC130612050	XP_057289322.1	delta-aminolevulinic acid dehydratase-like [Hydractinia symbiolongicarpus]	XP_035383539.1	58.2	1.36e-136	XP_035383539.1 delta-aminolevulinic acid dehydratase [Electrophorus electricus]
LOC130612050	XP_057289322.1	delta-aminolevulinic acid dehydratase-like [Hydractinia symbiolongicarpus]	XP_030062112.1	57.6	2.65e-136	XP_030062112.1 delta-aminolevulinic acid dehydratase isoform X1 [Microcaecilia unicolor]
LOC130612050	XP_057289322.1	delta-aminolevulinic acid dehydratase-like [Hydractinia symbiolongicarpus]	XP_028274281.1	57.3	2.74e-136	XP_028274281.1 delta-aminolevulinic acid dehydratase [Parambassis ranga]
LOC130612050	XP_057289322.1	delta-aminolevulinic acid dehydratase-like [Hydractinia symbiolongicarpus]	XP_040261049.1	58.5	3.76e-136	XP_040261049.1 delta-aminolevulinic acid dehydratase [Bufo bufo]
LOC130612050	XP_057289322.1	delta-aminolevulinic acid dehydratase-like [Hydractinia symbiolongicarpus]	XP_014807889.1	57.6	4.63e-136	XP_014807889.1 PREDICTED: delta-aminolevulinic acid dehydratase isoform X1 [Calidris pugnax]
LOC130612050	XP_057289322.1	delta-aminolevulinic acid dehydratase-like [Hydractinia symbiolongicarpus]	XP_033816573.1	57.2	5.33e-136	XP_033816573.1 delta-aminolevulinic acid dehydratase isoform X3 [Geotrypetes seraphini]
LOC130612050	XP_057289322.1	delta-aminolevulinic acid dehydratase-like [Hydractinia symbiolongicarpus]	KAG5272603.1	58.2	5.52e-136	KAG5272603.1 hypothetical protein AALO_G00167350 [Alosa alosa]
LOC130612050	XP_057289322.1	delta-aminolevulinic acid dehydratase-like [Hydractinia symbiolongicarpus]	XP_036385356.1	57.5	7.57e-136	XP_036385356.1 delta-aminolevulinic acid dehydratase [Megalops cyprinoides]
LOC130612050	XP_057289322.1	delta-aminolevulinic acid dehydratase-like [Hydractinia symbiolongicarpus]	XP_033816572.1	57.2	8.09e-136	XP_033816572.1 delta-aminolevulinic acid dehydratase isoform X2 [Geotrypetes seraphini]
LOC130612050	XP_057289322.1	delta-aminolevulinic acid dehydratase-like [Hydractinia symbiolongicarpus]	XP_009091895.1	57.6	8.7e-136	XP_009091895.1 delta-aminolevulinic acid dehydratase isoform X1 [Serinus canaria]
LOC130612050	XP_057289322.1	delta-aminolevulinic acid dehydratase-like [Hydractinia symbiolongicarpus]	XP_037255382.1	57.9	9.32e-136	XP_037255382.1 delta-aminolevulinic acid dehydratase [Falco rusticolus]
LOC130612050	XP_057289322.1	delta-aminolevulinic acid dehydratase-like [Hydractinia symbiolongicarpus]	XP_010569374.1	57.9	9.65e-136	XP_010569374.1 PREDICTED: delta-aminolevulinic acid dehydratase isoform X1 [Haliaeetus leucocephalus]
LOC130612051	XP_057289323.1	cyclic AMP receptor-like protein A [Hydractinia symbiolongicarpus]	XP_004205511.1	57.3	3.57e-119	XP_004205511.1 PREDICTED: cyclic AMP receptor-like protein A [Hydra vulgaris]
LOC130612051	XP_057289323.1	cyclic AMP receptor-like protein A [Hydractinia symbiolongicarpus]	XP_012566925.1	48.7	3.7e-90	XP_012566925.1 PREDICTED: G-protein coupled receptor 1-like [Hydra vulgaris]
LOC130612051	XP_057289323.1	cyclic AMP receptor-like protein A [Hydractinia symbiolongicarpus]	XP_033638265.1	41.2	9.34e-78	XP_033638265.1 cyclic AMP receptor-like protein A isoform X1 [Asterias rubens]
LOC130612051	XP_057289323.1	cyclic AMP receptor-like protein A [Hydractinia symbiolongicarpus]	XP_033638268.1	42.9	2.67e-76	XP_033638268.1 cyclic AMP receptor-like protein A isoform X3 [Asterias rubens]
LOC130612051	XP_057289323.1	cyclic AMP receptor-like protein A [Hydractinia symbiolongicarpus]	XP_033638267.1	42.9	3.2e-76	XP_033638267.1 cyclic AMP receptor-like protein A isoform X2 [Asterias rubens]
LOC130612051	XP_057289323.1	cyclic AMP receptor-like protein A [Hydractinia symbiolongicarpus]	XP_031564272.1	45.5	4.86e-74	XP_031564272.1 G-protein coupled receptor 1-like [Actinia tenebrosa]
LOC130612051	XP_057289323.1	cyclic AMP receptor-like protein A [Hydractinia symbiolongicarpus]	XP_033118236.1	41.9	1.77e-73	XP_033118236.1 G-protein coupled receptor 1-like isoform X1 [Anneissia japonica]
LOC130612051	XP_057289323.1	cyclic AMP receptor-like protein A [Hydractinia symbiolongicarpus]	XP_022093839.1	38.8	8.7e-72	XP_022093839.1 cyclic AMP receptor-like protein A isoform X1 [Acanthaster planci]
LOC130612051	XP_057289323.1	cyclic AMP receptor-like protein A [Hydractinia symbiolongicarpus]	XP_038050470.1	39.3	2.31e-71	XP_038050470.1 G-protein coupled receptor 1-like isoform X1 [Patiria miniata]
LOC130612051	XP_057289323.1	cyclic AMP receptor-like protein A [Hydractinia symbiolongicarpus]	XP_028400116.1	41.6	3.88e-71	XP_028400116.1 G-protein coupled receptor 1-like [Dendronephthya gigantea]
LOC130612051	XP_057289323.1	cyclic AMP receptor-like protein A [Hydractinia symbiolongicarpus]	XP_038050471.1	40.4	1e-70	XP_038050471.1 cyclic AMP receptor-like protein A isoform X2 [Patiria miniata]
LOC130612051	XP_057289323.1	cyclic AMP receptor-like protein A [Hydractinia symbiolongicarpus]	XP_033118237.1	41.9	1.23e-70	XP_033118237.1 cyclic AMP receptor-like protein A isoform X2 [Anneissia japonica]
LOC130612051	XP_057289323.1	cyclic AMP receptor-like protein A [Hydractinia symbiolongicarpus]	XP_033759772.1	45.3	1.5e-70	XP_033759772.1 cyclic AMP receptor-like protein A isoform X2 [Pecten maximus]
LOC130612051	XP_057289323.1	cyclic AMP receptor-like protein A [Hydractinia symbiolongicarpus]	XP_033118238.1	40.7	2.81e-70	XP_033118238.1 G-protein coupled receptor 1-like isoform X3 [Anneissia japonica]
LOC130612051	XP_057289323.1	cyclic AMP receptor-like protein A [Hydractinia symbiolongicarpus]	XP_006816465.1	41.4	5.49e-70	XP_006816465.1 PREDICTED: cyclic AMP receptor-like protein A-like isoform X2 [Saccoglossus kowalevskii]
LOC130612051	XP_057289323.1	cyclic AMP receptor-like protein A [Hydractinia symbiolongicarpus]	XP_022093840.1	38.7	7.09e-70	XP_022093840.1 cyclic AMP receptor-like protein A isoform X2 [Acanthaster planci]
LOC130612051	XP_057289323.1	cyclic AMP receptor-like protein A [Hydractinia symbiolongicarpus]	XP_006816464.1	41.8	8.19e-70	XP_006816464.1 PREDICTED: cyclic AMP receptor-like protein A-like isoform X1 [Saccoglossus kowalevskii]
LOC130612051	XP_057289323.1	cyclic AMP receptor-like protein A [Hydractinia symbiolongicarpus]	CAB3229681.1	43.5	9.18e-70	CAB3229681.1 cyclic AMP receptor 3-like [Phallusia mammillata]
LOC130612051	XP_057289323.1	cyclic AMP receptor-like protein A [Hydractinia symbiolongicarpus]	XP_020902461.1	43.7	2.01e-69	XP_020902461.1 G-protein coupled receptor 1 [Exaiptasia diaphana]
LOC130612051	XP_057289323.1	cyclic AMP receptor-like protein A [Hydractinia symbiolongicarpus]	XP_033759771.1	45.4	3.16e-69	XP_033759771.1 cyclic AMP receptor-like protein A isoform X1 [Pecten maximus]
LOC130612051	XP_057289323.1	cyclic AMP receptor-like protein A [Hydractinia symbiolongicarpus]	XP_021369215.1	45.3	5.65e-69	XP_021369215.1 cyclic AMP receptor-like protein A isoform X2 [Mizuhopecten yessoensis]
LOC130612051	XP_057289323.1	cyclic AMP receptor-like protein A [Hydractinia symbiolongicarpus]	XP_035693677.1	38	6.97e-69	XP_035693677.1 cyclic AMP receptor-like protein A isoform X2 [Branchiostoma floridae]
LOC130612051	XP_057289323.1	cyclic AMP receptor-like protein A [Hydractinia symbiolongicarpus]	XP_025079292.1	40.5	8.09e-69	XP_025079292.1 cyclic AMP receptor-like protein A isoform X2 [Pomacea canaliculata]
LOC130612051	XP_057289323.1	cyclic AMP receptor-like protein A [Hydractinia symbiolongicarpus]	XP_019615878.1	39.1	8.7e-69	XP_019615878.1 PREDICTED: cyclic AMP receptor-like protein A [Branchiostoma belcheri]
LOC130612051	XP_057289323.1	cyclic AMP receptor-like protein A [Hydractinia symbiolongicarpus]	XP_032230476.1	43.1	5.44e-68	XP_032230476.1 G-protein coupled receptor 1 [Nematostella vectensis]
LOC130612052	XP_057289324.1	uncharacterized protein LOC130612052 [Hydractinia symbiolongicarpus]	XP_002169421.3	55.7	6.82e-93	XP_002169421.3 PREDICTED: protein AIM2-like [Hydra vulgaris]
LOC130612052	XP_057289324.1	uncharacterized protein LOC130612052 [Hydractinia symbiolongicarpus]	CAE7234358.1	39	1.85e-50	CAE7234358.1 tropI [Symbiodinium natans]
LOC130612052	XP_057289324.1	uncharacterized protein LOC130612052 [Hydractinia symbiolongicarpus]	KAF6002509.1	37.1	2.26e-49	KAF6002509.1 hypothetical protein F1559_003471 [Cyanidiococcus yangmingshanensis]
LOC130612052	XP_057289324.1	uncharacterized protein LOC130612052 [Hydractinia symbiolongicarpus]	CAE7322302.1	38.8	7.18e-49	CAE7322302.1 tropI [Symbiodinium sp. CCMP2592]
LOC130612052	XP_057289324.1	uncharacterized protein LOC130612052 [Hydractinia symbiolongicarpus]	TRY78033.1	40.7	3.83e-48	TRY78033.1 hypothetical protein TCAL_16709 [Tigriopus californicus]
LOC130612052	XP_057289324.1	uncharacterized protein LOC130612052 [Hydractinia symbiolongicarpus]	CAE7508056.1	38.6	1.42e-46	CAE7508056.1 unnamed protein product [Symbiodinium sp. CCMP2456]
LOC130612052	XP_057289324.1	uncharacterized protein LOC130612052 [Hydractinia symbiolongicarpus]	OLP83508.1	38.4	1.85e-44	OLP83508.1 putative glycosyltransferase [Symbiodinium microadriaticum]
LOC130612052	XP_057289324.1	uncharacterized protein LOC130612052 [Hydractinia symbiolongicarpus]	XP_023330506.1	32.9	9.17e-38	XP_023330506.1 carboxymethylenebutenolidase homolog isoform X1 [Eurytemora affinis]
LOC130612052	XP_057289324.1	uncharacterized protein LOC130612052 [Hydractinia symbiolongicarpus]	XP_023330507.1	32.8	1.82e-33	XP_023330507.1 carboxymethylenebutenolidase homolog isoform X2 [Eurytemora affinis]
LOC130612052	XP_057289324.1	uncharacterized protein LOC130612052 [Hydractinia symbiolongicarpus]	QDZ22665.1	33.2	7.65e-33	QDZ22665.1 dienelactone-like hydrolase [Chloropicon primus]
LOC130612052	XP_057289324.1	uncharacterized protein LOC130612052 [Hydractinia symbiolongicarpus]	KOO33275.1	36.3	2.04e-32	KOO33275.1 carboxymethylenebutenolidase-like protein [Chrysochromulina tobinii]
LOC130612052	XP_057289324.1	uncharacterized protein LOC130612052 [Hydractinia symbiolongicarpus]	KAF6256346.1	33.3	6.6e-32	KAF6256346.1 Alpha/Beta hydrolase protein [Scenedesmus sp. NREL 46B-D3]
LOC130612052	XP_057289324.1	uncharacterized protein LOC130612052 [Hydractinia symbiolongicarpus]	CBJ30749.1	32.2	2.89e-31	CBJ30749.1 conserved unknown protein [Ectocarpus siliculosus]
LOC130612052	XP_057289324.1	uncharacterized protein LOC130612052 [Hydractinia symbiolongicarpus]	CAB1107816.1	31.8	1.59e-30	CAB1107816.1 unnamed protein product [Ectocarpus sp. CCAP 1310/34]
LOC130612052	XP_057289324.1	uncharacterized protein LOC130612052 [Hydractinia symbiolongicarpus]	KAF0725857.1	32.1	1.04e-28	KAF0725857.1 hypothetical protein Ae201684_015819 [Aphanomyces euteiches]
LOC130612052	XP_057289324.1	uncharacterized protein LOC130612052 [Hydractinia symbiolongicarpus]	XP_015888246.1	31.5	2.43e-28	XP_015888246.1 endo-1,3;1,4-beta-D-glucanase-like isoform X1 [Ziziphus jujuba]
LOC130612052	XP_057289324.1	uncharacterized protein LOC130612052 [Hydractinia symbiolongicarpus]	KAF0718181.1	33.6	1.18e-27	KAF0718181.1 hypothetical protein As57867_001846 [Aphanomyces stellatus]
LOC130612052	XP_057289324.1	uncharacterized protein LOC130612052 [Hydractinia symbiolongicarpus]	KAF0699890.1	31.2	1.46e-27	KAF0699890.1 hypothetical protein As57867_009528 [Aphanomyces stellatus]
LOC130612052	XP_057289324.1	uncharacterized protein LOC130612052 [Hydractinia symbiolongicarpus]	KAG2727381.1	31.9	3.43e-27	KAG2727381.1 hypothetical protein I3760_01G154700 [Carya illinoinensis]
LOC130612052	XP_057289324.1	uncharacterized protein LOC130612052 [Hydractinia symbiolongicarpus]	XP_038716760.1	30.2	3.43e-27	XP_038716760.1 endo-1,3;1,4-beta-D-glucanase-like [Tripterygium wilfordii]
LOC130612052	XP_057289324.1	uncharacterized protein LOC130612052 [Hydractinia symbiolongicarpus]	XP_006489249.1	30.5	6.6e-27	XP_006489249.1 endo-1,3;1,4-beta-D-glucanase-like [Citrus sinensis]
LOC130612052	XP_057289324.1	uncharacterized protein LOC130612052 [Hydractinia symbiolongicarpus]	XP_018826000.1	31.1	2.63e-26	XP_018826000.1 endo-1,3;1,4-beta-D-glucanase-like [Juglans regia]
LOC130612052	XP_057289324.1	uncharacterized protein LOC130612052 [Hydractinia symbiolongicarpus]	KDO74854.1	31.6	3.59e-26	KDO74854.1 hypothetical protein CISIN_1g026476mg [Citrus sinensis]
LOC130612052	XP_057289324.1	uncharacterized protein LOC130612052 [Hydractinia symbiolongicarpus]	KAF5465616.1	31.1	3.9e-26	KAF5465616.1 hypothetical protein F2P56_015601, partial [Juglans regia]
LOC130612052	XP_057289324.1	uncharacterized protein LOC130612052 [Hydractinia symbiolongicarpus]	KAG2727382.1	30.6	5.28e-26	KAG2727382.1 hypothetical protein I3760_01G154800 [Carya illinoinensis]
LOC130612053	XP_057289325.1	uncharacterized protein LOC130612053 isoform X1 [Hydractinia symbiolongicarpus]	KZV52779.1	52	3.29e-52	KZV52779.1 hypothetical protein F511_39717 [Dorcoceras hygrometricum]
LOC130612053	XP_057289325.1	uncharacterized protein LOC130612053 isoform X1 [Hydractinia symbiolongicarpus]	XP_004228702.1	50.3	6.1e-52	XP_004228702.1 cytokinin riboside 5'-monophosphate phosphoribohydrolase LOG8 [Solanum lycopersicum]
LOC130612053	XP_057289325.1	uncharacterized protein LOC130612053 isoform X1 [Hydractinia symbiolongicarpus]	PIN25732.1	52	6.68e-52	PIN25732.1 hypothetical protein CDL12_01526 [Handroanthus impetiginosus]
LOC130612053	XP_057289325.1	uncharacterized protein LOC130612053 isoform X1 [Hydractinia symbiolongicarpus]	TMW86748.1	50.3	8.64e-52	TMW86748.1 hypothetical protein EJD97_020927 [Solanum chilense]
LOC130612053	XP_057289325.1	uncharacterized protein LOC130612053 isoform X1 [Hydractinia symbiolongicarpus]	XP_006354132.1	50.3	1.26e-51	XP_006354132.1 PREDICTED: cytokinin riboside 5'-monophosphate phosphoribohydrolase LOG8-like isoform X2 [Solanum tuberosum]
LOC130612053	XP_057289325.1	uncharacterized protein LOC130612053 isoform X1 [Hydractinia symbiolongicarpus]	XP_012082366.1	51.1	1.45e-51	XP_012082366.1 cytokinin riboside 5'-monophosphate phosphoribohydrolase LOG3 [Jatropha curcas]
LOC130612053	XP_057289325.1	uncharacterized protein LOC130612053 isoform X1 [Hydractinia symbiolongicarpus]	MBN2641896.1	53.1	1.76e-51	MBN2641896.1 TIGR00730 family Rossman fold protein [Victivallales bacterium]
LOC130612053	XP_057289325.1	uncharacterized protein LOC130612053 isoform X1 [Hydractinia symbiolongicarpus]	TEY43875.1	51.4	2.65e-51	TEY43875.1 uncharacterized protein Saspl_031397 [Salvia splendens]
LOC130612053	XP_057289325.1	uncharacterized protein LOC130612053 isoform X1 [Hydractinia symbiolongicarpus]	XP_030925410.1	52	3.76e-51	XP_030925410.1 cytokinin riboside 5'-monophosphate phosphoribohydrolase LOG3 isoform X1 [Quercus lobata]
LOC130612053	XP_057289325.1	uncharacterized protein LOC130612053 isoform X1 [Hydractinia symbiolongicarpus]	GER45486.1	51.4	4.5e-51	GER45486.1 cytokinin riboside 5'-monophosphatephosphoribohydrolase-like [Striga asiatica]
LOC130612053	XP_057289325.1	uncharacterized protein LOC130612053 isoform X1 [Hydractinia symbiolongicarpus]	AYM75632.1	52.2	5.02e-51	AYM75632.1 TIGR00730 family Rossman fold protein [Janthinobacterium agaricidamnosum]
LOC130612053	XP_057289325.1	uncharacterized protein LOC130612053 isoform X1 [Hydractinia symbiolongicarpus]	XP_015167145.1	50.5	5.24e-51	XP_015167145.1 PREDICTED: cytokinin riboside 5'-monophosphate phosphoribohydrolase LOG8-like isoform X1 [Solanum tuberosum]
LOC130612053	XP_057289325.1	uncharacterized protein LOC130612053 isoform X1 [Hydractinia symbiolongicarpus]	XP_023924936.1	52	5.32e-51	XP_023924936.1 cytokinin riboside 5'-monophosphate phosphoribohydrolase LOG3 [Quercus suber]
LOC130612053	XP_057289325.1	uncharacterized protein LOC130612053 isoform X1 [Hydractinia symbiolongicarpus]	GAU15669.1	49.2	6.89e-51	GAU15669.1 hypothetical protein TSUD_109270 [Trifolium subterraneum]
LOC130612053	XP_057289325.1	uncharacterized protein LOC130612053 isoform X1 [Hydractinia symbiolongicarpus]	KAF5206460.1	51.4	7.1e-51	KAF5206460.1 Cytokinin riboside 5'-monophosphate phosphoribohydrolase LOG7 [Thalictrum thalictroides]
LOC130612053	XP_057289325.1	uncharacterized protein LOC130612053 isoform X1 [Hydractinia symbiolongicarpus]	KAF3954101.1	52	7.54e-51	KAF3954101.1 hypothetical protein CMV_020510 [Castanea mollissima]
LOC130612053	XP_057289325.1	uncharacterized protein LOC130612053 isoform X1 [Hydractinia symbiolongicarpus]	TEY39104.1	50.3	7.54e-51	TEY39104.1 uncharacterized protein Saspl_040565 [Salvia splendens]
LOC130612053	XP_057289325.1	uncharacterized protein LOC130612053 isoform X1 [Hydractinia symbiolongicarpus]	WP_102122507.1	50.8	7.57e-51	WP_102122507.1 TIGR00730 family Rossman fold protein [Janthinobacterium sp. ROICE36]
LOC130612053	XP_057289325.1	uncharacterized protein LOC130612053 isoform X1 [Hydractinia symbiolongicarpus]	XP_026452472.1	50	9.03e-51	XP_026452472.1 cytokinin riboside 5'-monophosphate phosphoribohydrolase LOG5-like [Papaver somniferum]
LOC130612053	XP_057289325.1	uncharacterized protein LOC130612053 isoform X1 [Hydractinia symbiolongicarpus]	HAD34622.1	46.6	9.3e-51	HAD34622.1 TIGR00730 family Rossman fold protein [Chitinophagaceae bacterium]
LOC130612053	XP_057289325.1	uncharacterized protein LOC130612053 isoform X1 [Hydractinia symbiolongicarpus]	XP_028395107.1	50.9	9.59e-51	XP_028395107.1 probable cytokinin riboside 5'-monophosphate phosphoribohydrolase LOG4 [Dendronephthya gigantea]
LOC130612053	XP_057289325.1	uncharacterized protein LOC130612053 isoform X1 [Hydractinia symbiolongicarpus]	XP_015069556.1	49.7	9.89e-51	XP_015069556.1 cytokinin riboside 5'-monophosphate phosphoribohydrolase LOG8-like [Solanum pennellii]
LOC130612053	XP_057289325.1	uncharacterized protein LOC130612053 isoform X1 [Hydractinia symbiolongicarpus]	SDO10226.1	51.7	1.01e-50	SDO10226.1 hypothetical protein SAMN05216517_11663 [Janthinobacterium sp. OK676]
LOC130612053	XP_057289325.1	uncharacterized protein LOC130612053 isoform X1 [Hydractinia symbiolongicarpus]	KAB0332033.1	51.7	1.01e-50	KAB0332033.1 TIGR00730 family Rossman fold protein [Janthinobacterium sp. SLB01]
LOC130612053	XP_057289325.1	uncharacterized protein LOC130612053 isoform X1 [Hydractinia symbiolongicarpus]	KAB8064772.1	51.7	1.01e-50	KAB8064772.1 TIGR00730 family Rossman fold protein [Janthinobacterium violaceinigrum]
LOC130612053	XP_057289326.1	uncharacterized protein LOC130612053 isoform X2 [Hydractinia symbiolongicarpus]	PIN25732.1	48	4.12e-43	PIN25732.1 hypothetical protein CDL12_01526 [Handroanthus impetiginosus]
LOC130612053	XP_057289326.1	uncharacterized protein LOC130612053 isoform X2 [Hydractinia symbiolongicarpus]	WP_205603868.1	43.3	8.36e-42	WP_205603868.1 TIGR00730 family Rossman fold protein [Bacillus mesophilus]
LOC130612053	XP_057289326.1	uncharacterized protein LOC130612053 isoform X2 [Hydractinia symbiolongicarpus]	KAF5206460.1	46.9	1.26e-41	KAF5206460.1 Cytokinin riboside 5'-monophosphate phosphoribohydrolase LOG7 [Thalictrum thalictroides]
LOC130612053	XP_057289326.1	uncharacterized protein LOC130612053 isoform X2 [Hydractinia symbiolongicarpus]	KAG2173932.1	50.6	1.74e-41	KAG2173932.1 hypothetical protein INT44_000045 [Umbelopsis vinacea]
LOC130612053	XP_057289326.1	uncharacterized protein LOC130612053 isoform X2 [Hydractinia symbiolongicarpus]	XP_004228702.1	45.3	1.78e-41	XP_004228702.1 cytokinin riboside 5'-monophosphate phosphoribohydrolase LOG8 [Solanum lycopersicum]
LOC130612053	XP_057289326.1	uncharacterized protein LOC130612053 isoform X2 [Hydractinia symbiolongicarpus]	TMW86748.1	45.3	1.78e-41	TMW86748.1 hypothetical protein EJD97_020927 [Solanum chilense]
LOC130612053	XP_057289326.1	uncharacterized protein LOC130612053 isoform X2 [Hydractinia symbiolongicarpus]	GER50210.1	48	1.98e-41	GER50210.1 cytokinin riboside 5'-monophosphatephosphoribohydrolase LOG [Striga asiatica]
LOC130612053	XP_057289326.1	uncharacterized protein LOC130612053 isoform X2 [Hydractinia symbiolongicarpus]	XP_006354132.1	45.3	2.6e-41	XP_006354132.1 PREDICTED: cytokinin riboside 5'-monophosphate phosphoribohydrolase LOG8-like isoform X2 [Solanum tuberosum]
LOC130612053	XP_057289326.1	uncharacterized protein LOC130612053 isoform X2 [Hydractinia symbiolongicarpus]	XP_027043453.1	44.5	4.91e-41	XP_027043453.1 cytokinin riboside 5'-monophosphate phosphoribohydrolase LOG7-like [Pocillopora damicornis]
LOC130612053	XP_057289326.1	uncharacterized protein LOC130612053 isoform X2 [Hydractinia symbiolongicarpus]	KZV52779.1	46.3	5.34e-41	KZV52779.1 hypothetical protein F511_39717 [Dorcoceras hygrometricum]
LOC130612053	XP_057289326.1	uncharacterized protein LOC130612053 isoform X2 [Hydractinia symbiolongicarpus]	XP_012082366.1	45.7	8.22e-41	XP_012082366.1 cytokinin riboside 5'-monophosphate phosphoribohydrolase LOG3 [Jatropha curcas]
LOC130612053	XP_057289326.1	uncharacterized protein LOC130612053 isoform X2 [Hydractinia symbiolongicarpus]	KAF7143430.1	47.5	1e-40	KAF7143430.1 hypothetical protein RHSIM_Rhsim05G0049800 [Rhododendron simsii]
LOC130612053	XP_057289326.1	uncharacterized protein LOC130612053 isoform X2 [Hydractinia symbiolongicarpus]	XP_015167145.1	45.6	1.07e-40	XP_015167145.1 PREDICTED: cytokinin riboside 5'-monophosphate phosphoribohydrolase LOG8-like isoform X1 [Solanum tuberosum]
LOC130612053	XP_057289326.1	uncharacterized protein LOC130612053 isoform X2 [Hydractinia symbiolongicarpus]	WP_163180628.1	42.9	1.24e-40	WP_163180628.1 TIGR00730 family Rossman fold protein [Bacillus mesophilus]
LOC130612053	XP_057289326.1	uncharacterized protein LOC130612053 isoform X2 [Hydractinia symbiolongicarpus]	XP_026452472.1	44.9	1.26e-40	XP_026452472.1 cytokinin riboside 5'-monophosphate phosphoribohydrolase LOG5-like [Papaver somniferum]
LOC130612053	XP_057289326.1	uncharacterized protein LOC130612053 isoform X2 [Hydractinia symbiolongicarpus]	TEY92928.1	46.3	1.3e-40	TEY92928.1 uncharacterized protein Saspl_016193 [Salvia splendens]
LOC130612053	XP_057289326.1	uncharacterized protein LOC130612053 isoform X2 [Hydractinia symbiolongicarpus]	GAU15669.1	44.2	1.39e-40	GAU15669.1 hypothetical protein TSUD_109270 [Trifolium subterraneum]
LOC130612053	XP_057289326.1	uncharacterized protein LOC130612053 isoform X2 [Hydractinia symbiolongicarpus]	KAG2279419.1	45.2	1.39e-40	KAG2279419.1 hypothetical protein Bca52824_050639 [Brassica carinata]
LOC130612053	XP_057289326.1	uncharacterized protein LOC130612053 isoform X2 [Hydractinia symbiolongicarpus]	TYK14286.1	46.9	1.43e-40	TYK14286.1 Lysine_decarbox domain-containing protein [Cucumis melo var. makuwa]
LOC130612053	XP_057289326.1	uncharacterized protein LOC130612053 isoform X2 [Hydractinia symbiolongicarpus]	XP_030925410.1	46.3	1.51e-40	XP_030925410.1 cytokinin riboside 5'-monophosphate phosphoribohydrolase LOG3 isoform X1 [Quercus lobata]
LOC130612053	XP_057289326.1	uncharacterized protein LOC130612053 isoform X2 [Hydractinia symbiolongicarpus]	TEY43875.1	45.8	1.51e-40	TEY43875.1 uncharacterized protein Saspl_031397 [Salvia splendens]
LOC130612053	XP_057289326.1	uncharacterized protein LOC130612053 isoform X2 [Hydractinia symbiolongicarpus]	XP_004145748.1	46.9	1.51e-40	XP_004145748.1 cytokinin riboside 5'-monophosphate phosphoribohydrolase LOG1 [Cucumis sativus]
LOC130612053	XP_057289326.1	uncharacterized protein LOC130612053 isoform X2 [Hydractinia symbiolongicarpus]	XP_022957761.1	46.9	1.51e-40	XP_022957761.1 cytokinin riboside 5'-monophosphate phosphoribohydrolase LOG1 [Cucurbita moschata]
LOC130612053	XP_057289326.1	uncharacterized protein LOC130612053 isoform X2 [Hydractinia symbiolongicarpus]	XP_038902690.1	46.9	1.51e-40	XP_038902690.1 cytokinin riboside 5'-monophosphate phosphoribohydrolase LOG1 [Benincasa hispida]
LOC130612053	XP_057289326.1	uncharacterized protein LOC130612053 isoform X2 [Hydractinia symbiolongicarpus]	XP_020916412.1	44.3	1.66e-40	XP_020916412.1 probable cytokinin riboside 5'-monophosphate phosphoribohydrolase LOGL2 [Exaiptasia diaphana]
LOC130612055	XP_057289327.1	cytochrome P450 4d2-like [Hydractinia symbiolongicarpus]	XP_012557269.1	30.4	4.27e-63	XP_012557269.1 PREDICTED: cytochrome P450 4F5-like isoform X1 [Hydra vulgaris]
LOC130612055	XP_057289327.1	cytochrome P450 4d2-like [Hydractinia symbiolongicarpus]	XP_002166438.2	30.6	3.22e-62	XP_002166438.2 PREDICTED: cytochrome P450 4C1-like [Hydra vulgaris]
LOC130612055	XP_057289327.1	cytochrome P450 4d2-like [Hydractinia symbiolongicarpus]	XP_022806365.1	29.6	1.7e-56	XP_022806365.1 taurochenodeoxycholic 6 alpha-hydroxylase-like [Stylophora pistillata]
LOC130612055	XP_057289327.1	cytochrome P450 4d2-like [Hydractinia symbiolongicarpus]	XP_012557270.1	32.1	1.31e-55	XP_012557270.1 PREDICTED: cytochrome P450 3A30-like isoform X2 [Hydra vulgaris]
LOC130612055	XP_057289327.1	cytochrome P450 4d2-like [Hydractinia symbiolongicarpus]	XP_027047115.1	28.8	2.45e-55	XP_027047115.1 taurochenodeoxycholic 6 alpha-hydroxylase-like [Pocillopora damicornis]
LOC130612055	XP_057289327.1	cytochrome P450 4d2-like [Hydractinia symbiolongicarpus]	PFX15530.1	30.4	8.36e-50	PFX15530.1 Cytochrome P450 4F5 [Stylophora pistillata]
LOC130612055	XP_057289327.1	cytochrome P450 4d2-like [Hydractinia symbiolongicarpus]	XP_012560670.1	30.6	1.05e-48	XP_012560670.1 PREDICTED: cytochrome P450 3A19-like [Hydra vulgaris]
LOC130612055	XP_057289327.1	cytochrome P450 4d2-like [Hydractinia symbiolongicarpus]	XP_025091281.1	27.8	5.18e-42	XP_025091281.1 cytochrome P450 4A4-like [Pomacea canaliculata]
LOC130612055	XP_057289327.1	cytochrome P450 4d2-like [Hydractinia symbiolongicarpus]	XP_039288722.1	26.8	1.38e-41	XP_039288722.1 cytochrome P450 4C1 [Nilaparvata lugens]
LOC130612055	XP_057289327.1	cytochrome P450 4d2-like [Hydractinia symbiolongicarpus]	XP_006816244.1	27.6	5.3e-41	XP_006816244.1 PREDICTED: cytochrome P450 4F8-like [Saccoglossus kowalevskii]
LOC130612055	XP_057289327.1	cytochrome P450 4d2-like [Hydractinia symbiolongicarpus]	AQM57056.1	26.8	5.3e-41	AQM57056.1 cytochrome P450 CYP4DC1, partial [Sogatella furcifera]
LOC130612055	XP_057289327.1	cytochrome P450 4d2-like [Hydractinia symbiolongicarpus]	XP_033224632.1	25.5	2.75e-40	XP_033224632.1 cytochrome P450 4C1-like [Belonocnema treatae]
LOC130612055	XP_057289327.1	cytochrome P450 4d2-like [Hydractinia symbiolongicarpus]	KAF0441098.1	26.6	1.4e-39	KAF0441098.1 cytochrome P450 [Gigaspora margarita]
LOC130612055	XP_057289327.1	cytochrome P450 4d2-like [Hydractinia symbiolongicarpus]	KAF0760023.1	25.9	4.25e-39	KAF0760023.1 cytochrome P450 4C1-like [Aphis craccivora]
LOC130612055	XP_057289327.1	cytochrome P450 4d2-like [Hydractinia symbiolongicarpus]	XP_023463349.1	27.8	5.6e-39	XP_023463349.1 cytochrome P450 [Rhizopus microsporus ATCC 52813]
LOC130612055	XP_057289327.1	cytochrome P450 4d2-like [Hydractinia symbiolongicarpus]	CRK92923.1	27.8	6.8e-39	CRK92923.1 CLUMA_CG006516, isoform A [Clunio marinus]
LOC130612055	XP_057289327.1	cytochrome P450 4d2-like [Hydractinia symbiolongicarpus]	KAG1180659.1	28.5	7.71e-39	KAG1180659.1 hypothetical protein G6F71_000016 [Rhizopus microsporus]
LOC130612055	XP_057289327.1	cytochrome P450 4d2-like [Hydractinia symbiolongicarpus]	KAG1451985.1	28	1.08e-38	KAG1451985.1 hypothetical protein G6F55_008917 [Rhizopus delemar]
LOC130612055	XP_057289327.1	cytochrome P450 4d2-like [Hydractinia symbiolongicarpus]	KAG1052594.1	28	1.48e-38	KAG1052594.1 hypothetical protein G6F43_005280 [Rhizopus delemar]
LOC130612055	XP_057289327.1	cytochrome P450 4d2-like [Hydractinia symbiolongicarpus]	KAG1561561.1	28	2.04e-38	KAG1561561.1 hypothetical protein G6F49_001698 [Rhizopus delemar]
LOC130612055	XP_057289327.1	cytochrome P450 4d2-like [Hydractinia symbiolongicarpus]	XP_001951034.3	27	2.28e-38	XP_001951034.3 cytochrome P450 4C1 [Acyrthosiphon pisum]
LOC130612055	XP_057289327.1	cytochrome P450 4d2-like [Hydractinia symbiolongicarpus]	CEG69518.1	28.3	2.77e-38	CEG69518.1 hypothetical protein RMATCC62417_05579 [Rhizopus microsporus]
LOC130612055	XP_057289327.1	cytochrome P450 4d2-like [Hydractinia symbiolongicarpus]	KAF9093149.1	25.4	4.86e-38	KAF9093149.1 hypothetical protein BGX27_001654 [Mortierella sp. AM989]
LOC130612055	XP_057289327.1	cytochrome P450 4d2-like [Hydractinia symbiolongicarpus]	XP_027852927.1	25.9	5.26e-38	XP_027852927.1 cytochrome P450 4C1-like [Aphis gossypii]
LOC130612055	XP_057289327.1	cytochrome P450 4d2-like [Hydractinia symbiolongicarpus]	XP_022901350.1	26.5	5.41e-38	XP_022901350.1 cytochrome P450 4C1-like [Onthophagus taurus]
LOC130612056	XP_057289328.1	ectin-like [Hydractinia symbiolongicarpus]	XP_004211747.1	55.6	1.88e-43	XP_004211747.1 PREDICTED: cell wall protein PRY3-like [Hydra vulgaris]
LOC130612056	XP_057289328.1	ectin-like [Hydractinia symbiolongicarpus]	XP_020606893.1	43.9	3.74e-42	XP_020606893.1 Golgi-associated plant pathogenesis-related protein 1-like [Orbicella faveolata]
LOC130612056	XP_057289328.1	ectin-like [Hydractinia symbiolongicarpus]	XP_020607038.1	43.9	7.39e-42	XP_020607038.1 Golgi-associated plant pathogenesis-related protein 1-like [Orbicella faveolata]
LOC130612056	XP_057289328.1	ectin-like [Hydractinia symbiolongicarpus]	XP_004206697.2	53.1	6.72e-41	XP_004206697.2 PREDICTED: golgi-associated plant pathogenesis-related protein 1-like [Hydra vulgaris]
LOC130612056	XP_057289328.1	ectin-like [Hydractinia symbiolongicarpus]	XP_020606350.1	47.6	1.34e-39	XP_020606350.1 Golgi-associated plant pathogenesis-related protein 1-like [Orbicella faveolata]
LOC130612056	XP_057289328.1	ectin-like [Hydractinia symbiolongicarpus]	XP_027057076.1	44.6	1.5e-39	XP_027057076.1 cell wall protein PRY3-like isoform X4 [Pocillopora damicornis]
LOC130612056	XP_057289328.1	ectin-like [Hydractinia symbiolongicarpus]	XP_027057075.1	44.6	1.62e-39	XP_027057075.1 probable pathogenesis-related protein CaO19.6200 isoform X3 [Pocillopora damicornis]
LOC130612056	XP_057289328.1	ectin-like [Hydractinia symbiolongicarpus]	XP_027057074.1	44.6	2.1e-39	XP_027057074.1 protein PRY1-like isoform X2 [Pocillopora damicornis]
LOC130612056	XP_057289328.1	ectin-like [Hydractinia symbiolongicarpus]	XP_027057073.1	44.6	2.14e-39	XP_027057073.1 protein PRY1-like isoform X1 [Pocillopora damicornis]
LOC130612056	XP_057289328.1	ectin-like [Hydractinia symbiolongicarpus]	XP_020908986.1	48.1	4.23e-39	XP_020908986.1 Golgi-associated plant pathogenesis-related protein 1 isoform X2 [Exaiptasia diaphana]
LOC130612056	XP_057289328.1	ectin-like [Hydractinia symbiolongicarpus]	XP_020606325.1	47.6	1.21e-38	XP_020606325.1 Golgi-associated plant pathogenesis-related protein 1-like [Orbicella faveolata]
LOC130612056	XP_057289328.1	ectin-like [Hydractinia symbiolongicarpus]	XP_020908989.2	48.1	1.3e-38	XP_020908989.2 Golgi-associated plant pathogenesis-related protein 1 isoform X1 [Exaiptasia diaphana]
LOC130612056	XP_057289328.1	ectin-like [Hydractinia symbiolongicarpus]	XP_022789338.1	43.4	1.56e-38	XP_022789338.1 protein PRY2-like isoform X2 [Stylophora pistillata]
LOC130612056	XP_057289328.1	ectin-like [Hydractinia symbiolongicarpus]	XP_022789336.1	43.4	1.59e-38	XP_022789336.1 protein PRY2-like isoform X1 [Stylophora pistillata]
LOC130612056	XP_057289328.1	ectin-like [Hydractinia symbiolongicarpus]	EDO49310.1	51	5.38e-38	EDO49310.1 predicted protein [Nematostella vectensis]
LOC130612056	XP_057289328.1	ectin-like [Hydractinia symbiolongicarpus]	EDO48881.1	45.8	7.97e-38	EDO48881.1 predicted protein, partial [Nematostella vectensis]
LOC130612056	XP_057289328.1	ectin-like [Hydractinia symbiolongicarpus]	EDO48880.1	45.2	1.69e-37	EDO48880.1 predicted protein, partial [Nematostella vectensis]
LOC130612056	XP_057289328.1	ectin-like [Hydractinia symbiolongicarpus]	XP_015759478.1	50.3	2.02e-37	XP_015759478.1 PREDICTED: repressed by EFG1 protein 1-like [Acropora digitifera]
LOC130612056	XP_057289328.1	ectin-like [Hydractinia symbiolongicarpus]	MBK8394033.1	46.9	2.32e-37	MBK8394033.1 hypothetical protein [Leptospiraceae bacterium]
LOC130612056	XP_057289328.1	ectin-like [Hydractinia symbiolongicarpus]	XP_028405269.1	48.3	3.27e-37	XP_028405269.1 uncharacterized protein LOC114527780 [Dendronephthya gigantea]
LOC130612056	XP_057289328.1	ectin-like [Hydractinia symbiolongicarpus]	XP_020607070.1	45.1	4.09e-37	XP_020607070.1 Golgi-associated plant pathogenesis-related protein 1-like [Orbicella faveolata]
LOC130612056	XP_057289328.1	ectin-like [Hydractinia symbiolongicarpus]	XP_029191557.1	50.3	8.15e-37	XP_029191557.1 uncharacterized protein LOC114958090 [Acropora millepora]
LOC130612056	XP_057289328.1	ectin-like [Hydractinia symbiolongicarpus]	XP_020911338.1	44.3	1.74e-36	XP_020911338.1 protein PRY1 [Exaiptasia diaphana]
LOC130612056	XP_057289328.1	ectin-like [Hydractinia symbiolongicarpus]	XP_001640944.2	45.8	2.41e-36	XP_001640944.2 Golgi-associated plant pathogenesis-related protein 1 isoform X2 [Nematostella vectensis]
LOC130612056	XP_057289328.1	ectin-like [Hydractinia symbiolongicarpus]	XP_031549602.1	43.9	2.74e-36	XP_031549602.1 uncharacterized protein LOC116287114 [Actinia tenebrosa]
LOC130612057	XP_057289329.1	heat shock 70 kDa protein 12A-like [Hydractinia symbiolongicarpus]	XP_012946684.1	39.5	1.07e-122	XP_012946684.1 heat shock 70 kDa protein 12A [Aplysia californica]
LOC130612057	XP_057289329.1	heat shock 70 kDa protein 12A-like [Hydractinia symbiolongicarpus]	XP_022321199.1	39.8	2.65e-120	XP_022321199.1 heat shock 70 kDa protein 12A-like [Crassostrea virginica]
LOC130612057	XP_057289329.1	heat shock 70 kDa protein 12A-like [Hydractinia symbiolongicarpus]	XP_033742661.1	38.8	1.07e-118	XP_033742661.1 heat shock 70 kDa protein 12B-like [Pecten maximus]
LOC130612057	XP_057289329.1	heat shock 70 kDa protein 12A-like [Hydractinia symbiolongicarpus]	XP_022326099.1	38.7	1.8e-118	XP_022326099.1 heat shock 70 kDa protein 12A-like [Crassostrea virginica]
LOC130612057	XP_057289329.1	heat shock 70 kDa protein 12A-like [Hydractinia symbiolongicarpus]	XP_022323065.1	38.6	2.54e-118	XP_022323065.1 heat shock 70 kDa protein 12A-like [Crassostrea virginica]
LOC130612057	XP_057289329.1	heat shock 70 kDa protein 12A-like [Hydractinia symbiolongicarpus]	XP_025087488.1	38.6	3.22e-118	XP_025087488.1 LOW QUALITY PROTEIN: heat shock 70 kDa protein 12A-like, partial [Pomacea canaliculata]
LOC130612057	XP_057289329.1	heat shock 70 kDa protein 12A-like [Hydractinia symbiolongicarpus]	XP_022326993.1	39.8	6.34e-118	XP_022326993.1 heat shock 70 kDa protein 12B-like [Crassostrea virginica]
LOC130612057	XP_057289329.1	heat shock 70 kDa protein 12A-like [Hydractinia symbiolongicarpus]	XP_022327372.1	39.7	3.54e-117	XP_022327372.1 heat shock 70 kDa protein 12B-like [Crassostrea virginica]
LOC130612057	XP_057289329.1	heat shock 70 kDa protein 12A-like [Hydractinia symbiolongicarpus]	XP_011430310.2	39.7	3.65e-117	XP_011430310.2 heat shock 70 kDa protein 12A [Crassostrea gigas]
LOC130612057	XP_057289329.1	heat shock 70 kDa protein 12A-like [Hydractinia symbiolongicarpus]	XP_011418177.3	39.2	6.05e-116	XP_011418177.3 heat shock 70 kDa protein 12B [Crassostrea gigas]
LOC130612057	XP_057289329.1	heat shock 70 kDa protein 12A-like [Hydractinia symbiolongicarpus]	XP_011418174.2	39.3	3.68e-115	XP_011418174.2 heat shock 70 kDa protein 12B [Crassostrea gigas]
LOC130612057	XP_057289329.1	heat shock 70 kDa protein 12A-like [Hydractinia symbiolongicarpus]	XP_003383956.3	37.5	4.09e-115	XP_003383956.3 PREDICTED: heat shock 70 kDa protein 12A [Amphimedon queenslandica]
LOC130612057	XP_057289329.1	heat shock 70 kDa protein 12A-like [Hydractinia symbiolongicarpus]	OPL21142.1	36.5	4.24e-115	OPL21142.1 hypothetical protein AM593_07176, partial [Mytilus galloprovincialis]
LOC130612057	XP_057289329.1	heat shock 70 kDa protein 12A-like [Hydractinia symbiolongicarpus]	XP_009047303.1	38	2.37e-114	XP_009047303.1 hypothetical protein LOTGIDRAFT_212681 [Lottia gigantea]
LOC130612057	XP_057289329.1	heat shock 70 kDa protein 12A-like [Hydractinia symbiolongicarpus]	XP_022328214.1	37.6	3.06e-114	XP_022328214.1 heat shock 70 kDa protein 12A-like [Crassostrea virginica]
LOC130612057	XP_057289329.1	heat shock 70 kDa protein 12A-like [Hydractinia symbiolongicarpus]	XP_022325720.1	37.6	8.57e-114	XP_022325720.1 heat shock 70 kDa protein 12A-like [Crassostrea virginica]
LOC130612057	XP_057289329.1	heat shock 70 kDa protein 12A-like [Hydractinia symbiolongicarpus]	VDI39412.1	37.6	1.66e-113	VDI39412.1 Hypothetical predicted protein [Mytilus galloprovincialis]
LOC130612057	XP_057289329.1	heat shock 70 kDa protein 12A-like [Hydractinia symbiolongicarpus]	OPL21748.1	36.5	1.66e-113	OPL21748.1 hypothetical protein AM593_03991, partial [Mytilus galloprovincialis]
LOC130612057	XP_057289329.1	heat shock 70 kDa protein 12A-like [Hydractinia symbiolongicarpus]	XP_021339221.1	36.5	3.03e-113	XP_021339221.1 heat shock 70 kDa protein 12A-like [Mizuhopecten yessoensis]
LOC130612057	XP_057289329.1	heat shock 70 kDa protein 12A-like [Hydractinia symbiolongicarpus]	XP_033742659.1	39.1	3.59e-113	XP_033742659.1 heat shock 70 kDa protein 12B-like [Pecten maximus]
LOC130612057	XP_057289329.1	heat shock 70 kDa protein 12A-like [Hydractinia symbiolongicarpus]	XP_021339224.1	36.3	7.36e-113	XP_021339224.1 heat shock 70 kDa protein 12A-like [Mizuhopecten yessoensis]
LOC130612057	XP_057289329.1	heat shock 70 kDa protein 12A-like [Hydractinia symbiolongicarpus]	XP_021346202.1	37.3	8.98e-113	XP_021346202.1 heat shock 70 kDa protein 12B-like [Mizuhopecten yessoensis]
LOC130612057	XP_057289329.1	heat shock 70 kDa protein 12A-like [Hydractinia symbiolongicarpus]	XP_034303203.1	37	1.34e-112	XP_034303203.1 heat shock 70 kDa protein 12A-like [Crassostrea gigas]
LOC130612057	XP_057289329.1	heat shock 70 kDa protein 12A-like [Hydractinia symbiolongicarpus]	VDI09392.1	38.1	2.59e-112	VDI09392.1 Hypothetical predicted protein [Mytilus galloprovincialis]
LOC130612057	XP_057289329.1	heat shock 70 kDa protein 12A-like [Hydractinia symbiolongicarpus]	XP_021373550.1	37.7	2.82e-112	XP_021373550.1 heat shock 70 kDa protein 12B-like [Mizuhopecten yessoensis]
LOC130612058	XP_057289330.1	laminin subunit beta-1-like [Hydractinia symbiolongicarpus]	XP_029192561.1	33.3	1.16e-249	XP_029192561.1 laminin subunit alpha-2-like [Acropora millepora]
LOC130612058	XP_057289330.1	laminin subunit beta-1-like [Hydractinia symbiolongicarpus]	XP_022780811.1	32.5	3.37e-248	XP_022780811.1 laminin subunit alpha-like [Stylophora pistillata]
LOC130612058	XP_057289330.1	laminin subunit beta-1-like [Hydractinia symbiolongicarpus]	RMX59398.1	32.7	1.88e-246	RMX59398.1 hypothetical protein pdam_00019340 [Pocillopora damicornis]
LOC130612058	XP_057289330.1	laminin subunit beta-1-like [Hydractinia symbiolongicarpus]	XP_031551742.1	33.4	3.61e-243	XP_031551742.1 laminin subunit alpha-5-like [Actinia tenebrosa]
LOC130612058	XP_057289330.1	laminin subunit beta-1-like [Hydractinia symbiolongicarpus]	XP_001628564.1	32.1	1.21e-231	XP_001628564.1 laminin subunit gamma-1 [Nematostella vectensis]
LOC130612058	XP_057289330.1	laminin subunit beta-1-like [Hydractinia symbiolongicarpus]	XP_020612287.1	35.4	2.13e-227	XP_020612287.1 laminin subunit gamma-1-like [Orbicella faveolata]
LOC130612058	XP_057289330.1	laminin subunit beta-1-like [Hydractinia symbiolongicarpus]	XP_020612293.1	34.9	8.6e-217	XP_020612293.1 laminin subunit gamma-1-like isoform X1 [Orbicella faveolata]
LOC130612058	XP_057289330.1	laminin subunit beta-1-like [Hydractinia symbiolongicarpus]	XP_020612294.1	34.8	1.65e-211	XP_020612294.1 laminin subunit alpha-3-like isoform X2 [Orbicella faveolata]
LOC130612058	XP_057289330.1	laminin subunit beta-1-like [Hydractinia symbiolongicarpus]	XP_020916314.1	34.5	3.76e-209	XP_020916314.1 laminin subunit gamma-1 [Exaiptasia diaphana]
LOC130612058	XP_057289330.1	laminin subunit beta-1-like [Hydractinia symbiolongicarpus]	XP_032232581.1	28.4	6.45e-206	XP_032232581.1 laminin subunit beta-2 isoform X1 [Nematostella vectensis]
LOC130612058	XP_057289330.1	laminin subunit beta-1-like [Hydractinia symbiolongicarpus]	XP_022780822.1	29.1	1.76e-205	XP_022780822.1 laminin subunit alpha-3-like isoform X1 [Stylophora pistillata]
LOC130612058	XP_057289330.1	laminin subunit beta-1-like [Hydractinia symbiolongicarpus]	XP_032232583.1	28.6	6.56e-205	XP_032232583.1 laminin subunit beta-2 isoform X2 [Nematostella vectensis]
LOC130612058	XP_057289330.1	laminin subunit beta-1-like [Hydractinia symbiolongicarpus]	EDO36500.1	28.1	8.52e-204	EDO36500.1 predicted protein [Nematostella vectensis]
LOC130612058	XP_057289330.1	laminin subunit beta-1-like [Hydractinia symbiolongicarpus]	XP_022780828.1	29.1	2.57e-201	XP_022780828.1 laminin subunit alpha-3-like isoform X2 [Stylophora pistillata]
LOC130612058	XP_057289330.1	laminin subunit beta-1-like [Hydractinia symbiolongicarpus]	XP_029192562.1	28.8	6.56e-198	XP_029192562.1 laminin subunit gamma-2-like isoform X1 [Acropora millepora]
LOC130612058	XP_057289330.1	laminin subunit beta-1-like [Hydractinia symbiolongicarpus]	XP_032232584.1	28.4	2.13e-197	XP_032232584.1 laminin subunit beta-2 isoform X3 [Nematostella vectensis]
LOC130612058	XP_057289330.1	laminin subunit beta-1-like [Hydractinia symbiolongicarpus]	XP_029192563.1	28.8	1.36e-196	XP_029192563.1 laminin subunit gamma-2-like isoform X2 [Acropora millepora]
LOC130612058	XP_057289330.1	laminin subunit beta-1-like [Hydractinia symbiolongicarpus]	PFX34766.1	33.7	1.72e-193	PFX34766.1 Laminin subunit beta-2 [Stylophora pistillata]
LOC130612058	XP_057289330.1	laminin subunit beta-1-like [Hydractinia symbiolongicarpus]	XP_028411065.1	37	2.96e-182	XP_028411065.1 laminin subunit alpha-like [Dendronephthya gigantea]
LOC130612058	XP_057289330.1	laminin subunit beta-1-like [Hydractinia symbiolongicarpus]	XP_027050278.1	33.2	3.8e-180	XP_027050278.1 laminin subunit alpha-like [Pocillopora damicornis]
LOC130612058	XP_057289330.1	laminin subunit beta-1-like [Hydractinia symbiolongicarpus]	XP_028519345.1	29.4	8.72e-178	XP_028519345.1 laminin subunit beta-2 [Exaiptasia diaphana]
LOC130612058	XP_057289330.1	laminin subunit beta-1-like [Hydractinia symbiolongicarpus]	XP_019643140.1	28.5	2.24e-176	XP_019643140.1 PREDICTED: laminin subunit gamma-1-like [Branchiostoma belcheri]
LOC130612058	XP_057289330.1	laminin subunit beta-1-like [Hydractinia symbiolongicarpus]	XP_012562912.1	27.2	2.56e-176	XP_012562912.1 PREDICTED: laminin subunit gamma-1-like [Hydra vulgaris]
LOC130612058	XP_057289330.1	laminin subunit beta-1-like [Hydractinia symbiolongicarpus]	XP_030854050.1	28	1.64e-174	XP_030854050.1 laminin subunit alpha-2 [Strongylocentrotus purpuratus]
LOC130612058	XP_057289330.1	laminin subunit beta-1-like [Hydractinia symbiolongicarpus]	RMX59397.1	32.4	4.86e-174	RMX59397.1 hypothetical protein pdam_00019341 [Pocillopora damicornis]
LOC130612059	XP_057289331.1	voltage-dependent calcium channel subunit alpha-2/delta-3-like [Hydractinia symbiolongicarpus]	XP_012558818.1	29.8	8.8e-127	XP_012558818.1 PREDICTED: voltage-dependent calcium channel subunit alpha-2/delta-4-like isoform X1 [Hydra vulgaris]
LOC130612059	XP_057289331.1	voltage-dependent calcium channel subunit alpha-2/delta-3-like [Hydractinia symbiolongicarpus]	XP_032219911.1	30.1	2e-122	XP_032219911.1 voltage-dependent calcium channel subunit alpha-2/delta-3 isoform X2 [Nematostella vectensis]
LOC130612059	XP_057289331.1	voltage-dependent calcium channel subunit alpha-2/delta-3-like [Hydractinia symbiolongicarpus]	XP_032219912.1	30.1	1.02e-121	XP_032219912.1 voltage-dependent calcium channel subunit alpha-2/delta-3 isoform X3 [Nematostella vectensis]
LOC130612059	XP_057289331.1	voltage-dependent calcium channel subunit alpha-2/delta-3-like [Hydractinia symbiolongicarpus]	XP_031573823.1	30	1.97e-121	XP_031573823.1 voltage-dependent calcium channel subunit alpha-2/delta-3-like isoform X4 [Actinia tenebrosa]
LOC130612059	XP_057289331.1	voltage-dependent calcium channel subunit alpha-2/delta-3-like [Hydractinia symbiolongicarpus]	XP_031573822.1	30.3	7.67e-121	XP_031573822.1 voltage-dependent calcium channel subunit alpha-2/delta-3-like isoform X3 [Actinia tenebrosa]
LOC130612059	XP_057289331.1	voltage-dependent calcium channel subunit alpha-2/delta-3-like [Hydractinia symbiolongicarpus]	RMX44793.1	28	1.45e-120	RMX44793.1 hypothetical protein pdam_00016360 [Pocillopora damicornis]
LOC130612059	XP_057289331.1	voltage-dependent calcium channel subunit alpha-2/delta-3-like [Hydractinia symbiolongicarpus]	XP_032219910.1	30	1.47e-120	XP_032219910.1 voltage-dependent calcium channel subunit alpha-2/delta-3 isoform X1 [Nematostella vectensis]
LOC130612059	XP_057289331.1	voltage-dependent calcium channel subunit alpha-2/delta-3-like [Hydractinia symbiolongicarpus]	XP_031573821.1	29.7	1.51e-120	XP_031573821.1 voltage-dependent calcium channel subunit alpha-2/delta-3-like isoform X2 [Actinia tenebrosa]
LOC130612059	XP_057289331.1	voltage-dependent calcium channel subunit alpha-2/delta-3-like [Hydractinia symbiolongicarpus]	XP_031573820.1	29.9	5.87e-120	XP_031573820.1 voltage-dependent calcium channel subunit alpha-2/delta-3-like isoform X1 [Actinia tenebrosa]
LOC130612059	XP_057289331.1	voltage-dependent calcium channel subunit alpha-2/delta-3-like [Hydractinia symbiolongicarpus]	XP_029199007.1	29.6	5.58e-115	XP_029199007.1 voltage-dependent calcium channel subunit alpha-2/delta-2-like isoform X2 [Acropora millepora]
LOC130612059	XP_057289331.1	voltage-dependent calcium channel subunit alpha-2/delta-3-like [Hydractinia symbiolongicarpus]	XP_029199006.1	29.3	7.48e-113	XP_029199006.1 voltage-dependent calcium channel subunit alpha-2/delta-2-like isoform X1 [Acropora millepora]
LOC130612059	XP_057289331.1	voltage-dependent calcium channel subunit alpha-2/delta-3-like [Hydractinia symbiolongicarpus]	XP_031573824.1	30.1	5.97e-112	XP_031573824.1 voltage-dependent calcium channel subunit alpha-2/delta-3-like isoform X5 [Actinia tenebrosa]
LOC130612059	XP_057289331.1	voltage-dependent calcium channel subunit alpha-2/delta-3-like [Hydractinia symbiolongicarpus]	XP_033647873.1	27.8	2.56e-107	XP_033647873.1 voltage-dependent calcium channel subunit alpha-2/delta-3-like [Asterias rubens]
LOC130612059	XP_057289331.1	voltage-dependent calcium channel subunit alpha-2/delta-3-like [Hydractinia symbiolongicarpus]	XP_029199008.1	29.4	1.07e-106	XP_029199008.1 voltage-dependent calcium channel subunit alpha-2/delta-2-like isoform X3 [Acropora millepora]
LOC130612059	XP_057289331.1	voltage-dependent calcium channel subunit alpha-2/delta-3-like [Hydractinia symbiolongicarpus]	XP_035675410.1	28.4	2.25e-102	XP_035675410.1 voltage-dependent calcium channel subunit alpha-2/delta-3-like [Branchiostoma floridae]
LOC130612059	XP_057289331.1	voltage-dependent calcium channel subunit alpha-2/delta-3-like [Hydractinia symbiolongicarpus]	XP_019633532.1	29.2	5.88e-101	XP_019633532.1 PREDICTED: voltage-dependent calcium channel subunit alpha-2/delta-3-like [Branchiostoma belcheri]
LOC130612059	XP_057289331.1	voltage-dependent calcium channel subunit alpha-2/delta-3-like [Hydractinia symbiolongicarpus]	XP_022096013.1	27.6	1.76e-99	XP_022096013.1 voltage-dependent calcium channel subunit alpha-2/delta-3-like isoform X4 [Acanthaster planci]
LOC130612059	XP_057289331.1	voltage-dependent calcium channel subunit alpha-2/delta-3-like [Hydractinia symbiolongicarpus]	XP_028401874.1	27.5	1.77e-99	XP_028401874.1 voltage-dependent calcium channel subunit alpha-2/delta-3-like [Dendronephthya gigantea]
LOC130612059	XP_057289331.1	voltage-dependent calcium channel subunit alpha-2/delta-3-like [Hydractinia symbiolongicarpus]	XP_012558819.1	30	2.22e-99	XP_012558819.1 PREDICTED: voltage-dependent calcium channel subunit alpha-2/delta-1-like isoform X2 [Hydra vulgaris]
LOC130612059	XP_057289331.1	voltage-dependent calcium channel subunit alpha-2/delta-3-like [Hydractinia symbiolongicarpus]	XP_012554363.1	30.7	5.33e-97	XP_012554363.1 PREDICTED: voltage-dependent calcium channel subunit alpha-2/delta-1-like [Hydra vulgaris]
LOC130612059	XP_057289331.1	voltage-dependent calcium channel subunit alpha-2/delta-3-like [Hydractinia symbiolongicarpus]	XP_038061478.1	27.2	2.23e-96	XP_038061478.1 voltage-dependent calcium channel subunit alpha-2/delta-3-like isoform X6 [Patiria miniata]
LOC130612059	XP_057289331.1	voltage-dependent calcium channel subunit alpha-2/delta-3-like [Hydractinia symbiolongicarpus]	XP_028516145.1	28	3.86e-96	XP_028516145.1 voltage-dependent calcium channel subunit alpha-2/delta-4 [Exaiptasia diaphana]
LOC130612059	XP_057289331.1	voltage-dependent calcium channel subunit alpha-2/delta-3-like [Hydractinia symbiolongicarpus]	XP_031424263.1	27.6	4.24e-95	XP_031424263.1 voltage-dependent calcium channel subunit alpha-2/delta-3-like [Clupea harengus]
LOC130612059	XP_057289331.1	voltage-dependent calcium channel subunit alpha-2/delta-3-like [Hydractinia symbiolongicarpus]	XP_040201249.1	28.6	7.9e-95	XP_040201249.1 voltage-dependent calcium channel subunit alpha-2/delta-4 isoform X5 [Rana temporaria]
LOC130612059	XP_057289331.1	voltage-dependent calcium channel subunit alpha-2/delta-3-like [Hydractinia symbiolongicarpus]	XP_038668706.1	26.9	2.61e-94	XP_038668706.1 voltage-dependent calcium channel subunit alpha-2/delta-3 isoform X4 [Scyliorhinus canicula]
LOC130612059	XP_057289332.1	voltage-dependent calcium channel subunit alpha-2/delta-3-like [Hydractinia symbiolongicarpus]	XP_012558818.1	29.8	8.8e-127	XP_012558818.1 PREDICTED: voltage-dependent calcium channel subunit alpha-2/delta-4-like isoform X1 [Hydra vulgaris]
LOC130612059	XP_057289332.1	voltage-dependent calcium channel subunit alpha-2/delta-3-like [Hydractinia symbiolongicarpus]	XP_032219911.1	30.1	2e-122	XP_032219911.1 voltage-dependent calcium channel subunit alpha-2/delta-3 isoform X2 [Nematostella vectensis]
LOC130612059	XP_057289332.1	voltage-dependent calcium channel subunit alpha-2/delta-3-like [Hydractinia symbiolongicarpus]	XP_032219912.1	30.1	1.02e-121	XP_032219912.1 voltage-dependent calcium channel subunit alpha-2/delta-3 isoform X3 [Nematostella vectensis]
LOC130612059	XP_057289332.1	voltage-dependent calcium channel subunit alpha-2/delta-3-like [Hydractinia symbiolongicarpus]	XP_031573823.1	30	1.97e-121	XP_031573823.1 voltage-dependent calcium channel subunit alpha-2/delta-3-like isoform X4 [Actinia tenebrosa]
LOC130612059	XP_057289332.1	voltage-dependent calcium channel subunit alpha-2/delta-3-like [Hydractinia symbiolongicarpus]	XP_031573822.1	30.3	7.67e-121	XP_031573822.1 voltage-dependent calcium channel subunit alpha-2/delta-3-like isoform X3 [Actinia tenebrosa]
LOC130612059	XP_057289332.1	voltage-dependent calcium channel subunit alpha-2/delta-3-like [Hydractinia symbiolongicarpus]	RMX44793.1	28	1.45e-120	RMX44793.1 hypothetical protein pdam_00016360 [Pocillopora damicornis]
LOC130612059	XP_057289332.1	voltage-dependent calcium channel subunit alpha-2/delta-3-like [Hydractinia symbiolongicarpus]	XP_032219910.1	30	1.47e-120	XP_032219910.1 voltage-dependent calcium channel subunit alpha-2/delta-3 isoform X1 [Nematostella vectensis]
LOC130612059	XP_057289332.1	voltage-dependent calcium channel subunit alpha-2/delta-3-like [Hydractinia symbiolongicarpus]	XP_031573821.1	29.7	1.51e-120	XP_031573821.1 voltage-dependent calcium channel subunit alpha-2/delta-3-like isoform X2 [Actinia tenebrosa]
LOC130612059	XP_057289332.1	voltage-dependent calcium channel subunit alpha-2/delta-3-like [Hydractinia symbiolongicarpus]	XP_031573820.1	29.9	5.87e-120	XP_031573820.1 voltage-dependent calcium channel subunit alpha-2/delta-3-like isoform X1 [Actinia tenebrosa]
LOC130612059	XP_057289332.1	voltage-dependent calcium channel subunit alpha-2/delta-3-like [Hydractinia symbiolongicarpus]	XP_029199007.1	29.6	5.58e-115	XP_029199007.1 voltage-dependent calcium channel subunit alpha-2/delta-2-like isoform X2 [Acropora millepora]
LOC130612059	XP_057289332.1	voltage-dependent calcium channel subunit alpha-2/delta-3-like [Hydractinia symbiolongicarpus]	XP_029199006.1	29.3	7.48e-113	XP_029199006.1 voltage-dependent calcium channel subunit alpha-2/delta-2-like isoform X1 [Acropora millepora]
LOC130612059	XP_057289332.1	voltage-dependent calcium channel subunit alpha-2/delta-3-like [Hydractinia symbiolongicarpus]	XP_031573824.1	30.1	5.97e-112	XP_031573824.1 voltage-dependent calcium channel subunit alpha-2/delta-3-like isoform X5 [Actinia tenebrosa]
LOC130612059	XP_057289332.1	voltage-dependent calcium channel subunit alpha-2/delta-3-like [Hydractinia symbiolongicarpus]	XP_033647873.1	27.8	2.56e-107	XP_033647873.1 voltage-dependent calcium channel subunit alpha-2/delta-3-like [Asterias rubens]
LOC130612059	XP_057289332.1	voltage-dependent calcium channel subunit alpha-2/delta-3-like [Hydractinia symbiolongicarpus]	XP_029199008.1	29.4	1.07e-106	XP_029199008.1 voltage-dependent calcium channel subunit alpha-2/delta-2-like isoform X3 [Acropora millepora]
LOC130612059	XP_057289332.1	voltage-dependent calcium channel subunit alpha-2/delta-3-like [Hydractinia symbiolongicarpus]	XP_035675410.1	28.4	2.25e-102	XP_035675410.1 voltage-dependent calcium channel subunit alpha-2/delta-3-like [Branchiostoma floridae]
LOC130612059	XP_057289332.1	voltage-dependent calcium channel subunit alpha-2/delta-3-like [Hydractinia symbiolongicarpus]	XP_019633532.1	29.2	5.88e-101	XP_019633532.1 PREDICTED: voltage-dependent calcium channel subunit alpha-2/delta-3-like [Branchiostoma belcheri]
LOC130612059	XP_057289332.1	voltage-dependent calcium channel subunit alpha-2/delta-3-like [Hydractinia symbiolongicarpus]	XP_022096013.1	27.6	1.76e-99	XP_022096013.1 voltage-dependent calcium channel subunit alpha-2/delta-3-like isoform X4 [Acanthaster planci]
LOC130612059	XP_057289332.1	voltage-dependent calcium channel subunit alpha-2/delta-3-like [Hydractinia symbiolongicarpus]	XP_028401874.1	27.5	1.77e-99	XP_028401874.1 voltage-dependent calcium channel subunit alpha-2/delta-3-like [Dendronephthya gigantea]
LOC130612059	XP_057289332.1	voltage-dependent calcium channel subunit alpha-2/delta-3-like [Hydractinia symbiolongicarpus]	XP_012558819.1	30	2.22e-99	XP_012558819.1 PREDICTED: voltage-dependent calcium channel subunit alpha-2/delta-1-like isoform X2 [Hydra vulgaris]
LOC130612059	XP_057289332.1	voltage-dependent calcium channel subunit alpha-2/delta-3-like [Hydractinia symbiolongicarpus]	XP_012554363.1	30.7	5.33e-97	XP_012554363.1 PREDICTED: voltage-dependent calcium channel subunit alpha-2/delta-1-like [Hydra vulgaris]
LOC130612059	XP_057289332.1	voltage-dependent calcium channel subunit alpha-2/delta-3-like [Hydractinia symbiolongicarpus]	XP_038061478.1	27.2	2.23e-96	XP_038061478.1 voltage-dependent calcium channel subunit alpha-2/delta-3-like isoform X6 [Patiria miniata]
LOC130612059	XP_057289332.1	voltage-dependent calcium channel subunit alpha-2/delta-3-like [Hydractinia symbiolongicarpus]	XP_028516145.1	28	3.86e-96	XP_028516145.1 voltage-dependent calcium channel subunit alpha-2/delta-4 [Exaiptasia diaphana]
LOC130612059	XP_057289332.1	voltage-dependent calcium channel subunit alpha-2/delta-3-like [Hydractinia symbiolongicarpus]	XP_031424263.1	27.6	4.24e-95	XP_031424263.1 voltage-dependent calcium channel subunit alpha-2/delta-3-like [Clupea harengus]
LOC130612059	XP_057289332.1	voltage-dependent calcium channel subunit alpha-2/delta-3-like [Hydractinia symbiolongicarpus]	XP_040201249.1	28.6	7.9e-95	XP_040201249.1 voltage-dependent calcium channel subunit alpha-2/delta-4 isoform X5 [Rana temporaria]
LOC130612059	XP_057289332.1	voltage-dependent calcium channel subunit alpha-2/delta-3-like [Hydractinia symbiolongicarpus]	XP_038668706.1	26.9	2.61e-94	XP_038668706.1 voltage-dependent calcium channel subunit alpha-2/delta-3 isoform X4 [Scyliorhinus canicula]
LOC130612060	XP_057289333.1	uncharacterized protein LOC130612060 [Hydractinia symbiolongicarpus]	MBA2710247.1	28.9	2.29e-17	MBA2710247.1 hypothetical protein [Tatlockia sp.]
LOC130612060	XP_057289333.1	uncharacterized protein LOC130612060 [Hydractinia symbiolongicarpus]	OGT06286.1	24.2	3.86e-06	OGT06286.1 hypothetical protein A2X78_01415 [Gammaproteobacteria bacterium GWE2_37_16]
LOC130612060	XP_057289334.1	uncharacterized protein LOC130612060 [Hydractinia symbiolongicarpus]	MBA2710247.1	28.9	2.29e-17	MBA2710247.1 hypothetical protein [Tatlockia sp.]
LOC130612060	XP_057289334.1	uncharacterized protein LOC130612060 [Hydractinia symbiolongicarpus]	OGT06286.1	24.2	3.86e-06	OGT06286.1 hypothetical protein A2X78_01415 [Gammaproteobacteria bacterium GWE2_37_16]
LOC130612062	XP_057289335.1	apoptosis-inducing factor 3-like isoform X1 [Hydractinia symbiolongicarpus]	XP_002164058.2	60.8	4.9e-224	XP_002164058.2 PREDICTED: apoptosis-inducing factor 3-like [Hydra vulgaris]
LOC130612062	XP_057289335.1	apoptosis-inducing factor 3-like isoform X1 [Hydractinia symbiolongicarpus]	XP_019615015.1	52.8	2.47e-178	XP_019615015.1 PREDICTED: apoptosis-inducing factor 3-like isoform X5 [Branchiostoma belcheri]
LOC130612062	XP_057289335.1	apoptosis-inducing factor 3-like isoform X1 [Hydractinia symbiolongicarpus]	XP_019614999.1	52.8	3.46e-178	XP_019614999.1 PREDICTED: apoptosis-inducing factor 3-like isoform X3 [Branchiostoma belcheri]
LOC130612062	XP_057289335.1	apoptosis-inducing factor 3-like isoform X1 [Hydractinia symbiolongicarpus]	XP_019614989.1	52.8	3.83e-178	XP_019614989.1 PREDICTED: apoptosis-inducing factor 3-like isoform X2 [Branchiostoma belcheri]
LOC130612062	XP_057289335.1	apoptosis-inducing factor 3-like isoform X1 [Hydractinia symbiolongicarpus]	XP_019614973.1	52.8	4.23e-178	XP_019614973.1 PREDICTED: apoptosis-inducing factor 3-like isoform X1 [Branchiostoma belcheri]
LOC130612062	XP_057289335.1	apoptosis-inducing factor 3-like isoform X1 [Hydractinia symbiolongicarpus]	XP_019615007.1	52.4	1.22e-177	XP_019615007.1 PREDICTED: apoptosis-inducing factor 3-like isoform X4 [Branchiostoma belcheri]
LOC130612062	XP_057289335.1	apoptosis-inducing factor 3-like isoform X1 [Hydractinia symbiolongicarpus]	XP_028400311.1	48.4	7.17e-177	XP_028400311.1 apoptosis-inducing factor 3-like isoform X3 [Dendronephthya gigantea]
LOC130612062	XP_057289335.1	apoptosis-inducing factor 3-like isoform X1 [Hydractinia symbiolongicarpus]	XP_028400310.1	48.4	9.09e-177	XP_028400310.1 apoptosis-inducing factor 3-like isoform X2 [Dendronephthya gigantea]
LOC130612062	XP_057289335.1	apoptosis-inducing factor 3-like isoform X1 [Hydractinia symbiolongicarpus]	XP_035691030.1	51.4	9.83e-176	XP_035691030.1 apoptosis-inducing factor 3-like isoform X4 [Branchiostoma floridae]
LOC130612062	XP_057289335.1	apoptosis-inducing factor 3-like isoform X1 [Hydractinia symbiolongicarpus]	XP_028400309.1	48.4	1.48e-175	XP_028400309.1 apoptosis-inducing factor 3-like isoform X1 [Dendronephthya gigantea]
LOC130612062	XP_057289335.1	apoptosis-inducing factor 3-like isoform X1 [Hydractinia symbiolongicarpus]	XP_035691029.1	51.4	1.52e-175	XP_035691029.1 apoptosis-inducing factor 3-like isoform X3 [Branchiostoma floridae]
LOC130612062	XP_057289335.1	apoptosis-inducing factor 3-like isoform X1 [Hydractinia symbiolongicarpus]	XP_035691026.1	51.4	1.57e-175	XP_035691026.1 apoptosis-inducing factor 3-like isoform X2 [Branchiostoma floridae]
LOC130612062	XP_057289335.1	apoptosis-inducing factor 3-like isoform X1 [Hydractinia symbiolongicarpus]	XP_035691023.1	51.4	2.42e-175	XP_035691023.1 apoptosis-inducing factor 3-like isoform X1 [Branchiostoma floridae]
LOC130612062	XP_057289335.1	apoptosis-inducing factor 3-like isoform X1 [Hydractinia symbiolongicarpus]	XP_015757442.1	50.1	3.22e-175	XP_015757442.1 PREDICTED: apoptosis-inducing factor 3-like isoform X2 [Acropora digitifera]
LOC130612062	XP_057289335.1	apoptosis-inducing factor 3-like isoform X1 [Hydractinia symbiolongicarpus]	XP_029194235.1	49.9	1.3e-174	XP_029194235.1 apoptosis-inducing factor 3-like isoform X2 [Acropora millepora]
LOC130612062	XP_057289335.1	apoptosis-inducing factor 3-like isoform X1 [Hydractinia symbiolongicarpus]	XP_015757441.1	50.1	6.5e-174	XP_015757441.1 PREDICTED: apoptosis-inducing factor 3-like isoform X1 [Acropora digitifera]
LOC130612062	XP_057289335.1	apoptosis-inducing factor 3-like isoform X1 [Hydractinia symbiolongicarpus]	XP_029194234.1	49.9	2.61e-173	XP_029194234.1 apoptosis-inducing factor 3-like isoform X1 [Acropora millepora]
LOC130612062	XP_057289335.1	apoptosis-inducing factor 3-like isoform X1 [Hydractinia symbiolongicarpus]	XP_031573242.1	48.6	1.15e-171	XP_031573242.1 apoptosis-inducing factor 3-like isoform X2 [Actinia tenebrosa]
LOC130612062	XP_057289335.1	apoptosis-inducing factor 3-like isoform X1 [Hydractinia symbiolongicarpus]	XP_030847271.1	49.7	2.01e-171	XP_030847271.1 apoptosis-inducing factor 3 [Strongylocentrotus purpuratus]
LOC130612062	XP_057289335.1	apoptosis-inducing factor 3-like isoform X1 [Hydractinia symbiolongicarpus]	XP_013379769.1	51.1	6.63e-171	XP_013379769.1 apoptosis-inducing factor 3 isoform X2 [Lingula anatina]
LOC130612062	XP_057289335.1	apoptosis-inducing factor 3-like isoform X1 [Hydractinia symbiolongicarpus]	XP_013379765.1	51.1	7.09e-171	XP_013379765.1 apoptosis-inducing factor 3 isoform X1 [Lingula anatina]
LOC130612062	XP_057289335.1	apoptosis-inducing factor 3-like isoform X1 [Hydractinia symbiolongicarpus]	XP_031573241.1	48.6	1e-170	XP_031573241.1 apoptosis-inducing factor 3-like isoform X1 [Actinia tenebrosa]
LOC130612062	XP_057289335.1	apoptosis-inducing factor 3-like isoform X1 [Hydractinia symbiolongicarpus]	XP_033747347.1	50.2	6.8e-170	XP_033747347.1 apoptosis-inducing factor 3-like isoform X1 [Pecten maximus]
LOC130612062	XP_057289335.1	apoptosis-inducing factor 3-like isoform X1 [Hydractinia symbiolongicarpus]	XP_033747349.1	50.2	9.62e-170	XP_033747349.1 apoptosis-inducing factor 3-like isoform X2 [Pecten maximus]
LOC130612062	XP_057289335.1	apoptosis-inducing factor 3-like isoform X1 [Hydractinia symbiolongicarpus]	XP_027050608.1	49.4	7.01e-169	XP_027050608.1 apoptosis-inducing factor 3-like [Pocillopora damicornis]
LOC130612062	XP_057289336.1	apoptosis-inducing factor 3-like isoform X2 [Hydractinia symbiolongicarpus]	XP_002164058.2	60.7	6.09e-218	XP_002164058.2 PREDICTED: apoptosis-inducing factor 3-like [Hydra vulgaris]
LOC130612062	XP_057289336.1	apoptosis-inducing factor 3-like isoform X2 [Hydractinia symbiolongicarpus]	XP_015757442.1	50.4	1.12e-173	XP_015757442.1 PREDICTED: apoptosis-inducing factor 3-like isoform X2 [Acropora digitifera]
LOC130612062	XP_057289336.1	apoptosis-inducing factor 3-like isoform X2 [Hydractinia symbiolongicarpus]	XP_029194235.1	50.2	4.51e-173	XP_029194235.1 apoptosis-inducing factor 3-like isoform X2 [Acropora millepora]
LOC130612062	XP_057289336.1	apoptosis-inducing factor 3-like isoform X2 [Hydractinia symbiolongicarpus]	XP_019615015.1	52.8	7.31e-173	XP_019615015.1 PREDICTED: apoptosis-inducing factor 3-like isoform X5 [Branchiostoma belcheri]
LOC130612062	XP_057289336.1	apoptosis-inducing factor 3-like isoform X2 [Hydractinia symbiolongicarpus]	XP_019614999.1	52.8	1.02e-172	XP_019614999.1 PREDICTED: apoptosis-inducing factor 3-like isoform X3 [Branchiostoma belcheri]
LOC130612062	XP_057289336.1	apoptosis-inducing factor 3-like isoform X2 [Hydractinia symbiolongicarpus]	XP_019614989.1	52.8	1.13e-172	XP_019614989.1 PREDICTED: apoptosis-inducing factor 3-like isoform X2 [Branchiostoma belcheri]
LOC130612062	XP_057289336.1	apoptosis-inducing factor 3-like isoform X2 [Hydractinia symbiolongicarpus]	XP_019614973.1	52.8	1.25e-172	XP_019614973.1 PREDICTED: apoptosis-inducing factor 3-like isoform X1 [Branchiostoma belcheri]
LOC130612062	XP_057289336.1	apoptosis-inducing factor 3-like isoform X2 [Hydractinia symbiolongicarpus]	XP_015757441.1	50.4	2.24e-172	XP_015757441.1 PREDICTED: apoptosis-inducing factor 3-like isoform X1 [Acropora digitifera]
LOC130612062	XP_057289336.1	apoptosis-inducing factor 3-like isoform X2 [Hydractinia symbiolongicarpus]	XP_019615007.1	52.4	3.59e-172	XP_019615007.1 PREDICTED: apoptosis-inducing factor 3-like isoform X4 [Branchiostoma belcheri]
LOC130612062	XP_057289336.1	apoptosis-inducing factor 3-like isoform X2 [Hydractinia symbiolongicarpus]	XP_029194234.1	50.2	9.01e-172	XP_029194234.1 apoptosis-inducing factor 3-like isoform X1 [Acropora millepora]
LOC130612062	XP_057289336.1	apoptosis-inducing factor 3-like isoform X2 [Hydractinia symbiolongicarpus]	XP_028400311.1	48.3	1.06e-171	XP_028400311.1 apoptosis-inducing factor 3-like isoform X3 [Dendronephthya gigantea]
LOC130612062	XP_057289336.1	apoptosis-inducing factor 3-like isoform X2 [Hydractinia symbiolongicarpus]	XP_028400310.1	48.3	1.34e-171	XP_028400310.1 apoptosis-inducing factor 3-like isoform X2 [Dendronephthya gigantea]
LOC130612062	XP_057289336.1	apoptosis-inducing factor 3-like isoform X2 [Hydractinia symbiolongicarpus]	XP_028400309.1	48.3	2.14e-170	XP_028400309.1 apoptosis-inducing factor 3-like isoform X1 [Dendronephthya gigantea]
LOC130612062	XP_057289336.1	apoptosis-inducing factor 3-like isoform X2 [Hydractinia symbiolongicarpus]	XP_035691030.1	51.4	2.9e-170	XP_035691030.1 apoptosis-inducing factor 3-like isoform X4 [Branchiostoma floridae]
LOC130612062	XP_057289336.1	apoptosis-inducing factor 3-like isoform X2 [Hydractinia symbiolongicarpus]	XP_035691029.1	51.4	4.46e-170	XP_035691029.1 apoptosis-inducing factor 3-like isoform X3 [Branchiostoma floridae]
LOC130612062	XP_057289336.1	apoptosis-inducing factor 3-like isoform X2 [Hydractinia symbiolongicarpus]	XP_035691026.1	51.4	4.61e-170	XP_035691026.1 apoptosis-inducing factor 3-like isoform X2 [Branchiostoma floridae]
LOC130612062	XP_057289336.1	apoptosis-inducing factor 3-like isoform X2 [Hydractinia symbiolongicarpus]	XP_035691023.1	51.4	7.08e-170	XP_035691023.1 apoptosis-inducing factor 3-like isoform X1 [Branchiostoma floridae]
LOC130612062	XP_057289336.1	apoptosis-inducing factor 3-like isoform X2 [Hydractinia symbiolongicarpus]	XP_031573242.1	48.5	4.21e-167	XP_031573242.1 apoptosis-inducing factor 3-like isoform X2 [Actinia tenebrosa]
LOC130612062	XP_057289336.1	apoptosis-inducing factor 3-like isoform X2 [Hydractinia symbiolongicarpus]	XP_027050608.1	50.1	1.95e-166	XP_027050608.1 apoptosis-inducing factor 3-like [Pocillopora damicornis]
LOC130612062	XP_057289336.1	apoptosis-inducing factor 3-like isoform X2 [Hydractinia symbiolongicarpus]	XP_030847271.1	49.8	2.93e-166	XP_030847271.1 apoptosis-inducing factor 3 [Strongylocentrotus purpuratus]
LOC130612062	XP_057289336.1	apoptosis-inducing factor 3-like isoform X2 [Hydractinia symbiolongicarpus]	PFX17283.1	50.4	3.28e-166	PFX17283.1 Apoptosis-inducing factor 3 [Stylophora pistillata]
LOC130612062	XP_057289336.1	apoptosis-inducing factor 3-like isoform X2 [Hydractinia symbiolongicarpus]	XP_031573241.1	48.5	3.62e-166	XP_031573241.1 apoptosis-inducing factor 3-like isoform X1 [Actinia tenebrosa]
LOC130612062	XP_057289336.1	apoptosis-inducing factor 3-like isoform X2 [Hydractinia symbiolongicarpus]	XP_022803717.1	50.1	3.9e-166	XP_022803717.1 apoptosis-inducing factor 3-like [Stylophora pistillata]
LOC130612062	XP_057289336.1	apoptosis-inducing factor 3-like isoform X2 [Hydractinia symbiolongicarpus]	XP_033747347.1	51	4.81e-165	XP_033747347.1 apoptosis-inducing factor 3-like isoform X1 [Pecten maximus]
LOC130612062	XP_057289336.1	apoptosis-inducing factor 3-like isoform X2 [Hydractinia symbiolongicarpus]	XP_033747349.1	51	6.81e-165	XP_033747349.1 apoptosis-inducing factor 3-like isoform X2 [Pecten maximus]
LOC130612063	XP_057289337.1	regulator of G-protein signaling 5-like [Hydractinia symbiolongicarpus]	XP_002166944.3	51.8	3.65e-34	XP_002166944.3 PREDICTED: regulator of G-protein signaling 7-like [Hydra vulgaris]
LOC130612063	XP_057289337.1	regulator of G-protein signaling 5-like [Hydractinia symbiolongicarpus]	XP_007893845.1	45.9	4.06e-32	XP_007893845.1 PREDICTED: regulator of G-protein signaling 4 [Callorhinchus milii]
LOC130612063	XP_057289337.1	regulator of G-protein signaling 5-like [Hydractinia symbiolongicarpus]	XP_032306735.1	48.5	1.4e-31	XP_032306735.1 regulator of G-protein signaling 20 isoform X2 [Drosophila ananassae]
LOC130612063	XP_057289337.1	regulator of G-protein signaling 5-like [Hydractinia symbiolongicarpus]	XP_017019991.1	48.5	1.66e-31	XP_017019991.1 PREDICTED: regulator of G-protein signaling 17 isoform X3 [Drosophila kikkawai]
LOC130612063	XP_057289337.1	regulator of G-protein signaling 5-like [Hydractinia symbiolongicarpus]	XP_017078926.1	48.5	2.41e-31	XP_017078926.1 PREDICTED: regulator of G-protein signaling 20 isoform X2 [Drosophila eugracilis]
LOC130612063	XP_057289337.1	regulator of G-protein signaling 5-like [Hydractinia symbiolongicarpus]	XP_027004453.1	47.7	5.86e-31	XP_027004453.1 regulator of G-protein signaling 21 [Tachysurus fulvidraco]
LOC130612063	XP_057289337.1	regulator of G-protein signaling 5-like [Hydractinia symbiolongicarpus]	XP_017078925.1	48.5	1.34e-30	XP_017078925.1 PREDICTED: regulator of G-protein signaling 17 isoform X1 [Drosophila eugracilis]
LOC130612063	XP_057289337.1	regulator of G-protein signaling 5-like [Hydractinia symbiolongicarpus]	XP_016976157.1	48.5	1.38e-30	XP_016976157.1 PREDICTED: regulator of G-protein signaling 17 [Drosophila rhopaloa]
LOC130612063	XP_057289337.1	regulator of G-protein signaling 5-like [Hydractinia symbiolongicarpus]	XP_017125361.1	48.5	1.41e-30	XP_017125361.1 PREDICTED: regulator of G-protein signaling 17 [Drosophila elegans]
LOC130612063	XP_057289337.1	regulator of G-protein signaling 5-like [Hydractinia symbiolongicarpus]	XP_017094317.1	48.5	1.44e-30	XP_017094317.1 PREDICTED: regulator of G-protein signaling 17 [Drosophila bipectinata]
LOC130612063	XP_057289337.1	regulator of G-protein signaling 5-like [Hydractinia symbiolongicarpus]	XP_001960140.2	48.5	1.47e-30	XP_001960140.2 regulator of G-protein signaling 17 isoform X1 [Drosophila ananassae]
LOC130612063	XP_057289337.1	regulator of G-protein signaling 5-like [Hydractinia symbiolongicarpus]	XP_015030061.1	47.1	2.07e-30	XP_015030061.1 regulator of G-protein signaling 20 isoform X3 [Drosophila virilis]
LOC130612063	XP_057289337.1	regulator of G-protein signaling 5-like [Hydractinia symbiolongicarpus]	XP_017019990.1	48.5	2.26e-30	XP_017019990.1 PREDICTED: regulator of G-protein signaling 17 isoform X2 [Drosophila kikkawai]
LOC130612063	XP_057289337.1	regulator of G-protein signaling 5-like [Hydractinia symbiolongicarpus]	XP_026792119.1	48.4	2.32e-30	XP_026792119.1 regulator of G-protein signaling 21 [Pangasianodon hypophthalmus]
LOC130612063	XP_057289337.1	regulator of G-protein signaling 5-like [Hydractinia symbiolongicarpus]	XP_020800531.1	48.5	2.37e-30	XP_020800531.1 regulator of G-protein signaling 17 isoform X2 [Drosophila serrata]
LOC130612063	XP_057289337.1	regulator of G-protein signaling 5-like [Hydractinia symbiolongicarpus]	XP_017019989.1	48.5	2.42e-30	XP_017019989.1 PREDICTED: regulator of G-protein signaling 17 isoform X1 [Drosophila kikkawai]
LOC130612063	XP_057289337.1	regulator of G-protein signaling 5-like [Hydractinia symbiolongicarpus]	XP_020800530.1	48.5	2.53e-30	XP_020800530.1 regulator of G-protein signaling 17 isoform X1 [Drosophila serrata]
LOC130612063	XP_057289337.1	regulator of G-protein signaling 5-like [Hydractinia symbiolongicarpus]	XP_016947502.1	48.5	2.84e-30	XP_016947502.1 PREDICTED: regulator of G-protein signaling 17 [Drosophila biarmipes]
LOC130612063	XP_057289337.1	regulator of G-protein signaling 5-like [Hydractinia symbiolongicarpus]	XP_017010320.1	47.8	2.9e-30	XP_017010320.1 PREDICTED: regulator of G-protein signaling 17 [Drosophila takahashii]
LOC130612063	XP_057289337.1	regulator of G-protein signaling 5-like [Hydractinia symbiolongicarpus]	4IGU_A	47.7	2.93e-30	4IGU_A Crystal structure of the RGS domain of CG5036 [Drosophila melanogaster]
LOC130612063	XP_057289337.1	regulator of G-protein signaling 5-like [Hydractinia symbiolongicarpus]	XP_030240612.1	47.8	3.18e-30	XP_030240612.1 regulator of G-protein signaling 20 isoform X3 [Drosophila navojoa]
LOC130612063	XP_057289337.1	regulator of G-protein signaling 5-like [Hydractinia symbiolongicarpus]	XP_017049818.1	47.8	3.39e-30	XP_017049818.1 PREDICTED: regulator of G-protein signaling 17 [Drosophila ficusphila]
LOC130612063	XP_057289337.1	regulator of G-protein signaling 5-like [Hydractinia symbiolongicarpus]	XP_001974583.2	47.8	3.8e-30	XP_001974583.2 regulator of G-protein signaling 17 [Drosophila erecta]
LOC130612063	XP_057289337.1	regulator of G-protein signaling 5-like [Hydractinia symbiolongicarpus]	EDW48368.1	47.8	6.69e-30	EDW48368.1 GM21826 [Drosophila sechellia]
LOC130612063	XP_057289337.1	regulator of G-protein signaling 5-like [Hydractinia symbiolongicarpus]	NP_001286550.1	47.8	6.69e-30	NP_001286550.1 double hit, isoform C [Drosophila melanogaster]
LOC130612064	XP_057289371.1	uncharacterized protein LOC130612064 [Hydractinia symbiolongicarpus]	XP_002162337.3	52.7	2.21e-126	XP_002162337.3 PREDICTED: uncharacterized protein LOC100214160 [Hydra vulgaris]
LOC130612064	XP_057289371.1	uncharacterized protein LOC130612064 [Hydractinia symbiolongicarpus]	XP_012557291.1	57.9	1.37e-118	XP_012557291.1 PREDICTED: uncharacterized protein LOC105844807 [Hydra vulgaris]
LOC130612064	XP_057289371.1	uncharacterized protein LOC130612064 [Hydractinia symbiolongicarpus]	XP_004210219.1	58.6	4.59e-117	XP_004210219.1 PREDICTED: uncharacterized protein LOC101239299 [Hydra vulgaris]
LOC130612064	XP_057289371.1	uncharacterized protein LOC130612064 [Hydractinia symbiolongicarpus]	XP_004208234.1	55.7	2.36e-109	XP_004208234.1 PREDICTED: uncharacterized protein LOC101240893 [Hydra vulgaris]
LOC130612064	XP_057289371.1	uncharacterized protein LOC130612064 [Hydractinia symbiolongicarpus]	XP_004211413.1	61.7	3.01e-105	XP_004211413.1 PREDICTED: uncharacterized protein LOC101234787 [Hydra vulgaris]
LOC130612064	XP_057289371.1	uncharacterized protein LOC130612064 [Hydractinia symbiolongicarpus]	XP_004210617.1	61.7	6.04e-105	XP_004210617.1 PREDICTED: uncharacterized protein LOC101241116 [Hydra vulgaris]
LOC130612064	XP_057289371.1	uncharacterized protein LOC130612064 [Hydractinia symbiolongicarpus]	XP_012560233.1	62.8	5.17e-101	XP_012560233.1 PREDICTED: uncharacterized protein LOC100202081 [Hydra vulgaris]
LOC130612064	XP_057289371.1	uncharacterized protein LOC130612064 [Hydractinia symbiolongicarpus]	XP_019626645.1	47.6	1.86e-96	XP_019626645.1 PREDICTED: uncharacterized protein LOC109471736 [Branchiostoma belcheri]
LOC130612064	XP_057289371.1	uncharacterized protein LOC130612064 [Hydractinia symbiolongicarpus]	XP_004210618.1	61.4	3.21e-93	XP_004210618.1 PREDICTED: uncharacterized protein LOC100198916 [Hydra vulgaris]
LOC130612064	XP_057289371.1	uncharacterized protein LOC130612064 [Hydractinia symbiolongicarpus]	XP_033729145.1	42.8	6.74e-90	XP_033729145.1 uncharacterized protein LOC117318246 [Pecten maximus]
LOC130612064	XP_057289371.1	uncharacterized protein LOC130612064 [Hydractinia symbiolongicarpus]	XP_004205575.1	60.8	1.29e-89	XP_004205575.1 PREDICTED: uncharacterized protein LOC101241041 [Hydra vulgaris]
LOC130612064	XP_057289371.1	uncharacterized protein LOC130612064 [Hydractinia symbiolongicarpus]	XP_004213069.1	62.7	1.55e-89	XP_004213069.1 PREDICTED: uncharacterized protein LOC101234373 [Hydra vulgaris]
LOC130612064	XP_057289371.1	uncharacterized protein LOC130612064 [Hydractinia symbiolongicarpus]	XP_021351115.1	42.1	8.93e-87	XP_021351115.1 uncharacterized protein LOC110448927 [Mizuhopecten yessoensis]
LOC130612064	XP_057289371.1	uncharacterized protein LOC130612064 [Hydractinia symbiolongicarpus]	XP_033741819.1	43	1.12e-85	XP_033741819.1 uncharacterized protein LOC117328399 [Pecten maximus]
LOC130612064	XP_057289371.1	uncharacterized protein LOC130612064 [Hydractinia symbiolongicarpus]	XP_004211113.1	60.5	1.29e-84	XP_004211113.1 PREDICTED: uncharacterized protein LOC101234301 [Hydra vulgaris]
LOC130612064	XP_057289371.1	uncharacterized protein LOC130612064 [Hydractinia symbiolongicarpus]	XP_030838900.1	44.4	1.63e-84	XP_030838900.1 uncharacterized protein LOC115923023 [Strongylocentrotus purpuratus]
LOC130612064	XP_057289371.1	uncharacterized protein LOC130612064 [Hydractinia symbiolongicarpus]	VDI57187.1	46.7	3.59e-84	VDI57187.1 Hypothetical predicted protein [Mytilus galloprovincialis]
LOC130612064	XP_057289371.1	uncharacterized protein LOC130612064 [Hydractinia symbiolongicarpus]	VDI57186.1	43.8	1.62e-83	VDI57186.1 Hypothetical predicted protein [Mytilus galloprovincialis]
LOC130612064	XP_057289371.1	uncharacterized protein LOC130612064 [Hydractinia symbiolongicarpus]	CAC5379541.1	50.4	2.14e-80	CAC5379541.1 unnamed protein product [Mytilus coruscus]
LOC130612064	XP_057289371.1	uncharacterized protein LOC130612064 [Hydractinia symbiolongicarpus]	XP_020910891.1	47.1	1.94e-79	XP_020910891.1 uncharacterized protein LOC110248685 [Exaiptasia diaphana]
LOC130612064	XP_057289371.1	uncharacterized protein LOC130612064 [Hydractinia symbiolongicarpus]	XP_019639903.1	39.9	2.78e-79	XP_019639903.1 PREDICTED: uncharacterized protein LOC109481748 [Branchiostoma belcheri]
LOC130612064	XP_057289371.1	uncharacterized protein LOC130612064 [Hydractinia symbiolongicarpus]	CAC5361850.1	46.4	3.3e-78	CAC5361850.1 unnamed protein product [Mytilus coruscus]
LOC130612064	XP_057289371.1	uncharacterized protein LOC130612064 [Hydractinia symbiolongicarpus]	XP_027048060.1	42.7	5.84e-78	XP_027048060.1 uncharacterized protein LOC113675659 [Pocillopora damicornis]
LOC130612064	XP_057289371.1	uncharacterized protein LOC130612064 [Hydractinia symbiolongicarpus]	XP_019643674.1	43.4	2.73e-77	XP_019643674.1 PREDICTED: uncharacterized protein LOC109484748 [Branchiostoma belcheri]
LOC130612064	XP_057289371.1	uncharacterized protein LOC130612064 [Hydractinia symbiolongicarpus]	XP_019621910.1	40	1.68e-76	XP_019621910.1 PREDICTED: uncharacterized protein LOC109468106 [Branchiostoma belcheri]
LOC130612065	XP_057289338.1	pre-B-cell leukemia transcription factor 1-like [Hydractinia symbiolongicarpus]	XP_012563776.1	72.1	5.73e-162	XP_012563776.1 PREDICTED: pre-B-cell leukemia transcription factor 1-like [Hydra vulgaris]
LOC130612065	XP_057289338.1	pre-B-cell leukemia transcription factor 1-like [Hydractinia symbiolongicarpus]	RMX58337.1	63.2	7.2e-150	RMX58337.1 hypothetical protein pdam_00000191 [Pocillopora damicornis]
LOC130612065	XP_057289338.1	pre-B-cell leukemia transcription factor 1-like [Hydractinia symbiolongicarpus]	XP_031291733.1	68.7	1.63e-149	XP_031291733.1 LOW QUALITY PROTEIN: pre-B-cell leukemia transcription factor 1 [Camelus dromedarius]
LOC130612065	XP_057289338.1	pre-B-cell leukemia transcription factor 1-like [Hydractinia symbiolongicarpus]	NXC94917.1	68.5	1.52e-148	NXC94917.1 PBX1 factor [Certhia familiaris]
LOC130612065	XP_057289338.1	pre-B-cell leukemia transcription factor 1-like [Hydractinia symbiolongicarpus]	XP_011788738.1	69.6	1.61e-148	XP_011788738.1 PREDICTED: pre-B-cell leukemia transcription factor 1 isoform X2 [Colobus angolensis palliatus]
LOC130612065	XP_057289338.1	pre-B-cell leukemia transcription factor 1-like [Hydractinia symbiolongicarpus]	NXW78161.1	68.9	1.98e-148	NXW78161.1 PBX1 factor [Hirundo rustica]
LOC130612065	XP_057289338.1	pre-B-cell leukemia transcription factor 1-like [Hydractinia symbiolongicarpus]	NWS25096.1	68.5	2.3e-148	NWS25096.1 PBX1 factor [Polioptila caerulea]
LOC130612065	XP_057289338.1	pre-B-cell leukemia transcription factor 1-like [Hydractinia symbiolongicarpus]	NXS28381.1	68.5	2.46e-148	NXS28381.1 PBX1 factor [Pomatostomus ruficeps]
LOC130612065	XP_057289338.1	pre-B-cell leukemia transcription factor 1-like [Hydractinia symbiolongicarpus]	XP_006077480.1	68.5	2.66e-148	XP_006077480.1 pre-B-cell leukemia transcription factor 1 isoform X2 [Bubalus bubalis]
LOC130612065	XP_057289338.1	pre-B-cell leukemia transcription factor 1-like [Hydractinia symbiolongicarpus]	XP_005398309.1	68.5	2.66e-148	XP_005398309.1 PREDICTED: pre-B-cell leukemia transcription factor 1 isoform X2 [Chinchilla lanigera]
LOC130612065	XP_057289338.1	pre-B-cell leukemia transcription factor 1-like [Hydractinia symbiolongicarpus]	XP_021100376.1	68.5	2.66e-148	XP_021100376.1 pre-B-cell leukemia transcription factor 1 isoform X2 [Heterocephalus glaber]
LOC130612065	XP_057289338.1	pre-B-cell leukemia transcription factor 1-like [Hydractinia symbiolongicarpus]	XP_031544566.1	68.5	2.66e-148	XP_031544566.1 pre-B-cell leukemia transcription factor 1 isoform X2 [Vicugna pacos]
LOC130612065	XP_057289338.1	pre-B-cell leukemia transcription factor 1-like [Hydractinia symbiolongicarpus]	XP_006496763.1	68.5	2.66e-148	XP_006496763.1 pre-B-cell leukemia transcription factor 1 isoform X2 [Mus musculus]
LOC130612065	XP_057289338.1	pre-B-cell leukemia transcription factor 1-like [Hydractinia symbiolongicarpus]	XP_005655429.1	68.5	2.66e-148	XP_005655429.1 pre-B-cell leukemia transcription factor 1 isoform X2 [Sus scrofa]
LOC130612065	XP_057289338.1	pre-B-cell leukemia transcription factor 1-like [Hydractinia symbiolongicarpus]	XP_029336023.1	68.5	2.66e-148	XP_029336023.1 pre-B-cell leukemia transcription factor 1 isoform X2 [Mus caroli]
LOC130612065	XP_057289338.1	pre-B-cell leukemia transcription factor 1-like [Hydractinia symbiolongicarpus]	XP_023446388.1	68.5	2.66e-148	XP_023446388.1 pre-B-cell leukemia transcription factor 1 isoform X2 [Dasypus novemcinctus]
LOC130612065	XP_057289338.1	pre-B-cell leukemia transcription factor 1-like [Hydractinia symbiolongicarpus]	XP_028720185.1	68.5	2.66e-148	XP_028720185.1 pre-B-cell leukemia transcription factor 1 isoform X2 [Peromyscus leucopus]
LOC130612065	XP_057289338.1	pre-B-cell leukemia transcription factor 1-like [Hydractinia symbiolongicarpus]	XP_005203495.1	68.5	2.66e-148	XP_005203495.1 pre-B-cell leukemia transcription factor 1 isoform X2 [Bos taurus]
LOC130612065	XP_057289338.1	pre-B-cell leukemia transcription factor 1-like [Hydractinia symbiolongicarpus]	NXB81025.1	68.5	2.83e-148	NXB81025.1 PBX1 factor [Donacobius atricapilla]
LOC130612065	XP_057289338.1	pre-B-cell leukemia transcription factor 1-like [Hydractinia symbiolongicarpus]	NXM47289.1	68.5	3.13e-148	NXM47289.1 PBX1 factor [Gymnorhina tibicen]
LOC130612065	XP_057289338.1	pre-B-cell leukemia transcription factor 1-like [Hydractinia symbiolongicarpus]	XP_035134840.1	68.5	3.15e-148	XP_035134840.1 pre-B-cell leukemia transcription factor 1 isoform X2 [Callithrix jacchus]
LOC130612065	XP_057289338.1	pre-B-cell leukemia transcription factor 1-like [Hydractinia symbiolongicarpus]	XP_027647967.1	68.5	3.35e-148	XP_027647967.1 pre-B-cell leukemia transcription factor 1 isoform X1 [Falco peregrinus]
LOC130612065	XP_057289338.1	pre-B-cell leukemia transcription factor 1-like [Hydractinia symbiolongicarpus]	NWR83907.1	68.5	3.84e-148	NWR83907.1 PBX1 factor [Furnarius figulus]
LOC130612065	XP_057289338.1	pre-B-cell leukemia transcription factor 1-like [Hydractinia symbiolongicarpus]	NXH33698.1	68.5	4.11e-148	NXH33698.1 PBX1 factor [Myiagra hebetior]
LOC130612065	XP_057289338.1	pre-B-cell leukemia transcription factor 1-like [Hydractinia symbiolongicarpus]	EHH50778.1	68.5	4.15e-148	EHH50778.1 hypothetical protein EGM_01655, partial [Macaca fascicularis]
LOC130612065	XP_057289338.1	pre-B-cell leukemia transcription factor 1-like [Hydractinia symbiolongicarpus]	XP_012563776.1	72.1	5.73e-162	XP_012563776.1 PREDICTED: pre-B-cell leukemia transcription factor 1-like [Hydra vulgaris]
LOC130612065	XP_057289338.1	pre-B-cell leukemia transcription factor 1-like [Hydractinia symbiolongicarpus]	RMX58337.1	63.2	7.2e-150	RMX58337.1 hypothetical protein pdam_00000191 [Pocillopora damicornis]
LOC130612065	XP_057289338.1	pre-B-cell leukemia transcription factor 1-like [Hydractinia symbiolongicarpus]	XP_031291733.1	68.7	1.63e-149	XP_031291733.1 LOW QUALITY PROTEIN: pre-B-cell leukemia transcription factor 1 [Camelus dromedarius]
LOC130612065	XP_057289338.1	pre-B-cell leukemia transcription factor 1-like [Hydractinia symbiolongicarpus]	NXC94917.1	68.5	1.52e-148	NXC94917.1 PBX1 factor [Certhia familiaris]
LOC130612065	XP_057289338.1	pre-B-cell leukemia transcription factor 1-like [Hydractinia symbiolongicarpus]	XP_011788738.1	69.6	1.61e-148	XP_011788738.1 PREDICTED: pre-B-cell leukemia transcription factor 1 isoform X2 [Colobus angolensis palliatus]
LOC130612065	XP_057289338.1	pre-B-cell leukemia transcription factor 1-like [Hydractinia symbiolongicarpus]	NXW78161.1	68.9	1.98e-148	NXW78161.1 PBX1 factor [Hirundo rustica]
LOC130612065	XP_057289338.1	pre-B-cell leukemia transcription factor 1-like [Hydractinia symbiolongicarpus]	NWS25096.1	68.5	2.3e-148	NWS25096.1 PBX1 factor [Polioptila caerulea]
LOC130612065	XP_057289338.1	pre-B-cell leukemia transcription factor 1-like [Hydractinia symbiolongicarpus]	NXS28381.1	68.5	2.46e-148	NXS28381.1 PBX1 factor [Pomatostomus ruficeps]
LOC130612065	XP_057289338.1	pre-B-cell leukemia transcription factor 1-like [Hydractinia symbiolongicarpus]	XP_006077480.1	68.5	2.66e-148	XP_006077480.1 pre-B-cell leukemia transcription factor 1 isoform X2 [Bubalus bubalis]
LOC130612065	XP_057289338.1	pre-B-cell leukemia transcription factor 1-like [Hydractinia symbiolongicarpus]	XP_005398309.1	68.5	2.66e-148	XP_005398309.1 PREDICTED: pre-B-cell leukemia transcription factor 1 isoform X2 [Chinchilla lanigera]
LOC130612065	XP_057289338.1	pre-B-cell leukemia transcription factor 1-like [Hydractinia symbiolongicarpus]	XP_021100376.1	68.5	2.66e-148	XP_021100376.1 pre-B-cell leukemia transcription factor 1 isoform X2 [Heterocephalus glaber]
LOC130612065	XP_057289338.1	pre-B-cell leukemia transcription factor 1-like [Hydractinia symbiolongicarpus]	XP_031544566.1	68.5	2.66e-148	XP_031544566.1 pre-B-cell leukemia transcription factor 1 isoform X2 [Vicugna pacos]
LOC130612065	XP_057289338.1	pre-B-cell leukemia transcription factor 1-like [Hydractinia symbiolongicarpus]	XP_006496763.1	68.5	2.66e-148	XP_006496763.1 pre-B-cell leukemia transcription factor 1 isoform X2 [Mus musculus]
LOC130612065	XP_057289338.1	pre-B-cell leukemia transcription factor 1-like [Hydractinia symbiolongicarpus]	XP_005655429.1	68.5	2.66e-148	XP_005655429.1 pre-B-cell leukemia transcription factor 1 isoform X2 [Sus scrofa]
LOC130612065	XP_057289338.1	pre-B-cell leukemia transcription factor 1-like [Hydractinia symbiolongicarpus]	XP_029336023.1	68.5	2.66e-148	XP_029336023.1 pre-B-cell leukemia transcription factor 1 isoform X2 [Mus caroli]
LOC130612065	XP_057289338.1	pre-B-cell leukemia transcription factor 1-like [Hydractinia symbiolongicarpus]	XP_023446388.1	68.5	2.66e-148	XP_023446388.1 pre-B-cell leukemia transcription factor 1 isoform X2 [Dasypus novemcinctus]
LOC130612065	XP_057289338.1	pre-B-cell leukemia transcription factor 1-like [Hydractinia symbiolongicarpus]	XP_028720185.1	68.5	2.66e-148	XP_028720185.1 pre-B-cell leukemia transcription factor 1 isoform X2 [Peromyscus leucopus]
LOC130612065	XP_057289338.1	pre-B-cell leukemia transcription factor 1-like [Hydractinia symbiolongicarpus]	XP_005203495.1	68.5	2.66e-148	XP_005203495.1 pre-B-cell leukemia transcription factor 1 isoform X2 [Bos taurus]
LOC130612065	XP_057289338.1	pre-B-cell leukemia transcription factor 1-like [Hydractinia symbiolongicarpus]	NXB81025.1	68.5	2.83e-148	NXB81025.1 PBX1 factor [Donacobius atricapilla]
LOC130612065	XP_057289338.1	pre-B-cell leukemia transcription factor 1-like [Hydractinia symbiolongicarpus]	NXM47289.1	68.5	3.13e-148	NXM47289.1 PBX1 factor [Gymnorhina tibicen]
LOC130612065	XP_057289338.1	pre-B-cell leukemia transcription factor 1-like [Hydractinia symbiolongicarpus]	XP_035134840.1	68.5	3.15e-148	XP_035134840.1 pre-B-cell leukemia transcription factor 1 isoform X2 [Callithrix jacchus]
LOC130612065	XP_057289338.1	pre-B-cell leukemia transcription factor 1-like [Hydractinia symbiolongicarpus]	XP_027647967.1	68.5	3.35e-148	XP_027647967.1 pre-B-cell leukemia transcription factor 1 isoform X1 [Falco peregrinus]
LOC130612065	XP_057289338.1	pre-B-cell leukemia transcription factor 1-like [Hydractinia symbiolongicarpus]	NWR83907.1	68.5	3.84e-148	NWR83907.1 PBX1 factor [Furnarius figulus]
LOC130612065	XP_057289338.1	pre-B-cell leukemia transcription factor 1-like [Hydractinia symbiolongicarpus]	NXH33698.1	68.5	4.11e-148	NXH33698.1 PBX1 factor [Myiagra hebetior]
LOC130612065	XP_057289338.1	pre-B-cell leukemia transcription factor 1-like [Hydractinia symbiolongicarpus]	EHH50778.1	68.5	4.15e-148	EHH50778.1 hypothetical protein EGM_01655, partial [Macaca fascicularis]
LOC130612065	XP_057289338.1	pre-B-cell leukemia transcription factor 1-like [Hydractinia symbiolongicarpus]	XP_012563776.1	72.1	5.73e-162	XP_012563776.1 PREDICTED: pre-B-cell leukemia transcription factor 1-like [Hydra vulgaris]
LOC130612065	XP_057289338.1	pre-B-cell leukemia transcription factor 1-like [Hydractinia symbiolongicarpus]	RMX58337.1	63.2	7.2e-150	RMX58337.1 hypothetical protein pdam_00000191 [Pocillopora damicornis]
LOC130612065	XP_057289338.1	pre-B-cell leukemia transcription factor 1-like [Hydractinia symbiolongicarpus]	XP_031291733.1	68.7	1.63e-149	XP_031291733.1 LOW QUALITY PROTEIN: pre-B-cell leukemia transcription factor 1 [Camelus dromedarius]
LOC130612065	XP_057289338.1	pre-B-cell leukemia transcription factor 1-like [Hydractinia symbiolongicarpus]	NXC94917.1	68.5	1.52e-148	NXC94917.1 PBX1 factor [Certhia familiaris]
LOC130612065	XP_057289338.1	pre-B-cell leukemia transcription factor 1-like [Hydractinia symbiolongicarpus]	XP_011788738.1	69.6	1.61e-148	XP_011788738.1 PREDICTED: pre-B-cell leukemia transcription factor 1 isoform X2 [Colobus angolensis palliatus]
LOC130612065	XP_057289338.1	pre-B-cell leukemia transcription factor 1-like [Hydractinia symbiolongicarpus]	NXW78161.1	68.9	1.98e-148	NXW78161.1 PBX1 factor [Hirundo rustica]
LOC130612065	XP_057289338.1	pre-B-cell leukemia transcription factor 1-like [Hydractinia symbiolongicarpus]	NWS25096.1	68.5	2.3e-148	NWS25096.1 PBX1 factor [Polioptila caerulea]
LOC130612065	XP_057289338.1	pre-B-cell leukemia transcription factor 1-like [Hydractinia symbiolongicarpus]	NXS28381.1	68.5	2.46e-148	NXS28381.1 PBX1 factor [Pomatostomus ruficeps]
LOC130612065	XP_057289338.1	pre-B-cell leukemia transcription factor 1-like [Hydractinia symbiolongicarpus]	XP_006077480.1	68.5	2.66e-148	XP_006077480.1 pre-B-cell leukemia transcription factor 1 isoform X2 [Bubalus bubalis]
LOC130612065	XP_057289338.1	pre-B-cell leukemia transcription factor 1-like [Hydractinia symbiolongicarpus]	XP_005398309.1	68.5	2.66e-148	XP_005398309.1 PREDICTED: pre-B-cell leukemia transcription factor 1 isoform X2 [Chinchilla lanigera]
LOC130612065	XP_057289338.1	pre-B-cell leukemia transcription factor 1-like [Hydractinia symbiolongicarpus]	XP_021100376.1	68.5	2.66e-148	XP_021100376.1 pre-B-cell leukemia transcription factor 1 isoform X2 [Heterocephalus glaber]
LOC130612065	XP_057289338.1	pre-B-cell leukemia transcription factor 1-like [Hydractinia symbiolongicarpus]	XP_031544566.1	68.5	2.66e-148	XP_031544566.1 pre-B-cell leukemia transcription factor 1 isoform X2 [Vicugna pacos]
LOC130612065	XP_057289338.1	pre-B-cell leukemia transcription factor 1-like [Hydractinia symbiolongicarpus]	XP_006496763.1	68.5	2.66e-148	XP_006496763.1 pre-B-cell leukemia transcription factor 1 isoform X2 [Mus musculus]
LOC130612065	XP_057289338.1	pre-B-cell leukemia transcription factor 1-like [Hydractinia symbiolongicarpus]	XP_005655429.1	68.5	2.66e-148	XP_005655429.1 pre-B-cell leukemia transcription factor 1 isoform X2 [Sus scrofa]
LOC130612065	XP_057289338.1	pre-B-cell leukemia transcription factor 1-like [Hydractinia symbiolongicarpus]	XP_029336023.1	68.5	2.66e-148	XP_029336023.1 pre-B-cell leukemia transcription factor 1 isoform X2 [Mus caroli]
LOC130612065	XP_057289338.1	pre-B-cell leukemia transcription factor 1-like [Hydractinia symbiolongicarpus]	XP_023446388.1	68.5	2.66e-148	XP_023446388.1 pre-B-cell leukemia transcription factor 1 isoform X2 [Dasypus novemcinctus]
LOC130612065	XP_057289338.1	pre-B-cell leukemia transcription factor 1-like [Hydractinia symbiolongicarpus]	XP_028720185.1	68.5	2.66e-148	XP_028720185.1 pre-B-cell leukemia transcription factor 1 isoform X2 [Peromyscus leucopus]
LOC130612065	XP_057289338.1	pre-B-cell leukemia transcription factor 1-like [Hydractinia symbiolongicarpus]	XP_005203495.1	68.5	2.66e-148	XP_005203495.1 pre-B-cell leukemia transcription factor 1 isoform X2 [Bos taurus]
LOC130612065	XP_057289338.1	pre-B-cell leukemia transcription factor 1-like [Hydractinia symbiolongicarpus]	NXB81025.1	68.5	2.83e-148	NXB81025.1 PBX1 factor [Donacobius atricapilla]
LOC130612065	XP_057289338.1	pre-B-cell leukemia transcription factor 1-like [Hydractinia symbiolongicarpus]	NXM47289.1	68.5	3.13e-148	NXM47289.1 PBX1 factor [Gymnorhina tibicen]
LOC130612065	XP_057289338.1	pre-B-cell leukemia transcription factor 1-like [Hydractinia symbiolongicarpus]	XP_035134840.1	68.5	3.15e-148	XP_035134840.1 pre-B-cell leukemia transcription factor 1 isoform X2 [Callithrix jacchus]
LOC130612065	XP_057289338.1	pre-B-cell leukemia transcription factor 1-like [Hydractinia symbiolongicarpus]	XP_027647967.1	68.5	3.35e-148	XP_027647967.1 pre-B-cell leukemia transcription factor 1 isoform X1 [Falco peregrinus]
LOC130612065	XP_057289338.1	pre-B-cell leukemia transcription factor 1-like [Hydractinia symbiolongicarpus]	NWR83907.1	68.5	3.84e-148	NWR83907.1 PBX1 factor [Furnarius figulus]
LOC130612065	XP_057289338.1	pre-B-cell leukemia transcription factor 1-like [Hydractinia symbiolongicarpus]	NXH33698.1	68.5	4.11e-148	NXH33698.1 PBX1 factor [Myiagra hebetior]
LOC130612065	XP_057289338.1	pre-B-cell leukemia transcription factor 1-like [Hydractinia symbiolongicarpus]	EHH50778.1	68.5	4.15e-148	EHH50778.1 hypothetical protein EGM_01655, partial [Macaca fascicularis]
LOC130612066	XP_057289339.1	39S ribosomal protein L28, mitochondrial-like [Hydractinia symbiolongicarpus]	XP_002156837.1	74.4	7.57e-91	XP_002156837.1 PREDICTED: 39S ribosomal protein L28, mitochondrial-like [Hydra vulgaris]
LOC130612066	XP_057289339.1	39S ribosomal protein L28, mitochondrial-like [Hydractinia symbiolongicarpus]	XP_015767427.1	52.7	1.6e-43	XP_015767427.1 PREDICTED: 50S ribosomal protein L28-like isoform X2 [Acropora digitifera]
LOC130612066	XP_057289339.1	39S ribosomal protein L28, mitochondrial-like [Hydractinia symbiolongicarpus]	XP_028416562.1	50.3	1.05e-42	XP_028416562.1 uncharacterized protein LOC114540640 [Dendronephthya gigantea]
LOC130612066	XP_057289339.1	39S ribosomal protein L28, mitochondrial-like [Hydractinia symbiolongicarpus]	XP_029192126.1	52.1	1.83e-42	XP_029192126.1 uncharacterized protein LOC114958505 [Acropora millepora]
LOC130612066	XP_057289339.1	39S ribosomal protein L28, mitochondrial-like [Hydractinia symbiolongicarpus]	XP_028397902.1	50.3	2.1e-42	XP_028397902.1 uncharacterized protein LOC114521610 [Dendronephthya gigantea]
LOC130612066	XP_057289339.1	39S ribosomal protein L28, mitochondrial-like [Hydractinia symbiolongicarpus]	XP_022799243.1	45.5	9.12e-42	XP_022799243.1 39S ribosomal protein L28, mitochondrial-like [Stylophora pistillata]
LOC130612066	XP_057289339.1	39S ribosomal protein L28, mitochondrial-like [Hydractinia symbiolongicarpus]	XP_027047271.1	44.9	3.67e-41	XP_027047271.1 39S ribosomal protein L28, mitochondrial-like [Pocillopora damicornis]
LOC130612066	XP_057289339.1	39S ribosomal protein L28, mitochondrial-like [Hydractinia symbiolongicarpus]	XP_020906978.1	49	9.4e-41	XP_020906978.1 uncharacterized protein LOC110245060 [Exaiptasia diaphana]
LOC130612066	XP_057289339.1	39S ribosomal protein L28, mitochondrial-like [Hydractinia symbiolongicarpus]	XP_020620763.1	42.9	1.4e-39	XP_020620763.1 uncharacterized protein LOC110058455 isoform X1 [Orbicella faveolata]
LOC130612066	XP_057289339.1	39S ribosomal protein L28, mitochondrial-like [Hydractinia symbiolongicarpus]	XP_001627996.2	45.9	2.46e-38	XP_001627996.2 50S ribosomal protein L28 [Nematostella vectensis]
LOC130612066	XP_057289339.1	39S ribosomal protein L28, mitochondrial-like [Hydractinia symbiolongicarpus]	XP_031575442.1	48.3	9.91e-38	XP_031575442.1 uncharacterized protein LOC116309048 [Actinia tenebrosa]
LOC130612066	XP_057289339.1	39S ribosomal protein L28, mitochondrial-like [Hydractinia symbiolongicarpus]	XP_015767426.1	52.9	9.76e-36	XP_015767426.1 PREDICTED: 50S ribosomal protein L28-like isoform X1 [Acropora digitifera]
LOC130612066	XP_057289339.1	39S ribosomal protein L28, mitochondrial-like [Hydractinia symbiolongicarpus]	XP_020620764.1	40.7	1.96e-32	XP_020620764.1 uncharacterized protein LOC110058455 isoform X2 [Orbicella faveolata]
LOC130612066	XP_057289339.1	39S ribosomal protein L28, mitochondrial-like [Hydractinia symbiolongicarpus]	EDO35933.1	49.2	8.73e-26	EDO35933.1 predicted protein, partial [Nematostella vectensis]
LOC130612066	XP_057289339.1	39S ribosomal protein L28, mitochondrial-like [Hydractinia symbiolongicarpus]	XP_034297244.1	41.7	2.91e-17	XP_034297244.1 39S ribosomal protein L28, mitochondrial [Pantherophis guttatus]
LOC130612066	XP_057289339.1	39S ribosomal protein L28, mitochondrial-like [Hydractinia symbiolongicarpus]	XP_026539139.1	42.7	2.91e-17	XP_026539139.1 39S ribosomal protein L28, mitochondrial [Notechis scutatus]
LOC130612066	XP_057289339.1	39S ribosomal protein L28, mitochondrial-like [Hydractinia symbiolongicarpus]	XP_039216196.1	41.7	1.11e-16	XP_039216196.1 39S ribosomal protein L28, mitochondrial [Crotalus tigris]
LOC130612066	XP_057289339.1	39S ribosomal protein L28, mitochondrial-like [Hydractinia symbiolongicarpus]	XP_036595385.1	43.8	3.39e-16	XP_036595385.1 39S ribosomal protein L28, mitochondrial [Trichosurus vulpecula]
LOC130612066	XP_057289339.1	39S ribosomal protein L28, mitochondrial-like [Hydractinia symbiolongicarpus]	XP_015667434.1	41.7	4.29e-16	XP_015667434.1 axin-1 [Protobothrops mucrosquamatus]
LOC130612066	XP_057289339.1	39S ribosomal protein L28, mitochondrial-like [Hydractinia symbiolongicarpus]	XP_031801560.1	42.7	6.6e-16	XP_031801560.1 39S ribosomal protein L28, mitochondrial [Sarcophilus harrisii]
LOC130612066	XP_057289339.1	39S ribosomal protein L28, mitochondrial-like [Hydractinia symbiolongicarpus]	XP_001365154.1	43.8	6.6e-16	XP_001365154.1 PREDICTED: 39S ribosomal protein L28, mitochondrial [Monodelphis domestica]
LOC130612066	XP_057289339.1	39S ribosomal protein L28, mitochondrial-like [Hydractinia symbiolongicarpus]	XP_032086386.1	39.6	8.9e-16	XP_032086386.1 39S ribosomal protein L28, mitochondrial [Thamnophis elegans]
LOC130612066	XP_057289339.1	39S ribosomal protein L28, mitochondrial-like [Hydractinia symbiolongicarpus]	XP_033023296.1	40	1.3e-15	XP_033023296.1 39S ribosomal protein L28, mitochondrial [Lacerta agilis]
LOC130612066	XP_057289339.1	39S ribosomal protein L28, mitochondrial-like [Hydractinia symbiolongicarpus]	XP_640528.1	39.3	1.4e-15	XP_640528.1 hypothetical protein DDB_G0281601 [Dictyostelium discoideum AX4]
LOC130612066	XP_057289339.1	39S ribosomal protein L28, mitochondrial-like [Hydractinia symbiolongicarpus]	XP_020862499.1	42.7	1.79e-15	XP_020862499.1 39S ribosomal protein L28, mitochondrial [Phascolarctos cinereus]
LOC130612067	XP_057289340.1	glycogen [starch] synthase, muscle-like [Hydractinia symbiolongicarpus]	XP_012559055.1	76.8	0	XP_012559055.1 PREDICTED: glycogen [starch] synthase, muscle [Hydra vulgaris]
LOC130612067	XP_057289340.1	glycogen [starch] synthase, muscle-like [Hydractinia symbiolongicarpus]	PIK54210.1	63.4	2.65e-308	PIK54210.1 putative glycogen [Apostichopus japonicus]
LOC130612067	XP_057289340.1	glycogen [starch] synthase, muscle-like [Hydractinia symbiolongicarpus]	AIY54287.1	63.3	3.76e-308	AIY54287.1 glycogen synthase [Apostichopus japonicus]
LOC130612067	XP_057289340.1	glycogen [starch] synthase, muscle-like [Hydractinia symbiolongicarpus]	XP_037277682.1	64.5	1.89e-307	XP_037277682.1 glycogen [starch] synthase-like [Rhipicephalus microplus]
LOC130612067	XP_057289340.1	glycogen [starch] synthase, muscle-like [Hydractinia symbiolongicarpus]	XP_037507647.1	64.5	3.81e-307	XP_037507647.1 glycogen [starch] synthase-like [Rhipicephalus sanguineus]
LOC130612067	XP_057289340.1	glycogen [starch] synthase, muscle-like [Hydractinia symbiolongicarpus]	XP_035226404.1	64.1	3.42e-305	XP_035226404.1 glycogen [starch] synthase-like [Stegodyphus dumicola]
LOC130612067	XP_057289340.1	glycogen [starch] synthase, muscle-like [Hydractinia symbiolongicarpus]	XP_029829461.1	64	9.78e-305	XP_029829461.1 glycogen [starch] synthase [Ixodes scapularis]
LOC130612067	XP_057289340.1	glycogen [starch] synthase, muscle-like [Hydractinia symbiolongicarpus]	XP_037569871.1	64.9	1.46e-304	XP_037569871.1 glycogen [starch] synthase-like isoform X2 [Dermacentor silvarum]
LOC130612067	XP_057289340.1	glycogen [starch] synthase, muscle-like [Hydractinia symbiolongicarpus]	XP_037569870.1	66.7	1.69e-304	XP_037569870.1 glycogen [starch] synthase-like isoform X1 [Dermacentor silvarum]
LOC130612067	XP_057289340.1	glycogen [starch] synthase, muscle-like [Hydractinia symbiolongicarpus]	KFM74606.1	63.6	7.97e-304	KFM74606.1 putative glycogen [starch] synthase, partial [Stegodyphus mimosarum]
LOC130612067	XP_057289340.1	glycogen [starch] synthase, muscle-like [Hydractinia symbiolongicarpus]	XP_015906925.1	62.3	1.73e-303	XP_015906925.1 glycogen [starch] synthase [Parasteatoda tepidariorum]
LOC130612067	XP_057289340.1	glycogen [starch] synthase, muscle-like [Hydractinia symbiolongicarpus]	XP_013403502.1	64.2	6.42e-303	XP_013403502.1 glycogen [starch] synthase-like [Lingula anatina]
LOC130612067	XP_057289340.1	glycogen [starch] synthase, muscle-like [Hydractinia symbiolongicarpus]	RWS29539.1	63.4	2e-302	RWS29539.1 putative glycogen [starch] synthase-like protein [Leptotrombidium deliense]
LOC130612067	XP_057289340.1	glycogen [starch] synthase, muscle-like [Hydractinia symbiolongicarpus]	XP_030845169.1	64.1	2.97e-301	XP_030845169.1 glycogen [starch] synthase, muscle isoform X1 [Strongylocentrotus purpuratus]
LOC130612067	XP_057289340.1	glycogen [starch] synthase, muscle-like [Hydractinia symbiolongicarpus]	XP_015795741.1	64.2	3.93e-300	XP_015795741.1 glycogen [starch] synthase [Tetranychus urticae]
LOC130612067	XP_057289340.1	glycogen [starch] synthase, muscle-like [Hydractinia symbiolongicarpus]	XP_023219743.1	63.2	1.61e-299	XP_023219743.1 glycogen [starch] synthase-like [Centruroides sculpturatus]
LOC130612067	XP_057289340.1	glycogen [starch] synthase, muscle-like [Hydractinia symbiolongicarpus]	XP_012946713.1	62.1	1.62e-299	XP_012946713.1 glycogen [starch] synthase [Aplysia californica]
LOC130612067	XP_057289340.1	glycogen [starch] synthase, muscle-like [Hydractinia symbiolongicarpus]	XP_006812542.1	63.8	5.71e-299	XP_006812542.1 PREDICTED: putative glycogen [starch] synthase-like [Saccoglossus kowalevskii]
LOC130612067	XP_057289340.1	glycogen [starch] synthase, muscle-like [Hydractinia symbiolongicarpus]	XP_013774724.1	62.7	6.92e-299	XP_013774724.1 glycogen [starch] synthase [Limulus polyphemus]
LOC130612067	XP_057289340.1	glycogen [starch] synthase, muscle-like [Hydractinia symbiolongicarpus]	RWS10387.1	63.6	1.09e-298	RWS10387.1 putative glycogen [starch] synthase-like protein [Dinothrombium tinctorium]
LOC130612067	XP_057289340.1	glycogen [starch] synthase, muscle-like [Hydractinia symbiolongicarpus]	GAU97511.1	62.1	1.5e-296	GAU97511.1 hypothetical protein RvY_08793 [Ramazzottius varieornatus]
LOC130612067	XP_057289340.1	glycogen [starch] synthase, muscle-like [Hydractinia symbiolongicarpus]	BBI18978.1	66	2.21e-296	BBI18978.1 glycogen synthase [Haliotis discus hannai]
LOC130612067	XP_057289340.1	glycogen [starch] synthase, muscle-like [Hydractinia symbiolongicarpus]	XP_025087593.1	61.8	7.54e-296	XP_025087593.1 glycogen [starch] synthase-like [Pomacea canaliculata]
LOC130612067	XP_057289340.1	glycogen [starch] synthase, muscle-like [Hydractinia symbiolongicarpus]	RUS84324.1	63.7	5.43e-295	RUS84324.1 hypothetical protein EGW08_007918 [Elysia chlorotica]
LOC130612067	XP_057289340.1	glycogen [starch] synthase, muscle-like [Hydractinia symbiolongicarpus]	XP_035672946.1	63.5	1.02e-294	XP_035672946.1 glycogen [starch] synthase, muscle-like [Branchiostoma floridae]
LOC130612069	XP_057289341.1	uncharacterized protein LOC130612069 [Hydractinia symbiolongicarpus]	XP_012554491.1	49.6	4.13e-253	XP_012554491.1 PREDICTED: uncharacterized protein LOC105843533 [Hydra vulgaris]
LOC130612069	XP_057289341.1	uncharacterized protein LOC130612069 [Hydractinia symbiolongicarpus]	XP_012564514.1	52.8	1.67e-121	XP_012564514.1 PREDICTED: uncharacterized protein LOC100203503, partial [Hydra vulgaris]
LOC130612069	XP_057289341.1	uncharacterized protein LOC130612069 [Hydractinia symbiolongicarpus]	XP_028410742.1	32.1	1.67e-57	XP_028410742.1 uncharacterized protein LOC114533428 [Dendronephthya gigantea]
LOC130612069	XP_057289341.1	uncharacterized protein LOC130612069 [Hydractinia symbiolongicarpus]	XP_027036212.1	31.5	1.01e-56	XP_027036212.1 uncharacterized protein LOC113664785 [Pocillopora damicornis]
LOC130612069	XP_057289341.1	uncharacterized protein LOC130612069 [Hydractinia symbiolongicarpus]	XP_015769652.1	32.5	1.22e-56	XP_015769652.1 PREDICTED: uncharacterized protein LOC107348149 [Acropora digitifera]
LOC130612069	XP_057289341.1	uncharacterized protein LOC130612069 [Hydractinia symbiolongicarpus]	XP_029183204.1	30.3	1.23e-55	XP_029183204.1 uncharacterized protein LOC114951158 [Acropora millepora]
LOC130612069	XP_057289341.1	uncharacterized protein LOC130612069 [Hydractinia symbiolongicarpus]	EDO35331.1	48.3	7.23e-55	EDO35331.1 predicted protein [Nematostella vectensis]
LOC130612069	XP_057289341.1	uncharacterized protein LOC130612069 [Hydractinia symbiolongicarpus]	XP_020605720.1	31.3	7.53e-55	XP_020605720.1 uncharacterized protein LOC110044509 [Orbicella faveolata]
LOC130612069	XP_057289341.1	uncharacterized protein LOC130612069 [Hydractinia symbiolongicarpus]	RMX52474.1	45.4	8.74e-54	RMX52474.1 hypothetical protein pdam_00013795 [Pocillopora damicornis]
LOC130612069	XP_057289341.1	uncharacterized protein LOC130612069 [Hydractinia symbiolongicarpus]	XP_028415859.1	33.8	1.78e-53	XP_028415859.1 ras-specific guanine nucleotide-releasing factor RalGPS1-like [Dendronephthya gigantea]
LOC130612069	XP_057289341.1	uncharacterized protein LOC130612069 [Hydractinia symbiolongicarpus]	XP_032240695.1	48.3	9.24e-53	XP_032240695.1 uncharacterized protein LOC5515151 [Nematostella vectensis]
LOC130612069	XP_057289341.1	uncharacterized protein LOC130612069 [Hydractinia symbiolongicarpus]	XP_032231059.1	48.3	9.24e-53	XP_032231059.1 uncharacterized protein LOC5506738 [Nematostella vectensis]
LOC130612069	XP_057289341.1	uncharacterized protein LOC130612069 [Hydractinia symbiolongicarpus]	KXJ12913.1	42.9	5.2e-50	KXJ12913.1 Ras guanine nucleotide exchange factor Y [Exaiptasia diaphana]
LOC130612069	XP_057289341.1	uncharacterized protein LOC130612069 [Hydractinia symbiolongicarpus]	XP_022778791.1	45.3	6.88e-50	XP_022778791.1 uncharacterized protein LOC111320382 [Stylophora pistillata]
LOC130612069	XP_057289341.1	uncharacterized protein LOC130612069 [Hydractinia symbiolongicarpus]	XP_031563120.1	46.1	8.76e-50	XP_031563120.1 uncharacterized protein LOC116298721 [Actinia tenebrosa]
LOC130612069	XP_057289341.1	uncharacterized protein LOC130612069 [Hydractinia symbiolongicarpus]	XP_028515593.1	51.1	1.7e-49	XP_028515593.1 ral guanine nucleotide dissociation stimulator-like 1 isoform X2 [Exaiptasia diaphana]
LOC130612069	XP_057289341.1	uncharacterized protein LOC130612069 [Hydractinia symbiolongicarpus]	XP_020902930.1	51.1	7.67e-48	XP_020902930.1 uncharacterized protein LOC110241419 isoform X1 [Exaiptasia diaphana]
LOC130612069	XP_057289341.1	uncharacterized protein LOC130612069 [Hydractinia symbiolongicarpus]	XP_013420716.1	42.9	4.61e-34	XP_013420716.1 uncharacterized protein LOC106181023 [Lingula anatina]
LOC130612069	XP_057289341.1	uncharacterized protein LOC130612069 [Hydractinia symbiolongicarpus]	XP_004348272.2	44	4.2e-30	XP_004348272.2 hypothetical protein CAOG_04444 [Capsaspora owczarzaki ATCC 30864]
LOC130612069	XP_057289341.1	uncharacterized protein LOC130612069 [Hydractinia symbiolongicarpus]	XP_035686929.1	40.3	9.44e-26	XP_035686929.1 uncharacterized protein LOC118423074 [Branchiostoma floridae]
LOC130612069	XP_057289341.1	uncharacterized protein LOC130612069 [Hydractinia symbiolongicarpus]	XP_014152974.1	37.6	2.29e-25	XP_014152974.1 hypothetical protein SARC_08523 [Sphaeroforma arctica JP610]
LOC130612069	XP_057289341.1	uncharacterized protein LOC130612069 [Hydractinia symbiolongicarpus]	XP_004357013.1	37.5	4.19e-25	XP_004357013.1 RasGEF domain-containing protein [Cavenderia fasciculata]
LOC130612069	XP_057289341.1	uncharacterized protein LOC130612069 [Hydractinia symbiolongicarpus]	XP_032239867.1	28.4	1.62e-24	XP_032239867.1 uncharacterized protein LOC5514438 [Nematostella vectensis]
LOC130612069	XP_057289341.1	uncharacterized protein LOC130612069 [Hydractinia symbiolongicarpus]	XP_011404744.2	40.2	5.62e-24	XP_011404744.2 PREDICTED: ras guanine nucleotide exchange factor Q-like [Amphimedon queenslandica]
LOC130612069	XP_057289341.1	uncharacterized protein LOC130612069 [Hydractinia symbiolongicarpus]	XP_033632574.1	24.9	1.08e-23	XP_033632574.1 uncharacterized protein LOC117294324 [Asterias rubens]
LOC130612070	XP_057289342.1	uncharacterized protein LOC130612070 isoform X1 [Hydractinia symbiolongicarpus]	XP_012558872.1	45.7	2.28e-135	XP_012558872.1 PREDICTED: uncharacterized protein LOC100204458, partial [Hydra vulgaris]
LOC130612070	XP_057289342.1	uncharacterized protein LOC130612070 isoform X1 [Hydractinia symbiolongicarpus]	XP_020610449.1	36.8	3.31e-97	XP_020610449.1 uncharacterized protein LOC110049021 [Orbicella faveolata]
LOC130612070	XP_057289342.1	uncharacterized protein LOC130612070 isoform X1 [Hydractinia symbiolongicarpus]	XP_022789658.1	38.9	8.15e-96	XP_022789658.1 uncharacterized protein LOC111329285 [Stylophora pistillata]
LOC130612070	XP_057289342.1	uncharacterized protein LOC130612070 isoform X1 [Hydractinia symbiolongicarpus]	XP_027039848.1	39.4	2.33e-94	XP_027039848.1 uncharacterized protein LOC113668171 [Pocillopora damicornis]
LOC130612070	XP_057289342.1	uncharacterized protein LOC130612070 isoform X1 [Hydractinia symbiolongicarpus]	RMX49198.1	38.9	1.34e-92	RMX49198.1 hypothetical protein pdam_00005862 [Pocillopora damicornis]
LOC130612070	XP_057289342.1	uncharacterized protein LOC130612070 isoform X1 [Hydractinia symbiolongicarpus]	XP_029213702.1	34.4	9.01e-91	XP_029213702.1 uncharacterized protein LOC114977208 [Acropora millepora]
LOC130612070	XP_057289342.1	uncharacterized protein LOC130612070 isoform X1 [Hydractinia symbiolongicarpus]	PFX26214.1	39.3	1.14e-85	PFX26214.1 Lipoxygenase-likey domain-containing protein 1 [Stylophora pistillata]
LOC130612070	XP_057289342.1	uncharacterized protein LOC130612070 isoform X1 [Hydractinia symbiolongicarpus]	XP_001635444.1	34.4	3.7e-77	XP_001635444.1 uncharacterized protein LOC5515317 isoform X2 [Nematostella vectensis]
LOC130612070	XP_057289342.1	uncharacterized protein LOC130612070 isoform X1 [Hydractinia symbiolongicarpus]	XP_020896407.1	38.3	3.93e-77	XP_020896407.1 uncharacterized protein LOC110235298 isoform X2 [Exaiptasia diaphana]
LOC130612070	XP_057289342.1	uncharacterized protein LOC130612070 isoform X1 [Hydractinia symbiolongicarpus]	XP_032240928.1	34.3	2.35e-74	XP_032240928.1 uncharacterized protein LOC5515317 isoform X1 [Nematostella vectensis]
LOC130612070	XP_057289342.1	uncharacterized protein LOC130612070 isoform X1 [Hydractinia symbiolongicarpus]	XP_020896406.1	38.1	2.51e-73	XP_020896406.1 uncharacterized protein LOC110235298 isoform X1 [Exaiptasia diaphana]
LOC130612070	XP_057289342.1	uncharacterized protein LOC130612070 isoform X1 [Hydractinia symbiolongicarpus]	XP_015765801.1	30.3	1.09e-64	XP_015765801.1 PREDICTED: uncharacterized protein LOC107344626 [Acropora digitifera]
LOC130612070	XP_057289342.1	uncharacterized protein LOC130612070 isoform X1 [Hydractinia symbiolongicarpus]	XP_028395068.1	28.4	3.3e-42	XP_028395068.1 uncharacterized protein LOC114519182 [Dendronephthya gigantea]
LOC130612070	XP_057289342.1	uncharacterized protein LOC130612070 isoform X1 [Hydractinia symbiolongicarpus]	XP_031562983.1	35.1	4.39e-37	XP_031562983.1 uncharacterized protein LOC116298606 [Actinia tenebrosa]
LOC130612070	XP_057289342.1	uncharacterized protein LOC130612070 isoform X1 [Hydractinia symbiolongicarpus]	XP_013416715.1	49.6	6.51e-24	XP_013416715.1 lipoxygenase homology domain-containing protein 1 isoform X2 [Lingula anatina]
LOC130612070	XP_057289342.1	uncharacterized protein LOC130612070 isoform X1 [Hydractinia symbiolongicarpus]	XP_013416714.1	49.6	6.51e-24	XP_013416714.1 lipoxygenase homology domain-containing protein 1 isoform X1 [Lingula anatina]
LOC130612070	XP_057289342.1	uncharacterized protein LOC130612070 isoform X1 [Hydractinia symbiolongicarpus]	XP_033751256.1	42.6	1.12e-23	XP_033751256.1 lipoxygenase homology domain-containing protein 1-like isoform X4 [Pecten maximus]
LOC130612070	XP_057289342.1	uncharacterized protein LOC130612070 isoform X1 [Hydractinia symbiolongicarpus]	XP_033751255.1	42.6	1.12e-23	XP_033751255.1 lipoxygenase homology domain-containing protein 1-like isoform X3 [Pecten maximus]
LOC130612070	XP_057289342.1	uncharacterized protein LOC130612070 isoform X1 [Hydractinia symbiolongicarpus]	XP_033751254.1	42.6	1.12e-23	XP_033751254.1 lipoxygenase homology domain-containing protein 1-like isoform X2 [Pecten maximus]
LOC130612070	XP_057289342.1	uncharacterized protein LOC130612070 isoform X1 [Hydractinia symbiolongicarpus]	XP_033751253.1	42.6	1.12e-23	XP_033751253.1 lipoxygenase homology domain-containing protein 1-like isoform X1 [Pecten maximus]
LOC130612070	XP_057289342.1	uncharacterized protein LOC130612070 isoform X1 [Hydractinia symbiolongicarpus]	XP_015757581.1	46.7	1.39e-23	XP_015757581.1 PREDICTED: lipoxygenase homology domain-containing protein 1-like [Acropora digitifera]
LOC130612070	XP_057289342.1	uncharacterized protein LOC130612070 isoform X1 [Hydractinia symbiolongicarpus]	XP_038064298.1	32.4	1.74e-23	XP_038064298.1 uncharacterized protein LOC119734803 isoform X2 [Patiria miniata]
LOC130612070	XP_057289342.1	uncharacterized protein LOC130612070 isoform X1 [Hydractinia symbiolongicarpus]	XP_038064297.1	32.4	1.79e-23	XP_038064297.1 uncharacterized protein LOC119734803 isoform X1 [Patiria miniata]
LOC130612070	XP_057289342.1	uncharacterized protein LOC130612070 isoform X1 [Hydractinia symbiolongicarpus]	XP_029211912.1	45.9	2.52e-23	XP_029211912.1 lipoxygenase homology domain-containing protein 1-like [Acropora millepora]
LOC130612070	XP_057289342.1	uncharacterized protein LOC130612070 isoform X1 [Hydractinia symbiolongicarpus]	PFX17634.1	45.9	3.3e-23	PFX17634.1 Lipoxygenase-likey domain-containing protein 1 [Stylophora pistillata]
LOC130612070	XP_057289343.1	uncharacterized protein LOC130612070 isoform X2 [Hydractinia symbiolongicarpus]	XP_012558872.1	45.7	1.91e-135	XP_012558872.1 PREDICTED: uncharacterized protein LOC100204458, partial [Hydra vulgaris]
LOC130612070	XP_057289343.1	uncharacterized protein LOC130612070 isoform X2 [Hydractinia symbiolongicarpus]	XP_020610449.1	36.8	4.01e-97	XP_020610449.1 uncharacterized protein LOC110049021 [Orbicella faveolata]
LOC130612070	XP_057289343.1	uncharacterized protein LOC130612070 isoform X2 [Hydractinia symbiolongicarpus]	XP_022789658.1	38.9	9.86e-96	XP_022789658.1 uncharacterized protein LOC111329285 [Stylophora pistillata]
LOC130612070	XP_057289343.1	uncharacterized protein LOC130612070 isoform X2 [Hydractinia symbiolongicarpus]	XP_027039848.1	39.4	2.83e-94	XP_027039848.1 uncharacterized protein LOC113668171 [Pocillopora damicornis]
LOC130612070	XP_057289343.1	uncharacterized protein LOC130612070 isoform X2 [Hydractinia symbiolongicarpus]	RMX49198.1	38.9	1.63e-92	RMX49198.1 hypothetical protein pdam_00005862 [Pocillopora damicornis]
LOC130612070	XP_057289343.1	uncharacterized protein LOC130612070 isoform X2 [Hydractinia symbiolongicarpus]	XP_029213702.1	34.4	1.1e-90	XP_029213702.1 uncharacterized protein LOC114977208 [Acropora millepora]
LOC130612070	XP_057289343.1	uncharacterized protein LOC130612070 isoform X2 [Hydractinia symbiolongicarpus]	PFX26214.1	39.3	1.36e-85	PFX26214.1 Lipoxygenase-likey domain-containing protein 1 [Stylophora pistillata]
LOC130612070	XP_057289343.1	uncharacterized protein LOC130612070 isoform X2 [Hydractinia symbiolongicarpus]	XP_001635444.1	34.4	4.59e-77	XP_001635444.1 uncharacterized protein LOC5515317 isoform X2 [Nematostella vectensis]
LOC130612070	XP_057289343.1	uncharacterized protein LOC130612070 isoform X2 [Hydractinia symbiolongicarpus]	XP_020896407.1	38.3	4.87e-77	XP_020896407.1 uncharacterized protein LOC110235298 isoform X2 [Exaiptasia diaphana]
LOC130612070	XP_057289343.1	uncharacterized protein LOC130612070 isoform X2 [Hydractinia symbiolongicarpus]	XP_032240928.1	34.3	2.17e-74	XP_032240928.1 uncharacterized protein LOC5515317 isoform X1 [Nematostella vectensis]
LOC130612070	XP_057289343.1	uncharacterized protein LOC130612070 isoform X2 [Hydractinia symbiolongicarpus]	XP_020896406.1	38.1	2.32e-73	XP_020896406.1 uncharacterized protein LOC110235298 isoform X1 [Exaiptasia diaphana]
LOC130612070	XP_057289343.1	uncharacterized protein LOC130612070 isoform X2 [Hydractinia symbiolongicarpus]	XP_015765801.1	30.3	1.36e-64	XP_015765801.1 PREDICTED: uncharacterized protein LOC107344626 [Acropora digitifera]
LOC130612070	XP_057289343.1	uncharacterized protein LOC130612070 isoform X2 [Hydractinia symbiolongicarpus]	XP_028395068.1	28.4	4.26e-42	XP_028395068.1 uncharacterized protein LOC114519182 [Dendronephthya gigantea]
LOC130612070	XP_057289343.1	uncharacterized protein LOC130612070 isoform X2 [Hydractinia symbiolongicarpus]	XP_031562983.1	35.1	5.68e-37	XP_031562983.1 uncharacterized protein LOC116298606 [Actinia tenebrosa]
LOC130612070	XP_057289343.1	uncharacterized protein LOC130612070 isoform X2 [Hydractinia symbiolongicarpus]	XP_013416715.1	49.6	6.42e-24	XP_013416715.1 lipoxygenase homology domain-containing protein 1 isoform X2 [Lingula anatina]
LOC130612070	XP_057289343.1	uncharacterized protein LOC130612070 isoform X2 [Hydractinia symbiolongicarpus]	XP_013416714.1	49.6	6.43e-24	XP_013416714.1 lipoxygenase homology domain-containing protein 1 isoform X1 [Lingula anatina]
LOC130612070	XP_057289343.1	uncharacterized protein LOC130612070 isoform X2 [Hydractinia symbiolongicarpus]	XP_033751256.1	42.6	1.11e-23	XP_033751256.1 lipoxygenase homology domain-containing protein 1-like isoform X4 [Pecten maximus]
LOC130612070	XP_057289343.1	uncharacterized protein LOC130612070 isoform X2 [Hydractinia symbiolongicarpus]	XP_033751255.1	42.6	1.11e-23	XP_033751255.1 lipoxygenase homology domain-containing protein 1-like isoform X3 [Pecten maximus]
LOC130612070	XP_057289343.1	uncharacterized protein LOC130612070 isoform X2 [Hydractinia symbiolongicarpus]	XP_033751254.1	42.6	1.11e-23	XP_033751254.1 lipoxygenase homology domain-containing protein 1-like isoform X2 [Pecten maximus]
LOC130612070	XP_057289343.1	uncharacterized protein LOC130612070 isoform X2 [Hydractinia symbiolongicarpus]	XP_033751253.1	42.6	1.11e-23	XP_033751253.1 lipoxygenase homology domain-containing protein 1-like isoform X1 [Pecten maximus]
LOC130612070	XP_057289343.1	uncharacterized protein LOC130612070 isoform X2 [Hydractinia symbiolongicarpus]	XP_015757581.1	46.7	1.37e-23	XP_015757581.1 PREDICTED: lipoxygenase homology domain-containing protein 1-like [Acropora digitifera]
LOC130612070	XP_057289343.1	uncharacterized protein LOC130612070 isoform X2 [Hydractinia symbiolongicarpus]	XP_038064298.1	32.4	1.72e-23	XP_038064298.1 uncharacterized protein LOC119734803 isoform X2 [Patiria miniata]
LOC130612070	XP_057289343.1	uncharacterized protein LOC130612070 isoform X2 [Hydractinia symbiolongicarpus]	XP_038064297.1	32.4	1.77e-23	XP_038064297.1 uncharacterized protein LOC119734803 isoform X1 [Patiria miniata]
LOC130612070	XP_057289343.1	uncharacterized protein LOC130612070 isoform X2 [Hydractinia symbiolongicarpus]	XP_029211912.1	45.9	2.49e-23	XP_029211912.1 lipoxygenase homology domain-containing protein 1-like [Acropora millepora]
LOC130612070	XP_057289343.1	uncharacterized protein LOC130612070 isoform X2 [Hydractinia symbiolongicarpus]	PFX17634.1	45.9	3.26e-23	PFX17634.1 Lipoxygenase-likey domain-containing protein 1 [Stylophora pistillata]
LOC130612071	XP_057289344.1	uncharacterized protein LOC130612071 [Hydractinia symbiolongicarpus]	HAO14805.1	53.8	1e-23	HAO14805.1 hypothetical protein [Tenacibaculum sp.]
LOC130612071	XP_057289344.1	uncharacterized protein LOC130612071 [Hydractinia symbiolongicarpus]	HAO15752.1	52.8	1.53e-23	HAO15752.1 hypothetical protein [Tenacibaculum sp.]
LOC130612071	XP_057289344.1	uncharacterized protein LOC130612071 [Hydractinia symbiolongicarpus]	XP_015779665.1	46.2	1.23e-17	XP_015779665.1 PREDICTED: RNA-directed DNA polymerase from mobile element jockey-like [Acropora digitifera]
LOC130612071	XP_057289344.1	uncharacterized protein LOC130612071 [Hydractinia symbiolongicarpus]	NNK28926.1	46.1	6.09e-17	NNK28926.1 RNA-directed DNA polymerase [Flavobacteriaceae bacterium]
LOC130612071	XP_057289344.1	uncharacterized protein LOC130612071 [Hydractinia symbiolongicarpus]	XP_015777317.1	44.3	1.97e-16	XP_015777317.1 PREDICTED: RNA-directed DNA polymerase from mobile element jockey-like [Acropora digitifera]
LOC130612071	XP_057289344.1	uncharacterized protein LOC130612071 [Hydractinia symbiolongicarpus]	XP_012562282.1	59.2	1.12e-15	XP_012562282.1 PREDICTED: uncharacterized protein LOC105847328 [Hydra vulgaris]
LOC130612071	XP_057289344.1	uncharacterized protein LOC130612071 [Hydractinia symbiolongicarpus]	CAB0008808.1	45.9	2.16e-14	CAB0008808.1 unnamed protein product [Nesidiocoris tenuis]
LOC130612071	XP_057289344.1	uncharacterized protein LOC130612071 [Hydractinia symbiolongicarpus]	XP_006824720.1	47.4	2.51e-14	XP_006824720.1 PREDICTED: RNA-directed DNA polymerase from mobile element jockey-like, partial [Saccoglossus kowalevskii]
LOC130612071	XP_057289344.1	uncharacterized protein LOC130612071 [Hydractinia symbiolongicarpus]	NRB82010.1	47.1	4.13e-14	NRB82010.1 reverse transcriptase family protein [Saccharospirillaceae bacterium]
LOC130612071	XP_057289344.1	uncharacterized protein LOC130612071 [Hydractinia symbiolongicarpus]	PNF17023.1	51.2	1.31e-13	PNF17023.1 hypothetical protein B7P43_G02754 [Cryptotermes secundus]
LOC130612071	XP_057289344.1	uncharacterized protein LOC130612071 [Hydractinia symbiolongicarpus]	PNF35905.1	51.2	1.41e-13	PNF35905.1 hypothetical protein B7P43_G08568 [Cryptotermes secundus]
LOC130612071	XP_057289344.1	uncharacterized protein LOC130612071 [Hydractinia symbiolongicarpus]	PNF38517.1	51.2	1.44e-13	PNF38517.1 hypothetical protein B7P43_G03953 [Cryptotermes secundus]
LOC130612071	XP_057289344.1	uncharacterized protein LOC130612071 [Hydractinia symbiolongicarpus]	ELT94213.1	50.6	2.1e-13	ELT94213.1 hypothetical protein CAPTEDRAFT_69023, partial [Capitella teleta]
LOC130612071	XP_057289344.1	uncharacterized protein LOC130612071 [Hydractinia symbiolongicarpus]	ELT89824.1	59.7	2.41e-13	ELT89824.1 hypothetical protein CAPTEDRAFT_94776, partial [Capitella teleta]
LOC130612071	XP_057289344.1	uncharacterized protein LOC130612071 [Hydractinia symbiolongicarpus]	VEN58210.1	42.2	2.63e-13	VEN58210.1 unnamed protein product [Callosobruchus maculatus]
LOC130612071	XP_057289344.1	uncharacterized protein LOC130612071 [Hydractinia symbiolongicarpus]	GFG36412.1	51.2	3.5e-13	GFG36412.1 hypothetical protein Cfor_06995, partial [Coptotermes formosanus]
LOC130612071	XP_057289344.1	uncharacterized protein LOC130612071 [Hydractinia symbiolongicarpus]	CAB3263137.1	51.2	6.59e-13	CAB3263137.1 uncharacterized protein LOC104265527 [Phallusia mammillata]
LOC130612071	XP_057289344.1	uncharacterized protein LOC130612071 [Hydractinia symbiolongicarpus]	PIK38091.1	47.2	7.66e-13	PIK38091.1 putative RNA-directed DNA polymerase from mobile element jockey-like [Apostichopus japonicus]
LOC130612071	XP_057289344.1	uncharacterized protein LOC130612071 [Hydractinia symbiolongicarpus]	MBM3206904.1	50	8.99e-13	MBM3206904.1 reverse transcriptase family protein [Candidatus Staskawiczbacteria bacterium]
LOC130612071	XP_057289344.1	uncharacterized protein LOC130612071 [Hydractinia symbiolongicarpus]	PFX14284.1	37.7	9.45e-13	PFX14284.1 Ankyrin-2 [Stylophora pistillata]
LOC130612071	XP_057289344.1	uncharacterized protein LOC130612071 [Hydractinia symbiolongicarpus]	CAF4853482.1	44.1	9.97e-13	CAF4853482.1 unnamed protein product [Pieris macdunnoughi]
LOC130612071	XP_057289344.1	uncharacterized protein LOC130612071 [Hydractinia symbiolongicarpus]	MBM3937968.1	39.2	1.24e-12	MBM3937968.1 hypothetical protein [Sphingomonadales bacterium]
LOC130612071	XP_057289344.1	uncharacterized protein LOC130612071 [Hydractinia symbiolongicarpus]	XP_008190178.1	42.5	1.61e-12	XP_008190178.1 uncharacterized protein LOC103312002 [Acyrthosiphon pisum]
LOC130612071	XP_057289344.1	uncharacterized protein LOC130612071 [Hydractinia symbiolongicarpus]	MBM3937611.1	38.8	1.82e-12	MBM3937611.1 hypothetical protein [Sphingomonadales bacterium]
LOC130612071	XP_057289344.1	uncharacterized protein LOC130612071 [Hydractinia symbiolongicarpus]	XP_012563213.1	47.9	2.11e-12	XP_012563213.1 PREDICTED: uncharacterized protein LOC105847908 [Hydra vulgaris]
LOC130612072	XP_057289345.1	uncharacterized protein LOC130612072 [Hydractinia symbiolongicarpus]	XP_020906385.1	49.9	1.71e-137	XP_020906385.1 carboxylesterase notum2 [Exaiptasia diaphana]
LOC130612072	XP_057289345.1	uncharacterized protein LOC130612072 [Hydractinia symbiolongicarpus]	XP_032235581.1	52.1	1.11e-136	XP_032235581.1 palmitoleoyl-protein carboxylesterase NOTUM [Nematostella vectensis]
LOC130612072	XP_057289345.1	uncharacterized protein LOC130612072 [Hydractinia symbiolongicarpus]	XP_028394682.1	49.4	1.29e-135	XP_028394682.1 pectin acetylesterase 8-like [Dendronephthya gigantea]
LOC130612072	XP_057289345.1	uncharacterized protein LOC130612072 [Hydractinia symbiolongicarpus]	XP_029213878.1	48.6	9.28e-133	XP_029213878.1 pectin acetylesterase 5-like [Acropora millepora]
LOC130612072	XP_057289345.1	uncharacterized protein LOC130612072 [Hydractinia symbiolongicarpus]	XP_022794218.1	48.7	6.39e-132	XP_022794218.1 pectin acetylesterase 5-like isoform X2 [Stylophora pistillata]
LOC130612072	XP_057289345.1	uncharacterized protein LOC130612072 [Hydractinia symbiolongicarpus]	XP_027054064.1	47.1	4.12e-130	XP_027054064.1 palmitoleoyl-protein carboxylesterase notum2-like isoform X1 [Pocillopora damicornis]
LOC130612072	XP_057289345.1	uncharacterized protein LOC130612072 [Hydractinia symbiolongicarpus]	XP_022794210.1	48.9	6.46e-125	XP_022794210.1 palmitoleoyl-protein carboxylesterase notum2-like isoform X1 [Stylophora pistillata]
LOC130612072	XP_057289345.1	uncharacterized protein LOC130612072 [Hydractinia symbiolongicarpus]	PFX33836.1	48.9	2.41e-122	PFX33836.1 Protein notum-like [Stylophora pistillata]
LOC130612072	XP_057289345.1	uncharacterized protein LOC130612072 [Hydractinia symbiolongicarpus]	XP_031574737.1	50.8	5.9e-111	XP_031574737.1 palmitoleoyl-protein carboxylesterase NOTUM-like [Actinia tenebrosa]
LOC130612072	XP_057289345.1	uncharacterized protein LOC130612072 [Hydractinia symbiolongicarpus]	XP_031565813.1	53.1	9.89e-106	XP_031565813.1 carboxylesterase notum2-like [Actinia tenebrosa]
LOC130612072	XP_057289345.1	uncharacterized protein LOC130612072 [Hydractinia symbiolongicarpus]	XP_027054067.1	48.5	7.23e-100	XP_027054067.1 palmitoleoyl-protein carboxylesterase notum2-like isoform X2 [Pocillopora damicornis]
LOC130612072	XP_057289345.1	uncharacterized protein LOC130612072 [Hydractinia symbiolongicarpus]	EDO38898.1	42.7	2.63e-96	EDO38898.1 predicted protein [Nematostella vectensis]
LOC130612072	XP_057289345.1	uncharacterized protein LOC130612072 [Hydractinia symbiolongicarpus]	XP_020606041.1	48.1	1.31e-93	XP_020606041.1 carboxylesterase notum2-like [Orbicella faveolata]
LOC130612072	XP_057289345.1	uncharacterized protein LOC130612072 [Hydractinia symbiolongicarpus]	XP_015755418.1	45	5.27e-46	XP_015755418.1 PREDICTED: palmitoleoyl-protein carboxylesterase notum1a-like [Acropora digitifera]
LOC130612072	XP_057289345.1	uncharacterized protein LOC130612072 [Hydractinia symbiolongicarpus]	EDO46655.1	31	3.86e-37	EDO46655.1 predicted protein, partial [Nematostella vectensis]
LOC130612072	XP_057289345.1	uncharacterized protein LOC130612072 [Hydractinia symbiolongicarpus]	XP_022781333.1	29	5.01e-37	XP_022781333.1 palmitoleoyl-protein carboxylesterase notum1a-like isoform X1 [Stylophora pistillata]
LOC130612072	XP_057289345.1	uncharacterized protein LOC130612072 [Hydractinia symbiolongicarpus]	XP_032219484.1	31	1.04e-36	XP_032219484.1 palmitoleoyl-protein carboxylesterase NOTUM [Nematostella vectensis]
LOC130612072	XP_057289345.1	uncharacterized protein LOC130612072 [Hydractinia symbiolongicarpus]	XP_011418813.2	33.7	1.63e-35	XP_011418813.2 palmitoleoyl-protein carboxylesterase notum1 [Crassostrea gigas]
LOC130612072	XP_057289345.1	uncharacterized protein LOC130612072 [Hydractinia symbiolongicarpus]	VDI53230.1	31.7	5.96e-35	VDI53230.1 O-palmitoleoyl-L-serine hydrolase [Mytilus galloprovincialis]
LOC130612072	XP_057289345.1	uncharacterized protein LOC130612072 [Hydractinia symbiolongicarpus]	XP_027051608.1	27.6	9.96e-35	XP_027051608.1 palmitoleoyl-protein carboxylesterase notum1a-like isoform X2 [Pocillopora damicornis]
LOC130612072	XP_057289345.1	uncharacterized protein LOC130612072 [Hydractinia symbiolongicarpus]	XP_027051607.1	27.6	1.01e-34	XP_027051607.1 palmitoleoyl-protein carboxylesterase notum1a-like isoform X1 [Pocillopora damicornis]
LOC130612072	XP_057289345.1	uncharacterized protein LOC130612072 [Hydractinia symbiolongicarpus]	XP_030850374.1	32.3	1.79e-34	XP_030850374.1 LOW QUALITY PROTEIN: palmitoleoyl-protein carboxylesterase NOTUM [Strongylocentrotus purpuratus]
LOC130612072	XP_057289345.1	uncharacterized protein LOC130612072 [Hydractinia symbiolongicarpus]	XP_020620093.1	30.3	4.72e-34	XP_020620093.1 palmitoleoyl-protein carboxylesterase notum1a-like [Orbicella faveolata]
LOC130612072	XP_057289345.1	uncharacterized protein LOC130612072 [Hydractinia symbiolongicarpus]	XP_022295379.1	33.1	5.04e-34	XP_022295379.1 palmitoleoyl-protein carboxylesterase notum1-like [Crassostrea virginica]
LOC130612072	XP_057289345.1	uncharacterized protein LOC130612072 [Hydractinia symbiolongicarpus]	XP_039631860.1	29.5	1.58e-33	XP_039631860.1 carboxylesterase notum2 [Polypterus senegalus]
LOC130612073	XP_057289346.1	torsin-1A-like [Hydractinia symbiolongicarpus]	XP_004211348.2	55.6	1.6e-125	XP_004211348.2 PREDICTED: torsin-1A-like [Hydra vulgaris]
LOC130612073	XP_057289346.1	torsin-1A-like [Hydractinia symbiolongicarpus]	XP_027216670.1	48.9	1.29e-103	XP_027216670.1 torsin-1A-like [Penaeus vannamei]
LOC130612073	XP_057289346.1	torsin-1A-like [Hydractinia symbiolongicarpus]	GBN93270.1	48.1	2.83e-103	GBN93270.1 Torsin-1B [Araneus ventricosus]
LOC130612073	XP_057289346.1	torsin-1A-like [Hydractinia symbiolongicarpus]	XP_037784062.1	49.5	7.37e-103	XP_037784062.1 torsin-1A-like [Penaeus monodon]
LOC130612073	XP_057289346.1	torsin-1A-like [Hydractinia symbiolongicarpus]	GBN52107.1	47.8	8.04e-103	GBN52107.1 Torsin-1B [Araneus ventricosus]
LOC130612073	XP_057289346.1	torsin-1A-like [Hydractinia symbiolongicarpus]	XP_002742201.1	48.9	2.2e-102	XP_002742201.1 PREDICTED: torsin-1B-like [Saccoglossus kowalevskii]
LOC130612073	XP_057289346.1	torsin-1A-like [Hydractinia symbiolongicarpus]	XP_027059538.1	48.1	3.72e-102	XP_027059538.1 torsin-1A-like isoform X2 [Pocillopora damicornis]
LOC130612073	XP_057289346.1	torsin-1A-like [Hydractinia symbiolongicarpus]	XP_013421097.1	47.1	4.49e-102	XP_013421097.1 torsin-1A-like [Lingula anatina]
LOC130612073	XP_057289346.1	torsin-1A-like [Hydractinia symbiolongicarpus]	XP_019618978.1	49.7	1.24e-101	XP_019618978.1 PREDICTED: torsin-1A-like [Branchiostoma belcheri]
LOC130612073	XP_057289346.1	torsin-1A-like [Hydractinia symbiolongicarpus]	XP_035683219.1	48.4	1.41e-100	XP_035683219.1 torsin-1A-like [Branchiostoma floridae]
LOC130612073	XP_057289346.1	torsin-1A-like [Hydractinia symbiolongicarpus]	NP_001087132.1	45.8	1.64e-99	NP_001087132.1 torsin family 1, member A (torsin A) L homeolog precursor [Xenopus laevis]
LOC130612073	XP_057289346.1	torsin-1A-like [Hydractinia symbiolongicarpus]	XP_020901122.1	48.9	2.56e-99	XP_020901122.1 torsin-1A [Exaiptasia diaphana]
LOC130612073	XP_057289346.1	torsin-1A-like [Hydractinia symbiolongicarpus]	XP_015765856.1	48.9	3.12e-99	XP_015765856.1 PREDICTED: torsin-1A-like [Acropora digitifera]
LOC130612073	XP_057289346.1	torsin-1A-like [Hydractinia symbiolongicarpus]	OCT57543.1	45.8	4.67e-99	OCT57543.1 hypothetical protein XELAEV_18003324mg [Xenopus laevis]
LOC130612073	XP_057289346.1	torsin-1A-like [Hydractinia symbiolongicarpus]	XP_035210075.1	47.4	6.47e-99	XP_035210075.1 torsin-1A-like [Stegodyphus dumicola]
LOC130612073	XP_057289346.1	torsin-1A-like [Hydractinia symbiolongicarpus]	XP_015764742.1	48.9	1.48e-98	XP_015764742.1 PREDICTED: torsin-1A-like [Acropora digitifera]
LOC130612073	XP_057289346.1	torsin-1A-like [Hydractinia symbiolongicarpus]	KFM75355.1	48.4	1.84e-98	KFM75355.1 Torsin-1B, partial [Stegodyphus mimosarum]
LOC130612073	XP_057289346.1	torsin-1A-like [Hydractinia symbiolongicarpus]	KAF8789218.1	48.5	3e-98	KAF8789218.1 Torsin-1B like protein [Argiope bruennichi]
LOC130612073	XP_057289346.1	torsin-1A-like [Hydractinia symbiolongicarpus]	XP_022789132.1	48.4	3.57e-98	XP_022789132.1 torsin-1A-like [Stylophora pistillata]
LOC130612073	XP_057289346.1	torsin-1A-like [Hydractinia symbiolongicarpus]	XP_014680899.1	46.3	5.27e-98	XP_014680899.1 PREDICTED: torsin-1A-like isoform X1 [Priapulus caudatus]
LOC130612073	XP_057289346.1	torsin-1A-like [Hydractinia symbiolongicarpus]	PFX26503.1	48.4	6.39e-98	PFX26503.1 Torsin-1B [Stylophora pistillata]
LOC130612073	XP_057289346.1	torsin-1A-like [Hydractinia symbiolongicarpus]	XP_031560913.1	47.7	3.15e-97	XP_031560913.1 torsin-1A-like [Actinia tenebrosa]
LOC130612073	XP_057289346.1	torsin-1A-like [Hydractinia symbiolongicarpus]	XP_002405989.1	46.5	7.99e-97	XP_002405989.1 torsin-1A [Ixodes scapularis]
LOC130612073	XP_057289346.1	torsin-1A-like [Hydractinia symbiolongicarpus]	XP_037523597.1	45.7	1.21e-96	XP_037523597.1 torsin-1A-like [Rhipicephalus sanguineus]
LOC130612073	XP_057289346.1	torsin-1A-like [Hydractinia symbiolongicarpus]	NP_001016237.1	46.5	1.74e-96	NP_001016237.1 torsin-1A precursor [Xenopus tropicalis]
LOC130612074	XP_057289347.1	peroxisomal membrane protein 2-like [Hydractinia symbiolongicarpus]	XP_005648709.1	26.5	1.54e-05	XP_005648709.1 hypothetical protein COCSUDRAFT_32993 [Coccomyxa subellipsoidea C-169]
LOC130612074	XP_057289347.1	peroxisomal membrane protein 2-like [Hydractinia symbiolongicarpus]	XP_034133534.1	26	0.000855	XP_034133534.1 mpv17-like protein 2 [Drosophila guanche]
LOC130612076	XP_057289348.1	glutamate receptor ionotropic, NMDA 2B-like [Hydractinia symbiolongicarpus]	XP_020621414.1	29.3	4.21e-29	XP_020621414.1 glutamate receptor ionotropic, NMDA 2B-like, partial [Orbicella faveolata]
LOC130612076	XP_057289348.1	glutamate receptor ionotropic, NMDA 2B-like [Hydractinia symbiolongicarpus]	XP_032231931.1	28.2	7.76e-27	XP_032231931.1 glutamate [NMDA] receptor subunit 1 [Nematostella vectensis]
LOC130612076	XP_057289348.1	glutamate receptor ionotropic, NMDA 2B-like [Hydractinia symbiolongicarpus]	XP_031570969.1	27.9	1.41e-26	XP_031570969.1 glutamate receptor ionotropic, NMDA 3A-like [Actinia tenebrosa]
LOC130612076	XP_057289348.1	glutamate receptor ionotropic, NMDA 2B-like [Hydractinia symbiolongicarpus]	XP_033636956.1	27.6	1.65e-26	XP_033636956.1 glutamate receptor ionotropic, NMDA 3B-like isoform X2 [Asterias rubens]
LOC130612076	XP_057289348.1	glutamate receptor ionotropic, NMDA 2B-like [Hydractinia symbiolongicarpus]	XP_033636955.1	27.6	1.65e-26	XP_033636955.1 glutamate receptor ionotropic, NMDA 3B-like isoform X1 [Asterias rubens]
LOC130612076	XP_057289348.1	glutamate receptor ionotropic, NMDA 2B-like [Hydractinia symbiolongicarpus]	XP_038055925.1	26.9	7.21e-26	XP_038055925.1 glutamate receptor ionotropic, NMDA 3A-like [Patiria miniata]
LOC130612076	XP_057289348.1	glutamate receptor ionotropic, NMDA 2B-like [Hydractinia symbiolongicarpus]	XP_022790062.1	30.4	8.76e-26	XP_022790062.1 glutamate [NMDA] receptor subunit 1-like [Stylophora pistillata]
LOC130612076	XP_057289348.1	glutamate receptor ionotropic, NMDA 2B-like [Hydractinia symbiolongicarpus]	PFX25965.1	30.4	1.15e-25	PFX25965.1 Glutamate receptor ionotropic, NMDA 1 [Stylophora pistillata]
LOC130612076	XP_057289348.1	glutamate receptor ionotropic, NMDA 2B-like [Hydractinia symbiolongicarpus]	XP_027057274.1	28.5	1.57e-25	XP_027057274.1 glutamate receptor ionotropic, NMDA 1-like [Pocillopora damicornis]
LOC130612076	XP_057289348.1	glutamate receptor ionotropic, NMDA 2B-like [Hydractinia symbiolongicarpus]	XP_019642593.1	26.4	4.41e-25	XP_019642593.1 PREDICTED: glutamate receptor ionotropic, NMDA 2B-like [Branchiostoma belcheri]
LOC130612076	XP_057289348.1	glutamate receptor ionotropic, NMDA 2B-like [Hydractinia symbiolongicarpus]	XP_030330220.1	28	2.41e-24	XP_030330220.1 glutamate receptor ionotropic, NMDA 2D-like [Strigops habroptila]
LOC130612076	XP_057289348.1	glutamate receptor ionotropic, NMDA 2B-like [Hydractinia symbiolongicarpus]	XP_020907505.1	25.4	8.71e-24	XP_020907505.1 glutamate receptor ionotropic, NMDA 1 [Exaiptasia diaphana]
LOC130612076	XP_057289348.1	glutamate receptor ionotropic, NMDA 2B-like [Hydractinia symbiolongicarpus]	XP_038846145.1	27	1.46e-23	XP_038846145.1 glutamate receptor ionotropic, NMDA 2C-like [Salvelinus namaycush]
LOC130612076	XP_057289348.1	glutamate receptor ionotropic, NMDA 2B-like [Hydractinia symbiolongicarpus]	XP_028412398.1	26.3	3.05e-23	XP_028412398.1 glutamate receptor ionotropic, NMDA 1-like isoform X2 [Dendronephthya gigantea]
LOC130612076	XP_057289348.1	glutamate receptor ionotropic, NMDA 2B-like [Hydractinia symbiolongicarpus]	XP_032231319.1	24.7	3.66e-23	XP_032231319.1 glutamate receptor ionotropic, NMDA 1 [Nematostella vectensis]
LOC130612076	XP_057289348.1	glutamate receptor ionotropic, NMDA 2B-like [Hydractinia symbiolongicarpus]	XP_028412397.1	26.3	3.69e-23	XP_028412397.1 glutamate receptor ionotropic, NMDA 1-like isoform X1 [Dendronephthya gigantea]
LOC130612076	XP_057289348.1	glutamate receptor ionotropic, NMDA 2B-like [Hydractinia symbiolongicarpus]	XP_033928257.1	27.2	4.98e-23	XP_033928257.1 LOW QUALITY PROTEIN: glutamate receptor ionotropic, NMDA 2D [Melopsittacus undulatus]
LOC130612076	XP_057289348.1	glutamate receptor ionotropic, NMDA 2B-like [Hydractinia symbiolongicarpus]	XP_020629060.1	25.8	8.8e-23	XP_020629060.1 glutamate receptor ionotropic, NMDA 1-like [Orbicella faveolata]
LOC130612076	XP_057289348.1	glutamate receptor ionotropic, NMDA 2B-like [Hydractinia symbiolongicarpus]	XP_028414198.1	26.3	1.17e-22	XP_028414198.1 LOW QUALITY PROTEIN: glutamate receptor ionotropic, NMDA 1-like [Dendronephthya gigantea]
LOC130612076	XP_057289348.1	glutamate receptor ionotropic, NMDA 2B-like [Hydractinia symbiolongicarpus]	XP_023862755.1	26.6	1.46e-22	XP_023862755.1 LOW QUALITY PROTEIN: glutamate receptor ionotropic, NMDA 2C-like [Salvelinus alpinus]
LOC130612076	XP_057289348.1	glutamate receptor ionotropic, NMDA 2B-like [Hydractinia symbiolongicarpus]	XP_031557000.1	24.7	2.78e-22	XP_031557000.1 glutamate receptor ionotropic, NMDA 1-like [Actinia tenebrosa]
LOC130612076	XP_057289348.1	glutamate receptor ionotropic, NMDA 2B-like [Hydractinia symbiolongicarpus]	XP_027048839.1	26.6	1.57e-21	XP_027048839.1 glutamate receptor ionotropic, NMDA 1-like [Pocillopora damicornis]
LOC130612076	XP_057289348.1	glutamate receptor ionotropic, NMDA 2B-like [Hydractinia symbiolongicarpus]	XP_022786120.1	26.6	2.1e-21	XP_022786120.1 glutamate receptor ionotropic, NMDA 1-like [Stylophora pistillata]
LOC130612076	XP_057289348.1	glutamate receptor ionotropic, NMDA 2B-like [Hydractinia symbiolongicarpus]	XP_027647485.1	26.4	6.36e-21	XP_027647485.1 glutamate receptor ionotropic, NMDA 2D-like [Falco peregrinus]
LOC130612076	XP_057289348.1	glutamate receptor ionotropic, NMDA 2B-like [Hydractinia symbiolongicarpus]	XP_023329329.1	27.9	7.28e-21	XP_023329329.1 glutamate receptor ionotropic, NMDA 2B-like [Eurytemora affinis]
LOC130612077	XP_057289349.1	uncharacterized protein LOC130612077 [Hydractinia symbiolongicarpus]	XP_022801921.1	41.5	1.66e-129	XP_022801921.1 uncharacterized protein LOC111339512 [Stylophora pistillata]
LOC130612077	XP_057289349.1	uncharacterized protein LOC130612077 [Hydractinia symbiolongicarpus]	XP_027055321.1	41.5	3.25e-126	XP_027055321.1 uncharacterized protein LOC113682359 [Pocillopora damicornis]
LOC130612077	XP_057289349.1	uncharacterized protein LOC130612077 [Hydractinia symbiolongicarpus]	PFX18472.1	41.5	8.77e-126	PFX18472.1 Serine/threonine-protein phosphatase 4 regulatory subunit 2 [Stylophora pistillata]
LOC130612077	XP_057289349.1	uncharacterized protein LOC130612077 [Hydractinia symbiolongicarpus]	XP_020625159.1	41.9	1.22e-125	XP_020625159.1 uncharacterized protein LOC110062573 [Orbicella faveolata]
LOC130612077	XP_057289349.1	uncharacterized protein LOC130612077 [Hydractinia symbiolongicarpus]	XP_027059680.1	41.2	2.59e-125	XP_027059680.1 uncharacterized protein LOC113686272 [Pocillopora damicornis]
LOC130612077	XP_057289349.1	uncharacterized protein LOC130612077 [Hydractinia symbiolongicarpus]	XP_022794129.1	41.3	7.09e-125	XP_022794129.1 uncharacterized protein LOC111332917 [Stylophora pistillata]
LOC130612077	XP_057289349.1	uncharacterized protein LOC130612077 [Hydractinia symbiolongicarpus]	XP_029212747.1	41.2	2.12e-121	XP_029212747.1 uncharacterized protein LOC114976477 [Acropora millepora]
LOC130612077	XP_057289349.1	uncharacterized protein LOC130612077 [Hydractinia symbiolongicarpus]	XP_029212743.1	40.6	9.2e-120	XP_029212743.1 uncharacterized protein LOC114976476 [Acropora millepora]
LOC130612077	XP_057289349.1	uncharacterized protein LOC130612077 [Hydractinia symbiolongicarpus]	XP_015771827.1	40.4	1.74e-118	XP_015771827.1 PREDICTED: uncharacterized protein LOC107350112 [Acropora digitifera]
LOC130612077	XP_057289349.1	uncharacterized protein LOC130612077 [Hydractinia symbiolongicarpus]	XP_031552280.1	37.4	3.8e-113	XP_031552280.1 uncharacterized protein LOC116289482 [Actinia tenebrosa]
LOC130612077	XP_057289349.1	uncharacterized protein LOC130612077 [Hydractinia symbiolongicarpus]	XP_028410878.1	38.9	3.07e-112	XP_028410878.1 uncharacterized protein LOC114533544 [Dendronephthya gigantea]
LOC130612077	XP_057289349.1	uncharacterized protein LOC130612077 [Hydractinia symbiolongicarpus]	XP_032225484.1	39.8	3.12e-111	XP_032225484.1 uncharacterized protein LOC5501254 [Nematostella vectensis]
LOC130612077	XP_057289349.1	uncharacterized protein LOC130612077 [Hydractinia symbiolongicarpus]	XP_029186417.1	38.7	8.27e-110	XP_029186417.1 uncharacterized protein LOC114954094 isoform X1 [Acropora millepora]
LOC130612077	XP_057289349.1	uncharacterized protein LOC130612077 [Hydractinia symbiolongicarpus]	XP_015772426.1	39.9	1.8e-104	XP_015772426.1 PREDICTED: uncharacterized protein LOC107350703 isoform X1 [Acropora digitifera]
LOC130612077	XP_057289349.1	uncharacterized protein LOC130612077 [Hydractinia symbiolongicarpus]	XP_020909144.1	38.3	4.33e-101	XP_020909144.1 uncharacterized protein LOC110247094 [Exaiptasia diaphana]
LOC130612077	XP_057289349.1	uncharacterized protein LOC130612077 [Hydractinia symbiolongicarpus]	XP_029186418.1	36.4	1.25e-96	XP_029186418.1 uncharacterized protein LOC114954094 isoform X2 [Acropora millepora]
LOC130612077	XP_057289349.1	uncharacterized protein LOC130612077 [Hydractinia symbiolongicarpus]	XP_031552260.1	36.3	2.46e-94	XP_031552260.1 uncharacterized protein LOC116289453 [Actinia tenebrosa]
LOC130612077	XP_057289349.1	uncharacterized protein LOC130612077 [Hydractinia symbiolongicarpus]	XP_020602146.1	39.4	1.44e-92	XP_020602146.1 uncharacterized protein LOC110041204 [Orbicella faveolata]
LOC130612077	XP_057289349.1	uncharacterized protein LOC130612077 [Hydractinia symbiolongicarpus]	XP_015772427.1	37.4	2.66e-91	XP_015772427.1 PREDICTED: uncharacterized protein LOC107350703 isoform X2 [Acropora digitifera]
LOC130612077	XP_057289349.1	uncharacterized protein LOC130612077 [Hydractinia symbiolongicarpus]	XP_001637156.2	34.9	2.47e-90	XP_001637156.2 uncharacterized protein LOC5517127 [Nematostella vectensis]
LOC130612077	XP_057289349.1	uncharacterized protein LOC130612077 [Hydractinia symbiolongicarpus]	XP_015771830.1	39.5	2.45e-87	XP_015771830.1 PREDICTED: uncharacterized protein LOC107350113 [Acropora digitifera]
LOC130612077	XP_057289349.1	uncharacterized protein LOC130612077 [Hydractinia symbiolongicarpus]	PAA64479.1	34.4	6.21e-84	PAA64479.1 hypothetical protein BOX15_Mlig033074g2 [Macrostomum lignano]
LOC130612077	XP_057289349.1	uncharacterized protein LOC130612077 [Hydractinia symbiolongicarpus]	PAA77263.1	34.4	6.21e-84	PAA77263.1 hypothetical protein BOX15_Mlig033074g3 [Macrostomum lignano]
LOC130612077	XP_057289349.1	uncharacterized protein LOC130612077 [Hydractinia symbiolongicarpus]	VDK42311.1	31.4	3.95e-82	VDK42311.1 unnamed protein product [Anisakis simplex]
LOC130612077	XP_057289349.1	uncharacterized protein LOC130612077 [Hydractinia symbiolongicarpus]	PAA83367.1	35.4	3.03e-81	PAA83367.1 hypothetical protein BOX15_Mlig011687g1, partial [Macrostomum lignano]
LOC130612078	XP_057289350.1	choline dehydrogenase, mitochondrial-like [Hydractinia symbiolongicarpus]	XP_012563610.1	75.3	2.26e-313	XP_012563610.1 PREDICTED: choline dehydrogenase, mitochondrial-like [Hydra vulgaris]
LOC130612078	XP_057289350.1	choline dehydrogenase, mitochondrial-like [Hydractinia symbiolongicarpus]	XP_012557807.1	68.6	6.14e-288	XP_012557807.1 PREDICTED: choline dehydrogenase, mitochondrial-like [Hydra vulgaris]
LOC130612078	XP_057289350.1	choline dehydrogenase, mitochondrial-like [Hydractinia symbiolongicarpus]	XP_012557806.1	67.7	1.36e-287	XP_012557806.1 PREDICTED: choline dehydrogenase, mitochondrial-like [Hydra vulgaris]
LOC130612078	XP_057289350.1	choline dehydrogenase, mitochondrial-like [Hydractinia symbiolongicarpus]	XP_031562194.1	68.1	2.49e-280	XP_031562194.1 choline dehydrogenase, mitochondrial-like [Actinia tenebrosa]
LOC130612078	XP_057289350.1	choline dehydrogenase, mitochondrial-like [Hydractinia symbiolongicarpus]	XP_032235588.1	67.4	5.1e-277	XP_032235588.1 choline dehydrogenase, mitochondrial [Nematostella vectensis]
LOC130612078	XP_057289350.1	choline dehydrogenase, mitochondrial-like [Hydractinia symbiolongicarpus]	XP_020911706.1	67	1.3e-273	XP_020911706.1 choline dehydrogenase, mitochondrial [Exaiptasia diaphana]
LOC130612078	XP_057289350.1	choline dehydrogenase, mitochondrial-like [Hydractinia symbiolongicarpus]	XP_029192138.1	65.9	8.86e-273	XP_029192138.1 choline dehydrogenase, mitochondrial-like [Acropora millepora]
LOC130612078	XP_057289350.1	choline dehydrogenase, mitochondrial-like [Hydractinia symbiolongicarpus]	XP_027041049.1	65.8	1.62e-271	XP_027041049.1 choline dehydrogenase, mitochondrial-like [Pocillopora damicornis]
LOC130612078	XP_057289350.1	choline dehydrogenase, mitochondrial-like [Hydractinia symbiolongicarpus]	RMX48244.1	65.8	4.15e-271	RMX48244.1 hypothetical protein pdam_00005452, partial [Pocillopora damicornis]
LOC130612078	XP_057289350.1	choline dehydrogenase, mitochondrial-like [Hydractinia symbiolongicarpus]	XP_022781984.1	62.7	9.33e-271	XP_022781984.1 choline dehydrogenase, mitochondrial-like [Stylophora pistillata]
LOC130612078	XP_057289350.1	choline dehydrogenase, mitochondrial-like [Hydractinia symbiolongicarpus]	XP_029995144.1	67.5	3.47e-268	XP_029995144.1 choline dehydrogenase, mitochondrial [Sphaeramia orbicularis]
LOC130612078	XP_057289350.1	choline dehydrogenase, mitochondrial-like [Hydractinia symbiolongicarpus]	XP_029912129.1	67.8	7.77e-268	XP_029912129.1 choline dehydrogenase, mitochondrial [Myripristis murdjan]
LOC130612078	XP_057289350.1	choline dehydrogenase, mitochondrial-like [Hydractinia symbiolongicarpus]	XP_015822878.1	65.1	8.11e-268	XP_015822878.1 PREDICTED: choline dehydrogenase, mitochondrial [Nothobranchius furzeri]
LOC130612078	XP_057289350.1	choline dehydrogenase, mitochondrial-like [Hydractinia symbiolongicarpus]	XP_035512677.1	65.5	6.51e-267	XP_035512677.1 choline dehydrogenase, mitochondrial [Morone saxatilis]
LOC130612078	XP_057289350.1	choline dehydrogenase, mitochondrial-like [Hydractinia symbiolongicarpus]	XP_018544403.1	67.2	1.32e-266	XP_018544403.1 PREDICTED: LOW QUALITY PROTEIN: choline dehydrogenase, mitochondrial [Lates calcarifer]
LOC130612078	XP_057289350.1	choline dehydrogenase, mitochondrial-like [Hydractinia symbiolongicarpus]	WP_028670074.1	67	2.71e-266	WP_028670074.1 choline dehydrogenase [Saccharospirillum impatiens]
LOC130612078	XP_057289350.1	choline dehydrogenase, mitochondrial-like [Hydractinia symbiolongicarpus]	XP_035669388.1	66.4	3.44e-266	XP_035669388.1 choline dehydrogenase, mitochondrial-like [Branchiostoma floridae]
LOC130612078	XP_057289350.1	choline dehydrogenase, mitochondrial-like [Hydractinia symbiolongicarpus]	XP_008296449.1	65.8	3.51e-266	XP_008296449.1 PREDICTED: choline dehydrogenase, mitochondrial [Stegastes partitus]
LOC130612078	XP_057289350.1	choline dehydrogenase, mitochondrial-like [Hydractinia symbiolongicarpus]	WP_127554924.1	67.6	3.84e-266	WP_127554924.1 choline dehydrogenase [Saccharospirillum alexandrii]
LOC130612078	XP_057289350.1	choline dehydrogenase, mitochondrial-like [Hydractinia symbiolongicarpus]	MBN3278057.1	65.5	9.16e-266	MBN3278057.1 CHDH protein [Polyodon spathula]
LOC130612078	XP_057289350.1	choline dehydrogenase, mitochondrial-like [Hydractinia symbiolongicarpus]	XP_034000560.1	66.7	1.23e-265	XP_034000560.1 choline dehydrogenase, mitochondrial [Trematomus bernacchii]
LOC130612078	XP_057289350.1	choline dehydrogenase, mitochondrial-like [Hydractinia symbiolongicarpus]	XP_014782850.1	65.4	3.76e-265	XP_014782850.1 PREDICTED: choline dehydrogenase, mitochondrial-like, partial [Octopus bimaculoides]
LOC130612078	XP_057289350.1	choline dehydrogenase, mitochondrial-like [Hydractinia symbiolongicarpus]	WP_108124765.1	65.9	6.31e-265	WP_108124765.1 choline dehydrogenase [Saccharospirillum mangrovi]
LOC130612078	XP_057289350.1	choline dehydrogenase, mitochondrial-like [Hydractinia symbiolongicarpus]	XP_035238343.1	65.9	1.05e-264	XP_035238343.1 choline dehydrogenase, mitochondrial [Anguilla anguilla]
LOC130612078	XP_057289350.1	choline dehydrogenase, mitochondrial-like [Hydractinia symbiolongicarpus]	XP_030222072.1	64.8	1.11e-264	XP_030222072.1 choline dehydrogenase, mitochondrial [Gadus morhua]
LOC130612079	XP_057289351.1	serine-rich adhesin for platelets-like [Hydractinia symbiolongicarpus]	-	-	-	-
LOC130612080	XP_057289352.1	cleavage and polyadenylation specificity factor subunit 6-like [Hydractinia symbiolongicarpus]	XP_012554270.1	62.7	2.03e-107	XP_012554270.1 PREDICTED: cleavage and polyadenylation specificity factor subunit 6-like [Hydra vulgaris]
LOC130612080	XP_057289352.1	cleavage and polyadenylation specificity factor subunit 6-like [Hydractinia symbiolongicarpus]	XP_027036214.1	41	2.12e-72	XP_027036214.1 cleavage and polyadenylation specificity factor subunit 6-like [Pocillopora damicornis]
LOC130612080	XP_057289352.1	cleavage and polyadenylation specificity factor subunit 6-like [Hydractinia symbiolongicarpus]	XP_015769630.1	39.5	1.21e-71	XP_015769630.1 PREDICTED: LOW QUALITY PROTEIN: cleavage and polyadenylation specificity factor subunit 6-like [Acropora digitifera]
LOC130612080	XP_057289352.1	cleavage and polyadenylation specificity factor subunit 6-like [Hydractinia symbiolongicarpus]	XP_029183196.1	39.3	5.51e-70	XP_029183196.1 cleavage and polyadenylation specificity factor subunit 6-like isoform X2 [Acropora millepora]
LOC130612080	XP_057289352.1	cleavage and polyadenylation specificity factor subunit 6-like [Hydractinia symbiolongicarpus]	XP_028410705.1	40.4	8.65e-69	XP_028410705.1 cleavage and polyadenylation specificity factor subunit 6-like [Dendronephthya gigantea]
LOC130612080	XP_057289352.1	cleavage and polyadenylation specificity factor subunit 6-like [Hydractinia symbiolongicarpus]	XP_029183195.1	38.9	2.36e-68	XP_029183195.1 cleavage and polyadenylation specificity factor subunit 6-like isoform X1 [Acropora millepora]
LOC130612080	XP_057289352.1	cleavage and polyadenylation specificity factor subunit 6-like [Hydractinia symbiolongicarpus]	XP_022778807.1	40.4	2.47e-68	XP_022778807.1 cleavage and polyadenylation specificity factor subunit 6-like [Stylophora pistillata]
LOC130612080	XP_057289352.1	cleavage and polyadenylation specificity factor subunit 6-like [Hydractinia symbiolongicarpus]	XP_028513153.1	41.6	2.71e-68	XP_028513153.1 cleavage and polyadenylation specificity factor subunit 6 [Exaiptasia diaphana]
LOC130612080	XP_057289352.1	cleavage and polyadenylation specificity factor subunit 6-like [Hydractinia symbiolongicarpus]	KXJ17833.1	41.4	1.28e-67	KXJ17833.1 Cleavage and polyadenylation specificity factor subunit 7 [Exaiptasia diaphana]
LOC130612080	XP_057289352.1	cleavage and polyadenylation specificity factor subunit 6-like [Hydractinia symbiolongicarpus]	XP_032233037.1	39.7	5.09e-66	XP_032233037.1 cleavage and polyadenylation specificity factor subunit 6 isoform X2 [Nematostella vectensis]
LOC130612080	XP_057289352.1	cleavage and polyadenylation specificity factor subunit 6-like [Hydractinia symbiolongicarpus]	XP_001628918.1	39.4	1.62e-65	XP_001628918.1 cleavage and polyadenylation specificity factor subunit 6 isoform X1 [Nematostella vectensis]
LOC130612080	XP_057289352.1	cleavage and polyadenylation specificity factor subunit 6-like [Hydractinia symbiolongicarpus]	XP_031565527.1	37.3	6.41e-63	XP_031565527.1 cleavage and polyadenylation specificity factor subunit 6-like isoform X1 [Actinia tenebrosa]
LOC130612080	XP_057289352.1	cleavage and polyadenylation specificity factor subunit 6-like [Hydractinia symbiolongicarpus]	XP_031565528.1	38.6	2.36e-62	XP_031565528.1 cleavage and polyadenylation specificity factor subunit 6-like isoform X2 [Actinia tenebrosa]
LOC130612080	XP_057289352.1	cleavage and polyadenylation specificity factor subunit 6-like [Hydractinia symbiolongicarpus]	CAB3368697.1	39.3	1.63e-51	CAB3368697.1 Hypothetical predicted protein [Cloeon dipterum]
LOC130612080	XP_057289352.1	cleavage and polyadenylation specificity factor subunit 6-like [Hydractinia symbiolongicarpus]	CAB3368698.1	39.3	1.66e-51	CAB3368698.1 Hypothetical predicted protein [Cloeon dipterum]
LOC130612080	XP_057289352.1	cleavage and polyadenylation specificity factor subunit 6-like [Hydractinia symbiolongicarpus]	XP_020455096.1	39.3	2.95e-49	XP_020455096.1 cleavage and polyadenylation specificity factor subunit 6 [Monopterus albus]
LOC130612080	XP_057289352.1	cleavage and polyadenylation specificity factor subunit 6-like [Hydractinia symbiolongicarpus]	CAF2709850.1	40.1	4.79e-48	CAF2709850.1 unnamed protein product [Rotaria sp. Silwood2]
LOC130612080	XP_057289352.1	cleavage and polyadenylation specificity factor subunit 6-like [Hydractinia symbiolongicarpus]	CAF0871590.1	37	3.48e-47	CAF0871590.1 unnamed protein product [Adineta ricciae]
LOC130612080	XP_057289352.1	cleavage and polyadenylation specificity factor subunit 6-like [Hydractinia symbiolongicarpus]	CAF1124062.1	38.5	6.54e-47	CAF1124062.1 unnamed protein product [Rotaria sp. Silwood1]
LOC130612080	XP_057289352.1	cleavage and polyadenylation specificity factor subunit 6-like [Hydractinia symbiolongicarpus]	TRY67210.1	37.7	2.13e-46	TRY67210.1 hypothetical protein TCAL_02911 [Tigriopus californicus]
LOC130612080	XP_057289352.1	cleavage and polyadenylation specificity factor subunit 6-like [Hydractinia symbiolongicarpus]	CAF4127025.1	38.5	8.89e-46	CAF4127025.1 unnamed protein product [Rotaria sp. Silwood2]
LOC130612080	XP_057289352.1	cleavage and polyadenylation specificity factor subunit 6-like [Hydractinia symbiolongicarpus]	CAF1472309.1	37.4	9.21e-46	CAF1472309.1 unnamed protein product [Rotaria sp. Silwood1]
LOC130612080	XP_057289352.1	cleavage and polyadenylation specificity factor subunit 6-like [Hydractinia symbiolongicarpus]	CAF1346028.1	38.1	2.58e-45	CAF1346028.1 unnamed protein product [Rotaria magnacalcarata]
LOC130612080	XP_057289352.1	cleavage and polyadenylation specificity factor subunit 6-like [Hydractinia symbiolongicarpus]	CAF2131270.1	38.1	2.58e-45	CAF2131270.1 unnamed protein product [Rotaria magnacalcarata]
LOC130612080	XP_057289352.1	cleavage and polyadenylation specificity factor subunit 6-like [Hydractinia symbiolongicarpus]	CAF3281828.1	37.5	3.65e-45	CAF3281828.1 unnamed protein product [Rotaria socialis]
LOC130612081	XP_057289353.1	uncharacterized protein LOC130612081 [Hydractinia symbiolongicarpus]	-	-	-	-
LOC130612082	XP_057289354.1	STING ER exit protein-like [Hydractinia symbiolongicarpus]	XP_013781788.1	61.6	6.49e-81	XP_013781788.1 UPF0428 protein CXorf56 homolog [Limulus polyphemus]
LOC130612082	XP_057289354.1	STING ER exit protein-like [Hydractinia symbiolongicarpus]	XP_015903945.1	59.4	3.81e-77	XP_015903945.1 UPF0428 protein CXorf56 homolog [Parasteatoda tepidariorum]
LOC130612082	XP_057289354.1	STING ER exit protein-like [Hydractinia symbiolongicarpus]	XP_015779749.1	59.3	3.01e-76	XP_015779749.1 PREDICTED: UPF0428 protein CXorf56 homolog [Acropora digitifera]
LOC130612082	XP_057289354.1	STING ER exit protein-like [Hydractinia symbiolongicarpus]	KFM60526.1	58.7	3.11e-76	KFM60526.1 hypothetical protein X975_18371, partial [Stegodyphus mimosarum]
LOC130612082	XP_057289354.1	STING ER exit protein-like [Hydractinia symbiolongicarpus]	KAF8787502.1	54.8	3.59e-75	KAF8787502.1 UPF0428 protein CXorf56 like protein [Argiope bruennichi]
LOC130612082	XP_057289354.1	STING ER exit protein-like [Hydractinia symbiolongicarpus]	XP_022804550.1	58.3	1.36e-74	XP_022804550.1 UPF0428 protein CXorf56 homolog isoform X1 [Stylophora pistillata]
LOC130612082	XP_057289354.1	STING ER exit protein-like [Hydractinia symbiolongicarpus]	KAF7994914.1	54.5	1.6e-74	KAF7994914.1 hypothetical protein HCN44_004386 [Aphidius gifuensis]
LOC130612082	XP_057289354.1	STING ER exit protein-like [Hydractinia symbiolongicarpus]	XP_009029245.1	55	2.13e-74	XP_009029245.1 hypothetical protein HELRODRAFT_96112 [Helobdella robusta]
LOC130612082	XP_057289354.1	STING ER exit protein-like [Hydractinia symbiolongicarpus]	GFG29777.1	55.6	9.2e-74	GFG29777.1 hypothetical protein Cfor_03287 [Coptotermes formosanus]
LOC130612082	XP_057289354.1	STING ER exit protein-like [Hydractinia symbiolongicarpus]	XP_021942628.1	55.6	1.31e-73	XP_021942628.1 UPF0428 protein CXorf56 homolog [Zootermopsis nevadensis]
LOC130612082	XP_057289354.1	STING ER exit protein-like [Hydractinia symbiolongicarpus]	XP_030748983.1	55.5	1.57e-73	XP_030748983.1 UPF0428 protein CXorf56 homolog [Sitophilus oryzae]
LOC130612082	XP_057289354.1	STING ER exit protein-like [Hydractinia symbiolongicarpus]	XP_020612199.1	58.8	1.57e-73	XP_020612199.1 UPF0428 protein CXorf56 homolog [Orbicella faveolata]
LOC130612082	XP_057289354.1	STING ER exit protein-like [Hydractinia symbiolongicarpus]	XP_031571311.1	56.5	3.06e-73	XP_031571311.1 UPF0428 protein CXorf56 homolog [Actinia tenebrosa]
LOC130612082	XP_057289354.1	STING ER exit protein-like [Hydractinia symbiolongicarpus]	RVE48331.1	56.4	3.16e-73	RVE48331.1 hypothetical protein evm_006991 [Chilo suppressalis]
LOC130612082	XP_057289354.1	STING ER exit protein-like [Hydractinia symbiolongicarpus]	XP_023215826.1	56.6	4.38e-73	XP_023215826.1 UPF0428 protein CXorf56 homolog [Centruroides sculpturatus]
LOC130612082	XP_057289354.1	STING ER exit protein-like [Hydractinia symbiolongicarpus]	XP_030033371.1	55.5	9.03e-73	XP_030033371.1 UPF0428 protein CXorf56 homolog [Manduca sexta]
LOC130612082	XP_057289354.1	STING ER exit protein-like [Hydractinia symbiolongicarpus]	XP_014216582.1	55.2	9.03e-73	XP_014216582.1 UPF0428 protein CXorf56 homolog [Copidosoma floridanum]
LOC130612082	XP_057289354.1	STING ER exit protein-like [Hydractinia symbiolongicarpus]	XP_033322989.1	55.6	9.64e-73	XP_033322989.1 UPF0428 protein CXorf56 homolog [Megalopta genalis]
LOC130612082	XP_057289354.1	STING ER exit protein-like [Hydractinia symbiolongicarpus]	XP_029843474.1	56.6	1.03e-72	XP_029843474.1 UPF0428 protein CXorf56 homolog [Ixodes scapularis]
LOC130612082	XP_057289354.1	STING ER exit protein-like [Hydractinia symbiolongicarpus]	XP_017787830.1	54.1	1.37e-72	XP_017787830.1 PREDICTED: UPF0428 protein CXorf56 homolog [Habropoda laboriosa]
LOC130612082	XP_057289354.1	STING ER exit protein-like [Hydractinia symbiolongicarpus]	XP_003396939.1	54.5	1.37e-72	XP_003396939.1 UPF0428 protein CXorf56 homolog [Bombus terrestris]
LOC130612082	XP_057289354.1	STING ER exit protein-like [Hydractinia symbiolongicarpus]	XP_004926638.1	54.6	1.82e-72	XP_004926638.1 UPF0428 protein CXorf56 homolog [Bombyx mori]
LOC130612082	XP_057289354.1	STING ER exit protein-like [Hydractinia symbiolongicarpus]	XP_039761265.1	56	1.82e-72	XP_039761265.1 UPF0428 protein CXorf56 homolog [Pararge aegeria]
LOC130612082	XP_057289354.1	STING ER exit protein-like [Hydractinia symbiolongicarpus]	XP_029032664.1	54.5	1.94e-72	XP_029032664.1 UPF0428 protein CXorf56 homolog [Osmia bicornis bicornis]
LOC130612082	XP_057289354.1	STING ER exit protein-like [Hydractinia symbiolongicarpus]	KAF3424321.1	54.1	1.94e-72	KAF3424321.1 hypothetical protein E2986_06668 [Frieseomelitta varia]
LOC130612084	XP_057289355.1	uncharacterized protein LOC130612084 [Hydractinia symbiolongicarpus]	XP_002161852.1	57.6	9.62e-53	XP_002161852.1 PREDICTED: uncharacterized protein LOC100212612 isoform X1 [Hydra vulgaris]
LOC130612084	XP_057289355.1	uncharacterized protein LOC130612084 [Hydractinia symbiolongicarpus]	XP_002161884.1	54.6	4.03e-42	XP_002161884.1 PREDICTED: uncharacterized protein LOC100212612 isoform X2 [Hydra vulgaris]
LOC130612084	XP_057289355.1	uncharacterized protein LOC130612084 [Hydractinia symbiolongicarpus]	EDO45310.1	69.8	9.87e-31	EDO45310.1 predicted protein, partial [Nematostella vectensis]
LOC130612084	XP_057289355.1	uncharacterized protein LOC130612084 [Hydractinia symbiolongicarpus]	XP_001637373.2	67	1.2e-30	XP_001637373.2 ETS translocation variant 5 isoform X2 [Nematostella vectensis]
LOC130612084	XP_057289355.1	uncharacterized protein LOC130612084 [Hydractinia symbiolongicarpus]	XP_031571214.1	63.9	1.64e-30	XP_031571214.1 ETS domain-containing protein Elk-4-like isoform X2 [Actinia tenebrosa]
LOC130612084	XP_057289355.1	uncharacterized protein LOC130612084 [Hydractinia symbiolongicarpus]	XP_032217740.1	67	1.83e-30	XP_032217740.1 ETS translocation variant 5 isoform X1 [Nematostella vectensis]
LOC130612084	XP_057289355.1	uncharacterized protein LOC130612084 [Hydractinia symbiolongicarpus]	XP_020611203.1	63	5.38e-30	XP_020611203.1 ETS domain-containing protein Elk-4-like isoform X3 [Orbicella faveolata]
LOC130612084	XP_057289355.1	uncharacterized protein LOC130612084 [Hydractinia symbiolongicarpus]	XP_031571212.1	63.9	5.9e-30	XP_031571212.1 ETS domain-containing protein Elk-4-like isoform X1 [Actinia tenebrosa]
LOC130612084	XP_057289355.1	uncharacterized protein LOC130612084 [Hydractinia symbiolongicarpus]	XP_022791471.1	45	5.95e-30	XP_022791471.1 ETS-related transcription factor Elf-4-like [Stylophora pistillata]
LOC130612084	XP_057289355.1	uncharacterized protein LOC130612084 [Hydractinia symbiolongicarpus]	XP_020611202.1	69.3	7.73e-30	XP_020611202.1 ETS domain-containing protein Elk-4-like isoform X2 [Orbicella faveolata]
LOC130612084	XP_057289355.1	uncharacterized protein LOC130612084 [Hydractinia symbiolongicarpus]	XP_020900880.1	57.9	9.81e-30	XP_020900880.1 ETS-related transcription factor Elf-1 isoform X2 [Exaiptasia diaphana]
LOC130612084	XP_057289355.1	uncharacterized protein LOC130612084 [Hydractinia symbiolongicarpus]	XP_020611201.1	63	1.02e-29	XP_020611201.1 ETS domain-containing protein Elk-4-like isoform X1 [Orbicella faveolata]
LOC130612084	XP_057289355.1	uncharacterized protein LOC130612084 [Hydractinia symbiolongicarpus]	XP_020900879.1	57.9	1.19e-29	XP_020900879.1 ETS-related transcription factor Elf-1 isoform X1 [Exaiptasia diaphana]
LOC130612084	XP_057289355.1	uncharacterized protein LOC130612084 [Hydractinia symbiolongicarpus]	KXJ13966.1	57.9	1.7e-29	KXJ13966.1 ETS domain-containing protein Elk-1 [Exaiptasia diaphana]
LOC130612084	XP_057289355.1	uncharacterized protein LOC130612084 [Hydractinia symbiolongicarpus]	XP_020631675.1	66.3	3.2e-29	XP_020631675.1 ETS domain-containing protein Elk-3-like isoform X2 [Orbicella faveolata]
LOC130612084	XP_057289355.1	uncharacterized protein LOC130612084 [Hydractinia symbiolongicarpus]	XP_027049823.1	68.2	4.04e-29	XP_027049823.1 ETS-related transcription factor Elf-4-like [Pocillopora damicornis]
LOC130612084	XP_057289355.1	uncharacterized protein LOC130612084 [Hydractinia symbiolongicarpus]	XP_027051221.1	66.3	4.54e-29	XP_027051221.1 ETS domain-containing protein Elk-1-like [Pocillopora damicornis]
LOC130612084	XP_057289355.1	uncharacterized protein LOC130612084 [Hydractinia symbiolongicarpus]	XP_020631673.1	66.3	6.09e-29	XP_020631673.1 ETS domain-containing protein Elk-3-like isoform X1 [Orbicella faveolata]
LOC130612084	XP_057289355.1	uncharacterized protein LOC130612084 [Hydractinia symbiolongicarpus]	PFX25140.1	45	6.56e-29	PFX25140.1 ETS domain-containing protein Elk-1 [Stylophora pistillata]
LOC130612084	XP_057289355.1	uncharacterized protein LOC130612084 [Hydractinia symbiolongicarpus]	XP_020904740.1	43	2.13e-28	XP_020904740.1 transcriptional regulator ERG homolog [Exaiptasia diaphana]
LOC130612084	XP_057289355.1	uncharacterized protein LOC130612084 [Hydractinia symbiolongicarpus]	EDO44339.1	65.1	2.17e-28	EDO44339.1 predicted protein, partial [Nematostella vectensis]
LOC130612084	XP_057289355.1	uncharacterized protein LOC130612084 [Hydractinia symbiolongicarpus]	KXJ11835.1	43	2.65e-28	KXJ11835.1 ETS domain-containing protein Elk-1 [Exaiptasia diaphana]
LOC130612084	XP_057289355.1	uncharacterized protein LOC130612084 [Hydractinia symbiolongicarpus]	XP_028407660.1	65.9	7.21e-28	XP_028407660.1 ETS-related transcription factor Elf-2-like isoform X2 [Dendronephthya gigantea]
LOC130612084	XP_057289355.1	uncharacterized protein LOC130612084 [Hydractinia symbiolongicarpus]	XP_028407658.1	65.9	9.21e-28	XP_028407658.1 ETS-related transcription factor Elf-1-like isoform X1 [Dendronephthya gigantea]
LOC130612084	XP_057289355.1	uncharacterized protein LOC130612084 [Hydractinia symbiolongicarpus]	NP_001244097.1	63.7	1.36e-27	NP_001244097.1 ETS domain-containing protein Elk-1 isoform b [Homo sapiens]
LOC130612084	XP_057289355.1	uncharacterized protein LOC130612084 [Hydractinia symbiolongicarpus]	XP_002161852.1	57.6	9.62e-53	XP_002161852.1 PREDICTED: uncharacterized protein LOC100212612 isoform X1 [Hydra vulgaris]
LOC130612084	XP_057289355.1	uncharacterized protein LOC130612084 [Hydractinia symbiolongicarpus]	XP_002161884.1	54.6	4.03e-42	XP_002161884.1 PREDICTED: uncharacterized protein LOC100212612 isoform X2 [Hydra vulgaris]
LOC130612084	XP_057289355.1	uncharacterized protein LOC130612084 [Hydractinia symbiolongicarpus]	EDO45310.1	69.8	9.87e-31	EDO45310.1 predicted protein, partial [Nematostella vectensis]
LOC130612084	XP_057289355.1	uncharacterized protein LOC130612084 [Hydractinia symbiolongicarpus]	XP_001637373.2	67	1.2e-30	XP_001637373.2 ETS translocation variant 5 isoform X2 [Nematostella vectensis]
LOC130612084	XP_057289355.1	uncharacterized protein LOC130612084 [Hydractinia symbiolongicarpus]	XP_031571214.1	63.9	1.64e-30	XP_031571214.1 ETS domain-containing protein Elk-4-like isoform X2 [Actinia tenebrosa]
LOC130612084	XP_057289355.1	uncharacterized protein LOC130612084 [Hydractinia symbiolongicarpus]	XP_032217740.1	67	1.83e-30	XP_032217740.1 ETS translocation variant 5 isoform X1 [Nematostella vectensis]
LOC130612084	XP_057289355.1	uncharacterized protein LOC130612084 [Hydractinia symbiolongicarpus]	XP_020611203.1	63	5.38e-30	XP_020611203.1 ETS domain-containing protein Elk-4-like isoform X3 [Orbicella faveolata]
LOC130612084	XP_057289355.1	uncharacterized protein LOC130612084 [Hydractinia symbiolongicarpus]	XP_031571212.1	63.9	5.9e-30	XP_031571212.1 ETS domain-containing protein Elk-4-like isoform X1 [Actinia tenebrosa]
LOC130612084	XP_057289355.1	uncharacterized protein LOC130612084 [Hydractinia symbiolongicarpus]	XP_022791471.1	45	5.95e-30	XP_022791471.1 ETS-related transcription factor Elf-4-like [Stylophora pistillata]
LOC130612084	XP_057289355.1	uncharacterized protein LOC130612084 [Hydractinia symbiolongicarpus]	XP_020611202.1	69.3	7.73e-30	XP_020611202.1 ETS domain-containing protein Elk-4-like isoform X2 [Orbicella faveolata]
LOC130612084	XP_057289355.1	uncharacterized protein LOC130612084 [Hydractinia symbiolongicarpus]	XP_020900880.1	57.9	9.81e-30	XP_020900880.1 ETS-related transcription factor Elf-1 isoform X2 [Exaiptasia diaphana]
LOC130612084	XP_057289355.1	uncharacterized protein LOC130612084 [Hydractinia symbiolongicarpus]	XP_020611201.1	63	1.02e-29	XP_020611201.1 ETS domain-containing protein Elk-4-like isoform X1 [Orbicella faveolata]
LOC130612084	XP_057289355.1	uncharacterized protein LOC130612084 [Hydractinia symbiolongicarpus]	XP_020900879.1	57.9	1.19e-29	XP_020900879.1 ETS-related transcription factor Elf-1 isoform X1 [Exaiptasia diaphana]
LOC130612084	XP_057289355.1	uncharacterized protein LOC130612084 [Hydractinia symbiolongicarpus]	KXJ13966.1	57.9	1.7e-29	KXJ13966.1 ETS domain-containing protein Elk-1 [Exaiptasia diaphana]
LOC130612084	XP_057289355.1	uncharacterized protein LOC130612084 [Hydractinia symbiolongicarpus]	XP_020631675.1	66.3	3.2e-29	XP_020631675.1 ETS domain-containing protein Elk-3-like isoform X2 [Orbicella faveolata]
LOC130612084	XP_057289355.1	uncharacterized protein LOC130612084 [Hydractinia symbiolongicarpus]	XP_027049823.1	68.2	4.04e-29	XP_027049823.1 ETS-related transcription factor Elf-4-like [Pocillopora damicornis]
LOC130612084	XP_057289355.1	uncharacterized protein LOC130612084 [Hydractinia symbiolongicarpus]	XP_027051221.1	66.3	4.54e-29	XP_027051221.1 ETS domain-containing protein Elk-1-like [Pocillopora damicornis]
LOC130612084	XP_057289355.1	uncharacterized protein LOC130612084 [Hydractinia symbiolongicarpus]	XP_020631673.1	66.3	6.09e-29	XP_020631673.1 ETS domain-containing protein Elk-3-like isoform X1 [Orbicella faveolata]
LOC130612084	XP_057289355.1	uncharacterized protein LOC130612084 [Hydractinia symbiolongicarpus]	PFX25140.1	45	6.56e-29	PFX25140.1 ETS domain-containing protein Elk-1 [Stylophora pistillata]
LOC130612084	XP_057289355.1	uncharacterized protein LOC130612084 [Hydractinia symbiolongicarpus]	XP_020904740.1	43	2.13e-28	XP_020904740.1 transcriptional regulator ERG homolog [Exaiptasia diaphana]
LOC130612084	XP_057289355.1	uncharacterized protein LOC130612084 [Hydractinia symbiolongicarpus]	EDO44339.1	65.1	2.17e-28	EDO44339.1 predicted protein, partial [Nematostella vectensis]
LOC130612084	XP_057289355.1	uncharacterized protein LOC130612084 [Hydractinia symbiolongicarpus]	KXJ11835.1	43	2.65e-28	KXJ11835.1 ETS domain-containing protein Elk-1 [Exaiptasia diaphana]
LOC130612084	XP_057289355.1	uncharacterized protein LOC130612084 [Hydractinia symbiolongicarpus]	XP_028407660.1	65.9	7.21e-28	XP_028407660.1 ETS-related transcription factor Elf-2-like isoform X2 [Dendronephthya gigantea]
LOC130612084	XP_057289355.1	uncharacterized protein LOC130612084 [Hydractinia symbiolongicarpus]	XP_028407658.1	65.9	9.21e-28	XP_028407658.1 ETS-related transcription factor Elf-1-like isoform X1 [Dendronephthya gigantea]
LOC130612084	XP_057289355.1	uncharacterized protein LOC130612084 [Hydractinia symbiolongicarpus]	NP_001244097.1	63.7	1.36e-27	NP_001244097.1 ETS domain-containing protein Elk-1 isoform b [Homo sapiens]
LOC130612085	XP_057289356.1	5-hydroxytryptamine receptor 1A-alpha-like [Hydractinia symbiolongicarpus]	XP_012558634.1	35.8	7.35e-78	XP_012558634.1 PREDICTED: muscarinic acetylcholine receptor M3-like [Hydra vulgaris]
LOC130612085	XP_057289356.1	5-hydroxytryptamine receptor 1A-alpha-like [Hydractinia symbiolongicarpus]	XP_027045893.1	34.3	4.34e-22	XP_027045893.1 5-hydroxytryptamine receptor 2B-like [Pocillopora damicornis]
LOC130612085	XP_057289356.1	5-hydroxytryptamine receptor 1A-alpha-like [Hydractinia symbiolongicarpus]	XP_015775269.1	35.3	7.61e-22	XP_015775269.1 PREDICTED: LOW QUALITY PROTEIN: octopamine receptor beta-2R-like [Acropora digitifera]
LOC130612085	XP_057289356.1	5-hydroxytryptamine receptor 1A-alpha-like [Hydractinia symbiolongicarpus]	XP_022796640.1	36.2	1.11e-21	XP_022796640.1 tyramine/octopamine receptor-like [Stylophora pistillata]
LOC130612085	XP_057289356.1	5-hydroxytryptamine receptor 1A-alpha-like [Hydractinia symbiolongicarpus]	XP_029209995.1	33.6	2.56e-21	XP_029209995.1 octopamine receptor beta-3R-like [Acropora millepora]
LOC130612085	XP_057289356.1	5-hydroxytryptamine receptor 1A-alpha-like [Hydractinia symbiolongicarpus]	XP_020612688.1	33	2.88e-21	XP_020612688.1 octopamine receptor-like [Orbicella faveolata]
LOC130612085	XP_057289356.1	5-hydroxytryptamine receptor 1A-alpha-like [Hydractinia symbiolongicarpus]	XP_031573434.1	32.1	2.48e-20	XP_031573434.1 dopamine receptor 2-like [Actinia tenebrosa]
LOC130612085	XP_057289356.1	5-hydroxytryptamine receptor 1A-alpha-like [Hydractinia symbiolongicarpus]	XP_022779390.1	33	3.02e-20	XP_022779390.1 histamine H2 receptor-like [Stylophora pistillata]
LOC130612085	XP_057289356.1	5-hydroxytryptamine receptor 1A-alpha-like [Hydractinia symbiolongicarpus]	XP_031551702.1	35.1	4.8e-20	XP_031551702.1 probable G-protein coupled receptor No18 isoform X2 [Actinia tenebrosa]
LOC130612085	XP_057289356.1	5-hydroxytryptamine receptor 1A-alpha-like [Hydractinia symbiolongicarpus]	XP_031551701.1	35.1	5.53e-20	XP_031551701.1 probable G-protein coupled receptor No18 isoform X1 [Actinia tenebrosa]
LOC130612085	XP_057289356.1	5-hydroxytryptamine receptor 1A-alpha-like [Hydractinia symbiolongicarpus]	EDO47616.1	34.6	6.85e-20	EDO47616.1 predicted protein, partial [Nematostella vectensis]
LOC130612085	XP_057289356.1	5-hydroxytryptamine receptor 1A-alpha-like [Hydractinia symbiolongicarpus]	XP_001639679.2	34.6	3.11e-19	XP_001639679.2 tyramine/octopamine receptor [Nematostella vectensis]
LOC130612085	XP_057289356.1	5-hydroxytryptamine receptor 1A-alpha-like [Hydractinia symbiolongicarpus]	XP_027041985.1	31	1.15e-18	XP_027041985.1 dopamine receptor 2-like [Pocillopora damicornis]
LOC130612085	XP_057289356.1	5-hydroxytryptamine receptor 1A-alpha-like [Hydractinia symbiolongicarpus]	XP_031566911.1	33.2	2.59e-18	XP_031566911.1 muscarinic acetylcholine receptor M1-like [Actinia tenebrosa]
LOC130612085	XP_057289356.1	5-hydroxytryptamine receptor 1A-alpha-like [Hydractinia symbiolongicarpus]	XP_020905029.1	33.3	1e-17	XP_020905029.1 tyramine receptor 1-like [Exaiptasia diaphana]
LOC130612085	XP_057289356.1	5-hydroxytryptamine receptor 1A-alpha-like [Hydractinia symbiolongicarpus]	XP_015759960.1	31.9	1.27e-17	XP_015759960.1 PREDICTED: dopamine receptor 2-like [Acropora digitifera]
LOC130612085	XP_057289356.1	5-hydroxytryptamine receptor 1A-alpha-like [Hydractinia symbiolongicarpus]	XP_011194697.1	23.1	1.38e-17	XP_011194697.1 tyramine/octopamine receptor [Zeugodacus cucurbitae]
LOC130612085	XP_057289356.1	5-hydroxytryptamine receptor 1A-alpha-like [Hydractinia symbiolongicarpus]	KXJ28643.1	35.9	1.94e-17	KXJ28643.1 Alpha-1A adrenergic receptor [Exaiptasia diaphana]
LOC130612085	XP_057289356.1	5-hydroxytryptamine receptor 1A-alpha-like [Hydractinia symbiolongicarpus]	XP_031575375.1	29.6	2.81e-17	XP_031575375.1 alpha-1B adrenergic receptor-like [Actinia tenebrosa]
LOC130612085	XP_057289356.1	5-hydroxytryptamine receptor 1A-alpha-like [Hydractinia symbiolongicarpus]	XP_020914077.1	35.9	2.83e-17	XP_020914077.1 probable G-protein coupled receptor No18 [Exaiptasia diaphana]
LOC130612085	XP_057289356.1	5-hydroxytryptamine receptor 1A-alpha-like [Hydractinia symbiolongicarpus]	DAA64805.1	24.5	3.12e-17	DAA64805.1 TPA_exp: dopamine receptor-like1 protein [Pediculus humanus corporis]
LOC130612085	XP_057289356.1	5-hydroxytryptamine receptor 1A-alpha-like [Hydractinia symbiolongicarpus]	XP_020892224.1	31.1	5.05e-17	XP_020892224.1 probable G-protein coupled receptor No18 [Exaiptasia diaphana]
LOC130612085	XP_057289356.1	5-hydroxytryptamine receptor 1A-alpha-like [Hydractinia symbiolongicarpus]	XP_031568840.1	32	5.26e-17	XP_031568840.1 tyramine receptor 1-like [Actinia tenebrosa]
LOC130612085	XP_057289356.1	5-hydroxytryptamine receptor 1A-alpha-like [Hydractinia symbiolongicarpus]	EDO35278.1	34.6	6.47e-17	EDO35278.1 predicted protein, partial [Nematostella vectensis]
LOC130612085	XP_057289356.1	5-hydroxytryptamine receptor 1A-alpha-like [Hydractinia symbiolongicarpus]	QBL02592.1	30	6.66e-17	QBL02592.1 biogenic amine-like GPCR [Tripedalia cystophora]
LOC130612085	XP_057289357.1	5-hydroxytryptamine receptor 1A-alpha-like [Hydractinia symbiolongicarpus]	XP_012558634.1	35.8	7.35e-78	XP_012558634.1 PREDICTED: muscarinic acetylcholine receptor M3-like [Hydra vulgaris]
LOC130612085	XP_057289357.1	5-hydroxytryptamine receptor 1A-alpha-like [Hydractinia symbiolongicarpus]	XP_027045893.1	34.3	4.34e-22	XP_027045893.1 5-hydroxytryptamine receptor 2B-like [Pocillopora damicornis]
LOC130612085	XP_057289357.1	5-hydroxytryptamine receptor 1A-alpha-like [Hydractinia symbiolongicarpus]	XP_015775269.1	35.3	7.61e-22	XP_015775269.1 PREDICTED: LOW QUALITY PROTEIN: octopamine receptor beta-2R-like [Acropora digitifera]
LOC130612085	XP_057289357.1	5-hydroxytryptamine receptor 1A-alpha-like [Hydractinia symbiolongicarpus]	XP_022796640.1	36.2	1.11e-21	XP_022796640.1 tyramine/octopamine receptor-like [Stylophora pistillata]
LOC130612085	XP_057289357.1	5-hydroxytryptamine receptor 1A-alpha-like [Hydractinia symbiolongicarpus]	XP_029209995.1	33.6	2.56e-21	XP_029209995.1 octopamine receptor beta-3R-like [Acropora millepora]
LOC130612085	XP_057289357.1	5-hydroxytryptamine receptor 1A-alpha-like [Hydractinia symbiolongicarpus]	XP_020612688.1	33	2.88e-21	XP_020612688.1 octopamine receptor-like [Orbicella faveolata]
LOC130612085	XP_057289357.1	5-hydroxytryptamine receptor 1A-alpha-like [Hydractinia symbiolongicarpus]	XP_031573434.1	32.1	2.48e-20	XP_031573434.1 dopamine receptor 2-like [Actinia tenebrosa]
LOC130612085	XP_057289357.1	5-hydroxytryptamine receptor 1A-alpha-like [Hydractinia symbiolongicarpus]	XP_022779390.1	33	3.02e-20	XP_022779390.1 histamine H2 receptor-like [Stylophora pistillata]
LOC130612085	XP_057289357.1	5-hydroxytryptamine receptor 1A-alpha-like [Hydractinia symbiolongicarpus]	XP_031551702.1	35.1	4.8e-20	XP_031551702.1 probable G-protein coupled receptor No18 isoform X2 [Actinia tenebrosa]
LOC130612085	XP_057289357.1	5-hydroxytryptamine receptor 1A-alpha-like [Hydractinia symbiolongicarpus]	XP_031551701.1	35.1	5.53e-20	XP_031551701.1 probable G-protein coupled receptor No18 isoform X1 [Actinia tenebrosa]
LOC130612085	XP_057289357.1	5-hydroxytryptamine receptor 1A-alpha-like [Hydractinia symbiolongicarpus]	EDO47616.1	34.6	6.85e-20	EDO47616.1 predicted protein, partial [Nematostella vectensis]
LOC130612085	XP_057289357.1	5-hydroxytryptamine receptor 1A-alpha-like [Hydractinia symbiolongicarpus]	XP_001639679.2	34.6	3.11e-19	XP_001639679.2 tyramine/octopamine receptor [Nematostella vectensis]
LOC130612085	XP_057289357.1	5-hydroxytryptamine receptor 1A-alpha-like [Hydractinia symbiolongicarpus]	XP_027041985.1	31	1.15e-18	XP_027041985.1 dopamine receptor 2-like [Pocillopora damicornis]
LOC130612085	XP_057289357.1	5-hydroxytryptamine receptor 1A-alpha-like [Hydractinia symbiolongicarpus]	XP_031566911.1	33.2	2.59e-18	XP_031566911.1 muscarinic acetylcholine receptor M1-like [Actinia tenebrosa]
LOC130612085	XP_057289357.1	5-hydroxytryptamine receptor 1A-alpha-like [Hydractinia symbiolongicarpus]	XP_020905029.1	33.3	1e-17	XP_020905029.1 tyramine receptor 1-like [Exaiptasia diaphana]
LOC130612085	XP_057289357.1	5-hydroxytryptamine receptor 1A-alpha-like [Hydractinia symbiolongicarpus]	XP_015759960.1	31.9	1.27e-17	XP_015759960.1 PREDICTED: dopamine receptor 2-like [Acropora digitifera]
LOC130612085	XP_057289357.1	5-hydroxytryptamine receptor 1A-alpha-like [Hydractinia symbiolongicarpus]	XP_011194697.1	23.1	1.38e-17	XP_011194697.1 tyramine/octopamine receptor [Zeugodacus cucurbitae]
LOC130612085	XP_057289357.1	5-hydroxytryptamine receptor 1A-alpha-like [Hydractinia symbiolongicarpus]	KXJ28643.1	35.9	1.94e-17	KXJ28643.1 Alpha-1A adrenergic receptor [Exaiptasia diaphana]
LOC130612085	XP_057289357.1	5-hydroxytryptamine receptor 1A-alpha-like [Hydractinia symbiolongicarpus]	XP_031575375.1	29.6	2.81e-17	XP_031575375.1 alpha-1B adrenergic receptor-like [Actinia tenebrosa]
LOC130612085	XP_057289357.1	5-hydroxytryptamine receptor 1A-alpha-like [Hydractinia symbiolongicarpus]	XP_020914077.1	35.9	2.83e-17	XP_020914077.1 probable G-protein coupled receptor No18 [Exaiptasia diaphana]
LOC130612085	XP_057289357.1	5-hydroxytryptamine receptor 1A-alpha-like [Hydractinia symbiolongicarpus]	DAA64805.1	24.5	3.12e-17	DAA64805.1 TPA_exp: dopamine receptor-like1 protein [Pediculus humanus corporis]
LOC130612085	XP_057289357.1	5-hydroxytryptamine receptor 1A-alpha-like [Hydractinia symbiolongicarpus]	XP_020892224.1	31.1	5.05e-17	XP_020892224.1 probable G-protein coupled receptor No18 [Exaiptasia diaphana]
LOC130612085	XP_057289357.1	5-hydroxytryptamine receptor 1A-alpha-like [Hydractinia symbiolongicarpus]	XP_031568840.1	32	5.26e-17	XP_031568840.1 tyramine receptor 1-like [Actinia tenebrosa]
LOC130612085	XP_057289357.1	5-hydroxytryptamine receptor 1A-alpha-like [Hydractinia symbiolongicarpus]	EDO35278.1	34.6	6.47e-17	EDO35278.1 predicted protein, partial [Nematostella vectensis]
LOC130612085	XP_057289357.1	5-hydroxytryptamine receptor 1A-alpha-like [Hydractinia symbiolongicarpus]	QBL02592.1	30	6.66e-17	QBL02592.1 biogenic amine-like GPCR [Tripedalia cystophora]
LOC130612086	XP_057289358.1	ubiquitin carboxyl-terminal hydrolase 20-like [Hydractinia symbiolongicarpus]	XP_029213274.1	42.6	1.19e-180	XP_029213274.1 ubiquitin carboxyl-terminal hydrolase 20-like isoform X2 [Acropora millepora]
LOC130612086	XP_057289358.1	ubiquitin carboxyl-terminal hydrolase 20-like [Hydractinia symbiolongicarpus]	XP_031574370.1	41.6	1.78e-180	XP_031574370.1 ubiquitin carboxyl-terminal hydrolase 20-like [Actinia tenebrosa]
LOC130612086	XP_057289358.1	ubiquitin carboxyl-terminal hydrolase 20-like [Hydractinia symbiolongicarpus]	XP_029213267.1	41.9	2.68e-179	XP_029213267.1 ubiquitin carboxyl-terminal hydrolase 20-like isoform X1 [Acropora millepora]
LOC130612086	XP_057289358.1	ubiquitin carboxyl-terminal hydrolase 20-like [Hydractinia symbiolongicarpus]	XP_022789147.1	41.8	5.26e-179	XP_022789147.1 ubiquitin carboxyl-terminal hydrolase 20-like [Stylophora pistillata]
LOC130612086	XP_057289358.1	ubiquitin carboxyl-terminal hydrolase 20-like [Hydractinia symbiolongicarpus]	XP_004936729.1	41.6	1.03e-177	XP_004936729.1 ubiquitin carboxyl-terminal hydrolase 33 isoform X3 [Gallus gallus]
LOC130612086	XP_057289358.1	ubiquitin carboxyl-terminal hydrolase 20-like [Hydractinia symbiolongicarpus]	XP_015725453.1	41.6	1.56e-177	XP_015725453.1 ubiquitin carboxyl-terminal hydrolase 33 isoform X6 [Coturnix japonica]
LOC130612086	XP_057289358.1	ubiquitin carboxyl-terminal hydrolase 20-like [Hydractinia symbiolongicarpus]	KPP65904.1	41.1	1.79e-177	KPP65904.1 ubiquitin carboxyl-terminal hydrolase 33-like [Scleropages formosus]
LOC130612086	XP_057289358.1	ubiquitin carboxyl-terminal hydrolase 20-like [Hydractinia symbiolongicarpus]	XP_033875928.1	40.5	2.54e-177	XP_033875928.1 ubiquitin carboxyl-terminal hydrolase 33-like isoform X4 [Acipenser ruthenus]
LOC130612086	XP_057289358.1	ubiquitin carboxyl-terminal hydrolase 20-like [Hydractinia symbiolongicarpus]	XP_015725450.1	41.6	2.93e-177	XP_015725450.1 ubiquitin carboxyl-terminal hydrolase 33 isoform X3 [Coturnix japonica]
LOC130612086	XP_057289358.1	ubiquitin carboxyl-terminal hydrolase 20-like [Hydractinia symbiolongicarpus]	XP_018590349.1	41.1	3.02e-177	XP_018590349.1 ubiquitin carboxyl-terminal hydrolase 33 [Scleropages formosus]
LOC130612086	XP_057289358.1	ubiquitin carboxyl-terminal hydrolase 20-like [Hydractinia symbiolongicarpus]	XP_006021662.1	42.1	4.02e-177	XP_006021662.1 ubiquitin carboxyl-terminal hydrolase 33 isoform X1 [Alligator sinensis]
LOC130612086	XP_057289358.1	ubiquitin carboxyl-terminal hydrolase 20-like [Hydractinia symbiolongicarpus]	XP_031456212.1	41.7	4.14e-177	XP_031456212.1 ubiquitin carboxyl-terminal hydrolase 33 isoform X2 [Phasianus colchicus]
LOC130612086	XP_057289358.1	ubiquitin carboxyl-terminal hydrolase 20-like [Hydractinia symbiolongicarpus]	XP_021259869.1	41.7	4.89e-177	XP_021259869.1 ubiquitin carboxyl-terminal hydrolase 33 isoform X3 [Numida meleagris]
LOC130612086	XP_057289358.1	ubiquitin carboxyl-terminal hydrolase 20-like [Hydractinia symbiolongicarpus]	NXJ14087.1	41.3	6.02e-177	NXJ14087.1 UBP33 hydrolase [Odontophorus gujanensis]
LOC130612086	XP_057289358.1	ubiquitin carboxyl-terminal hydrolase 20-like [Hydractinia symbiolongicarpus]	XP_007475203.1	43.2	6.07e-177	XP_007475203.1 PREDICTED: ubiquitin carboxyl-terminal hydrolase 20 isoform X2 [Monodelphis domestica]
LOC130612086	XP_057289358.1	ubiquitin carboxyl-terminal hydrolase 20-like [Hydractinia symbiolongicarpus]	XP_040088464.1	42.2	8.86e-177	XP_040088464.1 ubiquitin carboxyl-terminal hydrolase 33 isoform X4 [Oryx dammah]
LOC130612086	XP_057289358.1	ubiquitin carboxyl-terminal hydrolase 20-like [Hydractinia symbiolongicarpus]	PNJ45417.1	43.8	1.4e-176	PNJ45417.1 USP20 isoform 6 [Pongo abelii]
LOC130612086	XP_057289358.1	ubiquitin carboxyl-terminal hydrolase 20-like [Hydractinia symbiolongicarpus]	XP_017327317.1	42.8	1.57e-176	XP_017327317.1 PREDICTED: ubiquitin carboxyl-terminal hydrolase 33 [Ictalurus punctatus]
LOC130612086	XP_057289358.1	ubiquitin carboxyl-terminal hydrolase 20-like [Hydractinia symbiolongicarpus]	XP_014449326.1	41.8	1.6e-176	XP_014449326.1 PREDICTED: ubiquitin carboxyl-terminal hydrolase 33 isoform X2 [Alligator mississippiensis]
LOC130612086	XP_057289358.1	ubiquitin carboxyl-terminal hydrolase 20-like [Hydractinia symbiolongicarpus]	XP_033875920.1	40.6	2.07e-176	XP_033875920.1 ubiquitin carboxyl-terminal hydrolase 33-like isoform X3 [Acipenser ruthenus]
LOC130612086	XP_057289358.1	ubiquitin carboxyl-terminal hydrolase 20-like [Hydractinia symbiolongicarpus]	XP_018096512.1	43.7	2.21e-176	XP_018096512.1 PREDICTED: ubiquitin carboxyl-terminal hydrolase 20 isoform X2 [Xenopus laevis]
LOC130612086	XP_057289358.1	ubiquitin carboxyl-terminal hydrolase 20-like [Hydractinia symbiolongicarpus]	XP_035278266.1	41.3	2.32e-176	XP_035278266.1 ubiquitin carboxyl-terminal hydrolase 33 [Anguilla anguilla]
LOC130612086	XP_057289358.1	ubiquitin carboxyl-terminal hydrolase 20-like [Hydractinia symbiolongicarpus]	RMX56038.1	41	2.87e-176	RMX56038.1 hypothetical protein pdam_00017464 [Pocillopora damicornis]
LOC130612086	XP_057289358.1	ubiquitin carboxyl-terminal hydrolase 20-like [Hydractinia symbiolongicarpus]	XP_034780672.1	40.3	3.09e-176	XP_034780672.1 ubiquitin carboxyl-terminal hydrolase 33-like isoform X7 [Acipenser ruthenus]
LOC130612086	XP_057289358.1	ubiquitin carboxyl-terminal hydrolase 20-like [Hydractinia symbiolongicarpus]	XP_032231670.1	42.8	4.13e-176	XP_032231670.1 ubiquitin carboxyl-terminal hydrolase 20-like [Nematostella vectensis]
LOC130612087	XP_057289359.1	uroporphyrinogen-III synthase-like [Hydractinia symbiolongicarpus]	KAF2900463.1	39.3	3.76e-46	KAF2900463.1 hypothetical protein ILUMI_05715 [Ignelater luminosus]
LOC130612087	XP_057289359.1	uroporphyrinogen-III synthase-like [Hydractinia symbiolongicarpus]	XP_028286644.1	38.8	4.7e-45	XP_028286644.1 uroporphyrinogen-III synthase [Parambassis ranga]
LOC130612087	XP_057289359.1	uroporphyrinogen-III synthase-like [Hydractinia symbiolongicarpus]	XP_032240737.1	36.2	1.02e-44	XP_032240737.1 uroporphyrinogen-III synthase [Nematostella vectensis]
LOC130612087	XP_057289359.1	uroporphyrinogen-III synthase-like [Hydractinia symbiolongicarpus]	XP_009052508.1	37.6	1.69e-44	XP_009052508.1 hypothetical protein LOTGIDRAFT_231769 [Lottia gigantea]
LOC130612087	XP_057289359.1	uroporphyrinogen-III synthase-like [Hydractinia symbiolongicarpus]	EDO43184.1	35.5	3.18e-43	EDO43184.1 predicted protein [Nematostella vectensis]
LOC130612087	XP_057289359.1	uroporphyrinogen-III synthase-like [Hydractinia symbiolongicarpus]	XP_018579113.1	36	5.11e-43	XP_018579113.1 uroporphyrinogen-III synthase isoform X1 [Anoplophora glabripennis]
LOC130612087	XP_057289359.1	uroporphyrinogen-III synthase-like [Hydractinia symbiolongicarpus]	XP_034994527.1	38	4.75e-42	XP_034994527.1 uroporphyrinogen-III synthase isoform X1 [Zootoca vivipara]
LOC130612087	XP_057289359.1	uroporphyrinogen-III synthase-like [Hydractinia symbiolongicarpus]	XP_028585803.1	38	6.7e-42	XP_028585803.1 uroporphyrinogen-III synthase isoform X1 [Podarcis muralis]
LOC130612087	XP_057289359.1	uroporphyrinogen-III synthase-like [Hydractinia symbiolongicarpus]	RXG69393.1	34.1	7.4e-42	RXG69393.1 Uroporphyrinogen-III synthase, partial [Armadillidium vulgare]
LOC130612087	XP_057289359.1	uroporphyrinogen-III synthase-like [Hydractinia symbiolongicarpus]	QIT07811.1	38.4	8.72e-42	QIT07811.1 uroporphyrinogen III synthetase [Hyriopsis cumingii]
LOC130612087	XP_057289359.1	uroporphyrinogen-III synthase-like [Hydractinia symbiolongicarpus]	XP_034165021.1	36.9	9.7e-42	XP_034165021.1 uroporphyrinogen-III synthase [Pangasianodon hypophthalmus]
LOC130612087	XP_057289359.1	uroporphyrinogen-III synthase-like [Hydractinia symbiolongicarpus]	XP_033005327.1	37.7	2.58e-41	XP_033005327.1 uroporphyrinogen-III synthase [Lacerta agilis]
LOC130612087	XP_057289359.1	uroporphyrinogen-III synthase-like [Hydractinia symbiolongicarpus]	XP_039625910.1	38.4	2.58e-41	XP_039625910.1 uroporphyrinogen-III synthase [Polypterus senegalus]
LOC130612087	XP_057289359.1	uroporphyrinogen-III synthase-like [Hydractinia symbiolongicarpus]	XP_017339624.1	36.1	5.41e-41	XP_017339624.1 PREDICTED: uroporphyrinogen-III synthase isoform X2 [Ictalurus punctatus]
LOC130612087	XP_057289359.1	uroporphyrinogen-III synthase-like [Hydractinia symbiolongicarpus]	XP_033885969.1	39.8	2.2e-40	XP_033885969.1 uroporphyrinogen-III synthase [Acipenser ruthenus]
LOC130612087	XP_057289359.1	uroporphyrinogen-III synthase-like [Hydractinia symbiolongicarpus]	GBO12134.1	37.5	3.53e-40	GBO12134.1 Uroporphyrinogen-III synthase [Araneus ventricosus]
LOC130612087	XP_057289359.1	uroporphyrinogen-III synthase-like [Hydractinia symbiolongicarpus]	XP_019866392.1	35.5	3.63e-40	XP_019866392.1 PREDICTED: LOW QUALITY PROTEIN: uroporphyrinogen-III synthase-like [Aethina tumida]
LOC130612087	XP_057289359.1	uroporphyrinogen-III synthase-like [Hydractinia symbiolongicarpus]	KAF4084764.1	35.7	8.46e-40	KAF4084764.1 hypothetical protein AMELA_G00109590 [Ameiurus melas]
LOC130612087	XP_057289359.1	uroporphyrinogen-III synthase-like [Hydractinia symbiolongicarpus]	KAF5292487.1	37.9	1.16e-39	KAF5292487.1 hypothetical protein FQA39_LY14034 [Lamprigera yunnana]
LOC130612087	XP_057289359.1	uroporphyrinogen-III synthase-like [Hydractinia symbiolongicarpus]	KAF1464637.1	38.8	1.26e-39	KAF1464637.1 Uroporphyrinogen-III synthase, partial [Pygoscelis antarcticus]
LOC130612087	XP_057289359.1	uroporphyrinogen-III synthase-like [Hydractinia symbiolongicarpus]	KAF1674962.1	38.5	1.77e-39	KAF1674962.1 Uroporphyrinogen-III synthase, partial [Pygoscelis papua]
LOC130612087	XP_057289359.1	uroporphyrinogen-III synthase-like [Hydractinia symbiolongicarpus]	XP_004080494.1	39.1	3.17e-39	XP_004080494.1 uroporphyrinogen-III synthase isoform X2 [Oryzias latipes]
LOC130612087	XP_057289359.1	uroporphyrinogen-III synthase-like [Hydractinia symbiolongicarpus]	XP_017339623.1	36.7	3.71e-39	XP_017339623.1 PREDICTED: uroporphyrinogen-III synthase isoform X1 [Ictalurus punctatus]
LOC130612087	XP_057289359.1	uroporphyrinogen-III synthase-like [Hydractinia symbiolongicarpus]	XP_020567579.1	39.1	4.56e-39	XP_020567579.1 uroporphyrinogen-III synthase isoform X1 [Oryzias latipes]
LOC130612087	XP_057289359.1	uroporphyrinogen-III synthase-like [Hydractinia symbiolongicarpus]	XP_034994530.1	37.3	5.97e-39	XP_034994530.1 uroporphyrinogen-III synthase isoform X2 [Zootoca vivipara]
LOC130612088	XP_057289360.1	uncharacterized protein LOC130612088 [Hydractinia symbiolongicarpus]	VDI48620.1	42.3	2.48e-168	VDI48620.1 Hypothetical predicted protein [Mytilus galloprovincialis]
LOC130612088	XP_057289360.1	uncharacterized protein LOC130612088 [Hydractinia symbiolongicarpus]	VDI69702.1	42.3	7.47e-164	VDI69702.1 Hypothetical predicted protein [Mytilus galloprovincialis]
LOC130612088	XP_057289360.1	uncharacterized protein LOC130612088 [Hydractinia symbiolongicarpus]	VDI50232.1	42.3	7.01e-163	VDI50232.1 Hypothetical predicted protein [Mytilus galloprovincialis]
LOC130612088	XP_057289360.1	uncharacterized protein LOC130612088 [Hydractinia symbiolongicarpus]	KAG1665131.1	42.7	8.94e-163	KAG1665131.1 hypothetical protein GQR58_019518 [Nymphon striatum]
LOC130612088	XP_057289360.1	uncharacterized protein LOC130612088 [Hydractinia symbiolongicarpus]	XP_031564852.1	43.1	6.81e-162	XP_031564852.1 uncharacterized protein LOC116300184 [Actinia tenebrosa]
LOC130612088	XP_057289360.1	uncharacterized protein LOC130612088 [Hydractinia symbiolongicarpus]	DAC81568.1	42.5	1.87e-159	DAC81568.1 TPA_asm: PolB [Hydra adintovirus]
LOC130612088	XP_057289360.1	uncharacterized protein LOC130612088 [Hydractinia symbiolongicarpus]	XP_031563962.1	41.5	1.95e-158	XP_031563962.1 uncharacterized protein LOC116299442 [Actinia tenebrosa]
LOC130612088	XP_057289360.1	uncharacterized protein LOC130612088 [Hydractinia symbiolongicarpus]	XP_020912011.1	41.7	2.06e-158	XP_020912011.1 uncharacterized protein LOC110249773 [Exaiptasia diaphana]
LOC130612088	XP_057289360.1	uncharacterized protein LOC130612088 [Hydractinia symbiolongicarpus]	XP_031350282.1	39.9	3.93e-153	XP_031350282.1 uncharacterized protein LOC116176003 [Photinus pyralis]
LOC130612088	XP_057289360.1	uncharacterized protein LOC130612088 [Hydractinia symbiolongicarpus]	KXJ07861.1	41.7	1.27e-152	KXJ07861.1 hypothetical protein AC249_AIPGENE9596 [Exaiptasia diaphana]
LOC130612088	XP_057289360.1	uncharacterized protein LOC130612088 [Hydractinia symbiolongicarpus]	XP_023311752.1	40.8	2.95e-152	XP_023311752.1 uncharacterized protein LOC111692174 [Anoplophora glabripennis]
LOC130612088	XP_057289360.1	uncharacterized protein LOC130612088 [Hydractinia symbiolongicarpus]	XP_031345321.1	39.8	8.28e-152	XP_031345321.1 uncharacterized protein LOC116172280 [Photinus pyralis]
LOC130612088	XP_057289360.1	uncharacterized protein LOC130612088 [Hydractinia symbiolongicarpus]	KAG1666601.1	41	9.62e-152	KAG1666601.1 hypothetical protein GQR58_018802 [Nymphon striatum]
LOC130612088	XP_057289360.1	uncharacterized protein LOC130612088 [Hydractinia symbiolongicarpus]	XP_031555171.1	40.7	3.78e-151	XP_031555171.1 uncharacterized protein LOC116292073, partial [Actinia tenebrosa]
LOC130612088	XP_057289360.1	uncharacterized protein LOC130612088 [Hydractinia symbiolongicarpus]	VDI16373.1	40.9	4.34e-151	VDI16373.1 Hypothetical predicted protein [Mytilus galloprovincialis]
LOC130612088	XP_057289360.1	uncharacterized protein LOC130612088 [Hydractinia symbiolongicarpus]	XP_015914701.1	41.7	5.12e-151	XP_015914701.1 uncharacterized protein LOC107444938 [Parasteatoda tepidariorum]
LOC130612088	XP_057289360.1	uncharacterized protein LOC130612088 [Hydractinia symbiolongicarpus]	KAG1697233.1	40.9	1.89e-150	KAG1697233.1 hypothetical protein GQR58_006068 [Nymphon striatum]
LOC130612088	XP_057289360.1	uncharacterized protein LOC130612088 [Hydractinia symbiolongicarpus]	XP_011414370.2	41	2.51e-150	XP_011414370.2 uncharacterized protein LOC105318792 [Crassostrea gigas]
LOC130612088	XP_057289360.1	uncharacterized protein LOC130612088 [Hydractinia symbiolongicarpus]	XP_034300664.1	41	2.51e-150	XP_034300664.1 uncharacterized protein LOC117681256 [Crassostrea gigas]
LOC130612088	XP_057289360.1	uncharacterized protein LOC130612088 [Hydractinia symbiolongicarpus]	VDI33807.1	40.2	2.66e-149	VDI33807.1 Hypothetical predicted protein [Mytilus galloprovincialis]
LOC130612088	XP_057289360.1	uncharacterized protein LOC130612088 [Hydractinia symbiolongicarpus]	CAF2097910.1	41.3	4.53e-149	CAF2097910.1 unnamed protein product [Rotaria magnacalcarata]
LOC130612088	XP_057289360.1	uncharacterized protein LOC130612088 [Hydractinia symbiolongicarpus]	XP_023312306.1	40.8	8.8e-149	XP_023312306.1 uncharacterized protein LOC111692495 [Anoplophora glabripennis]
LOC130612088	XP_057289360.1	uncharacterized protein LOC130612088 [Hydractinia symbiolongicarpus]	XP_025261896.1	39.1	2.11e-148	XP_025261896.1 uncharacterized protein LOC112637116 [Camponotus floridanus]
LOC130612088	XP_057289360.1	uncharacterized protein LOC130612088 [Hydractinia symbiolongicarpus]	XP_028417042.1	40.1	3.92e-148	XP_028417042.1 uncharacterized protein LOC114541307 [Dendronephthya gigantea]
LOC130612088	XP_057289360.1	uncharacterized protein LOC130612088 [Hydractinia symbiolongicarpus]	XP_025261897.1	39.2	4.18e-148	XP_025261897.1 uncharacterized protein LOC112637117 [Camponotus floridanus]
LOC130612090	XP_057289361.1	uncharacterized protein LOC130612090 isoform X1 [Hydractinia symbiolongicarpus]	-	-	-	-
LOC130612090	XP_057289362.1	uncharacterized protein LOC130612090 isoform X2 [Hydractinia symbiolongicarpus]	-	-	-	-
LOC130612090	XP_057289363.1	uncharacterized protein LOC130612090 isoform X3 [Hydractinia symbiolongicarpus]	-	-	-	-
LOC130612091	XP_057289364.1	stomatin-like isoform X1 [Hydractinia symbiolongicarpus]	XP_004210345.1	83.3	5.19e-134	XP_004210345.1 PREDICTED: mechanosensory protein 2-like [Hydra vulgaris]
LOC130612091	XP_057289364.1	stomatin-like isoform X1 [Hydractinia symbiolongicarpus]	XP_002166790.2	81.3	3.76e-131	XP_002166790.2 PREDICTED: mechanosensory protein 2-like [Hydra vulgaris]
LOC130612091	XP_057289364.1	stomatin-like isoform X1 [Hydractinia symbiolongicarpus]	XP_031569723.1	77.7	1.29e-129	XP_031569723.1 mechanosensory protein 2-like [Actinia tenebrosa]
LOC130612091	XP_057289364.1	stomatin-like isoform X1 [Hydractinia symbiolongicarpus]	XP_020914951.1	78.3	1.5e-128	XP_020914951.1 mechanosensory protein 2 [Exaiptasia diaphana]
LOC130612091	XP_057289364.1	stomatin-like isoform X1 [Hydractinia symbiolongicarpus]	XP_020914941.1	80.7	4.77e-128	XP_020914941.1 erythrocyte band 7 integral membrane protein isoform X2 [Exaiptasia diaphana]
LOC130612091	XP_057289364.1	stomatin-like isoform X1 [Hydractinia symbiolongicarpus]	XP_020914933.1	80.7	5.48e-128	XP_020914933.1 stomatin-4 isoform X1 [Exaiptasia diaphana]
LOC130612091	XP_057289364.1	stomatin-like isoform X1 [Hydractinia symbiolongicarpus]	XP_019618408.1	74.8	1.33e-127	XP_019618408.1 PREDICTED: erythrocyte band 7 integral membrane protein-like isoform X6 [Branchiostoma belcheri]
LOC130612091	XP_057289364.1	stomatin-like isoform X1 [Hydractinia symbiolongicarpus]	XP_020630852.1	75.1	3.51e-127	XP_020630852.1 mechanosensory protein 2-like isoform X4 [Orbicella faveolata]
LOC130612091	XP_057289364.1	stomatin-like isoform X1 [Hydractinia symbiolongicarpus]	XP_029179831.1	74.4	3.51e-127	XP_029179831.1 mechanosensory protein 2-like isoform X4 [Acropora millepora]
LOC130612091	XP_057289364.1	stomatin-like isoform X1 [Hydractinia symbiolongicarpus]	XP_029179816.1	75.3	3.63e-127	XP_029179816.1 mechanosensory protein 2-like isoform X2 [Acropora millepora]
LOC130612091	XP_057289364.1	stomatin-like isoform X1 [Hydractinia symbiolongicarpus]	XP_019618406.1	74.8	3.8e-127	XP_019618406.1 PREDICTED: erythrocyte band 7 integral membrane protein-like isoform X4 [Branchiostoma belcheri]
LOC130612091	XP_057289364.1	stomatin-like isoform X1 [Hydractinia symbiolongicarpus]	XP_028411028.1	78	4.81e-127	XP_028411028.1 mechanosensory protein 2-like isoform X2 [Dendronephthya gigantea]
LOC130612091	XP_057289364.1	stomatin-like isoform X1 [Hydractinia symbiolongicarpus]	XP_028411027.1	78	7.58e-127	XP_028411027.1 band 7 protein AGAP004871-like isoform X1 [Dendronephthya gigantea]
LOC130612091	XP_057289364.1	stomatin-like isoform X1 [Hydractinia symbiolongicarpus]	XP_020630851.1	78.3	9.04e-127	XP_020630851.1 mechanosensory protein 2-like isoform X3 [Orbicella faveolata]
LOC130612091	XP_057289364.1	stomatin-like isoform X1 [Hydractinia symbiolongicarpus]	XP_020630850.1	78.3	1.37e-126	XP_020630850.1 band 7 protein AGAP004871-like isoform X2 [Orbicella faveolata]
LOC130612091	XP_057289364.1	stomatin-like isoform X1 [Hydractinia symbiolongicarpus]	XP_019618407.1	74.4	1.54e-126	XP_019618407.1 PREDICTED: erythrocyte band 7 integral membrane protein-like isoform X5 [Branchiostoma belcheri]
LOC130612091	XP_057289364.1	stomatin-like isoform X1 [Hydractinia symbiolongicarpus]	XP_020630849.1	78.3	1.75e-126	XP_020630849.1 band 7 protein AGAP004871-like isoform X1 [Orbicella faveolata]
LOC130612091	XP_057289364.1	stomatin-like isoform X1 [Hydractinia symbiolongicarpus]	XP_029179808.1	73.7	1.88e-126	XP_029179808.1 band 7 protein AGAP004871-like isoform X1 [Acropora millepora]
LOC130612091	XP_057289364.1	stomatin-like isoform X1 [Hydractinia symbiolongicarpus]	XP_031569722.1	74.1	2.25e-126	XP_031569722.1 mechanosensory protein 2-like [Actinia tenebrosa]
LOC130612091	XP_057289364.1	stomatin-like isoform X1 [Hydractinia symbiolongicarpus]	XP_029179823.1	77.3	2.58e-126	XP_029179823.1 mechanosensory protein 2-like isoform X3 [Acropora millepora]
LOC130612091	XP_057289364.1	stomatin-like isoform X1 [Hydractinia symbiolongicarpus]	XP_019618405.1	74.1	3.1e-126	XP_019618405.1 PREDICTED: erythrocyte band 7 integral membrane protein-like isoform X3 [Branchiostoma belcheri]
LOC130612091	XP_057289364.1	stomatin-like isoform X1 [Hydractinia symbiolongicarpus]	XP_027054602.1	76.7	3.94e-126	XP_027054602.1 mechanosensory protein 2-like [Pocillopora damicornis]
LOC130612091	XP_057289364.1	stomatin-like isoform X1 [Hydractinia symbiolongicarpus]	XP_019618404.1	74.4	4.4e-126	XP_019618404.1 PREDICTED: erythrocyte band 7 integral membrane protein-like isoform X2 [Branchiostoma belcheri]
LOC130612091	XP_057289364.1	stomatin-like isoform X1 [Hydractinia symbiolongicarpus]	XP_780332.4	75.5	6.29e-126	XP_780332.4 band 7 protein AGAP004871 [Strongylocentrotus purpuratus]
LOC130612091	XP_057289364.1	stomatin-like isoform X1 [Hydractinia symbiolongicarpus]	XP_032240828.1	76.1	6.89e-126	XP_032240828.1 erythrocyte band 7 integral membrane protein [Nematostella vectensis]
LOC130612091	XP_057289365.1	stomatin-like isoform X2 [Hydractinia symbiolongicarpus]	XP_004210345.1	81.6	6.82e-134	XP_004210345.1 PREDICTED: mechanosensory protein 2-like [Hydra vulgaris]
LOC130612091	XP_057289365.1	stomatin-like isoform X2 [Hydractinia symbiolongicarpus]	XP_002166790.2	81.3	7.01e-131	XP_002166790.2 PREDICTED: mechanosensory protein 2-like [Hydra vulgaris]
LOC130612091	XP_057289365.1	stomatin-like isoform X2 [Hydractinia symbiolongicarpus]	XP_031569723.1	77.8	4.19e-130	XP_031569723.1 mechanosensory protein 2-like [Actinia tenebrosa]
LOC130612091	XP_057289365.1	stomatin-like isoform X2 [Hydractinia symbiolongicarpus]	XP_020914951.1	76.6	6.9e-129	XP_020914951.1 mechanosensory protein 2 [Exaiptasia diaphana]
LOC130612091	XP_057289365.1	stomatin-like isoform X2 [Hydractinia symbiolongicarpus]	XP_020914941.1	80.7	6.26e-128	XP_020914941.1 erythrocyte band 7 integral membrane protein isoform X2 [Exaiptasia diaphana]
LOC130612091	XP_057289365.1	stomatin-like isoform X2 [Hydractinia symbiolongicarpus]	XP_020914933.1	80.7	7.2e-128	XP_020914933.1 stomatin-4 isoform X1 [Exaiptasia diaphana]
LOC130612091	XP_057289365.1	stomatin-like isoform X2 [Hydractinia symbiolongicarpus]	XP_028411028.1	76.5	4.46e-127	XP_028411028.1 mechanosensory protein 2-like isoform X2 [Dendronephthya gigantea]
LOC130612091	XP_057289365.1	stomatin-like isoform X2 [Hydractinia symbiolongicarpus]	XP_029179831.1	75.7	6.55e-127	XP_029179831.1 mechanosensory protein 2-like isoform X4 [Acropora millepora]
LOC130612091	XP_057289365.1	stomatin-like isoform X2 [Hydractinia symbiolongicarpus]	XP_028411027.1	76.5	7.02e-127	XP_028411027.1 band 7 protein AGAP004871-like isoform X1 [Dendronephthya gigantea]
LOC130612091	XP_057289365.1	stomatin-like isoform X2 [Hydractinia symbiolongicarpus]	XP_020630852.1	78.3	9.3e-127	XP_020630852.1 mechanosensory protein 2-like isoform X4 [Orbicella faveolata]
LOC130612091	XP_057289365.1	stomatin-like isoform X2 [Hydractinia symbiolongicarpus]	XP_780332.4	74.1	1.01e-126	XP_780332.4 band 7 protein AGAP004871 [Strongylocentrotus purpuratus]
LOC130612091	XP_057289365.1	stomatin-like isoform X2 [Hydractinia symbiolongicarpus]	XP_020630851.1	78.3	1.19e-126	XP_020630851.1 mechanosensory protein 2-like isoform X3 [Orbicella faveolata]
LOC130612091	XP_057289365.1	stomatin-like isoform X2 [Hydractinia symbiolongicarpus]	XP_029179823.1	73.5	1.68e-126	XP_029179823.1 mechanosensory protein 2-like isoform X3 [Acropora millepora]
LOC130612091	XP_057289365.1	stomatin-like isoform X2 [Hydractinia symbiolongicarpus]	XP_020630850.1	78.3	1.8e-126	XP_020630850.1 band 7 protein AGAP004871-like isoform X2 [Orbicella faveolata]
LOC130612091	XP_057289365.1	stomatin-like isoform X2 [Hydractinia symbiolongicarpus]	XP_020630849.1	78.3	2.3e-126	XP_020630849.1 band 7 protein AGAP004871-like isoform X1 [Orbicella faveolata]
LOC130612091	XP_057289365.1	stomatin-like isoform X2 [Hydractinia symbiolongicarpus]	XP_020914915.1	74.7	2.85e-126	XP_020914915.1 mechanosensory protein 2 isoform X2 [Exaiptasia diaphana]
LOC130612091	XP_057289365.1	stomatin-like isoform X2 [Hydractinia symbiolongicarpus]	XP_029179808.1	75.9	3.51e-126	XP_029179808.1 band 7 protein AGAP004871-like isoform X1 [Acropora millepora]
LOC130612091	XP_057289365.1	stomatin-like isoform X2 [Hydractinia symbiolongicarpus]	XP_029179816.1	77.3	3.9e-126	XP_029179816.1 mechanosensory protein 2-like isoform X2 [Acropora millepora]
LOC130612091	XP_057289365.1	stomatin-like isoform X2 [Hydractinia symbiolongicarpus]	XP_019618406.1	76.7	4.07e-126	XP_019618406.1 PREDICTED: erythrocyte band 7 integral membrane protein-like isoform X4 [Branchiostoma belcheri]
LOC130612091	XP_057289365.1	stomatin-like isoform X2 [Hydractinia symbiolongicarpus]	XP_020914908.1	74.7	4.32e-126	XP_020914908.1 stomatin-4 isoform X1 [Exaiptasia diaphana]
LOC130612091	XP_057289365.1	stomatin-like isoform X2 [Hydractinia symbiolongicarpus]	XP_027054597.1	77.4	4.65e-126	XP_027054597.1 mechanosensory protein 2-like isoform X3 [Pocillopora damicornis]
LOC130612091	XP_057289365.1	stomatin-like isoform X2 [Hydractinia symbiolongicarpus]	XP_027054602.1	76.7	5.17e-126	XP_027054602.1 mechanosensory protein 2-like [Pocillopora damicornis]
LOC130612091	XP_057289365.1	stomatin-like isoform X2 [Hydractinia symbiolongicarpus]	XP_031569722.1	77.6	8.44e-126	XP_031569722.1 mechanosensory protein 2-like [Actinia tenebrosa]
LOC130612091	XP_057289365.1	stomatin-like isoform X2 [Hydractinia symbiolongicarpus]	XP_032240828.1	76.1	9.05e-126	XP_032240828.1 erythrocyte band 7 integral membrane protein [Nematostella vectensis]
LOC130612091	XP_057289365.1	stomatin-like isoform X2 [Hydractinia symbiolongicarpus]	XP_027054595.1	77.4	9.32e-126	XP_027054595.1 band 7 protein AGAP004871-like isoform X1 [Pocillopora damicornis]
LOC130612092	XP_057289366.1	uncharacterized protein LOC130612092 [Hydractinia symbiolongicarpus]	XP_028516916.1	36.5	1.11e-23	XP_028516916.1 uncharacterized protein LOC110245945 [Exaiptasia diaphana]
LOC130612092	XP_057289366.1	uncharacterized protein LOC130612092 [Hydractinia symbiolongicarpus]	XP_031565897.1	35.4	2.39e-23	XP_031565897.1 uncharacterized protein LOC116301037 [Actinia tenebrosa]
LOC130612092	XP_057289366.1	uncharacterized protein LOC130612092 [Hydractinia symbiolongicarpus]	KXJ20148.1	37.3	4.83e-23	KXJ20148.1 C-type mannose receptor 2 [Exaiptasia diaphana]
LOC130612092	XP_057289366.1	uncharacterized protein LOC130612092 [Hydractinia symbiolongicarpus]	XP_032238902.1	36.8	1.15e-22	XP_032238902.1 uncharacterized protein LOC5513456 isoform X5 [Nematostella vectensis]
LOC130612092	XP_057289366.1	uncharacterized protein LOC130612092 [Hydractinia symbiolongicarpus]	XP_032238901.1	36.8	1.18e-22	XP_032238901.1 uncharacterized protein LOC5513456 isoform X4 [Nematostella vectensis]
LOC130612092	XP_057289366.1	uncharacterized protein LOC130612092 [Hydractinia symbiolongicarpus]	XP_032238900.1	36.8	1.18e-22	XP_032238900.1 uncharacterized protein LOC5513456 isoform X3 [Nematostella vectensis]
LOC130612092	XP_057289366.1	uncharacterized protein LOC130612092 [Hydractinia symbiolongicarpus]	XP_032238899.1	36.8	1.19e-22	XP_032238899.1 uncharacterized protein LOC5513456 isoform X2 [Nematostella vectensis]
LOC130612092	XP_057289366.1	uncharacterized protein LOC130612092 [Hydractinia symbiolongicarpus]	XP_032238898.1	36.8	1.2e-22	XP_032238898.1 uncharacterized protein LOC5513456 isoform X1 [Nematostella vectensis]
LOC130612092	XP_057289366.1	uncharacterized protein LOC130612092 [Hydractinia symbiolongicarpus]	XP_020604839.1	36	2.1e-22	XP_020604839.1 uncharacterized protein LOC110043694 isoform X3 [Orbicella faveolata]
LOC130612092	XP_057289366.1	uncharacterized protein LOC130612092 [Hydractinia symbiolongicarpus]	XP_020604838.1	36	2.14e-22	XP_020604838.1 uncharacterized protein LOC110043694 isoform X2 [Orbicella faveolata]
LOC130612092	XP_057289366.1	uncharacterized protein LOC130612092 [Hydractinia symbiolongicarpus]	XP_020604837.1	36	2.15e-22	XP_020604837.1 uncharacterized protein LOC110043694 isoform X1 [Orbicella faveolata]
LOC130612092	XP_057289366.1	uncharacterized protein LOC130612092 [Hydractinia symbiolongicarpus]	XP_027047023.1	34.8	6.15e-22	XP_027047023.1 uncharacterized protein LOC113674731 isoform X4 [Pocillopora damicornis]
LOC130612092	XP_057289366.1	uncharacterized protein LOC130612092 [Hydractinia symbiolongicarpus]	XP_022799605.1	34.8	6.16e-22	XP_022799605.1 uncharacterized protein LOC111337536 isoform X4 [Stylophora pistillata]
LOC130612092	XP_057289366.1	uncharacterized protein LOC130612092 [Hydractinia symbiolongicarpus]	XP_022799604.1	34.8	6.17e-22	XP_022799604.1 uncharacterized protein LOC111337536 isoform X3 [Stylophora pistillata]
LOC130612092	XP_057289366.1	uncharacterized protein LOC130612092 [Hydractinia symbiolongicarpus]	XP_027047022.1	34.8	6.17e-22	XP_027047022.1 uncharacterized protein LOC113674731 isoform X3 [Pocillopora damicornis]
LOC130612092	XP_057289366.1	uncharacterized protein LOC130612092 [Hydractinia symbiolongicarpus]	XP_022799603.1	34.8	6.18e-22	XP_022799603.1 uncharacterized protein LOC111337536 isoform X2 [Stylophora pistillata]
LOC130612092	XP_057289366.1	uncharacterized protein LOC130612092 [Hydractinia symbiolongicarpus]	RMX43531.1	34.8	6.18e-22	RMX43531.1 hypothetical protein pdam_00001892 [Pocillopora damicornis]
LOC130612092	XP_057289366.1	uncharacterized protein LOC130612092 [Hydractinia symbiolongicarpus]	XP_022799599.1	34.8	6.19e-22	XP_022799599.1 uncharacterized protein LOC111337536 isoform X1 [Stylophora pistillata]
LOC130612092	XP_057289366.1	uncharacterized protein LOC130612092 [Hydractinia symbiolongicarpus]	XP_027047020.1	34.8	6.2e-22	XP_027047020.1 uncharacterized protein LOC113674731 isoform X2 [Pocillopora damicornis]
LOC130612092	XP_057289366.1	uncharacterized protein LOC130612092 [Hydractinia symbiolongicarpus]	XP_027047018.1	34.8	6.2e-22	XP_027047018.1 uncharacterized protein LOC113674731 isoform X1 [Pocillopora damicornis]
LOC130612092	XP_057289366.1	uncharacterized protein LOC130612092 [Hydractinia symbiolongicarpus]	XP_029200760.1	34.8	1.39e-21	XP_029200760.1 uncharacterized protein LOC114965301 isoform X10 [Acropora millepora]
LOC130612092	XP_057289366.1	uncharacterized protein LOC130612092 [Hydractinia symbiolongicarpus]	XP_029200759.1	34.8	1.39e-21	XP_029200759.1 uncharacterized protein LOC114965301 isoform X9 [Acropora millepora]
LOC130612092	XP_057289366.1	uncharacterized protein LOC130612092 [Hydractinia symbiolongicarpus]	XP_029200758.1	34.8	1.39e-21	XP_029200758.1 uncharacterized protein LOC114965301 isoform X8 [Acropora millepora]
LOC130612092	XP_057289366.1	uncharacterized protein LOC130612092 [Hydractinia symbiolongicarpus]	XP_029200757.1	34.8	1.4e-21	XP_029200757.1 uncharacterized protein LOC114965301 isoform X7 [Acropora millepora]
LOC130612092	XP_057289366.1	uncharacterized protein LOC130612092 [Hydractinia symbiolongicarpus]	XP_029200756.1	34.8	1.42e-21	XP_029200756.1 uncharacterized protein LOC114965301 isoform X6 [Acropora millepora]
LOC130612093	XP_057289367.1	zinc finger CCCH-type with G patch domain-containing protein-like [Hydractinia symbiolongicarpus]	XP_002164206.2	53.5	7.06e-135	XP_002164206.2 PREDICTED: zinc finger CCCH-type with G patch domain-containing protein-like, partial [Hydra vulgaris]
LOC130612093	XP_057289367.1	zinc finger CCCH-type with G patch domain-containing protein-like [Hydractinia symbiolongicarpus]	XP_020916306.1	40.3	8.6e-101	XP_020916306.1 zinc finger CCCH-type with G patch domain-containing protein [Exaiptasia diaphana]
LOC130612093	XP_057289367.1	zinc finger CCCH-type with G patch domain-containing protein-like [Hydractinia symbiolongicarpus]	XP_001630966.1	40.3	9.95e-101	XP_001630966.1 zinc finger CCCH-type with G patch domain-containing protein [Nematostella vectensis]
LOC130612093	XP_057289367.1	zinc finger CCCH-type with G patch domain-containing protein-like [Hydractinia symbiolongicarpus]	XP_031556110.1	39	1.42e-96	XP_031556110.1 zinc finger CCCH-type with G patch domain-containing protein-like [Actinia tenebrosa]
LOC130612093	XP_057289367.1	zinc finger CCCH-type with G patch domain-containing protein-like [Hydractinia symbiolongicarpus]	XP_028394974.1	41.4	3.52e-93	XP_028394974.1 zinc finger CCCH-type with G patch domain-containing protein-like [Dendronephthya gigantea]
LOC130612093	XP_057289367.1	zinc finger CCCH-type with G patch domain-containing protein-like [Hydractinia symbiolongicarpus]	XP_033102120.1	39.3	4.02e-91	XP_033102120.1 zinc finger CCCH-type with G patch domain-containing protein-like [Anneissia japonica]
LOC130612093	XP_057289367.1	zinc finger CCCH-type with G patch domain-containing protein-like [Hydractinia symbiolongicarpus]	XP_027050285.1	40.2	1.56e-89	XP_027050285.1 zinc finger CCCH-type with G patch domain-containing protein-like [Pocillopora damicornis]
LOC130612093	XP_057289367.1	zinc finger CCCH-type with G patch domain-containing protein-like [Hydractinia symbiolongicarpus]	XP_022780011.1	39.9	1.21e-88	XP_022780011.1 zinc finger CCCH-type with G patch domain-containing protein-like [Stylophora pistillata]
LOC130612093	XP_057289367.1	zinc finger CCCH-type with G patch domain-containing protein-like [Hydractinia symbiolongicarpus]	XP_011449221.2	35.9	2.62e-82	XP_011449221.2 zinc finger CCCH-type with G patch domain-containing protein [Crassostrea gigas]
LOC130612093	XP_057289367.1	zinc finger CCCH-type with G patch domain-containing protein-like [Hydractinia symbiolongicarpus]	XP_021369608.1	34.7	9.28e-82	XP_021369608.1 zinc finger CCCH-type with G patch domain-containing protein-like [Mizuhopecten yessoensis]
LOC130612093	XP_057289367.1	zinc finger CCCH-type with G patch domain-containing protein-like [Hydractinia symbiolongicarpus]	XP_022296102.1	35.1	1.6e-81	XP_022296102.1 zinc finger CCCH-type with G patch domain-containing protein-like [Crassostrea virginica]
LOC130612093	XP_057289367.1	zinc finger CCCH-type with G patch domain-containing protein-like [Hydractinia symbiolongicarpus]	XP_019643306.1	36.1	1.12e-80	XP_019643306.1 PREDICTED: zinc finger CCCH-type with G patch domain-containing protein-like [Branchiostoma belcheri]
LOC130612093	XP_057289367.1	zinc finger CCCH-type with G patch domain-containing protein-like [Hydractinia symbiolongicarpus]	XP_022301754.1	35.3	1.33e-79	XP_022301754.1 zinc finger CCCH-type with G patch domain-containing protein-like [Crassostrea virginica]
LOC130612093	XP_057289367.1	zinc finger CCCH-type with G patch domain-containing protein-like [Hydractinia symbiolongicarpus]	XP_035684459.1	36.1	1.34e-79	XP_035684459.1 zinc finger CCCH-type with G patch domain-containing protein-like [Branchiostoma floridae]
LOC130612093	XP_057289367.1	zinc finger CCCH-type with G patch domain-containing protein-like [Hydractinia symbiolongicarpus]	XP_009044802.1	42	1.35e-78	XP_009044802.1 hypothetical protein LOTGIDRAFT_170716 [Lottia gigantea]
LOC130612093	XP_057289367.1	zinc finger CCCH-type with G patch domain-containing protein-like [Hydractinia symbiolongicarpus]	XP_013410712.1	34.4	4.74e-78	XP_013410712.1 zinc finger CCCH-type with G patch domain-containing protein [Lingula anatina]
LOC130612093	XP_057289367.1	zinc finger CCCH-type with G patch domain-containing protein-like [Hydractinia symbiolongicarpus]	VDI04197.1	38	6.71e-78	VDI04197.1 Hypothetical predicted protein [Mytilus galloprovincialis]
LOC130612093	XP_057289367.1	zinc finger CCCH-type with G patch domain-containing protein-like [Hydractinia symbiolongicarpus]	XP_033724992.1	35.8	7.23e-77	XP_033724992.1 zinc finger CCCH-type with G patch domain-containing protein-like [Pecten maximus]
LOC130612093	XP_057289367.1	zinc finger CCCH-type with G patch domain-containing protein-like [Hydractinia symbiolongicarpus]	XP_033642846.1	33.4	3.96e-76	XP_033642846.1 zinc finger CCCH-type with G patch domain-containing protein-like [Asterias rubens]
LOC130612093	XP_057289367.1	zinc finger CCCH-type with G patch domain-containing protein-like [Hydractinia symbiolongicarpus]	XP_036604686.1	34.8	4.24e-75	XP_036604686.1 zinc finger CCCH-type with G patch domain-containing protein [Trichosurus vulpecula]
LOC130612093	XP_057289367.1	zinc finger CCCH-type with G patch domain-containing protein-like [Hydractinia symbiolongicarpus]	XP_040295038.1	37.2	4.73e-75	XP_040295038.1 zinc finger CCCH-type with G patch domain-containing protein isoform X2 [Bufo bufo]
LOC130612093	XP_057289367.1	zinc finger CCCH-type with G patch domain-containing protein-like [Hydractinia symbiolongicarpus]	XP_040295037.1	37.2	1.08e-74	XP_040295037.1 zinc finger CCCH-type with G patch domain-containing protein isoform X1 [Bufo bufo]
LOC130612093	XP_057289367.1	zinc finger CCCH-type with G patch domain-containing protein-like [Hydractinia symbiolongicarpus]	XP_001367772.1	34.4	1.17e-74	XP_001367772.1 PREDICTED: zinc finger CCCH-type with G patch domain-containing protein [Monodelphis domestica]
LOC130612093	XP_057289367.1	zinc finger CCCH-type with G patch domain-containing protein-like [Hydractinia symbiolongicarpus]	XP_027705561.1	34.6	6.4e-74	XP_027705561.1 zinc finger CCCH-type with G patch domain-containing protein [Vombatus ursinus]
LOC130612093	XP_057289367.1	zinc finger CCCH-type with G patch domain-containing protein-like [Hydractinia symbiolongicarpus]	XP_020837263.1	34.6	8.98e-74	XP_020837263.1 zinc finger CCCH-type with G patch domain-containing protein [Phascolarctos cinereus]
LOC130612095	XP_057289368.1	glutamine--fructose-6-phosphate aminotransferase [isomerizing] 2-like [Hydractinia symbiolongicarpus]	BAG50875.1	53.4	8.14e-126	BAG50875.1 unnamed protein product [Homo sapiens]
LOC130612095	XP_057289368.1	glutamine--fructose-6-phosphate aminotransferase [isomerizing] 2-like [Hydractinia symbiolongicarpus]	KAF6446847.1	53.4	1.31e-125	KAF6446847.1 glutamine-fructose-6-phosphate transaminase 2 [Rousettus aegyptiacus]
LOC130612095	XP_057289368.1	glutamine--fructose-6-phosphate aminotransferase [isomerizing] 2-like [Hydractinia symbiolongicarpus]	XP_008589418.1	53.1	2.63e-125	XP_008589418.1 PREDICTED: glutamine--fructose-6-phosphate aminotransferase [isomerizing] 2 [Galeopterus variegatus]
LOC130612095	XP_057289368.1	glutamine--fructose-6-phosphate aminotransferase [isomerizing] 2-like [Hydractinia symbiolongicarpus]	MBV95892.1	53.4	3.89e-125	MBV95892.1 Glutamine--fructose-6-phosphate aminotransferase [isomerizing] 2 [Eschrichtius robustus]
LOC130612095	XP_057289368.1	glutamine--fructose-6-phosphate aminotransferase [isomerizing] 2-like [Hydractinia symbiolongicarpus]	XP_003943994.2	53.4	2.07e-124	XP_003943994.2 glutamine--fructose-6-phosphate aminotransferase [isomerizing] 2 isoform X2 [Saimiri boliviensis boliviensis]
LOC130612095	XP_057289368.1	glutamine--fructose-6-phosphate aminotransferase [isomerizing] 2-like [Hydractinia symbiolongicarpus]	XP_031411519.1	52.8	6.03e-124	XP_031411519.1 glutamine--fructose-6-phosphate aminotransferase [isomerizing] 2 [Meleagris gallopavo]
LOC130612095	XP_057289368.1	glutamine--fructose-6-phosphate aminotransferase [isomerizing] 2-like [Hydractinia symbiolongicarpus]	NP_001017335.1	52	1.9e-123	NP_001017335.1 glutamine--fructose-6-phosphate aminotransferase [isomerizing] 2 [Xenopus tropicalis]
LOC130612095	XP_057289368.1	glutamine--fructose-6-phosphate aminotransferase [isomerizing] 2-like [Hydractinia symbiolongicarpus]	XP_007527193.1	54	2.06e-123	XP_007527193.1 PREDICTED: glutamine--fructose-6-phosphate aminotransferase [isomerizing] 2 [Erinaceus europaeus]
LOC130612095	XP_057289368.1	glutamine--fructose-6-phosphate aminotransferase [isomerizing] 2-like [Hydractinia symbiolongicarpus]	XP_040201835.1	52.2	2.08e-123	XP_040201835.1 glutamine--fructose-6-phosphate aminotransferase [isomerizing] 1-like [Rana temporaria]
LOC130612095	XP_057289368.1	glutamine--fructose-6-phosphate aminotransferase [isomerizing] 2-like [Hydractinia symbiolongicarpus]	XP_019329369.1	52.3	4.02e-123	XP_019329369.1 PREDICTED: glutamine--fructose-6-phosphate aminotransferase [isomerizing] 2 [Aptenodytes forsteri]
LOC130612095	XP_057289368.1	glutamine--fructose-6-phosphate aminotransferase [isomerizing] 2-like [Hydractinia symbiolongicarpus]	XP_029439587.1	52.8	4.34e-123	XP_029439587.1 glutamine--fructose-6-phosphate aminotransferase [isomerizing] 2 isoform X3 [Rhinatrema bivittatum]
LOC130612095	XP_057289368.1	glutamine--fructose-6-phosphate aminotransferase [isomerizing] 2-like [Hydractinia symbiolongicarpus]	KAF2898549.1	53.7	4.92e-123	KAF2898549.1 hypothetical protein ILUMI_07620 [Ignelater luminosus]
LOC130612095	XP_057289368.1	glutamine--fructose-6-phosphate aminotransferase [isomerizing] 2-like [Hydractinia symbiolongicarpus]	XP_029439585.1	52.8	7.3e-123	XP_029439585.1 glutamine--fructose-6-phosphate aminotransferase [isomerizing] 2 isoform X2 [Rhinatrema bivittatum]
LOC130612095	XP_057289368.1	glutamine--fructose-6-phosphate aminotransferase [isomerizing] 2-like [Hydractinia symbiolongicarpus]	XP_034264656.1	52.8	7.33e-123	XP_034264656.1 glutamine--fructose-6-phosphate aminotransferase [isomerizing] 2 [Pantherophis guttatus]
LOC130612095	XP_057289368.1	glutamine--fructose-6-phosphate aminotransferase [isomerizing] 2-like [Hydractinia symbiolongicarpus]	XP_008850455.1	53.7	8.19e-123	XP_008850455.1 glutamine--fructose-6-phosphate aminotransferase [isomerizing] 2 [Nannospalax galili]
LOC130612095	XP_057289368.1	glutamine--fructose-6-phosphate aminotransferase [isomerizing] 2-like [Hydractinia symbiolongicarpus]	XP_029439584.1	52.8	9.57e-123	XP_029439584.1 glutamine--fructose-6-phosphate aminotransferase [isomerizing] 2 isoform X1 [Rhinatrema bivittatum]
LOC130612095	XP_057289368.1	glutamine--fructose-6-phosphate aminotransferase [isomerizing] 2-like [Hydractinia symbiolongicarpus]	XP_016056997.1	53.4	1.35e-122	XP_016056997.1 PREDICTED: glutamine--fructose-6-phosphate aminotransferase [isomerizing] 2 [Miniopterus natalensis]
LOC130612095	XP_057289368.1	glutamine--fructose-6-phosphate aminotransferase [isomerizing] 2-like [Hydractinia symbiolongicarpus]	KFZ69450.1	52.3	1.43e-122	KFZ69450.1 Glutamine--fructose-6-phosphate aminotransferase [isomerizing] 2, partial [Podiceps cristatus]
LOC130612095	XP_057289368.1	glutamine--fructose-6-phosphate aminotransferase [isomerizing] 2-like [Hydractinia symbiolongicarpus]	NP_001030153.1	53.7	1.63e-122	NP_001030153.1 glutamine--fructose-6-phosphate aminotransferase [isomerizing] 1 [Danio rerio]
LOC130612095	XP_057289368.1	glutamine--fructose-6-phosphate aminotransferase [isomerizing] 2-like [Hydractinia symbiolongicarpus]	BAG60100.1	53.4	2.2e-122	BAG60100.1 unnamed protein product [Homo sapiens]
LOC130612095	XP_057289368.1	glutamine--fructose-6-phosphate aminotransferase [isomerizing] 2-like [Hydractinia symbiolongicarpus]	XP_011832234.1	53.1	2.2e-122	XP_011832234.1 PREDICTED: glutamine--fructose-6-phosphate aminotransferase [isomerizing] 2 [Mandrillus leucophaeus]
LOC130612095	XP_057289368.1	glutamine--fructose-6-phosphate aminotransferase [isomerizing] 2-like [Hydractinia symbiolongicarpus]	XP_026552339.1	53.1	2.31e-122	XP_026552339.1 glutamine--fructose-6-phosphate aminotransferase [isomerizing] 2 [Pseudonaja textilis]
LOC130612095	XP_057289368.1	glutamine--fructose-6-phosphate aminotransferase [isomerizing] 2-like [Hydractinia symbiolongicarpus]	XP_019516981.1	53.1	2.31e-122	XP_019516981.1 PREDICTED: glutamine--fructose-6-phosphate aminotransferase [isomerizing] 2 [Hipposideros armiger]
LOC130612095	XP_057289368.1	glutamine--fructose-6-phosphate aminotransferase [isomerizing] 2-like [Hydractinia symbiolongicarpus]	XP_007421988.1	52.8	2.31e-122	XP_007421988.1 glutamine--fructose-6-phosphate aminotransferase [isomerizing] 2 [Python bivittatus]
LOC130612095	XP_057289368.1	glutamine--fructose-6-phosphate aminotransferase [isomerizing] 2-like [Hydractinia symbiolongicarpus]	XP_026053424.1	53.4	2.31e-122	XP_026053424.1 glutamine--fructose-6-phosphate aminotransferase [isomerizing] 1-like [Carassius auratus]
LOC130612096	XP_057289369.1	uncharacterized protein LOC130612096 [Hydractinia symbiolongicarpus]	XP_029183468.1	27.4	9.85e-55	XP_029183468.1 uncharacterized protein LOC114951445 [Acropora millepora]
LOC130612096	XP_057289369.1	uncharacterized protein LOC130612096 [Hydractinia symbiolongicarpus]	KXJ08051.1	26.4	3.01e-48	KXJ08051.1 hypothetical protein AC249_AIPGENE18725 [Exaiptasia diaphana]
LOC130612096	XP_057289369.1	uncharacterized protein LOC130612096 [Hydractinia symbiolongicarpus]	XP_029184171.1	27.5	3.24e-45	XP_029184171.1 uncharacterized protein LOC114952339 [Acropora millepora]
LOC130612096	XP_057289369.1	uncharacterized protein LOC130612096 [Hydractinia symbiolongicarpus]	XP_012556294.1	34.2	4.52e-44	XP_012556294.1 PREDICTED: uncharacterized protein LOC105844331 [Hydra vulgaris]
LOC130612096	XP_057289369.1	uncharacterized protein LOC130612096 [Hydractinia symbiolongicarpus]	XP_031550147.1	32.5	6.65e-37	XP_031550147.1 uncharacterized protein LOC116287598 [Actinia tenebrosa]
LOC130612096	XP_057289369.1	uncharacterized protein LOC130612096 [Hydractinia symbiolongicarpus]	XP_037517554.1	26.9	1.06e-36	XP_037517554.1 uncharacterized protein LOC119394329 [Rhipicephalus sanguineus]
LOC130612096	XP_057289369.1	uncharacterized protein LOC130612096 [Hydractinia symbiolongicarpus]	XP_037565513.1	28.2	1.45e-36	XP_037565513.1 uncharacterized protein LOC119445268 [Dermacentor silvarum]
LOC130612096	XP_057289369.1	uncharacterized protein LOC130612096 [Hydractinia symbiolongicarpus]	XP_037521849.1	26.8	3.62e-36	XP_037521849.1 uncharacterized protein LOC119399106 [Rhipicephalus sanguineus]
LOC130612096	XP_057289369.1	uncharacterized protein LOC130612096 [Hydractinia symbiolongicarpus]	XP_037567451.1	28.2	8.26e-36	XP_037567451.1 uncharacterized protein LOC119448017 [Dermacentor silvarum]
LOC130612096	XP_057289369.1	uncharacterized protein LOC130612096 [Hydractinia symbiolongicarpus]	XP_029182042.1	30.2	3.83e-32	XP_029182042.1 uncharacterized protein LOC114949910 [Acropora millepora]
LOC130612096	XP_057289369.1	uncharacterized protein LOC130612096 [Hydractinia symbiolongicarpus]	XP_029198649.1	29.3	8.45e-31	XP_029198649.1 uncharacterized protein LOC114963596 [Acropora millepora]
LOC130612096	XP_057289369.1	uncharacterized protein LOC130612096 [Hydractinia symbiolongicarpus]	XP_015760588.1	30	4.09e-30	XP_015760588.1 PREDICTED: uncharacterized protein LOC107339788 [Acropora digitifera]
LOC130612096	XP_057289369.1	uncharacterized protein LOC130612096 [Hydractinia symbiolongicarpus]	XP_034323645.1	26.8	5.48e-30	XP_034323645.1 uncharacterized protein LOC117688896 [Crassostrea gigas]
LOC130612096	XP_057289369.1	uncharacterized protein LOC130612096 [Hydractinia symbiolongicarpus]	XP_034331790.1	24.8	7.3e-30	XP_034331790.1 uncharacterized protein LOC117680337 [Crassostrea gigas]
LOC130612096	XP_057289369.1	uncharacterized protein LOC130612096 [Hydractinia symbiolongicarpus]	VDI41828.1	26.7	1.2e-29	VDI41828.1 Hypothetical predicted protein [Mytilus galloprovincialis]
LOC130612096	XP_057289369.1	uncharacterized protein LOC130612096 [Hydractinia symbiolongicarpus]	XP_033729693.1	25.5	1.28e-29	XP_033729693.1 uncharacterized protein LOC117318872 [Pecten maximus]
LOC130612096	XP_057289369.1	uncharacterized protein LOC130612096 [Hydractinia symbiolongicarpus]	KXJ15642.1	23.1	1.53e-29	KXJ15642.1 hypothetical protein AC249_AIPGENE11070 [Exaiptasia diaphana]
LOC130612096	XP_057289369.1	uncharacterized protein LOC130612096 [Hydractinia symbiolongicarpus]	XP_030071907.1	34.9	5.92e-28	XP_030071907.1 uncharacterized protein LOC115478581 [Microcaecilia unicolor]
LOC130612096	XP_057289369.1	uncharacterized protein LOC130612096 [Hydractinia symbiolongicarpus]	KXJ23378.1	24.9	6.7e-28	KXJ23378.1 hypothetical protein AC249_AIPGENE5189 [Exaiptasia diaphana]
LOC130612096	XP_057289369.1	uncharacterized protein LOC130612096 [Hydractinia symbiolongicarpus]	XP_034319763.1	33.2	7.99e-28	XP_034319763.1 uncharacterized protein LOC117687415 [Crassostrea gigas]
LOC130612096	XP_057289369.1	uncharacterized protein LOC130612096 [Hydractinia symbiolongicarpus]	XP_023211356.1	24.6	2.07e-26	XP_023211356.1 uncharacterized protein LOC111614206 isoform X1 [Centruroides sculpturatus]
LOC130612096	XP_057289369.1	uncharacterized protein LOC130612096 [Hydractinia symbiolongicarpus]	XP_029184179.1	24.5	3.95e-26	XP_029184179.1 uncharacterized protein LOC114952359 [Acropora millepora]
LOC130612096	XP_057289369.1	uncharacterized protein LOC130612096 [Hydractinia symbiolongicarpus]	XP_040064283.1	27.8	6.14e-26	XP_040064283.1 uncharacterized protein LOC120838429 [Ixodes scapularis]
LOC130612096	XP_057289369.1	uncharacterized protein LOC130612096 [Hydractinia symbiolongicarpus]	XP_022308732.1	25.3	1.02e-25	XP_022308732.1 uncharacterized protein LOC111114633 isoform X3 [Crassostrea virginica]
LOC130612096	XP_057289369.1	uncharacterized protein LOC130612096 [Hydractinia symbiolongicarpus]	XP_022308731.1	25.3	1.39e-25	XP_022308731.1 uncharacterized protein LOC111114633 isoform X2 [Crassostrea virginica]
LOC130612097	XP_057289370.1	endothelial differentiation-related factor 1 homolog [Hydractinia symbiolongicarpus]	XP_002165088.2	83.3	3.26e-78	XP_002165088.2 PREDICTED: endothelial differentiation-related factor 1 homolog [Hydra vulgaris]
LOC130612097	XP_057289370.1	endothelial differentiation-related factor 1 homolog [Hydractinia symbiolongicarpus]	XP_020610254.1	66.2	2.9e-61	XP_020610254.1 endothelial differentiation-related factor 1-like [Orbicella faveolata]
LOC130612097	XP_057289370.1	endothelial differentiation-related factor 1 homolog [Hydractinia symbiolongicarpus]	ELT88475.1	63.9	9.71e-61	ELT88475.1 hypothetical protein CAPTEDRAFT_21741 [Capitella teleta]
LOC130612097	XP_057289370.1	endothelial differentiation-related factor 1 homolog [Hydractinia symbiolongicarpus]	XP_029195598.1	65.8	1.57e-60	XP_029195598.1 endothelial differentiation-related factor 1-like [Acropora millepora]
LOC130612097	XP_057289370.1	endothelial differentiation-related factor 1 homolog [Hydractinia symbiolongicarpus]	XP_028408333.1	67.4	2.78e-60	XP_028408333.1 endothelial differentiation-related factor 1-like [Dendronephthya gigantea]
LOC130612097	XP_057289370.1	endothelial differentiation-related factor 1 homolog [Hydractinia symbiolongicarpus]	XP_022794397.1	65.1	9.05e-60	XP_022794397.1 endothelial differentiation-related factor 1 homolog [Stylophora pistillata]
LOC130612097	XP_057289370.1	endothelial differentiation-related factor 1 homolog [Hydractinia symbiolongicarpus]	XP_001626741.1	64.6	1.99e-58	XP_001626741.1 endothelial differentiation-related factor 1 [Nematostella vectensis]
LOC130612097	XP_057289370.1	endothelial differentiation-related factor 1 homolog [Hydractinia symbiolongicarpus]	XP_033501985.1	66	1.68e-57	XP_033501985.1 endothelial differentiation-related factor 1 homolog [Epinephelus lanceolatus]
LOC130612097	XP_057289370.1	endothelial differentiation-related factor 1 homolog [Hydractinia symbiolongicarpus]	XP_008324180.1	66	4.81e-57	XP_008324180.1 endothelial differentiation-related factor 1 [Cynoglossus semilaevis]
LOC130612097	XP_057289370.1	endothelial differentiation-related factor 1 homolog [Hydractinia symbiolongicarpus]	XP_033119185.1	63.8	9.69e-57	XP_033119185.1 endothelial differentiation-related factor 1 homolog [Anneissia japonica]
LOC130612097	XP_057289370.1	endothelial differentiation-related factor 1 homolog [Hydractinia symbiolongicarpus]	XP_002735440.2	62.9	1e-56	XP_002735440.2 PREDICTED: LOW QUALITY PROTEIN: endothelial differentiation-related factor 1 homolog [Saccoglossus kowalevskii]
LOC130612097	XP_057289370.1	endothelial differentiation-related factor 1 homolog [Hydractinia symbiolongicarpus]	XP_017777998.1	63.4	1.29e-56	XP_017777998.1 PREDICTED: endothelial differentiation-related factor 1-like [Nicrophorus vespilloides]
LOC130612097	XP_057289370.1	endothelial differentiation-related factor 1 homolog [Hydractinia symbiolongicarpus]	XP_017315546.1	62.6	1.37e-56	XP_017315546.1 PREDICTED: endothelial differentiation-related factor 1 homolog [Ictalurus punctatus]
LOC130612097	XP_057289370.1	endothelial differentiation-related factor 1 homolog [Hydractinia symbiolongicarpus]	XP_020912529.1	63	2.02e-56	XP_020912529.1 endothelial differentiation-related factor 1 [Exaiptasia diaphana]
LOC130612097	XP_057289370.1	endothelial differentiation-related factor 1 homolog [Hydractinia symbiolongicarpus]	XP_966347.1	62.7	2.6e-56	XP_966347.1 PREDICTED: endothelial differentiation-related factor 1 homolog isoform X1 [Tribolium castaneum]
LOC130612097	XP_057289370.1	endothelial differentiation-related factor 1 homolog [Hydractinia symbiolongicarpus]	RZC43182.1	62	3.69e-56	RZC43182.1 endothelial differentiation-related factor 1 -like protein [Asbolus verrucosus]
LOC130612097	XP_057289370.1	endothelial differentiation-related factor 1 homolog [Hydractinia symbiolongicarpus]	XP_035684542.1	59.2	5.58e-56	XP_035684542.1 endothelial differentiation-related factor 1 homolog [Branchiostoma floridae]
LOC130612097	XP_057289370.1	endothelial differentiation-related factor 1 homolog [Hydractinia symbiolongicarpus]	KAF2883145.1	61.3	7.43e-56	KAF2883145.1 hypothetical protein ILUMI_23013 [Ignelater luminosus]
LOC130612097	XP_057289370.1	endothelial differentiation-related factor 1 homolog [Hydractinia symbiolongicarpus]	XP_019640969.1	59.2	2.27e-55	XP_019640969.1 PREDICTED: endothelial differentiation-related factor 1 homolog [Branchiostoma belcheri]
LOC130612097	XP_057289370.1	endothelial differentiation-related factor 1 homolog [Hydractinia symbiolongicarpus]	XP_034156800.1	61.9	2.27e-55	XP_034156800.1 endothelial differentiation-related factor 1 homolog [Pangasianodon hypophthalmus]
LOC130612097	XP_057289370.1	endothelial differentiation-related factor 1 homolog [Hydractinia symbiolongicarpus]	XP_035230834.1	66.2	2.58e-55	XP_035230834.1 endothelial differentiation-related factor 1-like [Stegodyphus dumicola]
LOC130612097	XP_057289370.1	endothelial differentiation-related factor 1 homolog [Hydractinia symbiolongicarpus]	XP_012724415.1	62.6	3.12e-55	XP_012724415.1 endothelial differentiation-related factor 1 homolog [Fundulus heteroclitus]
LOC130612097	XP_057289370.1	endothelial differentiation-related factor 1 homolog [Hydractinia symbiolongicarpus]	XP_019866089.1	62.9	3.12e-55	XP_019866089.1 PREDICTED: endothelial differentiation-related factor 1 homolog [Aethina tumida]
LOC130612097	XP_057289370.1	endothelial differentiation-related factor 1 homolog [Hydractinia symbiolongicarpus]	XP_009013737.1	61.9	3.12e-55	XP_009013737.1 hypothetical protein HELRODRAFT_110237 [Helobdella robusta]
LOC130612097	XP_057289370.1	endothelial differentiation-related factor 1 homolog [Hydractinia symbiolongicarpus]	XP_019938157.1	63.9	3.22e-55	XP_019938157.1 PREDICTED: endothelial differentiation-related factor 1 [Paralichthys olivaceus]
LOC130612098	XP_057289372.1	four and a half LIM domains protein 1-like [Hydractinia symbiolongicarpus]	XP_031564346.1	37.9	2.79e-37	XP_031564346.1 four and a half LIM domains protein 2-like [Actinia tenebrosa]
LOC130612098	XP_057289372.1	four and a half LIM domains protein 1-like [Hydractinia symbiolongicarpus]	XP_027202990.1	34.5	1.05e-23	XP_027202990.1 uncharacterized protein LOC113796898 isoform X3 [Dermatophagoides pteronyssinus]
LOC130612098	XP_057289372.1	four and a half LIM domains protein 1-like [Hydractinia symbiolongicarpus]	XP_027202988.1	34.5	1.06e-23	XP_027202988.1 uncharacterized protein LOC113796898 isoform X1 [Dermatophagoides pteronyssinus]
LOC130612098	XP_057289372.1	four and a half LIM domains protein 1-like [Hydractinia symbiolongicarpus]	XP_027202992.1	34.9	2.65e-23	XP_027202992.1 uncharacterized protein LOC113796898 isoform X4 [Dermatophagoides pteronyssinus]
LOC130612098	XP_057289372.1	four and a half LIM domains protein 1-like [Hydractinia symbiolongicarpus]	XP_027202993.1	33.1	3.6e-23	XP_027202993.1 uncharacterized protein LOC113796898 isoform X5 [Dermatophagoides pteronyssinus]
LOC130612098	XP_057289372.1	four and a half LIM domains protein 1-like [Hydractinia symbiolongicarpus]	CAD7650737.1	34.5	1.68e-22	CAD7650737.1 unnamed protein product, partial [Oppiella nova]
LOC130612098	XP_057289372.1	four and a half LIM domains protein 1-like [Hydractinia symbiolongicarpus]	XP_020610836.1	31.9	3.68e-22	XP_020610836.1 prickle-like protein 3 isoform X2 [Orbicella faveolata]
LOC130612098	XP_057289372.1	four and a half LIM domains protein 1-like [Hydractinia symbiolongicarpus]	XP_020610835.1	31.9	3.76e-22	XP_020610835.1 prickle-like protein 3 isoform X1 [Orbicella faveolata]
LOC130612098	XP_057289372.1	four and a half LIM domains protein 1-like [Hydractinia symbiolongicarpus]	XP_017460539.1	33.3	5.57e-22	XP_017460539.1 PREDICTED: paxillin-like, partial [Rhagoletis zephyria]
LOC130612098	XP_057289372.1	four and a half LIM domains protein 1-like [Hydractinia symbiolongicarpus]	KPM04587.1	33.3	1.87e-21	KPM04587.1 Paxillin-like protein [Sarcoptes scabiei]
LOC130612098	XP_057289372.1	four and a half LIM domains protein 1-like [Hydractinia symbiolongicarpus]	KAF7494159.1	33.3	1.98e-21	KAF7494159.1 Transforming growth factor beta-1-induced transcript 1 protein [Sarcoptes scabiei]
LOC130612098	XP_057289372.1	four and a half LIM domains protein 1-like [Hydractinia symbiolongicarpus]	XP_021348703.1	32.6	4.48e-21	XP_021348703.1 PDZ and LIM domain protein 7-like isoform X6 [Mizuhopecten yessoensis]
LOC130612098	XP_057289372.1	four and a half LIM domains protein 1-like [Hydractinia symbiolongicarpus]	XP_021348702.1	32.6	4.59e-21	XP_021348702.1 PDZ and LIM domain protein 7-like isoform X5 [Mizuhopecten yessoensis]
LOC130612098	XP_057289372.1	four and a half LIM domains protein 1-like [Hydractinia symbiolongicarpus]	XP_021348701.1	32.6	4.62e-21	XP_021348701.1 PDZ and LIM domain protein 7-like isoform X4 [Mizuhopecten yessoensis]
LOC130612098	XP_057289372.1	four and a half LIM domains protein 1-like [Hydractinia symbiolongicarpus]	XP_021348700.1	32.6	4.62e-21	XP_021348700.1 PDZ and LIM domain protein 7-like isoform X3 [Mizuhopecten yessoensis]
LOC130612098	XP_057289372.1	four and a half LIM domains protein 1-like [Hydractinia symbiolongicarpus]	XP_021348699.1	32.6	4.64e-21	XP_021348699.1 PDZ and LIM domain protein 7-like isoform X2 [Mizuhopecten yessoensis]
LOC130612098	XP_057289372.1	four and a half LIM domains protein 1-like [Hydractinia symbiolongicarpus]	XP_021348698.1	32.6	4.65e-21	XP_021348698.1 PDZ and LIM domain protein 7-like isoform X1 [Mizuhopecten yessoensis]
LOC130612098	XP_057289372.1	four and a half LIM domains protein 1-like [Hydractinia symbiolongicarpus]	NXK41388.1	33.3	8.51e-21	NXK41388.1 FBLI1 protein [Piprites chloris]
LOC130612098	XP_057289372.1	four and a half LIM domains protein 1-like [Hydractinia symbiolongicarpus]	XP_033735520.1	32	3.6e-20	XP_033735520.1 PDZ and LIM domain protein Zasp-like isoform X8 [Pecten maximus]
LOC130612098	XP_057289372.1	four and a half LIM domains protein 1-like [Hydractinia symbiolongicarpus]	XP_033735439.1	32	3.71e-20	XP_033735439.1 PDZ and LIM domain protein 7-like isoform X7 [Pecten maximus]
LOC130612098	XP_057289372.1	four and a half LIM domains protein 1-like [Hydractinia symbiolongicarpus]	CAD7646804.1	31	3.78e-20	CAD7646804.1 unnamed protein product, partial [Medioppia subpectinata]
LOC130612098	XP_057289372.1	four and a half LIM domains protein 1-like [Hydractinia symbiolongicarpus]	XP_033735358.1	32	3.92e-20	XP_033735358.1 PDZ and LIM domain protein 7-like isoform X6 [Pecten maximus]
LOC130612098	XP_057289372.1	four and a half LIM domains protein 1-like [Hydractinia symbiolongicarpus]	XP_033735281.1	32	3.97e-20	XP_033735281.1 PDZ and LIM domain protein 7-like isoform X5 [Pecten maximus]
LOC130612098	XP_057289372.1	four and a half LIM domains protein 1-like [Hydractinia symbiolongicarpus]	XP_033735202.1	32	4.02e-20	XP_033735202.1 PDZ and LIM domain protein 7-like isoform X4 [Pecten maximus]
LOC130612098	XP_057289372.1	four and a half LIM domains protein 1-like [Hydractinia symbiolongicarpus]	XP_033735117.1	32	4.04e-20	XP_033735117.1 PDZ and LIM domain protein 7-like isoform X3 [Pecten maximus]
LOC130612099	XP_057289373.1	Rieske domain-containing protein-like [Hydractinia symbiolongicarpus]	XP_012554213.1	53	1.66e-59	XP_012554213.1 PREDICTED: uncharacterized protein LOC100197559 [Hydra vulgaris]
LOC130612099	XP_057289373.1	Rieske domain-containing protein-like [Hydractinia symbiolongicarpus]	XP_011681340.1	51.4	5.65e-42	XP_011681340.1 Rieske domain-containing protein-like [Strongylocentrotus purpuratus]
LOC130612099	XP_057289373.1	Rieske domain-containing protein-like [Hydractinia symbiolongicarpus]	XP_030845029.1	51.4	9.4e-42	XP_030845029.1 Rieske domain-containing protein [Strongylocentrotus purpuratus]
LOC130612099	XP_057289373.1	Rieske domain-containing protein-like [Hydractinia symbiolongicarpus]	CAC5391212.1	43.9	4.66e-40	CAC5391212.1 unnamed protein product [Mytilus coruscus]
LOC130612099	XP_057289373.1	Rieske domain-containing protein-like [Hydractinia symbiolongicarpus]	XP_033751766.1	45	3.98e-39	XP_033751766.1 Rieske domain-containing protein-like [Pecten maximus]
LOC130612099	XP_057289373.1	Rieske domain-containing protein-like [Hydractinia symbiolongicarpus]	VDI63724.1	43.2	1.06e-38	VDI63724.1 Hypothetical predicted protein [Mytilus galloprovincialis]
LOC130612099	XP_057289373.1	Rieske domain-containing protein-like [Hydractinia symbiolongicarpus]	XP_021371583.1	45	8.56e-38	XP_021371583.1 Rieske domain-containing protein-like [Mizuhopecten yessoensis]
LOC130612099	XP_057289373.1	Rieske domain-containing protein-like [Hydractinia symbiolongicarpus]	XP_002740651.1	45.5	2.5e-37	XP_002740651.1 PREDICTED: Rieske domain-containing protein-like [Saccoglossus kowalevskii]
LOC130612099	XP_057289373.1	Rieske domain-containing protein-like [Hydractinia symbiolongicarpus]	XP_031566428.1	40.8	3.29e-36	XP_031566428.1 Rieske domain-containing protein-like [Actinia tenebrosa]
LOC130612099	XP_057289373.1	Rieske domain-containing protein-like [Hydractinia symbiolongicarpus]	XP_022289937.1	44.9	1.1e-35	XP_022289937.1 Rieske domain-containing protein-like [Crassostrea virginica]
LOC130612099	XP_057289373.1	Rieske domain-containing protein-like [Hydractinia symbiolongicarpus]	PIK46547.1	49.3	1.29e-35	PIK46547.1 putative Rieske domain-containing protein-like [Apostichopus japonicus]
LOC130612099	XP_057289373.1	Rieske domain-containing protein-like [Hydractinia symbiolongicarpus]	XP_020899500.1	42.6	6.83e-35	XP_020899500.1 Rieske domain-containing protein-like [Exaiptasia diaphana]
LOC130612099	XP_057289373.1	Rieske domain-containing protein-like [Hydractinia symbiolongicarpus]	VDI63723.1	51.9	3.84e-34	VDI63723.1 Hypothetical predicted protein [Mytilus galloprovincialis]
LOC130612099	XP_057289373.1	Rieske domain-containing protein-like [Hydractinia symbiolongicarpus]	XP_020620605.1	40.1	4.61e-34	XP_020620605.1 uncharacterized protein LOC110058313 isoform X2 [Orbicella faveolata]
LOC130612099	XP_057289373.1	Rieske domain-containing protein-like [Hydractinia symbiolongicarpus]	XP_013382072.1	44.1	1.34e-33	XP_013382072.1 Rieske domain-containing protein [Lingula anatina]
LOC130612099	XP_057289373.1	Rieske domain-containing protein-like [Hydractinia symbiolongicarpus]	XP_022790812.1	40.9	1.89e-33	XP_022790812.1 Rieske domain-containing protein-like isoform X2 [Stylophora pistillata]
LOC130612099	XP_057289373.1	Rieske domain-containing protein-like [Hydractinia symbiolongicarpus]	XP_027042308.1	40.4	3.47e-33	XP_027042308.1 Rieske domain-containing protein-like [Pocillopora damicornis]
LOC130612099	XP_057289373.1	Rieske domain-containing protein-like [Hydractinia symbiolongicarpus]	XP_035673539.1	46.1	5.49e-33	XP_035673539.1 uncharacterized protein LOC118413964 [Branchiostoma floridae]
LOC130612099	XP_057289373.1	Rieske domain-containing protein-like [Hydractinia symbiolongicarpus]	XP_032236727.1	38.4	7.79e-33	XP_032236727.1 Rieske domain-containing protein-like [Nematostella vectensis]
LOC130612099	XP_057289373.1	Rieske domain-containing protein-like [Hydractinia symbiolongicarpus]	XP_019641404.1	44	1.14e-31	XP_019641404.1 PREDICTED: uncharacterized protein LOC109482946 [Branchiostoma belcheri]
LOC130612099	XP_057289373.1	Rieske domain-containing protein-like [Hydractinia symbiolongicarpus]	ELT91020.1	41.5	1.86e-31	ELT91020.1 hypothetical protein CAPTEDRAFT_200608 [Capitella teleta]
LOC130612099	XP_057289373.1	Rieske domain-containing protein-like [Hydractinia symbiolongicarpus]	XP_009051679.1	39.2	2.41e-31	XP_009051679.1 hypothetical protein LOTGIDRAFT_152940 [Lottia gigantea]
LOC130612099	XP_057289373.1	Rieske domain-containing protein-like [Hydractinia symbiolongicarpus]	RMX60091.1	47.7	6.56e-30	RMX60091.1 hypothetical protein pdam_00004505 [Pocillopora damicornis]
LOC130612099	XP_057289373.1	Rieske domain-containing protein-like [Hydractinia symbiolongicarpus]	XP_025087976.1	45.9	1.05e-29	XP_025087976.1 Rieske domain-containing protein-like [Pomacea canaliculata]
LOC130612099	XP_057289373.1	Rieske domain-containing protein-like [Hydractinia symbiolongicarpus]	XP_014783605.1	39.3	5.26e-28	XP_014783605.1 PREDICTED: Rieske domain-containing protein-like [Octopus bimaculoides]
LOC130612100	XP_057289374.1	uncharacterized protein LOC130612100 [Hydractinia symbiolongicarpus]	-	-	-	-
LOC130612101	XP_057289375.1	chondroitin proteoglycan-2-like [Hydractinia symbiolongicarpus]	XP_012559915.1	33	1.67e-131	XP_012559915.1 PREDICTED: uncharacterized protein LOC100210597 [Hydra vulgaris]
LOC130612101	XP_057289375.1	chondroitin proteoglycan-2-like [Hydractinia symbiolongicarpus]	KAF3693508.1	31.1	1.52e-85	KAF3693508.1 Chondroitin proteoglycan 2 Precursor [Channa argus]
LOC130612101	XP_057289375.1	chondroitin proteoglycan-2-like [Hydractinia symbiolongicarpus]	KAG2467919.1	29.6	9.4e-80	KAG2467919.1 CHIT1 protein, partial [Polypterus senegalus]
LOC130612101	XP_057289375.1	chondroitin proteoglycan-2-like [Hydractinia symbiolongicarpus]	XP_031560317.1	35.7	1.08e-78	XP_031560317.1 chondroitin proteoglycan 2-like isoform X1 [Actinia tenebrosa]
LOC130612101	XP_057289375.1	chondroitin proteoglycan-2-like [Hydractinia symbiolongicarpus]	XP_039605054.1	29.5	1.53e-77	XP_039605054.1 chitin-binding domain protein cbd-1-like isoform X1 [Polypterus senegalus]
LOC130612101	XP_057289375.1	chondroitin proteoglycan-2-like [Hydractinia symbiolongicarpus]	XP_031560324.1	33.3	3.1e-67	XP_031560324.1 chondroitin proteoglycan 2-like isoform X2 [Actinia tenebrosa]
LOC130612101	XP_057289375.1	chondroitin proteoglycan-2-like [Hydractinia symbiolongicarpus]	XP_039605055.1	31.2	2.89e-65	XP_039605055.1 chitin-binding domain protein cbd-1-like isoform X2 [Polypterus senegalus]
LOC130612101	XP_057289375.1	chondroitin proteoglycan-2-like [Hydractinia symbiolongicarpus]	KXJ11604.1	32.4	4.74e-65	KXJ11604.1 Chondroitin proteoglycan 2 [Exaiptasia diaphana]
LOC130612101	XP_057289375.1	chondroitin proteoglycan-2-like [Hydractinia symbiolongicarpus]	XP_028516181.1	32.8	5.7e-63	XP_028516181.1 uncharacterized protein LOC110243551 [Exaiptasia diaphana]
LOC130612101	XP_057289375.1	chondroitin proteoglycan-2-like [Hydractinia symbiolongicarpus]	XP_028654613.1	30.1	3.15e-62	XP_028654613.1 uncharacterized protein LOC114649278 [Erpetoichthys calabaricus]
LOC130612101	XP_057289375.1	chondroitin proteoglycan-2-like [Hydractinia symbiolongicarpus]	XP_039605065.1	28.2	2.52e-58	XP_039605065.1 chondroitin proteoglycan 2-like isoform X2 [Polypterus senegalus]
LOC130612101	XP_057289375.1	chondroitin proteoglycan-2-like [Hydractinia symbiolongicarpus]	XP_039605064.1	28.2	3.54e-58	XP_039605064.1 chondroitin proteoglycan 2-like isoform X1 [Polypterus senegalus]
LOC130612101	XP_057289375.1	chondroitin proteoglycan-2-like [Hydractinia symbiolongicarpus]	XP_032218734.1	32.1	1.46e-56	XP_032218734.1 chondroitin proteoglycan 2 isoform X2 [Nematostella vectensis]
LOC130612101	XP_057289375.1	chondroitin proteoglycan-2-like [Hydractinia symbiolongicarpus]	XP_001638232.1	32	4.02e-56	XP_001638232.1 chondroitin proteoglycan 2 isoform X1 [Nematostella vectensis]
LOC130612101	XP_057289375.1	chondroitin proteoglycan-2-like [Hydractinia symbiolongicarpus]	XP_035675275.1	30	2.71e-48	XP_035675275.1 uncharacterized protein LOC118415011 [Branchiostoma floridae]
LOC130612101	XP_057289375.1	chondroitin proteoglycan-2-like [Hydractinia symbiolongicarpus]	XP_035905149.1	25.5	8.14e-47	XP_035905149.1 uncharacterized protein LOC118509100 [Anopheles stephensi]
LOC130612101	XP_057289375.1	chondroitin proteoglycan-2-like [Hydractinia symbiolongicarpus]	XP_037344482.1	26.8	1.1e-46	XP_037344482.1 chondroitin proteoglycan-2-like isoform X3 [Pungitius pungitius]
LOC130612101	XP_057289375.1	chondroitin proteoglycan-2-like [Hydractinia symbiolongicarpus]	XP_037344481.1	26.8	1.22e-46	XP_037344481.1 chondroitin proteoglycan-2-like isoform X2 [Pungitius pungitius]
LOC130612101	XP_057289375.1	chondroitin proteoglycan-2-like [Hydractinia symbiolongicarpus]	XP_037344480.1	26.8	1.51e-46	XP_037344480.1 chondroitin proteoglycan-2-like isoform X1 [Pungitius pungitius]
LOC130612101	XP_057289375.1	chondroitin proteoglycan-2-like [Hydractinia symbiolongicarpus]	XP_001237083.2	24.5	4.58e-46	XP_001237083.2 AGAP007368-PA [Anopheles gambiae str. PEST]
LOC130612101	XP_057289375.1	chondroitin proteoglycan-2-like [Hydractinia symbiolongicarpus]	XP_040154917.1	24.5	4.58e-46	XP_040154917.1 uncharacterized protein LOC120895524 [Anopheles arabiensis]
LOC130612101	XP_057289375.1	chondroitin proteoglycan-2-like [Hydractinia symbiolongicarpus]	XP_035687164.1	29.2	3.51e-40	XP_035687164.1 uncharacterized protein LOC118423210 [Branchiostoma floridae]
LOC130612101	XP_057289375.1	chondroitin proteoglycan-2-like [Hydractinia symbiolongicarpus]	XP_028654614.1	28.8	2.2e-39	XP_028654614.1 chitin-binding domain protein cbd-1-like [Erpetoichthys calabaricus]
LOC130612101	XP_057289375.1	chondroitin proteoglycan-2-like [Hydractinia symbiolongicarpus]	XP_033113936.1	28.6	2.38e-39	XP_033113936.1 fibrillin-2-like, partial [Anneissia japonica]
LOC130612101	XP_057289375.1	chondroitin proteoglycan-2-like [Hydractinia symbiolongicarpus]	RNA35408.1	25	2.59e-39	RNA35408.1 Chondroitin proteoglycan 2 [Brachionus plicatilis]
LOC130612103	XP_057289376.1	protein TSSC4-like [Hydractinia symbiolongicarpus]	XP_012561233.1	40	3.15e-29	XP_012561233.1 PREDICTED: protein TSSC4-like [Hydra vulgaris]
LOC130612103	XP_057289376.1	protein TSSC4-like [Hydractinia symbiolongicarpus]	XP_022785787.1	30.5	4.61e-16	XP_022785787.1 protein TSSC4-like [Stylophora pistillata]
LOC130612103	XP_057289376.1	protein TSSC4-like [Hydractinia symbiolongicarpus]	PFX28514.1	32.5	1.31e-15	PFX28514.1 hypothetical protein AWC38_SpisGene6778 [Stylophora pistillata]
LOC130612103	XP_057289376.1	protein TSSC4-like [Hydractinia symbiolongicarpus]	XP_027036602.1	30	5.18e-15	XP_027036602.1 protein TSSC4-like [Pocillopora damicornis]
LOC130612103	XP_057289376.1	protein TSSC4-like [Hydractinia symbiolongicarpus]	XP_031551506.1	29.6	3.25e-14	XP_031551506.1 protein TSSC4-like [Actinia tenebrosa]
LOC130612103	XP_057289376.1	protein TSSC4-like [Hydractinia symbiolongicarpus]	XP_020618405.1	30	5.31e-13	XP_020618405.1 uncharacterized protein LOC110056290 [Orbicella faveolata]
LOC130612103	XP_057289376.1	protein TSSC4-like [Hydractinia symbiolongicarpus]	KXJ27777.1	44.3	5.67e-13	KXJ27777.1 hypothetical protein AC249_AIPGENE9120 [Exaiptasia diaphana]
LOC130612103	XP_057289376.1	protein TSSC4-like [Hydractinia symbiolongicarpus]	XP_020894699.1	44.3	1.25e-12	XP_020894699.1 protein TSSC4 [Exaiptasia diaphana]
LOC130612103	XP_057289376.1	protein TSSC4-like [Hydractinia symbiolongicarpus]	XP_001636707.1	32.4	2.42e-11	XP_001636707.1 protein TSSC4 [Nematostella vectensis]
LOC130612103	XP_057289376.1	protein TSSC4-like [Hydractinia symbiolongicarpus]	XP_015769266.1	37.5	2.31e-10	XP_015769266.1 PREDICTED: uncharacterized protein LOC107347804 [Acropora digitifera]
LOC130612103	XP_057289376.1	protein TSSC4-like [Hydractinia symbiolongicarpus]	XP_029194302.1	37.5	3.19e-10	XP_029194302.1 uncharacterized protein LOC114960186 [Acropora millepora]
LOC130612103	XP_057289376.1	protein TSSC4-like [Hydractinia symbiolongicarpus]	XP_028394017.1	38.5	2.19e-07	XP_028394017.1 uncharacterized protein LOC114518252 [Dendronephthya gigantea]
LOC130612103	XP_057289376.1	protein TSSC4-like [Hydractinia symbiolongicarpus]	XP_038126784.1	31.7	0.000936	XP_038126784.1 protein TSSC4 [Cyprinodon tularosa]
LOC130612104	XP_057289377.1	metabotropic glutamate receptor 3-like [Hydractinia symbiolongicarpus]	XP_012562521.1	28.5	5.54e-108	XP_012562521.1 PREDICTED: metabotropic glutamate receptor 3-like [Hydra vulgaris]
LOC130612104	XP_057289377.1	metabotropic glutamate receptor 3-like [Hydractinia symbiolongicarpus]	XP_012555770.1	29	3.22e-100	XP_012555770.1 PREDICTED: metabotropic glutamate receptor 3-like [Hydra vulgaris]
LOC130612104	XP_057289377.1	metabotropic glutamate receptor 3-like [Hydractinia symbiolongicarpus]	XP_012555362.1	28.1	1.08e-89	XP_012555362.1 PREDICTED: metabotropic glutamate receptor 3-like [Hydra vulgaris]
LOC130612104	XP_057289377.1	metabotropic glutamate receptor 3-like [Hydractinia symbiolongicarpus]	XP_028391281.1	27.3	1.4e-63	XP_028391281.1 metabotropic glutamate receptor 7-like [Dendronephthya gigantea]
LOC130612104	XP_057289377.1	metabotropic glutamate receptor 3-like [Hydractinia symbiolongicarpus]	EFA11126.2	28.5	4.83e-62	EFA11126.2 Metabotropic glutamate receptor-like Protein [Tribolium castaneum]
LOC130612104	XP_057289377.1	metabotropic glutamate receptor 3-like [Hydractinia symbiolongicarpus]	XP_029835491.1	26	1.27e-61	XP_029835491.1 metabotropic glutamate receptor [Ixodes scapularis]
LOC130612104	XP_057289377.1	metabotropic glutamate receptor 3-like [Hydractinia symbiolongicarpus]	XP_008200606.1	28.5	4.77e-61	XP_008200606.1 PREDICTED: metabotropic glutamate receptor isoform X1 [Tribolium castaneum]
LOC130612104	XP_057289377.1	metabotropic glutamate receptor 3-like [Hydractinia symbiolongicarpus]	XP_006820959.1	25.8	3.2e-60	XP_006820959.1 PREDICTED: metabotropic glutamate receptor 3-like [Saccoglossus kowalevskii]
LOC130612104	XP_057289377.1	metabotropic glutamate receptor 3-like [Hydractinia symbiolongicarpus]	XP_007253330.2	28.2	4.94e-60	XP_007253330.2 metabotropic glutamate receptor 2 [Astyanax mexicanus]
LOC130612104	XP_057289377.1	metabotropic glutamate receptor 3-like [Hydractinia symbiolongicarpus]	XP_015793759.1	27.5	1.47e-59	XP_015793759.1 metabotropic glutamate receptor 3 isoform X1 [Tetranychus urticae]
LOC130612104	XP_057289377.1	metabotropic glutamate receptor 3-like [Hydractinia symbiolongicarpus]	XP_037280652.1	26.4	3.08e-59	XP_037280652.1 LOW QUALITY PROTEIN: metabotropic glutamate receptor-like [Rhipicephalus microplus]
LOC130612104	XP_057289377.1	metabotropic glutamate receptor 3-like [Hydractinia symbiolongicarpus]	XP_015836808.1	28.7	6.14e-59	XP_015836808.1 PREDICTED: metabotropic glutamate receptor isoform X3 [Tribolium castaneum]
LOC130612104	XP_057289377.1	metabotropic glutamate receptor 3-like [Hydractinia symbiolongicarpus]	XP_015836806.1	28.7	7.55e-59	XP_015836806.1 PREDICTED: metabotropic glutamate receptor isoform X2 [Tribolium castaneum]
LOC130612104	XP_057289377.1	metabotropic glutamate receptor 3-like [Hydractinia symbiolongicarpus]	KAG0409846.1	25.6	1.56e-58	KAG0409846.1 hypothetical protein HPB47_013035 [Ixodes persulcatus]
LOC130612104	XP_057289377.1	metabotropic glutamate receptor 3-like [Hydractinia symbiolongicarpus]	CAD7094169.1	27.7	1.72e-58	CAD7094169.1 unnamed protein product [Hermetia illucens]
LOC130612104	XP_057289377.1	metabotropic glutamate receptor 3-like [Hydractinia symbiolongicarpus]	XP_018322676.1	27.6	1.81e-58	XP_018322676.1 metabotropic glutamate receptor isoform X2 [Agrilus planipennis]
LOC130612104	XP_057289377.1	metabotropic glutamate receptor 3-like [Hydractinia symbiolongicarpus]	XP_018322673.1	27.6	2.11e-58	XP_018322673.1 metabotropic glutamate receptor isoform X1 [Agrilus planipennis]
LOC130612104	XP_057289377.1	metabotropic glutamate receptor 3-like [Hydractinia symbiolongicarpus]	XP_037925369.1	27.7	2.15e-58	XP_037925369.1 metabotropic glutamate receptor isoform X2 [Hermetia illucens]
LOC130612104	XP_057289377.1	metabotropic glutamate receptor 3-like [Hydractinia symbiolongicarpus]	XP_019754965.1	27	2.47e-58	XP_019754965.1 PREDICTED: metabotropic glutamate receptor [Dendroctonus ponderosae]
LOC130612104	XP_057289377.1	metabotropic glutamate receptor 3-like [Hydractinia symbiolongicarpus]	XP_037925368.1	27.7	2.49e-58	XP_037925368.1 metabotropic glutamate receptor isoform X1 [Hermetia illucens]
LOC130612104	XP_057289377.1	metabotropic glutamate receptor 3-like [Hydractinia symbiolongicarpus]	XP_037519982.1	26.3	3.13e-58	XP_037519982.1 metabotropic glutamate receptor-like isoform X3 [Rhipicephalus sanguineus]
LOC130612104	XP_057289377.1	metabotropic glutamate receptor 3-like [Hydractinia symbiolongicarpus]	XP_037519981.1	26.3	3.61e-58	XP_037519981.1 metabotropic glutamate receptor-like isoform X2 [Rhipicephalus sanguineus]
LOC130612104	XP_057289377.1	metabotropic glutamate receptor 3-like [Hydractinia symbiolongicarpus]	XP_022243237.1	26.6	3.86e-58	XP_022243237.1 metabotropic glutamate receptor-like isoform X2 [Limulus polyphemus]
LOC130612104	XP_057289377.1	metabotropic glutamate receptor 3-like [Hydractinia symbiolongicarpus]	XP_030632566.1	26.7	4.92e-58	XP_030632566.1 metabotropic glutamate receptor 2-like [Chanos chanos]
LOC130612104	XP_057289377.1	metabotropic glutamate receptor 3-like [Hydractinia symbiolongicarpus]	XP_037519980.1	26.3	5.22e-58	XP_037519980.1 metabotropic glutamate receptor-like isoform X1 [Rhipicephalus sanguineus]
LOC130612105	XP_057289378.1	uncharacterized protein LOC130612105 [Hydractinia symbiolongicarpus]	XP_012561547.1	38	3.83e-106	XP_012561547.1 PREDICTED: uncharacterized protein LOC100201110 [Hydra vulgaris]
LOC130612105	XP_057289378.1	uncharacterized protein LOC130612105 [Hydractinia symbiolongicarpus]	XP_031568759.1	35.2	1.49e-101	XP_031568759.1 MAM and LDL-receptor class A domain-containing protein 2-like [Actinia tenebrosa]
LOC130612105	XP_057289378.1	uncharacterized protein LOC130612105 [Hydractinia symbiolongicarpus]	XP_028405803.1	35	6.1e-101	XP_028405803.1 uncharacterized protein LOC114528384 [Dendronephthya gigantea]
LOC130612105	XP_057289378.1	uncharacterized protein LOC130612105 [Hydractinia symbiolongicarpus]	RMX53432.1	32.7	1.7e-100	RMX53432.1 hypothetical protein pdam_00022004 [Pocillopora damicornis]
LOC130612105	XP_057289378.1	uncharacterized protein LOC130612105 [Hydractinia symbiolongicarpus]	XP_027060313.1	32.7	5.33e-100	XP_027060313.1 uncharacterized protein LOC113686839 isoform X2 [Pocillopora damicornis]
LOC130612105	XP_057289378.1	uncharacterized protein LOC130612105 [Hydractinia symbiolongicarpus]	XP_027060312.1	32.7	8.93e-100	XP_027060312.1 uncharacterized protein LOC113686839 isoform X1 [Pocillopora damicornis]
LOC130612105	XP_057289378.1	uncharacterized protein LOC130612105 [Hydractinia symbiolongicarpus]	XP_020900616.2	34.4	1.72e-98	XP_020900616.2 uncharacterized protein LOC110239247 [Exaiptasia diaphana]
LOC130612105	XP_057289378.1	uncharacterized protein LOC130612105 [Hydractinia symbiolongicarpus]	QNH72405.1	35.2	4.91e-97	QNH72405.1 toxin candidate TRINITY_DN4862_c0_g2_i1 [Ceriantheomorphe brasiliensis]
LOC130612105	XP_057289378.1	uncharacterized protein LOC130612105 [Hydractinia symbiolongicarpus]	XP_028405804.1	33.2	5.96e-97	XP_028405804.1 zinc metalloproteinase nas-30-like [Dendronephthya gigantea]
LOC130612105	XP_057289378.1	uncharacterized protein LOC130612105 [Hydractinia symbiolongicarpus]	XP_029194759.1	34.2	1.6e-96	XP_029194759.1 uncharacterized protein LOC114960508 isoform X4 [Acropora millepora]
LOC130612105	XP_057289378.1	uncharacterized protein LOC130612105 [Hydractinia symbiolongicarpus]	XP_029194758.1	34.2	1.67e-96	XP_029194758.1 uncharacterized protein LOC114960508 isoform X3 [Acropora millepora]
LOC130612105	XP_057289378.1	uncharacterized protein LOC130612105 [Hydractinia symbiolongicarpus]	XP_029194757.1	34.2	1.74e-96	XP_029194757.1 uncharacterized protein LOC114960508 isoform X2 [Acropora millepora]
LOC130612105	XP_057289378.1	uncharacterized protein LOC130612105 [Hydractinia symbiolongicarpus]	XP_029194756.1	34.2	1.81e-96	XP_029194756.1 uncharacterized protein LOC114960508 isoform X1 [Acropora millepora]
LOC130612105	XP_057289378.1	uncharacterized protein LOC130612105 [Hydractinia symbiolongicarpus]	XP_027038821.1	34.7	4.35e-96	XP_027038821.1 astacin-like metalloendopeptidase [Pocillopora damicornis]
LOC130612105	XP_057289378.1	uncharacterized protein LOC130612105 [Hydractinia symbiolongicarpus]	XP_020602559.1	35.1	1e-94	XP_020602559.1 uncharacterized protein LOC110041589 [Orbicella faveolata]
LOC130612105	XP_057289378.1	uncharacterized protein LOC130612105 [Hydractinia symbiolongicarpus]	QNH72392.1	33.8	1.15e-94	QNH72392.1 toxin candidate TRINITY_DN31071_c0_g1_i3 [Pachycerianthus borealis]
LOC130612105	XP_057289378.1	uncharacterized protein LOC130612105 [Hydractinia symbiolongicarpus]	QNH72424.1	36.3	5.36e-94	QNH72424.1 toxin candidate TRINITY_DN36852_c0_g2_i1 [Pachycerianthus maua]
LOC130612105	XP_057289378.1	uncharacterized protein LOC130612105 [Hydractinia symbiolongicarpus]	XP_032217938.1	33.4	6.53e-94	XP_032217938.1 uncharacterized protein LOC5517507 isoform X1 [Nematostella vectensis]
LOC130612105	XP_057289378.1	uncharacterized protein LOC130612105 [Hydractinia symbiolongicarpus]	XP_032217940.1	33.4	6.53e-94	XP_032217940.1 uncharacterized protein LOC5517507 isoform X2 [Nematostella vectensis]
LOC130612105	XP_057289378.1	uncharacterized protein LOC130612105 [Hydractinia symbiolongicarpus]	XP_022790685.1	33.4	1.71e-93	XP_022790685.1 uncharacterized protein LOC111330143 [Stylophora pistillata]
LOC130612105	XP_057289378.1	uncharacterized protein LOC130612105 [Hydractinia symbiolongicarpus]	XP_020602560.1	31.8	2.27e-93	XP_020602560.1 uncharacterized protein LOC110041590, partial [Orbicella faveolata]
LOC130612105	XP_057289378.1	uncharacterized protein LOC130612105 [Hydractinia symbiolongicarpus]	XP_012555692.1	35	1.75e-92	XP_012555692.1 PREDICTED: uncharacterized protein LOC100199496 [Hydra vulgaris]
LOC130612105	XP_057289378.1	uncharacterized protein LOC130612105 [Hydractinia symbiolongicarpus]	XP_031551343.1	35.4	1.86e-92	XP_031551343.1 MAM and LDL-receptor class A domain-containing protein 1-like [Actinia tenebrosa]
LOC130612105	XP_057289378.1	uncharacterized protein LOC130612105 [Hydractinia symbiolongicarpus]	XP_032228188.1	35.1	1.77e-91	XP_032228188.1 zinc metalloproteinase nas-14 isoform X4 [Nematostella vectensis]
LOC130612105	XP_057289378.1	uncharacterized protein LOC130612105 [Hydractinia symbiolongicarpus]	XP_032228186.1	35.1	2.32e-91	XP_032228186.1 zinc metalloproteinase nas-14 isoform X3 [Nematostella vectensis]
LOC130612106	XP_057289379.1	kinesin-like protein KIF18A [Hydractinia symbiolongicarpus]	XP_002166692.2	59.3	3.05e-258	XP_002166692.2 PREDICTED: kinesin-like protein KIF18A [Hydra vulgaris]
LOC130612106	XP_057289379.1	kinesin-like protein KIF18A [Hydractinia symbiolongicarpus]	XP_020625206.1	46.6	2.71e-178	XP_020625206.1 kinesin-like protein KIF18A [Orbicella faveolata]
LOC130612106	XP_057289379.1	kinesin-like protein KIF18A [Hydractinia symbiolongicarpus]	XP_028408908.1	46.8	2.71e-176	XP_028408908.1 kinesin-like protein KIF18A [Dendronephthya gigantea]
LOC130612106	XP_057289379.1	kinesin-like protein KIF18A [Hydractinia symbiolongicarpus]	XP_032222614.1	47.9	3.31e-176	XP_032222614.1 kinesin-like protein KIF18A isoform X2 [Nematostella vectensis]
LOC130612106	XP_057289379.1	kinesin-like protein KIF18A [Hydractinia symbiolongicarpus]	XP_001641194.2	47.9	3.5e-176	XP_001641194.2 kinesin-like protein KIF18A isoform X1 [Nematostella vectensis]
LOC130612106	XP_057289379.1	kinesin-like protein KIF18A [Hydractinia symbiolongicarpus]	XP_031562254.1	46.8	4.29e-175	XP_031562254.1 kinesin-like protein KIF18A isoform X2 [Actinia tenebrosa]
LOC130612106	XP_057289379.1	kinesin-like protein KIF18A [Hydractinia symbiolongicarpus]	XP_031562246.1	46.8	4.67e-175	XP_031562246.1 kinesin-like protein KIF18A isoform X1 [Actinia tenebrosa]
LOC130612106	XP_057289379.1	kinesin-like protein KIF18A [Hydractinia symbiolongicarpus]	XP_022781712.1	47.3	2.06e-173	XP_022781712.1 kinesin-like protein KIF18A isoform X2 [Stylophora pistillata]
LOC130612106	XP_057289379.1	kinesin-like protein KIF18A [Hydractinia symbiolongicarpus]	XP_022781711.1	47.3	2.36e-173	XP_022781711.1 kinesin-like protein KIF18A isoform X1 [Stylophora pistillata]
LOC130612106	XP_057289379.1	kinesin-like protein KIF18A [Hydractinia symbiolongicarpus]	XP_027047855.1	45.8	4.69e-172	XP_027047855.1 kinesin-like protein KIF18A [Pocillopora damicornis]
LOC130612106	XP_057289379.1	kinesin-like protein KIF18A [Hydractinia symbiolongicarpus]	XP_006816577.1	59.4	2.57e-169	XP_006816577.1 PREDICTED: kinesin-like protein KIF18A-like [Saccoglossus kowalevskii]
LOC130612106	XP_057289379.1	kinesin-like protein KIF18A [Hydractinia symbiolongicarpus]	RMX42845.1	45.5	3.02e-168	RMX42845.1 hypothetical protein pdam_00005144 [Pocillopora damicornis]
LOC130612106	XP_057289379.1	kinesin-like protein KIF18A [Hydractinia symbiolongicarpus]	XP_023929910.1	44.7	4.02e-166	XP_023929910.1 kinesin-like protein KIF18A isoform X2 [Lingula anatina]
LOC130612106	XP_057289379.1	kinesin-like protein KIF18A [Hydractinia symbiolongicarpus]	XP_033646074.1	46.2	1.78e-165	XP_033646074.1 kinesin-like protein KIF18A [Asterias rubens]
LOC130612106	XP_057289379.1	kinesin-like protein KIF18A [Hydractinia symbiolongicarpus]	XP_013393870.1	44.1	2.94e-165	XP_013393870.1 kinesin-like protein KIF18A isoform X1 [Lingula anatina]
LOC130612106	XP_057289379.1	kinesin-like protein KIF18A [Hydractinia symbiolongicarpus]	XP_035674122.1	45.3	6.32e-165	XP_035674122.1 kinesin-like protein KIF18A [Branchiostoma floridae]
LOC130612106	XP_057289379.1	kinesin-like protein KIF18A [Hydractinia symbiolongicarpus]	XP_033106155.1	44.9	8.53e-165	XP_033106155.1 kinesin-like protein KIF18A [Anneissia japonica]
LOC130612106	XP_057289379.1	kinesin-like protein KIF18A [Hydractinia symbiolongicarpus]	XP_020625204.1	61.7	6.29e-163	XP_020625204.1 kinesin-like protein KIF18B isoform X1 [Orbicella faveolata]
LOC130612106	XP_057289379.1	kinesin-like protein KIF18A [Hydractinia symbiolongicarpus]	EDO49131.1	67.7	1.44e-162	EDO49131.1 predicted protein, partial [Nematostella vectensis]
LOC130612106	XP_057289379.1	kinesin-like protein KIF18A [Hydractinia symbiolongicarpus]	XP_022082825.1	41.8	1.61e-162	XP_022082825.1 kinesin-like protein KIF18A isoform X3 [Acanthaster planci]
LOC130612106	XP_057289379.1	kinesin-like protein KIF18A [Hydractinia symbiolongicarpus]	XP_022082822.1	41.8	1.69e-162	XP_022082822.1 kinesin-like protein KIF18A isoform X1 [Acanthaster planci]
LOC130612106	XP_057289379.1	kinesin-like protein KIF18A [Hydractinia symbiolongicarpus]	XP_038052744.1	44.3	2.15e-162	XP_038052744.1 kinesin-like protein KIF18A [Patiria miniata]
LOC130612106	XP_057289379.1	kinesin-like protein KIF18A [Hydractinia symbiolongicarpus]	XP_022082824.1	41.9	3.25e-162	XP_022082824.1 kinesin-like protein KIF18A isoform X2 [Acanthaster planci]
LOC130612106	XP_057289379.1	kinesin-like protein KIF18A [Hydractinia symbiolongicarpus]	XP_019631750.1	46.3	3.74e-161	XP_019631750.1 PREDICTED: LOW QUALITY PROTEIN: kinesin-like protein KIF18A [Branchiostoma belcheri]
LOC130612106	XP_057289379.1	kinesin-like protein KIF18A [Hydractinia symbiolongicarpus]	NXS58622.1	42.8	1.15e-160	NXS58622.1 KI18A protein [Brachypteracias leptosomus]
LOC130612107	XP_057289380.1	uncharacterized protein LOC130612107 [Hydractinia symbiolongicarpus]	XP_012558843.1	28.3	1.68e-33	XP_012558843.1 PREDICTED: uncharacterized protein LOC105845533 [Hydra vulgaris]
LOC130612107	XP_057289380.1	uncharacterized protein LOC130612107 [Hydractinia symbiolongicarpus]	XP_012558841.1	26.1	3.04e-25	XP_012558841.1 PREDICTED: uncharacterized protein LOC105845532 [Hydra vulgaris]
LOC130612107	XP_057289380.1	uncharacterized protein LOC130612107 [Hydractinia symbiolongicarpus]	XP_012562557.1	22.6	2.5e-21	XP_012562557.1 PREDICTED: uncharacterized protein LOC105847490 [Hydra vulgaris]
LOC130612107	XP_057289380.1	uncharacterized protein LOC130612107 [Hydractinia symbiolongicarpus]	XP_012559856.1	23.2	4.16e-19	XP_012559856.1 PREDICTED: uncharacterized protein LOC105846050 [Hydra vulgaris]
LOC130612107	XP_057289380.1	uncharacterized protein LOC130612107 [Hydractinia symbiolongicarpus]	XP_002162226.3	24.2	1.16e-18	XP_002162226.3 PREDICTED: uncharacterized protein LOC100197767 [Hydra vulgaris]
LOC130612107	XP_057289380.1	uncharacterized protein LOC130612107 [Hydractinia symbiolongicarpus]	XP_012553636.1	24.3	1.33e-18	XP_012553636.1 PREDICTED: uncharacterized protein LOC105843181 [Hydra vulgaris]
LOC130612107	XP_057289380.1	uncharacterized protein LOC130612107 [Hydractinia symbiolongicarpus]	XP_029197079.1	31.3	9.53e-18	XP_029197079.1 uncharacterized protein LOC114962283 [Acropora millepora]
LOC130612107	XP_057289380.1	uncharacterized protein LOC130612107 [Hydractinia symbiolongicarpus]	XP_020625726.1	26.5	7.32e-17	XP_020625726.1 uncharacterized protein LOC110063120 [Orbicella faveolata]
LOC130612107	XP_057289380.1	uncharacterized protein LOC130612107 [Hydractinia symbiolongicarpus]	PFX25918.1	28.4	5.48e-16	PFX25918.1 Potassium voltage-gated channel subfamily G member 1 [Stylophora pistillata]
LOC130612107	XP_057289380.1	uncharacterized protein LOC130612107 [Hydractinia symbiolongicarpus]	XP_022790215.1	28.4	6.17e-16	XP_022790215.1 uncharacterized protein LOC111329712 isoform X2 [Stylophora pistillata]
LOC130612107	XP_057289380.1	uncharacterized protein LOC130612107 [Hydractinia symbiolongicarpus]	XP_022790214.1	28.4	6.2e-16	XP_022790214.1 uncharacterized protein LOC111329712 isoform X1 [Stylophora pistillata]
LOC130612107	XP_057289380.1	uncharacterized protein LOC130612107 [Hydractinia symbiolongicarpus]	RMX38398.1	27.9	2.35e-15	RMX38398.1 hypothetical protein pdam_00011829 [Pocillopora damicornis]
LOC130612107	XP_057289380.1	uncharacterized protein LOC130612107 [Hydractinia symbiolongicarpus]	XP_027053138.1	27.9	2.65e-15	XP_027053138.1 uncharacterized protein LOC113680322 [Pocillopora damicornis]
LOC130612107	XP_057289380.1	uncharacterized protein LOC130612107 [Hydractinia symbiolongicarpus]	XP_032227082.1	28.5	2.87e-15	XP_032227082.1 uncharacterized protein LOC116610353 isoform X1 [Nematostella vectensis]
LOC130612107	XP_057289380.1	uncharacterized protein LOC130612107 [Hydractinia symbiolongicarpus]	XP_032227083.1	37	3.6e-15	XP_032227083.1 uncharacterized protein LOC116610353 isoform X2 [Nematostella vectensis]
LOC130612107	XP_057289380.1	uncharacterized protein LOC130612107 [Hydractinia symbiolongicarpus]	XP_020604825.1	30.5	7.72e-15	XP_020604825.1 uncharacterized protein LOC110043687 [Orbicella faveolata]
LOC130612107	XP_057289380.1	uncharacterized protein LOC130612107 [Hydractinia symbiolongicarpus]	XP_020604904.1	30.2	2.4e-14	XP_020604904.1 uncharacterized protein LOC110043747 [Orbicella faveolata]
LOC130612107	XP_057289380.1	uncharacterized protein LOC130612107 [Hydractinia symbiolongicarpus]	XP_032225411.1	25.1	8.58e-14	XP_032225411.1 uncharacterized protein LOC116608285 [Nematostella vectensis]
LOC130612107	XP_057289380.1	uncharacterized protein LOC130612107 [Hydractinia symbiolongicarpus]	XP_022779177.1	25.7	1.32e-13	XP_022779177.1 uncharacterized protein LOC111320753 [Stylophora pistillata]
LOC130612107	XP_057289380.1	uncharacterized protein LOC130612107 [Hydractinia symbiolongicarpus]	XP_022779163.1	26	1.35e-13	XP_022779163.1 uncharacterized protein LOC111320742 [Stylophora pistillata]
LOC130612107	XP_057289380.1	uncharacterized protein LOC130612107 [Hydractinia symbiolongicarpus]	XP_028409022.1	25.2	1.58e-13	XP_028409022.1 protein sidekick-2-like [Dendronephthya gigantea]
LOC130612107	XP_057289380.1	uncharacterized protein LOC130612107 [Hydractinia symbiolongicarpus]	XP_020901493.1	24.8	2.98e-13	XP_020901493.1 uncharacterized protein LOC110240051 [Exaiptasia diaphana]
LOC130612107	XP_057289380.1	uncharacterized protein LOC130612107 [Hydractinia symbiolongicarpus]	XP_028415864.1	24.3	5.76e-13	XP_028415864.1 uncharacterized protein LOC114539437 [Dendronephthya gigantea]
LOC130612107	XP_057289380.1	uncharacterized protein LOC130612107 [Hydractinia symbiolongicarpus]	XP_020625762.1	25.2	5.78e-13	XP_020625762.1 uncharacterized protein LOC110063150 [Orbicella faveolata]
LOC130612107	XP_057289380.1	uncharacterized protein LOC130612107 [Hydractinia symbiolongicarpus]	XP_022801152.1	24.8	7.29e-13	XP_022801152.1 uncharacterized protein LOC111338870 isoform X4 [Stylophora pistillata]
LOC130612109	XP_057289381.1	N-acetylgalactosamine kinase-like [Hydractinia symbiolongicarpus]	XP_002169846.3	70.5	4.44e-231	XP_002169846.3 PREDICTED: N-acetylgalactosamine kinase-like [Hydra vulgaris]
LOC130612109	XP_057289381.1	N-acetylgalactosamine kinase-like [Hydractinia symbiolongicarpus]	XP_031559656.1	59.8	1.97e-192	XP_031559656.1 N-acetylgalactosamine kinase-like [Actinia tenebrosa]
LOC130612109	XP_057289381.1	N-acetylgalactosamine kinase-like [Hydractinia symbiolongicarpus]	XP_020899523.1	57.4	3.33e-192	XP_020899523.1 N-acetylgalactosamine kinase [Exaiptasia diaphana]
LOC130612109	XP_057289381.1	N-acetylgalactosamine kinase-like [Hydractinia symbiolongicarpus]	XP_020624383.1	57.2	1.61e-189	XP_020624383.1 N-acetylgalactosamine kinase-like [Orbicella faveolata]
LOC130612109	XP_057289381.1	N-acetylgalactosamine kinase-like [Hydractinia symbiolongicarpus]	XP_027043814.1	57	5.72e-187	XP_027043814.1 N-acetylgalactosamine kinase-like [Pocillopora damicornis]
LOC130612109	XP_057289381.1	N-acetylgalactosamine kinase-like [Hydractinia symbiolongicarpus]	XP_022801486.1	57	9.01e-187	XP_022801486.1 N-acetylgalactosamine kinase-like [Stylophora pistillata]
LOC130612109	XP_057289381.1	N-acetylgalactosamine kinase-like [Hydractinia symbiolongicarpus]	XP_032221900.1	57.5	2.04e-182	XP_032221900.1 N-acetylgalactosamine kinase isoform X1 [Nematostella vectensis]
LOC130612109	XP_057289381.1	N-acetylgalactosamine kinase-like [Hydractinia symbiolongicarpus]	XP_029180010.1	55.2	4.4e-182	XP_029180010.1 N-acetylgalactosamine kinase-like [Acropora millepora]
LOC130612109	XP_057289381.1	N-acetylgalactosamine kinase-like [Hydractinia symbiolongicarpus]	XP_015752020.1	54.7	7.19e-181	XP_015752020.1 PREDICTED: N-acetylgalactosamine kinase-like [Acropora digitifera]
LOC130612109	XP_057289381.1	N-acetylgalactosamine kinase-like [Hydractinia symbiolongicarpus]	EDO48810.1	58.7	1.02e-180	EDO48810.1 predicted protein [Nematostella vectensis]
LOC130612109	XP_057289381.1	N-acetylgalactosamine kinase-like [Hydractinia symbiolongicarpus]	XP_028414365.1	55.5	1.87e-176	XP_028414365.1 N-acetylgalactosamine kinase-like [Dendronephthya gigantea]
LOC130612109	XP_057289381.1	N-acetylgalactosamine kinase-like [Hydractinia symbiolongicarpus]	KXJ27013.1	57.7	7.63e-172	KXJ27013.1 N-acetylgalactosamine kinase [Exaiptasia diaphana]
LOC130612109	XP_057289381.1	N-acetylgalactosamine kinase-like [Hydractinia symbiolongicarpus]	XP_032221901.1	58.7	1.6e-169	XP_032221901.1 N-acetylgalactosamine kinase isoform X2 [Nematostella vectensis]
LOC130612109	XP_057289381.1	N-acetylgalactosamine kinase-like [Hydractinia symbiolongicarpus]	XP_019620442.1	55.3	7.15e-168	XP_019620442.1 PREDICTED: N-acetylgalactosamine kinase-like [Branchiostoma belcheri]
LOC130612109	XP_057289381.1	N-acetylgalactosamine kinase-like [Hydractinia symbiolongicarpus]	NXN98903.1	55.5	5.42e-165	NXN98903.1 GALK2 kinase [Rhinopomastus cyanomelas]
LOC130612109	XP_057289381.1	N-acetylgalactosamine kinase-like [Hydractinia symbiolongicarpus]	NXL58399.1	55.6	8.59e-165	NXL58399.1 GALK2 kinase [Chordeiles acutipennis]
LOC130612109	XP_057289381.1	N-acetylgalactosamine kinase-like [Hydractinia symbiolongicarpus]	XP_024137282.1	54.5	2.19e-164	XP_024137282.1 N-acetylgalactosamine kinase [Oryzias melastigma]
LOC130612109	XP_057289381.1	N-acetylgalactosamine kinase-like [Hydractinia symbiolongicarpus]	KFQ40595.1	55.3	4.4e-164	KFQ40595.1 N-acetylgalactosamine kinase, partial [Mesitornis unicolor]
LOC130612109	XP_057289381.1	N-acetylgalactosamine kinase-like [Hydractinia symbiolongicarpus]	KFV64895.1	55.3	4.42e-164	KFV64895.1 N-acetylgalactosamine kinase, partial [Dryobates pubescens]
LOC130612109	XP_057289381.1	N-acetylgalactosamine kinase-like [Hydractinia symbiolongicarpus]	XP_034444664.1	54.7	8.26e-164	XP_034444664.1 N-acetylgalactosamine kinase [Hippoglossus hippoglossus]
LOC130612109	XP_057289381.1	N-acetylgalactosamine kinase-like [Hydractinia symbiolongicarpus]	NXM98563.1	55.3	8.84e-164	NXM98563.1 GALK2 kinase [Sylvia borin]
LOC130612109	XP_057289381.1	N-acetylgalactosamine kinase-like [Hydractinia symbiolongicarpus]	NXD38217.1	55.3	8.84e-164	NXD38217.1 GALK2 kinase [Copsychus sechellarum]
LOC130612109	XP_057289381.1	N-acetylgalactosamine kinase-like [Hydractinia symbiolongicarpus]	NXG79062.1	55.3	9.15e-164	NXG79062.1 GALK2 kinase [Baryphthengus martii]
LOC130612109	XP_057289381.1	N-acetylgalactosamine kinase-like [Hydractinia symbiolongicarpus]	NWW18516.1	55.3	9.89e-164	NWW18516.1 GALK2 kinase [Falcunculus frontatus]
LOC130612109	XP_057289381.1	N-acetylgalactosamine kinase-like [Hydractinia symbiolongicarpus]	XP_035013542.1	54.7	1.17e-163	XP_035013542.1 N-acetylgalactosamine kinase [Hippoglossus stenolepis]
LOC130612110	XP_057289382.1	uncharacterized protein LOC130612110 [Hydractinia symbiolongicarpus]	XP_004210036.2	50.6	0	XP_004210036.2 PREDICTED: adenylate kinase isoenzyme 5-like [Hydra vulgaris]
LOC130612110	XP_057289382.1	uncharacterized protein LOC130612110 [Hydractinia symbiolongicarpus]	XP_019634115.1	43.1	1.27e-205	XP_019634115.1 PREDICTED: uncharacterized protein LOC109477353 isoform X1 [Branchiostoma belcheri]
LOC130612110	XP_057289382.1	uncharacterized protein LOC130612110 [Hydractinia symbiolongicarpus]	XP_020914990.1	35.6	3.69e-201	XP_020914990.1 adenylate kinase isoenzyme 5 [Exaiptasia diaphana]
LOC130612110	XP_057289382.1	uncharacterized protein LOC130612110 [Hydractinia symbiolongicarpus]	XP_027043734.1	34.9	9.4e-199	XP_027043734.1 adenylate kinase isoenzyme 5-like [Pocillopora damicornis]
LOC130612110	XP_057289382.1	uncharacterized protein LOC130612110 [Hydractinia symbiolongicarpus]	XP_029184998.1	35.3	4.77e-197	XP_029184998.1 adenylate kinase isoenzyme 5-like [Acropora millepora]
LOC130612110	XP_057289382.1	uncharacterized protein LOC130612110 [Hydractinia symbiolongicarpus]	XP_020630805.1	36.1	3.33e-195	XP_020630805.1 adenylate kinase isoenzyme 5-like [Orbicella faveolata]
LOC130612110	XP_057289382.1	uncharacterized protein LOC130612110 [Hydractinia symbiolongicarpus]	XP_022800365.1	34.4	4.97e-195	XP_022800365.1 LOW QUALITY PROTEIN: adenylate kinase isoenzyme 5-like [Stylophora pistillata]
LOC130612110	XP_057289382.1	uncharacterized protein LOC130612110 [Hydractinia symbiolongicarpus]	XP_025111640.1	33.5	4.6e-193	XP_025111640.1 uncharacterized protein LOC112574655 [Pomacea canaliculata]
LOC130612110	XP_057289382.1	uncharacterized protein LOC130612110 [Hydractinia symbiolongicarpus]	VDL69276.1	38.6	1.54e-192	VDL69276.1 unnamed protein product [Nippostrongylus brasiliensis]
LOC130612110	XP_057289382.1	uncharacterized protein LOC130612110 [Hydractinia symbiolongicarpus]	XP_013065875.1	32.8	1.01e-186	XP_013065875.1 PREDICTED: uncharacterized protein LOC106054528 isoform X4 [Biomphalaria glabrata]
LOC130612110	XP_057289382.1	uncharacterized protein LOC130612110 [Hydractinia symbiolongicarpus]	XP_028408341.1	35.4	3.02e-186	XP_028408341.1 adenylate kinase isoenzyme 5-like [Dendronephthya gigantea]
LOC130612110	XP_057289382.1	uncharacterized protein LOC130612110 [Hydractinia symbiolongicarpus]	EYC08251.1	39.5	1.97e-184	EYC08251.1 hypothetical protein Y032_0067g71 [Ancylostoma ceylanicum]
LOC130612110	XP_057289382.1	uncharacterized protein LOC130612110 [Hydractinia symbiolongicarpus]	EYC08250.1	39.5	4.29e-184	EYC08250.1 hypothetical protein Y032_0067g71 [Ancylostoma ceylanicum]
LOC130612110	XP_057289382.1	uncharacterized protein LOC130612110 [Hydractinia symbiolongicarpus]	EYC08252.1	39.5	5.16e-184	EYC08252.1 hypothetical protein Y032_0067g71 [Ancylostoma ceylanicum]
LOC130612110	XP_057289382.1	uncharacterized protein LOC130612110 [Hydractinia symbiolongicarpus]	XP_031027845.1	38.6	5.65e-184	XP_031027845.1 uncharacterized protein SmJEL517_g00167 [Synchytrium microbalum]
LOC130612110	XP_057289382.1	uncharacterized protein LOC130612110 [Hydractinia symbiolongicarpus]	EYC08253.1	39.5	1.1e-183	EYC08253.1 hypothetical protein Y032_0067g71 [Ancylostoma ceylanicum]
LOC130612110	XP_057289382.1	uncharacterized protein LOC130612110 [Hydractinia symbiolongicarpus]	PFX19436.1	33.6	1.3e-183	PFX19436.1 Adenylate kinase isoenzyme 5 [Stylophora pistillata]
LOC130612110	XP_057289382.1	uncharacterized protein LOC130612110 [Hydractinia symbiolongicarpus]	XP_012944623.1	33.1	1.08e-181	XP_012944623.1 uncharacterized protein LOC101861621 [Aplysia californica]
LOC130612110	XP_057289382.1	uncharacterized protein LOC130612110 [Hydractinia symbiolongicarpus]	XP_033731683.1	34.8	5.64e-181	XP_033731683.1 adenylate kinase isoenzyme 5-like isoform X5 [Pecten maximus]
LOC130612110	XP_057289382.1	uncharacterized protein LOC130612110 [Hydractinia symbiolongicarpus]	ORX48184.1	38.5	4.15e-180	ORX48184.1 hypothetical protein BCR36DRAFT_329858 [Piromyces finnis]
LOC130612110	XP_057289382.1	uncharacterized protein LOC130612110 [Hydractinia symbiolongicarpus]	OWF49868.1	39.4	6.61e-180	OWF49868.1 Adenylate kinase isoenzyme 5 [Mizuhopecten yessoensis]
LOC130612110	XP_057289382.1	uncharacterized protein LOC130612110 [Hydractinia symbiolongicarpus]	TPX74990.1	39.3	8.17e-180	TPX74990.1 hypothetical protein CcCBS67573_g03750 [Chytriomyces confervae]
LOC130612110	XP_057289382.1	uncharacterized protein LOC130612110 [Hydractinia symbiolongicarpus]	XP_013065874.1	31.6	1.35e-179	XP_013065874.1 PREDICTED: uncharacterized protein LOC106054528 isoform X3 [Biomphalaria glabrata]
LOC130612110	XP_057289382.1	uncharacterized protein LOC130612110 [Hydractinia symbiolongicarpus]	XP_033731673.1	39	2.65e-178	XP_033731673.1 uncharacterized protein LOC117321300 isoform X2 [Pecten maximus]
LOC130612110	XP_057289382.1	uncharacterized protein LOC130612110 [Hydractinia symbiolongicarpus]	XP_033731667.1	39	3.49e-178	XP_033731667.1 uncharacterized protein LOC117321300 isoform X1 [Pecten maximus]
LOC130612111	XP_057289383.1	sodium bicarbonate cotransporter 3-like isoform X1 [Hydractinia symbiolongicarpus]	XP_012558869.1	43	7.49e-269	XP_012558869.1 PREDICTED: sodium bicarbonate cotransporter 3-like [Hydra vulgaris]
LOC130612111	XP_057289383.1	sodium bicarbonate cotransporter 3-like isoform X1 [Hydractinia symbiolongicarpus]	XP_031572132.1	38.1	3.59e-211	XP_031572132.1 electroneutral sodium bicarbonate exchanger 1-like isoform X2 [Actinia tenebrosa]
LOC130612111	XP_057289383.1	sodium bicarbonate cotransporter 3-like isoform X1 [Hydractinia symbiolongicarpus]	XP_031572131.1	38.2	5.75e-209	XP_031572131.1 electroneutral sodium bicarbonate exchanger 1-like isoform X1 [Actinia tenebrosa]
LOC130612111	XP_057289383.1	sodium bicarbonate cotransporter 3-like isoform X1 [Hydractinia symbiolongicarpus]	XP_028519007.1	36.8	9.29e-206	XP_028519007.1 sodium bicarbonate cotransporter 3 [Exaiptasia diaphana]
LOC130612111	XP_057289383.1	sodium bicarbonate cotransporter 3-like isoform X1 [Hydractinia symbiolongicarpus]	XP_029209647.1	37.6	3.2e-199	XP_029209647.1 electroneutral sodium bicarbonate exchanger 1-like isoform X1 [Acropora millepora]
LOC130612111	XP_057289383.1	sodium bicarbonate cotransporter 3-like isoform X1 [Hydractinia symbiolongicarpus]	XP_029209648.1	37.2	3.82e-199	XP_029209648.1 electroneutral sodium bicarbonate exchanger 1-like isoform X2 [Acropora millepora]
LOC130612111	XP_057289383.1	sodium bicarbonate cotransporter 3-like isoform X1 [Hydractinia symbiolongicarpus]	XP_022801463.1	37.1	1.01e-198	XP_022801463.1 sodium bicarbonate cotransporter 3-like isoform X2 [Stylophora pistillata]
LOC130612111	XP_057289383.1	sodium bicarbonate cotransporter 3-like isoform X1 [Hydractinia symbiolongicarpus]	XP_028412119.1	36.8	4.82e-198	XP_028412119.1 sodium bicarbonate cotransporter 3-like [Dendronephthya gigantea]
LOC130612111	XP_057289383.1	sodium bicarbonate cotransporter 3-like isoform X1 [Hydractinia symbiolongicarpus]	AJQ31791.1	36.9	7.66e-198	AJQ31791.1 solute carrier family 4 member delta [Stylophora pistillata]
LOC130612111	XP_057289383.1	sodium bicarbonate cotransporter 3-like isoform X1 [Hydractinia symbiolongicarpus]	RMX46116.1	37.2	1.24e-197	RMX46116.1 hypothetical protein pdam_00009357 [Pocillopora damicornis]
LOC130612111	XP_057289383.1	sodium bicarbonate cotransporter 3-like isoform X1 [Hydractinia symbiolongicarpus]	XP_028410474.1	36.6	3.08e-197	XP_028410474.1 electroneutral sodium bicarbonate exchanger 1-like [Dendronephthya gigantea]
LOC130612111	XP_057289383.1	sodium bicarbonate cotransporter 3-like isoform X1 [Hydractinia symbiolongicarpus]	XP_022801462.1	37.1	4.38e-197	XP_022801462.1 electroneutral sodium bicarbonate exchanger 1-like isoform X1 [Stylophora pistillata]
LOC130612111	XP_057289383.1	sodium bicarbonate cotransporter 3-like isoform X1 [Hydractinia symbiolongicarpus]	XP_027043828.1	37.5	3.42e-196	XP_027043828.1 electroneutral sodium bicarbonate exchanger 1-like [Pocillopora damicornis]
LOC130612111	XP_057289383.1	sodium bicarbonate cotransporter 3-like isoform X1 [Hydractinia symbiolongicarpus]	XP_020624364.1	37.2	3.92e-196	XP_020624364.1 sodium bicarbonate cotransporter 3-like isoform X2 [Orbicella faveolata]
LOC130612111	XP_057289383.1	sodium bicarbonate cotransporter 3-like isoform X1 [Hydractinia symbiolongicarpus]	XP_028410441.1	36.4	7.82e-196	XP_028410441.1 sodium bicarbonate cotransporter 3-like isoform X2 [Dendronephthya gigantea]
LOC130612111	XP_057289383.1	sodium bicarbonate cotransporter 3-like isoform X1 [Hydractinia symbiolongicarpus]	KXJ22531.1	36.6	8.91e-196	KXJ22531.1 Electroneutral sodium bicarbonate exchanger 1 [Exaiptasia diaphana]
LOC130612111	XP_057289383.1	sodium bicarbonate cotransporter 3-like isoform X1 [Hydractinia symbiolongicarpus]	XP_028410442.1	36.5	2.29e-195	XP_028410442.1 sodium bicarbonate cotransporter 3-like isoform X3 [Dendronephthya gigantea]
LOC130612111	XP_057289383.1	sodium bicarbonate cotransporter 3-like isoform X1 [Hydractinia symbiolongicarpus]	XP_020624362.1	37.2	4.62e-195	XP_020624362.1 sodium bicarbonate cotransporter 3-like isoform X1 [Orbicella faveolata]
LOC130612111	XP_057289383.1	sodium bicarbonate cotransporter 3-like isoform X1 [Hydractinia symbiolongicarpus]	XP_028410440.1	36.5	4.7e-195	XP_028410440.1 electroneutral sodium bicarbonate exchanger 1-like isoform X1 [Dendronephthya gigantea]
LOC130612111	XP_057289383.1	sodium bicarbonate cotransporter 3-like isoform X1 [Hydractinia symbiolongicarpus]	XP_035660550.1	35.4	3.33e-192	XP_035660550.1 electrogenic sodium bicarbonate cotransporter 1-like [Branchiostoma floridae]
LOC130612111	XP_057289383.1	sodium bicarbonate cotransporter 3-like isoform X1 [Hydractinia symbiolongicarpus]	XP_028410443.1	37.5	4.26e-192	XP_028410443.1 sodium bicarbonate cotransporter 3-like isoform X4 [Dendronephthya gigantea]
LOC130612111	XP_057289383.1	sodium bicarbonate cotransporter 3-like isoform X1 [Hydractinia symbiolongicarpus]	XP_029209650.1	38.5	1.63e-191	XP_029209650.1 electrogenic sodium bicarbonate cotransporter 1-like isoform X3 [Acropora millepora]
LOC130612111	XP_057289383.1	sodium bicarbonate cotransporter 3-like isoform X1 [Hydractinia symbiolongicarpus]	XP_038653244.1	36.8	2.37e-190	XP_038653244.1 sodium bicarbonate cotransporter 3-like isoform X5 [Scyliorhinus canicula]
LOC130612111	XP_057289383.1	sodium bicarbonate cotransporter 3-like isoform X1 [Hydractinia symbiolongicarpus]	NXR57271.1	35.5	3.25e-190	NXR57271.1 S4A10 protein [Hippolais icterina]
LOC130612111	XP_057289383.1	sodium bicarbonate cotransporter 3-like isoform X1 [Hydractinia symbiolongicarpus]	GCB74758.1	36.8	4.48e-190	GCB74758.1 hypothetical protein [Scyliorhinus torazame]
LOC130612111	XP_057289384.1	sodium bicarbonate cotransporter 3-like isoform X2 [Hydractinia symbiolongicarpus]	XP_012558869.1	43.6	6.63e-267	XP_012558869.1 PREDICTED: sodium bicarbonate cotransporter 3-like [Hydra vulgaris]
LOC130612111	XP_057289384.1	sodium bicarbonate cotransporter 3-like isoform X2 [Hydractinia symbiolongicarpus]	XP_031572132.1	38.6	3.66e-205	XP_031572132.1 electroneutral sodium bicarbonate exchanger 1-like isoform X2 [Actinia tenebrosa]
LOC130612111	XP_057289384.1	sodium bicarbonate cotransporter 3-like isoform X2 [Hydractinia symbiolongicarpus]	XP_031572131.1	38.6	9.85e-205	XP_031572131.1 electroneutral sodium bicarbonate exchanger 1-like isoform X1 [Actinia tenebrosa]
LOC130612111	XP_057289384.1	sodium bicarbonate cotransporter 3-like isoform X2 [Hydractinia symbiolongicarpus]	XP_028519007.1	37.5	2.18e-201	XP_028519007.1 sodium bicarbonate cotransporter 3 [Exaiptasia diaphana]
LOC130612111	XP_057289384.1	sodium bicarbonate cotransporter 3-like isoform X2 [Hydractinia symbiolongicarpus]	XP_022801463.1	37.7	6.07e-196	XP_022801463.1 sodium bicarbonate cotransporter 3-like isoform X2 [Stylophora pistillata]
LOC130612111	XP_057289384.1	sodium bicarbonate cotransporter 3-like isoform X2 [Hydractinia symbiolongicarpus]	XP_022801462.1	37.7	6.39e-196	XP_022801462.1 electroneutral sodium bicarbonate exchanger 1-like isoform X1 [Stylophora pistillata]
LOC130612111	XP_057289384.1	sodium bicarbonate cotransporter 3-like isoform X2 [Hydractinia symbiolongicarpus]	XP_029209648.1	38.1	1.76e-195	XP_029209648.1 electroneutral sodium bicarbonate exchanger 1-like isoform X2 [Acropora millepora]
LOC130612111	XP_057289384.1	sodium bicarbonate cotransporter 3-like isoform X2 [Hydractinia symbiolongicarpus]	XP_029209647.1	38.1	2.06e-195	XP_029209647.1 electroneutral sodium bicarbonate exchanger 1-like isoform X1 [Acropora millepora]
LOC130612111	XP_057289384.1	sodium bicarbonate cotransporter 3-like isoform X2 [Hydractinia symbiolongicarpus]	XP_028412119.1	37.8	2.9e-195	XP_028412119.1 sodium bicarbonate cotransporter 3-like [Dendronephthya gigantea]
LOC130612111	XP_057289384.1	sodium bicarbonate cotransporter 3-like isoform X2 [Hydractinia symbiolongicarpus]	AJQ31791.1	37.5	4.62e-195	AJQ31791.1 solute carrier family 4 member delta [Stylophora pistillata]
LOC130612111	XP_057289384.1	sodium bicarbonate cotransporter 3-like isoform X2 [Hydractinia symbiolongicarpus]	XP_027043828.1	38	7.02e-195	XP_027043828.1 electroneutral sodium bicarbonate exchanger 1-like [Pocillopora damicornis]
LOC130612111	XP_057289384.1	sodium bicarbonate cotransporter 3-like isoform X2 [Hydractinia symbiolongicarpus]	XP_020624364.1	38	3.1e-194	XP_020624364.1 sodium bicarbonate cotransporter 3-like isoform X2 [Orbicella faveolata]
LOC130612111	XP_057289384.1	sodium bicarbonate cotransporter 3-like isoform X2 [Hydractinia symbiolongicarpus]	XP_020624362.1	38	3.44e-194	XP_020624362.1 sodium bicarbonate cotransporter 3-like isoform X1 [Orbicella faveolata]
LOC130612111	XP_057289384.1	sodium bicarbonate cotransporter 3-like isoform X2 [Hydractinia symbiolongicarpus]	XP_028410474.1	37.4	5.09e-194	XP_028410474.1 electroneutral sodium bicarbonate exchanger 1-like [Dendronephthya gigantea]
LOC130612111	XP_057289384.1	sodium bicarbonate cotransporter 3-like isoform X2 [Hydractinia symbiolongicarpus]	RMX46116.1	37.9	1.11e-193	RMX46116.1 hypothetical protein pdam_00009357 [Pocillopora damicornis]
LOC130612111	XP_057289384.1	sodium bicarbonate cotransporter 3-like isoform X2 [Hydractinia symbiolongicarpus]	XP_028410441.1	37	1.23e-193	XP_028410441.1 sodium bicarbonate cotransporter 3-like isoform X2 [Dendronephthya gigantea]
LOC130612111	XP_057289384.1	sodium bicarbonate cotransporter 3-like isoform X2 [Hydractinia symbiolongicarpus]	XP_028410442.1	37.1	3.63e-193	XP_028410442.1 sodium bicarbonate cotransporter 3-like isoform X3 [Dendronephthya gigantea]
LOC130612111	XP_057289384.1	sodium bicarbonate cotransporter 3-like isoform X2 [Hydractinia symbiolongicarpus]	XP_028410440.1	37.1	7.4e-193	XP_028410440.1 electroneutral sodium bicarbonate exchanger 1-like isoform X1 [Dendronephthya gigantea]
LOC130612111	XP_057289384.1	sodium bicarbonate cotransporter 3-like isoform X2 [Hydractinia symbiolongicarpus]	XP_029209650.1	38.5	2.17e-192	XP_029209650.1 electrogenic sodium bicarbonate cotransporter 1-like isoform X3 [Acropora millepora]
LOC130612111	XP_057289384.1	sodium bicarbonate cotransporter 3-like isoform X2 [Hydractinia symbiolongicarpus]	KXJ22531.1	37.3	2.27e-191	KXJ22531.1 Electroneutral sodium bicarbonate exchanger 1 [Exaiptasia diaphana]
LOC130612111	XP_057289384.1	sodium bicarbonate cotransporter 3-like isoform X2 [Hydractinia symbiolongicarpus]	XP_019613921.1	37.4	4.91e-190	XP_019613921.1 PREDICTED: electrogenic sodium bicarbonate cotransporter 1-like isoform X1 [Branchiostoma belcheri]
LOC130612111	XP_057289384.1	sodium bicarbonate cotransporter 3-like isoform X2 [Hydractinia symbiolongicarpus]	XP_038653244.1	37.8	6.68e-190	XP_038653244.1 sodium bicarbonate cotransporter 3-like isoform X5 [Scyliorhinus canicula]
LOC130612111	XP_057289384.1	sodium bicarbonate cotransporter 3-like isoform X2 [Hydractinia symbiolongicarpus]	XP_028410443.1	38.2	7.09e-190	XP_028410443.1 sodium bicarbonate cotransporter 3-like isoform X4 [Dendronephthya gigantea]
LOC130612111	XP_057289384.1	sodium bicarbonate cotransporter 3-like isoform X2 [Hydractinia symbiolongicarpus]	GCB74758.1	37.9	1.26e-189	GCB74758.1 hypothetical protein [Scyliorhinus torazame]
LOC130612111	XP_057289384.1	sodium bicarbonate cotransporter 3-like isoform X2 [Hydractinia symbiolongicarpus]	XP_040208960.1	37.5	3.22e-189	XP_040208960.1 sodium bicarbonate cotransporter 3 isoform X5 [Rana temporaria]
[truncated: 572,977+ more rows]

## Sheet: WGCNA_TFannotation
gene_id	protein_id	ncbi_name	Gene_Ontology_Terms	Clusters_of_Orthologous_Genes(Functional_Categories)	wgcna_module	wgcna_new_name	wgcna_new_color	wgcna_module_human_friendly	pfam_domain_name_TF	pfam_superfamily_name_TF	blastp_RBH_swissprot_TF	orthofinder_animal_TF_DB_symbol	orthofinder_animal_TF_DB_family	preferred_name_TF	class_TF	id_class_TF
[truncated: 29,079 more rows]
