# Supplementary material for: The Hydractinia cell atlas reveals cellular and molecular principles of cnidarian coloniality
Source: Nat Commun. 2025 Mar 3;16:2121. doi: 10.1038/s41467-025-57168-z (PMC11876637; doi:10.1038/s41467-025-57168-z)
Supplement: Supplementary file 6 — Supplementary Data 3 [file 41467_2025_57168_MOESM6_ESM.xlsx]

## Sheet: Cluster 0
	names	logfoldchanges	pvals	pvals_adj	scores	diamond	ncbi_name
0	LOC130636641	2.12252	4.20262e-298	6.14815e-295	36.9026	NP_001267819.1 cysteine rich BMP regulator 2 precursor [Hydra vulgaris]	uncharacterized protein LOC130636641 [Hydractinia symbiolongicarpus]
1	LOC130629905	1.21106	2.5285e-182	1.78985e-179	28.7943	XP_012555900.1 PREDICTED: apolipophorins-like, partial [Hydra vulgaris]	uncharacterized protein LOC130629905 [Hydractinia symbiolongicarpus]
2	LOC130657480	1.54804	7.38671e-156	4.26563e-153	26.5968	XP_012560975.1 PREDICTED: uncharacterized protein LOC101241534 [Hydra vulgaris]	uncharacterized protein LOC130657480 [Hydractinia symbiolongicarpus]
3	LOC130612446	0.955096	2.55512e-120	1.19297e-117	23.3236	XP_032226415.1 protein NLRC3-like isoform X1 [Nematostella vectensis]	cytadherence high molecular weight protein 2-like isoform X4 [Hydractinia symbiolongicarpus]
4	LOC130625537	1.6141	8.71856e-111	3.75137e-108	22.3645	XP_002165655.3 PREDICTED: uncharacterized protein LOC100214450 [Hydra vulgaris]	uncharacterized protein LOC130625537 isoform X1 [Hydractinia symbiolongicarpus]
5	LOC130632934	1.35075	8.56506e-95	3.24055e-92	20.6563	XP_002157112.3 PREDICTED: alpha-2-macroglobulin-like, partial [Hydra vulgaris]	alpha-1-macroglobulin-like isoform X1 [Hydractinia symbiolongicarpus]
6	LOC130630194	1.39121	5.6217e-90	2.02234e-87	20.1135	no informative hits: nan	uncharacterized protein LOC130630194 [Hydractinia symbiolongicarpus]
7	LOC130614664	0.495109	3.31462e-88	1.10206e-85	19.9103	RWR73902.1 ankyrin-1 isoform X1 [Cinnamomum micranthum f. kanehirae]	uncharacterized protein LOC130614664 [Hydractinia symbiolongicarpus]
8	LOC130636660	2.42395	1.72608e-85	5.57017e-83	19.5944	KXJ17291.1 Myosin-2 heavy chain [Exaiptasia diaphana]	uncharacterized protein LOC130636660 [Hydractinia symbiolongicarpus]
9	LOC130613966	1.50968	6.80144e-63	1.75589e-60	16.7391	XP_002164739.2 PREDICTED: nose resistant to fluoxetine protein 6-like [Hydra vulgaris]	nose resistant to fluoxetine protein 6-like [Hydractinia symbiolongicarpus]
10	LOC130641826	1.01991	4.62253e-48	8.82059e-46	14.566	XP_002154484.3 PREDICTED: multidrug resistance protein 1 [Hydra vulgaris]	ATP-dependent translocase ABCB1-like isoform X1 [Hydractinia symbiolongicarpus]
11	LOC130625523	1.40887	6.73643e-44	1.18259e-41	13.8956	NP_001296676.1 matrix metalloproteinase-14-like precursor [Hydra vulgaris]	macrophage metalloelastase-like [Hydractinia symbiolongicarpus]
12	LOC130629039	1.16282	4.57519e-41	7.54872e-39	13.4207	no informative hits: nan	ATPase family AAA domain-containing protein 2-like [Hydractinia symbiolongicarpus]
13	LOC130614732	0.728511	5.66287e-40	9.13721e-38	13.2329	KXJ10812.1 E3 ubiquitin-protein ligase DZIP3 [Exaiptasia diaphana]	uncharacterized protein LOC130614732 [Hydractinia symbiolongicarpus]
14	LOC130629183	1.14322	8.19282e-26	8.85631e-24	10.505	XP_012558890.1 PREDICTED: MAM and LDL-receptor class A domain-containing protein 1-like [Hydra vulgaris]	MAM and LDL-receptor class A domain-containing protein 2-like isoform X1 [Hydractinia symbiolongicarpus]
15	LOC130657427	1.07503	1.5093e-25	1.62353e-23	10.4472	KXJ28425.1 Matrilin-2 [Exaiptasia diaphana]	uncharacterized protein LOC130657427 [Hydractinia symbiolongicarpus]
16	LOC130635707	1.36287	1.40441e-21	1.33993e-19	9.54175	XP_027058679.1 gamete and mating-type specific protein A-like [Pocillopora damicornis]	uncharacterized protein LOC130635707 [Hydractinia symbiolongicarpus]
17	LOC130656897	2.1979	9.05154e-20	7.91343e-18	9.09978	XP_012564043.1 PREDICTED: solute carrier family 43 member 3-like, partial [Hydra vulgaris]	large neutral amino acids transporter small subunit 4-like [Hydractinia symbiolongicarpus]
18	LOC130647691	0.510601	5.20491e-19	4.34808e-17	8.90781	XP_017786257.1 PREDICTED: ankyrin repeat domain-containing protein 49-like [Nicrophorus vespilloides]	uncharacterized protein LOC130647691 [Hydractinia symbiolongicarpus]
19	LOC130641104	1.0593	2.44442e-17	1.92259e-15	8.47045	XP_012554422.1 PREDICTED: uncharacterized protein LOC101235179 [Hydra vulgaris]	uncharacterized protein LOC130641104 [Hydractinia symbiolongicarpus]
20	LOC130644998	0.549876	8.03621e-17	6.14448e-15	8.33071	XP_012555222.1 PREDICTED: tetratricopeptide repeat protein 14-like [Hydra vulgaris]	tetratricopeptide repeat protein 14-like [Hydractinia symbiolongicarpus]
21	LOC130640729	1.02983	3.34697e-14	2.30238e-12	7.58414	XP_012554422.1 PREDICTED: uncharacterized protein LOC101235179 [Hydra vulgaris]	uncharacterized protein LOC130640729 isoform X1 [Hydractinia symbiolongicarpus]
22	LOC130629422	0.55599	1.40803e-13	9.30658e-12	7.39557	KXJ10812.1 E3 ubiquitin-protein ligase DZIP3 [Exaiptasia diaphana]	uncharacterized protein LOC130629422 [Hydractinia symbiolongicarpus]
23	LOC130647079	2.18729	1.65468e-13	1.0904e-11	7.37409	XP_012555527.1 PREDICTED: von Willebrand factor D and EGF domain-containing protein-like, partial [Hydra vulgaris]	von Willebrand factor D and EGF domain-containing protein-like isoform X1 [Hydractinia symbiolongicarpus]
24	LOC130629692	0.445447	2.41825e-13	1.56537e-11	7.32337	no informative hits: nan	uncharacterized protein LOC130629692 [Hydractinia symbiolongicarpus]
25	LOC130642112	0.871142	7.52989e-13	4.73455e-11	7.16945	XP_002158533.2 PREDICTED: apolipoprotein D-like [Hydra vulgaris]	outer membrane lipoprotein Blc-like [Hydractinia symbiolongicarpus]
26	LOC130636719	1.12189	1.34796e-10	7.54585e-09	6.42166	XP_012556696.1 PREDICTED: uncharacterized protein LOC100213567 [Hydra vulgaris]	uncharacterized protein LOC130636719 [Hydractinia symbiolongicarpus]
27	LOC130655260	1.54874	4.77839e-10	2.57634e-08	6.22621	XP_022805350.1 hemicentin-1-like [Stylophora pistillata]	uncharacterized protein LOC130655260 [Hydractinia symbiolongicarpus]
28	LOC130655952	0.982354	3.69186e-09	1.83706e-07	5.89744	XP_013865791.1 PREDICTED: agrin [Austrofundulus limnaeus]	agrin-like [Hydractinia symbiolongicarpus]
29	LOC130629617	0.438139	8.0417e-09	3.8784e-07	5.76758	XP_012553574.1 PREDICTED: putative uncharacterized protein DDB_G0282133 [Hydra vulgaris]	uncharacterized protein LOC130629617 isoform X1 [Hydractinia symbiolongicarpus]
30	LOC130657300	1.43053	2.68905e-08	1.24155e-06	5.56056	no informative hits: XP_020898766.1 uncharacterized protein LOC110237511 [Exaiptasia diaphana]	uncharacterized protein LOC130657300 [Hydractinia symbiolongicarpus]
31	LOC130653989	0.977907	6.10855e-08	2.69711e-06	5.41559	XP_012555900.1 PREDICTED: apolipophorins-like, partial [Hydra vulgaris]	uncharacterized protein LOC130653989 [Hydractinia symbiolongicarpus]
32	LOC130647159	1.20627	7.07708e-08	3.10599e-06	5.3892	XP_012564458.1 PREDICTED: alpha-1-macroglobulin-like [Hydra vulgaris]	pregnancy zone protein-like [Hydractinia symbiolongicarpus]
33	LOC130653570	0.728026	2.78854e-07	1.16113e-05	5.13721	AZQ04903.2 VEGFR-2 [Hydra vulgaris]	tyrosine-protein kinase-like otk isoform X2 [Hydractinia symbiolongicarpus]
34	LOC130657975	1.19701	3.6152e-07	1.48841e-05	5.08818	XP_002154656.3 PREDICTED: solute carrier family 22 member 15-like [Hydra vulgaris]	solute carrier family 22 member 15-like isoform X1 [Hydractinia symbiolongicarpus]
35	LOC130647592	0.754399	9.72749e-07	3.86817e-05	4.89707	XP_027038930.1 tankyrase-like protein [Pocillopora damicornis]	poly [ADP-ribose] polymerase tankyrase-like isoform X1 [Hydractinia symbiolongicarpus]
36	LOC130641897	0.497628	2.25435e-06	8.6334e-05	4.72917	XP_012558208.1 PREDICTED: uncharacterized protein LOC100206390 [Hydra vulgaris]	nesprin-1-like isoform X1 [Hydractinia symbiolongicarpus]
37	LOC130644956	1.27843	2.86746e-06	0.000109053	4.68009	XP_031551345.1 MAM and LDL-receptor class A domain-containing protein 1-like [Actinia tenebrosa]	uncharacterized protein LOC130644956 [Hydractinia symbiolongicarpus]
38	LOC130640111	1.02466	3.18845e-06	0.000120219	4.65829	XP_032241037.1 venom protein 302-like [Nematostella vectensis]	antistasin-like isoform X4 [Hydractinia symbiolongicarpus]
39	LOC130629467	0.572829	4.4204e-06	0.000162754	4.59057	no informative hits: nan	uncharacterized protein LOC130629467 isoform X1 [Hydractinia symbiolongicarpus]
40	LOC130621108	0.806557	5.70713e-06	0.000206705	4.53696	NP_001296598.1 collagen alpha-1(I) chain-like precursor [Hydra vulgaris]	collagen alpha-1(I) chain-like [Hydractinia symbiolongicarpus]
41	LOC130645798	1.01946	9.49696e-06	0.000332947	4.42832	XP_029202822.1 LOW QUALITY PROTEIN: transient receptor potential cation channel subfamily M member 1-like [Acropora millepora]	transient receptor potential cation channel subfamily M member 7-like isoform X1 [Hydractinia symbiolongicarpus]
42	LOC130630046	0.962726	1.10971e-05	0.000385049	4.39461	no informative hits: nan	uncharacterized histidine-rich protein DDB_G0274557-like [Hydractinia symbiolongicarpus]
43	LOC130636002	1.33988	1.78515e-05	0.000604525	4.2902	no informative hits: nan	glutamic acid-rich protein-like [Hydractinia symbiolongicarpus]
44	LOC130630247	0.777501	2.59506e-05	0.000852486	4.20637	XP_012553858.1 PREDICTED: nuclear factor 1-like [Hydra vulgaris]	nuclear factor 1 A-type-like isoform X1 [Hydractinia symbiolongicarpus]
45	LOC130629447	0.543453	2.89894e-05	0.000946641	4.18126	KXJ10812.1 E3 ubiquitin-protein ligase DZIP3 [Exaiptasia diaphana]	uncharacterized protein LOC130629447 [Hydractinia symbiolongicarpus]
46	LOC130648404	2.01074	3.73767e-05	0.00120263	4.12312	XP_012556610.1 PREDICTED: uncharacterized protein LOC100204510 [Hydra vulgaris]	L-tyrosine decarboxylase-like [Hydractinia symbiolongicarpus]
47	LOC130648417	1.03545	4.51613e-05	0.00143418	4.07935	XP_004211263.1 PREDICTED: uncharacterized protein LOC101236992 [Hydra vulgaris]	uncharacterized protein LOC130648417 [Hydractinia symbiolongicarpus]
48	LOC130641033	1.74886	4.8003e-05	0.00150914	4.06514	NP_001296582.1 ephrin type-B receptor 1-B-like [Hydra vulgaris]	ephrin type-B receptor 1-B-like [Hydractinia symbiolongicarpus]
49	LOC130641072	0.979442	7.59384e-05	0.00231468	3.95687	XP_015768955.1 PREDICTED: chymotrypsin-like elastase family member 2A [Acropora digitifera]	chymotrypsinogen A-like isoform X1 [Hydractinia symbiolongicarpus]
50	LOC130612555	1.36973	8.46656e-05	0.00256781	3.93079	XP_002165061.2 PREDICTED: hemicentin-1-like [Hydra vulgaris]	uncharacterized protein LOC130612555 [Hydractinia symbiolongicarpus]
51	LOC130623908	1.72441	0.000211154	0.00597108	3.70528	XP_012565470.1 PREDICTED: uncharacterized protein LOC100210231 [Hydra vulgaris]	uncharacterized protein LOC130623908 [Hydractinia symbiolongicarpus]
52	LOC130636659	0.946581	0.000370296	0.00984942	3.5604	KXJ17291.1 Myosin-2 heavy chain [Exaiptasia diaphana]	uncharacterized protein LOC130636659 [Hydractinia symbiolongicarpus]
53	LOC130629453	0.573948	0.000533763	0.0138124	3.46321	XP_022099986.1 E3 ubiquitin-protein ligase MIB2-like [Acanthaster planci]	uncharacterized protein LOC130629453 isoform X1 [Hydractinia symbiolongicarpus]
54	LOC130621874	0.792426	0.000548993	0.0141232	3.45564	NP_001296652.1 collagen alpha-1(I) chain-like precursor [Hydra vulgaris]	collagen alpha-1(I) chain-like isoform X1 [Hydractinia symbiolongicarpus]
55	LOC130625655	0.938634	0.00056955	0.0145667	3.44572	ROL48213.1 Pancreatic secretory granule membrane major glycoprotein GP2 [Anabarilius grahami]	uncharacterized protein LOC130625655 [Hydractinia symbiolongicarpus]
56	LOC130642113	1.47456	0.000717799	0.0180428	3.38269	XP_012555996.1 PREDICTED: myosin light chain kinase, smooth muscle-like [Hydra vulgaris]	probable serine/threonine-protein kinase fhkE [Hydractinia symbiolongicarpus]
57	LOC130625828	1.37247	0.000770599	0.0192597	3.36314	NP_001296676.1 matrix metalloproteinase-14-like precursor [Hydra vulgaris]	matrix metalloproteinase-24-like [Hydractinia symbiolongicarpus]
58	LOC130625438	1.09065	0.00104855	0.025285	3.27717	XP_002154438.2 PREDICTED: contactin-3-like isoform X1 [Hydra vulgaris]	contactin-5-like isoform X1 [Hydractinia symbiolongicarpus]
59	LOC130654704	1.14638	0.00155601	0.036056	3.16403	AAS79435.1 vascular endothelial growth factor [Podocoryna carnea]	vascular endothelial growth factor D-like [Hydractinia symbiolongicarpus]
60	LOC130641825	1.23164	0.00183599	0.0419241	3.11555	XP_012559133.1 PREDICTED: kinesin-related protein 10-like [Hydra vulgaris]	kinesin-related protein 10-like isoform X1 [Hydractinia symbiolongicarpus]
61	LOC130636586	1.2249	0.00200324	0.0453206	3.08975	XP_012558958.1 PREDICTED: laminin subunit alpha-3-like [Hydra vulgaris]	laminin subunit alpha-like [Hydractinia symbiolongicarpus]
62	LOC130612204	2.15179	0.00235654	0.0518675	3.04118	XP_020613215.1 atrial natriuretic peptide receptor 1-like isoform X2 [Orbicella faveolata]	atrial natriuretic peptide receptor 1-like isoform X1 [Hydractinia symbiolongicarpus]
63	LOC130640918	0.917477	0.00322849	0.0684503	2.9451	no informative hits: nan	uncharacterized protein LOC130640918 isoform X1 [Hydractinia symbiolongicarpus]
64	LOC130624179	0.50737	0.00353943	0.0741827	2.91654	XP_012562665.1 PREDICTED: ABC transporter B family member 1-like, partial [Hydra vulgaris]	uncharacterized protein LOC130624179 [Hydractinia symbiolongicarpus]
65	LOC130631408	1.24006	0.00413887	0.0850405	2.86738	XP_012557480.1 PREDICTED: fibrillin-2-like [Hydra vulgaris]	fibrillin-1-like [Hydractinia symbiolongicarpus]
66	LOC130644503	1.11923	0.00440524	0.0895079	2.84758	XP_022339844.1 coadhesin-like [Crassostrea virginica]	coadhesin-like [Hydractinia symbiolongicarpus]
67	LOC130629653	1.52178	0.00492691	0.0985562	2.81177	CRX73266.1 Innexin 10 [Hydra vulgaris]	uncharacterized protein LOC130629653 [Hydractinia symbiolongicarpus]
68	LOC130636211	0.407438	0.00577786	0.113407	2.76013	ACN91128.1 allorecognition 2 [Hydractinia symbiolongicarpus]	uncharacterized protein LOC130636211 isoform X1 [Hydractinia symbiolongicarpus]
69	LOC130647863	0.290754	0.00580325	0.113702	2.7587	KXJ10812.1 E3 ubiquitin-protein ligase DZIP3 [Exaiptasia diaphana]	uncharacterized protein LOC130647863 [Hydractinia symbiolongicarpus]
70	LOC130662818	0.878281	0.0060057	0.117354	2.74747	XP_012560949.1 PREDICTED: early endosome antigen 1-like [Hydra vulgaris]	MATH and LRR domain-containing protein PFE0570w-like [Hydractinia symbiolongicarpus]
71	LOC130622602	1.24433	0.00645583	0.124488	2.72368	XP_012556428.1 PREDICTED: epithelial discoidin domain-containing receptor 1-like [Hydra vulgaris]	discoidin domain-containing receptor 2-like isoform X1 [Hydractinia symbiolongicarpus]
72	LOC130625624	0.785667	0.00655721	0.125889	2.71853	XP_032231980.1 heme-binding protein 2-like [Nematostella vectensis]	heme-binding protein 2-like [Hydractinia symbiolongicarpus]
73	LOC130621105	1.4616	0.00965294	0.17652	2.58802	XP_021963343.1 WAP four-disulfide core domain protein 3 [Folsomia candida]	WAP four-disulfide core domain protein 2-like [Hydractinia symbiolongicarpus]
74	LOC130645036	0.673083	0.010544	0.190278	2.55746	XP_012564646.1 PREDICTED: uncharacterized protein LOC100214475 [Hydra vulgaris]	protein pitchfork-like isoform X1 [Hydractinia symbiolongicarpus]
75	LOC130621817	0.938999	0.0123261	0.216733	2.50267	XP_002161248.2 PREDICTED: TNF receptor-associated factor 3-like [Hydra vulgaris]	TNF receptor-associated factor 3-like isoform X5 [Hydractinia symbiolongicarpus]
76	LOC130614057	2.5508	0.0140554	0.242287	2.45584	PKP33492.1 endonuclease/exonuclease/phosphatase [Bacteroidetes bacterium HGW-Bacteroidetes-16]	uncharacterized protein LOC130614057 [Hydractinia symbiolongicarpus]
77	LOC130649173	0.956838	0.0148135	0.252381	2.43691	XP_039540301.1 lens fiber membrane intrinsic protein-like [Pimephales promelas]	lens fiber membrane intrinsic protein-like [Hydractinia symbiolongicarpus]
78	LOC130629288	0.391414	0.0151396	0.257138	2.42902	XP_032236179.1 nitric oxide synthase, brain isoform X1 [Nematostella vectensis]	nitric oxide synthase, inducible-like isoform X1 [Hydractinia symbiolongicarpus]
79	LOC130628923	1.30928	0.0152924	0.258932	2.42538	XP_002169939.2 PREDICTED: tolloid-like protein 2 [Hydra vulgaris]	tolloid-like protein 2 [Hydractinia symbiolongicarpus]
80	LOC130656130	0.697388	0.0181836	0.301148	2.36186	ARX80204.1 delta1 [Hydractinia echinata]	fibropellin-1-like isoform X1 [Hydractinia symbiolongicarpus]
81	LOC130636699	1.39887	0.0192776	0.316638	2.34012	ORX94943.1 transferase [Basidiobolus meristosporus CBS 931.73]	uncharacterized protein LOC130636699 [Hydractinia symbiolongicarpus]
82	LOC130641832	0.959556	0.0196411	0.320761	2.33313	XP_030855174.1 sodium/potassium/calcium exchanger 3 [Strongylocentrotus purpuratus]	sodium/potassium/calcium exchanger 3-like isoform X1 [Hydractinia symbiolongicarpus]
83	LOC130630460	0.895728	0.0203671	0.329692	2.31952	no informative hits: nan	uncharacterized protein LOC130630460 [Hydractinia symbiolongicarpus]
84	LOC130628393	0.214465	0.0214696	0.344393	2.29962	KXJ10812.1 E3 ubiquitin-protein ligase DZIP3 [Exaiptasia diaphana]	uncharacterized protein LOC130628393 [Hydractinia symbiolongicarpus]
85	LOC130629411	0.485169	0.02184	0.348804	2.29314	ORX86697.1 ankyrin [Anaeromyces robustus]	uncharacterized protein LOC130629411 [Hydractinia symbiolongicarpus]
86	LOC130635611	1.55888	0.0232134	0.365568	2.2699	GBC45069.1 mynd domain protein [Rhizophagus irregularis DAOM 181602=DAOM 197198]	uncharacterized protein LOC130635611 [Hydractinia symbiolongicarpus]
87	LOC130644912	0.73759	0.0233383	0.366105	2.26785	XP_012555856.1 PREDICTED: uncharacterized protein LOC101239439 [Hydra vulgaris]	uncharacterized protein LOC130644912 [Hydractinia symbiolongicarpus]
88	LOC130628605	0.796349	0.0235672	0.369025	2.26411	KHN76904.1 Ankyrin repeat, PH and SEC7 domain containing protein secG [Toxocara canis]	uncharacterized protein LOC130628605 [Hydractinia symbiolongicarpus]
89	LOC130644560	0.869919	0.0267635	0.408698	2.21495	XP_002160236.1 PREDICTED: metalloproteinase inhibitor 3-like [Hydra vulgaris]	metalloproteinase inhibitor 3-like [Hydractinia symbiolongicarpus]
90	LOC130656712	1.02348	0.0271376	0.41326	2.20953	XP_002160324.3 PREDICTED: probable proline dehydrogenase 2 [Hydra vulgaris]	hydroxyproline dehydrogenase-like isoform X1 [Hydractinia symbiolongicarpus]
91	LOC130621473	0.986322	0.0287881	0.430624	2.18638	ABG80450.1 fibrillar collagen, partial [Hydra vulgaris]	collagen alpha-1(II) chain-like isoform X1 [Hydractinia symbiolongicarpus]
92	LOC130636230	1.19851	0.0295562	0.439419	2.17599	XP_020913815.1 endothelin-converting enzyme homolog [Exaiptasia diaphana]	neprilysin-4-like isoform X1 [Hydractinia symbiolongicarpus]
93	LOC130636737	0.484379	0.0332922	0.481268	2.12854	XP_012553676.1 PREDICTED: E3 ubiquitin-protein ligase TTC3-like [Hydra vulgaris]	E3 ubiquitin-protein ligase TTC3-like isoform X1 [Hydractinia symbiolongicarpus]
94	LOC130636423	0.663778	0.0348505	0.496881	2.11009	XP_012558532.1 PREDICTED: protein ovo-like [Hydra vulgaris]	transcription factor Ovo-like 2 [Hydractinia symbiolongicarpus]
95	LOC130628938	2.32878	0.0361083	0.5112	2.09571	XP_035276475.1 DNA-binding protein RFX6 isoform X2 [Anguilla anguilla]	DNA-binding protein RFX6-like [Hydractinia symbiolongicarpus]
96	LOC130662371	1.86221	0.0411803	0.567269	2.04171	AGO06068.1 Ephrin-B2 protein [Hydra vulgaris]	uncharacterized protein LOC130662371 isoform X1 [Hydractinia symbiolongicarpus]
97	LOC130657988	0.518135	0.0417431	0.573424	2.03607	XP_012554698.1 PREDICTED: cell division control protein 24-like isoform X1 [Hydra vulgaris]	uncharacterized protein LOC130657988 isoform X1 [Hydractinia symbiolongicarpus]
98	LOC130640910	1.91518	0.0420964	0.576991	2.03257	XP_012561547.1 PREDICTED: uncharacterized protein LOC100201110 [Hydra vulgaris]	uncharacterized protein LOC130640910 [Hydractinia symbiolongicarpus]
99	LOC130622319	0.484858	0.0434281	0.591068	2.01957	XP_012564722.1 PREDICTED: serine/threonine-protein kinase Nek10-like, partial [Hydra vulgaris]	serine/threonine-protein kinase Nek10-like [Hydractinia symbiolongicarpus]
100	LOC130625524	1.28412	0.0450769	0.610661	2.00394	NP_001296676.1 matrix metalloproteinase-14-like precursor [Hydra vulgaris]	matrilysin-like [Hydractinia symbiolongicarpus]
101	LOC130647793	1.21892	0.0455867	0.615602	1.9992	XP_012557607.1 PREDICTED: uncharacterized protein LOC100208299 [Hydra vulgaris]	centromere-associated protein E-like [Hydractinia symbiolongicarpus]
102	LOC130629149	0.453528	0.0458207	0.618002	1.99704	no informative hits: nan	uncharacterized protein LOC130629149 [Hydractinia symbiolongicarpus]
103	LOC130647331	0.931477	0.048766	0.645818	1.97063	XP_002160395.1 PREDICTED: methionine aminopeptidase 1-like [Hydra vulgaris]	methionine aminopeptidase 1-like isoform X1 [Hydractinia symbiolongicarpus]

## Sheet: Cluster 1
	names	logfoldchanges	pvals	pvals_adj	scores	diamond	ncbi_name
0	LOC130657480	3.77907	0	0	79.2413	XP_012560975.1 PREDICTED: uncharacterized protein LOC101241534 [Hydra vulgaris]	uncharacterized protein LOC130657480 [Hydractinia symbiolongicarpus]
1	LOC130612446	3.06594	0	0	77.4929	XP_032226415.1 protein NLRC3-like isoform X1 [Nematostella vectensis]	cytadherence high molecular weight protein 2-like isoform X4 [Hydractinia symbiolongicarpus]
2	LOC130614664	2.46639	0	0	70.1857	RWR73902.1 ankyrin-1 isoform X1 [Cinnamomum micranthum f. kanehirae]	uncharacterized protein LOC130614664 [Hydractinia symbiolongicarpus]
3	LOC130632934	3.37763	0	0	66.2242	XP_002157112.3 PREDICTED: alpha-2-macroglobulin-like, partial [Hydra vulgaris]	alpha-1-macroglobulin-like isoform X1 [Hydractinia symbiolongicarpus]
4	LOC130636641	3.30342	0	0	65.8143	NP_001267819.1 cysteine rich BMP regulator 2 precursor [Hydra vulgaris]	uncharacterized protein LOC130636641 [Hydractinia symbiolongicarpus]
5	LOC130647691	2.60495	0	0	58.7816	XP_017786257.1 PREDICTED: ankyrin repeat domain-containing protein 49-like [Nicrophorus vespilloides]	uncharacterized protein LOC130647691 [Hydractinia symbiolongicarpus]
6	LOC130630194	2.99587	0	0	56.0121	no informative hits: nan	uncharacterized protein LOC130630194 [Hydractinia symbiolongicarpus]
7	LOC130614732	2.50194	0	0	55.7872	KXJ10812.1 E3 ubiquitin-protein ligase DZIP3 [Exaiptasia diaphana]	uncharacterized protein LOC130614732 [Hydractinia symbiolongicarpus]
8	LOC130641826	2.87747	0	0	55.2995	XP_002154484.3 PREDICTED: multidrug resistance protein 1 [Hydra vulgaris]	ATP-dependent translocase ABCB1-like isoform X1 [Hydractinia symbiolongicarpus]
9	LOC130629905	2.10396	0	0	50.1491	XP_012555900.1 PREDICTED: apolipophorins-like, partial [Hydra vulgaris]	uncharacterized protein LOC130629905 [Hydractinia symbiolongicarpus]
10	LOC130628393	2.36709	0	0	50.0737	KXJ10812.1 E3 ubiquitin-protein ligase DZIP3 [Exaiptasia diaphana]	uncharacterized protein LOC130628393 [Hydractinia symbiolongicarpus]
11	LOC130629692	2.25448	0	0	49.7285	no informative hits: nan	uncharacterized protein LOC130629692 [Hydractinia symbiolongicarpus]
12	LOC130629422	2.36984	0	0	47.5278	KXJ10812.1 E3 ubiquitin-protein ligase DZIP3 [Exaiptasia diaphana]	uncharacterized protein LOC130629422 [Hydractinia symbiolongicarpus]
13	LOC130613966	3.09751	0	0	47.103	XP_002164739.2 PREDICTED: nose resistant to fluoxetine protein 6-like [Hydra vulgaris]	nose resistant to fluoxetine protein 6-like [Hydractinia symbiolongicarpus]
14	LOC130641104	3.27387	0	0	43.2263	XP_012554422.1 PREDICTED: uncharacterized protein LOC101235179 [Hydra vulgaris]	uncharacterized protein LOC130641104 [Hydractinia symbiolongicarpus]
15	LOC130629617	1.92981	0	0	39.4282	XP_012553574.1 PREDICTED: putative uncharacterized protein DDB_G0282133 [Hydra vulgaris]	uncharacterized protein LOC130629617 isoform X1 [Hydractinia symbiolongicarpus]
16	LOC130635707	3.46645	0	0	38.1266	XP_027058679.1 gamete and mating-type specific protein A-like [Pocillopora damicornis]	uncharacterized protein LOC130635707 [Hydractinia symbiolongicarpus]
17	LOC130625523	2.71009	2.39236e-305	2.4999e-302	37.3516	NP_001296676.1 matrix metalloproteinase-14-like precursor [Hydra vulgaris]	macrophage metalloelastase-like [Hydractinia symbiolongicarpus]
18	LOC130629183	2.67061	9.73813e-294	9.71334e-291	36.6294	XP_012558890.1 PREDICTED: MAM and LDL-receptor class A domain-containing protein 1-like [Hydra vulgaris]	MAM and LDL-receptor class A domain-containing protein 2-like isoform X1 [Hydractinia symbiolongicarpus]
19	LOC130640729	2.95875	7.85851e-284	7.1853e-281	36.0017	XP_012554422.1 PREDICTED: uncharacterized protein LOC101235179 [Hydra vulgaris]	uncharacterized protein LOC130640729 isoform X1 [Hydractinia symbiolongicarpus]
20	LOC130629714	1.85113	2.14901e-270	1.88631e-267	35.1325	KXJ13237.1 E3 ubiquitin-protein ligase DZIP3 [Exaiptasia diaphana]	uncharacterized protein LOC130629714 [Hydractinia symbiolongicarpus]
21	LOC130629548	1.6738	3.62822e-257	3.06222e-254	34.2554	no informative hits: CAF1547002.1 unnamed protein product, partial [Rotaria sordida]	uncharacterized protein LOC130629548 [Hydractinia symbiolongicarpus]
22	LOC130644998	1.63815	1.57668e-246	1.28143e-243	33.5333	XP_012555222.1 PREDICTED: tetratricopeptide repeat protein 14-like [Hydra vulgaris]	tetratricopeptide repeat protein 14-like [Hydractinia symbiolongicarpus]
23	LOC130629447	2.26303	1.27542e-243	9.99562e-241	33.3332	KXJ10812.1 E3 ubiquitin-protein ligase DZIP3 [Exaiptasia diaphana]	uncharacterized protein LOC130629447 [Hydractinia symbiolongicarpus]
24	LOC130624179	2.47308	6.7486e-237	5.1066e-234	32.8659	XP_012562665.1 PREDICTED: ABC transporter B family member 1-like, partial [Hydra vulgaris]	uncharacterized protein LOC130624179 [Hydractinia symbiolongicarpus]
25	LOC130647863	1.76936	1.42765e-235	1.04428e-232	32.773	KXJ10812.1 E3 ubiquitin-protein ligase DZIP3 [Exaiptasia diaphana]	uncharacterized protein LOC130647863 [Hydractinia symbiolongicarpus]
26	LOC130645287	2.00374	3.24958e-220	2.30028e-217	31.6767	XP_002170154.2 PREDICTED: 5-hydroxytryptamine receptor 4-like [Hydra vulgaris]	neuropeptides capa receptor-like isoform X3 [Hydractinia symbiolongicarpus]
27	LOC130653570	2.36973	1.75316e-213	1.13151e-210	31.184	AZQ04903.2 VEGFR-2 [Hydra vulgaris]	tyrosine-protein kinase-like otk isoform X2 [Hydractinia symbiolongicarpus]
28	LOC130647592	2.58758	1.17513e-208	7.16306e-206	30.826	XP_027038930.1 tankyrase-like protein [Pocillopora damicornis]	poly [ADP-ribose] polymerase tankyrase-like isoform X1 [Hydractinia symbiolongicarpus]
29	LOC130629288	2.12916	8.74428e-181	5.18607e-178	28.6711	XP_032236179.1 nitric oxide synthase, brain isoform X1 [Nematostella vectensis]	nitric oxide synthase, inducible-like isoform X1 [Hydractinia symbiolongicarpus]
30	LOC130640111	3.14892	3.16664e-162	1.82865e-159	27.1418	XP_032241037.1 venom protein 302-like [Nematostella vectensis]	antistasin-like isoform X4 [Hydractinia symbiolongicarpus]
31	LOC130613201	1.08558	7.30509e-160	4.11033e-157	26.9408	XP_022783818.1 E3 ubiquitin-protein ligase rnf213-alpha-like isoform X1 [Stylophora pistillata]	E3 ubiquitin-protein ligase rnf213-alpha-like isoform X1 [Hydractinia symbiolongicarpus]
32	LOC130653989	2.64955	1.25284e-153	6.54578e-151	26.4034	XP_012555900.1 PREDICTED: apolipophorins-like, partial [Hydra vulgaris]	uncharacterized protein LOC130653989 [Hydractinia symbiolongicarpus]
33	LOC130653947	1.04347	2.61098e-149	1.30217e-146	26.0246	XP_012554628.1 PREDICTED: microtubule-actin cross-linking factor 1-like, partial [Hydra vulgaris]	uncharacterized protein LOC130653947 [Hydractinia symbiolongicarpus]
34	LOC130629467	1.80445	4.33114e-148	2.11206e-145	25.9166	no informative hits: nan	uncharacterized protein LOC130629467 isoform X1 [Hydractinia symbiolongicarpus]
35	LOC130613202	0.974564	2.67481e-146	1.276e-143	25.7572	XP_027043737.1 E3 ubiquitin-protein ligase rnf213-alpha-like isoform X1 [Pocillopora damicornis]	E3 ubiquitin-protein ligase RNF213-like isoform X2 [Hydractinia symbiolongicarpus]
36	LOC130628738	1.85632	1.23738e-141	5.54142e-139	25.3374	no informative hits: nan	uncharacterized protein LOC130628738 [Hydractinia symbiolongicarpus]
37	LOC130629724	1.72189	2.47706e-140	1.04532e-137	25.219	XP_020624132.1 E3 ubiquitin-protein ligase DZIP3-like [Orbicella faveolata]	uncharacterized protein LOC130629724 [Hydractinia symbiolongicarpus]
38	LOC130657916	1.39412	8.4747e-140	3.50885e-137	25.1703	XP_012563313.1 PREDICTED: rab3 GTPase-activating protein non-catalytic subunit-like, partial [Hydra vulgaris]	rab3 GTPase-activating protein non-catalytic subunit-like isoform X1 [Hydractinia symbiolongicarpus]
39	LOC130625655	3.34004	1.44454e-139	5.87017e-137	25.1491	ROL48213.1 Pancreatic secretory granule membrane major glycoprotein GP2 [Anabarilius grahami]	uncharacterized protein LOC130625655 [Hydractinia symbiolongicarpus]
40	LOC130654037	1.6963	1.68421e-135	6.48391e-133	24.7746	XP_012557176.1 PREDICTED: coiled-coil domain-containing protein 22 homolog [Hydra vulgaris]	coiled-coil domain-containing protein 22 homolog isoform X1 [Hydractinia symbiolongicarpus]
41	LOC130629701	1.54203	5.70106e-133	2.15697e-130	24.5388	KXJ10812.1 E3 ubiquitin-protein ligase DZIP3 [Exaiptasia diaphana]	uncharacterized protein LOC130629701 [Hydractinia symbiolongicarpus]
42	LOC130621108	2.38458	1.93924e-130	7.09244e-128	24.3004	NP_001296598.1 collagen alpha-1(I) chain-like precursor [Hydra vulgaris]	collagen alpha-1(I) chain-like [Hydractinia symbiolongicarpus]
43	LOC130629453	2.00415	4.09285e-130	1.47235e-127	24.2697	XP_022099986.1 E3 ubiquitin-protein ligase MIB2-like [Acanthaster planci]	uncharacterized protein LOC130629453 isoform X1 [Hydractinia symbiolongicarpus]
44	LOC130630247	2.35129	2.1413e-117	7.11948e-115	23.0337	XP_012553858.1 PREDICTED: nuclear factor 1-like [Hydra vulgaris]	nuclear factor 1 A-type-like isoform X1 [Hydractinia symbiolongicarpus]
45	LOC130641608	1.45638	1.46112e-105	4.5804e-103	21.8212	XP_012556355.1 PREDICTED: liprin-beta-1-like [Hydra vulgaris]	kazrin-like isoform X4 [Hydractinia symbiolongicarpus]
46	LOC130636233	2.30002	2.89587e-102	8.82597e-100	21.4712	XP_013402545.1 zonadhesin-like isoform X2 [Lingula anatina]	antistasin-like [Hydractinia symbiolongicarpus]
47	LOC130641072	2.80256	3.27417e-102	9.84223e-100	21.4655	XP_015768955.1 PREDICTED: chymotrypsin-like elastase family member 2A [Acropora digitifera]	chymotrypsinogen A-like isoform X1 [Hydractinia symbiolongicarpus]
48	LOC130629149	1.93956	3.99077e-102	1.18342e-99	21.4563	no informative hits: nan	uncharacterized protein LOC130629149 [Hydractinia symbiolongicarpus]
49	LOC130629411	1.92578	1.44249e-101	4.22052e-99	21.3964	ORX86697.1 ankyrin [Anaeromyces robustus]	uncharacterized protein LOC130629411 [Hydractinia symbiolongicarpus]
50	LOC130636174	1.38161	2.03666e-100	5.80423e-98	21.2726	XP_002162313.1 PREDICTED: propionyl-CoA carboxylase alpha chain, mitochondrial [Hydra vulgaris]	propionyl-CoA carboxylase alpha chain, mitochondrial-like isoform X1 [Hydractinia symbiolongicarpus]
51	LOC130647159	2.74591	5.64731e-97	1.54906e-94	20.8975	XP_012564458.1 PREDICTED: alpha-1-macroglobulin-like [Hydra vulgaris]	pregnancy zone protein-like [Hydractinia symbiolongicarpus]
52	LOC130645798	2.75838	5.69493e-96	1.52402e-93	20.7868	XP_029202822.1 LOW QUALITY PROTEIN: transient receptor potential cation channel subfamily M member 1-like [Acropora millepora]	transient receptor potential cation channel subfamily M member 7-like isoform X1 [Hydractinia symbiolongicarpus]
53	LOC130657975	2.80126	6.63366e-93	1.73297e-90	20.4452	XP_002154656.3 PREDICTED: solute carrier family 22 member 15-like [Hydra vulgaris]	solute carrier family 22 member 15-like isoform X1 [Hydractinia symbiolongicarpus]
54	LOC130628605	3.18495	3.08446e-92	7.96299e-90	20.37	KHN76904.1 Ankyrin repeat, PH and SEC7 domain containing protein secG [Toxocara canis]	uncharacterized protein LOC130628605 [Hydractinia symbiolongicarpus]
55	LOC130642112	1.6634	3.1626e-88	7.97702e-86	19.9126	XP_002158533.2 PREDICTED: apolipoprotein D-like [Hydra vulgaris]	outer membrane lipoprotein Blc-like [Hydractinia symbiolongicarpus]
56	LOC130645014	1.44512	1.09828e-85	2.67786e-83	19.6174	XP_012565763.1 PREDICTED: cleavage stimulation factor subunit 2-like [Hydra vulgaris]	cleavage stimulation factor subunit 2-like isoform X1 [Hydractinia symbiolongicarpus]
57	LOC130635623	3.26342	1.91366e-85	4.61464e-83	19.5891	XP_020896597.1 piggyBac transposable element-derived protein 3 [Exaiptasia diaphana]	MFS-type transporter SLC18B1-like isoform X2 [Hydractinia symbiolongicarpus]
58	LOC130622403	1.22137	6.99771e-84	1.65116e-81	19.405	XP_012561761.1 PREDICTED: integrin beta-2-like [Hydra vulgaris]	integrin beta-1-A-like isoform X1 [Hydractinia symbiolongicarpus]
59	LOC130657300	3.01761	1.11885e-82	2.58442e-80	19.262	no informative hits: XP_020898766.1 uncharacterized protein LOC110237511 [Exaiptasia diaphana]	uncharacterized protein LOC130657300 [Hydractinia symbiolongicarpus]
60	LOC130654984	1.24723	1.33699e-81	3.05613e-79	19.1332	XP_002166180.3 PREDICTED: protein diaphanous homolog 1-like [Hydra vulgaris]	protein diaphanous homolog 2-like [Hydractinia symbiolongicarpus]
61	LOC130629122	1.63901	3.10153e-81	7.0165e-79	19.0893	AHB81538.1 latcripin-4 [Lentinula edodes]	uncharacterized protein LOC130629122 [Hydractinia symbiolongicarpus]
62	LOC130657988	2.11526	1.14169e-78	2.55645e-76	18.7781	XP_012554698.1 PREDICTED: cell division control protein 24-like isoform X1 [Hydra vulgaris]	uncharacterized protein LOC130657988 isoform X1 [Hydractinia symbiolongicarpus]
63	LOC130648418	1.19869	7.31502e-78	1.62142e-75	18.6792	XP_027038271.1 UNC93-like protein MFSD11 [Pocillopora damicornis]	UNC93-like protein MFSD11 [Hydractinia symbiolongicarpus]
64	LOC130641624	1.35583	1.03673e-77	2.27501e-75	18.6605	XP_012554375.1 PREDICTED: la-related protein 7-like [Hydra vulgaris]	la-related protein 7-like [Hydractinia symbiolongicarpus]
65	LOC130630292	1.5529	2.84334e-76	6.17766e-74	18.4827	XP_020897533.1 patched domain-containing protein 3 [Exaiptasia diaphana]	patched domain-containing protein 3-like isoform X1 [Hydractinia symbiolongicarpus]
66	LOC130629663	1.59395	5.39836e-75	1.15011e-72	18.3233	KXJ10812.1 E3 ubiquitin-protein ligase DZIP3 [Exaiptasia diaphana]	uncharacterized protein LOC130629663 [Hydractinia symbiolongicarpus]
67	LOC130644933	1.5832	7.10856e-73	1.47161e-70	18.0558	XP_002166602.3 PREDICTED: ubiquitin-like domain-containing CTD phosphatase 1 isoform X1 [Hydra vulgaris]	ubiquitin-like domain-containing CTD phosphatase 1 isoform X1 [Hydractinia symbiolongicarpus]
68	LOC130621137	1.84839	3.11645e-70	6.33217e-68	17.7167	XP_012555756.1 PREDICTED: uncharacterized protein LOC101234493 [Hydra vulgaris]	uncharacterized protein LOC130621137 [Hydractinia symbiolongicarpus]
69	LOC130654382	1.31902	1.11302e-68	2.18073e-66	17.5144	XP_012560824.1 PREDICTED: uncharacterized protein KIAA1109-like [Hydra vulgaris]	bridge-like lipid transfer protein family member 1 isoform X1 [Hydractinia symbiolongicarpus]
70	LOC130647406	2.09131	1.31965e-68	2.5627e-66	17.5047	XP_012555279.1 PREDICTED: telomerase protein component 1-like [Hydra vulgaris]	telomerase protein component 1-like [Hydractinia symbiolongicarpus]
71	LOC130641573	1.13946	3.18808e-67	6.13158e-65	17.3224	XP_002153877.3 PREDICTED: triple functional domain protein-like [Hydra vulgaris]	triple functional domain protein-like isoform X1 [Hydractinia symbiolongicarpus]
72	LOC130636211	1.28288	3.21332e-67	6.13158e-65	17.3219	ACN91128.1 allorecognition 2 [Hydractinia symbiolongicarpus]	uncharacterized protein LOC130636211 isoform X1 [Hydractinia symbiolongicarpus]
73	LOC130622613	1.88118	2.38716e-66	4.51584e-64	17.2062	XP_020620880.1 receptor-type tyrosine-protein phosphatase delta-like isoform X2 [Orbicella faveolata]	receptor-type tyrosine-protein phosphatase S-like isoform X1 [Hydractinia symbiolongicarpus]
74	LOC130621874	2.11891	1.59417e-64	2.96462e-62	16.9611	NP_001296652.1 collagen alpha-1(I) chain-like precursor [Hydra vulgaris]	collagen alpha-1(I) chain-like isoform X1 [Hydractinia symbiolongicarpus]
75	LOC130629384	1.59209	2.92896e-64	5.4011e-62	16.9253	XP_003066983.1 ankyrin repeat containing protein [Coccidioides posadasii C735 delta SOWgp]	uncharacterized protein LOC130629384 [Hydractinia symbiolongicarpus]
76	LOC130644984	1.30374	5.67439e-64	1.02908e-61	16.8863	XP_012554583.1 PREDICTED: huntingtin-like [Hydra vulgaris]	huntingtin-like isoform X1 [Hydractinia symbiolongicarpus]
77	LOC130655952	1.85096	1.63362e-63	2.93837e-61	16.8238	XP_013865791.1 PREDICTED: agrin [Austrofundulus limnaeus]	agrin-like [Hydractinia symbiolongicarpus]
78	LOC130625624	2.42251	1.8562e-62	3.31158e-60	16.6792	XP_032231980.1 heme-binding protein 2-like [Nematostella vectensis]	heme-binding protein 2-like [Hydractinia symbiolongicarpus]
79	LOC130630176	1.35705	1.13867e-61	1.99896e-59	16.5705	XP_012561583.1 PREDICTED: tetratricopeptide repeat protein 39B-like [Hydra vulgaris]	tetratricopeptide repeat protein 39B-like isoform X1 [Hydractinia symbiolongicarpus]
80	LOC130641625	1.47271	1.37528e-58	2.35775e-56	16.1382	XP_002164076.2 PREDICTED: endoplasmic reticulum lectin 1-like [Hydra vulgaris]	endoplasmic reticulum lectin 1-like isoform X1 [Hydractinia symbiolongicarpus]
81	LOC130657427	1.37579	2.35639e-58	4.00843e-56	16.1049	KXJ28425.1 Matrilin-2 [Exaiptasia diaphana]	uncharacterized protein LOC130657427 [Hydractinia symbiolongicarpus]
82	LOC130625537	1.08636	8.66382e-57	1.45129e-54	15.8804	XP_002165655.3 PREDICTED: uncharacterized protein LOC100214450 [Hydra vulgaris]	uncharacterized protein LOC130625537 isoform X1 [Hydractinia symbiolongicarpus]
83	LOC130636737	1.5746	4.8836e-55	8.11861e-53	15.6255	XP_012553676.1 PREDICTED: E3 ubiquitin-protein ligase TTC3-like [Hydra vulgaris]	E3 ubiquitin-protein ligase TTC3-like isoform X1 [Hydractinia symbiolongicarpus]
84	LOC130648417	2.29513	8.50045e-53	1.39204e-50	15.2931	XP_004211263.1 PREDICTED: uncharacterized protein LOC101236992 [Hydra vulgaris]	uncharacterized protein LOC130648417 [Hydractinia symbiolongicarpus]
85	LOC130640918	2.53865	1.59125e-52	2.56753e-50	15.2522	no informative hits: nan	uncharacterized protein LOC130640918 isoform X1 [Hydractinia symbiolongicarpus]
86	LOC130622319	1.53785	3.31762e-51	5.314e-49	15.0526	XP_012564722.1 PREDICTED: serine/threonine-protein kinase Nek10-like, partial [Hydra vulgaris]	serine/threonine-protein kinase Nek10-like [Hydractinia symbiolongicarpus]
87	LOC130645859	1.30188	4.10794e-51	6.53222e-49	15.0385	XP_004206050.1 PREDICTED: sequestosome-1-like [Hydra vulgaris]	keratin, type II cytoskeletal 1-like [Hydractinia symbiolongicarpus]
88	LOC130623522	1.6452	3.66688e-50	5.78893e-48	14.8929	XP_012556738.1 PREDICTED: sporulation-specific protein 15-like isoform X1 [Hydra vulgaris]	golgin subfamily B member 1-like isoform X1 [Hydractinia symbiolongicarpus]
89	LOC130655260	2.4931	3.99772e-50	6.26614e-48	14.8871	XP_022805350.1 hemicentin-1-like [Stylophora pistillata]	uncharacterized protein LOC130655260 [Hydractinia symbiolongicarpus]
90	LOC130641586	1.13139	6.3965e-50	9.88484e-48	14.8556	XP_012566870.1 PREDICTED: peroxisomal targeting signal 1 receptor-like [Hydra vulgaris]	peroxisomal targeting signal 1 receptor-like isoform X1 [Hydractinia symbiolongicarpus]
91	LOC130649374	1.89917	7.35087e-50	1.12803e-47	14.8463	XP_012563296.1 PREDICTED: meiosis arrest female protein 1-like, partial [Hydra vulgaris]	meiosis regulator and mRNA stability factor 1-like isoform X1 [Hydractinia symbiolongicarpus]
92	LOC130625438	2.65551	3.31821e-49	5.05658e-47	14.7449	XP_002154438.2 PREDICTED: contactin-3-like isoform X1 [Hydra vulgaris]	contactin-5-like isoform X1 [Hydractinia symbiolongicarpus]
93	LOC130644912	2.24226	7.43624e-49	1.11768e-46	14.6903	XP_012555856.1 PREDICTED: uncharacterized protein LOC101239439 [Hydra vulgaris]	uncharacterized protein LOC130644912 [Hydractinia symbiolongicarpus]
94	LOC130614649	1.80355	1.57714e-47	2.32273e-45	14.4819	XP_004210254.2 PREDICTED: nuclear receptor-binding protein-like [Hydra vulgaris]	nuclear receptor-binding protein-like isoform X1 [Hydractinia symbiolongicarpus]
95	LOC130626148	1.94622	5.41816e-47	7.92641e-45	14.3968	CRX73260.1 Protocadherin Fat4-like [Hydra vulgaris]	protocadherin Fat 4-like [Hydractinia symbiolongicarpus]
96	LOC130614024	0.814013	1.17869e-46	1.71293e-44	14.343	no informative hits: CAF1192426.1 unnamed protein product, partial [Didymodactylos carnosus]	uncharacterized protein LOC130614024 [Hydractinia symbiolongicarpus]
97	LOC130629385	1.23854	1.74615e-46	2.50441e-44	14.3157	no informative hits: OQE04657.1 hypothetical protein PENVUL_c031G10305 [Penicillium vulpinum]	uncharacterized protein LOC130629385 [Hydractinia symbiolongicarpus]
98	LOC130656897	2.69107	6.1393e-46	8.58095e-44	14.228	XP_012564043.1 PREDICTED: solute carrier family 43 member 3-like, partial [Hydra vulgaris]	large neutral amino acids transporter small subunit 4-like [Hydractinia symbiolongicarpus]
99	LOC130641897	0.929212	2.79684e-44	3.88442e-42	13.9584	XP_012558208.1 PREDICTED: uncharacterized protein LOC100206390 [Hydra vulgaris]	nesprin-1-like isoform X1 [Hydractinia symbiolongicarpus]
100	LOC130636112	1.17267	3.5478e-43	4.83558e-41	13.7761	XP_012554760.1 PREDICTED: dedicator of cytokinesis protein 9-like [Hydra vulgaris]	dedicator of cytokinesis protein 9-like isoform X1 [Hydractinia symbiolongicarpus]
101	LOC130656712	3.12482	4.58075e-43	6.20494e-41	13.7577	XP_002160324.3 PREDICTED: probable proline dehydrogenase 2 [Hydra vulgaris]	hydroxyproline dehydrogenase-like isoform X1 [Hydractinia symbiolongicarpus]
102	LOC130655851	2.26837	4.67017e-43	6.28725e-41	13.7563	XP_004205501.1 PREDICTED: uncharacterized protein LOC100200388 isoform X1 [Hydra vulgaris]	A disintegrin and metalloproteinase with thrombospondin motifs 16-like [Hydractinia symbiolongicarpus]
103	LOC130644464	1.29957	6.2608e-43	8.37726e-41	13.7351	XP_012561531.1 PREDICTED: ATP-binding cassette sub-family A member 2-like, partial [Hydra vulgaris]	retinal-specific phospholipid-transporting ATPase ABCA4-like [Hydractinia symbiolongicarpus]
104	LOC130629039	1.0144	6.43197e-43	8.55412e-41	13.7331	no informative hits: nan	ATPase family AAA domain-containing protein 2-like [Hydractinia symbiolongicarpus]
105	LOC130662341	1.39813	2.11104e-42	2.70905e-40	13.6467	XP_031558023.1 coiled-coil domain-containing protein 180-like [Actinia tenebrosa]	coiled-coil domain-containing protein 180-like isoform X1 [Hydractinia symbiolongicarpus]
106	LOC130657609	0.902805	2.83109e-42	3.61194e-40	13.6253	PFX16358.1 Fibulin-5 [Stylophora pistillata]	uncharacterized protein LOC130657609 [Hydractinia symbiolongicarpus]
107	LOC130628731	1.35485	1.18982e-41	1.50921e-39	13.5201	WP_173479175.1 ankyrin repeat domain-containing protein [Bacillus velezensis]	uncharacterized protein LOC130628731 [Hydractinia symbiolongicarpus]
108	LOC130656130	1.96633	1.33052e-41	1.67798e-39	13.5119	ARX80204.1 delta1 [Hydractinia echinata]	fibropellin-1-like isoform X1 [Hydractinia symbiolongicarpus]
109	LOC130641404	1.91629	2.79148e-41	3.50035e-39	13.4572	XP_012557096.1 PREDICTED: pleckstrin homology domain-containing family G member 3-like [Hydra vulgaris]	uncharacterized protein LOC130641404 isoform X1 [Hydractinia symbiolongicarpus]
110	LOC130612641	2.80032	5.80282e-41	7.23506e-39	13.4031	XP_012554826.1 PREDICTED: uncharacterized protein LOC100205133 [Hydra vulgaris]	uncharacterized protein LOC130612641 [Hydractinia symbiolongicarpus]
111	LOC130654847	1.0584	1.05185e-40	1.30406e-38	13.3588	XP_012561330.1 PREDICTED: ELKS/Rab6-interacting/CAST family member 1-like isoform X1 [Hydra vulgaris]	ELKS/Rab6-interacting/CAST family member 1-like [Hydractinia symbiolongicarpus]
112	LOC130612101	2.21292	1.38002e-40	1.69179e-38	13.3386	XP_012559915.1 PREDICTED: uncharacterized protein LOC100210597 [Hydra vulgaris]	chondroitin proteoglycan-2-like [Hydractinia symbiolongicarpus]
113	LOC130614194	1.01218	1.6002e-40	1.95082e-38	13.3276	XP_002159647.1 PREDICTED: RNA-binding protein 39-like isoform X3 [Hydra vulgaris]	RNA-binding protein 39-like isoform X1 [Hydractinia symbiolongicarpus]
114	LOC130647080	2.63452	2.65306e-38	3.18136e-36	12.9407	PFX29095.1 Matrilin-2 [Stylophora pistillata]	uncharacterized protein LOC130647080 [Hydractinia symbiolongicarpus]
115	LOC130657553	1.90435	3.94267e-38	4.70206e-36	12.9102	XP_012557978.1 PREDICTED: kinesin-like protein KIF16B [Hydra vulgaris]	uncharacterized protein LOC130657553 [Hydractinia symbiolongicarpus]
116	LOC130641516	1.94326	5.04967e-38	5.98973e-36	12.8911	NP_001267841.1 MYC associated factor X [Hydra vulgaris]	protein max-like isoform X1 [Hydractinia symbiolongicarpus]
117	LOC130644955	1.48807	4.42658e-37	5.22241e-35	12.7226	XP_012557725.1 PREDICTED: protein PFC0760c-like [Hydra vulgaris]	dentin sialophosphoprotein-like isoform X1 [Hydractinia symbiolongicarpus]
118	LOC130614038	1.18962	4.26318e-36	4.97613e-34	12.5445	XP_012554200.1 PREDICTED: kinesin-like protein KIF15 [Hydra vulgaris]	kinesin-like protein KIF15 isoform X1 [Hydractinia symbiolongicarpus]
119	LOC130654827	1.16039	1.09585e-35	1.27234e-33	12.4694	XP_004208725.1 PREDICTED: pre-mRNA 3'-end-processing factor FIP1-like [Hydra vulgaris]	pre-mRNA 3'-end-processing factor FIP1-like isoform X1 [Hydractinia symbiolongicarpus]
120	LOC130642923	2.46424	2.03828e-35	2.34178e-33	12.4199	XP_032241037.1 venom protein 302-like [Nematostella vectensis]	cysteine-rich motor neuron 1 protein-like isoform X1 [Hydractinia symbiolongicarpus]
121	LOC130656392	1.27017	3.15941e-35	3.59223e-33	12.3848	XP_012558933.1 PREDICTED: uncharacterized protein LOC105845574 [Hydra vulgaris]	uncharacterized protein LOC130656392 isoform X1 [Hydractinia symbiolongicarpus]
122	LOC130657952	1.38203	3.29102e-35	3.70349e-33	12.3815	XP_012565169.1 PREDICTED: WD repeat-containing protein 25-like [Hydra vulgaris]	WD repeat-containing protein 25-like [Hydractinia symbiolongicarpus]
123	LOC130622928	1.98626	5.20202e-34	5.73634e-32	12.158	XP_002165083.3 PREDICTED: proline dehydrogenase 1, mitochondrial-like [Hydra vulgaris]	proline dehydrogenase 1, mitochondrial-like isoform X1 [Hydractinia symbiolongicarpus]
124	LOC130613997	0.970668	6.499e-34	7.1307e-32	12.1398	XP_002167139.2 PREDICTED: homocysteine-responsive endoplasmic reticulum-resident ubiquitin-like domain member 2 protein [Hydra vulgaris]	homocysteine-responsive endoplasmic reticulum-resident ubiquitin-like domain member 2 protein isoform X1 [Hydractinia symbiolongicarpus]
125	LOC130636586	2.69927	1.02215e-33	1.11592e-31	12.1027	XP_012558958.1 PREDICTED: laminin subunit alpha-3-like [Hydra vulgaris]	laminin subunit alpha-like [Hydractinia symbiolongicarpus]
126	LOC130641832	2.57804	1.09406e-33	1.18852e-31	12.0971	XP_030855174.1 sodium/potassium/calcium exchanger 3 [Strongylocentrotus purpuratus]	sodium/potassium/calcium exchanger 3-like isoform X1 [Hydractinia symbiolongicarpus]
127	LOC130641639	1.50993	1.11899e-33	1.20961e-31	12.0953	XP_002163181.3 PREDICTED: inhibitor of growth protein 4-like, partial [Hydra vulgaris]	inhibitor of growth protein 4-like isoform X1 [Hydractinia symbiolongicarpus]
128	LOC130640001	1.83997	8.82391e-33	9.35419e-31	11.9245	XP_012567103.1 PREDICTED: eukaryotic translation initiation factor 3 subunit J-like [Hydra vulgaris]	eukaryotic translation initiation factor 3 subunit J-like isoform X1 [Hydractinia symbiolongicarpus]
129	LOC130629820	1.61646	2.72634e-32	2.86252e-30	11.8302	XP_012558020.1 PREDICTED: receptor-type tyrosine-protein phosphatase alpha-like [Hydra vulgaris]	receptor-type tyrosine-protein phosphatase delta-like [Hydractinia symbiolongicarpus]
130	LOC130636640	1.08589	2.76689e-32	2.89127e-30	11.8289	XP_012559201.1 PREDICTED: E3 ubiquitin-protein ligase TRIP12-like [Hydra vulgaris]	E3 ubiquitin-protein ligase TRIP12-like isoform X1 [Hydractinia symbiolongicarpus]
131	LOC130645686	1.08948	3.67139e-32	3.81824e-30	11.8051	XP_004206050.1 PREDICTED: sequestosome-1-like [Hydra vulgaris]	uncharacterized protein LOC130645686 [Hydractinia symbiolongicarpus]
132	LOC130622317	1.7865	1.0972e-31	1.1357e-29	11.7127	XP_012557485.1 PREDICTED: rho GTPase-activating protein 21-like isoform X1 [Hydra vulgaris]	rho GTPase-activating protein 21-like isoform X1 [Hydractinia symbiolongicarpus]
133	LOC130658040	1.67193	2.59695e-31	2.65058e-29	11.6394	XP_002159916.1 PREDICTED: reticulon-3-B-like [Hydra vulgaris]	reticulon-3-like [Hydractinia symbiolongicarpus]
134	LOC130622970	2.42427	3.01997e-31	3.06806e-29	11.6266	XP_012559562.1 PREDICTED: tetratricopeptide repeat protein 28-like isoform X1 [Hydra vulgaris]	tetratricopeptide repeat protein 28-like isoform X1 [Hydractinia symbiolongicarpus]
135	LOC130654384	1.71977	9.52396e-31	9.63105e-29	11.5281	XP_012563239.1 PREDICTED: uncharacterized protein LOC100197914 [Hydra vulgaris]	uncharacterized protein LOC130654384 [Hydractinia symbiolongicarpus]
136	LOC130630293	2.16609	2.55588e-30	2.56101e-28	11.4428	XP_012557786.1 PREDICTED: uncharacterized protein LOC100206966 [Hydra vulgaris]	uncharacterized protein LOC130630293 isoform X1 [Hydractinia symbiolongicarpus]
137	LOC130621867	2.30029	2.94311e-30	2.93562e-28	11.4305	XP_004207050.1 PREDICTED: uncharacterized protein LOC101236484 [Hydra vulgaris]	uncharacterized protein LOC130621867 [Hydractinia symbiolongicarpus]
138	LOC130636084	1.36478	3.09218e-30	3.07035e-28	11.4262	XP_012561394.1 PREDICTED: leucine-rich repeat-containing protein 71-like [Hydra vulgaris]	leucine-rich repeat-containing protein 71-like isoform X1 [Hydractinia symbiolongicarpus]
139	LOC130612197	1.22634	4.13805e-30	4.09033e-28	11.4009	XP_012559095.1 PREDICTED: proteasome subunit beta type-7-like [Hydra vulgaris]	proteasome subunit beta type-7-like [Hydractinia symbiolongicarpus]
140	LOC130642139	1.4329	4.15895e-30	4.09256e-28	11.4005	PFX30788.1 Fibulin-5 [Stylophora pistillata]	uncharacterized protein LOC130642139 isoform X1 [Hydractinia symbiolongicarpus]
141	LOC130644503	2.54578	7.35967e-30	7.14604e-28	11.3507	XP_022339844.1 coadhesin-like [Crassostrea virginica]	coadhesin-like [Hydractinia symbiolongicarpus]
142	LOC130624162	1.58326	9.12849e-30	8.78577e-28	11.3318	XP_002154216.2 PREDICTED: putative leucine-rich repeat-containing protein DDB_G0290503 [Hydra vulgaris]	uncharacterized protein LOC130624162 [Hydractinia symbiolongicarpus]
143	LOC130644956	2.07547	1.12599e-29	1.07898e-27	11.3134	XP_031551345.1 MAM and LDL-receptor class A domain-containing protein 1-like [Actinia tenebrosa]	uncharacterized protein LOC130644956 [Hydractinia symbiolongicarpus]
144	LOC130648794	1.14773	1.72141e-29	1.62822e-27	11.2761	XP_002163122.1 PREDICTED: FAD-linked sulfhydryl oxidase ALR-like [Hydra vulgaris]	FAD-linked sulfhydryl oxidase ALR-like isoform X1 [Hydractinia symbiolongicarpus]
145	LOC130630598	1.83207	2.14543e-29	2.02057e-27	11.2567	XP_002168015.3 PREDICTED: cAMP-specific 3',5'-cyclic phosphodiesterase 4C-like [Hydra vulgaris]	cAMP-specific 3',5'-cyclic phosphodiesterase 4C-like [Hydractinia symbiolongicarpus]
146	LOC130636600	1.17962	2.83398e-29	2.65764e-27	11.2322	XP_004208490.1 PREDICTED: angiotensin-converting enzyme-like [Hydra vulgaris]	uncharacterized protein LOC130636600 isoform X1 [Hydractinia symbiolongicarpus]
147	LOC130645009	1.20996	9.32854e-29	8.63736e-27	11.1264	XP_002158059.2 PREDICTED: probable inactive purple acid phosphatase 2 [Hydra vulgaris]	uncharacterized protein LOC130645009 isoform X1 [Hydractinia symbiolongicarpus]
148	LOC130621424	1.41508	1.21312e-28	1.11852e-26	11.103	XP_029200472.1 unconventional myosin-X-like [Acropora millepora]	unconventional myosin-X-like isoform X1 [Hydractinia symbiolongicarpus]
149	LOC130629511	0.867094	1.94579e-28	1.78654e-26	11.0607	no informative hits: CAF1547002.1 unnamed protein product, partial [Rotaria sordida]	uncharacterized protein LOC130629511 [Hydractinia symbiolongicarpus]
150	LOC130654075	1.23108	2.03931e-28	1.86461e-26	11.0565	XP_012554468.1 PREDICTED: zinc finger C3H1 domain-containing protein-like [Hydra vulgaris]	zinc finger C3H1 domain-containing protein-like isoform X1 [Hydractinia symbiolongicarpus]
151	LOC130629184	1.8657	3.9287e-28	3.57724e-26	10.9975	no informative hits: nan	uncharacterized protein LOC130629184 [Hydractinia symbiolongicarpus]
152	LOC130612555	2.4587	4.10956e-28	3.72645e-26	10.9934	XP_002165061.2 PREDICTED: hemicentin-1-like [Hydra vulgaris]	uncharacterized protein LOC130612555 [Hydractinia symbiolongicarpus]
153	LOC130649625	1.04595	6.82567e-28	6.16389e-26	10.9476	XP_002154762.1 PREDICTED: leukocyte receptor cluster member 8 homolog [Hydra vulgaris]	leukocyte receptor cluster member 8 homolog isoform X1 [Hydractinia symbiolongicarpus]
154	LOC130612572	1.69419	2.37882e-27	2.12199e-25	10.8339	XP_035228645.1 roquin-1-like [Stegodyphus dumicola]	roquin-1-like [Hydractinia symbiolongicarpus]
155	LOC130662370	1.6361	2.75745e-27	2.44978e-25	10.8203	XP_012557777.1 PREDICTED: serine/threonine-protein kinase 38-like [Hydra vulgaris]	serine/threonine-protein kinase 38-like [Hydractinia symbiolongicarpus]
156	LOC130636120	1.24867	2.77331e-27	2.45393e-25	10.8198	XP_012560980.1 PREDICTED: mediator of RNA polymerase II transcription subunit 4-like [Hydra vulgaris]	mediator of RNA polymerase II transcription subunit 4-like isoform X1 [Hydractinia symbiolongicarpus]
157	LOC130622636	2.08077	2.80387e-27	2.47101e-25	10.8188	ABG80451.1 fibrillar collagen, partial [Hydra vulgaris]	collagen alpha-1(I) chain-like isoform X1 [Hydractinia symbiolongicarpus]
158	LOC130645013	1.13798	5.67371e-27	4.96031e-25	10.754	XP_012560466.1 PREDICTED: coiled-coil domain-containing protein R3HCC1L-like [Hydra vulgaris]	coiled-coil domain-containing protein R3HCC1L-like isoform X5 [Hydractinia symbiolongicarpus]
159	LOC130656129	1.97702	7.94143e-27	6.91535e-25	10.723	ARX80204.1 delta1 [Hydractinia echinata]	fibropellin-1-like isoform X1 [Hydractinia symbiolongicarpus]
160	LOC130622189	1.29057	8.44549e-27	7.29637e-25	10.7173	XP_002157013.2 PREDICTED: biogenesis of lysosome-related organelles complex 1 subunit 1-like [Hydra vulgaris]	biogenesis of lysosome-related organelles complex 1 subunit 1-like isoform X2 [Hydractinia symbiolongicarpus]
161	LOC130614246	2.67117	9.64692e-27	8.30165e-25	10.705	XP_002157103.2 PREDICTED: nose resistant to fluoxetine protein 6-like [Hydra vulgaris]	nose resistant to fluoxetine protein 6-like [Hydractinia symbiolongicarpus]
162	LOC130641779	0.887719	8.52166e-26	7.13738e-24	10.5013	XP_012556529.1 PREDICTED: titin-like [Hydra vulgaris]	titin-like [Hydractinia symbiolongicarpus]
163	LOC130636230	2.98268	9.25426e-26	7.7215e-24	10.4935	XP_020913815.1 endothelin-converting enzyme homolog [Exaiptasia diaphana]	neprilysin-4-like isoform X1 [Hydractinia symbiolongicarpus]
164	LOC130621473	2.47423	2.8206e-25	2.33567e-23	10.3877	ABG80450.1 fibrillar collagen, partial [Hydra vulgaris]	collagen alpha-1(II) chain-like isoform X1 [Hydractinia symbiolongicarpus]
165	LOC130657903	1.64009	5.40221e-25	4.37439e-23	10.3255	XP_032064202.1 epidermal growth factor-like protein 8 [Thamnophis elegans]	fibrillin-2-like [Hydractinia symbiolongicarpus]
166	LOC130626150	1.29769	5.88577e-25	4.74843e-23	10.3173	XP_012566993.1 PREDICTED: ATP-binding cassette sub-family D member 2-like [Hydra vulgaris]	ATP-binding cassette sub-family D member 1-like [Hydractinia symbiolongicarpus]
167	LOC130612717	1.35492	8.36065e-25	6.72037e-23	10.2835	XP_012564178.1 PREDICTED: EH domain-binding protein 1-like [Hydra vulgaris]	EH domain-binding protein 1-like isoform X1 [Hydractinia symbiolongicarpus]
168	LOC130644730	3.00236	9.03235e-25	7.23379e-23	10.2761	XP_012560707.1 PREDICTED: cartilage matrix protein-like, partial [Hydra vulgaris]	collagen alpha-1(XII) chain-like isoform X1 [Hydractinia symbiolongicarpus]
169	LOC130657141	2.8382	1.50541e-24	1.20126e-22	10.2267	XP_002161387.2 PREDICTED: sodium-dependent neutral amino acid transporter B(0)AT2-like [Hydra vulgaris]	sodium- and chloride-dependent transporter XTRP3-like [Hydractinia symbiolongicarpus]
170	LOC130625887	1.91153	3.66907e-24	2.90664e-22	10.1401	XP_032242056.1 copine-8 isoform X2 [Nematostella vectensis]	copine-9-like isoform X1 [Hydractinia symbiolongicarpus]
171	LOC130636430	1.3993	4.60129e-24	3.63204e-22	10.1179	XP_002165248.3 PREDICTED: pleckstrin homology-like domain family B member 1 [Hydra vulgaris]	pleckstrin homology-like domain family B member 1 [Hydractinia symbiolongicarpus]
172	LOC130644986	1.28304	7.95332e-24	6.14534e-22	10.0642	XP_002155579.2 PREDICTED: pseudouridylate synthase 7 homolog [Hydra vulgaris]	cytosol aminopeptidase-like isoform X3 [Hydractinia symbiolongicarpus]
173	LOC130628896	1.555	8.77766e-24	6.75849e-22	10.0545	XP_012557567.1 PREDICTED: epidermal growth factor receptor kinase substrate 8-like isoform X1 [Hydra vulgaris]	epidermal growth factor receptor kinase substrate 8-like isoform X1 [Hydractinia symbiolongicarpus]
174	LOC130647331	2.41643	9.23998e-24	7.08958e-22	10.0494	XP_002160395.1 PREDICTED: methionine aminopeptidase 1-like [Hydra vulgaris]	methionine aminopeptidase 1-like isoform X1 [Hydractinia symbiolongicarpus]
175	LOC130655469	1.12212	1.32516e-23	1.01321e-21	10.0138	XP_012558729.1 PREDICTED: LOW QUALITY PROTEIN: serine-protein kinase ATM-like [Hydra vulgaris]	serine-protein kinase ATM-like isoform X1 [Hydractinia symbiolongicarpus]
176	LOC130636762	2.08406	5.06859e-23	3.86198e-21	9.88029	CAE88928.1 TNF-receptor-associated factor 1 [Hydractinia echinata]	E3 ubiquitin-protein ligase NRDP1-like [Hydractinia symbiolongicarpus]
177	LOC130655204	0.510105	6.77956e-23	5.14777e-21	9.8511	XP_002162030.3 PREDICTED: uncharacterized protein LOC100201306 [Hydra vulgaris]	nuclear anchorage protein 1-like [Hydractinia symbiolongicarpus]
178	LOC130645101	1.21207	8.55615e-23	6.4521e-21	9.82769	XP_027043789.1 dystrophin-like isoform X2 [Pocillopora damicornis]	utrophin-like isoform X1 [Hydractinia symbiolongicarpus]
179	LOC130644283	2.86636	9.66634e-23	7.23953e-21	9.81539	XP_012560164.1 PREDICTED: VPS10 domain-containing receptor SorCS1-like [Hydra vulgaris]	VPS10 domain-containing receptor SorCS1-like [Hydractinia symbiolongicarpus]
180	LOC130622711	1.33531	2.54533e-22	1.87432e-20	9.71726	XP_002167266.3 PREDICTED: macrophage mannose receptor 1-like, partial [Hydra vulgaris]	uncharacterized protein LOC130622711 [Hydractinia symbiolongicarpus]
181	LOC130641260	1.21616	3.35182e-22	2.45994e-20	9.68919	XP_002169839.2 PREDICTED: cyclin-L1-like [Hydra vulgaris]	cyclin-L2-like [Hydractinia symbiolongicarpus]
182	LOC130657625	1.11272	4.05575e-22	2.96665e-20	9.6697	NP_001296588.1 striatin-3-like [Hydra vulgaris]	striatin-3-like isoform X1 [Hydractinia symbiolongicarpus]
183	LOC130647438	1.78723	4.81428e-22	3.50979e-20	9.65213	XP_012560477.1 PREDICTED: ankyrin-3-like [Hydra vulgaris]	ankyrin-3-like isoform X1 [Hydractinia symbiolongicarpus]
184	LOC130644971	1.02413	6.3445e-22	4.59485e-20	9.6238	XP_012563232.1 PREDICTED: tankyrase-2-like isoform X1 [Hydra vulgaris]	poly [ADP-ribose] polymerase tankyrase-2-like [Hydractinia symbiolongicarpus]
185	LOC130624367	2.00927	6.36911e-22	4.59749e-20	9.6234	XP_002157892.3 PREDICTED: uncharacterized protein LOC100205244, partial [Hydra vulgaris]	myosin-2 heavy chain-like [Hydractinia symbiolongicarpus]
186	LOC130636992	1.55458	7.85644e-22	5.65252e-20	9.60179	EDO46012.1 predicted protein [Nematostella vectensis]	uncharacterized protein LOC130636992 [Hydractinia symbiolongicarpus]
187	LOC130629666	1.93005	9.79324e-22	7.02297e-20	9.57906	XP_012564359.1 PREDICTED: receptor-type tyrosine-protein phosphatase alpha-like, partial [Hydra vulgaris]	uncharacterized protein LOC130629666 isoform X1 [Hydractinia symbiolongicarpus]
188	LOC130635542	2.64964	1.03805e-21	7.41987e-20	9.57304	CRX73263.1 Hemicentin 1-like 2 [Hydra vulgaris]	basement membrane-specific heparan sulfate proteoglycan core protein-like [Hydractinia symbiolongicarpus]
189	LOC130657927	0.992648	1.23717e-21	8.78592e-20	9.55489	XP_002157477.1 PREDICTED: RNA-binding protein 25-like isoform X1 [Hydra vulgaris]	RNA-binding protein 25-like [Hydractinia symbiolongicarpus]
190	LOC130644638	1.26795	1.28102e-21	9.06797e-20	9.55128	XP_012559874.1 PREDICTED: non-POU domain-containing octamer-binding protein-like isoform X1 [Hydra vulgaris]	non-POU domain-containing octamer-binding protein-like [Hydractinia symbiolongicarpus]
191	LOC130629221	1.14085	1.37901e-21	9.73025e-20	9.54364	XP_012565148.1 PREDICTED: LOW QUALITY PROTEIN: transmembrane 9 superfamily member 2-like [Hydra vulgaris]	transmembrane 9 superfamily member 2-like isoform X1 [Hydractinia symbiolongicarpus]
192	LOC130612643	2.99225	1.77246e-21	1.24265e-19	9.51759	XP_012554826.1 PREDICTED: uncharacterized protein LOC100205133 [Hydra vulgaris]	uncharacterized protein LOC130612643 [Hydractinia symbiolongicarpus]
193	LOC130636719	1.25328	2.02066e-21	1.41214e-19	9.50396	XP_012556696.1 PREDICTED: uncharacterized protein LOC100213567 [Hydra vulgaris]	uncharacterized protein LOC130636719 [Hydractinia symbiolongicarpus]
194	LOC130648376	1.26701	3.25233e-21	2.24431e-19	9.45429	XP_002168231.2 PREDICTED: TBC1 domain family member 16-like [Hydra vulgaris]	TBC1 domain family member 16-like isoform X1 [Hydractinia symbiolongicarpus]
195	LOC130645016	1.60306	3.69486e-21	2.5417e-19	9.44093	not in Diamond	other RNA
196	LOC130622207	1.80339	3.75523e-21	2.57515e-19	9.43923	XP_012553473.1 PREDICTED: uncharacterized protein LOC100201272 [Hydra vulgaris]	uncharacterized protein LOC130622207 [Hydractinia symbiolongicarpus]
197	LOC130628698	1.62183	6.86016e-21	4.6897e-19	9.37588	ORX86697.1 ankyrin [Anaeromyces robustus]	uncharacterized protein LOC130628698 [Hydractinia symbiolongicarpus]
198	LOC130647606	1.47903	1.05541e-20	7.12616e-19	9.33033	no informative hits: nan	uncharacterized protein LOC130647606 [Hydractinia symbiolongicarpus]
199	LOC130657946	0.690654	1.54897e-20	1.03947e-18	9.28958	not in Diamond	other RNA
200	LOC130622434	1.21672	1.74646e-20	1.16842e-18	9.2768	XP_002159428.3 PREDICTED: putative uncharacterized protein DDB_G0271982 [Hydra vulgaris]	uncharacterized protein LOC130622434 [Hydractinia symbiolongicarpus]
201	LOC130662462	1.54851	1.8107e-20	1.20772e-18	9.27295	XP_002165348.1 PREDICTED: CD151 antigen-like [Hydra vulgaris]	CD151 antigen-like [Hydractinia symbiolongicarpus]
202	LOC130636035	0.992775	3.22908e-20	2.14075e-18	9.21106	XP_004206761.2 PREDICTED: U2 snRNP-associated SURP motif-containing protein-like [Hydra vulgaris]	U2 snRNP-associated SURP motif-containing protein-like [Hydractinia symbiolongicarpus]
203	LOC130636179	1.12874	5.81666e-20	3.83305e-18	9.14769	XP_002170406.3 PREDICTED: replication factor C subunit 4-like [Hydra vulgaris]	replication factor C subunit 4-like isoform X1 [Hydractinia symbiolongicarpus]
204	LOC130636096	1.02926	5.92389e-20	3.89203e-18	9.14571	XP_012555109.1 PREDICTED: centrobin-like, partial [Hydra vulgaris]	A-kinase anchor protein 9-like isoform X3 [Hydractinia symbiolongicarpus]
205	LOC130654067	1.72271	1.91613e-19	1.24034e-17	9.01797	XP_002167461.2 PREDICTED: pyroglutamylated RFamide peptide receptor-like [Hydra vulgaris]	C-C chemokine receptor type 3-like [Hydractinia symbiolongicarpus]
206	LOC130636423	1.50406	4.89734e-19	3.12405e-17	8.91457	XP_012558532.1 PREDICTED: protein ovo-like [Hydra vulgaris]	transcription factor Ovo-like 2 [Hydractinia symbiolongicarpus]
207	LOC130612442	1.02477	7.85116e-19	4.99379e-17	8.86211	XP_012561909.1 PREDICTED: NADH dehydrogenase [ubiquinone] 1 alpha subcomplex subunit 9, mitochondrial-like [Hydra vulgaris]	NADH dehydrogenase [ubiquinone] 1 alpha subcomplex subunit 9, mitochondrial-like isoform X1 [Hydractinia symbiolongicarpus]
208	LOC130623441	2.93015	8.38447e-19	5.3176e-17	8.85479	KIH62683.1 Kazal-type serine protease inhibitor domain protein [Ancylostoma duodenale]	agrin-like [Hydractinia symbiolongicarpus]
209	LOC130655407	0.502839	9.13652e-19	5.77786e-17	8.8452	XP_002163418.3 PREDICTED: cytoplasmic dynein 1 heavy chain 1-like [Hydra vulgaris]	cytoplasmic dynein 1 heavy chain 1-like [Hydractinia symbiolongicarpus]
210	LOC130641227	0.599067	1.52389e-18	9.60926e-17	8.78789	XP_002169141.3 PREDICTED: next to BRCA1 gene 1 protein-like, partial [Hydra vulgaris]	uncharacterized protein LOC130641227 [Hydractinia symbiolongicarpus]
211	LOC130648961	1.05717	1.63145e-18	1.0258e-16	8.78023	XP_012558062.1 PREDICTED: WD repeat-containing protein 7-like [Hydra vulgaris]	WD repeat-containing protein 7-like isoform X1 [Hydractinia symbiolongicarpus]
212	LOC130642005	1.24594	2.28799e-18	1.42635e-16	8.74211	XP_012567189.1 PREDICTED: uncharacterized protein MAL13P1.304-like isoform X1 [Hydra vulgaris]	uncharacterized protein LOC130642005 [Hydractinia symbiolongicarpus]
213	LOC130629534	1.07188	2.43467e-18	1.51349e-16	8.73509	XP_001703348.1 predicted protein [Chlamydomonas reinhardtii]	uncharacterized protein LOC130629534 isoform X1 [Hydractinia symbiolongicarpus]
214	LOC130630664	1.40457	3.14525e-18	1.9497e-16	8.70609	ADI56235.1 receptor tyrosine kinase-like orphan receptor, partial [Hydra vulgaris]	inactive tyrosine-protein kinase transmembrane receptor ROR1-like isoform X1 [Hydractinia symbiolongicarpus]
215	LOC130654025	1.68514	3.166e-18	1.95703e-16	8.70535	XP_002157952.2 PREDICTED: dual specificity protein phosphatase 16-like [Hydra vulgaris]	dual specificity protein phosphatase 16-like isoform X1 [Hydractinia symbiolongicarpus]
216	LOC130636659	1.5153	4.10121e-18	2.52093e-16	8.67595	KXJ17291.1 Myosin-2 heavy chain [Exaiptasia diaphana]	uncharacterized protein LOC130636659 [Hydractinia symbiolongicarpus]
217	LOC130636013	1.75303	4.28584e-18	2.62705e-16	8.67094	XP_012561105.1 PREDICTED: GTPase-activating protein-like isoform X1 [Hydra vulgaris]	uncharacterized protein LOC130636013 isoform X1 [Hydractinia symbiolongicarpus]
218	LOC130631408	2.27369	4.98311e-18	3.04595e-16	8.65376	XP_012557480.1 PREDICTED: fibrillin-2-like [Hydra vulgaris]	fibrillin-1-like [Hydractinia symbiolongicarpus]
219	LOC130649173	1.93469	9.74098e-18	5.90486e-16	8.57696	XP_039540301.1 lens fiber membrane intrinsic protein-like [Pimephales promelas]	lens fiber membrane intrinsic protein-like [Hydractinia symbiolongicarpus]
220	LOC130613373	1.75718	2.18855e-17	1.32302e-15	8.48332	XP_031553852.1 nitric oxide synthase, brain-like [Actinia tenebrosa]	nitric oxide synthase, brain-like [Hydractinia symbiolongicarpus]
221	LOC130648998	2.21116	3.39695e-17	2.04787e-15	8.43204	XP_012556211.1 PREDICTED: uncharacterized protein LOC100211317 [Hydra vulgaris]	uncharacterized protein LOC130648998 isoform X1 [Hydractinia symbiolongicarpus]
222	LOC130655522	1.07349	3.57635e-17	2.15012e-15	8.42602	XP_012554405.1 PREDICTED: F-BAR and double SH3 domains protein 2-like [Hydra vulgaris]	F-BAR and double SH3 domains protein 2-like isoform X1 [Hydractinia symbiolongicarpus]
223	LOC130636002	1.85122	4.09139e-17	2.45304e-15	8.41025	no informative hits: nan	glutamic acid-rich protein-like [Hydractinia symbiolongicarpus]
224	LOC130658032	1.92389	4.79073e-17	2.85673e-15	8.39172	XP_002168455.3 PREDICTED: transmembrane protein 62-like isoform X1 [Hydra vulgaris]	transmembrane protein 62-like [Hydractinia symbiolongicarpus]
225	LOC130645844	1.57239	5.09429e-17	3.02951e-15	8.3845	XP_012566718.1 PREDICTED: ras-specific guanine nucleotide-releasing factor 1-like [Hydra vulgaris]	ras-specific guanine nucleotide-releasing factor 2-like [Hydractinia symbiolongicarpus]
226	LOC130662818	1.66319	5.19152e-17	3.07899e-15	8.38227	XP_012560949.1 PREDICTED: early endosome antigen 1-like [Hydra vulgaris]	MATH and LRR domain-containing protein PFE0570w-like [Hydractinia symbiolongicarpus]
227	LOC130630460	1.86002	6.4616e-17	3.82192e-15	8.35648	no informative hits: nan	uncharacterized protein LOC130630460 [Hydractinia symbiolongicarpus]
228	LOC130649605	2.57023	1.29977e-16	7.60591e-15	8.2736	EGA60792.1 Rho5p [Saccharomyces cerevisiae FostersO]	cdc42 homolog isoform X1 [Hydractinia symbiolongicarpus]
229	LOC130645574	1.03756	1.32425e-16	7.72853e-15	8.27137	XP_012554372.1 PREDICTED: zinc finger CCCH domain-containing protein 11A-like [Hydra vulgaris]	zinc finger CCCH domain-containing protein 11A-like [Hydractinia symbiolongicarpus]
230	LOC130636199	1.30172	1.3979e-16	8.13673e-15	8.26492	XP_012561925.1 PREDICTED: NHL repeat-containing protein 2-like [Hydra vulgaris]	NHL repeat-containing protein 2-like [Hydractinia symbiolongicarpus]
231	LOC130628923	2.61123	1.66617e-16	9.67258e-15	8.24395	XP_002169939.2 PREDICTED: tolloid-like protein 2 [Hydra vulgaris]	tolloid-like protein 2 [Hydractinia symbiolongicarpus]
232	LOC130655162	1.16944	1.95939e-16	1.13448e-14	8.22454	XP_012559729.1 PREDICTED: dual 3',5'-cyclic-AMP and -GMP phosphodiesterase 11-like [Hydra vulgaris]	dual 3',5'-cyclic-AMP and -GMP phosphodiesterase 11-like isoform X1 [Hydractinia symbiolongicarpus]
233	LOC130648972	1.10629	3.55457e-16	2.05267e-14	8.15285	XP_012556661.1 PREDICTED: DNA-directed RNA polymerases I and III subunit RPAC2-like [Hydra vulgaris]	DNA-directed RNA polymerases I and III subunit RPAC2-like [Hydractinia symbiolongicarpus]
234	LOC130612763	1.00719	4.21686e-16	2.42238e-14	8.13217	XP_002157902.1 PREDICTED: U1 small nuclear ribonucleoprotein 70 kDa-like [Hydra vulgaris]	U1 small nuclear ribonucleoprotein 70 kDa-like [Hydractinia symbiolongicarpus]
235	LOC130657201	1.10295	4.75591e-16	2.7178e-14	8.11757	XP_019647647.1 PREDICTED: E3 ubiquitin-protein ligase FANCL-like [Branchiostoma belcheri]	E3 ubiquitin-protein ligase FANCL-like isoform X1 [Hydractinia symbiolongicarpus]
236	LOC130656756	1.11009	6.95999e-16	3.91615e-14	8.07122	XP_012565143.1 PREDICTED: conserved oligomeric Golgi complex subunit 2-like [Hydra vulgaris]	conserved oligomeric Golgi complex subunit 2-like isoform X1 [Hydractinia symbiolongicarpus]
237	LOC130626135	1.21819	8.35663e-16	4.6661e-14	8.04886	ALJ33569.1 Bmal [Clytia hemisphaerica]	basic helix-loop-helix ARNT-like protein 1 isoform X1 [Hydractinia symbiolongicarpus]
238	LOC130647924	1.71393	1.01336e-15	5.64398e-14	8.02523	XP_038060812.1 anthrax toxin receptor 1-like [Patiria miniata]	anthrax toxin receptor 1-like [Hydractinia symbiolongicarpus]
239	LOC130641552	1.257	1.34891e-15	7.49377e-14	7.99004	XP_029203473.1 two pore calcium channel protein 1-like [Acropora millepora]	probable voltage-dependent R-type calcium channel subunit alpha-1E isoform X4 [Hydractinia symbiolongicarpus]
240	LOC130649038	1.45072	1.48035e-15	8.16203e-14	7.97857	WP_141198597.1 VCBS repeat-containing protein [Persicimonas caeni]	RNA polymerase sigma factor RpoD-like [Hydractinia symbiolongicarpus]
241	LOC130622502	1.00193	2.34461e-15	1.28625e-13	7.92161	XP_004211190.2 PREDICTED: acyl-CoA-binding domain-containing protein 2-like, partial [Hydra vulgaris]	ankyrin repeat and SOCS box protein 11-like isoform X2 [Hydractinia symbiolongicarpus]
242	LOC130644560	1.75404	4.8552e-15	2.63719e-13	7.83061	XP_002160236.1 PREDICTED: metalloproteinase inhibitor 3-like [Hydra vulgaris]	metalloproteinase inhibitor 3-like [Hydractinia symbiolongicarpus]
243	LOC130649570	1.2516	5.08358e-15	2.75442e-13	7.82483	no informative hits: nan	uncharacterized protein LOC130649570 isoform X1 [Hydractinia symbiolongicarpus]
244	LOC130654704	1.85747	5.25918e-15	2.84255e-13	7.82055	AAS79435.1 vascular endothelial growth factor [Podocoryna carnea]	vascular endothelial growth factor D-like [Hydractinia symbiolongicarpus]
245	LOC130640027	2.04947	5.94984e-15	3.20794e-13	7.80501	XP_002166122.1 PREDICTED: U6 snRNA-associated Sm-like protein LSm6 [Hydra vulgaris]	U6 snRNA-associated Sm-like protein LSm6 isoform X3 [Hydractinia symbiolongicarpus]
246	LOC130636694	1.27748	6.45992e-15	3.46593e-13	7.79463	XP_028398995.1 E3 ubiquitin-protein ligase Midline-1-like [Dendronephthya gigantea]	uncharacterized protein LOC130636694 isoform X1 [Hydractinia symbiolongicarpus]
247	LOC130624256	2.36324	7.32474e-15	3.92035e-13	7.77875	XP_002160077.2 PREDICTED: calcium/calmodulin-dependent protein kinase kinase 2-like [Hydra vulgaris]	calcium/calmodulin-dependent protein kinase kinase 1-like [Hydractinia symbiolongicarpus]
248	LOC130642010	1.36724	7.83789e-15	4.18478e-13	7.77017	XP_002157765.2 PREDICTED: tyrosine-protein phosphatase non-receptor type 23-like, partial [Hydra vulgaris]	tyrosine-protein phosphatase non-receptor type 23-like isoform X1 [Hydractinia symbiolongicarpus]
249	LOC130630046	1.18753	8.16948e-15	4.35124e-13	7.76492	no informative hits: nan	uncharacterized histidine-rich protein DDB_G0274557-like [Hydractinia symbiolongicarpus]
250	LOC130624299	1.77923	1.09474e-14	5.81669e-13	7.72774	XP_028396674.1 paxillin-like [Dendronephthya gigantea]	paxillin-like isoform X1 [Hydractinia symbiolongicarpus]
251	LOC130645447	1.15967	1.2025e-14	6.35849e-13	7.71577	no informative hits: nan	uncharacterized protein LOC130645447 isoform X1 [Hydractinia symbiolongicarpus]
252	LOC130621519	0.936342	1.28014e-14	6.73655e-13	7.70779	XP_002165908.2 PREDICTED: uncharacterized protein LOC100207239 [Hydra vulgaris]	protein PRRC2A-like [Hydractinia symbiolongicarpus]
253	LOC130628755	1.22655	1.37917e-14	7.22301e-13	7.69827	XP_012555411.1 PREDICTED: TBC1 domain family member 9B-like [Hydra vulgaris]	TBC1 domain family member 9B-like [Hydractinia symbiolongicarpus]
254	LOC130628832	2.69237	1.52872e-14	7.9872e-13	7.6851	XP_004205501.1 PREDICTED: uncharacterized protein LOC100200388 isoform X1 [Hydra vulgaris]	A disintegrin and metalloproteinase with thrombospondin motifs 9-like [Hydractinia symbiolongicarpus]
255	LOC130656044	1.25995	1.5502e-14	8.07014e-13	7.68332	XP_002156869.1 PREDICTED: probable sphingosine-1-phosphate phosphatase [Hydra vulgaris]	probable sphingosine-1-phosphate phosphatase [Hydractinia symbiolongicarpus]
256	LOC130613049	1.32902	1.55195e-14	8.07014e-13	7.68317	XP_004207525.2 PREDICTED: uncharacterized protein LOC100212386 [Hydra vulgaris]	uncharacterized protein LOC130613049 [Hydractinia symbiolongicarpus]
257	LOC130647763	2.08618	1.95084e-14	1.00965e-12	7.65383	XP_029921621.1 NACHT, LRR and PYD domains-containing protein 12-like, partial [Myripristis murdjan]	uncharacterized protein LOC130647763 [Hydractinia symbiolongicarpus]
258	LOC130629483	1.34151	2.2319e-14	1.1524e-12	7.63651	WP_129535992.1 ankyrin repeat domain-containing protein [Chryseobacterium sp. 3008163]	uncharacterized protein LOC130629483 isoform X1 [Hydractinia symbiolongicarpus]
259	LOC130647626	1.55984	2.27559e-14	1.1722e-12	7.63401	XP_002156362.3 PREDICTED: uncharacterized protein LOC100212474 isoform X1 [Hydra vulgaris]	uncharacterized protein LOC130647626 isoform X1 [Hydractinia symbiolongicarpus]
260	LOC130641631	1.18905	3.00761e-14	1.53844e-12	7.59799	XP_002169058.3 PREDICTED: syntaxin-17-like [Hydra vulgaris]	uncharacterized protein LOC130641631 [Hydractinia symbiolongicarpus]
261	LOC130623391	0.813564	3.0271e-14	1.54481e-12	7.59716	XP_002168954.3 PREDICTED: sphingomyelin phosphodiesterase 4-like [Hydra vulgaris]	sphingomyelin phosphodiesterase 4-like isoform X1 [Hydractinia symbiolongicarpus]
262	LOC130621882	1.54982	3.20985e-14	1.63427e-12	7.58956	XP_002156870.3 PREDICTED: amyloid beta A4 precursor protein-binding family B member 1-interacting protein-like [Hydra vulgaris]	amyloid beta A4 precursor protein-binding family B member 1-interacting protein-like isoform X1 [Hydractinia symbiolongicarpus]
263	LOC130636151	1.23673	3.4257e-14	1.73611e-12	7.58113	XP_026744333.1 gastrula zinc finger protein xFG20-1-like [Trichoplusia ni]	zinc finger protein 37-like [Hydractinia symbiolongicarpus]
264	LOC130648785	1.35673	3.77845e-14	1.91047e-12	7.5684	XP_012557748.1 PREDICTED: hepatocyte growth factor-regulated tyrosine kinase substrate-like isoform X1 [Hydra vulgaris]	hepatocyte growth factor-regulated tyrosine kinase substrate-like [Hydractinia symbiolongicarpus]
265	LOC130649135	0.736683	3.95662e-14	1.99595e-12	7.56241	no informative hits: nan	uncharacterized protein LOC130649135 isoform X1 [Hydractinia symbiolongicarpus]
266	LOC130622433	1.05717	4.10066e-14	2.06387e-12	7.55776	XP_004207821.1 PREDICTED: tectonic-3-like [Hydra vulgaris]	tectonic-3-like [Hydractinia symbiolongicarpus]
267	LOC130613855	1.46078	4.11837e-14	2.06804e-12	7.5572	XP_002166571.1 PREDICTED: furin-like protease kpc-1 [Hydra vulgaris]	neuroendocrine convertase 1-like [Hydractinia symbiolongicarpus]
268	LOC130629069	0.950135	5.4968e-14	2.75392e-12	7.51954	KXJ10812.1 E3 ubiquitin-protein ligase DZIP3 [Exaiptasia diaphana]	uncharacterized protein LOC130629069 [Hydractinia symbiolongicarpus]
269	LOC130613808	0.988098	6.12035e-14	3.05934e-12	7.50548	XP_002154561.3 PREDICTED: nibrin-like [Hydra vulgaris]	nibrin-like isoform X1 [Hydractinia symbiolongicarpus]
270	LOC130662748	2.44173	6.77988e-14	3.38131e-12	7.49206	XP_002163966.2 PREDICTED: polyenoic fatty acid isomerase-like [Hydra vulgaris]	uncharacterized protein LOC130662748 [Hydractinia symbiolongicarpus]
271	LOC130636660	1.04177	8.11377e-14	4.02825e-12	7.46846	KXJ17291.1 Myosin-2 heavy chain [Exaiptasia diaphana]	uncharacterized protein LOC130636660 [Hydractinia symbiolongicarpus]
272	LOC130647070	1.68329	9.83898e-14	4.86276e-12	7.44305	KAF0154889.1 Pao retrotransposon peptidase domain-containing protein [Ignavibacteria bacterium]	uncharacterized protein LOC130647070 [Hydractinia symbiolongicarpus]
273	LOC130654824	1.43657	1.08701e-13	5.34827e-12	7.42987	XP_012556040.1 PREDICTED: testin-like [Hydra vulgaris]	testin-like isoform X1 [Hydractinia symbiolongicarpus]
274	LOC130653613	1.59107	1.12633e-13	5.52934e-12	7.42517	XP_002165496.2 PREDICTED: fibroblast growth factor 12-like isoform X1 [Hydra vulgaris]	fibroblast growth factor 20-like isoform X1 [Hydractinia symbiolongicarpus]
275	LOC130635679	1.13801	1.15423e-13	5.65366e-12	7.42193	XP_012562549.1 PREDICTED: uncharacterized protein LOC101236927, partial [Hydra vulgaris]	uncharacterized protein LOC130635679 isoform X1 [Hydractinia symbiolongicarpus]
276	LOC130646944	1.55476	1.35504e-13	6.60777e-12	7.40067	KXJ29411.1 Protein NLRC5 [Exaiptasia diaphana]	uncharacterized protein LOC130646944 isoform X1 [Hydractinia symbiolongicarpus]
277	LOC130629493	1.33902	1.55206e-13	7.55177e-12	7.38262	no informative hits: nan	uncharacterized protein LOC130629493 isoform X1 [Hydractinia symbiolongicarpus]
278	LOC130625886	1.95329	2.30296e-13	1.11559e-11	7.32992	XP_032242056.1 copine-8 isoform X2 [Nematostella vectensis]	copine-8-like isoform X3 [Hydractinia symbiolongicarpus]
279	LOC130629668	1.92312	2.52247e-13	1.21655e-11	7.31771	XP_012553629.1 PREDICTED: uncharacterized protein LOC101239033, partial [Hydra vulgaris]	uncharacterized protein LOC130629668 isoform X1 [Hydractinia symbiolongicarpus]
280	LOC130654557	1.05262	2.80857e-13	1.34566e-11	7.30327	XP_002158833.2 PREDICTED: microphthalmia-associated transcription factor-like [Hydra vulgaris]	microphthalmia-associated transcription factor-like [Hydractinia symbiolongicarpus]
281	LOC130645644	1.32439	3.03524e-13	1.4511e-11	7.29282	XP_002164622.2 PREDICTED: LIM and senescent cell antigen-like-containing domain protein 1 [Hydra vulgaris]	LIM and senescent cell antigen-like-containing domain protein 1 [Hydractinia symbiolongicarpus]
282	LOC130629151	1.83305	3.50419e-13	1.67165e-11	7.27345	no informative hits: RZF44009.1 hypothetical protein LSTR_LSTR007281 [Laodelphax striatellus]	uncharacterized protein LOC130629151 [Hydractinia symbiolongicarpus]
283	LOC130647079	1.90374	3.82377e-13	1.82015e-11	7.26166	XP_012555527.1 PREDICTED: von Willebrand factor D and EGF domain-containing protein-like, partial [Hydra vulgaris]	von Willebrand factor D and EGF domain-containing protein-like isoform X1 [Hydractinia symbiolongicarpus]
284	LOC130612193	2.70533	4.57532e-13	2.17318e-11	7.23735	no informative hits: nan	uncharacterized protein LOC130612193 isoform X1 [Hydractinia symbiolongicarpus]
285	LOC130641668	1.57839	5.57866e-13	2.63265e-11	7.2104	XP_002155181.1 PREDICTED: COP9 signalosome complex subunit 7b-like [Hydra vulgaris]	COP9 signalosome complex subunit 7a-like isoform X1 [Hydractinia symbiolongicarpus]
286	LOC130613860	0.590164	5.64781e-13	2.65956e-11	7.20873	XP_012555643.1 PREDICTED: nucleoprotein TPR-like isoform X1 [Hydra vulgaris]	nucleoprotein TPR-like isoform X1 [Hydractinia symbiolongicarpus]
287	LOC130641381	2.48855	6.99303e-13	3.28598e-11	7.17957	XP_012553902.1 PREDICTED: atrial natriuretic peptide receptor 1-like [Hydra vulgaris]	receptor-type guanylate cyclase gcy-22-like [Hydractinia symbiolongicarpus]
288	LOC130621709	1.06053	7.15379e-13	3.34718e-11	7.17646	XP_012558698.1 PREDICTED: receptor-type tyrosine-protein phosphatase N2-like [Hydra vulgaris]	receptor-type tyrosine-protein phosphatase N2-like [Hydractinia symbiolongicarpus]
289	LOC130657482	1.37	7.17565e-13	3.35026e-11	7.17605	XP_020909395.2 cation channel sperm-associated protein 1 [Exaiptasia diaphana]	cation channel sperm-associated protein 1-like isoform X1 [Hydractinia symbiolongicarpus]
290	LOC130641330	1.2287	7.62632e-13	3.55312e-11	7.16771	XP_012560535.1 PREDICTED: dual specificity protein phosphatase 10-like isoform X1 [Hydra vulgaris]	dual specificity protein phosphatase 10-like [Hydractinia symbiolongicarpus]
291	LOC130662295	1.92687	8.30634e-13	3.86175e-11	7.156	XP_002154822.3 PREDICTED: uncharacterized protein LOC100202417 [Hydra vulgaris]	uncharacterized protein LOC130662295 [Hydractinia symbiolongicarpus]
292	LOC130656284	0.933034	9.17189e-13	4.25514e-11	7.14239	XP_002159365.3 PREDICTED: TNF receptor-associated factor 5-like [Hydra vulgaris]	TNF receptor-associated factor 3-like isoform X1 [Hydractinia symbiolongicarpus]
293	LOC130622602	2.07497	1.00672e-12	4.65083e-11	7.12959	XP_012556428.1 PREDICTED: epithelial discoidin domain-containing receptor 1-like [Hydra vulgaris]	discoidin domain-containing receptor 2-like isoform X1 [Hydractinia symbiolongicarpus]
294	LOC130654775	1.19691	1.02891e-12	4.74334e-11	7.12658	XP_012565282.1 PREDICTED: diacylglycerol kinase zeta-like [Hydra vulgaris]	diacylglycerol kinase zeta-like isoform X1 [Hydractinia symbiolongicarpus]
295	LOC130645273	1.0757	1.14456e-12	5.24347e-11	7.1119	XP_012554012.1 PREDICTED: uncharacterized protein LOC105843326 [Hydra vulgaris]	uncharacterized protein LOC130645273 [Hydractinia symbiolongicarpus]
296	LOC130636791	2.11709	1.24437e-12	5.68886e-11	7.10035	ABG80452.1 collagen, partial [Hydra vulgaris]	uncharacterized protein LOC130636791 [Hydractinia symbiolongicarpus]
297	LOC130655527	0.502794	1.5787e-12	7.20229e-11	7.06739	XP_022800232.1 TPR and ankyrin repeat-containing protein 1-like isoform X2 [Stylophora pistillata]	TPR and ankyrin repeat-containing protein 1-like isoform X2 [Hydractinia symbiolongicarpus]
298	LOC130612757	1.50517	1.68454e-12	7.66921e-11	7.05838	XP_012560128.1 PREDICTED: rab GTPase-activating protein 1-like [Hydra vulgaris]	rab GTPase-activating protein 1-like [Hydractinia symbiolongicarpus]
299	LOC130613828	1.73202	1.70584e-12	7.7501e-11	7.05663	XP_012554603.1 PREDICTED: uncharacterized protein LOC100208285 [Hydra vulgaris]	uncharacterized protein LOC130613828 [Hydractinia symbiolongicarpus]
300	LOC130625490	1.05585	2.70119e-12	1.22216e-10	6.99245	XP_004209518.2 PREDICTED: IQ motif and SEC7 domain-containing protein 1-like isoform X2 [Hydra vulgaris]	IQ motif and SEC7 domain-containing protein 3-like isoform X1 [Hydractinia symbiolongicarpus]
301	LOC130642097	1.57124	2.8959e-12	1.30756e-10	6.98269	XP_012557971.1 PREDICTED: uncharacterized protein LOC105845123 [Hydra vulgaris]	uncharacterized protein LOC130642097 isoform X1 [Hydractinia symbiolongicarpus]
302	LOC130625856	1.04953	3.50904e-12	1.57469e-10	6.95566	XP_012558576.1 PREDICTED: leucine-rich repeats and immunoglobulin-like domains protein 3 [Hydra vulgaris]	leucine-rich repeats and immunoglobulin-like domains protein 3 isoform X1 [Hydractinia symbiolongicarpus]
303	LOC130621817	1.62555	3.78052e-12	1.68961e-10	6.94515	XP_002161248.2 PREDICTED: TNF receptor-associated factor 3-like [Hydra vulgaris]	TNF receptor-associated factor 3-like isoform X5 [Hydractinia symbiolongicarpus]
304	LOC130655160	1.4172	3.80803e-12	1.69844e-10	6.94413	XP_032223263.1 serine/threonine-protein kinase Nek1 isoform X2 [Nematostella vectensis]	serine/threonine-protein kinase Nek1-like isoform X1 [Hydractinia symbiolongicarpus]
305	LOC130645735	2.02056	5.15937e-12	2.29184e-10	6.90112	XP_012554166.1 PREDICTED: kinesin-like protein KIF15 isoform X1 [Hydra vulgaris]	kinesin-related protein 7-like [Hydractinia symbiolongicarpus]
306	LOC130625625	0.371837	5.43628e-12	2.40512e-10	6.89369	no informative hits: nan	neuroblast differentiation-associated protein AHNAK-like isoform X1 [Hydractinia symbiolongicarpus]
307	LOC130649507	1.207	6.2895e-12	2.76034e-10	6.87293	XP_012556234.1 PREDICTED: cyclin-F-like [Hydra vulgaris]	cyclin-F-like isoform X1 [Hydractinia symbiolongicarpus]
308	LOC130628909	2.18844	9.03687e-12	3.93463e-10	6.82106	XP_002170677.3 PREDICTED: ethanolamine-phosphate phospho-lyase-like, partial [Hydra vulgaris]	5-phosphohydroxy-L-lysine phospho-lyase-like isoform X1 [Hydractinia symbiolongicarpus]
309	LOC130630185	1.18708	9.31454e-12	4.04749e-10	6.81672	XP_002162954.1 PREDICTED: HAUS augmin-like complex subunit 3 [Hydra vulgaris]	HAUS augmin-like complex subunit 3 [Hydractinia symbiolongicarpus]
310	LOC130622608	0.993864	9.65429e-12	4.18683e-10	6.81156	CRX73278.1 Integrin alpha-4, partial [Hydra vulgaris]	integrin alpha-V-like isoform X1 [Hydractinia symbiolongicarpus]
311	LOC130641799	0.775252	9.81647e-12	4.24877e-10	6.80917	XP_012561216.1 PREDICTED: ATP-binding cassette sub-family A member 3 [Hydra vulgaris]	phospholipid-transporting ATPase ABCA3-like [Hydractinia symbiolongicarpus]
312	LOC130656521	2.17415	1.02978e-11	4.44832e-10	6.80228	XP_004205707.1 PREDICTED: glycine N-methyltransferase-like [Hydra vulgaris]	glycine N-methyltransferase-like isoform X1 [Hydractinia symbiolongicarpus]
313	LOC130628578	1.49628	1.18221e-11	5.09675e-10	6.78237	XP_012553522.1 PREDICTED: protein bicaudal C homolog 1-like, partial [Hydra vulgaris]	protein bicaudal C homolog 1-B-like isoform X1 [Hydractinia symbiolongicarpus]
314	LOC130662510	1.11606	1.4019e-11	6.0202e-10	6.75771	XP_002162876.2 PREDICTED: uncharacterized protein LOC100213942 [Hydra vulgaris]	palmitoyltransferase ZDHHC17-like isoform X1 [Hydractinia symbiolongicarpus]
315	LOC130645426	0.648296	1.44858e-11	6.20852e-10	6.75296	XP_012559389.1 PREDICTED: afadin [Hydra vulgaris]	afadin-like isoform X1 [Hydractinia symbiolongicarpus]
316	LOC130641830	1.3708	1.46271e-11	6.25686e-10	6.75155	XP_012556252.1 PREDICTED: mitogen-activated protein kinase kinase kinase 3-like isoform X1 [Hydra vulgaris]	mitogen-activated protein kinase kinase kinase 2-like isoform X1 [Hydractinia symbiolongicarpus]
317	LOC130645459	2.50383	1.51134e-11	6.45231e-10	6.74681	CAJ57449.1 astacin 3 [Hydractinia echinata]	zinc metalloproteinase nas-4-like [Hydractinia symbiolongicarpus]
318	LOC130654399	1.15215	2.0867e-11	8.87415e-10	6.69982	XP_012553862.1 PREDICTED: H(+)/Cl(-) exchange transporter 5-like [Hydra vulgaris]	H(+)/Cl(-) exchange transporter 4-like isoform X2 [Hydractinia symbiolongicarpus]
319	LOC130647109	0.822959	2.85034e-11	1.20983e-09	6.6541	XP_012561411.1 PREDICTED: myosin-2 heavy chain-like [Hydra vulgaris]	myosin-IIIb-like [Hydractinia symbiolongicarpus]
320	LOC130656793	0.872573	2.86526e-11	1.21381e-09	6.65333	XP_022797818.1 E3 ubiquitin-protein ligase MIB2-like [Stylophora pistillata]	E3 ubiquitin-protein ligase MIB2-like [Hydractinia symbiolongicarpus]
321	LOC130657561	1.31014	3.23706e-11	1.36867e-09	6.63536	XP_032240409.1 kinesin light chain isoform X3 [Nematostella vectensis]	kinesin light chain 1-like isoform X2 [Hydractinia symbiolongicarpus]
322	LOC130636699	2.46315	3.6585e-11	1.54389e-09	6.61729	ORX94943.1 transferase [Basidiobolus meristosporus CBS 931.73]	uncharacterized protein LOC130636699 [Hydractinia symbiolongicarpus]
323	LOC130655137	1.23132	4.32537e-11	1.81137e-09	6.59248	XP_012555497.1 PREDICTED: receptor-type tyrosine-protein phosphatase epsilon-like [Hydra vulgaris]	uncharacterized protein LOC130655137 isoform X1 [Hydractinia symbiolongicarpus]
324	LOC130662476	0.494436	4.68356e-11	1.95764e-09	6.58066	no informative hits: nan	uncharacterized protein LOC130662476 [Hydractinia symbiolongicarpus]
325	LOC130622215	2.76753	4.78886e-11	1.99785e-09	6.57736	XP_002169678.3 PREDICTED: fibroblast growth factor receptor 1-like [Hydra vulgaris]	fibroblast growth factor receptor 4-like [Hydractinia symbiolongicarpus]
326	LOC130648965	0.957022	5.06551e-11	2.10526e-09	6.569	XP_012563120.1 PREDICTED: rho GTPase-activating protein 44-like isoform X1 [Hydra vulgaris]	rho GTPase-activating protein 44-like isoform X1 [Hydractinia symbiolongicarpus]
327	LOC130613175	0.847821	5.12386e-11	2.12548e-09	6.56729	XP_002162849.2 PREDICTED: formin-binding protein 4-like [Hydra vulgaris]	formin-binding protein 4-like [Hydractinia symbiolongicarpus]
328	LOC130657492	2.45869	5.16126e-11	2.13696e-09	6.56621	XP_002164527.2 PREDICTED: RNA-editing ligase 2, mitochondrial-like [Hydra vulgaris]	RNA-editing ligase 1, mitochondrial-like [Hydractinia symbiolongicarpus]
329	LOC130662588	1.30438	6.53266e-11	2.6946e-09	6.53101	KXJ07732.1 putative L-threonine 3-dehydrogenase [Exaiptasia diaphana]	L-threonine 3-dehydrogenase-like isoform X1 [Hydractinia symbiolongicarpus]
330	LOC130653735	1.45562	6.62633e-11	2.72811e-09	6.52888	XP_020604829.1 acetyl-CoA carboxylase-like isoform X2 [Orbicella faveolata]	acetyl-CoA carboxylase-like [Hydractinia symbiolongicarpus]
331	LOC130629457	1.79655	6.70112e-11	2.75373e-09	6.5272	XP_004208419.2 PREDICTED: G-protein coupled receptor 64-like [Hydra vulgaris]	uncharacterized protein LOC130629457 isoform X1 [Hydractinia symbiolongicarpus]
332	LOC130647485	1.43502	7.84308e-11	3.21698e-09	6.50358	AFM91092.1 boule-like protein 2, partial [Hydra vulgaris]	protein boule-like [Hydractinia symbiolongicarpus]
333	LOC130641815	2.27339	8.50742e-11	3.47648e-09	6.49134	XP_012554083.1 PREDICTED: uncharacterized protein LOC100214787 isoform X1 [Hydra vulgaris]	uncharacterized protein LOC130641815 [Hydractinia symbiolongicarpus]
334	LOC130641937	1.07914	9.36122e-11	3.81826e-09	6.47692	XP_012566091.1 PREDICTED: TNF receptor-associated factor 5-like [Hydra vulgaris]	TNF receptor-associated factor 3-like isoform X1 [Hydractinia symbiolongicarpus]
335	LOC130636162	1.16665	9.75425e-11	3.97119e-09	6.47071	XP_012559760.1 PREDICTED: unconventional myosin-Va [Hydra vulgaris]	unconventional myosin-Va-like isoform X1 [Hydractinia symbiolongicarpus]
336	LOC130636552	1.60554	9.96018e-11	4.04004e-09	6.46755	no informative hits: nan	uncharacterized protein LOC130636552 [Hydractinia symbiolongicarpus]
337	LOC130641033	2.08082	1.00621e-10	4.07385e-09	6.46602	NP_001296582.1 ephrin type-B receptor 1-B-like [Hydra vulgaris]	ephrin type-B receptor 1-B-like [Hydractinia symbiolongicarpus]
338	LOC130629093	2.50389	1.09128e-10	4.41012e-09	6.45373	XP_012553639.1 PREDICTED: G-protein coupled receptor 126-like isoform X3 [Hydra vulgaris]	uncharacterized protein LOC130629093 isoform X1 [Hydractinia symbiolongicarpus]
339	LOC130640944	1.2989	1.0964e-10	4.42268e-09	6.45302	XP_028409005.1 mitogen-activated protein kinase kinase kinase kinase 3-like [Dendronephthya gigantea]	mitogen-activated protein kinase kinase kinase kinase 3-like isoform X1 [Hydractinia symbiolongicarpus]
340	LOC130636766	2.08243	1.19703e-10	4.80212e-09	6.43971	ABG80452.1 collagen, partial [Hydra vulgaris]	collagen alpha-2(IV) chain-like [Hydractinia symbiolongicarpus]
341	LOC130657703	0.852204	1.25138e-10	5.01101e-09	6.43297	NP_001296679.1 tight junction protein ZO-2-like [Hydra vulgaris]	tight junction protein ZO-1-like isoform X2 [Hydractinia symbiolongicarpus]
342	LOC130649065	1.08614	1.44584e-10	5.7599e-09	6.41098	XP_012560390.1 PREDICTED: ankyrin repeat and fibronectin type-III domain-containing protein 1-like [Hydra vulgaris]	ankyrin repeat and fibronectin type-III domain-containing protein 1-like isoform X1 [Hydractinia symbiolongicarpus]
343	LOC130645036	0.99922	1.44628e-10	5.7599e-09	6.41094	XP_012564646.1 PREDICTED: uncharacterized protein LOC100214475 [Hydra vulgaris]	protein pitchfork-like isoform X1 [Hydractinia symbiolongicarpus]
344	LOC130654328	2.22027	1.47499e-10	5.86362e-09	6.40794	XP_012556652.1 PREDICTED: polycystic kidney disease 1-related protein-like, partial [Hydra vulgaris]	uncharacterized protein LOC130654328 isoform X1 [Hydractinia symbiolongicarpus]
345	LOC130656460	1.28241	1.59383e-10	6.31319e-09	6.39611	XP_012566818.1 PREDICTED: uncharacterized protein LOC101238969 isoform X1 [Hydra vulgaris]	uncharacterized protein LOC130656460 isoform X1 [Hydractinia symbiolongicarpus]
346	LOC130656056	0.792435	1.70315e-10	6.73402e-09	6.38597	XP_012559750.1 PREDICTED: myotubularin-related protein 2-like isoform X1 [Hydra vulgaris]	myotubularin-related protein 2-like [Hydractinia symbiolongicarpus]
347	LOC130645046	0.909627	1.86285e-10	7.35223e-09	6.37224	XP_012560844.1 PREDICTED: phosphatidylinositol-binding clathrin assembly protein LAP-like [Hydra vulgaris]	phosphatidylinositol-binding clathrin assembly protein LAP-like [Hydractinia symbiolongicarpus]
348	LOC130654219	1.15541	2.01552e-10	7.94049e-09	6.36015	XP_002153856.3 PREDICTED: protein-methionine sulfoxide oxidase MICAL2, partial [Hydra vulgaris]	F-actin-monooxygenase MICAL3-like isoform X2 [Hydractinia symbiolongicarpus]
349	LOC130641336	1.14897	2.30539e-10	9.06621e-09	6.33948	no informative hits: nan	uncharacterized protein LOC130641336 isoform X1 [Hydractinia symbiolongicarpus]
350	LOC130624209	1.35464	2.42457e-10	9.51783e-09	6.33171	XP_012557995.1 PREDICTED: trichoplein keratin filament-binding protein-like [Hydra vulgaris]	trichoplein keratin filament-binding protein-like isoform X1 [Hydractinia symbiolongicarpus]
351	LOC130628529	1.29865	2.51748e-10	9.86494e-09	6.32591	XP_002162619.1 PREDICTED: LIM domain-binding protein 3-like isoform X4 [Hydra vulgaris]	PDZ and LIM domain protein 3-like isoform X5 [Hydractinia symbiolongicarpus]
352	LOC130625951	1.02356	2.63022e-10	1.02883e-08	6.31914	XP_012565393.1 PREDICTED: cyclin-D-binding Myb-like transcription factor 1 [Hydra vulgaris]	cyclin-D-binding Myb-like transcription factor 1 isoform X1 [Hydractinia symbiolongicarpus]
353	LOC130655422	1.63405	2.77836e-10	1.08485e-08	6.31067	XP_012560523.1 PREDICTED: receptor-type tyrosine-protein phosphatase F-like [Hydra vulgaris]	receptor-type tyrosine-protein phosphatase mu-like [Hydractinia symbiolongicarpus]
354	LOC130636485	1.21752	3.04035e-10	1.18293e-08	6.29671	XP_012561843.1 PREDICTED: rho guanine nucleotide exchange factor 28-like [Hydra vulgaris]	rho guanine nucleotide exchange factor 28-like isoform X1 [Hydractinia symbiolongicarpus]
355	LOC130628756	1.61647	3.04759e-10	1.18365e-08	6.29634	XP_029192714.1 EF-hand calcium-binding domain-containing protein 5-like [Acropora millepora]	EF-hand calcium-binding domain-containing protein 5-like [Hydractinia symbiolongicarpus]
356	LOC130654417	1.37385	3.0691e-10	1.1899e-08	6.29525	XP_012553535.1 PREDICTED: LON peptidase N-terminal domain and RING finger protein 3-like [Hydra vulgaris]	LON peptidase N-terminal domain and RING finger protein 3-like isoform X1 [Hydractinia symbiolongicarpus]
357	LOC130624018	1.3505	3.07597e-10	1.19046e-08	6.2949	XP_012558713.1 PREDICTED: E3 ubiquitin-protein ligase RNF25-like, partial [Hydra vulgaris]	RNA-binding protein 26-like isoform X1 [Hydractinia symbiolongicarpus]
358	LOC130629179	1.22456	3.30327e-10	1.27618e-08	6.28383	XP_002169341.2 PREDICTED: NACHT, LRR and PYD domains-containing protein 12-like [Hydra vulgaris]	uncharacterized protein LOC130629179 [Hydractinia symbiolongicarpus]
359	LOC130649610	0.99463	3.44778e-10	1.32967e-08	6.27718	XP_012562948.1 PREDICTED: myosin heavy chain, skeletal muscle-like isoform X1 [Hydra vulgaris]	golgin subfamily A member 4-like isoform X1 [Hydractinia symbiolongicarpus]
360	LOC130624142	0.895455	3.78593e-10	1.45242e-08	6.26261	XP_012558230.1 PREDICTED: protein strawberry notch homolog 1-like [Hydra vulgaris]	protein strawberry notch homolog 1-like [Hydractinia symbiolongicarpus]
361	LOC130648696	2.24582	4.49831e-10	1.7197e-08	6.23568	no informative hits: nan	ankyrin repeat domain-containing protein 50-like [Hydractinia symbiolongicarpus]
362	LOC130635794	0.937408	4.75314e-10	1.81082e-08	6.22705	XP_002161607.1 PREDICTED: isoamyl acetate-hydrolyzing esterase 1 homolog [Hydra vulgaris]	isoamyl acetate-hydrolyzing esterase 1 homolog [Hydractinia symbiolongicarpus]
363	LOC130641031	1.82486	4.99465e-10	1.89953e-08	6.21927	XP_029214578.1 spectrin beta chain, non-erythrocytic 1-like isoform X1 [Acropora millepora]	spectrin beta chain-like [Hydractinia symbiolongicarpus]
364	LOC130636269	2.34049	5.75938e-10	2.18279e-08	6.19688	no informative hits: nan	uncharacterized protein LOC130636269 isoform X1 [Hydractinia symbiolongicarpus]
365	LOC130649555	1.44199	6.33656e-10	2.39328e-08	6.18182	NTU49973.1 right-handed parallel beta-helix repeat-containing protein [Desulfobulbaceae bacterium]	uncharacterized protein LOC130649555 [Hydractinia symbiolongicarpus]
366	LOC130635804	0.923028	6.65246e-10	2.50827e-08	6.17414	XP_002160325.2 PREDICTED: protein turtle-like isoform X2 [Hydra vulgaris]	protein turtle homolog A-like isoform X1 [Hydractinia symbiolongicarpus]
367	LOC130622996	0.765408	6.67348e-10	2.51188e-08	6.17364	no informative hits: nan	uncharacterized protein LOC130622996 isoform X1 [Hydractinia symbiolongicarpus]
368	LOC130625434	1.59575	7.14265e-10	2.67929e-08	6.1629	no informative hits: nan	uncharacterized protein LOC130625434 [Hydractinia symbiolongicarpus]
369	LOC130636075	0.719595	7.50597e-10	2.81077e-08	6.15504	XP_002164354.3 PREDICTED: DNA-directed RNA polymerase II subunit RPB1-like [Hydra vulgaris]	DNA-directed RNA polymerase II subunit RPB1-like [Hydractinia symbiolongicarpus]
370	LOC130621105	2.32237	7.97523e-10	2.98141e-08	6.14542	XP_021963343.1 WAP four-disulfide core domain protein 3 [Folsomia candida]	WAP four-disulfide core domain protein 2-like [Hydractinia symbiolongicarpus]
371	LOC130641621	0.865406	8.78406e-10	3.27262e-08	6.13007	XP_012561678.1 PREDICTED: zinc finger CCCH domain-containing protein 15-like [Hydra vulgaris]	zinc finger CCCH domain-containing protein 15-like [Hydractinia symbiolongicarpus]
372	LOC130655207	1.56888	9.21454e-10	3.42139e-08	6.12245	XP_015771637.1 PREDICTED: neuronal PAS domain-containing protein 2-like [Acropora digitifera]	circadian locomoter output cycles protein kaput-like isoform X1 [Hydractinia symbiolongicarpus]
373	LOC130636402	1.2301	1.04472e-09	3.85947e-08	6.10242	PFX34042.1 Phosphatidylinositol-glycan-specific phospholipase D [Stylophora pistillata]	phosphatidylinositol-glycan-specific phospholipase D-like [Hydractinia symbiolongicarpus]
374	LOC130622959	0.637276	1.13894e-09	4.19345e-08	6.08861	XP_002163238.3 PREDICTED: uncharacterized protein LOC100207106 [Hydra vulgaris]	uncharacterized protein LOC130622959 isoform X1 [Hydractinia symbiolongicarpus]
375	LOC130621885	1.39106	1.14865e-09	4.22212e-08	6.08725	MBN3293887.1 CPG2 protein [Polypterus senegalus]	PHD finger protein 14-like [Hydractinia symbiolongicarpus]
376	LOC130662314	2.27317	1.2792e-09	4.6941e-08	6.06999	no informative hits: nan	uncharacterized protein LOC130662314 [Hydractinia symbiolongicarpus]
377	LOC130649096	0.668189	1.31432e-09	4.81493e-08	6.06564	XP_002156786.1 PREDICTED: eukaryotic translation initiation factor 3 subunit L-like [Hydra vulgaris]	LOW QUALITY PROTEIN: eukaryotic translation initiation factor 3 subunit L-like [Hydractinia symbiolongicarpus]
378	LOC130612147	2.56839	1.67768e-09	6.1053e-08	6.02629	XP_012557210.1 PREDICTED: laminin subunit gamma-1 [Hydra vulgaris]	laminin subunit gamma-1-like [Hydractinia symbiolongicarpus]
379	LOC130636056	1.0865	1.71979e-09	6.23786e-08	6.02228	XP_012567105.1 PREDICTED: vacuolar protein sorting-associated protein 13D [Hydra vulgaris]	intermembrane lipid transfer protein VPS13D-like isoform X1 [Hydractinia symbiolongicarpus]
380	LOC130636786	2.12822	1.79469e-09	6.49881e-08	6.01538	CAE88928.1 TNF-receptor-associated factor 1 [Hydractinia echinata]	TNF receptor-associated factor 4-like [Hydractinia symbiolongicarpus]
381	LOC130625026	1.32934	1.79956e-09	6.50569e-08	6.01494	XP_002163247.2 PREDICTED: serine/threonine-protein kinase TBK1-like, partial [Hydra vulgaris]	serine/threonine-protein kinase TBK1-like [Hydractinia symbiolongicarpus]
382	LOC130654488	1.48945	1.85147e-09	6.68233e-08	6.01033	XP_012557496.1 PREDICTED: amyloid beta A4 precursor protein-binding family B member 2-like [Hydra vulgaris]	uncharacterized protein LOC130654488 isoform X1 [Hydractinia symbiolongicarpus]
383	LOC130625828	1.77983	1.95547e-09	7.04611e-08	6.00146	NP_001296676.1 matrix metalloproteinase-14-like precursor [Hydra vulgaris]	matrix metalloproteinase-24-like [Hydractinia symbiolongicarpus]
384	LOC130648964	1.03853	2.00984e-09	7.21833e-08	5.99701	XP_023474554.1 TP53-binding protein 1 isoform X5 [Equus caballus]	uncharacterized protein LOC130648964 [Hydractinia symbiolongicarpus]
385	LOC130623628	1.73208	2.01703e-09	7.2323e-08	5.99643	no informative hits: nan	mRNA export factor GLE1-like [Hydractinia symbiolongicarpus]
386	LOC130625658	1.50218	2.40748e-09	8.58868e-08	5.96761	XP_002158119.1 PREDICTED: dual specificity protein phosphatase 6-like [Hydra vulgaris]	dual specificity protein phosphatase 7-like [Hydractinia symbiolongicarpus]
387	LOC130625552	0.819939	2.41097e-09	8.58868e-08	5.96738	XP_002157139.1 PREDICTED: protein FAM50A-like [Hydra vulgaris]	protein FAM50A-like [Hydractinia symbiolongicarpus]
388	LOC130614508	1.13693	2.44812e-09	8.70689e-08	5.96488	BAA81693.1 G protein a subunit 1, partial [Hydra vulgaris]	guanine nucleotide-binding protein G(s) subunit alpha-like [Hydractinia symbiolongicarpus]
389	LOC130648154	1.76943	2.92637e-09	1.03742e-07	5.93568	CRX73271.1 Innexin 3 [Hydra vulgaris]	innexin inx3-like isoform X1 [Hydractinia symbiolongicarpus]
390	LOC130657605	0.959782	3.39972e-09	1.19941e-07	5.91103	XP_028394833.1 leucine-rich repeat and IQ domain-containing protein 1-like [Dendronephthya gigantea]	leucine-rich repeat and IQ domain-containing protein 1-like isoform X1 [Hydractinia symbiolongicarpus]
391	LOC130613909	2.35759	3.72532e-09	1.30589e-07	5.89595	XP_002154920.2 PREDICTED: solute carrier family 22 member 15-like [Hydra vulgaris]	organic cation transporter protein-like [Hydractinia symbiolongicarpus]
392	LOC130662732	0.899987	5.49335e-09	1.89836e-07	5.83149	XP_012558098.1 PREDICTED: RAD50-interacting protein 1-like isoform X1 [Hydra vulgaris]	RAD50-interacting protein 1-like [Hydractinia symbiolongicarpus]
393	LOC130623583	1.21916	5.5616e-09	1.91592e-07	5.82943	XP_012561753.1 PREDICTED: active breakpoint cluster region-related protein-like [Hydra vulgaris]	active breakpoint cluster region-related protein-like isoform X1 [Hydractinia symbiolongicarpus]
394	LOC130641818	2.76964	5.75432e-09	1.9792e-07	5.82375	no informative hits: nan	uncharacterized protein LOC130641818 [Hydractinia symbiolongicarpus]
395	LOC130645726	1.91171	6.75599e-09	2.30924e-07	5.79688	no informative hits: nan	uncharacterized protein LOC130645726 [Hydractinia symbiolongicarpus]
396	LOC130643069	2.1497	7.35749e-09	2.51093e-07	5.78255	XP_013411497.1 tubulin-specific chaperone A-like [Lingula anatina]	tubulin-specific chaperone A-like [Hydractinia symbiolongicarpus]
397	LOC130662686	2.37366	8.4265e-09	2.86684e-07	5.7597	XP_012555800.1 PREDICTED: collagen alpha-1(V) chain-like [Hydra vulgaris]	collagen alpha-1(I) chain-like isoform X1 [Hydractinia symbiolongicarpus]
398	LOC130646977	1.27903	8.55397e-09	2.9057e-07	5.75716	XP_002156291.2 PREDICTED: exostosin-like 3 [Hydra vulgaris]	exostosin-like 3 [Hydractinia symbiolongicarpus]
399	LOC130648894	1.19311	9.23525e-09	3.13228e-07	5.74421	XP_012559357.1 PREDICTED: voltage-dependent T-type calcium channel subunit alpha-1G-like [Hydra vulgaris]	voltage-dependent T-type calcium channel subunit alpha-1G-like isoform X1 [Hydractinia symbiolongicarpus]
400	LOC130628841	1.19983	9.51464e-09	3.21709e-07	5.73916	XP_002165900.3 PREDICTED: sorting nexin-9-like [Hydra vulgaris]	sorting nexin-18-like [Hydractinia symbiolongicarpus]
401	LOC130644801	1.12699	9.54209e-09	3.22141e-07	5.73867	XP_002160249.3 PREDICTED: protein O-GlcNAcase-like [Hydra vulgaris]	protein O-GlcNAcase-like [Hydractinia symbiolongicarpus]
402	LOC130636118	0.92997	9.60405e-09	3.23735e-07	5.73758	XP_022792537.1 cilia- and flagella-associated protein 91-like [Stylophora pistillata]	cilia- and flagella-associated protein 91-like isoform X1 [Hydractinia symbiolongicarpus]
403	LOC130636012	1.87638	1.12621e-08	3.79042e-07	5.71054	EDO38391.1 predicted protein [Nematostella vectensis]	uncharacterized protein LOC130636012 [Hydractinia symbiolongicarpus]
404	LOC130648815	1.30559	1.16833e-08	3.92617e-07	5.70428	XP_034612594.1 platelet endothelial aggregation receptor 1 [Trachemys scripta elegans]	multiple epidermal growth factor-like domains protein 10 [Hydractinia symbiolongicarpus]
405	LOC130630558	1.26914	1.17545e-08	3.94406e-07	5.70325	XP_002157607.2 PREDICTED: DNA-binding protein RFX2-like isoform X1 [Hydra vulgaris]	DNA-binding protein RFX2-like isoform X1 [Hydractinia symbiolongicarpus]
406	LOC130636792	1.96458	1.18635e-08	3.97456e-07	5.70168	NP_001296590.1 collagen alpha-1(IV) chain-like precursor [Hydra vulgaris]	collagen alpha-1(I) chain-like [Hydractinia symbiolongicarpus]
407	LOC130623422	1.60259	1.3414e-08	4.47352e-07	5.68071	WP_188153650.1 tetratricopeptide repeat protein, partial [Wolbachia endosymbiont of Pentalonia nigronervosa]	uncharacterized protein LOC130623422 [Hydractinia symbiolongicarpus]
408	LOC130636768	1.86558	1.36802e-08	4.54845e-07	5.67734	NP_001296590.1 collagen alpha-1(IV) chain-like precursor [Hydra vulgaris]	collagen alpha-1(I) chain-like [Hydractinia symbiolongicarpus]
409	LOC130644432	1.16956	1.39913e-08	4.64486e-07	5.6735	XP_012560393.1 PREDICTED: unconventional myosin-IXa-like [Hydra vulgaris]	unconventional myosin-IXb-like isoform X1 [Hydractinia symbiolongicarpus]
410	LOC130649101	0.934567	1.48204e-08	4.90525e-07	5.66363	XP_002159079.2 PREDICTED: putative RNA-binding protein Luc7-like 2 [Hydra vulgaris]	putative RNA-binding protein Luc7-like 2 isoform X1 [Hydractinia symbiolongicarpus]
411	LOC130629639	1.62855	1.49847e-08	4.95217e-07	5.66174	XP_012564359.1 PREDICTED: receptor-type tyrosine-protein phosphatase alpha-like, partial [Hydra vulgaris]	uncharacterized protein LOC130629639 isoform X1 [Hydractinia symbiolongicarpus]
412	LOC130654329	0.869015	1.52301e-08	5.02571e-07	5.65895	XP_012555084.1 PREDICTED: inverted formin-2-like isoform X1 [Hydra vulgaris]	inverted formin-2-like isoform X1 [Hydractinia symbiolongicarpus]
413	LOC130622352	2.24567	1.5675e-08	5.16473e-07	5.65401	XP_002166703.1 PREDICTED: serine/threonine-protein phosphatase 6 regulatory ankyrin repeat subunit C-like [Hydra vulgaris]	putative ankyrin repeat protein RF_0381 [Hydractinia symbiolongicarpus]
414	LOC130641973	0.483125	1.73988e-08	5.72413e-07	5.63606	XP_002162980.2 PREDICTED: heterogeneous nuclear ribonucleoprotein U-like isoform X1 [Hydra vulgaris]	heterogeneous nuclear ribonucleoprotein U-like isoform X1 [Hydractinia symbiolongicarpus]
415	LOC130613829	1.96195	2.00549e-08	6.55865e-07	5.61153	XP_012554603.1 PREDICTED: uncharacterized protein LOC100208285 [Hydra vulgaris]	collectin-10-like [Hydractinia symbiolongicarpus]
416	LOC130656706	1.04883	2.0513e-08	6.69848e-07	5.60762	XP_012554364.1 PREDICTED: vacuolar protein sorting-associated protein 54-like [Hydra vulgaris]	vacuolar protein sorting-associated protein 54-like [Hydractinia symbiolongicarpus]
417	LOC130613685	2.60213	2.06957e-08	6.74809e-07	5.60608	XP_012558084.1 PREDICTED: protein SCAR-like [Hydra vulgaris]	uncharacterized protein LOC130613685 [Hydractinia symbiolongicarpus]
418	LOC130624240	1.03982	2.17748e-08	7.08941e-07	5.59727	XP_012556654.1 PREDICTED: cytospin-A-like isoform X1 [Hydra vulgaris]	cell surface glycoprotein 1-like isoform X2 [Hydractinia symbiolongicarpus]
419	LOC130649416	1.10996	2.2718e-08	7.37462e-07	5.58992	no informative hits: nan	uncharacterized protein LOC130649416 [Hydractinia symbiolongicarpus]
420	LOC130653728	1.12436	2.31528e-08	7.50465e-07	5.58662	XP_012553448.1 PREDICTED: ubiquitin carboxyl-terminal hydrolase 8-like [Hydra vulgaris]	ubiquitin carboxyl-terminal hydrolase 8-like [Hydractinia symbiolongicarpus]
421	LOC130621562	1.93636	2.74307e-08	8.8261e-07	5.55709	XP_019630431.1 PREDICTED: reversion-inducing cysteine-rich protein with Kazal motifs-like isoform X5 [Branchiostoma belcheri]	reversion-inducing cysteine-rich protein with Kazal motifs-like isoform X1 [Hydractinia symbiolongicarpus]
422	LOC130625355	2.13715	2.79779e-08	8.97583e-07	5.55364	WP_026591035.1 MULTISPECIES: ankyrin repeat domain-containing protein [Bacillus]	uncharacterized protein LOC130625355 [Hydractinia symbiolongicarpus]
423	LOC130636178	1.18808	2.87363e-08	9.20567e-07	5.54897	XP_012556570.1 PREDICTED: roundabout homolog 1-like [Hydra vulgaris]	roundabout homolog 1-like isoform X2 [Hydractinia symbiolongicarpus]
424	LOC130645018	1.07859	2.96486e-08	9.48411e-07	5.5435	XP_012564505.1 PREDICTED: AT-rich interactive domain-containing protein 5B-like [Hydra vulgaris]	AT-rich interactive domain-containing protein 5B-like [Hydractinia symbiolongicarpus]
425	LOC130662796	2.10887	2.99412e-08	9.55721e-07	5.54178	no informative hits: XP_013414155.1 uncharacterized protein LOC106176355 [Lingula anatina]	uncharacterized protein LOC130662796 [Hydractinia symbiolongicarpus]
426	LOC130622949	1.29752	2.99643e-08	9.55721e-07	5.54165	XP_012564099.1 PREDICTED: forkhead box protein A2-B-like, partial [Hydra vulgaris]	E3 ubiquitin-protein ligase Arkadia-like [Hydractinia symbiolongicarpus]
427	LOC130645441	2.12733	3.03305e-08	9.65998e-07	5.53952	XP_014773413.1 PREDICTED: protein sidekick-1-like [Octopus bimaculoides]	cell adhesion molecule DSCAML1-like [Hydractinia symbiolongicarpus]
428	LOC130630781	1.5154	3.22108e-08	1.02291e-06	5.52897	XP_025077570.1 junction-mediating and -regulatory protein-like [Pomacea canaliculata]	junction-mediating and -regulatory protein-like isoform X1 [Hydractinia symbiolongicarpus]
429	LOC130657066	2.77182	3.53447e-08	1.11758e-06	5.51266	no informative hits: nan	uncharacterized protein LOC130657066 [Hydractinia symbiolongicarpus]
430	LOC130649036	0.726704	3.67184e-08	1.15769e-06	5.50595	XP_004207658.2 PREDICTED: cytochrome b-c1 complex subunit 2, mitochondrial-like isoform X1 [Hydra vulgaris]	cytochrome b-c1 complex subunit 2, mitochondrial-like [Hydractinia symbiolongicarpus]
431	LOC130641334	1.16165	3.68956e-08	1.1616e-06	5.5051	XP_002170643.2 PREDICTED: uncharacterized protein LOC100213914 isoform X1 [Hydra vulgaris]	trichohyalin-like isoform X1 [Hydractinia symbiolongicarpus]
432	LOC130624088	2.56062	4.50084e-08	1.41297e-06	5.46998	no informative hits: XP_028394549.1 uncharacterized protein LOC114518760 [Dendronephthya gigantea]	uncharacterized protein LOC130624088 [Hydractinia symbiolongicarpus]
433	LOC130623928	0.75135	4.86519e-08	1.52299e-06	5.45617	XP_002154001.3 PREDICTED: helicase domino-like [Hydra vulgaris]	helicase domino-like isoform X1 [Hydractinia symbiolongicarpus]
434	LOC130622240	0.925783	4.92119e-08	1.53833e-06	5.45413	XP_002166171.3 PREDICTED: cysteine sulfinic acid decarboxylase-like [Hydra vulgaris]	acidic amino acid decarboxylase GADL1-like isoform X3 [Hydractinia symbiolongicarpus]
435	LOC130622125	0.961917	5.04307e-08	1.56972e-06	5.44979	XP_012560991.1 PREDICTED: diacylglycerol kinase 1-like [Hydra vulgaris]	diacylglycerol kinase beta-like isoform X1 [Hydractinia symbiolongicarpus]
436	LOC130612345	2.90016	5.59197e-08	1.7381e-06	5.43138	XP_002168857.3 PREDICTED: prothrombin-like, partial [Hydra vulgaris]	CUB and peptidase domain-containing protein 2-like [Hydractinia symbiolongicarpus]
437	LOC130626167	1.72464	5.74065e-08	1.77928e-06	5.4267	XP_032217720.1 transmembrane protein 116 isoform X2 [Nematostella vectensis]	transmembrane protein 116-like [Hydractinia symbiolongicarpus]
438	LOC130657286	0.812009	5.79608e-08	1.79392e-06	5.42498	XP_007910378.1 PREDICTED: exportin-1 [Callorhinchus milii]	exportin-1-like isoform X1 [Hydractinia symbiolongicarpus]
439	LOC130648755	1.30392	6.02322e-08	1.8616e-06	5.41811	XP_002164128.2 PREDICTED: lethal(2) giant larvae protein homolog 1 isoform X2 [Hydra vulgaris]	lethal(2) giant larvae protein homolog 1-like isoform X1 [Hydractinia symbiolongicarpus]
440	LOC130641637	1.01293	6.06929e-08	1.8732e-06	5.41675	XP_012555995.1 PREDICTED: cyclin-dependent kinase 14-like, partial [Hydra vulgaris]	cyclin-dependent kinase 2 homolog [Hydractinia symbiolongicarpus]
441	LOC130662274	1.47347	6.61205e-08	2.03499e-06	5.40141	XP_035688325.1 protein mono-ADP-ribosyltransferase PARP12-like [Branchiostoma floridae]	uncharacterized protein LOC130662274 [Hydractinia symbiolongicarpus]
442	LOC130625524	2.19873	6.70239e-08	2.05927e-06	5.39897	NP_001296676.1 matrix metalloproteinase-14-like precursor [Hydra vulgaris]	matrilysin-like [Hydractinia symbiolongicarpus]
443	LOC130622231	1.16262	6.70971e-08	2.05927e-06	5.39878	XP_012563237.1 PREDICTED: tRNA (adenine(58)-N(1))-methyltransferase catalytic subunit TRMT61A-like [Hydra vulgaris]	tRNA (adenine(58)-N(1))-methyltransferase catalytic subunit TRMT61A-like isoform X1 [Hydractinia symbiolongicarpus]
444	LOC130629423	0.928758	7.33674e-08	2.24857e-06	5.38272	WP_184623271.1 ankyrin repeat domain-containing protein [Pedobacter cryoconitis]	uncharacterized protein LOC130629423 [Hydractinia symbiolongicarpus]
445	LOC130613806	2.18939	7.50215e-08	2.29606e-06	5.37871	XP_032223340.1 sodium-dependent neutral amino acid transporter B(0)AT2 isoform X2 [Nematostella vectensis]	sodium-dependent neutral amino acid transporter B(0)AT2-like [Hydractinia symbiolongicarpus]
446	LOC130644346	1.38839	7.75779e-08	2.37099e-06	5.37267	XP_012554474.1 PREDICTED: fibroblast growth factor receptor 1-A-like [Hydra vulgaris]	fibroblast growth factor receptor 2-like isoform X1 [Hydractinia symbiolongicarpus]
447	LOC130656383	1.3484	8.13739e-08	2.48355e-06	5.36406	no informative hits: nan	uncharacterized protein LOC130656383 [Hydractinia symbiolongicarpus]
448	LOC130630331	1.27874	8.18999e-08	2.49613e-06	5.36289	XP_012555376.1 PREDICTED: latrophilin-2-like [Hydra vulgaris]	adhesion G protein-coupled receptor E1-like isoform X3 [Hydractinia symbiolongicarpus]
449	LOC130624188	0.670434	8.35757e-08	2.54367e-06	5.35923	XP_002162234.3 PREDICTED: CAP-Gly domain-containing linker protein 1-like isoform X1 [Hydra vulgaris]	CAP-Gly domain-containing linker protein 1-like isoform X1 [Hydractinia symbiolongicarpus]
450	LOC130655813	2.19873	8.41796e-08	2.5585e-06	5.35793	APW77285.1 SoxF1 [Hydractinia echinata]	transcription factor Sox-9-like [Hydractinia symbiolongicarpus]
451	LOC130646065	1.05578	9.78058e-08	2.96035e-06	5.33075	XP_002165637.3 PREDICTED: coiled-coil domain-containing protein 112-like [Hydra vulgaris]	coiled-coil domain-containing protein 112-like isoform X1 [Hydractinia symbiolongicarpus]
452	LOC130647988	1.71984	1.01924e-07	3.07865e-06	5.32326	MBN1975411.1 serpin family protein [Sedimentisphaerales bacterium]	serine protease inhibitor-like [Hydractinia symbiolongicarpus]
453	LOC130655262	1.38631	1.01995e-07	3.07865e-06	5.32313	XP_002156382.3 PREDICTED: probable lysosomal cobalamin transporter [Hydra vulgaris]	probable lysosomal cobalamin transporter [Hydractinia symbiolongicarpus]
454	LOC130636167	1.37717	1.03106e-07	3.10791e-06	5.32116	no informative hits: nan	uncharacterized protein LOC130636167 [Hydractinia symbiolongicarpus]
455	LOC130614504	0.591112	1.05475e-07	3.1706e-06	5.31703	AAT40464.1 mRNA 5' cap-methyltransferase [Hydra robusta]	mRNA cap guanine-N7 methyltransferase-like [Hydractinia symbiolongicarpus]
456	LOC130648586	2.38813	1.12305e-07	3.37129e-06	5.3056	XP_002158815.1 PREDICTED: ras-related C3 botulinum toxin substrate 1 [Hydra vulgaris]	ras-related C3 botulinum toxin substrate 1-like, partial [Hydractinia symbiolongicarpus]
457	LOC130641657	0.887682	1.17306e-07	3.51663e-06	5.29764	XP_001626474.2 OTU domain-containing protein 3 [Nematostella vectensis]	OTU domain-containing protein 3-like isoform X1 [Hydractinia symbiolongicarpus]
458	LOC130636231	2.63533	1.18204e-07	3.5387e-06	5.29625	XP_012554856.1 PREDICTED: leucine-rich repeat and coiled-coil domain-containing protein PF07_0014-like [Hydra vulgaris]	uncharacterized protein LOC130636231 [Hydractinia symbiolongicarpus]
459	LOC130612265	0.713151	1.25605e-07	3.75513e-06	5.28515	XP_002161908.1 PREDICTED: eukaryotic translation initiation factor 3 subunit G-like [Hydra vulgaris]	eukaryotic translation initiation factor 3 subunit G-like isoform X1 [Hydractinia symbiolongicarpus]
460	LOC130654311	1.26594	1.32304e-07	3.94469e-06	5.27562	XP_002156202.3 PREDICTED: NEDD4-binding protein 2-like [Hydra vulgaris]	uncharacterized protein LOC130654311 [Hydractinia symbiolongicarpus]
461	LOC130654281	0.927327	1.43436e-07	4.27076e-06	5.26079	XP_022792168.1 phosphorylase b kinase regulatory subunit alpha, liver isoform-like isoform X6 [Stylophora pistillata]	phosphorylase b kinase regulatory subunit alpha, liver isoform-like isoform X1 [Hydractinia symbiolongicarpus]
462	LOC130621837	2.52908	1.52706e-07	4.54063e-06	5.24927	XP_002162028.2 PREDICTED: laccase-like [Hydra vulgaris]	LOW QUALITY PROTEIN: uncharacterized protein LOC130621837 [Hydractinia symbiolongicarpus]
463	LOC130655588	1.08185	1.53692e-07	4.56377e-06	5.24808	XP_002164142.1 PREDICTED: myotubularin-related protein 6 [Hydra vulgaris]	myotubularin-related protein 6-like [Hydractinia symbiolongicarpus]
464	LOC130641124	1.7269	1.76467e-07	5.21183e-06	5.22256	OWF39340.1 E3 ubiquitin-protein ligase ARI3 [Mizuhopecten yessoensis]	uncharacterized protein LOC130641124 [Hydractinia symbiolongicarpus]
465	LOC130655524	0.507491	1.84488e-07	5.44141e-06	5.21432	XP_029188062.1 LOW QUALITY PROTEIN: TPR and ankyrin repeat-containing protein 1-like [Acropora millepora]	uncharacterized protein LOC130655524 isoform X1 [Hydractinia symbiolongicarpus]
466	LOC130647160	1.4015	1.98097e-07	5.81932e-06	5.20112	no informative hits: XP_031555656.1 uncharacterized protein LOC116292471 [Actinia tenebrosa]	uncharacterized protein LOC130647160 isoform X1 [Hydractinia symbiolongicarpus]
467	LOC130629880	1.70798	2.12946e-07	6.22222e-06	5.18767	XP_012558028.1 PREDICTED: TNF receptor-associated factor 3-like [Hydra vulgaris]	TNF receptor-associated factor 3-like [Hydractinia symbiolongicarpus]
468	LOC130625402	1.28786	2.39392e-07	6.97639e-06	5.16582	XP_012566027.1 PREDICTED: cyclin-dependent kinase 5 homolog [Hydra vulgaris]	cyclin-dependent kinase 17-like isoform X2 [Hydractinia symbiolongicarpus]
469	LOC130655465	1.28427	2.4896e-07	7.23599e-06	5.15848	EDO39453.1 predicted protein [Nematostella vectensis]	uncharacterized protein LOC130655465 isoform X1 [Hydractinia symbiolongicarpus]
470	LOC130636366	0.866459	3.02134e-07	8.7583e-06	5.12211	XP_002155596.2 PREDICTED: arginine and glutamate-rich protein 1-like [Hydra vulgaris]	arginine and glutamate-rich protein 1-like [Hydractinia symbiolongicarpus]
471	LOC130614272	1.46716	3.03732e-07	8.79301e-06	5.12112	no informative hits: nan	tumor necrosis factor receptor superfamily member 1B-like isoform X1 [Hydractinia symbiolongicarpus]
472	LOC130641567	1.00436	3.19689e-07	9.24276e-06	5.11145	XP_002169299.3 PREDICTED: activin receptor type-1-like [Hydra vulgaris]	activin receptor type-1-like isoform X1 [Hydractinia symbiolongicarpus]
473	LOC130656786	0.896841	3.35725e-07	9.69361e-06	5.1022	WP_128694098.1 tetratricopeptide repeat protein [Methanoculleus taiwanensis]	uncharacterized protein LOC130656786 [Hydractinia symbiolongicarpus]
474	LOC130656350	1.72972	3.66351e-07	1.05501e-05	5.08566	XP_012555847.1 PREDICTED: uncharacterized protein LOC100207375 [Hydra vulgaris]	uncharacterized protein LOC130656350 isoform X1 [Hydractinia symbiolongicarpus]
475	LOC130662335	1.7379	3.70635e-07	1.06595e-05	5.08345	not in Diamond	other RNA
476	LOC130636363	1.43258	3.81725e-07	1.09641e-05	5.07785	XP_002170266.2 PREDICTED: guanine nucleotide exchange factor DBS-like isoform X1 [Hydra vulgaris]	guanine nucleotide exchange factor DBS-like [Hydractinia symbiolongicarpus]
477	LOC130635611	2.33067	3.94472e-07	1.13151e-05	5.07161	GBC45069.1 mynd domain protein [Rhizophagus irregularis DAOM 181602=DAOM 197198]	uncharacterized protein LOC130635611 [Hydractinia symbiolongicarpus]
478	LOC130612725	0.682641	3.94975e-07	1.13151e-05	5.07136	XP_027039900.1 E3 ubiquitin-protein ligase UBR4-like isoform X2 [Pocillopora damicornis]	E3 ubiquitin-protein ligase UBR4-like isoform X1 [Hydractinia symbiolongicarpus]
479	LOC130641671	1.32336	4.07141e-07	1.16484e-05	5.06559	XP_002160596.1 PREDICTED: charged multivesicular body protein 2b-like [Hydra vulgaris]	charged multivesicular body protein 2b-like [Hydractinia symbiolongicarpus]
480	LOC130645771	1.18566	4.12017e-07	1.17725e-05	5.06332	KAF5905955.1 tumor necrosis factor receptor superfamily member 5-like [Clarias magur]	uncharacterized protein LOC130645771 [Hydractinia symbiolongicarpus]
481	LOC130641515	1.80291	4.18012e-07	1.19283e-05	5.06057	KXJ29771.1 Molybdenum cofactor biosynthesis protein 1 [Exaiptasia diaphana]	molybdenum cofactor biosynthesis protein 1-like isoform X2 [Hydractinia symbiolongicarpus]
482	LOC130642109	1.46352	4.52591e-07	1.28815e-05	5.04539	no informative hits: XP_002739412.1 PREDICTED: uncharacterized protein LOC100367895 [Saccoglossus kowalevskii]	uncharacterized protein LOC130642109 [Hydractinia symbiolongicarpus]
483	LOC130644639	0.618242	4.69239e-07	1.33381e-05	5.03848	EDO40345.1 predicted protein [Nematostella vectensis]	uncharacterized protein LOC130644639 isoform X1 [Hydractinia symbiolongicarpus]
484	LOC130621124	1.61476	4.82767e-07	1.37048e-05	5.03304	XP_012566709.1 PREDICTED: uncharacterized protein LOC101239179 [Hydra vulgaris]	SCO-spondin-like isoform X1 [Hydractinia symbiolongicarpus]
485	LOC130625958	0.633773	4.94011e-07	1.40059e-05	5.02862	XP_012559182.1 PREDICTED: myosin-2 heavy chain-like [Hydra vulgaris]	trichohyalin-like isoform X1 [Hydractinia symbiolongicarpus]
486	LOC130657353	0.822088	4.95338e-07	1.40254e-05	5.02811	XP_012560248.1 PREDICTED: girdin-like [Hydra vulgaris]	girdin-like isoform X1 [Hydractinia symbiolongicarpus]
487	LOC130614360	1.1309	5.92037e-07	1.67203e-05	4.9938	XP_012553904.1 PREDICTED: nucleolar protein 6-like [Hydra vulgaris]	nucleolar protein 6-like [Hydractinia symbiolongicarpus]
488	LOC130662502	1.27895	6.01347e-07	1.69614e-05	4.99078	XP_012558040.1 PREDICTED: exonuclease mut-7 homolog isoform X1 [Hydra vulgaris]	exonuclease mut-7 homolog isoform X1 [Hydractinia symbiolongicarpus]
489	LOC130612653	2.3898	6.38486e-07	1.79397e-05	4.9792	XP_012563635.1 PREDICTED: collagen alpha-1(II) chain-like [Hydra vulgaris]	collagen alpha-2(I) chain-like isoform X1 [Hydractinia symbiolongicarpus]
490	LOC130638398	1.12983	6.63822e-07	1.86278e-05	4.97166	XP_012561843.1 PREDICTED: rho guanine nucleotide exchange factor 28-like [Hydra vulgaris]	A-kinase anchor protein 13-like isoform X1 [Hydractinia symbiolongicarpus]
491	LOC130629606	0.811448	6.71998e-07	1.88331e-05	4.96929	XP_022787424.1 TNF receptor-associated factor 5-like isoform X2 [Stylophora pistillata]	TNF receptor-associated factor 3-like isoform X1 [Hydractinia symbiolongicarpus]
492	LOC130644658	2.20333	6.75903e-07	1.89184e-05	4.96816	XP_002162268.3 PREDICTED: inositol oxygenase-like [Hydra vulgaris]	inositol oxygenase-like [Hydractinia symbiolongicarpus]
493	LOC130654391	1.19523	7.19824e-07	2.00965e-05	4.95594	XP_031558784.1 endonuclease Htp3-like [Actinia tenebrosa]	protein C3orf33 homolog isoform X1 [Hydractinia symbiolongicarpus]
494	LOC130630334	0.86681	7.48403e-07	2.08678e-05	4.94836	XP_012554867.1 PREDICTED: RB1-inducible coiled-coil protein 1-like [Hydra vulgaris]	RB1-inducible coiled-coil protein 1-like [Hydractinia symbiolongicarpus]
495	LOC130657301	1.48746	8.04187e-07	2.23948e-05	4.93435	XP_012554616.1 PREDICTED: zinc finger protein 211-like [Hydra vulgaris]	zinc finger protein 16-like [Hydractinia symbiolongicarpus]
496	LOC130648768	1.4122	8.32441e-07	2.31522e-05	4.9276	XP_012555853.1 PREDICTED: brain-specific angiogenesis inhibitor 1-associated protein 2-like [Hydra vulgaris]	brain-specific angiogenesis inhibitor 1-associated protein 2-like isoform X1 [Hydractinia symbiolongicarpus]
497	LOC130628758	1.59883	8.42625e-07	2.34058e-05	4.92523	no informative hits: nan	leucine-rich repeat and coiled-coil domain-containing protein PF3D7_0703800-like [Hydractinia symbiolongicarpus]
498	LOC130636634	1.56268	8.50055e-07	2.35823e-05	4.92351	XP_002162908.3 PREDICTED: uncharacterized protein LOC100210102 [Hydra vulgaris]	golgin subfamily A member 6-like protein 22 [Hydractinia symbiolongicarpus]
499	LOC130662679	1.43518	9.00761e-07	2.4926e-05	4.91217	XP_031559961.1 valacyclovir hydrolase-like isoform X1 [Actinia tenebrosa]	valacyclovir hydrolase-like isoform X1 [Hydractinia symbiolongicarpus]
500	LOC130636601	0.871512	9.67333e-07	2.66338e-05	4.89817	XP_012554787.1 PREDICTED: uncharacterized protein LOC101237642 [Hydra vulgaris]	uncharacterized protein LOC130636601 [Hydractinia symbiolongicarpus]
501	LOC130656550	1.54556	1.21872e-06	3.34714e-05	4.85257	XP_002162840.3 PREDICTED: uncharacterized protein LOC100197871 [Hydra vulgaris]	uncharacterized protein LOC130656550 [Hydractinia symbiolongicarpus]
502	LOC130641955	2.02369	1.26684e-06	3.47494e-05	4.84489	XP_029866295.1 toll-like receptor 2 type-1 [Aquila chrysaetos chrysaetos]	slit homolog 2 protein-like [Hydractinia symbiolongicarpus]
503	LOC130657584	1.36734	1.27636e-06	3.49669e-05	4.8434	PFX29095.1 Matrilin-2 [Stylophora pistillata]	uncharacterized protein LOC130657584 [Hydractinia symbiolongicarpus]
504	LOC130647188	0.781625	1.41046e-06	3.85442e-05	4.82352	XP_012566631.1 PREDICTED: uncharacterized protein LOC100208238 [Hydra vulgaris]	germinal-center associated nuclear protein-like isoform X1 [Hydractinia symbiolongicarpus]
505	LOC130653738	1.71621	1.43902e-06	3.92761e-05	4.81952	XP_002161574.2 PREDICTED: protein FAM208A-like, partial [Hydra vulgaris]	uncharacterized protein LOC130653738 [Hydractinia symbiolongicarpus]
506	LOC130621862	0.815542	1.44229e-06	3.93164e-05	4.81907	XP_012558988.1 PREDICTED: WD repeat-containing protein 60-like [Hydra vulgaris]	cytoplasmic dynein 2 intermediate chain 1-like isoform X1 [Hydractinia symbiolongicarpus]
507	LOC130635652	1.82322	1.50577e-06	4.08438e-05	4.81047	no informative hits: nan	uncharacterized protein LOC130635652 [Hydractinia symbiolongicarpus]
508	LOC130629032	1.20475	1.51723e-06	4.11038e-05	4.80895	OJH32759.1 Phosphocholine transferase AnkX [Wolbachia endosymbiont of Armadillidium vulgare]	uncharacterized protein LOC130629032 [Hydractinia symbiolongicarpus]
509	LOC130626117	1.79135	1.59958e-06	4.32814e-05	4.79837	XP_002168125.2 PREDICTED: laminin subunit beta-1 [Hydra vulgaris]	laminin subunit beta-1-like [Hydractinia symbiolongicarpus]
510	LOC130642823	2.49422	1.64519e-06	4.44606e-05	4.79274	XP_012564458.1 PREDICTED: alpha-1-macroglobulin-like [Hydra vulgaris]	alpha-1-macroglobulin-like [Hydractinia symbiolongicarpus]
511	LOC130648901	2.5928	1.65737e-06	4.47347e-05	4.79126	no informative hits: nan	uncharacterized protein LOC130648901 isoform X1 [Hydractinia symbiolongicarpus]
512	LOC130642040	1.94581	1.69868e-06	4.57933e-05	4.78632	AYL60034.1 mAch receptor H2-like protein [Hydra vulgaris]	adenosine receptor A2b-like [Hydractinia symbiolongicarpus]
513	LOC130647546	2.03816	1.87167e-06	5.03331e-05	4.76681	XP_013065942.1 PREDICTED: dipeptidase 1-like [Biomphalaria glabrata]	dipeptidase 1-like [Hydractinia symbiolongicarpus]
514	LOC130614544	0.702047	1.96899e-06	5.27564e-05	4.75658	XP_002164906.2 PREDICTED: serine/threonine-protein kinase PRP4 homolog [Hydra vulgaris]	serine/threonine-protein kinase PRP4 homolog isoform X1 [Hydractinia symbiolongicarpus]
515	LOC130631298	0.967693	2.01867e-06	5.40215e-05	4.75155	XP_012556665.1 PREDICTED: high affinity cAMP-specific and IBMX-insensitive 3',5'-cyclic phosphodiesterase 8A isoform X1 [Hydra vulgaris]	high affinity cAMP-specific and IBMX-insensitive 3',5'-cyclic phosphodiesterase 8B-like isoform X1 [Hydractinia symbiolongicarpus]
516	LOC130655695	0.842471	2.03914e-06	5.4503e-05	4.74951	XP_012554164.1 PREDICTED: putative uncharacterized protein DDB_G0282133 [Hydra vulgaris]	uncharacterized protein LOC130655695 isoform X1 [Hydractinia symbiolongicarpus]
517	LOC130649398	1.21078	2.11002e-06	5.63288e-05	4.74259	XP_012557393.1 PREDICTED: protein sidekick-1-like [Hydra vulgaris]	protein sidekick-2-like [Hydractinia symbiolongicarpus]
518	LOC130645256	2.43348	2.16181e-06	5.76413e-05	4.73768	XP_002159039.2 PREDICTED: inactive pancreatic lipase-related protein 1-like, partial [Hydra vulgaris]	pancreatic lipase-related protein 2-like [Hydractinia symbiolongicarpus]
519	LOC130646956	1.40743	2.17088e-06	5.78127e-05	4.73683	XP_022803674.1 TBC1 domain family member 2B-like [Stylophora pistillata]	TBC1 domain family member 2B-like isoform X1 [Hydractinia symbiolongicarpus]
520	LOC130636726	0.531393	2.34612e-06	6.24039e-05	4.72107	XP_012560944.1 PREDICTED: GRIP and coiled-coil domain-containing protein 2-like [Hydra vulgaris]	GRIP and coiled-coil domain-containing protein 2-like isoform X1 [Hydractinia symbiolongicarpus]
521	LOC130623950	1.58311	2.46332e-06	6.5442e-05	4.71114	XP_027041595.1 probable E3 ubiquitin-protein ligase RNF217 [Pocillopora damicornis]	E3 ubiquitin-protein ligase RNF217-like [Hydractinia symbiolongicarpus]
522	LOC130622701	1.05348	2.50044e-06	6.63477e-05	4.70809	XP_012563217.1 PREDICTED: uncharacterized protein LOC101234890 [Hydra vulgaris]	serine/threonine-protein kinase 11-interacting protein-like isoform X1 [Hydractinia symbiolongicarpus]
523	LOC130654390	1.06553	2.64948e-06	7.00485e-05	4.69628	XP_002155653.1 PREDICTED: transmembrane protein 19-like isoform X1 [Hydra vulgaris]	transmembrane protein 19-like [Hydractinia symbiolongicarpus]
524	LOC130636255	2.53296	2.85706e-06	7.54456e-05	4.68084	XP_015761240.1 PREDICTED: neurofilament heavy polypeptide-like [Acropora digitifera]	trichohyalin-like isoform X3 [Hydractinia symbiolongicarpus]
525	LOC130645289	1.39209	2.86792e-06	7.56413e-05	4.68006	XP_004209764.1 PREDICTED: serine/threonine-protein kinase mos-like [Hydra vulgaris]	serine/threonine-protein kinase mos-like [Hydractinia symbiolongicarpus]
526	LOC130641530	1.06629	3.03857e-06	7.98544e-05	4.6682	no informative hits: nan	uncharacterized protein LOC130641530 isoform X1 [Hydractinia symbiolongicarpus]
527	LOC130641574	1.17512	3.05706e-06	8.02441e-05	4.66695	no informative hits: nan	sarcoplasmic reticulum histidine-rich calcium-binding protein-like isoform X2 [Hydractinia symbiolongicarpus]
528	LOC130655688	1.86736	3.20508e-06	8.40289e-05	4.65722	XP_012567021.1 PREDICTED: CDK5 and ABL1 enzyme substrate 2-like [Hydra vulgaris]	CDK5 and ABL1 enzyme substrate 1-like [Hydractinia symbiolongicarpus]
529	LOC130625691	0.882744	3.40606e-06	8.91916e-05	4.64468	XP_012558542.1 PREDICTED: regulator of nonsense transcripts 2 [Hydra vulgaris]	regulator of nonsense transcripts 2-like [Hydractinia symbiolongicarpus]
530	LOC130649340	1.36403	3.47524e-06	9.08946e-05	4.64053	XP_031568598.1 ATP-binding cassette sub-family A member 5-like [Actinia tenebrosa]	phospholipid-transporting ATPase ABCA3-like [Hydractinia symbiolongicarpus]
531	LOC130614528	0.906384	3.49179e-06	9.12189e-05	4.63954	XP_012555495.1 PREDICTED: actin-binding protein anillin-like [Hydra vulgaris]	anillin-like [Hydractinia symbiolongicarpus]
532	LOC130625335	1.00971	3.62247e-06	9.44079e-05	4.63194	XP_031571957.1 myotubularin-related protein 14-like [Actinia tenebrosa]	myotubularin-related protein 14-like isoform X1 [Hydractinia symbiolongicarpus]
533	LOC130647649	1.38763	3.62736e-06	9.44232e-05	4.63167	XP_004209678.2 PREDICTED: NACHT, LRR and PYD domains-containing protein 3-like, partial [Hydra vulgaris]	uncharacterized protein LOC130647649 [Hydractinia symbiolongicarpus]
534	LOC130613790	1.21805	3.8358e-06	9.9495e-05	4.62009	XP_012560075.1 PREDICTED: uncharacterized protein LOC100206476 [Hydra vulgaris]	uncharacterized protein LOC130613790 [Hydractinia symbiolongicarpus]
535	LOC130614738	0.746243	3.84815e-06	9.96975e-05	4.61942	XP_002163130.2 PREDICTED: uncharacterized protein LOC100204660 [Hydra vulgaris]	uncharacterized protein LOC130614738 isoform X1 [Hydractinia symbiolongicarpus]
536	LOC130625965	1.06583	3.96339e-06	0.000102562	4.61329	XP_002165689.2 PREDICTED: protein DD3-3-like [Hydra vulgaris]	protein DD3-3-like isoform X1 [Hydractinia symbiolongicarpus]
537	LOC130636531	2.49909	4.11151e-06	0.00010627	4.60566	XP_002161380.3 PREDICTED: protein ZINC INDUCED FACILITATOR-LIKE 1-like [Hydra vulgaris]	uncharacterized protein LOC130636531 [Hydractinia symbiolongicarpus]
538	LOC130614025	0.50945	4.33592e-06	0.000111938	4.59459	no informative hits: CAF3743315.1 unnamed protein product [Rotaria sp. Silwood1]	uncharacterized protein LOC130614025 [Hydractinia symbiolongicarpus]
539	LOC130657018	1.02462	4.45368e-06	0.000114708	4.589	XP_012553703.1 PREDICTED: protein O-mannosyl-transferase 2-like [Hydra vulgaris]	protein O-mannosyl-transferase 2-like isoform X1 [Hydractinia symbiolongicarpus]
540	LOC130645214	0.552916	4.46957e-06	0.000114983	4.58826	XP_012566186.1 PREDICTED: cGMP-specific 3',5'-cyclic phosphodiesterase-like [Hydra vulgaris]	cGMP-specific 3',5'-cyclic phosphodiesterase-like [Hydractinia symbiolongicarpus]
541	LOC130648373	0.900334	4.76602e-06	0.000122322	4.57483	XP_002157491.3 PREDICTED: myosin-6-like [Hydra vulgaris]	protein PFC0760c-like isoform X1 [Hydractinia symbiolongicarpus]
542	LOC130614719	0.892351	4.90102e-06	0.000125494	4.56898	XP_012556358.1 PREDICTED: uncharacterized protein LOC100207809 isoform X1 [Hydra vulgaris]	uncharacterized protein LOC130614719 isoform X1 [Hydractinia symbiolongicarpus]
543	LOC130645090	1.82412	4.99104e-06	0.00012765	4.56516	XP_002154410.2 PREDICTED: probable serine/threonine-protein kinase KCC4 [Hydra vulgaris]	uncharacterized protein LOC130645090 [Hydractinia symbiolongicarpus]
544	LOC130628559	1.06862	5.20371e-06	0.000132934	4.5564	XP_020896575.1 E3 ubiquitin-protein ligase DZIP3-like [Exaiptasia diaphana]	uncharacterized protein LOC130628559 [Hydractinia symbiolongicarpus]
545	LOC130629721	1.21975	5.35774e-06	0.000136551	4.55027	XP_012558951.1 PREDICTED: multiple PDZ domain protein-like [Hydra vulgaris]	multiple PDZ domain protein-like [Hydractinia symbiolongicarpus]
546	LOC130656132	0.688102	5.41019e-06	0.000137728	4.54822	XP_022807686.1 V-type proton ATPase subunit D-like [Stylophora pistillata]	V-type proton ATPase subunit D-like [Hydractinia symbiolongicarpus]
547	LOC130629653	1.8063	5.63563e-06	0.000143135	4.53962	CRX73266.1 Innexin 10 [Hydra vulgaris]	uncharacterized protein LOC130629653 [Hydractinia symbiolongicarpus]
548	LOC130656085	0.930961	5.71644e-06	0.000145019	4.53661	XP_012566704.1 PREDICTED: centrosomal protein of 290 kDa, partial [Hydra vulgaris]	centrosomal protein of 290 kDa-like [Hydractinia symbiolongicarpus]
549	LOC130653583	0.642285	5.76804e-06	0.000145991	4.53472	XP_012554787.1 PREDICTED: uncharacterized protein LOC101237642 [Hydra vulgaris]	uncharacterized protein LOC130653583 isoform X1 [Hydractinia symbiolongicarpus]
550	LOC130649368	1.64035	5.87537e-06	0.000148536	4.53083	XP_002162533.3 PREDICTED: 4-aminobutyrate aminotransferase, mitochondrial-like [Hydra vulgaris]	probable 4-aminobutyrate aminotransferase, mitochondrial [Hydractinia symbiolongicarpus]
551	LOC130647378	1.79605	6.2627e-06	0.000158146	4.51732	XP_002167799.2 PREDICTED: uncharacterized protein ZK643.6-like [Hydra vulgaris]	uncharacterized protein ZK643.6-like [Hydractinia symbiolongicarpus]
552	LOC130644851	2.2249	6.29107e-06	0.00015868	4.51636	ABA99740.2 retrotransposon protein, putative, unclassified [Oryza sativa Japonica Group]	putative ankyrin repeat protein RF_0381 [Hydractinia symbiolongicarpus]
553	LOC130656792	1.31034	6.50426e-06	0.000163869	4.5093	XP_012561567.1 PREDICTED: uncharacterized protein LOC105846934, partial [Hydra vulgaris]	uncharacterized protein LOC130656792 [Hydractinia symbiolongicarpus]
554	LOC130654072	2.97321	7.22194e-06	0.000181533	4.48704	XP_002164986.2 PREDICTED: pituitary homeobox 1-like [Hydra vulgaris]	homeobox protein prophet of Pit-1-like isoform X1 [Hydractinia symbiolongicarpus]
555	LOC130655770	0.815512	7.41464e-06	0.000185965	4.48142	XP_012557694.1 PREDICTED: protein phosphatase 1 regulatory subunit 12A-like [Hydra vulgaris]	protein phosphatase 1 regulatory subunit 12A-like isoform X1 [Hydractinia symbiolongicarpus]
556	LOC130657655	1.22899	7.46084e-06	0.000186896	4.4801	XP_002166015.2 PREDICTED: pleckstrin homology domain-containing family B member 2-like [Hydra vulgaris]	uncharacterized protein LOC130657655 isoform X1 [Hydractinia symbiolongicarpus]
557	LOC130612060	1.32106	7.67217e-06	0.00019197	4.47413	no informative hits: MBA2710247.1 hypothetical protein [Tatlockia sp.]	uncharacterized protein LOC130612060 [Hydractinia symbiolongicarpus]
558	LOC130630025	0.819073	7.71382e-06	0.000192793	4.47298	XP_012555901.1 PREDICTED: dedicator of cytokinesis protein 7-like [Hydra vulgaris]	dedicator of cytokinesis protein 7-like isoform X1 [Hydractinia symbiolongicarpus]
559	LOC130656003	1.27974	8.05137e-06	0.000201	4.46381	XP_012564317.1 PREDICTED: rho GTPase-activating protein 7-like [Hydra vulgaris]	rho GTPase-activating protein 7-like isoform X1 [Hydractinia symbiolongicarpus]
560	LOC130641600	0.881813	8.06239e-06	0.000201047	4.46352	XP_012566847.1 PREDICTED: uncharacterized protein LOC100203370 [Hydra vulgaris]	uncharacterized protein LOC130641600 [Hydractinia symbiolongicarpus]
561	LOC130625031	0.880478	8.10796e-06	0.000201954	4.46231	XP_002162929.3 PREDICTED: protein lifeguard 4-like [Hydra vulgaris]	protein lifeguard 4-like isoform X1 [Hydractinia symbiolongicarpus]
562	LOC130632586	0.943247	8.44332e-06	0.000210068	4.45362	XP_012554453.1 PREDICTED: uncharacterized protein LOC100197582 isoform X1 [Hydra vulgaris]	uncharacterized protein LOC130632586 isoform X1 [Hydractinia symbiolongicarpus]
563	LOC130645040	0.38406	8.47785e-06	0.000210688	4.45275	XP_002156159.1 PREDICTED: eukaryotic peptide chain release factor subunit 1-like [Hydra vulgaris]	eukaryotic peptide chain release factor subunit 1 isoform X1 [Hydractinia symbiolongicarpus]
564	LOC130625536	1.32992	8.78816e-06	0.000217907	4.44502	no informative hits: nan	uncharacterized protein LOC130625536 [Hydractinia symbiolongicarpus]
565	LOC130612639	2.98455	8.81739e-06	0.000218385	4.44431	XP_040278140.1 inhibin beta B chain-like [Bufo bufo]	inhibin beta C chain-like [Hydractinia symbiolongicarpus]
566	LOC130641478	1.21812	9.03903e-06	0.000223622	4.43897	XP_012559676.1 PREDICTED: neurobeachin-like protein 1 [Hydra vulgaris]	neurobeachin-like protein 2 [Hydractinia symbiolongicarpus]
567	LOC130640749	1.67924	9.17065e-06	0.000226623	4.43586	OWF39340.1 E3 ubiquitin-protein ligase ARI3 [Mizuhopecten yessoensis]	uncharacterized protein LOC130640749 [Hydractinia symbiolongicarpus]
568	LOC130641954	2.49887	9.86495e-06	0.000243506	4.42011	XP_031563909.1 prolyl 4-hydroxylase subunit alpha-1-like isoform X1 [Actinia tenebrosa]	prolyl 4-hydroxylase subunit alpha-1-like isoform X1 [Hydractinia symbiolongicarpus]
569	LOC130622118	2.17329	1.04608e-05	0.000257924	4.40742	no informative hits: nan	uncharacterized protein LOC130622118 [Hydractinia symbiolongicarpus]
570	LOC130647116	0.718728	1.09228e-05	0.000269013	4.39805	XP_004209241.2 PREDICTED: protein scribble homolog isoform X1 [Hydra vulgaris]	protein scribble homolog isoform X1 [Hydractinia symbiolongicarpus]
571	LOC130644855	0.644934	1.15512e-05	0.000283851	4.38589	XP_002159927.3 PREDICTED: prominin-1-A-like isoform X1 [Hydra vulgaris]	prominin-1-A-like [Hydractinia symbiolongicarpus]
572	LOC130641825	1.31588	1.1687e-05	0.000286868	4.38335	XP_012559133.1 PREDICTED: kinesin-related protein 10-like [Hydra vulgaris]	kinesin-related protein 10-like isoform X1 [Hydractinia symbiolongicarpus]
573	LOC130621970	1.14455	1.21202e-05	0.000296837	4.37541	XP_012557981.1 PREDICTED: rho-related GTP-binding protein RhoE-like isoform X1 [Hydra vulgaris]	uncharacterized protein LOC130621970 [Hydractinia symbiolongicarpus]
574	LOC130624258	2.65162	1.21365e-05	0.000296904	4.37512	no informative hits: nan	uncharacterized protein LOC130624258 [Hydractinia symbiolongicarpus]
575	LOC130631490	1.06604	1.21607e-05	0.000297165	4.37469	XP_012557643.1 PREDICTED: kinesin-like protein 1 [Hydra vulgaris]	early endosome antigen 1-like [Hydractinia symbiolongicarpus]
576	LOC130629388	1.99572	1.23273e-05	0.000300902	4.37172	no informative hits: nan	uncharacterized protein LOC130629388 isoform X1 [Hydractinia symbiolongicarpus]
577	LOC130654361	0.991126	1.25659e-05	0.000306044	4.36753	XP_017309613.1 PREDICTED: histone-lysine N-methyltransferase Su(var)3-9-like [Ictalurus punctatus]	uncharacterized protein LOC130654361 isoform X1 [Hydractinia symbiolongicarpus]
578	LOC130647114	1.09635	1.27965e-05	0.000310972	4.36356	XP_020897424.1 coiled-coil domain-containing protein 87 isoform X1 [Exaiptasia diaphana]	coiled-coil domain-containing protein 87-like isoform X1 [Hydractinia symbiolongicarpus]
579	LOC130612301	1.03023	1.32256e-05	0.000320704	4.35634	XP_002164730.1 PREDICTED: ubiquitin carboxyl-terminal hydrolase isozyme L5-like [Hydra vulgaris]	ubiquitin carboxyl-terminal hydrolase isozyme L5-like [Hydractinia symbiolongicarpus]
580	LOC130640988	0.752163	1.38944e-05	0.000336532	4.34552	XP_002153895.3 PREDICTED: transcription initiation factor TFIID subunit 5 [Hydra vulgaris]	transcription initiation factor TFIID subunit 5-like [Hydractinia symbiolongicarpus]
581	LOC130649214	1.03253	1.40695e-05	0.000340398	4.34277	XP_002167740.3 PREDICTED: N-acetylglucosamine-1-phosphotransferase subunit gamma-like [Hydra vulgaris]	N-acetylglucosamine-1-phosphotransferase subunit gamma-like isoform X1 [Hydractinia symbiolongicarpus]
582	LOC130655139	1.10147	1.44662e-05	0.000349593	4.33666	XP_002156115.2 PREDICTED: receptor-type tyrosine-protein phosphatase alpha-like, partial [Hydra vulgaris]	receptor-type tyrosine-protein phosphatase U-like [Hydractinia symbiolongicarpus]
583	LOC130635556	2.38973	1.44814e-05	0.000349593	4.33643	CRX73263.1 Hemicentin 1-like 2 [Hydra vulgaris]	basement membrane-specific heparan sulfate proteoglycan core protein-like [Hydractinia symbiolongicarpus]
584	LOC130641527	1.67018	1.49082e-05	0.0003595	4.33004	XP_012558618.1 PREDICTED: tetratricopeptide repeat protein 13-like [Hydra vulgaris]	tetratricopeptide repeat protein 13-like isoform X1 [Hydractinia symbiolongicarpus]
585	LOC130654397	1.11254	1.50395e-05	0.000362269	4.32811	XP_012558107.1 PREDICTED: probable methyltransferase TARBP1 isoform X1 [Hydra vulgaris]	probable methyltransferase TARBP1 isoform X1 [Hydractinia symbiolongicarpus]
586	LOC130656057	1.01829	1.60052e-05	0.000384686	4.31438	XP_002158933.3 PREDICTED: male-specific lethal 3 homolog [Hydra vulgaris]	male-specific lethal 3 homolog isoform X1 [Hydractinia symbiolongicarpus]
587	LOC130621719	0.919992	1.69567e-05	0.000406664	4.3016	no informative hits: nan	uncharacterized protein LOC130621719 [Hydractinia symbiolongicarpus]
588	LOC130647538	0.835877	1.71209e-05	0.000409707	4.29947	XP_002164117.3 PREDICTED: succinate dehydrogenase [ubiquinone] flavoprotein subunit, mitochondrial-like [Hydra vulgaris]	succinate dehydrogenase [ubiquinone] flavoprotein subunit, mitochondrial-like [Hydractinia symbiolongicarpus]
589	LOC130647645	1.64711	1.80586e-05	0.000431206	4.28763	XP_004209678.2 PREDICTED: NACHT, LRR and PYD domains-containing protein 3-like, partial [Hydra vulgaris]	NACHT, LRR and PYD domains-containing protein 13-like [Hydractinia symbiolongicarpus]
590	LOC130654386	0.78627	1.86798e-05	0.000445553	4.28011	XP_032235249.1 protein kinase C-binding protein NELL1 isoform X1 [Nematostella vectensis]	uncharacterized protein LOC130654386 [Hydractinia symbiolongicarpus]
591	LOC130613268	0.799006	2.01607e-05	0.000478796	4.2631	XP_012560489.1 PREDICTED: FK506-binding protein 15-like isoform X1 [Hydra vulgaris]	FK506-binding protein 15-like [Hydractinia symbiolongicarpus]
592	LOC130624231	1.2074	2.02702e-05	0.000480875	4.26189	XP_012556737.1 PREDICTED: serine/threonine-protein kinase TAO2-like [Hydra vulgaris]	serine/threonine-protein kinase TAO1-like isoform X1 [Hydractinia symbiolongicarpus]
593	LOC130649467	2.64085	2.05201e-05	0.000486277	4.25916	XP_012554267.1 PREDICTED: uncharacterized protein LOC100208169, partial [Hydra vulgaris]	hemicentin-1-like [Hydractinia symbiolongicarpus]
594	LOC130629788	1.10035	2.06693e-05	0.000489285	4.25754	XP_015728938.1 U2 small nuclear ribonucleoprotein A' [Coturnix japonica]	U2 small nuclear ribonucleoprotein A'-like [Hydractinia symbiolongicarpus]
595	LOC130655403	0.322895	2.21662e-05	0.00052359	4.24187	XP_002167600.1 PREDICTED: trichohyalin-like [Hydra vulgaris]	trichohyalin-like isoform X1 [Hydractinia symbiolongicarpus]
596	LOC130612619	1.30618	2.40479e-05	0.00056621	4.22355	EDO49261.1 predicted protein, partial [Nematostella vectensis]	uncharacterized protein LOC130612619 isoform X1 [Hydractinia symbiolongicarpus]
597	LOC130646953	1.40801	2.41048e-05	0.00056694	4.22302	XP_012555456.1 PREDICTED: girdin-like [Hydra vulgaris]	girdin-like [Hydractinia symbiolongicarpus]
598	LOC130614700	0.624304	2.43362e-05	0.00057177	4.22087	XP_012565645.1 PREDICTED: ankyrin repeat domain-containing protein 12-like [Hydra vulgaris]	golgin subfamily A member 4-like [Hydractinia symbiolongicarpus]
599	LOC130622578	1.03775	2.44209e-05	0.000573147	4.22009	XP_012553551.1 PREDICTED: CLIP-associating protein 1-like [Hydra vulgaris]	CLIP-associating protein 1-A-like isoform X2 [Hydractinia symbiolongicarpus]
600	LOC130613089	1.39761	2.45622e-05	0.000575847	4.21879	no informative hits: nan	uncharacterized protein LOC130613089 isoform X1 [Hydractinia symbiolongicarpus]
601	LOC130648749	1.30418	2.50716e-05	0.000587162	4.21415	XP_020905369.1 protein HEATR9 [Exaiptasia diaphana]	uncharacterized protein LOC130648749 isoform X1 [Hydractinia symbiolongicarpus]
602	LOC130645436	0.790789	2.51863e-05	0.00058922	4.21312	XP_012555230.1 PREDICTED: regulator of G-protein signaling 12-like [Hydra vulgaris]	regulator of G-protein signaling 12-like isoform X1 [Hydractinia symbiolongicarpus]
603	LOC130641289	0.912976	2.59873e-05	0.000607311	4.20605	XP_002170839.2 PREDICTED: POTE ankyrin domain family member I-like isoform X2 [Hydra vulgaris]	POTE ankyrin domain family member J-like isoform X1 [Hydractinia symbiolongicarpus]
604	LOC130654414	1.1395	2.63858e-05	0.000615968	4.20261	XP_012556350.1 PREDICTED: exocyst complex component 1-like isoform X1 [Hydra vulgaris]	exocyst complex component 1-like isoform X1 [Hydractinia symbiolongicarpus]
605	LOC130647742	1.21251	2.66398e-05	0.000621236	4.20044	XP_012567129.1 PREDICTED: tetratricopeptide repeat protein 37-like [Hydra vulgaris]	SKI3 subunit of superkiller complex protein-like [Hydractinia symbiolongicarpus]
606	LOC130621143	1.13083	2.6673e-05	0.00062135	4.20016	XP_012559168.1 PREDICTED: SWI/SNF-related matrix-associated actin-dependent regulator of chromatin subfamily A-like protein 1 [Hydra vulgaris]	SWI/SNF-related matrix-associated actin-dependent regulator of chromatin subfamily A-like protein 1 isoform X1 [Hydractinia symbiolongicarpus]
607	LOC130636016	1.22392	2.71068e-05	0.000630786	4.1965	XP_002163111.1 PREDICTED: uncharacterized protein LOC100211712 [Hydra vulgaris]	uncharacterized protein LOC130636016 isoform X1 [Hydractinia symbiolongicarpus]
608	LOC130628519	1.7539	2.74488e-05	0.000637393	4.19366	no informative hits: nan	uncharacterized protein LOC130628519 [Hydractinia symbiolongicarpus]
609	LOC130646799	1.17939	2.76053e-05	0.000640349	4.19237	XP_012567200.1 PREDICTED: protein unc-13 homolog A-like [Hydra vulgaris]	protein unc-13 homolog B-like isoform X1 [Hydractinia symbiolongicarpus]
610	LOC130645044	1.12936	2.84729e-05	0.000659778	4.18535	XP_012556069.1 PREDICTED: betaine--homocysteine S-methyltransferase 1-like [Hydra vulgaris]	betaine--homocysteine S-methyltransferase 1-like [Hydractinia symbiolongicarpus]
611	LOC130645903	2.07203	2.94413e-05	0.00068078	4.17775	XP_020901464.1 proline-rich transmembrane protein 1 [Exaiptasia diaphana]	proline-rich transmembrane protein 1-like [Hydractinia symbiolongicarpus]
612	LOC130629166	1.07922	2.99698e-05	0.000692271	4.1737	not in Diamond	other RNA
613	LOC130644916	1.35469	3.03561e-05	0.000700456	4.17078	XP_022785282.1 dynein heavy chain 6, axonemal-like [Stylophora pistillata]	dynein axonemal heavy chain 6-like [Hydractinia symbiolongicarpus]
614	LOC130655228	0.739131	3.14238e-05	0.000724332	4.16289	XP_002161880.2 PREDICTED: replication protein A 32 kDa subunit-like [Hydra vulgaris]	replication protein A 32 kDa subunit-like [Hydractinia symbiolongicarpus]
615	LOC130655083	0.733363	3.21863e-05	0.00074113	4.15742	XP_012564468.1 PREDICTED: uncharacterized protein LOC100200373 [Hydra vulgaris]	uncharacterized protein LOC130655083 isoform X1 [Hydractinia symbiolongicarpus]
616	LOC130654135	1.0251	3.27386e-05	0.000753056	4.15353	XP_012557020.1 PREDICTED: plexin-A2-like, partial [Hydra vulgaris]	plexin-A4-like isoform X1 [Hydractinia symbiolongicarpus]
617	LOC130632755	0.808125	3.38766e-05	0.000777602	4.14571	KXJ10812.1 E3 ubiquitin-protein ligase DZIP3 [Exaiptasia diaphana]	uncharacterized protein LOC130632755 [Hydractinia symbiolongicarpus]
618	LOC130655874	1.00211	3.41253e-05	0.000781677	4.14403	XP_012558919.1 PREDICTED: cytoplasmic dynein 2 heavy chain 1-like [Hydra vulgaris]	cytoplasmic dynein 2 heavy chain 1-like isoform X1 [Hydractinia symbiolongicarpus]
619	LOC130658004	0.58099	3.50331e-05	0.000800799	4.13801	XP_012554129.1 PREDICTED: splicing factor 3B subunit 2-like [Hydra vulgaris]	splicing factor 3B subunit 2-like [Hydractinia symbiolongicarpus]
620	LOC130645100	1.19994	3.67164e-05	0.000838403	4.12723	XP_012563421.1 PREDICTED: DNA topoisomerase 3-alpha-like [Hydra vulgaris]	DNA topoisomerase 3-alpha-like [Hydractinia symbiolongicarpus]
621	LOC130629702	1.2205	3.72968e-05	0.00085077	4.12362	KAF2149540.1 ankyrin [Myriangium duriaei CBS 260.36]	uncharacterized protein LOC130629702 [Hydractinia symbiolongicarpus]
622	LOC130621142	0.76861	4.13378e-05	0.000941969	4.09987	XP_012562205.1 PREDICTED: LOW QUALITY PROTEIN: nucleolar GTP-binding protein 1 [Hydra vulgaris]	GTP-binding protein 4-like [Hydractinia symbiolongicarpus]
623	LOC130636076	0.988376	4.3477e-05	0.000988662	4.08818	NP_001274313.1 importin subunit alpha-3-like [Hydra vulgaris]	importin subunit alpha-3-like isoform X1 [Hydractinia symbiolongicarpus]
624	LOC130647088	0.783297	4.38656e-05	0.000996466	4.08612	XP_012563848.1 PREDICTED: Niemann-Pick C1 protein-like [Hydra vulgaris]	NPC intracellular cholesterol transporter 1-like [Hydractinia symbiolongicarpus]
625	LOC130656501	2.39343	4.75992e-05	0.00107793	4.06711	XP_012562535.1 PREDICTED: adipocyte plasma membrane-associated protein-like [Hydra vulgaris]	adipocyte plasma membrane-associated protein-like isoform X1 [Hydractinia symbiolongicarpus]
626	LOC130662718	0.563303	4.83621e-05	0.00109183	4.0634	XP_012558586.1 PREDICTED: DNA repair protein RAD50-like [Hydra vulgaris]	DNA repair protein RAD50-like isoform X1 [Hydractinia symbiolongicarpus]
627	LOC130648999	1.41167	5.03934e-05	0.00113652	4.0538	XP_036616125.1 cubilin [Trichosurus vulpecula]	uncharacterized protein LOC130648999 isoform X1 [Hydractinia symbiolongicarpus]
628	LOC130647032	1.10633	5.16443e-05	0.00116353	4.04806	XP_004211785.1 PREDICTED: signal transducing adapter molecule 1-like, partial [Hydra vulgaris]	signal transducing adapter molecule 1-like isoform X3 [Hydractinia symbiolongicarpus]
629	LOC130631049	2.88105	5.47489e-05	0.00123095	4.03437	XP_002165597.2 PREDICTED: extracellular calcium-sensing receptor-like [Hydra vulgaris]	metabotropic glutamate receptor 3-like [Hydractinia symbiolongicarpus]
630	LOC130640987	0.859419	5.62181e-05	0.0012614	4.02815	XP_002164570.3 PREDICTED: high affinity cGMP-specific 3',5'-cyclic phosphodiesterase 9A-like, partial [Hydra vulgaris]	high affinity cGMP-specific 3',5'-cyclic phosphodiesterase 9A-like [Hydractinia symbiolongicarpus]
631	LOC130646928	0.934938	5.69133e-05	0.00127538	4.02526	XP_031561382.1 transducin beta-like protein 3 isoform X2 [Actinia tenebrosa]	transducin beta-like protein 3 [Hydractinia symbiolongicarpus]
632	LOC130656831	0.926236	5.69573e-05	0.00127538	4.02507	XP_002157181.3 PREDICTED: serine/threonine-protein phosphatase 4 regulatory subunit 3B-like [Hydra vulgaris]	serine/threonine-protein phosphatase 4 regulatory subunit 3-B-like [Hydractinia symbiolongicarpus]
633	LOC130622135	0.854221	5.75228e-05	0.00128673	4.02275	XP_012555681.1 PREDICTED: LOW QUALITY PROTEIN: elongator complex protein 2-like [Hydra vulgaris]	elongator complex protein 2-like isoform X1 [Hydractinia symbiolongicarpus]
634	LOC130613196	1.19276	5.92766e-05	0.00132326	4.01567	no informative hits: nan	putative leucine-rich repeat-containing protein DDB_G0290503 [Hydractinia symbiolongicarpus]
635	LOC130624239	1.02396	6.06772e-05	0.00135315	4.01016	no informative hits: nan	uncharacterized protein LOC130624239 [Hydractinia symbiolongicarpus]
636	LOC130614767	1.65849	6.16656e-05	0.0013724	4.00634	XP_020601490.1 dynein heavy chain 5, axonemal-like [Orbicella faveolata]	dynein axonemal heavy chain 5-like isoform X1 [Hydractinia symbiolongicarpus]
637	LOC130613861	0.983061	6.30372e-05	0.00140009	4.00114	XP_002166712.2 PREDICTED: uncharacterized protein LOC100202097 [Hydra vulgaris]	uncharacterized protein LOC130613861 isoform X1 [Hydractinia symbiolongicarpus]
638	LOC130636438	0.835382	6.5914e-05	0.00146103	3.99057	XP_012560154.1 PREDICTED: rho guanine nucleotide exchange factor 11-like [Hydra vulgaris]	rho guanine nucleotide exchange factor 11-like isoform X6 [Hydractinia symbiolongicarpus]
639	LOC130644562	1.54366	6.76784e-05	0.00149711	3.9843	XP_002159181.3 PREDICTED: ABC transporter G family member 14-like [Hydra vulgaris]	uncharacterized protein LOC130644562 [Hydractinia symbiolongicarpus]
640	LOC130623869	1.04028	6.93426e-05	0.00153238	3.97853	XP_028404268.1 receptor tyrosine-protein kinase let-23-like isoform X2 [Dendronephthya gigantea]	neurogenic locus Notch protein-like [Hydractinia symbiolongicarpus]
641	LOC130614810	0.727697	7.05423e-05	0.00155732	3.97445	XP_012555166.1 PREDICTED: E3 ubiquitin-protein ligase RNF31-like [Hydra vulgaris]	E3 ubiquitin-protein ligase RNF31-like [Hydractinia symbiolongicarpus]
642	LOC130654774	1.40423	7.1911e-05	0.00158594	3.96987	XP_012561280.1 PREDICTED: neuron navigator 3-like isoform X1 [Hydra vulgaris]	uncharacterized protein LOC130654774 [Hydractinia symbiolongicarpus]
643	LOC130641213	0.503002	7.25869e-05	0.00159924	3.96764	XP_002159365.3 PREDICTED: TNF receptor-associated factor 5-like [Hydra vulgaris]	TNF receptor-associated factor 3-like [Hydractinia symbiolongicarpus]
644	LOC130630026	1.03198	7.34004e-05	0.00161555	3.96499	XP_002163804.2 PREDICTED: hippocampus abundant transcript 1 protein-like [Hydra vulgaris]	hippocampus abundant transcript 1 protein-like isoform X1 [Hydractinia symbiolongicarpus]
645	LOC130657590	1.08807	7.96475e-05	0.00174953	3.94546	XP_012558870.1 PREDICTED: histone-lysine N-methyltransferase EHMT1-like, partial [Hydra vulgaris]	histone-lysine N-methyltransferase SETD2-like [Hydractinia symbiolongicarpus]
646	LOC130654985	1.20382	8.06559e-05	0.00176991	3.94244	XP_012563268.1 PREDICTED: uncharacterized protein LOC105847946, partial [Hydra vulgaris]	uncharacterized protein LOC130654985 [Hydractinia symbiolongicarpus]
647	LOC130630606	1.66904	8.14251e-05	0.00178501	3.94017	XP_036804224.1 sialoadhesin-like [Oncorhynchus mykiss]	cell adhesion molecule DSCAM-like isoform X1 [Hydractinia symbiolongicarpus]
648	LOC130635654	1.80474	8.26382e-05	0.00180979	3.93662	XP_002164356.1 PREDICTED: YEATS domain-containing protein 4-like [Hydra vulgaris]	YEATS domain-containing protein 4-like [Hydractinia symbiolongicarpus]
649	LOC130647801	2.33276	8.9081e-05	0.00194701	3.91856	no informative hits: nan	uncharacterized protein LOC130647801 [Hydractinia symbiolongicarpus]
650	LOC130624964	0.719172	8.93015e-05	0.00194794	3.91796	CRX73254.1 Contactin 4, partial [Hydra vulgaris]	contactin-2-like [Hydractinia symbiolongicarpus]
651	LOC130655850	1.05963	8.99013e-05	0.00195908	3.91635	XP_012558268.1 PREDICTED: protocadherin Fat 1 [Hydra vulgaris]	protocadherin Fat 3-like [Hydractinia symbiolongicarpus]
652	LOC130646841	1.23116	9.4907e-05	0.00206406	3.90326	XP_002158303.2 PREDICTED: E3 ubiquitin-protein ligase arih1-like [Hydra vulgaris]	E3 ubiquitin-protein ligase arih1-like isoform X1 [Hydractinia symbiolongicarpus]
653	LOC130622981	0.881967	9.74323e-05	0.00211479	3.8969	XP_012556228.1 PREDICTED: hemicentin-2-like isoform X1 [Hydra vulgaris]	cell adhesion molecule DSCAML1-like isoform X1 [Hydractinia symbiolongicarpus]
654	LOC130655186	2.33436	9.82298e-05	0.00212789	3.89492	no informative hits: nan	mucin-2-like [Hydractinia symbiolongicarpus]
655	LOC130621177	0.675793	0.000100488	0.00217251	3.88941	XP_002159884.3 PREDICTED: splicing factor 3B subunit 1 [Hydra vulgaris]	splicing factor 3B subunit 1-like [Hydractinia symbiolongicarpus]
656	LOC130614616	1.44677	0.000101133	0.00218217	3.88786	XP_012553903.1 PREDICTED: tankyrase-1-like [Hydra vulgaris]	uncharacterized protein LOC130614616 [Hydractinia symbiolongicarpus]
657	LOC130633823	1.14046	0.000101345	0.00218459	3.88735	no informative hits: nan	uncharacterized protein LOC130633823 [Hydractinia symbiolongicarpus]
658	LOC130630477	1.50782	0.000101522	0.00218626	3.88692	BAA76278.1 PLC-deltaH [Hydra vulgaris]	1-phosphatidylinositol 4,5-bisphosphate phosphodiesterase delta-4-like [Hydractinia symbiolongicarpus]
659	LOC130657153	0.721287	0.00010207	0.00219378	3.88562	XP_002165862.2 PREDICTED: uncharacterized protein LOC100214758, partial [Hydra vulgaris]	uncharacterized protein LOC130657153 isoform X1 [Hydractinia symbiolongicarpus]
660	LOC130629906	0.360414	0.000102071	0.00219378	3.88561	XP_012558936.1 PREDICTED: transcription activator BRG1-like [Hydra vulgaris]	probable global transcription activator SNF2L2 [Hydractinia symbiolongicarpus]
661	LOC130628826	1.27727	0.000102453	0.00219983	3.88471	XP_012561056.1 PREDICTED: mitogen-activated protein kinase kinase kinase 19-like [Hydra vulgaris]	mitogen-activated protein kinase kinase kinase 19-like [Hydractinia symbiolongicarpus]
662	LOC130613340	1.0662	0.000102993	0.00220927	3.88343	XP_012567052.1 PREDICTED: protein crumbs homolog 1-like [Hydra vulgaris]	protein crumbs-like [Hydractinia symbiolongicarpus]
663	LOC130622751	1.04513	0.000107198	0.00229723	3.87369	XP_002156574.2 PREDICTED: cyclin-T1-like [Hydra vulgaris]	cyclin-T1-like [Hydractinia symbiolongicarpus]
664	LOC130655489	1.5291	0.000116664	0.0024952	3.85303	XP_002154218.2 PREDICTED: uncharacterized protein LOC100198735, partial [Hydra vulgaris]	stromal interaction molecule 1-like [Hydractinia symbiolongicarpus]
665	LOC130623086	1.14337	0.00011719	0.00250401	3.85193	XP_020343675.1 eIF-2-alpha kinase GCN2 isoform X2 [Oncorhynchus kisutch]	eIF-2-alpha kinase GCN2-like [Hydractinia symbiolongicarpus]
666	LOC130645461	2.32316	0.000122405	0.00261289	3.84126	CAJ57449.1 astacin 3 [Hydractinia echinata]	hatching enzyme 1.2-like [Hydractinia symbiolongicarpus]
667	LOC130648391	2.06029	0.000124015	0.0026447	3.83805	no informative hits: nan	uncharacterized protein LOC130648391 [Hydractinia symbiolongicarpus]
668	LOC130656715	0.97186	0.000126501	0.0026951	3.83317	XP_012559233.1 PREDICTED: ectopic P granules protein 5 homolog [Hydra vulgaris]	ectopic P granules protein 5 homolog [Hydractinia symbiolongicarpus]
669	LOC130613841	1.09842	0.00012688	0.00270054	3.83244	XP_002157509.2 PREDICTED: FH1/FH2 domain-containing protein 3-like isoform X1 [Hydra vulgaris]	FH1/FH2 domain-containing protein 1-like [Hydractinia symbiolongicarpus]
670	LOC130626099	0.822007	0.00012722	0.00270515	3.83178	XP_002169931.3 PREDICTED: protein DD3-3-like [Hydra vulgaris]	protein DD3-3-like [Hydractinia symbiolongicarpus]
671	LOC130626093	0.999454	0.000127964	0.00271833	3.83035	XP_001640245.2 protein artemis isoform X1 [Nematostella vectensis]	protein artemis-like isoform X1 [Hydractinia symbiolongicarpus]
672	LOC130657484	1.23408	0.000130851	0.0027743	3.82485	XP_002158174.3 PREDICTED: serine/threonine/tyrosine-interacting protein-like isoform X1 [Hydra vulgaris]	serine/threonine/tyrosine-interacting protein-like isoform X1 [Hydractinia symbiolongicarpus]
673	LOC130628856	1.0776	0.000133231	0.0028193	3.82041	XP_012565292.1 PREDICTED: sphingosine-1-phosphate lyase 1-like [Hydra vulgaris]	sphingosine-1-phosphate lyase 1-like [Hydractinia symbiolongicarpus]
674	LOC130655755	1.29942	0.000136514	0.00288321	3.8144	XP_002161982.2 PREDICTED: uncharacterized protein LOC100210509 [Hydra vulgaris]	dorsal-ventral patterning tolloid-like protein 1 [Hydractinia symbiolongicarpus]
675	LOC130647309	2.47555	0.000141636	0.00298564	3.80529	XP_002160218.1 PREDICTED: uncharacterized protein LOC100214519 [Hydra vulgaris]	uncharacterized protein LOC130647309 [Hydractinia symbiolongicarpus]
676	LOC130656396	1.48287	0.000145829	0.00306521	3.79807	XP_012553969.1 PREDICTED: AP-5 complex subunit mu-1-like isoform X1 [Hydra vulgaris]	AP-5 complex subunit mu-1-like [Hydractinia symbiolongicarpus]
677	LOC130613962	0.874166	0.000148811	0.00312489	3.79305	XP_002162974.3 PREDICTED: uncharacterized protein LOC100197573 [Hydra vulgaris]	uncharacterized protein LOC130613962 isoform X1 [Hydractinia symbiolongicarpus]
678	LOC130640206	2.21589	0.000149795	0.00314254	3.79141	XP_012564458.1 PREDICTED: alpha-1-macroglobulin-like [Hydra vulgaris]	alpha-1-macroglobulin-like [Hydractinia symbiolongicarpus]
679	LOC130621103	1.19952	0.00015023	0.00314565	3.79069	XP_004205507.1 PREDICTED: uncharacterized protein LOC101239808 isoform X1 [Hydra vulgaris]	uncharacterized protein LOC130621103 [Hydractinia symbiolongicarpus]
680	LOC130662852	1.79456	0.000150419	0.0031466	3.79038	no informative hits: XP_013414155.1 uncharacterized protein LOC106176355 [Lingula anatina]	uncharacterized protein LOC130662852 [Hydractinia symbiolongicarpus]
681	LOC130645099	1.15819	0.000152559	0.00318833	3.78687	NP_001296628.1 ribosomal protein S6 kinase 2 beta [Hydra vulgaris]	ribosomal protein S6 kinase 2 beta-like isoform X1 [Hydractinia symbiolongicarpus]
682	LOC130614374	0.972303	0.000154954	0.00323531	3.78299	XP_012556321.1 PREDICTED: 1-phosphatidylinositol 4,5-bisphosphate phosphodiesterase gamma-1-like [Hydra vulgaris]	1-phosphatidylinositol 4,5-bisphosphate phosphodiesterase gamma-1-like isoform X1 [Hydractinia symbiolongicarpus]
683	LOC130614529	1.3978	0.000156027	0.00325461	3.78128	XP_004208007.2 PREDICTED: lysophosphatidylcholine acyltransferase 2-like [Hydra vulgaris]	lysophosphatidylcholine acyltransferase 2-like [Hydractinia symbiolongicarpus]
684	LOC130623676	1.819	0.000156991	0.00327161	3.77974	XP_012559401.1 PREDICTED: follistatin-like [Hydra vulgaris]	uncharacterized protein LOC130623676 isoform X1 [Hydractinia symbiolongicarpus]
685	LOC130636213	0.809256	0.00015848	0.0032995	3.77739	ACN91129.1 allorecognition 2 [Hydractinia symbiolongicarpus]	uncharacterized protein LOC130636213 isoform X1 [Hydractinia symbiolongicarpus]
686	LOC130629175	2.32714	0.000161236	0.00335134	3.77309	no informative hits: nan	uncharacterized protein LOC130629175 [Hydractinia symbiolongicarpus]
687	LOC130662505	1.48672	0.000161275	0.00335134	3.77303	XP_002157079.2 PREDICTED: ras GTPase-activating protein nGAP-like [Hydra vulgaris]	ras GTPase-activating protein nGAP-like [Hydractinia symbiolongicarpus]
688	LOC130645541	1.83297	0.000163763	0.00339983	3.76921	not in Diamond	other RNA
689	LOC130635644	0.618975	0.000167226	0.00346516	3.76399	AAC63362.1 head-activator binding protein precursor [Hydra viridissima]	sortilin-related receptor-like isoform X1 [Hydractinia symbiolongicarpus]
690	LOC130625013	1.22732	0.000169416	0.00350723	3.76073	XP_012559352.1 PREDICTED: protein O-glucosyltransferase 1-like [Hydra vulgaris]	protein O-glucosyltransferase 1-like isoform X1 [Hydractinia symbiolongicarpus]
691	LOC130613693	0.84066	0.0001706	0.00352842	3.75899	XP_012561371.1 PREDICTED: uncharacterized protein LOC100205880 [Hydra vulgaris]	putative ATP-dependent RNA helicase TDRD12 isoform X1 [Hydractinia symbiolongicarpus]
692	LOC130636169	2.06303	0.000171472	0.00354311	3.75771	not in Diamond	other RNA
693	LOC130622499	0.984172	0.000182342	0.00376063	3.7423	XP_012561813.1 PREDICTED: max-like protein X isoform X2 [Hydra vulgaris]	max-like protein X [Hydractinia symbiolongicarpus]
694	LOC130633435	0.606458	0.000182536	0.00376109	3.74204	XP_002161239.3 PREDICTED: chromodomain-helicase-DNA-binding protein 1-like [Hydra vulgaris]	chromodomain-helicase-DNA-binding protein 1-like [Hydractinia symbiolongicarpus]
695	LOC130657634	1.39633	0.000198224	0.00407287	3.72127	XP_012554802.1 PREDICTED: b(0,+)-type amino acid transporter 1-like [Hydra vulgaris]	b(0,+)-type amino acid transporter 1-like isoform X1 [Hydractinia symbiolongicarpus]
696	LOC130638663	2.55903	0.000198623	0.00407725	3.72076	AIU99841.1 Wnt5B, partial [Hydractinia echinata]	protein Wnt-5b-like isoform X1 [Hydractinia symbiolongicarpus]
697	LOC130644385	1.07842	0.000199105	0.00408333	3.72015	XP_002166280.3 PREDICTED: uncharacterized protein LOC100213515 [Hydra vulgaris]	uncharacterized protein LOC130644385 [Hydractinia symbiolongicarpus]
698	LOC130613337	2.47836	0.000204173	0.00417556	3.7138	XP_032235625.1 nuclear pore complex protein Nup58-like [Nematostella vectensis]	mucin-2-like [Hydractinia symbiolongicarpus]
699	LOC130647670	1.33668	0.000207143	0.00422842	3.71014	no informative hits: nan	uncharacterized protein LOC130647670 [Hydractinia symbiolongicarpus]
700	LOC130647532	2.22384	0.000207782	0.00423751	3.70936	no informative hits: XP_020604692.1 uncharacterized protein LOC110043564 [Orbicella faveolata]	uncharacterized protein LOC130647532 [Hydractinia symbiolongicarpus]
701	LOC130613280	1.013	0.000216702	0.00440714	3.69871	XP_002164518.1 PREDICTED: uncharacterized protein LOC100207087 isoform X1 [Hydra vulgaris]	uncharacterized protein LOC130613280 isoform X1 [Hydractinia symbiolongicarpus]
702	LOC130654280	0.824014	0.000218787	0.00444542	3.69627	XP_012555487.1 PREDICTED: LOW QUALITY PROTEIN: protein furry homolog-like [Hydra vulgaris]	protein furry homolog-like [Hydractinia symbiolongicarpus]
703	LOC130653683	0.858831	0.000222561	0.00450733	3.69193	XP_012556741.1 PREDICTED: CWF19-like protein 2 [Hydra vulgaris]	CWF19-like protein 2 isoform X1 [Hydractinia symbiolongicarpus]
704	LOC130622929	0.91683	0.000222836	0.00450733	3.69161	XP_004207406.1 PREDICTED: nuclear speckle splicing regulatory protein 1-like [Hydra vulgaris]	nuclear speckle splicing regulatory protein 1-like [Hydractinia symbiolongicarpus]
705	LOC130625027	1.10369	0.000222861	0.00450733	3.69159	XP_031555875.1 F-box only protein 7-like isoform X2 [Actinia tenebrosa]	uncharacterized protein LOC130625027 isoform X1 [Hydractinia symbiolongicarpus]
706	LOC130625352	1.41976	0.000223966	0.00452551	3.69033	no informative hits: nan	uncharacterized protein LOC130625352 [Hydractinia symbiolongicarpus]
707	LOC130641406	0.627843	0.000233549	0.00471048	3.67966	XP_002169275.2 PREDICTED: uncharacterized protein LOC100201996, partial [Hydra vulgaris]	uncharacterized protein LOC130641406 [Hydractinia symbiolongicarpus]
708	LOC130625973	0.757971	0.000237805	0.00479191	3.67505	XP_002169341.2 PREDICTED: NACHT, LRR and PYD domains-containing protein 12-like [Hydra vulgaris]	NACHT, LRR and PYD domains-containing protein 3-like [Hydractinia symbiolongicarpus]
709	LOC130622687	0.837743	0.000242323	0.00487846	3.67024	XP_002164891.2 PREDICTED: solute carrier family 35 member B1-like [Hydra vulgaris]	solute carrier family 35 member B1-like [Hydractinia symbiolongicarpus]
710	LOC130630437	0.909489	0.000247733	0.00496914	3.66459	XP_020371321.1 nucleotide-binding oligomerization domain-containing protein 2 isoform X3 [Rhincodon typus]	uncharacterized protein LOC130630437 [Hydractinia symbiolongicarpus]
711	LOC130655150	2.45099	0.000256212	0.00512518	3.65597	KAF6719658.1 Fibulin-1 [Oryzias melastigma]	fibulin-1-like isoform X3 [Hydractinia symbiolongicarpus]
712	LOC130623536	1.34715	0.000258906	0.00517434	3.65329	XP_012555141.1 PREDICTED: general transcriptional corepressor trfA-like isoform X1 [Hydra vulgaris]	repetitive organellar protein-like isoform X1 [Hydractinia symbiolongicarpus]
713	LOC130644282	2.00777	0.000259204	0.0051756	3.65299	CRX73266.1 Innexin 10 [Hydra vulgaris]	uncharacterized protein LOC130644282 [Hydractinia symbiolongicarpus]
714	LOC130654363	1.0291	0.00026534	0.00528849	3.64698	XP_012556201.1 PREDICTED: alpha-L-fucosidase-like [Hydra vulgaris]	alpha-L-fucosidase-like isoform X1 [Hydractinia symbiolongicarpus]
715	LOC130636062	0.849285	0.000266505	0.00530688	3.64585	XP_012564706.1 PREDICTED: phenylalanine--tRNA ligase beta subunit-like [Hydra vulgaris]	phenylalanine--tRNA ligase beta subunit-like isoform X1 [Hydractinia symbiolongicarpus]
716	LOC130655532	1.29208	0.000271433	0.00538824	3.64114	XP_012566375.1 PREDICTED: phosphoglucomutase-2 [Hydra vulgaris]	phosphopentomutase-like [Hydractinia symbiolongicarpus]
717	LOC130641652	1.12483	0.000271573	0.00538824	3.64101	XP_002163387.3 PREDICTED: anoctamin-7-like [Hydra vulgaris]	anoctamin-7-like isoform X1 [Hydractinia symbiolongicarpus]
718	LOC130630670	1.22156	0.000272903	0.00540974	3.63975	XP_012556608.1 PREDICTED: minor histocompatibility protein HA-1-like [Hydra vulgaris]	rho GTPase-activating protein 45-like [Hydractinia symbiolongicarpus]
719	LOC130630186	1.09203	0.000276582	0.00547772	3.6363	XP_022783142.1 NADH-cytochrome b5 reductase-like [Stylophora pistillata]	NADH-cytochrome b5 reductase-like isoform X1 [Hydractinia symbiolongicarpus]
720	LOC130642083	2.22098	0.000278368	0.00550812	3.63464	no informative hits: nan	serine/arginine-rich splicing factor 2-like [Hydractinia symbiolongicarpus]
721	LOC130641654	1.09777	0.000284034	0.00561517	3.62944	XP_012566018.1 PREDICTED: uncharacterized protein LOC101237678 [Hydra vulgaris]	uncharacterized protein LOC130641654 isoform X1 [Hydractinia symbiolongicarpus]
722	LOC130655757	1.43994	0.0002878	0.0056845	3.62604	XP_004535380.1 cubilin homolog [Ceratitis capitata]	uncharacterized protein LOC130655757 isoform X1 [Hydractinia symbiolongicarpus]
723	LOC130655761	0.802159	0.000293423	0.00577995	3.62104	XP_012557407.1 PREDICTED: uncharacterized protein LOC100198333 [Hydra vulgaris]	pre-mRNA cleavage complex 2 protein Pcf11-like [Hydractinia symbiolongicarpus]
724	LOC130647749	0.854782	0.000309797	0.00609156	3.60697	XP_012564237.1 PREDICTED: leucine-rich repeat-containing protein 9-like [Hydra vulgaris]	leucine-rich repeat-containing protein 9-like isoform X1 [Hydractinia symbiolongicarpus]
725	LOC130647020	0.640821	0.000318045	0.00624815	3.60014	XP_012554659.1 PREDICTED: splicing factor 1-like [Hydra vulgaris]	splicing factor 1-like [Hydractinia symbiolongicarpus]
726	LOC130647830	0.6992	0.000321229	0.00630506	3.59755	XP_002164772.2 PREDICTED: dyslexia-associated protein KIAA0319-like protein [Hydra vulgaris]	dyslexia-associated protein KIAA0319-like protein isoform X1 [Hydractinia symbiolongicarpus]
727	LOC130622666	1.30738	0.000331656	0.00649228	3.58923	XP_002154358.2 PREDICTED: polypeptide N-acetylgalactosaminyltransferase 13-like [Hydra vulgaris]	polypeptide N-acetylgalactosaminyltransferase 13-like [Hydractinia symbiolongicarpus]
728	LOC130647944	1.42723	0.000334019	0.00653273	3.58738	MBN1975411.1 serpin family protein [Sedimentisphaerales bacterium]	serine protease inhibitor-like [Hydractinia symbiolongicarpus]
729	LOC130625682	0.829689	0.000335038	0.00654681	3.58658	XP_012562705.1 PREDICTED: rRNA-processing protein UTP23 homolog isoform X1 [Hydra vulgaris]	rRNA-processing protein UTP23 homolog isoform X1 [Hydractinia symbiolongicarpus]
730	LOC130624125	0.805541	0.000338122	0.00659533	3.58419	XP_004207843.1 PREDICTED: gametogenetin-binding protein 2-like [Hydra vulgaris]	gametogenetin-binding protein 2-like [Hydractinia symbiolongicarpus]
731	LOC130624175	1.69877	0.000343153	0.00668752	3.58034	XP_002162808.3 PREDICTED: zinc finger protein 510-like [Hydra vulgaris]	fez family zinc finger protein erm-like isoform X1 [Hydractinia symbiolongicarpus]
732	LOC130614286	2.72792	0.000346401	0.00673288	3.57787	no informative hits: nan	uncharacterized protein LOC130614286 [Hydractinia symbiolongicarpus]
733	LOC130625719	0.652706	0.000351313	0.00682231	3.57419	XP_002163241.3 PREDICTED: LOW QUALITY PROTEIN: cadherin EGF LAG seven-pass G-type receptor 2-like [Hydra vulgaris]	cadherin EGF LAG seven-pass G-type receptor 1-like [Hydractinia symbiolongicarpus]
734	LOC130628986	2.78209	0.000368525	0.00713761	3.56165	XP_027037536.1 neuropeptide Y receptor type 6-like [Pocillopora damicornis]	QRFP-like peptide receptor [Hydractinia symbiolongicarpus]
735	LOC130642082	1.31192	0.000369777	0.00715553	3.56076	KAF0154889.1 Pao retrotransposon peptidase domain-containing protein [Ignavibacteria bacterium]	uncharacterized protein LOC130642082 [Hydractinia symbiolongicarpus]
736	LOC130625356	2.17483	0.000373529	0.00722177	3.55811	no informative hits: nan	uncharacterized protein LOC130625356 [Hydractinia symbiolongicarpus]
737	LOC130658007	1.21571	0.000374566	0.00723545	3.55738	XP_012560855.1 PREDICTED: WD repeat-containing protein 62-like [Hydra vulgaris]	mitogen-activated protein kinase-binding protein 1-like isoform X1 [Hydractinia symbiolongicarpus]
738	LOC130657072	3.24734	0.000391313	0.00754128	3.54587	XP_012564043.1 PREDICTED: solute carrier family 43 member 3-like, partial [Hydra vulgaris]	large neutral amino acids transporter small subunit 4-like [Hydractinia symbiolongicarpus]
739	LOC130622347	1.0158	0.000391429	0.00754128	3.5458	XP_012562214.1 PREDICTED: WAS/WASL-interacting protein family member 1-like [Hydra vulgaris]	WAS/WASL-interacting protein family member 1-like [Hydractinia symbiolongicarpus]
740	LOC130649466	1.60806	0.000395586	0.00761468	3.54301	XP_012554267.1 PREDICTED: uncharacterized protein LOC100208169, partial [Hydra vulgaris]	netrin receptor DCC-like isoform X1 [Hydractinia symbiolongicarpus]
741	LOC130636580	0.70685	0.00040008	0.00769445	3.54003	XP_002157574.3 PREDICTED: glypican-6-like [Hydra vulgaris]	glypican-6-like [Hydractinia symbiolongicarpus]
742	LOC130635837	0.954265	0.000405828	0.00779816	3.53626	no informative hits: nan	uncharacterized protein LOC130635837 isoform X1 [Hydractinia symbiolongicarpus]
743	LOC130641528	1.17466	0.000406382	0.00780197	3.5359	XP_002155857.3 PREDICTED: BTB/POZ domain-containing protein 7-like [Hydra vulgaris]	BTB/POZ domain-containing protein 7-like [Hydractinia symbiolongicarpus]
744	LOC130623292	1.45836	0.000407478	0.00781616	3.53519	XP_004210230.2 PREDICTED: switch-associated protein 70-like [Hydra vulgaris]	switch-associated protein 70-like [Hydractinia symbiolongicarpus]
745	LOC130655913	0.947664	0.000412497	0.00790552	3.53196	XP_002165178.1 PREDICTED: neo-calmodulin-like isoform X5 [Hydra vulgaris]	neo-calmodulin-like isoform X1 [Hydractinia symbiolongicarpus]
746	LOC130613846	0.681081	0.000413585	0.00791947	3.53126	XP_002162843.2 PREDICTED: uncharacterized protein LOC100209742 [Hydra vulgaris]	uncharacterized protein LOC130613846 [Hydractinia symbiolongicarpus]
747	LOC130628757	1.32845	0.000419576	0.00802019	3.52745	ACY95436.1 CARD caspase 2 [Hydra vulgaris]	caspase-3-like [Hydractinia symbiolongicarpus]
748	LOC130629261	1.22081	0.000429699	0.0081994	3.52114	XP_012558442.1 PREDICTED: serine/threonine-protein kinase Nek4-like [Hydra vulgaris]	serine/threonine-protein kinase Nek5-like isoform X1 [Hydractinia symbiolongicarpus]
749	LOC130636083	0.75747	0.000431548	0.00822753	3.52	XP_002155399.3 PREDICTED: selenoprotein S-like [Hydra vulgaris]	selenoprotein S B-like [Hydractinia symbiolongicarpus]
750	LOC130622631	0.833306	0.000456865	0.0086951	3.50485	CRX73259.1 Contactin-associated protein-like 5-3 [Hydra vulgaris]	contactin-associated protein-like 2 [Hydractinia symbiolongicarpus]
751	LOC130644531	0.567783	0.000459039	0.0087289	3.50359	XP_012555766.1 PREDICTED: intersectin-1-like [Hydra vulgaris]	intersectin-1-like [Hydractinia symbiolongicarpus]
752	LOC130636058	0.860565	0.000468804	0.00890688	3.49798	NP_001296669.1 protein maelstrom homolog [Hydra vulgaris]	protein maelstrom homolog [Hydractinia symbiolongicarpus]
753	LOC130656766	0.691465	0.000475683	0.00902194	3.49409	XP_002157712.2 PREDICTED: E3 ubiquitin-protein ligase RNF8-like [Hydra vulgaris]	E3 ubiquitin-protein ligase RNF8-like [Hydractinia symbiolongicarpus]
754	LOC130644646	0.433849	0.000480218	0.00910009	3.49155	KUI70772.1 Histone-lysine N-methyltransferase SMYD3 [Valsa mali]	uncharacterized protein LOC130644646 [Hydractinia symbiolongicarpus]
755	LOC130649095	1.51511	0.000488884	0.00925632	3.48677	XP_002161265.2 PREDICTED: neuropeptide F receptor-like [Hydra vulgaris]	galanin receptor type 1-like [Hydractinia symbiolongicarpus]
756	LOC130635505	2.37383	0.000494419	0.00935305	3.48376	XP_012558171.1 PREDICTED: kyphoscoliosis peptidase-like [Hydra vulgaris]	hillarin-like isoform X2 [Hydractinia symbiolongicarpus]
757	LOC130622674	1.05426	0.000497557	0.0093966	3.48207	XP_028405350.1 HIG1 domain family member 1A, mitochondrial-like [Dendronephthya gigantea]	HIG1 domain family member 1A, mitochondrial-like [Hydractinia symbiolongicarpus]
758	LOC130625000	1.1245	0.000498006	0.0093966	3.48183	XP_002164110.2 PREDICTED: uncharacterized protein LOC100202406 isoform X2 [Hydra vulgaris]	forkhead box protein P1-like isoform X2 [Hydractinia symbiolongicarpus]
759	LOC130621478	1.89341	0.000501627	0.00945678	3.47989	XP_012565084.1 PREDICTED: LOW QUALITY PROTEIN: sodium-coupled monocarboxylate transporter 1-like [Hydra vulgaris]	sodium-coupled monocarboxylate transporter 2-like isoform X1 [Hydractinia symbiolongicarpus]
760	LOC130622855	0.890065	0.000505049	0.00951312	3.47806	XP_031572210.1 ubiquitin carboxyl-terminal hydrolase 32-like [Actinia tenebrosa]	ubiquitin carboxyl-terminal hydrolase 32-like [Hydractinia symbiolongicarpus]
761	LOC130653743	2.19908	0.000507464	0.00955042	3.47679	PFX18358.1 Cytochrome c oxidase subunit 5B, mitochondrial [Stylophora pistillata]	uncharacterized protein LOC130653743 [Hydractinia symbiolongicarpus]
762	LOC130656374	0.713259	0.000558798	0.0104627	3.45086	XP_002160621.1 PREDICTED: activator of 90 kDa heat shock protein ATPase homolog 1-like [Hydra vulgaris]	activator of 90 kDa heat shock protein ATPase homolog 1-like [Hydractinia symbiolongicarpus]
763	LOC130621797	1.05184	0.000561397	0.0105024	3.44961	XP_012557219.1 PREDICTED: unconventional myosin-Id-like [Hydra vulgaris]	unconventional myosin-Id-like isoform X1 [Hydractinia symbiolongicarpus]
764	LOC130655601	1.23419	0.000563464	0.0105321	3.44862	XP_002159547.2 PREDICTED: MAP kinase-activated protein kinase 2-like [Hydra vulgaris]	MAP kinase-activated protein kinase 2-like [Hydractinia symbiolongicarpus]
765	LOC130662810	1.40922	0.000571645	0.0106727	3.44472	XP_012555913.1 PREDICTED: uncharacterized protein LOC105844167 [Hydra vulgaris]	uncharacterized protein LOC130662810 isoform X1 [Hydractinia symbiolongicarpus]
766	LOC130642113	1.25574	0.000571961	0.0106727	3.44457	XP_012555996.1 PREDICTED: myosin light chain kinase, smooth muscle-like [Hydra vulgaris]	probable serine/threonine-protein kinase fhkE [Hydractinia symbiolongicarpus]
767	LOC130614682	1.10001	0.000576331	0.010736	3.44252	XP_002165801.3 PREDICTED: RNA pseudouridylate synthase domain-containing protein 2-like [Hydra vulgaris]	pseudouridylate synthase RPUSD2-like [Hydractinia symbiolongicarpus]
768	LOC130624998	1.17971	0.000578188	0.0107615	3.44165	no informative hits: nan	uncharacterized protein LOC130624998 [Hydractinia symbiolongicarpus]
769	LOC130629450	1.09977	0.000595596	0.0110667	3.43361	XP_012562039.1 PREDICTED: centrosomal protein of 78 kDa-like [Hydra vulgaris]	centrosomal protein of 78 kDa-like isoform X1 [Hydractinia symbiolongicarpus]
770	LOC130641217	0.941136	0.00063691	0.0118143	3.41539	XP_001641133.2 NEDD8 ultimate buster 1 [Nematostella vectensis]	NEDD8 ultimate buster 1-like [Hydractinia symbiolongicarpus]
771	LOC130649276	0.878319	0.000647321	0.0119771	3.41097	XP_002165183.1 PREDICTED: uncharacterized protein LOC100206530 [Hydra vulgaris]	uncharacterized protein LOC130649276 isoform X1 [Hydractinia symbiolongicarpus]
772	LOC130656832	0.724577	0.000650509	0.0120259	3.40963	XP_012554613.1 PREDICTED: transcription factor IIIB 90 kDa subunit-like [Hydra vulgaris]	transcription factor IIIB 90 kDa subunit-like isoform X1 [Hydractinia symbiolongicarpus]
773	LOC130644440	0.920737	0.000656472	0.0121259	3.40714	XP_002154678.3 PREDICTED: erythroid differentiation-related factor 1-like [Hydra vulgaris]	erythroid differentiation-related factor 1-like [Hydractinia symbiolongicarpus]
774	LOC130655591	0.770458	0.000658557	0.0121542	3.40628	AAV97963.1 protein-tyrosine kinase, partial [Hydractinia echinata]	focal adhesion kinase 1-like isoform X1 [Hydractinia symbiolongicarpus]
775	LOC130636049	0.947339	0.000677665	0.0124754	3.39846	XP_002160702.2 PREDICTED: calcium-binding protein 39-like [Hydra vulgaris]	calcium-binding protein 39-like [Hydractinia symbiolongicarpus]
776	LOC130621574	2.46799	0.000687624	0.0126375	3.39447	XP_031572403.1 carboxypeptidase B-like [Actinia tenebrosa]	carboxypeptidase B-like isoform X1 [Hydractinia symbiolongicarpus]
777	LOC130647856	1.1382	0.000689903	0.0126688	3.39356	XP_012560052.1 PREDICTED: ras association domain-containing protein 4-like [Hydra vulgaris]	ras association domain-containing protein 4-like isoform X1 [Hydractinia symbiolongicarpus]
778	LOC130655437	0.864869	0.000693738	0.0127286	3.39204	XP_012563202.1 PREDICTED: vacuolar protein sorting-associated protein 13A-like [Hydra vulgaris]	intermembrane lipid transfer protein VPS13A-like isoform X1 [Hydractinia symbiolongicarpus]
779	LOC130630227	0.682729	0.000697715	0.0127802	3.39048	XP_002168071.2 PREDICTED: spindle and centriole-associated protein 1-like, partial [Hydra vulgaris]	spindle and centriole-associated protein 1-like isoform X1 [Hydractinia symbiolongicarpus]
780	LOC130654059	1.13064	0.000703833	0.0128815	3.38808	XP_004209019.2 PREDICTED: rho GTPase-activating protein 1-like [Hydra vulgaris]	rho GTPase-activating protein 1-like [Hydractinia symbiolongicarpus]
781	LOC130646972	0.709454	0.000714661	0.0130688	3.38389	XP_002157405.1 PREDICTED: dual specificity protein kinase CLK2-like [Hydra vulgaris]	dual specificity protein kinase CLK2-like [Hydractinia symbiolongicarpus]
782	LOC130655021	1.59011	0.000739453	0.0135109	3.37452	XP_004211296.1 PREDICTED: furin-like protease 2 [Hydra vulgaris]	proprotein convertase subtilisin/kexin type 5-like [Hydractinia symbiolongicarpus]
783	LOC130641895	1.30407	0.000740708	0.0135147	3.37405	NP_001296582.1 ephrin type-B receptor 1-B-like [Hydra vulgaris]	ephrin type-B receptor 1-B-like [Hydractinia symbiolongicarpus]
784	LOC130655683	1.65387	0.000740897	0.0135147	3.37398	no informative hits: nan	uncharacterized protein LOC130655683 isoform X1 [Hydractinia symbiolongicarpus]
785	LOC130614200	0.70176	0.0007553	0.0137546	3.36868	XP_002161839.2 PREDICTED: charged multivesicular body protein 4c-like [Hydra vulgaris]	charged multivesicular body protein 4c-like isoform X1 [Hydractinia symbiolongicarpus]
786	LOC130641004	1.13157	0.000764892	0.0139177	3.3652	XP_012557431.1 PREDICTED: ubiquitin conjugation factor E4 A-like [Hydra vulgaris]	ubiquitin conjugation factor E4 A-like [Hydractinia symbiolongicarpus]
787	LOC130656325	1.2406	0.000772291	0.0140407	3.36254	XP_012555057.1 PREDICTED: uncharacterized protein LOC101241039, partial [Hydra vulgaris]	uncharacterized protein LOC130656325 [Hydractinia symbiolongicarpus]
788	LOC130645022	0.915213	0.000773145	0.0140446	3.36223	PFX29769.1 putative cytochrome P450 120 [Stylophora pistillata]	putative cytochrome P450 120 [Hydractinia symbiolongicarpus]
789	LOC130640981	1.04769	0.000775581	0.0140772	3.36137	XP_012557905.1 PREDICTED: eukaryotic translation initiation factor 2-alpha kinase 4-like [Hydra vulgaris]	eIF-2-alpha kinase GCN2-like isoform X1 [Hydractinia symbiolongicarpus]
790	LOC130625930	0.271461	0.000782464	0.0141787	3.35892	XP_012557721.1 PREDICTED: filamin-A-like [Hydra vulgaris]	filamin-B-like isoform X1 [Hydractinia symbiolongicarpus]
791	LOC130623321	0.907342	0.000790075	0.0143048	3.35625	XP_012555943.1 PREDICTED: THO complex subunit 5 homolog [Hydra vulgaris]	THO complex subunit 5 homolog isoform X1 [Hydractinia symbiolongicarpus]
792	LOC130644441	1.12786	0.000794851	0.0143794	3.35458	no informative hits: nan	gastrula zinc finger protein XlCGF8.2DB-like isoform X2 [Hydractinia symbiolongicarpus]
793	LOC130641649	0.812544	0.000807728	0.0146003	3.35013	XP_012558747.1 PREDICTED: cilia- and flagella-associated protein 74-like, partial [Hydra vulgaris]	cilia- and flagella-associated protein 74-like isoform X1 [Hydractinia symbiolongicarpus]
794	LOC130623980	1.22618	0.000846227	0.0152364	3.33721	XP_002160240.2 PREDICTED: TLC domain-containing protein 2-like [Hydra vulgaris]	TLC domain-containing protein 2-like [Hydractinia symbiolongicarpus]
795	LOC130647190	0.933997	0.000846391	0.0152364	3.33716	XP_031561382.1 transducin beta-like protein 3 isoform X2 [Actinia tenebrosa]	transducin beta-like protein 3 [Hydractinia symbiolongicarpus]
796	LOC130623920	2.03304	0.00084825	0.0152462	3.33655	XP_012556975.1 PREDICTED: kinesin-like protein KIF12 [Hydra vulgaris]	chromosome-associated kinesin KIF4A-like isoform X1 [Hydractinia symbiolongicarpus]
797	LOC130613935	0.682478	0.000848321	0.0152462	3.33653	XP_029204221.1 F-actin-uncapping protein LRRC16A-like [Acropora millepora]	F-actin-uncapping protein LRRC16A-like isoform X1 [Hydractinia symbiolongicarpus]
798	LOC130612528	1.82644	0.000850076	0.0152652	3.33595	XP_002156385.3 PREDICTED: procollagen galactosyltransferase 2-like isoform X1 [Hydra vulgaris]	procollagen galactosyltransferase 1-A-like [Hydractinia symbiolongicarpus]
799	LOC130630184	0.94931	0.000873017	0.0156515	3.32854	XP_020626143.1 diphthine--ammonia ligase-like [Orbicella faveolata]	uncharacterized protein LOC130630184 [Hydractinia symbiolongicarpus]
800	LOC130625301	0.739369	0.000885418	0.0158609	3.32461	XP_012557193.1 PREDICTED: dnaJ homolog subfamily C member 2-like [Hydra vulgaris]	dnaJ homolog subfamily C member 2-like [Hydractinia symbiolongicarpus]
801	LOC130624077	1.14243	0.000899599	0.0161018	3.32018	XP_012555187.1 PREDICTED: trichohyalin-like isoform X1 [Hydra vulgaris]	trichohyalin-like [Hydractinia symbiolongicarpus]
802	LOC130647196	1.49369	0.000915898	0.0163802	3.31516	no informative hits: nan	uncharacterized protein LOC130647196 [Hydractinia symbiolongicarpus]
803	LOC130636556	1.54577	0.000954387	0.0170546	3.30364	XP_012562116.1 PREDICTED: uncharacterized protein LOC105847237, partial [Hydra vulgaris]	uncharacterized protein LOC130636556 isoform X1 [Hydractinia symbiolongicarpus]
804	LOC130635834	1.35423	0.000964006	0.0171985	3.30083	XP_002157752.2 PREDICTED: uncharacterized protein LOC100202948 [Hydra vulgaris]	uncharacterized protein LOC130635834 [Hydractinia symbiolongicarpus]
805	LOC130612533	0.841718	0.000997341	0.0177788	3.29128	XP_032227296.1 coiled-coil domain-containing protein 171-like isoform X4 [Nematostella vectensis]	coiled-coil domain-containing protein 171-like isoform X1 [Hydractinia symbiolongicarpus]
806	LOC130623946	1.17327	0.00103248	0.0183456	3.28152	XP_012560417.1 PREDICTED: kinase suppressor of Ras 1-like [Hydra vulgaris]	kinase suppressor of Ras 1-like isoform X1 [Hydractinia symbiolongicarpus]
807	LOC130641646	0.981861	0.00103737	0.0184174	3.28019	XP_012557818.1 PREDICTED: tyrosine-protein phosphatase corkscrew-like isoform X1 [Hydra vulgaris]	tyrosine-protein phosphatase non-receptor type 11-like isoform X1 [Hydractinia symbiolongicarpus]
808	LOC130653949	0.696257	0.00104328	0.0185074	3.27859	XP_012557198.1 PREDICTED: serine/threonine-protein kinase DCLK1-like isoform X1 [Hydra vulgaris]	serine/threonine-protein kinase DCLK1-like isoform X2 [Hydractinia symbiolongicarpus]
809	LOC130648385	1.31279	0.00105091	0.0186278	3.27653	XP_002160847.3 PREDICTED: caspase recruitment domain-containing protein 11-like [Hydra vulgaris]	interaptin-like [Hydractinia symbiolongicarpus]
810	LOC130656492	0.980689	0.00106254	0.0188187	3.27342	XP_012567161.1 PREDICTED: mitogen-activated protein kinase kinase kinase 9-like [Hydra vulgaris]	mitogen-activated protein kinase kinase kinase 9-like [Hydractinia symbiolongicarpus]
811	LOC130641487	1.65724	0.00106507	0.0188383	3.27275	XP_002160645.3 PREDICTED: laminin subunit alpha-like [Hydra vulgaris]	laminin-like protein epi-1 [Hydractinia symbiolongicarpus]
812	LOC130622289	0.517768	0.00106536	0.0188383	3.27267	XP_002154362.2 PREDICTED: uncharacterized protein LOC100202024 [Hydra vulgaris]	GRB2-associated-binding protein 1-like isoform X2 [Hydractinia symbiolongicarpus]
813	LOC130656218	1.23554	0.00106631	0.0188399	3.27242	XP_002166171.3 PREDICTED: cysteine sulfinic acid decarboxylase-like [Hydra vulgaris]	cysteine sulfinic acid decarboxylase-like [Hydractinia symbiolongicarpus]
814	LOC130636185	0.813634	0.00107335	0.018949	3.27056	XP_012555027.1 PREDICTED: uncharacterized protein LOC101237644 [Hydra vulgaris]	uncharacterized protein LOC130636185 isoform X1 [Hydractinia symbiolongicarpus]
815	LOC130657967	1.04594	0.00108969	0.0192058	3.26628	XP_012553916.1 PREDICTED: rho-associated protein kinase 2-like [Hydra vulgaris]	uncharacterized protein LOC130657967 isoform X1 [Hydractinia symbiolongicarpus]
816	LOC130655571	1.0562	0.00109053	0.0192058	3.26607	XP_012566928.1 PREDICTED: uncharacterized protein LOC100200535 [Hydra vulgaris]	uncharacterized protein LOC130655571 [Hydractinia symbiolongicarpus]
817	LOC130644942	1.13378	0.00115172	0.0202026	3.25057	XP_012561284.1 PREDICTED: TIP41-like protein [Hydra vulgaris]	TIP41-like protein isoform X1 [Hydractinia symbiolongicarpus]
818	LOC130645768	1.17243	0.00117068	0.0205188	3.24593	KAG1714378.1 Protein lifeguard 1 [Nymphon striatum]	uncharacterized protein LOC130645768 [Hydractinia symbiolongicarpus]
819	LOC130645387	2.35243	0.00119379	0.020904	3.24036	no informative hits: nan	uncharacterized protein LOC130645387 [Hydractinia symbiolongicarpus]
820	LOC130613810	0.65176	0.00119457	0.020904	3.24017	XP_027037952.1 RNA-binding protein NOB1-like [Pocillopora damicornis]	RNA-binding protein NOB1-like [Hydractinia symbiolongicarpus]
821	LOC130614269	0.953494	0.00119701	0.02093	3.23959	XP_012558685.1 PREDICTED: thiopurine S-methyltransferase-like, partial [Hydra vulgaris]	thiopurine S-methyltransferase-like [Hydractinia symbiolongicarpus]
822	LOC130656358	0.866896	0.00120894	0.021105	3.23676	no informative hits: nan	uncharacterized protein LOC130656358 isoform X1 [Hydractinia symbiolongicarpus]
823	LOC130612113	1.34055	0.0012202	0.0212767	3.23412	XP_002153828.3 PREDICTED: ral guanine nucleotide dissociation stimulator-like [Hydra vulgaris]	ral guanine nucleotide dissociation stimulator-like isoform X1 [Hydractinia symbiolongicarpus]
824	LOC130662512	0.726913	0.00122168	0.0212767	3.23377	XP_002154269.2 PREDICTED: protein SPT2 homolog [Hydra vulgaris]	protein SPT2 homolog [Hydractinia symbiolongicarpus]
825	LOC130635741	2.60353	0.00124092	0.0215945	3.2293	ADL39770.1 allorecognition 1 [Hydractinia symbiolongicarpus]	uncharacterized protein LOC130635741 isoform X1 [Hydractinia symbiolongicarpus]
826	LOC130646238	2.06433	0.00126188	0.0219072	3.22451	XP_002161431.1 PREDICTED: uncharacterized protein LOC100215142 [Hydra vulgaris]	calcium-binding protein P-like [Hydractinia symbiolongicarpus]
827	LOC130612520	0.84554	0.00127439	0.0221068	3.22169	XP_012567046.1 PREDICTED: vacuolar protein sorting-associated protein 13B-like [Hydra vulgaris]	intermembrane lipid transfer protein VPS13B-like [Hydractinia symbiolongicarpus]
828	LOC130621489	2.09007	0.00127583	0.0221144	3.22136	XP_020615462.1 chymotrypsinogen B-like [Orbicella faveolata]	complement C1s subcomponent-like [Hydractinia symbiolongicarpus]
829	LOC130641052	0.897301	0.0012822	0.0222056	3.21993	XP_002164989.1 PREDICTED: doublesex- and mab-3-related transcription factor 1-like [Hydra vulgaris]	doublesex- and mab-3-related transcription factor A2-like isoform X1 [Hydractinia symbiolongicarpus]
830	LOC130641889	0.599879	0.00129135	0.0223305	3.21789	XP_002160204.3 PREDICTED: SPRY domain-containing SOCS box protein 1-like [Hydra vulgaris]	SPRY domain-containing SOCS box protein 1-like [Hydractinia symbiolongicarpus]
831	LOC130657563	0.956828	0.00130685	0.0225629	3.21447	XP_004208357.2 PREDICTED: serine/threonine-protein phosphatase 2A 56 kDa regulatory subunit gamma isoform-like [Hydra vulgaris]	serine/threonine-protein phosphatase 2A 56 kDa regulatory subunit gamma isoform-like isoform X1 [Hydractinia symbiolongicarpus]
832	LOC130641705	1.34721	0.00132366	0.0228352	3.2108	XP_012562116.1 PREDICTED: uncharacterized protein LOC105847237, partial [Hydra vulgaris]	uncharacterized protein LOC130641705 isoform X1 [Hydractinia symbiolongicarpus]
833	LOC130635934	1.09791	0.00137417	0.0236137	3.20002	ABY62785.1 unknown protein [Hydractinia symbiolongicarpus]	uncharacterized protein LOC130635934 isoform X1 [Hydractinia symbiolongicarpus]
834	LOC130634132	2.49383	0.00140212	0.0240753	3.19421	CRX73261.1 Hemicentin 1-like 1, partial [Hydra vulgaris]	hemicentin-1-like [Hydractinia symbiolongicarpus]
835	LOC130623007	0.996049	0.00142289	0.0244128	3.18997	XP_002155572.2 PREDICTED: E3 ubiquitin-protein ligase TRIM71-like [Hydra vulgaris]	E3 ubiquitin-protein ligase TRIM33-like [Hydractinia symbiolongicarpus]
836	LOC130613842	2.24249	0.00144119	0.0247073	3.18627	XP_004211138.2 PREDICTED: carboxypeptidase D-like [Hydra vulgaris]	carboxypeptidase D-like [Hydractinia symbiolongicarpus]
837	LOC130622780	0.762099	0.00145922	0.024997	3.18267	XP_012559008.1 PREDICTED: tuftelin-interacting protein 11-like [Hydra vulgaris]	tuftelin-interacting protein 11-like [Hydractinia symbiolongicarpus]
838	LOC130641021	1.01891	0.00151487	0.0258695	3.17182	XP_012559790.1 PREDICTED: protein kinase C iota type-like [Hydra vulgaris]	protein kinase C iota type-like [Hydractinia symbiolongicarpus]
839	LOC130649428	1.70949	0.00152366	0.0259994	3.17014	XP_032226415.1 protein NLRC3-like isoform X1 [Nematostella vectensis]	uncharacterized protein LOC130649428 isoform X1 [Hydractinia symbiolongicarpus]
840	LOC130621863	1.22933	0.00153248	0.0261296	3.16846	no informative hits: RVE64472.1 hypothetical protein OJAV_G00126270 [Oryzias javanicus]	uncharacterized protein LOC130621863 [Hydractinia symbiolongicarpus]
841	LOC130641576	1.26566	0.00155431	0.0264607	3.16435	XP_028847457.1 LOW QUALITY PROTEIN: calcium-responsive transcription factor [Denticeps clupeoides]	uncharacterized protein LOC130641576 [Hydractinia symbiolongicarpus]
842	LOC130641064	0.753105	0.00156536	0.026626	3.16229	XP_004208654.2 PREDICTED: signal-induced proliferation-associated 1-like protein 1, partial [Hydra vulgaris]	uncharacterized protein LOC130641064 isoform X1 [Hydractinia symbiolongicarpus]
843	LOC130655967	0.85073	0.00158206	0.0268705	3.15919	XP_012561427.1 PREDICTED: maternal embryonic leucine zipper kinase-like [Hydra vulgaris]	maternal embryonic leucine zipper kinase-like isoform X1 [Hydractinia symbiolongicarpus]
844	LOC130656394	1.0347	0.00163245	0.0277049	3.15005	XP_002159779.3 PREDICTED: ras-related protein Rab-11B-like [Hydra vulgaris]	ras-related protein Rab-11B-like [Hydractinia symbiolongicarpus]
845	LOC130621917	0.432964	0.00163898	0.0277942	3.14888	XP_012556374.1 PREDICTED: kinesin heavy chain isoform 5C-like [Hydra vulgaris]	kinesin heavy chain-like [Hydractinia symbiolongicarpus]
846	LOC130657529	0.899269	0.00164711	0.0279106	3.14743	CAD5112800.1 DgyrCDS2010 [Dimorphilus gyrociliatus]	uncharacterized protein LOC130657529 [Hydractinia symbiolongicarpus]
847	LOC130628987	2.02175	0.00166507	0.0281715	3.14426	no informative hits: nan	uncharacterized protein LOC130628987 [Hydractinia symbiolongicarpus]
848	LOC130654430	1.47494	0.00167142	0.0282353	3.14315	XP_012554869.1 PREDICTED: uncharacterized protein LOC105843712 [Hydra vulgaris]	uncharacterized protein LOC130654430 [Hydractinia symbiolongicarpus]
849	LOC130644786	1.72138	0.00167517	0.0282768	3.14249	ELK35841.1 Mastin [Myotis davidii]	uncharacterized protein LOC130644786 [Hydractinia symbiolongicarpus]
850	LOC130630698	2.37273	0.00167817	0.0283057	3.14197	XP_012558176.1 PREDICTED: peptide transporter family 2-like [Hydra vulgaris]	peptide transporter family 1-like isoform X1 [Hydractinia symbiolongicarpus]
851	LOC130645102	0.869692	0.00175849	0.0295017	3.12825	XP_004207509.1 PREDICTED: connector enhancer of kinase suppressor of ras 2-like [Hydra vulgaris]	microtubule-associated protein futsch-like isoform X1 [Hydractinia symbiolongicarpus]
852	LOC130657816	1.32902	0.0017802	0.0298432	3.12464	XP_002158920.3 PREDICTED: inositol-trisphosphate 3-kinase B-like [Hydra vulgaris]	inositol-trisphosphate 3-kinase B-like isoform X1 [Hydractinia symbiolongicarpus]
853	LOC130622121	2.82615	0.00180909	0.0302813	3.1199	XP_012556001.1 PREDICTED: mucin-3A-like [Hydra vulgaris]	MAM and LDL-receptor class A domain-containing protein 1-like isoform X1 [Hydractinia symbiolongicarpus]
854	LOC130621615	1.06002	0.00190388	0.0317709	3.10483	XP_012567169.1 PREDICTED: TBC1 domain family member 5-like [Hydra vulgaris]	TBC1 domain family member 5-like isoform X1 [Hydractinia symbiolongicarpus]
855	LOC130645052	1.21668	0.00193151	0.0322074	3.10057	XP_012562751.1 PREDICTED: uncharacterized protein LOC105847614 isoform X1 [Hydra vulgaris]	uncharacterized protein LOC130645052 isoform X1 [Hydractinia symbiolongicarpus]
856	LOC130629556	1.5285	0.00193468	0.0322359	3.10008	XP_002156105.3 PREDICTED: mitogen-activated protein kinase kinase kinase 1-like [Hydra vulgaris]	mitogen-activated protein kinase kinase kinase 1-like isoform X1 [Hydractinia symbiolongicarpus]
857	LOC130630551	1.04798	0.00193721	0.0322535	3.09969	XP_004209954.2 PREDICTED: cellular tumor antigen p53-like [Hydra vulgaris]	cellular tumor antigen p53-like isoform X1 [Hydractinia symbiolongicarpus]
858	LOC130641988	2.38363	0.00195684	0.0325064	3.09671	AIU99841.1 Wnt5B, partial [Hydractinia echinata]	protein Wnt-5b-like isoform X1 [Hydractinia symbiolongicarpus]
859	LOC130649287	0.75076	0.00197564	0.032769	3.09387	XP_002155214.2 PREDICTED: cytosolic endo-beta-N-acetylglucosaminidase-like, partial [Hydra vulgaris]	cytosolic endo-beta-N-acetylglucosaminidase-like isoform X1 [Hydractinia symbiolongicarpus]
860	LOC130641039	1.59992	0.00200377	0.0332105	3.08967	XP_027054646.1 collagen alpha-1(I) chain-like [Pocillopora damicornis]	collagen alpha-1(XV) chain-like isoform X1 [Hydractinia symbiolongicarpus]
861	LOC130621769	0.867829	0.00201044	0.0332959	3.08869	XP_012566986.1 PREDICTED: E3 ubiquitin-protein ligase HECW1-like [Hydra vulgaris]	E3 ubiquitin-protein ligase HECW2-like isoform X1 [Hydractinia symbiolongicarpus]
862	LOC130644391	1.21116	0.00201519	0.0333494	3.08798	XP_020910884.1 protein D2 [Exaiptasia diaphana]	protein D2-like [Hydractinia symbiolongicarpus]
863	LOC130654062	0.906501	0.00205509	0.0339841	3.08215	XP_012559747.1 PREDICTED: KH domain-containing, RNA-binding, signal transduction-associated protein 2-like [Hydra vulgaris]	KH domain-containing, RNA-binding, signal transduction-associated protein 2-like isoform X1 [Hydractinia symbiolongicarpus]
864	LOC130655268	1.04334	0.00209012	0.0345114	3.07712	XP_012563189.1 PREDICTED: peptidase M20 domain-containing protein 2-like, partial [Hydra vulgaris]	xaa-Arg dipeptidase-like [Hydractinia symbiolongicarpus]
865	LOC130649256	2.9005	0.00216253	0.0355999	3.06695	XP_002161265.2 PREDICTED: neuropeptide F receptor-like [Hydra vulgaris]	kappa-type opioid receptor-like [Hydractinia symbiolongicarpus]
866	LOC130621333	2.72361	0.00216817	0.0356659	3.06617	XP_002159012.2 PREDICTED: uncharacterized protein LOC100205034 isoform X2 [Hydra vulgaris]	uncharacterized protein LOC130621333 [Hydractinia symbiolongicarpus]
867	LOC130649564	0.782702	0.00217026	0.0356735	3.06589	XP_027053172.1 TATA element modulatory factor-like [Pocillopora damicornis]	TATA element modulatory factor-like [Hydractinia symbiolongicarpus]
868	LOC130625656	2.63188	0.00217351	0.0356735	3.06544	no informative hits: nan	uncharacterized protein LOC130625656 [Hydractinia symbiolongicarpus]
869	LOC130641211	0.421278	0.00220407	0.036121	3.06126	XP_012558338.1 PREDICTED: uncharacterized protein LOC100214881, partial [Hydra vulgaris]	uncharacterized protein LOC130641211 isoform X1 [Hydractinia symbiolongicarpus]
870	LOC130654145	1.21621	0.00222764	0.0364529	3.05807	XP_002163326.3 PREDICTED: calpain-15-like [Hydra vulgaris]	calpain-D-like [Hydractinia symbiolongicarpus]
871	LOC130647210	0.887729	0.00223994	0.0366268	3.05642	XP_002160787.2 PREDICTED: LOW QUALITY PROTEIN: phosphatidylserine synthase 1-like [Hydra vulgaris]	phosphatidylserine synthase-like isoform X1 [Hydractinia symbiolongicarpus]
872	LOC130647597	0.618216	0.00227133	0.0371125	3.05225	XP_002163944.3 PREDICTED: glutamate--cysteine ligase catalytic subunit-like [Hydra vulgaris]	glutamate--cysteine ligase catalytic subunit-like [Hydractinia symbiolongicarpus]
873	LOC130626130	0.873543	0.00228602	0.037297	3.05031	no informative hits: nan	putative uncharacterized protein DDB_G0282133 isoform X1 [Hydractinia symbiolongicarpus]
874	LOC130644420	0.551361	0.00231686	0.0377439	3.04629	XP_012557117.1 PREDICTED: uncharacterized protein LOC100208668 isoform X1 [Hydra vulgaris]	uncharacterized protein LOC130644420 isoform X1 [Hydractinia symbiolongicarpus]
875	LOC130647479	0.663346	0.00241742	0.0392677	3.03349	XP_012560427.1 PREDICTED: calmodulin-regulated spectrin-associated protein 1-B-like [Hydra vulgaris]	calmodulin-regulated spectrin-associated protein 1-B-like isoform X2 [Hydractinia symbiolongicarpus]
876	LOC130622773	0.895687	0.00242719	0.0393952	3.03227	XP_032241208.1 natural resistance-associated macrophage protein 2 isoform X3 [Nematostella vectensis]	natural resistance-associated macrophage protein 2-like isoform X1 [Hydractinia symbiolongicarpus]
877	LOC130647860	1.96008	0.00244814	0.0397058	3.02968	XP_020901837.1 SH3 domain-containing protein Dlish isoform X2 [Exaiptasia diaphana]	origin recognition complex subunit 1-like isoform X1 [Hydractinia symbiolongicarpus]
878	LOC130657063	0.933368	0.00247315	0.0400818	3.02661	XP_012567160.1 PREDICTED: lysosomal-trafficking regulator-like [Hydra vulgaris]	lysosomal-trafficking regulator-like [Hydractinia symbiolongicarpus]
879	LOC130613891	0.977845	0.00253687	0.0410539	3.01891	XP_002159815.2 PREDICTED: vacuolar protein sorting-associated protein 4B [Hydra vulgaris]	vacuolar protein sorting-associated protein 4-like isoform X1 [Hydractinia symbiolongicarpus]
880	LOC130636605	1.87889	0.00257715	0.0416444	3.01413	XP_004208490.1 PREDICTED: angiotensin-converting enzyme-like [Hydra vulgaris]	angiotensin-converting enzyme-like [Hydractinia symbiolongicarpus]
881	LOC130642121	1.16358	0.00258395	0.0416927	3.01333	XP_012556354.1 PREDICTED: phospholipase DDHD1-like [Hydra vulgaris]	phospholipase DDHD1-like [Hydractinia symbiolongicarpus]
882	LOC130657989	0.883855	0.00261774	0.0422069	3.00939	XP_012561566.1 PREDICTED: ena/VASP-like protein [Hydra vulgaris]	protein enabled homolog isoform X1 [Hydractinia symbiolongicarpus]
883	LOC130649359	0.265957	0.00263457	0.0423228	3.00744	XP_012556447.1 PREDICTED: uncharacterized protein PFB0765w-like [Hydra vulgaris]	E3 ubiquitin-protein ligase RBBP6-like isoform X1 [Hydractinia symbiolongicarpus]
884	LOC130644442	1.00688	0.00264699	0.0424663	3.00601	XP_002153991.1 PREDICTED: protein farnesyltransferase/geranylgeranyltransferase type-1 subunit alpha-like [Hydra vulgaris]	protein farnesyltransferase/geranylgeranyltransferase type-1 subunit alpha-like [Hydractinia symbiolongicarpus]
885	LOC130630749	0.701754	0.00264737	0.0424663	3.00597	XP_032236375.1 S phase cyclin A-associated protein in the endoplasmic reticulum [Nematostella vectensis]	S phase cyclin A-associated protein in the endoplasmic reticulum-like [Hydractinia symbiolongicarpus]
886	LOC130654986	1.25957	0.00268123	0.042978	3.0021	not in Diamond	other RNA
887	LOC130631879	1.17619	0.00268353	0.0429835	3.00184	XP_002160182.2 PREDICTED: stimulated by retinoic acid gene 6 protein homolog [Hydra vulgaris]	stimulated by retinoic acid gene 6 protein-like isoform X1 [Hydractinia symbiolongicarpus]
888	LOC130645069	0.882518	0.00273534	0.0437813	2.99601	XP_012559613.1 PREDICTED: uncharacterized protein LOC105845910 [Hydra vulgaris]	uncharacterized protein LOC130645069 [Hydractinia symbiolongicarpus]
889	LOC130657719	1.00866	0.00274759	0.0439134	2.99465	XP_002161664.2 PREDICTED: protein SZT2-like [Hydra vulgaris]	KICSTOR complex protein SZT2-like [Hydractinia symbiolongicarpus]
890	LOC130656994	1.03667	0.00276259	0.0440889	2.99299	KXJ10880.1 Multidrug resistance-associated protein 7 [Exaiptasia diaphana]	ATP-binding cassette sub-family C member 10-like isoform X1 [Hydractinia symbiolongicarpus]
891	LOC130648839	1.32329	0.00277066	0.0441856	2.9921	XP_012561028.1 PREDICTED: AP-4 complex subunit epsilon-like isoform X1 [Hydra vulgaris]	uncharacterized protein LOC130648839 isoform X1 [Hydractinia symbiolongicarpus]
892	LOC130628875	0.549237	0.00283532	0.0451839	2.98505	XP_012566131.1 PREDICTED: probable RNA-binding protein 46 isoform X1 [Hydra vulgaris]	APOBEC1 complementation factor-like isoform X1 [Hydractinia symbiolongicarpus]
893	LOC130614770	1.90877	0.0028582	0.0455154	2.98259	XP_025046182.1 transmembrane protein 232 isoform X2 [Pelodiscus sinensis]	uncharacterized protein LOC130614770 isoform X1 [Hydractinia symbiolongicarpus]
894	LOC130623929	1.17784	0.00298969	0.0474848	2.9688	XP_012562175.1 PREDICTED: LOW QUALITY PROTEIN: glycogen debranching enzyme-like [Hydra vulgaris]	glycogen debranching enzyme-like [Hydractinia symbiolongicarpus]
895	LOC130646915	1.00615	0.00299052	0.0474848	2.96871	XP_002160787.2 PREDICTED: LOW QUALITY PROTEIN: phosphatidylserine synthase 1-like [Hydra vulgaris]	phosphatidylserine synthase-like [Hydractinia symbiolongicarpus]
896	LOC130614145	0.62195	0.00299622	0.0475408	2.96813	XP_032237520.1 AFG3-like protein 2 isoform X1 [Nematostella vectensis]	AFG3-like protein 2 [Hydractinia symbiolongicarpus]
897	LOC130641794	0.900639	0.00314715	0.0497558	2.95299	XP_012561216.1 PREDICTED: ATP-binding cassette sub-family A member 3 [Hydra vulgaris]	phospholipid-transporting ATPase ABCA3-like [Hydractinia symbiolongicarpus]
898	LOC130662641	1.26796	0.0032101	0.0507146	2.94687	XP_002154954.2 PREDICTED: glycosyltransferase-like protein LARGE2 [Hydra vulgaris]	xylosyl- and glucuronyltransferase LARGE2s-like isoform X1 [Hydractinia symbiolongicarpus]
899	LOC130648792	0.987085	0.00322427	0.0509017	2.94551	XP_012561618.1 PREDICTED: acyl-CoA synthetase family member 2, mitochondrial-like [Hydra vulgaris]	uncharacterized protein LOC130648792 [Hydractinia symbiolongicarpus]
900	LOC130654921	1.56763	0.00329008	0.0519034	2.93925	XP_029197469.1 S1 RNA-binding domain-containing protein 1-like [Acropora millepora]	S1 RNA-binding domain-containing protein 1-like isoform X1 [Hydractinia symbiolongicarpus]
901	LOC130628994	0.863109	0.00331529	0.0522259	2.93688	KXJ10800.1 E3 ubiquitin-protein ligase DZIP3 [Exaiptasia diaphana]	uncharacterized protein LOC130628994 [Hydractinia symbiolongicarpus]
902	LOC130636696	0.750166	0.00334463	0.0526504	2.93415	XP_012565148.1 PREDICTED: LOW QUALITY PROTEIN: transmembrane 9 superfamily member 2-like [Hydra vulgaris]	transmembrane 9 superfamily member 2-like [Hydractinia symbiolongicarpus]
903	LOC130636428	0.856437	0.00344892	0.0541755	2.92461	XP_002157212.3 PREDICTED: uncharacterized protein LOC100208944 [Hydra vulgaris]	uncharacterized protein LOC130636428 [Hydractinia symbiolongicarpus]
904	LOC130645793	2.42856	0.00349234	0.0548183	2.92071	not in Diamond	other RNA
905	LOC130621913	1.06152	0.00356588	0.0558927	2.91421	XP_012553768.1 PREDICTED: integrin alpha-8-like [Hydra vulgaris]	integrin alpha-V-like [Hydractinia symbiolongicarpus]
906	LOC130613092	1.76935	0.00362629	0.056718	2.90896	XP_012554098.1 PREDICTED: LOW QUALITY PROTEIN: uncharacterized protein LOC100207700 [Hydra vulgaris]	uncharacterized protein LOC130613092 [Hydractinia symbiolongicarpus]
907	LOC130621595	1.49971	0.00367281	0.0574046	2.90498	XP_012556552.1 PREDICTED: protocadherin Fat 4-like [Hydra vulgaris]	protocadherin Fat 4-like [Hydractinia symbiolongicarpus]
908	LOC130654595	1.16414	0.00368	0.0574352	2.90436	XP_012556329.1 PREDICTED: DENN domain-containing protein 2D-like [Hydra vulgaris]	DENN domain-containing protein 2A-like [Hydractinia symbiolongicarpus]
909	LOC130655486	0.401578	0.00378685	0.0590189	2.89539	NP_001296600.1 rho-associated protein kinase 1-like [Hydra vulgaris]	rho-associated protein kinase 2-like [Hydractinia symbiolongicarpus]
910	LOC130614296	1.33187	0.00383286	0.0596935	2.8916	XP_002164652.3 PREDICTED: saccharopine dehydrogenase-like oxidoreductase [Hydra vulgaris]	saccharopine dehydrogenase-like oxidoreductase [Hydractinia symbiolongicarpus]
911	LOC130648896	0.789955	0.0039833	0.0619048	2.87948	XP_002166508.1 PREDICTED: uncharacterized protein LOC100205695 [Hydra vulgaris]	polymerase delta-interacting protein 3-like [Hydractinia symbiolongicarpus]
912	LOC130656869	0.998391	0.00402193	0.0624167	2.87644	CAA72926.1 protein kinase C, partial [Hydra vulgaris]	calcium-independent protein kinase C-like [Hydractinia symbiolongicarpus]
913	LOC130625564	1.29366	0.00408097	0.0632435	2.87183	XP_012555862.1 PREDICTED: uncharacterized protein LOC101240538 [Hydra vulgaris]	uncharacterized protein LOC130625564 isoform X1 [Hydractinia symbiolongicarpus]
914	LOC130647063	1.75706	0.0040887	0.0633185	2.87124	XP_014260308.1 frizzled-2-like [Cimex lectularius]	frizzled-5-like [Hydractinia symbiolongicarpus]
915	LOC130631081	0.967516	0.0040984	0.0634241	2.87049	XP_012560519.1 PREDICTED: MAU2 chromatid cohesion factor homolog [Hydra vulgaris]	MAU2 chromatid cohesion factor homolog [Hydractinia symbiolongicarpus]
916	LOC130647509	0.872538	0.00412751	0.0638294	2.86825	XP_012554303.1 PREDICTED: uncharacterized protein LOC101236069 [Hydra vulgaris]	uncharacterized protein LOC130647509 [Hydractinia symbiolongicarpus]
917	LOC130647643	2.41759	0.00413204	0.0638366	2.8679	XP_002165741.1 PREDICTED: selenoprotein P-like [Hydra vulgaris]	selenoprotein Pa-like [Hydractinia symbiolongicarpus]
918	LOC130657083	0.845911	0.00421024	0.0649258	2.86196	XP_002158200.1 PREDICTED: coiled-coil domain-containing protein 94-like [Hydra vulgaris]	splicing factor YJU2-like [Hydractinia symbiolongicarpus]
919	LOC130662421	0.750082	0.00431918	0.0664191	2.85386	XP_002155841.3 PREDICTED: far upstream element-binding protein 3-like isoform X1 [Hydra vulgaris]	far upstream element-binding protein 1-like [Hydractinia symbiolongicarpus]
920	LOC130641529	1.09398	0.00436241	0.0669431	2.85069	no informative hits: nan	uncharacterized protein LOC130641529 [Hydractinia symbiolongicarpus]
921	LOC130656547	0.914771	0.00445426	0.0682571	2.84406	XP_012562043.1 PREDICTED: UTP--glucose-1-phosphate uridylyltransferase-like [Hydra vulgaris]	UTP--glucose-1-phosphate uridylyltransferase-like isoform X1 [Hydractinia symbiolongicarpus]
922	LOC130662753	1.02254	0.00447466	0.0685219	2.8426	XP_012559512.1 PREDICTED: protein zer-1 homolog [Hydra vulgaris]	protein zer-1 homolog [Hydractinia symbiolongicarpus]
923	LOC130623807	0.569683	0.00455573	0.0696662	2.83688	XP_029188693.1 squamous cell carcinoma antigen recognized by T-cells 3-like isoform X1 [Acropora millepora]	squamous cell carcinoma antigen recognized by T-cells 3-like isoform X1 [Hydractinia symbiolongicarpus]
924	LOC130645534	0.311507	0.00465801	0.0710816	2.82978	no informative hits: nan	dentin sialophosphoprotein-like [Hydractinia symbiolongicarpus]
925	LOC130635830	1.06164	0.00467895	0.0713516	2.82834	XP_002155909.2 PREDICTED: ferritin heavy chain-like [Hydra vulgaris]	ferritin heavy chain B-like [Hydractinia symbiolongicarpus]
926	LOC130625367	0.97342	0.00472951	0.0720725	2.8249	no informative hits: nan	uncharacterized protein LOC130625367 [Hydractinia symbiolongicarpus]
927	LOC130614765	0.73246	0.00481739	0.0733607	2.819	XP_002167961.1 PREDICTED: charged multivesicular body protein 1a-like [Hydra vulgaris]	charged multivesicular body protein 1a-like [Hydractinia symbiolongicarpus]
928	LOC130622873	0.795874	0.00483803	0.0736239	2.81762	XP_012560893.1 PREDICTED: protein unc-80 homolog [Hydra vulgaris]	protein unc-80 homolog isoform X1 [Hydractinia symbiolongicarpus]
929	LOC130636226	0.868793	0.00489972	0.0744171	2.81355	XP_012560575.1 PREDICTED: major facilitator superfamily domain-containing protein 1-like [Hydra vulgaris]	major facilitator superfamily domain-containing protein 1-like [Hydractinia symbiolongicarpus]
930	LOC130649612	0.394821	0.0049103	0.074517	2.81286	XP_028398155.1 golgin subfamily A member 6-like protein 22 [Dendronephthya gigantea]	CAP-Gly domain-containing linker protein 1-like [Hydractinia symbiolongicarpus]
931	LOC130629982	1.00735	0.00492549	0.0746958	2.81187	XP_012564004.1 PREDICTED: ankyrin repeat domain-containing protein 13C-like [Hydra vulgaris]	ankyrin repeat domain-containing protein 13C-like [Hydractinia symbiolongicarpus]
932	LOC130649471	0.724826	0.00495092	0.0750297	2.81021	XP_002154606.3 PREDICTED: zinc finger ZZ-type and EF-hand domain-containing protein 1-like [Hydra vulgaris]	zinc finger ZZ-type and EF-hand domain-containing protein 1-like isoform X1 [Hydractinia symbiolongicarpus]
933	LOC130646298	2.68326	0.00496916	0.0752541	2.80903	no informative hits: nan	uncharacterized protein LOC130646298 [Hydractinia symbiolongicarpus]
934	LOC130629541	1.09034	0.00501227	0.0758052	2.80624	XP_022785203.1 protein phosphatase 1 regulatory subunit 21-like [Stylophora pistillata]	protein phosphatase 1 regulatory subunit 21-like [Hydractinia symbiolongicarpus]
935	LOC130655989	1.20385	0.00501246	0.0758052	2.80623	XP_012555875.1 PREDICTED: rho guanine nucleotide exchange factor 3-like [Hydra vulgaris]	rho guanine nucleotide exchange factor 3-like isoform X1 [Hydractinia symbiolongicarpus]
936	LOC130625801	0.797822	0.00502043	0.0758735	2.80572	XP_012557540.1 PREDICTED: FYVE, RhoGEF and PH domain-containing protein 2-like [Hydra vulgaris]	FYVE, RhoGEF and PH domain-containing protein 4-like isoform X1 [Hydractinia symbiolongicarpus]
937	LOC130622897	0.98774	0.0050404	0.0761228	2.80444	XP_012560559.1 PREDICTED: unconventional myosin-XVIIIa-like [Hydra vulgaris]	unconventional myosin-XVIIIa-like [Hydractinia symbiolongicarpus]
938	LOC130654954	1.22053	0.00511972	0.0771726	2.7994	XP_012555113.1 PREDICTED: sn1-specific diacylglycerol lipase alpha-like [Hydra vulgaris]	diacylglycerol lipase-alpha-like [Hydractinia symbiolongicarpus]
939	LOC130635822	2.64773	0.00512046	0.0771726	2.79936	QDX46950.1 dawdle [Scylla paramamosain]	growth/differentiation factor 8-like [Hydractinia symbiolongicarpus]
940	LOC130646936	1.28079	0.00515742	0.0775107	2.79703	XP_012562396.1 PREDICTED: uncharacterized protein LOC100210827 [Hydra vulgaris]	uncharacterized protein LOC130646936 [Hydractinia symbiolongicarpus]
941	LOC130614068	0.32689	0.00516055	0.0775107	2.79684	XP_012556445.1 PREDICTED: chromodomain-helicase-DNA-binding protein 8-like [Hydra vulgaris]	uncharacterized protein LOC130614068 [Hydractinia symbiolongicarpus]
942	LOC130645330	0.911554	0.00519912	0.0780366	2.79443	XP_012558241.1 PREDICTED: coiled-coil domain-containing protein 186-like [Hydra vulgaris]	coiled-coil domain-containing protein 186-like isoform X1 [Hydractinia symbiolongicarpus]
943	LOC130649408	1.08906	0.00522101	0.078264	2.79307	XP_004210026.2 PREDICTED: mitochondrial Rho GTPase 1-A-like [Hydra vulgaris]	mitochondrial Rho GTPase 1-A-like [Hydractinia symbiolongicarpus]
944	LOC130629609	1.00957	0.0052239	0.078264	2.79289	XP_011402950.1 PREDICTED: TNF receptor-associated factor 5-like [Amphimedon queenslandica]	TNF receptor-associated factor 3-like [Hydractinia symbiolongicarpus]
945	LOC130628824	1.36366	0.00522497	0.078264	2.79283	XP_004206522.2 PREDICTED: uncharacterized protein LOC101237114 [Hydra vulgaris]	uncharacterized protein LOC130628824 [Hydractinia symbiolongicarpus]
946	LOC130630616	0.254224	0.00545909	0.0816259	2.77862	XP_012555519.1 PREDICTED: trichohyalin-like [Hydra vulgaris]	MATH and LRR domain-containing protein PFE0570w-like [Hydractinia symbiolongicarpus]
947	LOC130655582	1.96787	0.00551976	0.0824545	2.77502	XP_035681475.1 LOW QUALITY PROTEIN: protocadherin Fat 4-like [Branchiostoma floridae]	protocadherin Fat 4-like [Hydractinia symbiolongicarpus]
948	LOC130629168	1.21356	0.00559958	0.08359	2.77035	no informative hits: nan	uncharacterized protein LOC130629168 isoform X1 [Hydractinia symbiolongicarpus]
949	LOC130622332	1.76388	0.0057745	0.0859671	2.76032	no informative hits: nan	uncharacterized protein LOC130622332 [Hydractinia symbiolongicarpus]
950	LOC130649601	1.1505	0.00582019	0.0865886	2.75774	XP_002158815.1 PREDICTED: ras-related C3 botulinum toxin substrate 1 [Hydra vulgaris]	ras-related C3 botulinum toxin substrate 1-like isoform X1 [Hydractinia symbiolongicarpus]
951	LOC130645066	1.05019	0.00588293	0.0874628	2.75424	XP_002159459.2 PREDICTED: ancient ubiquitous protein 1-like [Hydra vulgaris]	lipid droplet-regulating VLDL assembly factor AUP1-like [Hydractinia symbiolongicarpus]
952	LOC130613162	3.06914	0.00611762	0.0905226	2.74141	XP_020894660.1 ras-related and estrogen-regulated growth inhibitor-like [Exaiptasia diaphana]	ras-related and estrogen-regulated growth inhibitor-like [Hydractinia symbiolongicarpus]
953	LOC130645748	0.851056	0.00617135	0.0912562	2.73854	XP_002163295.3 PREDICTED: putative pre-mRNA-splicing factor ATP-dependent RNA helicase PRP1 [Hydra vulgaris]	putative pre-mRNA-splicing factor ATP-dependent RNA helicase PRP1 isoform X1 [Hydractinia symbiolongicarpus]
954	LOC130655339	1.92744	0.00617638	0.091269	2.73827	XP_007427927.1 metalloproteinase inhibitor 3 [Python bivittatus]	metalloproteinase inhibitor 3-like [Hydractinia symbiolongicarpus]
955	LOC130655301	2.25466	0.00624366	0.0922012	2.7347	not in Diamond	other RNA
956	LOC130613344	1.02395	0.0062629	0.0924231	2.73369	NP_001296676.1 matrix metalloproteinase-14-like precursor [Hydra vulgaris]	matrix metalloproteinase-17-like [Hydractinia symbiolongicarpus]
957	LOC130655141	0.94696	0.00632742	0.0933124	2.73031	XP_012558517.1 PREDICTED: receptor-type tyrosine-protein phosphatase alpha-like [Hydra vulgaris]	tyrosine-protein phosphatase Lar-like [Hydractinia symbiolongicarpus]
958	LOC130654035	0.806935	0.00635958	0.0936367	2.72864	XP_012555842.1 PREDICTED: cytoplasmic polyadenylation element-binding protein 1-like [Hydra vulgaris]	uncharacterized protein LOC130654035 isoform X1 [Hydractinia symbiolongicarpus]
959	LOC130657237	0.70122	0.00636221	0.0936367	2.72851	XP_012556422.1 PREDICTED: kinesin-like protein KIF16B [Hydra vulgaris]	kinesin-like protein KIF16B [Hydractinia symbiolongicarpus]
960	LOC130622080	1.26823	0.00639083	0.0939949	2.72702	XP_004206209.2 PREDICTED: sorting nexin-30-like [Hydra vulgaris]	sorting nexin-30-like isoform X1 [Hydractinia symbiolongicarpus]
961	LOC130647189	0.893348	0.00656931	0.0964906	2.71792	XP_012557860.1 PREDICTED: ATP-dependent RNA helicase DDX54-like [Hydra vulgaris]	ATP-dependent RNA helicase DDX54-like [Hydractinia symbiolongicarpus]
962	LOC130654141	1.17234	0.00673166	0.098743	2.70984	XP_012553481.1 PREDICTED: arf-GAP with Rho-GAP domain, ANK repeat and PH domain-containing protein 1-like [Hydra vulgaris]	arf-GAP with Rho-GAP domain, ANK repeat and PH domain-containing protein 1-like isoform X1 [Hydractinia symbiolongicarpus]
963	LOC130644162	0.945579	0.00674055	0.0988074	2.7094	XP_012561426.1 PREDICTED: uncharacterized protein LOC100199317 [Hydra vulgaris]	uncharacterized protein LOC130644162 [Hydractinia symbiolongicarpus]
964	LOC130647298	2.11311	0.00675307	0.0988843	2.70878	XP_012557398.1 PREDICTED: tyrosine-protein kinase transmembrane receptor Ror-like [Hydra vulgaris]	muscle, skeletal receptor tyrosine-protein kinase-like isoform X1 [Hydractinia symbiolongicarpus]
965	LOC130648784	1.09154	0.00688515	0.100539	2.70235	XP_002168853.3 PREDICTED: tectonin beta-propeller repeat-containing protein 1-like [Hydra vulgaris]	tectonin beta-propeller repeat-containing protein 1-like [Hydractinia symbiolongicarpus]
966	LOC130621480	1.16206	0.00693753	0.101222	2.69983	XP_031568130.1 GATOR complex protein MIOS-like [Actinia tenebrosa]	GATOR complex protein MIOS-A-like isoform X1 [Hydractinia symbiolongicarpus]
967	LOC130623773	0.793885	0.00711064	0.103609	2.69162	XP_002158138.2 PREDICTED: rab GTPase-binding effector protein 1-like isoform X1 [Hydra vulgaris]	rab GTPase-binding effector protein 1-like isoform X1 [Hydractinia symbiolongicarpus]
968	LOC130630388	0.970174	0.00713482	0.103893	2.69049	XP_012560280.1 PREDICTED: phosphatidylinositol 4-kinase alpha-like [Hydra vulgaris]	phosphatidylinositol 4-kinase alpha-like isoform X1 [Hydractinia symbiolongicarpus]
969	LOC130613999	1.251	0.00723047	0.105216	2.68604	XP_002155439.3 PREDICTED: interferon regulatory factor 5-like isoform X1 [Hydra vulgaris]	interferon regulatory factor 8-like [Hydractinia symbiolongicarpus]
970	LOC130647169	2.14194	0.00730832	0.106278	2.68246	XP_012564458.1 PREDICTED: alpha-1-macroglobulin-like [Hydra vulgaris]	pregnancy zone protein-like isoform X1 [Hydractinia symbiolongicarpus]
971	LOC130655320	0.837848	0.00736393	0.107016	2.67992	XP_012553779.1 PREDICTED: dedicator of cytokinesis protein 1 isoform X1 [Hydra vulgaris]	dedicator of cytokinesis protein 1-like [Hydractinia symbiolongicarpus]
972	LOC130655485	1.53756	0.00743127	0.107923	2.67687	XP_001631487.2 peroxidasin [Nematostella vectensis]	peroxidasin-like [Hydractinia symbiolongicarpus]
973	LOC130654440	2.69773	0.00759959	0.110295	2.66936	XP_012554826.1 PREDICTED: uncharacterized protein LOC100205133 [Hydra vulgaris]	uncharacterized protein LOC130654440 isoform X1 [Hydractinia symbiolongicarpus]
974	LOC130625677	1.08893	0.00765333	0.111001	2.66699	XP_002161739.3 PREDICTED: F-box/LRR-repeat protein 5-like [Hydra vulgaris]	F-box/LRR-repeat protein 5-like [Hydractinia symbiolongicarpus]
975	LOC130628960	1.05147	0.00766543	0.11103	2.66646	XP_012561709.1 PREDICTED: nephrocystin-3-like [Hydra vulgaris]	nephrocystin-3-like isoform X1 [Hydractinia symbiolongicarpus]
976	LOC130645468	0.995031	0.0076912	0.111325	2.66533	XP_012556775.1 PREDICTED: uncharacterized protein LOC100197594 isoform X1 [Hydra vulgaris]	uncharacterized protein LOC130645468 isoform X1 [Hydractinia symbiolongicarpus]
977	LOC130653984	0.967711	0.00769592	0.111325	2.66513	XP_012554785.1 PREDICTED: platelet glycoprotein 4-like [Hydra vulgaris]	lysosome membrane protein 2-like [Hydractinia symbiolongicarpus]
978	LOC130656836	1.06892	0.007721	0.111614	2.66403	XP_002161661.2 PREDICTED: uncharacterized protein LOC100203938 isoform X1 [Hydra vulgaris]	uncharacterized protein LOC130656836 isoform X1 [Hydractinia symbiolongicarpus]
979	LOC130657659	1.82156	0.00775388	0.112015	2.6626	XP_012562902.1 PREDICTED: uncharacterized protein LOC105847710 [Hydra vulgaris]	tubulin polyglutamylase TTLL5-like [Hydractinia symbiolongicarpus]
980	LOC130656162	2.07903	0.00779465	0.112516	2.66084	XP_002157097.1 PREDICTED: procollagen-lysine,2-oxoglutarate 5-dioxygenase 1-like [Hydra vulgaris]	procollagen-lysine,2-oxoglutarate 5-dioxygenase 1-like [Hydractinia symbiolongicarpus]
981	LOC130655305	0.768205	0.00779882	0.112516	2.66066	XP_012554143.1 PREDICTED: inositol 1,4,5-trisphosphate receptor type 1-like [Hydra vulgaris]	inositol 1,4,5-trisphosphate receptor type 1-like [Hydractinia symbiolongicarpus]
982	LOC130630273	0.880297	0.00785018	0.113183	2.65845	XP_002168270.3 PREDICTED: non-lysosomal glucosylceramidase-like [Hydra vulgaris]	uncharacterized protein LOC130630273 [Hydractinia symbiolongicarpus]
983	LOC130655696	0.939165	0.0078993	0.113816	2.65634	XP_002164606.2 PREDICTED: pleiotropic regulator 1-like [Hydra vulgaris]	pleiotropic regulator 1-like [Hydractinia symbiolongicarpus]
984	LOC130655209	1.96435	0.0079161	0.113984	2.65563	XP_002167262.3 PREDICTED: G-protein coupled receptor 64-like, partial [Hydra vulgaris]	adhesion G-protein coupled receptor G6-like [Hydractinia symbiolongicarpus]
985	LOC130641922	1.39945	0.00793899	0.114238	2.65465	no informative hits: nan	uncharacterized protein LOC130641922 isoform X1 [Hydractinia symbiolongicarpus]
986	LOC130655826	0.854754	0.00798161	0.114776	2.65285	XP_012565549.1 PREDICTED: uncharacterized protein LOC105849674 [Hydra vulgaris]	integumentary mucin C.1-like isoform X1 [Hydractinia symbiolongicarpus]
987	LOC130654151	1.17009	0.00803647	0.115489	2.65053	XP_012557440.1 PREDICTED: uncharacterized protein LOC100198221 isoform X1 [Hydra vulgaris]	uncharacterized protein LOC130654151 isoform X1 [Hydractinia symbiolongicarpus]
988	LOC130647837	2.26873	0.0081558	0.116974	2.64555	not in Diamond	other RNA
989	LOC130654527	1.34712	0.00821519	0.117749	2.6431	XP_002167163.3 PREDICTED: grainyhead-like protein 1 homolog [Hydra vulgaris]	grainyhead-like protein 2 homolog [Hydractinia symbiolongicarpus]
990	LOC130658023	0.899709	0.00835315	0.11957	2.63745	AEW90238.1 voltage-gated sodium channel Nav2.5, partial [Hydra vulgaris]	sodium channel protein 60E-like isoform X1 [Hydractinia symbiolongicarpus]
991	LOC130645450	1.14037	0.0086192	0.123298	2.6268	no informative hits: nan	tumor necrosis factor receptor superfamily member 6B-like [Hydractinia symbiolongicarpus]
992	LOC130629549	1.35613	0.0086305	0.12338	2.62635	no informative hits: nan	uncharacterized protein LOC130629549 [Hydractinia symbiolongicarpus]
993	LOC130624210	1.63852	0.00865667	0.123673	2.62532	no informative hits: nan	uncharacterized protein LOC130624210 [Hydractinia symbiolongicarpus]
994	LOC130644371	2.15852	0.0086662	0.123729	2.62495	XP_020612708.1 octopamine receptor Oamb-like [Orbicella faveolata]	octopamine receptor-like [Hydractinia symbiolongicarpus]
995	LOC130648834	0.744999	0.00873546	0.124637	2.62224	XP_012553895.1 PREDICTED: serine/threonine-protein kinase SMG1-like [Hydra vulgaris]	serine/threonine-protein kinase SMG1-like [Hydractinia symbiolongicarpus]
996	LOC130628982	0.411308	0.00885917	0.126319	2.61744	XP_038061535.1 E3 ubiquitin-protein ligase MIB2-like [Patiria miniata]	uncharacterized protein LOC130628982 [Hydractinia symbiolongicarpus]
997	LOC130654126	1.15458	0.008949	0.127435	2.614	XP_002156469.1 PREDICTED: alpha-(1,3)-fucosyltransferase 6-like [Hydra vulgaris]	uncharacterized protein LOC130654126 [Hydractinia symbiolongicarpus]
998	LOC130622467	0.942158	0.00899342	0.127984	2.6123	XP_002163173.2 PREDICTED: dynactin subunit 2-B-like [Hydra vulgaris]	dynactin subunit 2-A-like isoform X1 [Hydractinia symbiolongicarpus]
999	LOC130622781	1.03188	0.00911552	0.129638	2.60769	no informative hits: XP_022344445.1 uncharacterized protein KIAA1841-like isoform X4 [Crassostrea virginica]	SANT and BTB domain regulator of class switch recombination-like isoform X1 [Hydractinia symbiolongicarpus]
1000	LOC130612938	1.8775	0.00930167	0.132199	2.60076	XP_002165942.3 PREDICTED: CAP-Gly domain-containing linker protein 1-like [Hydra vulgaris]	golgin subfamily A member 6-like protein 25 isoform X1 [Hydractinia symbiolongicarpus]
1001	LOC130648856	1.33574	0.0094359	0.133961	2.59584	no informative hits: nan	uncharacterized protein LOC130648856 [Hydractinia symbiolongicarpus]
1002	LOC130646192	0.721427	0.00961049	0.136236	2.58954	XP_002156703.3 PREDICTED: secretory carrier-associated membrane protein 2-like [Hydra vulgaris]	secretory carrier-associated membrane protein 2-like isoform X1 [Hydractinia symbiolongicarpus]
1003	LOC130622282	0.927987	0.00962604	0.136301	2.58898	XP_032222795.1 dynein heavy chain domain-containing protein 1 isoform X4 [Nematostella vectensis]	dynein axonemal heavy chain 1-like isoform X1 [Hydractinia symbiolongicarpus]
1004	LOC130645717	0.981296	0.0096275	0.136301	2.58893	XP_012553645.1 PREDICTED: 46 kDa FK506-binding nuclear protein-like [Hydra vulgaris]	46 kDa FK506-binding nuclear protein-like [Hydractinia symbiolongicarpus]
1005	LOC130653983	0.828301	0.00963947	0.136382	2.5885	XP_012554785.1 PREDICTED: platelet glycoprotein 4-like [Hydra vulgaris]	lysosome membrane protein 2-like [Hydractinia symbiolongicarpus]
1006	LOC130630385	0.593467	0.00967316	0.136771	2.5873	XP_022783066.1 F-BAR domain only protein 2-like [Stylophora pistillata]	F-BAR domain only protein 2-like [Hydractinia symbiolongicarpus]
1007	LOC130621138	0.743816	0.0097581	0.137883	2.58429	CAJ65510.3 HyTSR1 protein [Hydra vulgaris]	A disintegrin and metalloproteinase with thrombospondin motifs adt-1-like isoform X2 [Hydractinia symbiolongicarpus]
1008	LOC130662508	0.985579	0.0098098	0.138524	2.58246	XP_032240001.1 uro-adherence factor A-like [Nematostella vectensis]	uncharacterized protein LOC130662508 isoform X1 [Hydractinia symbiolongicarpus]
1009	LOC130621934	1.53054	0.0100084	0.141057	2.57554	XP_012554909.1 PREDICTED: integrin alpha-7-like [Hydra vulgaris]	integrin alpha-3-like [Hydractinia symbiolongicarpus]
1010	LOC130649189	1.15251	0.0101256	0.142616	2.57151	XP_027052728.1 multidrug resistance-associated protein 4-like isoform X1 [Pocillopora damicornis]	ATP-binding cassette sub-family C member 4-like isoform X1 [Hydractinia symbiolongicarpus]
1011	LOC130614421	0.847224	0.0101341	0.142644	2.57122	XP_002156050.3 PREDICTED: INO80 complex subunit B-like [Hydra vulgaris]	INO80 complex subunit B-like isoform X1 [Hydractinia symbiolongicarpus]
1012	LOC130622409	0.893439	0.0101573	0.14288	2.57043	XP_002159178.2 PREDICTED: cyclic AMP-dependent transcription factor ATF-7-like isoform X1 [Hydra vulgaris]	cyclic AMP-dependent transcription factor ATF-2-like [Hydractinia symbiolongicarpus]
1013	LOC130621889	1.05856	0.0102224	0.143702	2.56822	XP_015771900.1 PREDICTED: kinesin-like protein KIF28P [Acropora digitifera]	kinesin-like protein KIF28P [Hydractinia symbiolongicarpus]
1014	LOC130630560	2.43437	0.0102446	0.143923	2.56746	no informative hits: nan	uncharacterized protein LOC130630560 [Hydractinia symbiolongicarpus]
1015	LOC130657377	0.510053	0.0102833	0.144374	2.56616	XP_002160503.3 PREDICTED: stress-induced-phosphoprotein 1-like [Hydra vulgaris]	stress-induced-phosphoprotein 1-like [Hydractinia symbiolongicarpus]
1016	LOC130635975	1.70133	0.0103674	0.145415	2.56333	XP_020630670.1 MAP/microtubule affinity-regulating kinase 3-like [Orbicella faveolata]	serine/threonine-protein kinase SIK1-like isoform X1 [Hydractinia symbiolongicarpus]
1017	LOC130612772	2.58734	0.0105497	0.147642	2.55727	XP_002171230.2 PREDICTED: uncharacterized protein LOC100213271 [Hydra vulgaris]	secreted frizzled-related protein 1-like [Hydractinia symbiolongicarpus]
1018	LOC130613914	1.06489	0.0107018	0.14939	2.55229	XP_012558783.1 PREDICTED: uncharacterized protein PFB0145c-like [Hydra vulgaris]	centrosomal protein of 89 kDa-like [Hydractinia symbiolongicarpus]
1019	LOC130647726	1.86269	0.0107728	0.150285	2.54998	XP_028391121.1 leucine-rich repeat-containing protein 27-like isoform X1 [Dendronephthya gigantea]	leucine-rich repeat-containing protein 27-like isoform X1 [Hydractinia symbiolongicarpus]
1020	LOC130654190	1.06893	0.0108434	0.151173	2.54771	XP_012554385.1 PREDICTED: uncharacterized protein LOC100206656 [Hydra vulgaris]	uncharacterized protein LOC130654190 isoform X1 [Hydractinia symbiolongicarpus]
1021	LOC130648943	1.25214	0.011019	0.153427	2.5421	XP_029179356.1 formin-like protein isoform X1 [Acropora millepora]	formin-like protein 2 isoform X1 [Hydractinia symbiolongicarpus]
1022	LOC130636303	1.03996	0.0112134	0.155837	2.53598	no informative hits: nan	uncharacterized protein LOC130636303 [Hydractinia symbiolongicarpus]
1023	LOC130647706	2.06843	0.0112347	0.155976	2.53531	XP_027706008.1 protein phosphatase 1 regulatory subunit 27 [Vombatus ursinus]	protein phosphatase 1 regulatory subunit 27-like isoform X1 [Hydractinia symbiolongicarpus]
1024	LOC130647143	1.11679	0.0112376	0.155976	2.53522	XP_012558666.1 PREDICTED: insulin receptor substrate 1-like [Hydra vulgaris]	uncharacterized protein LOC130647143 [Hydractinia symbiolongicarpus]
1025	LOC130635897	1.71241	0.0112815	0.156486	2.53386	XP_002155549.3 PREDICTED: tubulin-specific chaperone cofactor E-like protein [Hydra vulgaris]	tubulin-specific chaperone cofactor E-like protein [Hydractinia symbiolongicarpus]
1026	LOC130642039	2.09958	0.0112919	0.156532	2.53353	XP_012565448.1 PREDICTED: uncharacterized protein LOC105849592, partial [Hydra vulgaris]	uncharacterized protein LOC130642039 [Hydractinia symbiolongicarpus]
1027	LOC130625771	0.976506	0.0113056	0.156622	2.53311	XP_012566996.1 PREDICTED: uncharacterized protein LOC100203223 isoform X1 [Hydra vulgaris]	uncharacterized protein LOC130625771 isoform X1 [Hydractinia symbiolongicarpus]
1028	LOC130657449	2.09142	0.0113363	0.156924	2.53216	no informative hits: nan	uncharacterized protein LOC130657449 [Hydractinia symbiolongicarpus]
1029	LOC130644900	1.36913	0.0113417	0.156924	2.53199	XP_022800081.1 catenin alpha-2-like [Stylophora pistillata]	catenin alpha-2-like isoform X1 [Hydractinia symbiolongicarpus]
1030	LOC130648891	0.951915	0.0114558	0.158303	2.52848	XP_012553902.1 PREDICTED: atrial natriuretic peptide receptor 1-like [Hydra vulgaris]	atrial natriuretic peptide receptor 1-like isoform X1 [Hydractinia symbiolongicarpus]
1031	LOC130614804	0.681495	0.0114846	0.158601	2.5276	XP_012557969.1 PREDICTED: ubiquitin carboxyl-terminal hydrolase CYLD-like [Hydra vulgaris]	ubiquitin carboxyl-terminal hydrolase CYLD-like [Hydractinia symbiolongicarpus]
1032	LOC130628607	1.43102	0.011555	0.159474	2.52545	XP_012560043.1 PREDICTED: prolyl 3-hydroxylase 2-like isoform X1 [Hydra vulgaris]	prolyl 3-hydroxylase 1-like isoform X3 [Hydractinia symbiolongicarpus]
1033	LOC130613269	0.857609	0.0115694	0.159572	2.52501	XP_012554184.1 PREDICTED: golgin subfamily A member 1-like [Hydra vulgaris]	golgin subfamily A member 1-like [Hydractinia symbiolongicarpus]
1034	LOC130641525	1.48134	0.0116032	0.159938	2.52399	XP_002165772.2 PREDICTED: uncharacterized protein LOC100208380, partial [Hydra vulgaris]	uncharacterized protein LOC130641525 [Hydractinia symbiolongicarpus]
1035	LOC130636078	0.734977	0.0116226	0.160105	2.5234	XP_034531192.1 centrosomal protein of 63 kDa isoform X3 [Notolabrus celidotus]	centrosomal protein of 63 kDa-like isoform X1 [Hydractinia symbiolongicarpus]
1036	LOC130629266	1.36702	0.0117512	0.161673	2.51953	XP_012565774.1 PREDICTED: uncharacterized protein LOC105849871, partial [Hydra vulgaris]	uncharacterized protein LOC130629266 isoform X1 [Hydractinia symbiolongicarpus]
1037	LOC130621800	1.13916	0.01181	0.16238	2.51777	XP_012557885.1 PREDICTED: pyruvate dehydrogenase (acetyl-transferring) kinase isozyme 2, mitochondrial-like [Hydra vulgaris]	pyruvate dehydrogenase (acetyl-transferring) kinase, mitochondrial-like [Hydractinia symbiolongicarpus]
1038	LOC130623381	1.0612	0.0119069	0.163224	2.51489	XP_012555881.1 PREDICTED: synaptic vesicle 2-related protein-like isoform X1 [Hydra vulgaris]	synaptic vesicle 2-related protein-like isoform X1 [Hydractinia symbiolongicarpus]
1039	LOC130624095	0.745673	0.011943	0.163593	2.51383	XP_013416524.1 nuclear pore complex protein Nup88-like [Lingula anatina]	nucleoporin 88-like [Hydractinia symbiolongicarpus]
1040	LOC130654512	1.35364	0.0120184	0.164402	2.5116	XP_012556636.1 PREDICTED: two pore calcium channel protein 2-like [Hydra vulgaris]	two pore channel protein 2-like isoform X1 [Hydractinia symbiolongicarpus]
1041	LOC130614376	0.719	0.0120245	0.164402	2.51142	XP_002161891.2 PREDICTED: kinesin-like protein KIF28P [Hydra vulgaris]	kinesin-like protein KIF28P [Hydractinia symbiolongicarpus]
1042	LOC130614083	2.25526	0.0120595	0.164778	2.5104	XP_025104575.1 delta-like protein 1 [Pomacea canaliculata]	multiple epidermal growth factor-like domains protein 6 [Hydractinia symbiolongicarpus]
1043	LOC130625678	0.850153	0.0121034	0.165275	2.50911	XP_002159954.2 PREDICTED: probable imidazolonepropionase [Hydra vulgaris]	probable imidazolonepropionase isoform X1 [Hydractinia symbiolongicarpus]
1044	LOC130647826	1.92967	0.0121254	0.165473	2.50847	not in Diamond	other RNA
1045	LOC130647048	0.676018	0.0121441	0.165625	2.50793	XP_012559461.1 PREDICTED: uncharacterized protein LOC101237219 [Hydra vulgaris]	uncharacterized protein LOC130647048 isoform X1 [Hydractinia symbiolongicarpus]
1046	LOC130642075	1.42091	0.0121922	0.166178	2.50653	no informative hits: nan	uncharacterized protein LOC130642075 [Hydractinia symbiolongicarpus]
1047	LOC130612080	0.732517	0.0122066	0.166271	2.50611	XP_012554270.1 PREDICTED: cleavage and polyadenylation specificity factor subunit 6-like [Hydra vulgaris]	cleavage and polyadenylation specificity factor subunit 6-like [Hydractinia symbiolongicarpus]
1048	LOC130622604	1.67092	0.0122601	0.166793	2.50457	XP_020896853.1 solute carrier family 23 member 2 [Exaiptasia diaphana]	solute carrier family 23 member 2-like isoform X1 [Hydractinia symbiolongicarpus]
1049	LOC130662340	0.676032	0.0122835	0.166906	2.50389	XP_012566798.1 PREDICTED: uncharacterized protein LOC100204904 [Hydra vulgaris]	uncharacterized protein LOC130662340 isoform X1 [Hydractinia symbiolongicarpus]
1050	LOC130624355	0.813377	0.0122837	0.166906	2.50389	XP_012560517.1 PREDICTED: mediator of RNA polymerase II transcription subunit 15-like [Hydra vulgaris]	mediator of RNA polymerase II transcription subunit 15-like isoform X1 [Hydractinia symbiolongicarpus]
1051	LOC130614302	1.68885	0.0123148	0.167161	2.50299	XP_032233888.1 LOW QUALITY PROTEIN: hydrogenase maturation factor HoxX-like [Nematostella vectensis]	hydrogenase maturation factor HoxX-like [Hydractinia symbiolongicarpus]
1052	LOC130647770	1.22373	0.0123177	0.167161	2.50291	XP_012563671.1 PREDICTED: uncharacterized protein LOC100207460 isoform X1 [Hydra vulgaris]	uncharacterized protein LOC130647770 [Hydractinia symbiolongicarpus]
1053	LOC130644945	0.954723	0.0123312	0.167241	2.50252	XP_012556503.1 PREDICTED: uncharacterized protein LOC100207710 [Hydra vulgaris]	uncharacterized protein LOC130644945 isoform X1 [Hydractinia symbiolongicarpus]
1054	LOC130653573	1.46344	0.0124269	0.168331	2.49978	XP_002158702.2 PREDICTED: dual serine/threonine and tyrosine protein kinase-like isoform X2 [Hydra vulgaris]	dual serine/threonine and tyrosine protein kinase-like isoform X1 [Hydractinia symbiolongicarpus]
1055	LOC130612719	1.82373	0.0125175	0.169453	2.49721	XP_040031014.1 G2/M phase-specific E3 ubiquitin-protein ligase-like [Gasterosteus aculeatus aculeatus]	uncharacterized protein LOC130612719 [Hydractinia symbiolongicarpus]
1056	LOC130653863	0.87074	0.012655	0.171209	2.49333	XP_012561027.1 PREDICTED: DENN domain-containing protein 5B-like [Hydra vulgaris]	DENN domain-containing protein 5B-like [Hydractinia symbiolongicarpus]
1057	LOC130634771	0.943179	0.01287	0.173797	2.48735	NP_001296712.1 uncharacterized LOC101237999 [Hydra vulgaris]	apoptosis regulator R11-like [Hydractinia symbiolongicarpus]
1058	LOC130657274	1.0577	0.0128971	0.174056	2.4866	XP_002163613.2 PREDICTED: protein angel homolog 2-like [Hydra vulgaris]	uncharacterized protein LOC130657274 [Hydractinia symbiolongicarpus]
1059	LOC130653960	1.01896	0.0130185	0.175478	2.48326	XP_031551790.1 lysosomal alpha-mannosidase-like isoform X2 [Actinia tenebrosa]	lysosomal alpha-mannosidase-like isoform X1 [Hydractinia symbiolongicarpus]
1060	LOC130645297	0.457005	0.0131361	0.176737	2.48006	XP_002156237.2 PREDICTED: transcription elongation regulator 1-like isoform X1 [Hydra vulgaris]	transcription elongation regulator 1-like isoform X1 [Hydractinia symbiolongicarpus]
1061	LOC130641712	0.63824	0.0131857	0.177291	2.47871	XP_002156135.3 PREDICTED: voltage-dependent L-type calcium channel subunit beta-1-like isoform X1 [Hydra vulgaris]	voltage-dependent L-type calcium channel subunit beta-1-like isoform X1 [Hydractinia symbiolongicarpus]
1062	LOC130628968	1.05439	0.0131934	0.177291	2.47851	XP_012562993.1 PREDICTED: PH and SEC7 domain-containing protein 4-like [Hydra vulgaris]	PH and SEC7 domain-containing protein 2-like [Hydractinia symbiolongicarpus]
1063	LOC130641651	0.659792	0.0133749	0.179511	2.47363	XP_002160739.2 PREDICTED: pleckstrin homology domain-containing family G member 5-like isoform X1 [Hydra vulgaris]	pleckstrin homology domain-containing family G member 5-like isoform X4 [Hydractinia symbiolongicarpus]
1064	LOC130613915	0.706899	0.0135163	0.181297	2.46987	XP_033124743.1 protein CBFA2T1-like isoform X6 [Anneissia japonica]	protein CBFA2T1-like isoform X1 [Hydractinia symbiolongicarpus]
1065	LOC130662348	1.63549	0.0135906	0.182182	2.46791	XP_012564112.1 PREDICTED: uncharacterized protein LOC105848528 [Hydra vulgaris]	zinc finger protein 729-like [Hydractinia symbiolongicarpus]
1066	LOC130648358	1.19805	0.0136747	0.183197	2.4657	XP_012563292.1 PREDICTED: tubulin-specific chaperone D-like [Hydra vulgaris]	tubulin-specific chaperone D-like [Hydractinia symbiolongicarpus]
1067	LOC130614735	1.0399	0.0137917	0.184653	2.46264	XP_002158122.1 PREDICTED: vam6/Vps39-like protein [Hydra vulgaris]	vam6/Vps39-like protein [Hydractinia symbiolongicarpus]
1068	LOC130630619	0.825606	0.0138691	0.185462	2.46064	XP_012557847.1 PREDICTED: receptor-type tyrosine-protein phosphatase F-like [Hydra vulgaris]	receptor-type tyrosine-protein phosphatase delta-like [Hydractinia symbiolongicarpus]
1069	LOC130624300	1.8301	0.0139474	0.186395	2.45862	XP_002160368.1 PREDICTED: probable G-protein coupled receptor 139 [Hydra vulgaris]	G-protein coupled receptor daf-37-like [Hydractinia symbiolongicarpus]
1070	LOC130645307	0.778863	0.0140214	0.187157	2.45671	XP_002169496.3 PREDICTED: PAX3- and PAX7-binding protein 1-like [Hydra vulgaris]	PAX3- and PAX7-binding protein 1-like [Hydractinia symbiolongicarpus]
1071	LOC130662602	0.893979	0.0141118	0.188156	2.45441	XP_012557953.1 PREDICTED: Na(+)/H(+) exchanger beta-like [Hydra vulgaris]	Na(+)/H(+) exchanger beta-like isoform X1 [Hydractinia symbiolongicarpus]
1072	LOC130655525	0.21097	0.0141134	0.188156	2.45436	XP_022800214.1 TPR and ankyrin repeat-containing protein 1-like isoform X1 [Stylophora pistillata]	uncharacterized protein LOC130655525 isoform X1 [Hydractinia symbiolongicarpus]
1073	LOC130648782	0.764586	0.0143058	0.190605	2.44949	XP_012556600.1 PREDICTED: uncharacterized protein LOC101241823 [Hydra vulgaris]	uncharacterized protein LOC130648782 [Hydractinia symbiolongicarpus]
1074	LOC130635941	2.00415	0.0144447	0.192338	2.44601	XP_002156351.3 PREDICTED: TNF receptor-associated factor 5-like [Hydra vulgaris]	TNF receptor-associated factor 3-like [Hydractinia symbiolongicarpus]
1075	LOC130613864	2.88587	0.0144969	0.192893	2.44471	no informative hits: KXJ15002.1 Uncharacterized protein 259R [Exaiptasia diaphana]	uncharacterized protein LOC130613864 [Hydractinia symbiolongicarpus]
1076	LOC130647552	1.80817	0.0145379	0.193191	2.44369	XP_006817091.1 PREDICTED: Williams-Beuren syndrome chromosomal region 27 protein-like [Saccoglossus kowalevskii]	ubiquinone biosynthesis O-methyltransferase-like [Hydractinia symbiolongicarpus]
1077	LOC130644571	2.23786	0.0145483	0.193191	2.44343	XP_022797769.1 F-box/LRR-repeat protein 20-like [Stylophora pistillata]	F-box/LRR-repeat protein 20-like [Hydractinia symbiolongicarpus]
1078	LOC130634275	1.22025	0.0147073	0.194939	2.43951	XP_002167933.2 PREDICTED: uncharacterized protein LOC100205887 [Hydra vulgaris]	uncharacterized protein LOC130634275 [Hydractinia symbiolongicarpus]
1079	LOC130629136	0.745003	0.0147566	0.195424	2.4383	XP_002155415.3 PREDICTED: rap guanine nucleotide exchange factor 6 [Hydra vulgaris]	rap guanine nucleotide exchange factor 6-like isoform X1 [Hydractinia symbiolongicarpus]
1080	LOC130630928	0.711438	0.0148275	0.196245	2.43656	XP_012555246.1 PREDICTED: RNA-binding protein Musashi homolog 2-like isoform X1 [Hydra vulgaris]	heterogeneous nuclear ribonucleoprotein A/B-like [Hydractinia symbiolongicarpus]
1081	LOC130654110	0.769474	0.0148588	0.196541	2.4358	XP_012559859.1 PREDICTED: LOW QUALITY PROTEIN: protein PF14_0175-like [Hydra vulgaris]	uncharacterized protein LOC130654110 [Hydractinia symbiolongicarpus]
1082	LOC130649299	1.30816	0.0149478	0.197361	2.43364	XP_012556401.1 PREDICTED: ATP-binding cassette sub-family A member 3 [Hydra vulgaris]	phospholipid-transporting ATPase ABCA3-like isoform X1 [Hydractinia symbiolongicarpus]
1083	LOC130654079	0.965046	0.0150542	0.198647	2.43107	XP_002161709.3 PREDICTED: TBC1 domain family member 15-like [Hydra vulgaris]	TBC1 domain family member 15-like [Hydractinia symbiolongicarpus]
1084	LOC130613817	0.953606	0.0151721	0.200082	2.42824	no informative hits: nan	uncharacterized protein LOC130613817 [Hydractinia symbiolongicarpus]
1085	LOC130630181	0.972521	0.0152764	0.201337	2.42576	XP_002157993.3 PREDICTED: delta(3,5)-Delta(2,4)-dienoyl-CoA isomerase, mitochondrial-like [Hydra vulgaris]	delta(3,5)-Delta(2,4)-dienoyl-CoA isomerase, mitochondrial-like isoform X1 [Hydractinia symbiolongicarpus]
1086	LOC130623810	1.63346	0.0153421	0.202081	2.4242	no informative hits: nan	uncharacterized protein LOC130623810 [Hydractinia symbiolongicarpus]
1087	LOC130630473	1.2213	0.0155261	0.20402	2.41987	XP_012556056.1 PREDICTED: receptor-type tyrosine-protein phosphatase C-like [Hydra vulgaris]	receptor-type tyrosine-protein phosphatase alpha-like [Hydractinia symbiolongicarpus]
1088	LOC130648357	0.340737	0.0155265	0.20402	2.41986	XP_012554076.1 PREDICTED: uncharacterized protein LOC100199338 [Hydra vulgaris]	trinucleotide repeat-containing gene 6C protein-like isoform X1 [Hydractinia symbiolongicarpus]
1089	LOC130636487	0.76956	0.0155465	0.204161	2.41939	XP_031561164.1 dynein beta chain, ciliary-like [Actinia tenebrosa]	uncharacterized protein LOC130636487 isoform X1 [Hydractinia symbiolongicarpus]
1090	LOC130630225	0.832373	0.0156174	0.204847	2.41774	XP_002158053.3 PREDICTED: ATP-binding cassette sub-family D member 3-like [Hydra vulgaris]	ATP-binding cassette sub-family D member 3-like [Hydractinia symbiolongicarpus]
1091	LOC130662776	0.934459	0.0160754	0.210351	2.4072	XP_012561922.1 PREDICTED: SUN domain-containing ossification factor-like [Hydra vulgaris]	SUN domain-containing ossification factor-like [Hydractinia symbiolongicarpus]
1092	LOC130644747	0.73525	0.0160946	0.210476	2.40676	XP_002164330.3 PREDICTED: charged multivesicular body protein 1b-1-like [Hydra vulgaris]	charged multivesicular body protein 1b-like [Hydractinia symbiolongicarpus]
1093	LOC130662331	0.639179	0.0161809	0.211479	2.40481	NP_001296675.1 serine/threonine-protein kinase N2-like [Hydra vulgaris]	serine/threonine-protein kinase N2-like isoform X1 [Hydractinia symbiolongicarpus]
1094	LOC130656514	0.503113	0.016235	0.21206	2.40359	XP_029187356.1 chromatin-remodeling ATPase INO80-like [Acropora millepora]	chromatin-remodeling ATPase INO80-like [Hydractinia symbiolongicarpus]
1095	LOC130656637	1.11586	0.0164045	0.213765	2.39979	no informative hits: nan	putative uncharacterized protein DDB_G0282133 isoform X1 [Hydractinia symbiolongicarpus]
1096	LOC130624194	1.48237	0.016444	0.214153	2.39891	XP_012559905.1 PREDICTED: uncharacterized protein LOC100200656 [Hydra vulgaris]	mucin-2-like isoform X1 [Hydractinia symbiolongicarpus]
1097	LOC130623839	0.942155	0.0164886	0.214605	2.39792	no informative hits: nan	uncharacterized protein LOC130623839 [Hydractinia symbiolongicarpus]
1098	LOC130645448	0.798735	0.0165065	0.214711	2.39752	XP_035848954.1 tumor necrosis factor receptor superfamily member 6B-like [Sander lucioperca]	uncharacterized protein LOC130645448 [Hydractinia symbiolongicarpus]
1099	LOC130657008	2.07574	0.0165396	0.215015	2.39679	no informative hits: nan	tetratricopeptide repeat protein 34-like [Hydractinia symbiolongicarpus]
1100	LOC130641727	0.753251	0.0166183	0.21591	2.39505	XP_002157685.3 PREDICTED: uncharacterized protein LOC100201447 [Hydra vulgaris]	uncharacterized protein LOC130641727 isoform X1 [Hydractinia symbiolongicarpus]
1101	LOC130648378	0.63594	0.0167089	0.216949	2.39305	XP_012554872.1 PREDICTED: uncharacterized protein KIAA0556-like [Hydra vulgaris]	protein KATNIP homolog isoform X1 [Hydractinia symbiolongicarpus]
1102	LOC130646030	1.0541	0.0167181	0.216949	2.39285	XP_012560450.1 PREDICTED: tudor domain-containing protein 1-like, partial [Hydra vulgaris]	uncharacterized protein LOC130646030 isoform X1 [Hydractinia symbiolongicarpus]
1103	LOC130654622	2.32196	0.016767	0.217456	2.39178	XP_012555758.1 PREDICTED: uncharacterized protein LOC100210575 [Hydra vulgaris]	pleckstrin homology domain-containing family G member 7-like [Hydractinia symbiolongicarpus]
1104	LOC130656554	0.892888	0.0168902	0.218924	2.38909	XP_002156880.2 PREDICTED: protein N-terminal glutamine amidohydrolase-like [Hydra vulgaris]	protein N-terminal glutamine amidohydrolase-like [Hydractinia symbiolongicarpus]
1105	LOC130612112	0.964693	0.0169538	0.21951	2.38771	XP_012562036.1 PREDICTED: ankyrin repeat and SAM domain-containing protein 1A-like [Hydra vulgaris]	ankyrin repeat and SAM domain-containing protein 1A-like [Hydractinia symbiolongicarpus]
1106	LOC130614883	1.04913	0.0169554	0.21951	2.38767	XP_027058610.1 myosin-9-like [Pocillopora damicornis]	paramyosin-like [Hydractinia symbiolongicarpus]
1107	LOC130641887	1.72715	0.0170188	0.220083	2.3863	XP_012567173.1 PREDICTED: NAD kinase-like [Hydra vulgaris]	NAD kinase-like [Hydractinia symbiolongicarpus]
1108	LOC130656194	0.88399	0.0170197	0.220083	2.38628	XP_012560545.1 PREDICTED: transcriptional adapter 2-beta-like [Hydra vulgaris]	transcriptional adapter 2-beta-like isoform X1 [Hydractinia symbiolongicarpus]
1109	LOC130636181	1.00385	0.0170377	0.220185	2.38589	XP_002163374.1 PREDICTED: leucine-rich repeat-containing protein 58-like [Hydra vulgaris]	leucine-rich repeat-containing protein 58-like [Hydractinia symbiolongicarpus]
1110	LOC130645113	0.73367	0.017325	0.223635	2.37974	XP_004206016.1 PREDICTED: gamma-tubulin complex component 4-like [Hydra vulgaris]	gamma-tubulin complex component 4-like [Hydractinia symbiolongicarpus]
1111	LOC130613684	1.18162	0.0174133	0.224511	2.37786	XP_001638077.2 cysteine and histidine-rich protein 1-A [Nematostella vectensis]	zinc finger TRAF-type-containing protein 1-A-like [Hydractinia symbiolongicarpus]
1112	LOC130614507	1.81158	0.0177651	0.22851	2.37048	XP_012258849.1 protein jagged-1 [Athalia rosae]	uncharacterized protein LOC130614507 isoform X1 [Hydractinia symbiolongicarpus]
1113	LOC130642056	1.3047	0.0178033	0.228867	2.36968	XP_012562088.1 PREDICTED: ATP-binding cassette sub-family G member 2-like [Hydra vulgaris]	broad substrate specificity ATP-binding cassette transporter ABCG2-like [Hydractinia symbiolongicarpus]
1114	LOC130624003	2.29685	0.0181472	0.233014	2.3626	XP_004206998.1 PREDICTED: gamma-glutamyltranspeptidase 1-like [Hydra vulgaris]	glutathione hydrolase 1 proenzyme-like [Hydractinia symbiolongicarpus]
1115	LOC130625549	0.709316	0.0185225	0.237133	2.355	XP_012557635.1 PREDICTED: trichohyalin-like isoform X1 [Hydra vulgaris]	trichohyalin-like [Hydractinia symbiolongicarpus]
1116	LOC130621650	0.899567	0.0185327	0.237133	2.3548	XP_012555845.1 PREDICTED: low-density lipoprotein receptor-related protein 6-like [Hydra vulgaris]	low-density lipoprotein receptor-related protein 5-like isoform X1 [Hydractinia symbiolongicarpus]
1117	LOC130656495	0.701039	0.0185485	0.237196	2.35448	XP_012561969.1 PREDICTED: arf-GAP with coiled-coil, ANK repeat and PH domain-containing protein 2-like [Hydra vulgaris]	arf-GAP with coiled-coil, ANK repeat and PH domain-containing protein 2-like [Hydractinia symbiolongicarpus]
1118	LOC130649533	0.750569	0.0188257	0.240321	2.34896	XP_002169066.2 PREDICTED: E3 ubiquitin-protein ligase CHIP-like [Hydra vulgaris]	E3 ubiquitin-protein ligase CHIP-like [Hydractinia symbiolongicarpus]
1119	LOC130636125	1.40026	0.018918	0.241358	2.34714	PFX27854.1 Protein usf [Stylophora pistillata]	uncharacterized protein LOC130636125 isoform X1 [Hydractinia symbiolongicarpus]
1120	LOC130645806	2.03079	0.0190771	0.242866	2.34402	no informative hits: nan	uncharacterized protein LOC130645806 [Hydractinia symbiolongicarpus]
1121	LOC130612628	0.927885	0.0190804	0.242866	2.34396	XP_032240847.1 E3 ubiquitin-protein ligase LRSAM1 isoform X1 [Nematostella vectensis]	E3 ubiquitin-protein ligase LRSAM1-like [Hydractinia symbiolongicarpus]
1122	LOC130654045	0.246067	0.0191326	0.243389	2.34294	XP_002155861.1 PREDICTED: protein BTG2-like [Hydra vulgaris]	protein BTG2-like [Hydractinia symbiolongicarpus]
1123	LOC130648674	0.697428	0.0191613	0.243613	2.34238	XP_012553902.1 PREDICTED: atrial natriuretic peptide receptor 1-like [Hydra vulgaris]	atrial natriuretic peptide receptor 1-like isoform X1 [Hydractinia symbiolongicarpus]
1124	LOC130655196	0.667239	0.0191804	0.243715	2.34201	XP_012555488.1 PREDICTED: ubiquitin carboxyl-terminal hydrolase 47-like [Hydra vulgaris]	ubiquitin carboxyl-terminal hydrolase 47-like isoform X1 [Hydractinia symbiolongicarpus]
1125	LOC130658012	0.95224	0.0192034	0.243866	2.34156	XP_012556417.1 PREDICTED: P-selectin-like isoform X1 [Hydra vulgaris]	sushi, von Willebrand factor type A, EGF and pentraxin domain-containing protein 1-like [Hydractinia symbiolongicarpus]
1126	LOC130646683	1.92753	0.0193702	0.245765	2.33833	XP_012555787.1 PREDICTED: probable Xaa-Pro aminopeptidase P [Hydra vulgaris]	xaa-Pro aminopeptidase 1-like [Hydractinia symbiolongicarpus]
1127	LOC130647572	0.728853	0.0194148	0.246123	2.33747	XP_012560255.1 PREDICTED: protein SMG5-like [Hydra vulgaris]	nonsense-mediated mRNA decay factor SMG5-like [Hydractinia symbiolongicarpus]
1128	LOC130612675	1.57347	0.0197466	0.250185	2.33113	XP_012565394.1 PREDICTED: uncharacterized protein LOC105849547 [Hydra vulgaris]	uncharacterized protein LOC130612675 [Hydractinia symbiolongicarpus]
1129	LOC130629368	1.41675	0.01976	0.250209	2.33087	XP_017786257.1 PREDICTED: ankyrin repeat domain-containing protein 49-like [Nicrophorus vespilloides]	uncharacterized protein LOC130629368 [Hydractinia symbiolongicarpus]
1130	LOC130625409	1.36425	0.0199434	0.252386	2.32741	XP_012560407.1 PREDICTED: sodium/glucose cotransporter 5-like isoform X1 [Hydra vulgaris]	sodium/mannose cotransporter SLC5A10-like [Hydractinia symbiolongicarpus]
1131	LOC130621484	0.964073	0.0200546	0.253502	2.32532	XP_012556209.1 PREDICTED: transcription factor CP2-like [Hydra vulgaris]	transcription factor CP2-like isoform X1 [Hydractinia symbiolongicarpus]
1132	LOC130621516	1.24041	0.0202151	0.255104	2.32233	XP_004209489.1 PREDICTED: protein prune homolog isoform X1 [Hydra vulgaris]	exopolyphosphatase PRUNE1-like [Hydractinia symbiolongicarpus]
1133	LOC130649158	2.54789	0.0202162	0.255104	2.32231	no informative hits: nan	uncharacterized protein LOC130649158 [Hydractinia symbiolongicarpus]
1134	LOC130636758	0.891874	0.020514	0.258415	2.31681	XP_012566882.1 PREDICTED: uncharacterized protein LOC100211645 [Hydra vulgaris]	rho GTPase-activating protein 32-like isoform X1 [Hydractinia symbiolongicarpus]
1135	LOC130624230	1.43523	0.020534	0.258518	2.31645	XP_012562495.1 PREDICTED: ubiquitin-protein ligase E3B-like isoform X1 [Hydra vulgaris]	ubiquitin-protein ligase E3B-like isoform X1 [Hydractinia symbiolongicarpus]
1136	LOC130654594	1.51022	0.020656	0.259757	2.31421	PFX34278.1 Structure-specific endonuclease subunit SLX4 [Stylophora pistillata]	uncharacterized protein LOC130654594 [Hydractinia symbiolongicarpus]
1137	LOC130613235	1.14443	0.0209024	0.262704	2.30974	XP_012565084.1 PREDICTED: LOW QUALITY PROTEIN: sodium-coupled monocarboxylate transporter 1-like [Hydra vulgaris]	sodium-coupled monocarboxylate transporter 1-like isoform X1 [Hydractinia symbiolongicarpus]
1138	LOC130656234	1.35471	0.0209483	0.263131	2.30891	XP_012560324.1 PREDICTED: uncharacterized protein LOC105846292 [Hydra vulgaris]	uncharacterized protein LOC130656234 isoform X1 [Hydractinia symbiolongicarpus]
1139	LOC130622496	0.618949	0.0210031	0.263668	2.30793	XP_002154409.1 PREDICTED: nuclear polyadenylated RNA-binding protein 4-like [Hydra vulgaris]	heterogeneous nuclear ribonucleoprotein A/B-like [Hydractinia symbiolongicarpus]
1140	LOC130622492	1.13692	0.0210865	0.264563	2.30643	XP_012556292.1 PREDICTED: coiled-coil domain-containing protein 132-like [Hydra vulgaris]	syndetin-like [Hydractinia symbiolongicarpus]
1141	LOC130614571	0.872955	0.0211353	0.265025	2.30556	XP_002156696.3 PREDICTED: transcription factor 25-like [Hydra vulgaris]	transcription factor 25-like isoform X1 [Hydractinia symbiolongicarpus]
1142	LOC130625464	1.07318	0.0212874	0.26678	2.30285	XP_004210773.2 PREDICTED: uncharacterized protein LOC101237013 [Hydra vulgaris]	uncharacterized protein LOC130625464 isoform X1 [Hydractinia symbiolongicarpus]
1143	LOC130628478	1.44751	0.0213186	0.267017	2.30229	no informative hits: nan	uncharacterized protein LOC130628478 isoform X1 [Hydractinia symbiolongicarpus]
1144	LOC130645786	1.1347	0.0213919	0.267783	2.301	XP_004211358.2 PREDICTED: uncharacterized protein LOC101239367 [Hydra vulgaris]	uncharacterized protein LOC130645786 isoform X1 [Hydractinia symbiolongicarpus]
1145	LOC130626035	1.1475	0.0214927	0.268586	2.29921	XP_012566813.1 PREDICTED: POTE ankyrin domain family member J-like [Hydra vulgaris]	uncharacterized protein LOC130626035 [Hydractinia symbiolongicarpus]
1146	LOC130630817	1.32126	0.0217192	0.271107	2.29524	XP_012557196.1 PREDICTED: ubiquitin-associated protein 1-like isoform X1 [Hydra vulgaris]	uncharacterized protein LOC130630817 [Hydractinia symbiolongicarpus]
1147	LOC130654167	1.03208	0.0217601	0.271463	2.29453	XP_020627128.1 trichohyalin-like [Orbicella faveolata]	caldesmon-like isoform X2 [Hydractinia symbiolongicarpus]
1148	LOC130612733	1.01851	0.0219078	0.272996	2.29196	no informative hits: nan	uncharacterized protein LOC130612733 isoform X1 [Hydractinia symbiolongicarpus]
1149	LOC130655698	0.347709	0.0220224	0.274113	2.28998	CBZ05914.1 CREB-binding protein, partial [Hydra vulgaris]	histone acetyltransferase p300-like [Hydractinia symbiolongicarpus]
1150	LOC130612591	1.38815	0.0220591	0.274335	2.28935	no informative hits: nan	uncharacterized protein LOC130612591 [Hydractinia symbiolongicarpus]
1151	LOC130655438	1.13166	0.0221697	0.275477	2.28745	XP_002155306.3 PREDICTED: protein FAM91A1-like [Hydra vulgaris]	protein FAM91A1-like isoform X1 [Hydractinia symbiolongicarpus]
1152	LOC130654210	0.535143	0.0224926	0.279331	2.28195	XP_012558627.1 PREDICTED: uncharacterized protein LOC100200061 isoform X1 [Hydra vulgaris]	phosphatase and actin regulator 1-like isoform X1 [Hydractinia symbiolongicarpus]
1153	LOC130624130	1.32897	0.0227042	0.281639	2.27838	XP_002158041.3 PREDICTED: uncharacterized protein LOC100202378 [Hydra vulgaris]	uncharacterized protein LOC130624130 [Hydractinia symbiolongicarpus]
1154	LOC130632030	1.32909	0.0228224	0.282627	2.27639	2CS0_A Solution structure of the SH2 domain of human HSH2D protein [Homo sapiens]	uncharacterized protein LOC130632030 [Hydractinia symbiolongicarpus]
1155	LOC130629137	0.820929	0.0228497	0.282651	2.27594	XP_002158951.2 PREDICTED: kinesin-like protein KIF17 [Hydra vulgaris]	kinesin-like protein KIF17 [Hydractinia symbiolongicarpus]
1156	LOC130654808	1.84626	0.0228501	0.282651	2.27593	XP_030648642.1 FRAS1-related extracellular matrix protein 2-like isoform X2 [Chanos chanos]	FRAS1-related extracellular matrix protein 2-like [Hydractinia symbiolongicarpus]
1157	LOC130653616	1.33369	0.022923	0.283393	2.27472	XP_002169285.2 PREDICTED: sodium- and chloride-dependent transporter XTRP3-like [Hydra vulgaris]	sodium-dependent neutral amino acid transporter B(0)AT3-like [Hydractinia symbiolongicarpus]
1158	LOC130647848	0.990176	0.0230736	0.284933	2.27221	XP_033640532.1 zinc finger protein 704-like [Asterias rubens]	uncharacterized protein LOC130647848 [Hydractinia symbiolongicarpus]
1159	LOC130625982	0.510913	0.0231113	0.285079	2.27159	XP_002162846.2 PREDICTED: putative adenosylhomocysteinase 3 [Hydra vulgaris]	S-adenosylhomocysteine hydrolase-like protein 1 isoform X1 [Hydractinia symbiolongicarpus]
1160	LOC130642088	1.87412	0.0232716	0.286484	2.26895	CRX73266.1 Innexin 10 [Hydra vulgaris]	uncharacterized protein LOC130642088 [Hydractinia symbiolongicarpus]
1161	LOC130614228	0.549892	0.023333	0.287007	2.26794	XP_012561573.1 PREDICTED: CCR4-NOT transcription complex subunit 1 isoform X1 [Hydra vulgaris]	CCR4-NOT transcription complex subunit 1-like [Hydractinia symbiolongicarpus]
1162	LOC130658021	0.913311	0.0234795	0.288627	2.26554	no informative hits: nan	uncharacterized protein LOC130658021 [Hydractinia symbiolongicarpus]
1163	LOC130649074	1.28745	0.0234917	0.288627	2.26534	NP_001267831.1 3-phosphoinositide-dependent protein kinase 1 [Hydra vulgaris]	3-phosphoinositide-dependent protein kinase 1-like [Hydractinia symbiolongicarpus]
1164	LOC130657501	0.82835	0.0235042	0.288627	2.26514	XP_012561900.1 PREDICTED: autophagy-related protein 2 homolog B isoform X1 [Hydra vulgaris]	autophagy-related protein 2 homolog B-like [Hydractinia symbiolongicarpus]
1165	LOC130630276	1.17624	0.0237344	0.291128	2.2614	XP_012563417.1 PREDICTED: uncharacterized protein LOC101240962 [Hydra vulgaris]	F-box only protein 4-like [Hydractinia symbiolongicarpus]
1166	LOC130648717	0.9608	0.0238581	0.292481	2.25941	XP_012555885.1 PREDICTED: sorting nexin-14-like, partial [Hydra vulgaris]	sorting nexin-14-like [Hydractinia symbiolongicarpus]
1167	LOC130625282	0.746888	0.0239112	0.292969	2.25855	XP_002166131.2 PREDICTED: GRAM domain-containing protein 4-like [Hydra vulgaris]	GRAM domain-containing protein 4-like isoform X1 [Hydractinia symbiolongicarpus]
1168	LOC130655862	0.739644	0.0240405	0.294225	2.25648	XP_012555508.1 PREDICTED: cytoplasmic FMR1-interacting protein 1 homolog [Hydra vulgaris]	cytoplasmic FMR1-interacting protein 1 homolog isoform X1 [Hydractinia symbiolongicarpus]
1169	LOC130640905	1.67686	0.0241261	0.295107	2.25512	XP_029206157.1 cytosolic acyl coenzyme A thioester hydrolase-like [Acropora millepora]	cytosolic acyl coenzyme A thioester hydrolase-like isoform X1 [Hydractinia symbiolongicarpus]
1170	LOC130640928	0.909445	0.0241448	0.295172	2.25482	XP_002165644.2 PREDICTED: uncharacterized protein LOC100209369 [Hydra vulgaris]	uncharacterized protein LOC130640928 isoform X1 [Hydractinia symbiolongicarpus]
1171	LOC130649524	1.67899	0.024285	0.296532	2.25259	no informative hits: nan	uncharacterized protein LOC130649524 [Hydractinia symbiolongicarpus]
1172	LOC130657444	2.91585	0.0244314	0.298011	2.25028	XP_012554724.1 PREDICTED: bone morphogenetic protein 2-like [Hydra vulgaris]	protein decapentaplegic-like [Hydractinia symbiolongicarpus]
1173	LOC130657291	1.71687	0.0244796	0.298434	2.24952	no informative hits: XP_001625715.1 uncharacterized protein LOC5504839 [Nematostella vectensis]	uncharacterized protein LOC130657291 [Hydractinia symbiolongicarpus]
1174	LOC130647061	0.790988	0.0248607	0.302408	2.24356	XP_012553747.1 PREDICTED: cullin-associated NEDD8-dissociated protein 1-like [Hydra vulgaris]	cullin-associated NEDD8-dissociated protein 1-like [Hydractinia symbiolongicarpus]
1175	LOC130649079	1.12029	0.0248839	0.302522	2.2432	XP_012560988.1 PREDICTED: transmembrane channel-like protein 7 isoform X1 [Hydra vulgaris]	transmembrane channel-like protein 3 isoform X1 [Hydractinia symbiolongicarpus]
1176	LOC130656155	0.77454	0.0250813	0.304592	2.24015	XP_002167006.2 PREDICTED: UPF0568 protein C14orf166 homolog [Hydra vulgaris]	RNA transcription, translation and transport factor protein-like [Hydractinia symbiolongicarpus]
1177	LOC130625749	2.09333	0.0250819	0.304592	2.24014	XP_007901312.1 PREDICTED: ciliary neurotrophic factor receptor subunit alpha-like [Callorhinchus milii]	uncharacterized protein LOC130625749 [Hydractinia symbiolongicarpus]
1178	LOC130645487	1.08212	0.0251041	0.304692	2.2398	XP_020916782.1 acrosin [Exaiptasia diaphana]	CUB and peptidase domain-containing protein 2-like isoform X1 [Hydractinia symbiolongicarpus]
1179	LOC130649066	0.789779	0.0251426	0.304822	2.23921	KXJ27465.1 Retrovirus-related Pol polyprotein from transposon 412 [Exaiptasia diaphana]	uncharacterized protein LOC130649066 [Hydractinia symbiolongicarpus]
1180	LOC130624996	0.917086	0.0251792	0.305098	2.23864	XP_012556929.1 PREDICTED: FYVE, RhoGEF and PH domain-containing protein 6-like [Hydra vulgaris]	FYVE, RhoGEF and PH domain-containing protein 6-like isoform X1 [Hydractinia symbiolongicarpus]
1181	LOC130654049	0.406196	0.0254773	0.30786	2.23409	XP_019626345.1 PREDICTED: histone acetyltransferase p300-like isoform X1 [Branchiostoma belcheri]	E3 ubiquitin-protein ligase LRSAM1-like [Hydractinia symbiolongicarpus]
1182	LOC130648924	0.68797	0.0256228	0.309417	2.23188	XP_002156109.2 PREDICTED: luc7-like protein 3, partial [Hydra vulgaris]	luc7-like protein 3 [Hydractinia symbiolongicarpus]
1183	LOC130657038	0.635434	0.0256344	0.309417	2.23171	XP_012556372.1 PREDICTED: splicing factor 3A subunit 3-like [Hydra vulgaris]	splicing factor 3A subunit 3-like [Hydractinia symbiolongicarpus]
1184	LOC130655843	1.04059	0.0256896	0.309748	2.23087	XP_012563566.1 PREDICTED: uncharacterized protein LOC105848137 [Hydra vulgaris]	uncharacterized protein LOC130655843 [Hydractinia symbiolongicarpus]
1185	LOC130612674	1.5363	0.02569	0.309748	2.23087	XP_012557554.1 PREDICTED: glutamate--cysteine ligase regulatory subunit-like [Hydra vulgaris]	glutamate--cysteine ligase regulatory subunit-like isoform X1 [Hydractinia symbiolongicarpus]
1186	LOC130614854	1.96151	0.0257648	0.31045	2.22974	XP_012561454.1 PREDICTED: WD repeat-containing protein 88-like [Hydra vulgaris]	WD repeat-containing protein 88-like [Hydractinia symbiolongicarpus]
1187	LOC130641316	0.874912	0.0257765	0.31045	2.22956	XP_002161439.3 PREDICTED: D-tyrosyl-tRNA(Tyr) deacylase 1-like [Hydra vulgaris]	D-aminoacyl-tRNA deacylase 1-like [Hydractinia symbiolongicarpus]
1188	LOC130656030	1.40933	0.0258325	0.310953	2.22872	no informative hits: XP_011402684.2 PREDICTED: uncharacterized protein LOC105312051 [Amphimedon queenslandica]	uncharacterized protein LOC130656030 isoform X1 [Hydractinia symbiolongicarpus]
1189	LOC130644497	1.09183	0.0258634	0.310985	2.22826	XP_012557001.1 PREDICTED: leucine-rich repeat serine/threonine-protein kinase 2-like [Hydra vulgaris]	leucine-rich repeat serine/threonine-protein kinase 2-like isoform X1 [Hydractinia symbiolongicarpus]
1190	LOC130626202	1.50731	0.02592	0.311495	2.22741	no informative hits: nan	uncharacterized protein LOC130626202 isoform X1 [Hydractinia symbiolongicarpus]
1191	LOC130656249	1.18223	0.0259507	0.311692	2.22695	XP_012558025.1 PREDICTED: pleckstrin homology domain-containing family H member 2-like [Hydra vulgaris]	pleckstrin homology domain-containing family H member 2-like [Hydractinia symbiolongicarpus]
1192	LOC130662407	1.64751	0.0259864	0.311897	2.22641	XP_012561697.1 PREDICTED: uncharacterized protein LOC101239084 [Hydra vulgaris]	uncharacterized protein LOC130662407 [Hydractinia symbiolongicarpus]
1193	LOC130646699	0.535172	0.0260796	0.312727	2.22502	XP_002167814.3 PREDICTED: uncharacterized protein LOC100207912 [Hydra vulgaris]	uncharacterized protein LOC130646699 [Hydractinia symbiolongicarpus]
1194	LOC130621811	0.894828	0.0261338	0.313206	2.22422	XP_032222408.1 semaphorin-5B isoform X2 [Nematostella vectensis]	semaphorin-5B-like [Hydractinia symbiolongicarpus]
1195	LOC130646981	0.479035	0.0263376	0.315476	2.2212	XP_031559003.1 kinesin-like protein KIF13B isoform X1 [Actinia tenebrosa]	kinesin-like protein KIF13A isoform X1 [Hydractinia symbiolongicarpus]
1196	LOC130625281	0.890919	0.0265233	0.317354	2.21846	XP_002159074.2 PREDICTED: E3 ubiquitin-protein ligase PDZRN3-like [Hydra vulgaris]	E3 ubiquitin-protein ligase PDZRN3-B-like isoform X1 [Hydractinia symbiolongicarpus]
1197	LOC130656528	0.964426	0.0265448	0.317438	2.21815	XP_002158257.2 PREDICTED: ankyrin repeat-containing protein kinase A-like [Hydra vulgaris]	uncharacterized protein LOC130656528 [Hydractinia symbiolongicarpus]
1198	LOC130636189	0.439973	0.0269743	0.321873	2.21189	XP_002163602.2 PREDICTED: coatomer subunit delta-like [Hydra vulgaris]	coatomer subunit delta-like [Hydractinia symbiolongicarpus]
1199	LOC130636751	0.429135	0.0270691	0.322828	2.21052	XP_012561506.1 PREDICTED: protein argonaute-2-like [Hydra vulgaris]	protein argonaute-2-like isoform X1 [Hydractinia symbiolongicarpus]
1200	LOC130623637	0.513326	0.0272837	0.325212	2.20743	XP_002154006.1 PREDICTED: serine/arginine-rich splicing factor 6-like [Hydra vulgaris]	serine/arginine-rich splicing factor 4-like [Hydractinia symbiolongicarpus]
1201	LOC130630308	1.06803	0.0273908	0.326177	2.2059	XP_002166926.1 PREDICTED: ribosomal RNA processing protein 36 homolog [Hydra vulgaris]	ribosomal RNA processing protein 36 homolog [Hydractinia symbiolongicarpus]
1202	LOC130630117	0.831521	0.0274156	0.326201	2.20555	XP_002158238.1 PREDICTED: AP-1 complex subunit mu-1-like [Hydra vulgaris]	AP-1 complex subunit mu-1-like [Hydractinia symbiolongicarpus]
1203	LOC130613154	0.970016	0.0274262	0.326201	2.2054	XP_012553622.1 PREDICTED: uncharacterized protein LOC101237827 isoform X1 [Hydra vulgaris]	uncharacterized protein LOC130613154 [Hydractinia symbiolongicarpus]
1204	LOC130654855	0.761105	0.0277509	0.329705	2.20079	XP_002169668.3 PREDICTED: LON peptidase N-terminal domain and RING finger protein 3-like [Hydra vulgaris]	LON peptidase N-terminal domain and RING finger protein 3-like [Hydractinia symbiolongicarpus]
1205	LOC130622874	0.848197	0.0278391	0.330574	2.19955	XP_012556443.1 PREDICTED: myotubularin-related protein 3-like [Hydra vulgaris]	myotubularin-related protein 3-like [Hydractinia symbiolongicarpus]
1206	LOC130644237	1.19419	0.0279154	0.331301	2.19847	XP_012557181.1 PREDICTED: uncharacterized protein LOC100199718 isoform X1 [Hydra vulgaris]	rho GTPase-activating protein 20-like isoform X1 [Hydractinia symbiolongicarpus]
1207	LOC130613867	1.3303	0.0281363	0.333562	2.19538	not in Diamond	other RNA
1208	LOC130612355	0.455541	0.0281537	0.333565	2.19514	XP_012557014.1 PREDICTED: helicase SKI2W-like [Hydra vulgaris]	SKI2 subunit of superkiller complex protein-like [Hydractinia symbiolongicarpus]
1209	LOC130628785	1.1407	0.0281669	0.333565	2.19495	XP_001374581.1 PREDICTED: serine beta-lactamase-like protein LACTB, mitochondrial [Monodelphis domestica]	serine beta-lactamase-like protein LACTB, mitochondrial [Hydractinia symbiolongicarpus]
1210	LOC130625805	1.10601	0.0284232	0.336418	2.1914	XP_012553740.1 PREDICTED: uncharacterized protein LOC101236161 [Hydra vulgaris]	uncharacterized protein LOC130625805 [Hydractinia symbiolongicarpus]
1211	LOC130626062	0.815398	0.0284905	0.336938	2.19046	XP_002166656.2 PREDICTED: RNA-binding protein 5-like [Hydra vulgaris]	RNA-binding protein 5-like isoform X1 [Hydractinia symbiolongicarpus]
1212	LOC130647172	1.12712	0.0285071	0.336938	2.19024	XP_004206107.1 PREDICTED: uncharacterized protein LOC101239318 [Hydra vulgaris]	uncharacterized protein LOC130647172 [Hydractinia symbiolongicarpus]
1213	LOC130641390	1.89609	0.0285132	0.336938	2.19015	XP_002163422.2 PREDICTED: uncharacterized protein LOC100201250 [Hydra vulgaris]	uncharacterized protein LOC130641390 [Hydractinia symbiolongicarpus]
1214	LOC130656051	1.1901	0.0290252	0.342804	2.18314	XP_020905865.1 GREB1-like protein isoform X1 [Exaiptasia diaphana]	GREB1-like protein isoform X1 [Hydractinia symbiolongicarpus]
1215	LOC130628983	0.773629	0.0292087	0.344785	2.18066	XP_002157628.2 PREDICTED: HBS1-like protein [Hydra vulgaris]	HBS1-like protein [Hydractinia symbiolongicarpus]
1216	LOC130647653	0.840621	0.0293745	0.346556	2.17842	XP_012558513.1 PREDICTED: gamma-tubulin complex component 5-like [Hydra vulgaris]	gamma-tubulin complex component 5-like [Hydractinia symbiolongicarpus]
1217	LOC130614789	0.874264	0.0295403	0.348218	2.1762	XP_004212798.2 PREDICTED: maestro heat-like repeat-containing protein family member 1 [Hydra vulgaris]	maestro heat-like repeat-containing protein family member 1 [Hydractinia symbiolongicarpus]
1218	LOC130662591	1.26569	0.0295471	0.348218	2.17611	XP_002170095.3 PREDICTED: protein O-mannosyl-transferase 1-like, partial [Hydra vulgaris]	protein O-mannosyl-transferase 1-like [Hydractinia symbiolongicarpus]
1219	LOC130638112	2.36093	0.0298324	0.351066	2.17231	EDO36105.1 predicted protein, partial [Nematostella vectensis]	mucin-2-like isoform X1 [Hydractinia symbiolongicarpus]
1220	LOC130641620	2.18671	0.0298368	0.351066	2.17225	no informative hits: nan	uncharacterized protein LOC130641620 [Hydractinia symbiolongicarpus]
1221	LOC130649614	0.914316	0.0298738	0.351313	2.17176	XP_012566573.1 PREDICTED: sorting nexin-29-like [Hydra vulgaris]	sorting nexin-29-like isoform X1 [Hydractinia symbiolongicarpus]
1222	LOC130649166	1.3195	0.029927	0.351751	2.17105	XP_028417936.1 histone-lysine N-methyltransferase set-1-like [Dendronephthya gigantea]	histone-lysine N-methyltransferase EZH2-like [Hydractinia symbiolongicarpus]
1223	LOC130648183	1.96894	0.0299751	0.352127	2.17042	XP_002160218.1 PREDICTED: uncharacterized protein LOC100214519 [Hydra vulgaris]	uncharacterized protein LOC130648183 [Hydractinia symbiolongicarpus]
1224	LOC130630202	1.39854	0.0300905	0.353154	2.1689	no informative hits: nan	uncharacterized protein LOC130630202 [Hydractinia symbiolongicarpus]
1225	LOC130655791	1.2209	0.0300947	0.353154	2.16884	XP_002154251.3 PREDICTED: prostatic acid phosphatase-like isoform X2 [Hydra vulgaris]	prostatic acid phosphatase-like isoform X1 [Hydractinia symbiolongicarpus]
1226	LOC130621474	0.714155	0.0302368	0.354632	2.16697	XP_002164768.2 PREDICTED: rho GTPase-activating protein 15-like [Hydra vulgaris]	rho GTPase-activating protein 15-like isoform X1 [Hydractinia symbiolongicarpus]
1227	LOC130614266	0.93202	0.0304241	0.356448	2.16452	XP_012555691.1 PREDICTED: mediator of RNA polymerase II transcription subunit 23-like [Hydra vulgaris]	mediator of RNA polymerase II transcription subunit 23-like [Hydractinia symbiolongicarpus]
1228	LOC130636420	1.16677	0.0305521	0.357757	2.16286	XP_002165274.1 PREDICTED: Down syndrome critical region protein 3-like [Hydra vulgaris]	vacuolar protein sorting-associated protein 26C-like [Hydractinia symbiolongicarpus]
1229	LOC130622904	0.779262	0.0308271	0.360592	2.1593	NP_001296634.1 protein CASP-like [Hydra vulgaris]	protein CASP-like [Hydractinia symbiolongicarpus]
1230	LOC130630653	0.795526	0.0308499	0.360666	2.159	AFK74880.1 transcription factor KLF13 [Hydra vulgaris]	Krueppel-like factor 9 [Hydractinia symbiolongicarpus]
1231	LOC130629811	1.26748	0.030914	0.361031	2.15818	WP_025664670.1 ankyrin repeat domain-containing protein [Aquimarina megaterium]	uncharacterized protein LOC130629811 [Hydractinia symbiolongicarpus]
1232	LOC130648840	0.993458	0.0314717	0.367153	2.15106	XP_002168264.1 PREDICTED: uncharacterized protein LOC100200594 [Hydra vulgaris]	uncharacterized protein LOC130648840 [Hydractinia symbiolongicarpus]
1233	LOC130654191	0.998235	0.0315691	0.367953	2.14982	XP_022807594.1 phospholipid-transporting ATPase IA-like [Stylophora pistillata]	phospholipid-transporting ATPase IA-like isoform X3 [Hydractinia symbiolongicarpus]
1234	LOC130648929	2.55685	0.0317299	0.369443	2.1478	XP_013084748.1 PREDICTED: agrin-like isoform X3 [Biomphalaria glabrata]	NFX1-type zinc finger-containing protein 1 homolog [Hydractinia symbiolongicarpus]
1235	LOC130613071	1.0308	0.0317353	0.369443	2.14773	XP_002158185.3 PREDICTED: E3 ubiquitin-protein ligase HACE1-like [Hydra vulgaris]	E3 ubiquitin-protein ligase HACE1-like [Hydractinia symbiolongicarpus]
1236	LOC130655781	0.522542	0.0319318	0.37114	2.14526	XP_002162732.1 PREDICTED: protein bfr2-like isoform X2 [Hydra vulgaris]	PRKC apoptosis WT1 regulator protein-like [Hydractinia symbiolongicarpus]
1237	LOC130629794	1.1694	0.0319549	0.371211	2.14497	XP_002156531.1 PREDICTED: coiled-coil domain-containing protein 130-like, partial [Hydra vulgaris]	coiled-coil domain-containing protein 130 homolog [Hydractinia symbiolongicarpus]
1238	LOC130654364	0.788827	0.0321352	0.373108	2.14272	no informative hits: VDI41632.1 Hypothetical predicted protein [Mytilus galloprovincialis]	uncharacterized protein LOC130654364 [Hydractinia symbiolongicarpus]
1239	LOC130655706	0.913538	0.0324615	0.376499	2.13868	XP_012563379.1 PREDICTED: SH3 and multiple ankyrin repeat domains protein 2-like [Hydra vulgaris]	SH3 and multiple ankyrin repeat domains protein 2-like [Hydractinia symbiolongicarpus]
1240	LOC130655546	2.15426	0.0325075	0.376833	2.13811	XP_028406523.1 chymotrypsin-like protease CTRL-1 [Dendronephthya gigantea]	serine proteinase stubble-like isoform X1 [Hydractinia symbiolongicarpus]
1241	LOC130646946	1.29412	0.0326046	0.377759	2.13692	XP_012555527.1 PREDICTED: von Willebrand factor D and EGF domain-containing protein-like, partial [Hydra vulgaris]	von Willebrand factor D and EGF domain-containing protein-like isoform X1 [Hydractinia symbiolongicarpus]
1242	LOC130636246	0.838592	0.0327381	0.378906	2.13528	XP_012556019.1 PREDICTED: hemicentin-1-like [Hydra vulgaris]	neural cell adhesion molecule 1-A-like isoform X1 [Hydractinia symbiolongicarpus]
1243	LOC130656143	2.38683	0.0328837	0.38039	2.1335	not in Diamond	other RNA
1244	LOC130636553	1.25737	0.0330488	0.381868	2.13149	no informative hits: nan	uncharacterized protein LOC130636553 [Hydractinia symbiolongicarpus]
1245	LOC130641737	2.32677	0.0330637	0.381868	2.13131	XP_002162533.3 PREDICTED: 4-aminobutyrate aminotransferase, mitochondrial-like [Hydra vulgaris]	4-aminobutyrate aminotransferase, mitochondrial-like [Hydractinia symbiolongicarpus]
1246	LOC130645523	1.04285	0.0335525	0.387107	2.12541	no informative hits: nan	uncharacterized protein LOC130645523 isoform X1 [Hydractinia symbiolongicarpus]
1247	LOC130642881	1.05026	0.0335968	0.387414	2.12488	XP_012567103.1 PREDICTED: eukaryotic translation initiation factor 3 subunit J-like [Hydra vulgaris]	eukaryotic translation initiation factor 3 subunit J-like isoform X2 [Hydractinia symbiolongicarpus]
1248	LOC130649243	1.5467	0.0337126	0.38834	2.12349	XP_013402623.1 E3 ubiquitin-protein ligase TRIM56 isoform X2 [Lingula anatina]	E3 ubiquitin-protein ligase TRIM56-like [Hydractinia symbiolongicarpus]
1249	LOC130629781	1.62111	0.0339598	0.390983	2.12055	XP_012567069.1 PREDICTED: protein patched homolog 2-like [Hydra vulgaris]	protein patched homolog 1-like isoform X1 [Hydractinia symbiolongicarpus]
1250	LOC130655650	1.70968	0.0340052	0.3913	2.12001	no informative hits: nan	uncharacterized protein LOC130655650 [Hydractinia symbiolongicarpus]
1251	LOC130646226	1.37289	0.0341952	0.393281	2.11776	XP_012557181.1 PREDICTED: uncharacterized protein LOC100199718 isoform X1 [Hydra vulgaris]	rho GTPase-activating protein 20-like isoform X1 [Hydractinia symbiolongicarpus]
1252	LOC130635839	0.872457	0.0344679	0.395633	2.11455	no informative hits: nan	uncharacterized protein LOC130635839 [Hydractinia symbiolongicarpus]
1253	LOC130628712	0.815132	0.0344719	0.395633	2.11451	XP_002154488.2 PREDICTED: STAM-binding protein-like [Hydra vulgaris]	STAM-binding protein-like [Hydractinia symbiolongicarpus]
1254	LOC130647857	0.810508	0.0345621	0.396462	2.11345	XP_012555888.1 PREDICTED: AP-3 complex subunit beta-1-like [Hydra vulgaris]	AP-3 complex subunit beta-1-like isoform X2 [Hydractinia symbiolongicarpus]
1255	LOC130646020	0.812925	0.0347392	0.398087	2.11138	XP_008212116.2 ankyrin repeat domain-containing protein 65-like [Nasonia vitripennis]	uncharacterized protein LOC130646020 [Hydractinia symbiolongicarpus]
1256	LOC130644470	0.98707	0.0347401	0.398087	2.11138	XP_012556688.1 PREDICTED: leucine-rich repeat serine/threonine-protein kinase 1-like, partial [Hydra vulgaris]	leucine-rich repeat serine/threonine-protein kinase 1-like isoform X1 [Hydractinia symbiolongicarpus]
1257	LOC130648354	1.04614	0.0348741	0.399414	2.10982	XP_002160902.3 PREDICTED: nudC domain-containing protein 3-like [Hydra vulgaris]	nudC domain-containing protein 3-like [Hydractinia symbiolongicarpus]
1258	LOC130641037	1.09089	0.0353199	0.404309	2.10467	XP_012559546.1 PREDICTED: transmembrane protein 50A-like [Hydra vulgaris]	transmembrane protein 50B-like isoform X1 [Hydractinia symbiolongicarpus]
1259	LOC130622762	0.559838	0.035347	0.404408	2.10436	XP_002161496.1 PREDICTED: uncharacterized protein LOC100209407 isoform X1 [Hydra vulgaris]	AF4/FMR2 family member lilli-like isoform X3 [Hydractinia symbiolongicarpus]
1260	LOC130656346	0.343117	0.0355132	0.406098	2.10246	XP_002159721.2 PREDICTED: zinc finger protein 36, C3H1 type-like 2-B [Hydra vulgaris]	mRNA decay activator protein ZFP36L2-A-like isoform X1 [Hydractinia symbiolongicarpus]
1261	LOC130644805	0.724423	0.0356672	0.407434	2.1007	XP_012559984.1 PREDICTED: poly [ADP-ribose] polymerase 4-like, partial [Hydra vulgaris]	protein mono-ADP-ribosyltransferase PARP4-like isoform X1 [Hydractinia symbiolongicarpus]
1262	LOC130641644	1.03322	0.0366693	0.418228	2.08943	NP_001296678.1 endothelin-converting enzyme 1-like [Hydra vulgaris]	endothelin-converting enzyme homolog [Hydractinia symbiolongicarpus]
1263	LOC130647620	0.521095	0.0369393	0.421089	2.08643	XP_002155087.1 PREDICTED: RNA polymerase II subunit A C-terminal domain phosphatase SSU72-like [Hydra vulgaris]	RNA polymerase II subunit A C-terminal domain phosphatase SSU72-like isoform X1 [Hydractinia symbiolongicarpus]
1264	LOC130648878	1.0256	0.0369685	0.421137	2.08611	XP_004209874.2 PREDICTED: uncharacterized protein LOC101240865 [Hydra vulgaris]	uncharacterized protein LOC130648878 [Hydractinia symbiolongicarpus]
1265	LOC130614763	0.944958	0.0370317	0.421485	2.08541	XP_002164065.3 PREDICTED: uncharacterized protein LOC100206888 [Hydra vulgaris]	enhancer of filamentation 1-like isoform X1 [Hydractinia symbiolongicarpus]
1266	LOC130612994	0.896263	0.03774	0.429102	2.07767	XP_012563370.1 PREDICTED: DNA repair protein REV1-like [Hydra vulgaris]	DNA repair protein REV1-like [Hydractinia symbiolongicarpus]
1267	LOC130622889	0.737873	0.0378109	0.429686	2.0769	no informative hits: nan	uncharacterized protein LOC130622889 isoform X1 [Hydractinia symbiolongicarpus]
1268	LOC130656612	1.3907	0.0381271	0.432607	2.07349	XP_012561993.1 PREDICTED: TNF receptor-associated factor 5-like, partial [Hydra vulgaris]	TNF receptor-associated factor 3-like isoform X1 [Hydractinia symbiolongicarpus]
1269	LOC130621485	0.50268	0.0383829	0.435284	2.07074	XP_002160570.3 PREDICTED: signal transducer and activator of transcription 5A-like [Hydra vulgaris]	signal transducer and activator of transcription 5B-like [Hydractinia symbiolongicarpus]
1270	LOC130630696	1.14866	0.0388183	0.439767	2.06611	XP_019363148.1 PREDICTED: LOW QUALITY PROTEIN: coiled-coil domain-containing protein 78 [Gavialis gangeticus]	coiled-coil domain-containing protein 78-like isoform X1 [Hydractinia symbiolongicarpus]
1271	LOC130648215	0.41615	0.0388653	0.440072	2.06561	no informative hits: nan	uncharacterized protein LOC130648215 isoform X1 [Hydractinia symbiolongicarpus]
1272	LOC130635810	0.784409	0.038929	0.440567	2.06494	not in Diamond	other RNA
1273	LOC130654070	1.02227	0.0390135	0.441031	2.06404	XP_012558109.1 PREDICTED: protein FAM149A-like [Hydra vulgaris]	protein FAM149B1-like isoform X1 [Hydractinia symbiolongicarpus]
1274	LOC130653640	0.933707	0.0397596	0.448808	2.05624	XP_002157228.2 PREDICTED: E3 ubiquitin-protein ligase SH3RF1-like isoform X2 [Hydra vulgaris]	E3 ubiquitin-protein ligase SH3RF1-like [Hydractinia symbiolongicarpus]
1275	LOC130635630	1.94664	0.0398622	0.449505	2.05517	XP_012565930.1 PREDICTED: inactive carboxypeptidase-like protein X2, partial [Hydra vulgaris]	EGF-like repeat and discoidin I-like domain-containing protein 3 [Hydractinia symbiolongicarpus]
1276	LOC130625684	1.0377	0.0399916	0.450501	2.05384	XP_015755585.1 PREDICTED: ATP-dependent DNA helicase PIF7-like [Acropora digitifera]	uncharacterized protein LOC130625684 [Hydractinia symbiolongicarpus]
1277	LOC130628544	0.51069	0.0402423	0.453092	2.05125	XP_012556473.1 PREDICTED: kinesin-like protein KIF21A isoform X1 [Hydra vulgaris]	kinesin-like protein KIF21A isoform X1 [Hydractinia symbiolongicarpus]
1278	LOC130649421	0.672026	0.0403336	0.453691	2.05032	XP_012559507.1 PREDICTED: ubiquitin carboxyl-terminal hydrolase 36-like, partial [Hydra vulgaris]	uncharacterized protein LOC130649421 [Hydractinia symbiolongicarpus]
1279	LOC130645320	0.767092	0.0403368	0.453691	2.05028	XP_002163095.3 PREDICTED: protein SON-like [Hydra vulgaris]	protein SON-like [Hydractinia symbiolongicarpus]
1280	LOC130636081	0.946408	0.0403692	0.453823	2.04995	XP_012556186.1 PREDICTED: uncharacterized protein LOC100212423 [Hydra vulgaris]	uncharacterized protein LOC130636081 [Hydractinia symbiolongicarpus]
1281	LOC130641532	0.983515	0.040923	0.459577	2.04431	no informative hits: nan	triadin-like isoform X1 [Hydractinia symbiolongicarpus]
1282	LOC130636519	0.942144	0.0410144	0.460246	2.04338	XP_002157809.3 PREDICTED: phosphatidylinositol 4,5-bisphosphate 3-kinase catalytic subunit beta isoform-like [Hydra vulgaris]	phosphatidylinositol 4,5-bisphosphate 3-kinase catalytic subunit delta isoform-like [Hydractinia symbiolongicarpus]
1283	LOC130625412	0.610264	0.0410455	0.460246	2.04307	XP_020620845.1 interferon alpha-inducible protein 27, mitochondrial-like [Orbicella faveolata]	interferon alpha-inducible protein 27-like protein 2B isoform X1 [Hydractinia symbiolongicarpus]
1284	LOC130624337	1.54546	0.0411056	0.46027	2.04246	PFX13478.1 UPF0573 protein C2orf70 [Stylophora pistillata]	uncharacterized protein LOC130624337 [Hydractinia symbiolongicarpus]
1285	LOC130657303	1.31934	0.041116	0.46027	2.04236	XP_012563831.1 PREDICTED: WD repeat-containing protein 26-like [Hydra vulgaris]	WD repeat-containing protein 26-like [Hydractinia symbiolongicarpus]
1286	LOC130641376	1.48314	0.0413269	0.462221	2.04024	XP_002161041.3 PREDICTED: E3 ubiquitin-protein ligase NEDD4-like isoform X2 [Hydra vulgaris]	E3 ubiquitin-protein ligase NEDD4-like isoform X1 [Hydractinia symbiolongicarpus]
1287	LOC130622617	1.09299	0.0418054	0.466859	2.03545	XP_002166901.2 PREDICTED: cytochrome P450 20A1-like [Hydra vulgaris]	cytochrome P450 20A1-like [Hydractinia symbiolongicarpus]
1288	LOC130623858	1.13183	0.0419566	0.468076	2.03395	XP_002158571.2 PREDICTED: protein phosphatase 1D-like [Hydra vulgaris]	protein phosphatase 1D-like [Hydractinia symbiolongicarpus]
1289	LOC130644913	0.943495	0.041957	0.468076	2.03395	XP_012563684.1 PREDICTED: acyl-CoA synthetase family member 2, mitochondrial-like [Hydra vulgaris]	medium-chain acyl-CoA ligase ACSF2, mitochondrial-like isoform X1 [Hydractinia symbiolongicarpus]
1290	LOC130621501	1.20173	0.0420927	0.46935	2.0326	XP_025110723.1 7-dehydrocholesterol reductase-like isoform X4 [Pomacea canaliculata]	uncharacterized protein LOC130621501 isoform X1 [Hydractinia symbiolongicarpus]
1291	LOC130630572	1.01412	0.0422489	0.470853	2.03106	XP_012558490.1 PREDICTED: MATH and LRR domain-containing protein PFE0570w-like [Hydra vulgaris]	reticulocyte-binding protein 2-like isoform X1 [Hydractinia symbiolongicarpus]
1292	LOC130636267	0.874442	0.0427298	0.475966	2.02634	XP_022661111.1 zinc finger protein 296-like [Varroa destructor]	myoneurin-like isoform X3 [Hydractinia symbiolongicarpus]
1293	LOC130657924	0.714233	0.0428124	0.476408	2.02554	XP_004206198.2 PREDICTED: uncharacterized protein LOC101239060 [Hydra vulgaris]	uncharacterized protein LOC130657924 isoform X1 [Hydractinia symbiolongicarpus]
1294	LOC130658019	0.836397	0.0430643	0.478967	2.02309	EDO45322.1 predicted protein, partial [Nematostella vectensis]	uncharacterized protein LOC130658019 [Hydractinia symbiolongicarpus]
1295	LOC130654090	0.660408	0.0431095	0.479227	2.02265	XP_022103119.1 NF-X1-type zinc finger protein NFXL1-like isoform X2 [Acanthaster planci]	NF-X1-type zinc finger protein NFXL1-like [Hydractinia symbiolongicarpus]
1296	LOC130645380	1.11198	0.0433456	0.481608	2.02036	XP_012557045.1 PREDICTED: coiled-coil domain-containing protein 149-like [Hydra vulgaris]	coiled-coil domain-containing protein 149-like [Hydractinia symbiolongicarpus]
1297	LOC130662869	1.17532	0.0435634	0.48377	2.01827	XP_002155989.2 PREDICTED: E3 ubiquitin-protein ligase TRIM33-like isoform X1 [Hydra vulgaris]	transcription intermediary factor 1-alpha-like isoform X1 [Hydractinia symbiolongicarpus]
1298	LOC130614841	0.910322	0.0440546	0.488743	2.01357	XP_012561857.1 PREDICTED: piezo-type mechanosensitive ion channel component 2-like [Hydra vulgaris]	piezo-type mechanosensitive ion channel component 2-like isoform X1 [Hydractinia symbiolongicarpus]
1299	LOC130641506	1.24797	0.0444675	0.49208	2.00966	XP_028515785.1 cation channel sperm-associated protein 3 [Exaiptasia diaphana]	cation channel sperm-associated protein 3-like isoform X1 [Hydractinia symbiolongicarpus]
1300	LOC130636517	0.665503	0.0445508	0.492754	2.00887	XP_012566917.1 PREDICTED: E3 SUMO-protein ligase RanBP2-like [Hydra vulgaris]	LOW QUALITY PROTEIN: E3 SUMO-protein ligase RanBP2-like [Hydractinia symbiolongicarpus]
1301	LOC130623000	0.832457	0.044649	0.493365	2.00795	XP_012565304.1 PREDICTED: ester hydrolase C11orf54 homolog [Hydra vulgaris]	ester hydrolase C11orf54 homolog isoform X1 [Hydractinia symbiolongicarpus]
1302	LOC130645822	1.2359	0.0449905	0.496616	2.00474	KAG1714378.1 Protein lifeguard 1 [Nymphon striatum]	uncharacterized protein LOC130645822 [Hydractinia symbiolongicarpus]
1303	LOC130640735	1.30355	0.0452013	0.498441	2.00278	XP_023899345.1 dnaJ-related protein SCJ1-like [Quercus suber]	dnaJ homolog subfamily C member 4-like isoform X1 [Hydractinia symbiolongicarpus]
1304	LOC130645752	0.939288	0.0452515	0.498744	2.00231	XP_012554237.1 PREDICTED: major facilitator superfamily domain-containing protein 10-like [Hydra vulgaris]	BTB/POZ domain-containing protein 8-like isoform X1 [Hydractinia symbiolongicarpus]
1305	LOC130623089	1.67201	0.045359	0.499677	2.00131	no informative hits: XP_032226871.1 uncharacterized protein LOC116610209 [Nematostella vectensis]	uncharacterized protein LOC130623089 [Hydractinia symbiolongicarpus]
1306	LOC130644598	0.766947	0.0455408	0.501428	1.99963	XP_020903745.1 eukaryotic translation initiation factor 2-alpha kinase 3 [Exaiptasia diaphana]	eukaryotic translation initiation factor 2-alpha kinase 3-like [Hydractinia symbiolongicarpus]
1307	LOC130654448	0.929627	0.0455903	0.501537	1.99917	XP_012559766.1 PREDICTED: scm-like with four MBT domains protein 2 [Hydra vulgaris]	MBT domain-containing protein 1-like isoform X2 [Hydractinia symbiolongicarpus]
1308	LOC130621685	0.418872	0.0455963	0.501537	1.99911	XP_012558960.1 PREDICTED: uncharacterized protein LOC100212317 isoform X1 [Hydra vulgaris]	partitioning defective 3 homolog isoform X2 [Hydractinia symbiolongicarpus]
1309	LOC130641800	0.629354	0.0458693	0.504034	1.99659	XP_002166452.3 PREDICTED: pre-mRNA-splicing factor CWC22 homolog [Hydra vulgaris]	pre-mRNA-splicing factor CWC22 homolog [Hydractinia symbiolongicarpus]
1310	LOC130655217	1.85501	0.0461491	0.506855	1.99403	XP_004205501.1 PREDICTED: uncharacterized protein LOC100200388 isoform X1 [Hydra vulgaris]	uncharacterized protein LOC130655217 [Hydractinia symbiolongicarpus]
1311	LOC130644764	2.43328	0.0462667	0.507638	1.99295	XP_002162533.3 PREDICTED: 4-aminobutyrate aminotransferase, mitochondrial-like [Hydra vulgaris]	4-aminobutyrate aminotransferase, mitochondrial-like [Hydractinia symbiolongicarpus]
1312	LOC130629275	0.827191	0.0463748	0.508063	1.99197	XP_012555327.1 PREDICTED: SCF E3 ubiquitin ligase complex F-box protein grrA-like [Hydra vulgaris]	uncharacterized protein LOC130629275 [Hydractinia symbiolongicarpus]
1313	LOC130629669	1.67506	0.0465743	0.509739	1.99015	XP_030569582.1 cytokine receptor [Drosophila novamexicana]	cytokine receptor-like isoform X3 [Hydractinia symbiolongicarpus]
1314	LOC130629684	1.48491	0.0466014	0.509781	1.98991	CRX73266.1 Innexin 10 [Hydra vulgaris]	uncharacterized protein LOC130629684 [Hydractinia symbiolongicarpus]
1315	LOC130654023	0.706122	0.0468185	0.511391	1.98794	XP_002167262.3 PREDICTED: G-protein coupled receptor 64-like, partial [Hydra vulgaris]	uncharacterized protein LOC130654023 isoform X1 [Hydractinia symbiolongicarpus]
1316	LOC130614393	2.09342	0.0472824	0.516051	1.98376	XP_012556339.1 PREDICTED: hydroxylysine kinase-like [Hydra vulgaris]	hydroxylysine kinase-like [Hydractinia symbiolongicarpus]
1317	LOC130636530	1.98572	0.0473013	0.516051	1.98359	XP_002161380.3 PREDICTED: protein ZINC INDUCED FACILITATOR-LIKE 1-like [Hydra vulgaris]	uncharacterized protein LOC130636530 isoform X1 [Hydractinia symbiolongicarpus]
1318	LOC130649248	0.931091	0.0473157	0.516051	1.98346	XP_012556524.1 PREDICTED: ubiquitin carboxyl-terminal hydrolase 22-like [Hydra vulgaris]	ubiquitin carboxyl-terminal hydrolase 22-like [Hydractinia symbiolongicarpus]
1319	LOC130636210	0.37611	0.0474877	0.51767	1.98192	ACN91129.1 allorecognition 2 [Hydractinia symbiolongicarpus]	uncharacterized protein LOC130636210 [Hydractinia symbiolongicarpus]
1320	LOC130648847	1.45619	0.0476248	0.518649	1.9807	XP_002157186.3 PREDICTED: ribosome biogenesis protein TSR3 homolog [Hydra vulgaris]	18S rRNA aminocarboxypropyltransferase-like isoform X1 [Hydractinia symbiolongicarpus]
1321	LOC130623771	1.34384	0.0477577	0.519839	1.97952	XP_031553720.1 RILP-like protein 1 [Actinia tenebrosa]	RILP-like protein 1 isoform X1 [Hydractinia symbiolongicarpus]
1322	LOC130657642	0.902585	0.0479523	0.521698	1.97779	XP_002159142.2 PREDICTED: dr1-associated corepressor-like isoform X1 [Hydra vulgaris]	dr1-associated corepressor-like [Hydractinia symbiolongicarpus]
1323	LOC130622635	1.33479	0.0481198	0.523261	1.97631	KXJ28246.1 F-box/LRR-repeat protein 14 [Exaiptasia diaphana]	uncharacterized protein LOC130622635 isoform X1 [Hydractinia symbiolongicarpus]
1324	LOC130656165	1.69814	0.0485364	0.526645	1.97264	XP_002157097.1 PREDICTED: procollagen-lysine,2-oxoglutarate 5-dioxygenase 1-like [Hydra vulgaris]	procollagen-lysine,2-oxoglutarate 5-dioxygenase 1-like [Hydractinia symbiolongicarpus]
1325	LOC130645250	2.38162	0.0486016	0.526896	1.97207	XP_002159926.2 PREDICTED: lysyl oxidase homolog 4-like [Hydra vulgaris]	lysyl oxidase homolog 3A-like [Hydractinia symbiolongicarpus]
1326	LOC130629278	0.729567	0.0486221	0.526896	1.97189	XP_002161130.2 PREDICTED: LIM domain and actin-binding protein 1-like [Hydra vulgaris]	LIM domain and actin-binding protein 1-like [Hydractinia symbiolongicarpus]
1327	LOC130655249	1.22106	0.0487151	0.527643	1.97108	XP_004207989.1 PREDICTED: sterile alpha motif domain-containing protein 15-like [Hydra vulgaris]	sterile alpha motif domain-containing protein 15-like [Hydractinia symbiolongicarpus]
1328	LOC130644654	1.03577	0.0487922	0.528217	1.9704	XP_012566921.1 PREDICTED: cytosolic purine 5'-nucleotidase, partial [Hydra vulgaris]	cytosolic purine 5'-nucleotidase-like isoform X1 [Hydractinia symbiolongicarpus]
1329	LOC130625383	0.838546	0.0488269	0.528332	1.9701	XP_028516489.1 ER degradation-enhancing alpha-mannosidase-like protein 1 isoform X1 [Exaiptasia diaphana]	ER degradation-enhancing alpha-mannosidase-like protein 1 [Hydractinia symbiolongicarpus]
1330	LOC130649589	1.30266	0.0489714	0.529374	1.96884	XP_012554267.1 PREDICTED: uncharacterized protein LOC100208169, partial [Hydra vulgaris]	tyrosine-protein kinase-like otk [Hydractinia symbiolongicarpus]
1331	LOC130641790	2.47386	0.0491439	0.530976	1.96734	not in Diamond	other RNA
1332	LOC130647624	1.21174	0.0498316	0.537738	1.96141	no informative hits: nan	uncharacterized protein LOC130647624 [Hydractinia symbiolongicarpus]

## Sheet: Cluster 2
	names	logfoldchanges	pvals	pvals_adj	scores	diamond	ncbi_name
0	LOC130613152	5.67113	0	0	132.804	XP_032228798.1 LOW QUALITY PROTEIN: protocadherin Fat 4-like [Nematostella vectensis]	uncharacterized protein LOC130613152 [Hydractinia symbiolongicarpus]
1	LOC130645600	4.35041	0	0	97.2758	no informative hits: nan	uncharacterized protein LOC130645600 [Hydractinia symbiolongicarpus]
2	LOC130649550	4.77228	0	0	80.9922	XP_038582622.1 low choriolytic enzyme-like [Micropterus salmoides]	uncharacterized protein LOC130649550 [Hydractinia symbiolongicarpus]
3	LOC130635997	4.12367	0	0	78.9951	no informative hits: nan	aspartic and glutamic acid-rich protein-like [Hydractinia symbiolongicarpus]
4	LOC130644537	3.78562	0	0	71.5039	XP_002163558.2 PREDICTED: uncharacterized protein LOC100211907 [Hydra vulgaris]	uncharacterized protein LOC130644537 [Hydractinia symbiolongicarpus]
5	LOC130636404	3.31399	0	0	68.0751	XP_002154415.1 PREDICTED: beta-amyloid-like protein [Hydra vulgaris]	amyloid-beta-like protein [Hydractinia symbiolongicarpus]
6	LOC130636689	4.46807	0	0	66.7317	XP_004206050.1 PREDICTED: sequestosome-1-like [Hydra vulgaris]	sequestosome-1-like [Hydractinia symbiolongicarpus]
7	LOC130630398	4.03042	0	0	65.9004	XP_002169604.3 PREDICTED: uncharacterized protein LOC100204304, partial [Hydra vulgaris]	titin-like [Hydractinia symbiolongicarpus]
8	LOC130647263	4.41422	0	0	63.8312	XP_027038453.1 actin-fragmin kinase-like [Pocillopora damicornis]	uncharacterized protein LOC130647263 [Hydractinia symbiolongicarpus]
9	LOC130625328	3.81933	0	0	61.9578	no informative hits: nan	protein starmaker-like [Hydractinia symbiolongicarpus]
10	LOC130625767	4.45008	0	0	61.0057	XP_035624597.1 LOW QUALITY PROTEIN: high choriolytic enzyme 1-like [Oncorhynchus keta]	zinc metalloproteinase nas-32-like [Hydractinia symbiolongicarpus]
11	LOC130614184	4.38252	0	0	60.7474	XP_029203922.1 lactoperoxidase-like isoform X2 [Acropora millepora]	thyroid peroxidase-like [Hydractinia symbiolongicarpus]
12	LOC130645171	3.73173	0	0	59.5552	no informative hits: nan	uncharacterized protein LOC130645171 [Hydractinia symbiolongicarpus]
13	LOC130629545	2.74749	0	0	57.0872	XP_002161300.1 PREDICTED: calreticulin-like [Hydra vulgaris]	calreticulin-like [Hydractinia symbiolongicarpus]
14	LOC130657539	2.25773	0	0	56.5825	XP_002165028.1 PREDICTED: heat shock protein HSP 90-alpha-like [Hydra vulgaris]	heat shock protein HSP 90-alpha-like [Hydractinia symbiolongicarpus]
15	LOC130653947	2.24004	0	0	55.8748	XP_012554628.1 PREDICTED: microtubule-actin cross-linking factor 1-like, partial [Hydra vulgaris]	uncharacterized protein LOC130653947 [Hydractinia symbiolongicarpus]
16	LOC130622201	3.91336	0	0	54.8088	XP_030762369.1 fibulin-1-like [Sitophilus oryzae]	uncharacterized protein LOC130622201 [Hydractinia symbiolongicarpus]
17	LOC130662282	3.45049	0	0	54.7834	XP_004212674.2 PREDICTED: protocadherin Fat 1, partial [Hydra vulgaris]	uncharacterized protein LOC130662282 isoform X1 [Hydractinia symbiolongicarpus]
18	LOC130621828	4.09543	0	0	54.7709	XP_002159349.2 PREDICTED: uncharacterized protein LOC100200627 [Hydra vulgaris]	glycine betaine transporter 1-like [Hydractinia symbiolongicarpus]
19	LOC130630647	4.61184	0	0	53.0552	no informative hits: nan	uncharacterized protein LOC130630647 isoform X1 [Hydractinia symbiolongicarpus]
20	LOC130622934	3.70358	0	0	52.9864	XP_002156977.1 PREDICTED: uncharacterized protein LOC100201344 [Hydra vulgaris]	uncharacterized protein LOC130622934 [Hydractinia symbiolongicarpus]
21	LOC130623591	4.32864	0	0	52.8218	XP_012556001.1 PREDICTED: mucin-3A-like [Hydra vulgaris]	uncharacterized protein LOC130623591 isoform X1 [Hydractinia symbiolongicarpus]
22	LOC130648911	2.43832	0	0	52.8186	EDO36830.1 predicted protein, partial [Nematostella vectensis]	protein disulfide-isomerase 2-like [Hydractinia symbiolongicarpus]
23	LOC130612358	2.54803	0	0	50.7674	XP_002156272.1 PREDICTED: 78 kDa glucose-regulated protein-like [Hydra vulgaris]	endoplasmic reticulum chaperone BiP-like [Hydractinia symbiolongicarpus]
24	LOC130625266	3.38091	0	0	48.5682	no informative hits: nan	glutamic acid-rich protein-like, partial [Hydractinia symbiolongicarpus]
25	LOC130641227	2.72605	0	0	48.4679	XP_002169141.3 PREDICTED: next to BRCA1 gene 1 protein-like, partial [Hydra vulgaris]	uncharacterized protein LOC130641227 [Hydractinia symbiolongicarpus]
26	LOC130614459	4.47104	0	0	47.9242	EDO42052.1 predicted protein, partial [Nematostella vectensis]	lactoperoxidase-like [Hydractinia symbiolongicarpus]
27	LOC130645728	3.74195	0	0	46.906	XP_004206788.2 PREDICTED: low-density lipoprotein receptor-related protein 2-like isoform X1 [Hydra vulgaris]	low-density lipoprotein receptor-related protein 4-like isoform X1 [Hydractinia symbiolongicarpus]
28	LOC130614024	2.37642	0	0	46.2044	no informative hits: CAF1192426.1 unnamed protein product, partial [Didymodactylos carnosus]	uncharacterized protein LOC130614024 [Hydractinia symbiolongicarpus]
29	LOC130657135	3.53878	0	0	44.6877	RDD39041.1 Mucin-like protein, partial [Trichoplax sp. H2]	uncharacterized protein LOC130657135 [Hydractinia symbiolongicarpus]
30	LOC130623383	3.1547	0	0	44.6771	XP_002157650.2 PREDICTED: thioredoxin-like [Hydra vulgaris]	thioredoxin-like [Hydractinia symbiolongicarpus]
31	LOC130614414	3.18538	0	0	44.0227	EDO42052.1 predicted protein, partial [Nematostella vectensis]	eosinophil peroxidase-like [Hydractinia symbiolongicarpus]
32	LOC130654505	3.24116	0	0	43.8873	CAC5418365.1 Adhesion G protein-coupled receptor B2,Coadhesin,Thrombospondin-1,Adhesion G protein-coupled receptor B1,Mucin-like protein,Hemicentin-1,Adhesion G protein-coupled receptor B3,Thrombospondin-2 [Mytilus coruscus]	SCO-spondin-like isoform X1 [Hydractinia symbiolongicarpus]
33	LOC130630290	4.77155	0	0	42.2669	XP_032219705.1 patched domain-containing protein 3 [Nematostella vectensis]	patched domain-containing protein 3-like isoform X1 [Hydractinia symbiolongicarpus]
34	LOC130644698	3.78495	0	0	41.9565	XP_025083839.1 heat shock cognate 71 kDa protein [Pomacea canaliculata]	heat shock cognate 71 kDa protein-like [Hydractinia symbiolongicarpus]
35	LOC130657173	3.9945	0	0	40.9782	no informative hits: nan	uncharacterized protein LOC130657173 [Hydractinia symbiolongicarpus]
36	LOC130624977	4.0198	0	0	39.4675	XP_002165007.3 PREDICTED: leiomodin-3-like [Hydra vulgaris]	trichohyalin-like isoform X1 [Hydractinia symbiolongicarpus]
37	LOC130625885	4.18144	0	0	38.5444	no informative hits: nan	uncharacterized protein LOC130625885 [Hydractinia symbiolongicarpus]
38	LOC130645268	3.76105	0	0	38.4759	no informative hits: nan	transcription initiation factor TFIID subunit 11-like [Hydractinia symbiolongicarpus]
39	LOC130649617	4.43982	0	0	38.3576	XP_002157926.3 PREDICTED: myosin heavy chain, striated muscle-like [Hydra vulgaris]	myosin heavy chain, striated muscle-like [Hydractinia symbiolongicarpus]
40	LOC130626143	3.56012	0	0	37.9344	XP_004209451.1 PREDICTED: transketolase-like protein 2 [Hydra vulgaris]	transketolase-like [Hydractinia symbiolongicarpus]
41	LOC130621426	1.54493	2.78278e-301	1.45394e-298	37.1003	AEM62766.1 heat shock cognate protein 71 [Hydractinia echinata]	heat shock cognate 71 kDa protein-like [Hydractinia symbiolongicarpus]
42	LOC130645117	3.55078	8.44359e-293	4.30898e-290	36.5704	XP_002157259.3 PREDICTED: NADPH oxidase 4-like isoform X1 [Hydra vulgaris]	NADPH oxidase 4-like [Hydractinia symbiolongicarpus]
43	LOC130649072	3.92022	1.09914e-288	5.48173e-286	36.3106	WP_185693724.1 RHS repeat protein [Puniceicoccus vermicola]	uncharacterized protein LOC130649072 [Hydractinia symbiolongicarpus]
44	LOC130624982	2.29467	3.10191e-287	1.51263e-284	36.2186	XP_002157524.1 PREDICTED: endoplasmin-like [Hydra vulgaris]	endoplasmin-like [Hydractinia symbiolongicarpus]
45	LOC130649346	4.1187	3.29216e-279	1.5705e-276	35.7051	not in Diamond	other RNA
46	LOC130645859	2.54648	1.20189e-278	5.61157e-276	35.6689	XP_004206050.1 PREDICTED: sequestosome-1-like [Hydra vulgaris]	keratin, type II cytoskeletal 1-like [Hydractinia symbiolongicarpus]
47	LOC130613202	1.50321	1.60711e-277	7.34715e-275	35.5961	XP_027043737.1 E3 ubiquitin-protein ligase rnf213-alpha-like isoform X1 [Pocillopora damicornis]	E3 ubiquitin-protein ligase RNF213-like isoform X2 [Hydractinia symbiolongicarpus]
48	LOC130655655	3.8128	7.24834e-277	3.24608e-274	35.5538	no informative hits: nan	procyclic form-specific polypeptide B1-alpha-like [Hydractinia symbiolongicarpus]
49	LOC130657558	2.93116	2.06937e-275	9.08203e-273	35.4595	AAA29218.2 tyrosine kinase receptor [Hydra vulgaris]	uncharacterized protein LOC130657558 [Hydractinia symbiolongicarpus]
50	LOC130629124	2.46828	4.21189e-267	1.81227e-264	34.9163	no informative hits: nan	RNA polymerase II-associated factor 1 homolog [Hydractinia symbiolongicarpus]
51	LOC130645266	4.01488	6.93758e-266	2.92766e-263	34.836	no informative hits: nan	uncharacterized protein LOC130645266 [Hydractinia symbiolongicarpus]
52	LOC130655264	2.15989	9.75475e-255	4.03884e-252	34.0918	XP_017570349.2 polyubiquitin-B [Pygocentrus nattereri]	polyubiquitin-C [Hydractinia symbiolongicarpus]
53	LOC130647126	1.44892	1.91818e-247	7.79491e-245	33.596	ADR10432.1 elongation factor 1 alpha [Hydractinia echinata]	elongation factor 1-alpha-like [Hydractinia symbiolongicarpus]
54	LOC130645267	3.86006	1.40431e-239	5.60294e-237	33.0531	no informative hits: nan	uncharacterized protein LOC130645267 [Hydractinia symbiolongicarpus]
55	LOC130625883	4.06034	7.12707e-236	2.79279e-233	32.7942	no informative hits: nan	uncharacterized protein LOC130625883 isoform X1 [Hydractinia symbiolongicarpus]
56	LOC130645686	2.42719	2.64906e-234	1.01984e-231	32.6839	XP_004206050.1 PREDICTED: sequestosome-1-like [Hydra vulgaris]	uncharacterized protein LOC130645686 [Hydractinia symbiolongicarpus]
57	LOC130653946	2.24976	1.88303e-233	7.12433e-231	32.6238	XP_002159321.1 PREDICTED: syntenin-1-like isoform X2 [Hydra vulgaris]	syntenin-1-like [Hydractinia symbiolongicarpus]
58	LOC130625944	2.23287	1.72662e-228	6.31483e-226	32.272	XP_002162760.3 PREDICTED: N-acyl-phosphatidylethanolamine-hydrolyzing phospholipase D-like [Hydra vulgaris]	N-acyl-phosphatidylethanolamine-hydrolyzing phospholipase D-like [Hydractinia symbiolongicarpus]
59	LOC130623459	3.06979	8.3745e-225	3.01262e-222	32.0082	CAJ65510.3 HyTSR1 protein [Hydra vulgaris]	SCO-spondin-like [Hydractinia symbiolongicarpus]
60	LOC130629485	2.7416	5.94291e-221	2.10341e-218	31.7303	XP_001703348.1 predicted protein [Chlamydomonas reinhardtii]	uncharacterized protein LOC130629485 [Hydractinia symbiolongicarpus]
61	LOC130623545	3.93471	1.19735e-216	4.17059e-214	31.4167	XP_025083839.1 heat shock cognate 71 kDa protein [Pomacea canaliculata]	heat shock cognate 71 kDa protein-like [Hydractinia symbiolongicarpus]
62	LOC130614311	3.69932	5.78013e-212	1.98186e-209	31.0719	XP_002154004.3 PREDICTED: glutathione S-transferase-like [Hydra vulgaris]	glutathione S-transferase-like [Hydractinia symbiolongicarpus]
63	LOC130613896	2.60717	3.65882e-210	1.23522e-207	30.9382	PFX34263.1 Fibulin-2 [Stylophora pistillata]	uncharacterized protein LOC130613896 [Hydractinia symbiolongicarpus]
64	LOC130630610	3.36608	5.2443e-209	1.74365e-206	30.8521	XP_020610709.1 spondin-1-like isoform X2 [Orbicella faveolata]	multiple epidermal growth factor-like domains protein 6 [Hydractinia symbiolongicarpus]
65	LOC130632549	3.61164	1.03599e-206	3.39308e-204	30.6805	no informative hits: nan	uncharacterized protein LOC130632549 [Hydractinia symbiolongicarpus]
66	LOC130629089	3.09498	1.37433e-206	4.43503e-204	30.6713	CAJ65510.3 HyTSR1 protein [Hydra vulgaris]	SCO-spondin-like isoform X2 [Hydractinia symbiolongicarpus]
67	LOC130629532	2.80516	7.28542e-205	2.31697e-202	30.5417	no informative hits: CAF1552740.1 unnamed protein product [Didymodactylos carnosus]	uncharacterized protein LOC130629532 [Hydractinia symbiolongicarpus]
68	LOC130621898	3.9576	1.23021e-203	3.85654e-201	30.4491	XP_038061248.1 hematopoietic prostaglandin D synthase-like isoform X3 [Patiria miniata]	glutathione S-transferase A2-like [Hydractinia symbiolongicarpus]
69	LOC130636555	1.51027	8.57408e-202	2.64999e-199	30.3096	NP_001274310.1 uncharacterized protein LOC100205436 [Hydra vulgaris]	soma ferritin-like [Hydractinia symbiolongicarpus]
70	LOC130622938	3.03778	7.92295e-197	2.41474e-194	29.9304	XP_012563310.1 PREDICTED: uncharacterized protein LOC100210520, partial [Hydra vulgaris]	uncharacterized protein LOC130622938 [Hydractinia symbiolongicarpus]
71	LOC130635948	3.32509	8.11984e-194	2.44085e-191	29.6981	XP_002157192.2 PREDICTED: uncharacterized protein LOC100205717 [Hydra vulgaris]	rhamnose-binding lectin-like isoform X1 [Hydractinia symbiolongicarpus]
72	LOC130623296	3.61254	6.77986e-192	2.0105e-189	29.5489	CAJ65510.3 HyTSR1 protein [Hydra vulgaris]	uncharacterized protein LOC130623296 [Hydractinia symbiolongicarpus]
73	LOC130639168	3.77089	3.41095e-191	9.98e-189	29.4943	no informative hits: nan	uncharacterized protein LOC130639168 [Hydractinia symbiolongicarpus]
74	LOC130633409	2.08693	1.1333e-190	3.27224e-188	29.4536	XP_012559126.1 PREDICTED: GAS2-like protein 3 [Hydra vulgaris]	serine-rich adhesin for platelets-like [Hydractinia symbiolongicarpus]
75	LOC130630527	3.56937	1.03034e-182	2.93635e-180	28.8254	XP_012553859.1 PREDICTED: contactin-2-like [Hydra vulgaris]	hemicentin-1-like [Hydractinia symbiolongicarpus]
76	LOC130641799	2.40709	6.16511e-172	1.73445e-169	27.9524	XP_012561216.1 PREDICTED: ATP-binding cassette sub-family A member 3 [Hydra vulgaris]	phospholipid-transporting ATPase ABCA3-like [Hydractinia symbiolongicarpus]
77	LOC130654982	3.71047	9.43055e-172	2.61954e-169	27.9372	no informative hits: nan	cell surface glycoprotein 1-like [Hydractinia symbiolongicarpus]
78	LOC130645595	3.46682	3.82205e-171	1.04839e-168	27.8871	NP_001296602.1 catalase-like [Hydra vulgaris]	catalase-like [Hydractinia symbiolongicarpus]
79	LOC130641779	1.93553	1.62909e-170	4.41342e-168	27.8352	XP_012556529.1 PREDICTED: titin-like [Hydra vulgaris]	titin-like [Hydractinia symbiolongicarpus]
80	LOC130626057	4.00201	5.40611e-160	1.44673e-157	26.952	XP_025083839.1 heat shock cognate 71 kDa protein [Pomacea canaliculata]	heat shock cognate 71 kDa protein-like [Hydractinia symbiolongicarpus]
81	LOC130656515	1.7294	3.04701e-158	8.05586e-156	26.8022	XP_002164044.3 PREDICTED: kinectin-like [Hydra vulgaris]	ribosome-binding protein 1-like isoform X1 [Hydractinia symbiolongicarpus]
82	LOC130647096	2.91219	2.63266e-157	6.87751e-155	26.7217	EDO30444.1 predicted protein, partial [Nematostella vectensis]	uncharacterized protein LOC130647096 [Hydractinia symbiolongicarpus]
83	LOC130628931	3.18335	3.63942e-155	9.39569e-153	26.5369	XP_012555926.1 PREDICTED: gamma-aminobutyric acid type B receptor subunit 2-like [Hydra vulgaris]	gamma-aminobutyric acid type B receptor subunit 2-like isoform X1 [Hydractinia symbiolongicarpus]
84	LOC130649135	2.07136	3.37926e-152	8.62261e-150	26.2785	no informative hits: nan	uncharacterized protein LOC130649135 isoform X1 [Hydractinia symbiolongicarpus]
85	LOC130613201	1.13769	2.27593e-151	5.74057e-149	26.2059	XP_022783818.1 E3 ubiquitin-protein ligase rnf213-alpha-like isoform X1 [Stylophora pistillata]	E3 ubiquitin-protein ligase rnf213-alpha-like isoform X1 [Hydractinia symbiolongicarpus]
86	LOC130629511	1.71807	5.17102e-146	1.28947e-143	25.7317	no informative hits: CAF1547002.1 unnamed protein product, partial [Rotaria sordida]	uncharacterized protein LOC130629511 [Hydractinia symbiolongicarpus]
87	LOC130614650	2.53617	4.09365e-145	1.00934e-142	25.6513	WP_015587726.1 tetratricopeptide repeat protein [Wolbachia endosymbiont of Drosophila simulans]	uncharacterized protein LOC130614650 [Hydractinia symbiolongicarpus]
88	LOC130629548	1.26393	3.67834e-141	8.96861e-139	25.2944	no informative hits: CAF1547002.1 unnamed protein product, partial [Rotaria sordida]	uncharacterized protein LOC130629548 [Hydractinia symbiolongicarpus]
89	LOC130614025	2.14561	1.50037e-140	3.61803e-138	25.2389	no informative hits: CAF3743315.1 unnamed protein product [Rotaria sp. Silwood1]	uncharacterized protein LOC130614025 [Hydractinia symbiolongicarpus]
90	LOC130648801	3.79871	6.36736e-139	1.51875e-136	25.0902	XP_012555614.1 PREDICTED: uncharacterized protein LOC105844041 [Hydra vulgaris]	myb-like protein X [Hydractinia symbiolongicarpus]
91	LOC130655502	3.69581	4.16612e-134	9.83026e-132	24.645	XP_002156354.1 PREDICTED: uncharacterized protein LOC100205674 [Hydra vulgaris]	uncharacterized protein LOC130655502 [Hydractinia symbiolongicarpus]
92	LOC130641244	1.12758	7.04696e-134	1.64509e-131	24.6237	XP_012559738.1 PREDICTED: Y-box factor homolog [Hydra vulgaris]	Y-box-binding protein 1-like [Hydractinia symbiolongicarpus]
93	LOC130654979	3.19314	2.06484e-130	4.76957e-128	24.2979	EDO38470.1 predicted protein, partial [Nematostella vectensis]	uncharacterized protein LOC130654979 [Hydractinia symbiolongicarpus]
94	LOC130614662	4.18605	7.51484e-130	1.71777e-127	24.2447	no informative hits: nan	uncharacterized protein LOC130614662 [Hydractinia symbiolongicarpus]
95	LOC130655204	1.15908	9.14436e-130	2.0687e-127	24.2366	XP_002162030.3 PREDICTED: uncharacterized protein LOC100201306 [Hydra vulgaris]	nuclear anchorage protein 1-like [Hydractinia symbiolongicarpus]
96	LOC130620013	1.1092	3.46279e-129	7.75382e-127	24.1817	not in Diamond	other RNA
97	LOC130644374	3.81202	8.32391e-128	1.84505e-125	24.0501	XP_002166403.1 PREDICTED: high choriolytic enzyme 1-like [Hydra vulgaris]	astacin-like [Hydractinia symbiolongicarpus]
98	LOC130656284	2.41173	3.47528e-126	7.62615e-124	23.8947	XP_002159365.3 PREDICTED: TNF receptor-associated factor 5-like [Hydra vulgaris]	TNF receptor-associated factor 3-like isoform X1 [Hydractinia symbiolongicarpus]
99	LOC130623464	3.35889	4.55591e-120	9.8985e-118	23.2988	XP_002168781.3 PREDICTED: uncharacterized protein LOC100202569 [Hydra vulgaris]	uncharacterized protein LOC130623464 isoform X1 [Hydractinia symbiolongicarpus]
100	LOC130623429	2.29043	9.4267e-120	2.02803e-117	23.2677	XP_002161209.1 PREDICTED: fructose-bisphosphate aldolase A-like [Hydra vulgaris]	fructose-bisphosphate aldolase-like [Hydractinia symbiolongicarpus]
101	LOC130619429	1.02847	4.78808e-119	1.02009e-116	23.1978	not in Diamond	other RNA
102	LOC130612254	1.94882	5.12582e-117	1.08155e-114	22.9959	XP_012564980.1 PREDICTED: NFX1-type zinc finger-containing protein 1-like [Hydra vulgaris]	NFX1-type zinc finger-containing protein 1-like isoform X1 [Hydractinia symbiolongicarpus]
103	LOC130622288	3.84224	4.05174e-115	8.46776e-113	22.8054	XP_002154994.2 PREDICTED: uncharacterized protein LOC100203209 [Hydra vulgaris]	uncharacterized protein LOC130622288 [Hydractinia symbiolongicarpus]
104	LOC130623744	3.29063	3.43122e-114	7.10328e-112	22.7117	PFX32294.1 Contactin-associated protein 1 [Stylophora pistillata]	uncharacterized protein LOC130623744 [Hydractinia symbiolongicarpus]
105	LOC130654049	2.67289	9.19844e-113	1.88645e-110	22.5667	XP_019626345.1 PREDICTED: histone acetyltransferase p300-like isoform X1 [Branchiostoma belcheri]	E3 ubiquitin-protein ligase LRSAM1-like [Hydractinia symbiolongicarpus]
106	LOC130641601	2.70287	1.93198e-110	3.92549e-108	22.329	XP_002161527.2 PREDICTED: 6-phosphogluconate dehydrogenase, decarboxylating [Hydra vulgaris]	6-phosphogluconate dehydrogenase, decarboxylating-like [Hydractinia symbiolongicarpus]
107	LOC130645321	2.97519	3.29727e-110	6.6381e-108	22.3051	CRX73266.1 Innexin 10 [Hydra vulgaris]	innexin inx4-like [Hydractinia symbiolongicarpus]
108	LOC130647815	3.76527	3.81432e-110	7.60921e-108	22.2986	CRX73266.1 Innexin 10 [Hydra vulgaris]	innexin inx3-like [Hydractinia symbiolongicarpus]
109	LOC130619184	0.978473	2.0964e-107	4.14446e-105	22.0144	not in Diamond	other RNA
110	LOC130654470	2.84649	3.4884e-106	6.83478e-104	21.8866	no informative hits: XP_027049561.1 uncharacterized protein LOC113677014 isoform X2 [Pocillopora damicornis]	uncharacterized protein LOC130654470 [Hydractinia symbiolongicarpus]
111	LOC130626102	3.76102	9.65235e-105	1.87444e-102	21.7346	XP_002154275.1 PREDICTED: 5-aminolevulinate synthase, erythroid-specific, mitochondrial-like [Hydra vulgaris]	5-aminolevulinate synthase, erythroid-specific, mitochondrial-like [Hydractinia symbiolongicarpus]
112	LOC130647802	3.6542	2.1782e-104	4.19285e-102	21.6972	XP_040198536.1 migration and invasion enhancer 1-like, partial [Rana temporaria]	migration and invasion enhancer 1-like [Hydractinia symbiolongicarpus]
113	LOC130654617	1.82403	1.2572e-102	2.39896e-100	21.5099	XP_002168044.1 PREDICTED: 97 kDa heat shock protein [Hydra vulgaris]	heat shock protein 105 kDa-like [Hydractinia symbiolongicarpus]
114	LOC130641742	2.26386	3.50509e-102	6.63066e-100	21.4623	XP_012559215.1 PREDICTED: low-density lipoprotein receptor-related protein 4-like, partial [Hydra vulgaris]	low-density lipoprotein receptor-related protein 1-like [Hydractinia symbiolongicarpus]
115	LOC130625035	2.88838	6.2159e-102	1.16583e-99	21.4356	XP_002154484.3 PREDICTED: multidrug resistance protein 1 [Hydra vulgaris]	ATP-dependent translocase ABCB1-like isoform X1 [Hydractinia symbiolongicarpus]
116	LOC130645014	1.5227	3.93329e-101	7.31459e-99	21.3496	XP_012565763.1 PREDICTED: cleavage stimulation factor subunit 2-like [Hydra vulgaris]	cleavage stimulation factor subunit 2-like isoform X1 [Hydractinia symbiolongicarpus]
117	LOC130641427	2.54462	1.22028e-100	2.25025e-98	21.2966	XP_027058098.1 VWFA and cache domain-containing protein 1-like [Pocillopora damicornis]	VWFA and cache domain-containing protein 1-like [Hydractinia symbiolongicarpus]
118	LOC130614653	2.83813	3.58628e-99	6.55811e-97	21.1376	not in Diamond	other RNA
119	LOC130655492	3.16928	1.57956e-95	2.86463e-93	20.7378	no informative hits: XP_020910101.1 uncharacterized protein LOC110247949 [Exaiptasia diaphana]	uncharacterized protein LOC130655492 isoform X1 [Hydractinia symbiolongicarpus]
120	LOC130641759	1.97388	1.55787e-94	2.77934e-92	20.6274	PFX29095.1 Matrilin-2 [Stylophora pistillata]	uncharacterized protein LOC130641759 isoform X1 [Hydractinia symbiolongicarpus]
121	LOC130625654	3.46333	2.13129e-93	3.77169e-91	20.5005	no informative hits: nan	uncharacterized protein LOC130625654 [Hydractinia symbiolongicarpus]
122	LOC130646907	0.915059	1.24436e-92	2.1845e-90	20.4144	XP_002157788.1 PREDICTED: translation elongation factor 2-like [Hydra vulgaris]	elongation factor 2-like [Hydractinia symbiolongicarpus]
123	LOC130656779	1.0238	4.97573e-92	8.66566e-90	20.3466	AAX31660.1 putative bzip transcription factor C/EBP, partial [Hydractinia echinata]	uncharacterized protein LOC130656779 [Hydractinia symbiolongicarpus]
124	LOC130640935	1.19899	1.68632e-91	2.91375e-89	20.2867	XP_002162778.1 PREDICTED: vigilin [Hydra vulgaris]	vigilin-like [Hydractinia symbiolongicarpus]
125	LOC130623767	2.40545	6.79679e-87	1.15619e-84	19.7584	XP_031558215.1 fibulin-1-like [Actinia tenebrosa]	uncharacterized protein LOC130623767 [Hydractinia symbiolongicarpus]
126	LOC130662808	3.67358	8.93741e-87	1.50863e-84	19.7445	XP_023804978.1 IgGFc-binding protein isoform X2 [Oryzias latipes]	uncharacterized protein LOC130662808 [Hydractinia symbiolongicarpus]
127	LOC130635824	4.10906	3.09882e-85	5.19088e-83	19.5646	XP_002154876.3 PREDICTED: uncharacterized protein LOC100205872 [Hydra vulgaris]	uncharacterized protein LOC130635824 [Hydractinia symbiolongicarpus]
128	LOC130641505	3.17433	7.83184e-81	1.30198e-78	19.0408	XP_012563767.1 PREDICTED: calcium/calmodulin-dependent protein kinase type IV-like [Hydra vulgaris]	death-associated protein kinase 3-like isoform X1 [Hydractinia symbiolongicarpus]
129	LOC130647804	0.848016	9.14767e-80	1.5093e-77	18.9116	XP_002156904.1 PREDICTED: polyadenylate-binding protein 4-like [Hydra vulgaris]	polyadenylate-binding protein 4-like [Hydractinia symbiolongicarpus]
130	LOC130612346	2.64621	1.48867e-78	2.43787e-76	18.764	no informative hits: nan	uncharacterized protein LOC130612346 [Hydractinia symbiolongicarpus]
131	LOC130649433	0.94147	1.68142e-78	2.73312e-76	18.7575	ADR10434.1 non-muscle actin II [Hydractinia echinata]	actin, non-muscle 6.2 [Hydractinia symbiolongicarpus]
132	LOC130636502	3.23146	6.23541e-78	1.0061e-75	18.6877	not in Diamond	other RNA
133	LOC130654949	1.91147	7.64335e-78	1.22428e-75	18.6768	not in Diamond	other RNA
134	LOC130630664	2.35363	3.23039e-76	5.09983e-74	18.4759	ADI56235.1 receptor tyrosine kinase-like orphan receptor, partial [Hydra vulgaris]	inactive tyrosine-protein kinase transmembrane receptor ROR1-like isoform X1 [Hydractinia symbiolongicarpus]
135	LOC130657422	4.10437	2.44288e-75	3.82904e-73	18.3664	no informative hits: XP_015777352.1 PREDICTED: uncharacterized skeletal organic matrix protein 8-like [Acropora digitifera]	uncharacterized protein LOC130657422 [Hydractinia symbiolongicarpus]
136	LOC130625902	1.96837	1.0644e-73	1.65654e-71	18.1603	XP_002160438.2 PREDICTED: serine/threonine-protein kinase WNK3-like, partial [Hydra vulgaris]	serine/threonine-protein kinase WNK4-like [Hydractinia symbiolongicarpus]
137	LOC130628532	3.36632	5.74939e-71	8.88483e-69	17.8116	not in Diamond	other RNA
138	LOC130645805	3.30839	4.77084e-70	7.32107e-68	17.6927	EDO45054.1 predicted protein [Nematostella vectensis]	cell death-inducing p53-target protein 1 homolog isoform X1 [Hydractinia symbiolongicarpus]
139	LOC130645300	1.82815	5.50082e-70	8.38263e-68	17.6847	NP_001296684.1 cathepsin L1-like precursor [Hydra vulgaris]	procathepsin L-like [Hydractinia symbiolongicarpus]
140	LOC130614363	1.65977	4.57105e-69	6.91774e-67	17.5649	XP_002158197.1 PREDICTED: phosphoenolpyruvate carboxykinase [GTP], mitochondrial-like [Hydra vulgaris]	phosphoenolpyruvate carboxykinase, cytosolic [GTP]-like isoform X1 [Hydractinia symbiolongicarpus]
141	LOC130625713	3.28294	4.21212e-68	6.33087e-66	17.4385	no informative hits: nan	aspartic and glutamic acid-rich protein-like [Hydractinia symbiolongicarpus]
142	LOC130622403	1.04944	7.99856e-68	1.19402e-65	17.4018	XP_012561761.1 PREDICTED: integrin beta-2-like [Hydra vulgaris]	integrin beta-1-A-like isoform X1 [Hydractinia symbiolongicarpus]
143	LOC130636264	3.41217	2.82719e-66	4.19188e-64	17.1964	XP_004206684.2 PREDICTED: uncharacterized protein LOC100198634 [Hydra vulgaris]	probable dehydratase YbiW [Hydractinia symbiolongicarpus]
144	LOC130633962	1.15159	1.00093e-65	1.47412e-63	17.1229	XP_004256314.1 actophorin, putative [Entamoeba invadens IP1]	actophorin-like [Hydractinia symbiolongicarpus]
145	LOC130653962	1.19458	1.34993e-65	1.97486e-63	17.1055	XP_002160800.3 PREDICTED: prosaposin-like isoform X1 [Hydra vulgaris]	prosaposin-like isoform X4 [Hydractinia symbiolongicarpus]
146	LOC130649147	0.79438	1.36507e-64	1.98378e-62	16.9702	XP_031554159.1 40S ribosomal protein S2 [Actinia tenebrosa]	40S ribosomal protein S2-like [Hydractinia symbiolongicarpus]
147	LOC130630292	1.39105	1.17747e-62	1.69989e-60	16.7064	XP_020897533.1 patched domain-containing protein 3 [Exaiptasia diaphana]	patched domain-containing protein 3-like isoform X1 [Hydractinia symbiolongicarpus]
148	LOC130641826	0.965417	6.56129e-62	9.41052e-60	16.6036	XP_002154484.3 PREDICTED: multidrug resistance protein 1 [Hydra vulgaris]	ATP-dependent translocase ABCB1-like isoform X1 [Hydractinia symbiolongicarpus]
149	LOC130645426	1.34401	9.62076e-62	1.3709e-59	16.5806	XP_012559389.1 PREDICTED: afadin [Hydra vulgaris]	afadin-like isoform X1 [Hydractinia symbiolongicarpus]
150	LOC130656451	2.23822	3.91455e-61	5.54199e-59	16.4961	KXJ22756.1 Lysine-specific demethylase 8 [Exaiptasia diaphana]	uncharacterized protein LOC130656451 [Hydractinia symbiolongicarpus]
151	LOC130657609	0.998528	9.20104e-61	1.29428e-58	16.4444	PFX16358.1 Fibulin-5 [Stylophora pistillata]	uncharacterized protein LOC130657609 [Hydractinia symbiolongicarpus]
152	LOC130640879	3.00135	2.0768e-59	2.90275e-57	16.2545	XP_027058093.1 VWFA and cache domain-containing protein 1-like [Pocillopora damicornis]	VWFA and cache domain-containing protein 1-like [Hydractinia symbiolongicarpus]
153	LOC130622633	1.75145	1.25461e-58	1.74248e-56	16.1439	XP_002160171.2 PREDICTED: GRIP and coiled-coil domain-containing protein 2-like [Hydra vulgaris]	tax1-binding protein 1 homolog isoform X2 [Hydractinia symbiolongicarpus]
154	LOC130635635	4.04173	1.7408e-57	2.40253e-55	15.9807	XP_002157326.3 PREDICTED: arachidonate 5-lipoxygenase-like [Hydra vulgaris]	polyunsaturated fatty acid 5-lipoxygenase-like isoform X1 [Hydractinia symbiolongicarpus]
155	LOC130628765	0.739863	1.99511e-57	2.7363e-55	15.9722	NP_001274309.1 14-3-3 protein gamma-like [Hydra vulgaris]	14-3-3 protein zeta/delta-like [Hydractinia symbiolongicarpus]
156	LOC130645615	1.42582	4.41006e-57	6.01082e-55	15.9227	XP_002155290.1 PREDICTED: early growth response protein 1-B-like [Hydra vulgaris]	early growth response protein 1-like [Hydractinia symbiolongicarpus]
157	LOC130645287	1.09338	9.68948e-57	1.31251e-54	15.8734	XP_002170154.2 PREDICTED: 5-hydroxytryptamine receptor 4-like [Hydra vulgaris]	neuropeptides capa receptor-like isoform X3 [Hydractinia symbiolongicarpus]
158	LOC130645447	1.93391	1.20905e-56	1.6277e-54	15.8595	no informative hits: nan	uncharacterized protein LOC130645447 isoform X1 [Hydractinia symbiolongicarpus]
159	LOC130636045	1.97411	6.20749e-56	8.30593e-54	15.7564	XP_002162294.1 PREDICTED: hypoxia up-regulated protein 1-like [Hydra vulgaris]	hypoxia up-regulated protein 1-like isoform X1 [Hydractinia symbiolongicarpus]
160	LOC130613727	3.28363	6.05839e-55	8.05729e-53	15.6117	XP_031552607.1 glucose-6-phosphate isomerase-like [Actinia tenebrosa]	glucose-6-phosphate isomerase-like isoform X1 [Hydractinia symbiolongicarpus]
161	LOC130625625	0.717846	3.22044e-54	4.2317e-52	15.5048	no informative hits: nan	neuroblast differentiation-associated protein AHNAK-like isoform X1 [Hydractinia symbiolongicarpus]
162	LOC130644464	1.36904	3.97731e-54	5.19513e-52	15.4912	XP_012561531.1 PREDICTED: ATP-binding cassette sub-family A member 2-like, partial [Hydra vulgaris]	retinal-specific phospholipid-transporting ATPase ABCA4-like [Hydractinia symbiolongicarpus]
163	LOC130625594	1.3899	6.49927e-54	8.43905e-52	15.4596	XP_012564379.1 PREDICTED: E3 ubiquitin-protein ligase HUWE1-like [Hydra vulgaris]	E3 ubiquitin-protein ligase HUWE1-like [Hydractinia symbiolongicarpus]
164	LOC130655407	0.791622	6.67344e-54	8.61423e-52	15.4579	XP_002163418.3 PREDICTED: cytoplasmic dynein 1 heavy chain 1-like [Hydra vulgaris]	cytoplasmic dynein 1 heavy chain 1-like [Hydractinia symbiolongicarpus]
165	LOC130661892	0.690779	2.04287e-52	2.62156e-50	15.2359	not in Diamond	other RNA
166	LOC130617470	2.32556	5.12193e-52	6.53463e-50	15.1757	not in Diamond	other RNA
167	LOC130645470	3.0733	1.10119e-51	1.3968e-49	15.1254	XP_012554972.1 PREDICTED: endothelin-converting enzyme 1-like [Hydra vulgaris]	endothelin-converting enzyme homolog [Hydractinia symbiolongicarpus]
168	LOC130628704	1.16803	1.46363e-51	1.84585e-49	15.1067	no informative hits: nan	acidic leucine-rich nuclear phosphoprotein 32 family member B-like [Hydractinia symbiolongicarpus]
169	LOC130640646	2.53396	2.72451e-51	3.41637e-49	15.0657	XP_002160150.2 PREDICTED: protein disulfide-isomerase A3-like [Hydra vulgaris]	protein disulfide-isomerase A3-like [Hydractinia symbiolongicarpus]
170	LOC130655118	2.86162	3.39672e-51	4.2351e-49	15.0511	XP_012555685.1 PREDICTED: uncharacterized protein LOC105844076 [Hydra vulgaris]	uncharacterized protein LOC130655118 [Hydractinia symbiolongicarpus]
171	LOC130636448	2.37447	2.5208e-50	3.12522e-48	14.9179	no informative hits: nan	uncharacterized protein LOC130636448 isoform X1 [Hydractinia symbiolongicarpus]
172	LOC130662463	1.72974	3.09717e-50	3.81822e-48	14.9042	XP_002165348.1 PREDICTED: CD151 antigen-like [Hydra vulgaris]	CD151 antigen-like [Hydractinia symbiolongicarpus]
173	LOC130613622	1.51733	2.09216e-49	2.56482e-47	14.776	KAG1664214.1 Cathepsin L [Nymphon striatum]	uncharacterized protein LOC130613622 [Hydractinia symbiolongicarpus]
174	LOC130648800	2.84784	2.11588e-49	2.57949e-47	14.7752	XP_012555614.1 PREDICTED: uncharacterized protein LOC105844041 [Hydra vulgaris]	uncharacterized protein LOC130648800 [Hydractinia symbiolongicarpus]
175	LOC130636726	1.34378	6.12695e-49	7.42816e-47	14.7034	XP_012560944.1 PREDICTED: GRIP and coiled-coil domain-containing protein 2-like [Hydra vulgaris]	GRIP and coiled-coil domain-containing protein 2-like isoform X1 [Hydractinia symbiolongicarpus]
176	LOC130629629	1.06371	2.10526e-48	2.53834e-46	14.6196	XP_020621626.1 profilin isoform X2 [Orbicella faveolata]	profilin-like [Hydractinia symbiolongicarpus]
177	LOC130621180	2.96766	1.16109e-47	1.39229e-45	14.5029	XP_033112827.1 tubulin alpha-1 chain-like [Anneissia japonica]	tubulin alpha-1 chain-like [Hydractinia symbiolongicarpus]
178	LOC130644705	2.32132	1.4319e-47	1.7077e-45	14.4885	no informative hits: WP_145440667.1 hypothetical protein [Gimesia chilikensis]	uncharacterized protein LOC130644705 isoform X1 [Hydractinia symbiolongicarpus]
179	LOC130625297	1.46638	2.84017e-47	3.36891e-45	14.4414	XP_004209319.2 PREDICTED: sortilin-like [Hydra vulgaris]	sortilin-like [Hydractinia symbiolongicarpus]
180	LOC130614000	2.26409	3.36694e-47	3.97226e-45	14.4297	XP_002161904.3 PREDICTED: uncharacterized protein LOC100211951 [Hydra vulgaris]	membrane-spanning 4-domains subfamily A member 8-like [Hydractinia symbiolongicarpus]
181	LOC130626073	3.40643	3.60604e-47	4.2316e-45	14.4249	no informative hits: nan	uncharacterized protein LOC130626073 [Hydractinia symbiolongicarpus]
182	LOC130649112	1.21511	1.4702e-45	1.71607e-43	14.1668	ADR10434.1 non-muscle actin II [Hydractinia echinata]	actin, non-muscle 6.2 [Hydractinia symbiolongicarpus]
183	LOC130644650	1.23478	2.65987e-45	3.08826e-43	14.1251	XP_002159977.2 PREDICTED: stress-70 protein, mitochondrial-like [Hydra vulgaris]	stress-70 protein, mitochondrial-like [Hydractinia symbiolongicarpus]
184	LOC130617702	0.646132	2.78793e-45	3.21992e-43	14.1218	not in Diamond	other RNA
185	LOC130630611	3.40815	6.39088e-45	7.34249e-43	14.0632	no informative hits: nan	multiple epidermal growth factor-like domains protein 6 [Hydractinia symbiolongicarpus]
186	LOC130653916	1.63119	6.92e-45	7.90898e-43	14.0576	CCH23130.1 cysteine and glycine-rich protein [Clytia hemisphaerica]	cysteine and glycine-rich protein 3-like [Hydractinia symbiolongicarpus]
187	LOC130630433	0.723989	7.68597e-45	8.73891e-43	14.0502	XP_002157151.1 PREDICTED: 60S ribosomal protein L4-B-like [Hydra vulgaris]	60S ribosomal protein L4-like [Hydractinia symbiolongicarpus]
188	LOC130624198	1.97071	3.62891e-44	4.10478e-42	13.9398	no informative hits: nan	tropomyosin-2-like [Hydractinia symbiolongicarpus]
189	LOC130614868	2.03592	4.51198e-44	5.07748e-42	13.9243	ABD95939.1 rhamnospondin 1 [Hydractinia symbiolongicarpus]	coadhesin-like [Hydractinia symbiolongicarpus]
190	LOC130621183	1.64934	4.83844e-44	5.41708e-42	13.9193	no informative hits: XP_036374241.1 uncharacterized protein LOC118770587 [Megalops cyprinoides]	uncharacterized protein LOC130621183 [Hydractinia symbiolongicarpus]
191	LOC130636140	3.30282	1.04676e-43	1.166e-41	13.864	XP_002160625.2 PREDICTED: filamin-A-like [Hydra vulgaris]	filamin-A-like [Hydractinia symbiolongicarpus]
192	LOC130625605	2.86192	2.15922e-43	2.39303e-41	13.8119	WP_109437433.1 fibronectin type III domain-containing protein [Aquimarina sp. AU119]	latent-transforming growth factor beta-binding protein 4-like [Hydractinia symbiolongicarpus]
193	LOC130621899	4.15482	3.68427e-43	4.06269e-41	13.7734	CAC5373723.1 HPGDS [Mytilus coruscus]	glutathione S-transferase A2-like [Hydractinia symbiolongicarpus]
194	LOC130656331	2.70115	4.34401e-43	4.76625e-41	13.7615	XP_012557555.1 PREDICTED: neogenin-like [Hydra vulgaris]	neogenin-like isoform X1 [Hydractinia symbiolongicarpus]
195	LOC130624305	3.00136	5.87265e-43	6.41142e-41	13.7397	XP_002157812.1 PREDICTED: SCO-spondin-like, partial [Hydra vulgaris]	A disintegrin and metalloproteinase with thrombospondin motifs adt-1-like [Hydractinia symbiolongicarpus]
196	LOC130630657	2.98248	7.26885e-43	7.89642e-41	13.7242	XP_004207490.2 PREDICTED: uncharacterized protein LOC101237440 [Hydra vulgaris]	uncharacterized protein LOC130630657 [Hydractinia symbiolongicarpus]
197	LOC130625936	3.81877	7.99895e-43	8.64675e-41	13.7173	XP_002166403.1 PREDICTED: high choriolytic enzyme 1-like [Hydra vulgaris]	zinc metalloproteinase nas-6-like [Hydractinia symbiolongicarpus]
198	LOC130656625	3.50381	9.64598e-43	1.0376e-40	13.7037	no informative hits: nan	uncharacterized protein LOC130656625 [Hydractinia symbiolongicarpus]
199	LOC130641410	1.35555	8.93898e-42	9.56863e-40	13.5411	XP_012554696.1 PREDICTED: sacsin-like [Hydra vulgaris]	sacsin-like [Hydractinia symbiolongicarpus]
200	LOC130643561	2.48629	1.51391e-41	1.61268e-39	13.5024	XP_002160150.2 PREDICTED: protein disulfide-isomerase A3-like [Hydra vulgaris]	protein disulfide-isomerase A3-like [Hydractinia symbiolongicarpus]
201	LOC130624179	1.1664	5.12279e-41	5.43065e-39	13.4123	XP_012562665.1 PREDICTED: ABC transporter B family member 1-like, partial [Hydra vulgaris]	uncharacterized protein LOC130624179 [Hydractinia symbiolongicarpus]
202	LOC130628393	0.668724	7.90477e-41	8.33954e-39	13.3801	KXJ10812.1 E3 ubiquitin-protein ligase DZIP3 [Exaiptasia diaphana]	uncharacterized protein LOC130628393 [Hydractinia symbiolongicarpus]
203	LOC130635644	1.64971	1.4107e-40	1.48117e-38	13.337	AAC63362.1 head-activator binding protein precursor [Hydra viridissima]	sortilin-related receptor-like isoform X1 [Hydractinia symbiolongicarpus]
204	LOC130645172	3.24872	1.65851e-40	1.73307e-38	13.3249	not in Diamond	other RNA
205	LOC130613533	3.3807	5.61241e-40	5.83691e-38	13.2336	XP_002165068.2 PREDICTED: peptide methionine sulfoxide reductase-like, partial [Hydra vulgaris]	peptide methionine sulfoxide reductase-like [Hydractinia symbiolongicarpus]
206	LOC130657505	1.91525	1.51593e-39	1.56913e-37	13.1587	AWP20966.1 putative SCO-spondin-like [Scophthalmus maximus]	thrombospondin-2-like [Hydractinia symbiolongicarpus]
207	LOC130636590	2.33556	1.70477e-39	1.75632e-37	13.1499	XP_021362538.1 muscle, skeletal receptor tyrosine protein kinase-like isoform X3 [Mizuhopecten yessoensis]	muscle, skeletal receptor tyrosine protein kinase-like isoform X1 [Hydractinia symbiolongicarpus]
208	LOC130629617	0.672283	2.60629e-39	2.67255e-37	13.1177	XP_012553574.1 PREDICTED: putative uncharacterized protein DDB_G0282133 [Hydra vulgaris]	uncharacterized protein LOC130629617 isoform X1 [Hydractinia symbiolongicarpus]
209	LOC130645040	0.888495	3.45695e-39	3.52834e-37	13.0963	XP_002156159.1 PREDICTED: eukaryotic peptide chain release factor subunit 1-like [Hydra vulgaris]	eukaryotic peptide chain release factor subunit 1 isoform X1 [Hydractinia symbiolongicarpus]
210	LOC130629701	0.814069	5.33439e-39	5.41935e-37	13.0633	KXJ10812.1 E3 ubiquitin-protein ligase DZIP3 [Exaiptasia diaphana]	uncharacterized protein LOC130629701 [Hydractinia symbiolongicarpus]
211	LOC130642026	1.3777	1.13858e-38	1.15138e-36	13.0055	XP_002154374.1 PREDICTED: 23 kDa integral membrane protein-like [Hydra vulgaris]	23 kDa integral membrane protein-like [Hydractinia symbiolongicarpus]
212	LOC130614747	2.10848	1.77412e-38	1.78584e-36	12.9715	XP_012554386.1 PREDICTED: LOW QUALITY PROTEIN: transient receptor potential cation channel subfamily M member 7-like [Hydra vulgaris]	transient receptor potential cation channel subfamily M member 3-like isoform X1 [Hydractinia symbiolongicarpus]
213	LOC130629140	3.54807	1.98045e-38	1.98443e-36	12.9631	XP_012559289.1 PREDICTED: uncharacterized protein LOC105845745 [Hydra vulgaris]	uncharacterized protein LOC130629140 isoform X1 [Hydractinia symbiolongicarpus]
214	LOC130655618	2.81721	2.28871e-38	2.28288e-36	12.952	XP_012558517.1 PREDICTED: receptor-type tyrosine-protein phosphatase alpha-like [Hydra vulgaris]	receptor-type tyrosine-protein phosphatase S-like isoform X1 [Hydractinia symbiolongicarpus]
215	LOC130654957	1.27706	1.43548e-37	1.42535e-35	12.8103	XP_002165159.1 PREDICTED: dnaJ homolog subfamily A member 1-like [Hydra vulgaris]	dnaJ homolog subfamily A member 4-like [Hydractinia symbiolongicarpus]
216	LOC130658048	1.38212	1.61425e-37	1.59563e-35	12.8012	XP_019625746.1 PREDICTED: legumain-like [Branchiostoma belcheri]	legumain-like [Hydractinia symbiolongicarpus]
217	LOC130622289	1.55097	3.63735e-37	3.57929e-35	12.738	XP_002154362.2 PREDICTED: uncharacterized protein LOC100202024 [Hydra vulgaris]	GRB2-associated-binding protein 1-like isoform X2 [Hydractinia symbiolongicarpus]
218	LOC130662694	1.51527	4.67209e-37	4.57698e-35	12.7184	XP_002161366.2 PREDICTED: lysosomal aspartic protease-like [Hydra vulgaris]	lysosomal aspartic protease-like [Hydractinia symbiolongicarpus]
219	LOC130635761	2.23071	5.07798e-37	4.9525e-35	12.7119	XP_017341923.1 PREDICTED: contactin-3-like [Ictalurus punctatus]	uncharacterized protein LOC130635761 isoform X1 [Hydractinia symbiolongicarpus]
220	LOC130654176	2.83468	6.63745e-37	6.44479e-35	12.691	XP_012558517.1 PREDICTED: receptor-type tyrosine-protein phosphatase alpha-like [Hydra vulgaris]	receptor-type tyrosine-protein phosphatase C-like isoform X3 [Hydractinia symbiolongicarpus]
221	LOC130648738	0.563584	8.10557e-37	7.83562e-35	12.6753	ADR10434.1 non-muscle actin II [Hydractinia echinata]	actin, non-muscle 6.2 [Hydractinia symbiolongicarpus]
222	LOC130649142	3.44716	1.01286e-36	9.74829e-35	12.6578	no informative hits: nan	uncharacterized protein LOC130649142 [Hydractinia symbiolongicarpus]
223	LOC130660459	1.65869	1.09825e-36	1.0524e-34	12.6515	no informative hits: nan	golgin subfamily A member 6-like protein 22 [Hydractinia symbiolongicarpus]
224	LOC130629517	1.90357	1.27827e-36	1.21958e-34	12.6395	XP_038061535.1 E3 ubiquitin-protein ligase MIB2-like [Patiria miniata]	uncharacterized protein LOC130629517 [Hydractinia symbiolongicarpus]
225	LOC130655617	2.42711	1.30172e-36	1.23658e-34	12.6381	XP_012558517.1 PREDICTED: receptor-type tyrosine-protein phosphatase alpha-like [Hydra vulgaris]	receptor-type tyrosine-protein phosphatase S-like isoform X1 [Hydractinia symbiolongicarpus]
226	LOC130655380	2.23485	5.0631e-36	4.789e-34	12.5308	XP_002156770.2 PREDICTED: RING finger protein 150-like isoform X3 [Hydra vulgaris]	RING finger protein 150-like [Hydractinia symbiolongicarpus]
227	LOC130613720	1.77228	5.57824e-36	5.2536e-34	12.5231	XP_012560055.1 PREDICTED: Golgi apparatus protein 1-like, partial [Hydra vulgaris]	Golgi apparatus protein 1-like isoform X1 [Hydractinia symbiolongicarpus]
228	LOC130640872	4.07491	6.93642e-36	6.50482e-34	12.5058	XP_012556529.1 PREDICTED: titin-like [Hydra vulgaris]	myosin light chain kinase, smooth muscle-like isoform X1 [Hydractinia symbiolongicarpus]
229	LOC130657359	0.522418	1.05219e-35	9.82525e-34	12.4727	XP_012560101.1 PREDICTED: nucleolin 2-like isoform X1 [Hydra vulgaris]	nucleolar protein dao-5-like isoform X3 [Hydractinia symbiolongicarpus]
230	LOC130645015	1.44679	1.38652e-35	1.28923e-33	12.4507	AAW25156.1 SJCHGC00176 protein [Schistosoma japonicum]	polyubiquitin-C-like [Hydractinia symbiolongicarpus]
231	LOC130648838	0.822532	1.52542e-35	1.4124e-33	12.4431	XP_012560866.1 PREDICTED: myosin-10-like [Hydra vulgaris]	myosin-10-like [Hydractinia symbiolongicarpus]
232	LOC130661848	0.576265	1.83631e-35	1.69311e-33	12.4282	not in Diamond	other RNA
233	LOC130629673	1.87351	2.47895e-35	2.27607e-33	12.4042	XP_012554675.1 PREDICTED: LOW QUALITY PROTEIN: transitional endoplasmic reticulum ATPase-like [Hydra vulgaris]	transitional endoplasmic reticulum ATPase-like [Hydractinia symbiolongicarpus]
234	LOC130661395	0.61142	3.28291e-35	3.00167e-33	12.3817	not in Diamond	other RNA
235	LOC130629714	0.656138	8.60451e-35	7.83475e-33	12.3041	KXJ13237.1 E3 ubiquitin-protein ligase DZIP3 [Exaiptasia diaphana]	uncharacterized protein LOC130629714 [Hydractinia symbiolongicarpus]
236	LOC130622959	1.11239	1.29894e-34	1.17785e-32	12.2708	XP_002163238.3 PREDICTED: uncharacterized protein LOC100207106 [Hydra vulgaris]	uncharacterized protein LOC130622959 isoform X1 [Hydractinia symbiolongicarpus]
237	LOC130645802	4.09294	2.16205e-34	1.95243e-32	12.2295	XP_002161283.2 PREDICTED: uncharacterized protein LOC100200841 [Hydra vulgaris]	transmembrane protein 91-like [Hydractinia symbiolongicarpus]
238	LOC130629506	1.72645	2.53601e-34	2.28075e-32	12.2166	XP_002161300.1 PREDICTED: calreticulin-like [Hydra vulgaris]	calreticulin-like [Hydractinia symbiolongicarpus]
239	LOC130629528	1.9662	2.56351e-34	2.29607e-32	12.2157	XP_001703348.1 predicted protein [Chlamydomonas reinhardtii]	uncharacterized protein LOC130629528 isoform X1 [Hydractinia symbiolongicarpus]
240	LOC130645637	1.74542	2.95798e-34	2.63861e-32	12.204	XP_004206788.2 PREDICTED: low-density lipoprotein receptor-related protein 2-like isoform X1 [Hydra vulgaris]	low-density lipoprotein receptor-related protein 2-like [Hydractinia symbiolongicarpus]
241	LOC130646991	3.07919	7.25842e-34	6.44854e-32	12.1307	XP_029844790.2 tight junction protein ZO-1 isoform X4 [Ixodes scapularis]	uncharacterized protein LOC130646991 [Hydractinia symbiolongicarpus]
242	LOC130647798	3.20152	9.17968e-34	8.12254e-32	12.1115	not in Diamond	other RNA
243	LOC130613132	1.66196	2.49196e-33	2.19613e-31	12.0293	XP_002165650.1 PREDICTED: protein cab-1-like [Hydra vulgaris]	uncharacterized protein LOC130613132 [Hydractinia symbiolongicarpus]
244	LOC130656285	2.7269	3.34303e-33	2.93438e-31	12.005	XP_002159365.3 PREDICTED: TNF receptor-associated factor 5-like [Hydra vulgaris]	TNF receptor-associated factor 3-like [Hydractinia symbiolongicarpus]
245	LOC130640982	1.69822	6.0131e-33	5.25703e-31	11.9564	XP_025106103.1 EH domain-containing protein 3-like [Pomacea canaliculata]	EH domain-containing protein 3-like [Hydractinia symbiolongicarpus]
246	LOC130648542	2.16413	9.69257e-33	8.44023e-31	11.9167	no informative hits: nan	uncharacterized protein LOC130648542 [Hydractinia symbiolongicarpus]
247	LOC130657916	0.643304	1.85278e-32	1.60701e-30	11.8625	XP_012563313.1 PREDICTED: rab3 GTPase-activating protein non-catalytic subunit-like, partial [Hydra vulgaris]	rab3 GTPase-activating protein non-catalytic subunit-like isoform X1 [Hydractinia symbiolongicarpus]
248	LOC130625935	0.620532	3.07505e-32	2.65665e-30	11.82	XP_012553741.1 PREDICTED: ADP,ATP carrier protein 3, mitochondrial-like [Hydra vulgaris]	uncharacterized protein LOC130625935 [Hydractinia symbiolongicarpus]
249	LOC130617691	0.508926	1.45487e-31	1.25199e-29	11.6888	not in Diamond	other RNA
250	LOC130629498	1.72756	1.73916e-31	1.49078e-29	11.6736	XP_001703348.1 predicted protein [Chlamydomonas reinhardtii]	uncharacterized protein LOC130629498 isoform X1 [Hydractinia symbiolongicarpus]
251	LOC130630707	3.57478	3.53646e-31	3.01961e-29	11.6131	XP_004210354.2 PREDICTED: receptor-type tyrosine-protein phosphatase delta-like [Hydra vulgaris]	receptor-type tyrosine-protein phosphatase S-like [Hydractinia symbiolongicarpus]
252	LOC130657557	1.08335	5.1728e-31	4.39969e-29	11.5805	XP_002154525.2 PREDICTED: talin-2 [Hydra vulgaris]	talin-2-like isoform X1 [Hydractinia symbiolongicarpus]
253	LOC130655285	1.99695	1.27784e-30	1.08266e-28	11.5027	XP_002170766.1 PREDICTED: lysosomal-associated transmembrane protein 4B-like [Hydra vulgaris]	lysosomal-associated transmembrane protein 4B-like [Hydractinia symbiolongicarpus]
254	LOC130648702	3.14406	2.15402e-30	1.81799e-28	11.4576	no informative hits: nan	uncharacterized protein LOC130648702 [Hydractinia symbiolongicarpus]
255	LOC130630726	3.46809	2.23141e-30	1.87609e-28	11.4545	XP_004210354.2 PREDICTED: receptor-type tyrosine-protein phosphatase delta-like [Hydra vulgaris]	receptor-type tyrosine-protein phosphatase F-like [Hydractinia symbiolongicarpus]
256	LOC130635450	4.30128	3.30783e-30	2.7705e-28	11.4204	no informative hits: nan	pre-mRNA-splicing factor CWC22 homolog [Hydractinia symbiolongicarpus]
257	LOC130646324	3.47397	5.44657e-30	4.54447e-28	11.377	XP_012561794.1 PREDICTED: uncharacterized protein LOC101235340 [Hydra vulgaris]	uncharacterized protein LOC130646324 [Hydractinia symbiolongicarpus]
258	LOC130614104	2.45023	8.18819e-30	6.80613e-28	11.3413	XP_002731492.1 PREDICTED: S-crystallin SL11-like [Saccoglossus kowalevskii]	S-crystallin SL11-like [Hydractinia symbiolongicarpus]
259	LOC130619914	0.671663	9.70215e-30	8.03412e-28	11.3265	not in Diamond	other RNA
260	LOC130621788	1.01191	1.18391e-29	9.76677e-28	11.309	XP_002162887.1 PREDICTED: ADP-ribosylation factor 1-like 2 [Hydra vulgaris]	ADP-ribosylation factor 1-like 2 [Hydractinia symbiolongicarpus]
261	LOC130654577	2.95979	1.20348e-29	9.8911e-28	11.3076	CAA75668.1 prdl-a [Hydra vulgaris]	homeobox protein ARX-like [Hydractinia symbiolongicarpus]
262	LOC130625876	1.59238	2.57954e-29	2.11214e-27	11.2405	XP_004210093.2 PREDICTED: contactin-2-like isoform X2 [Hydra vulgaris]	contactin-3-like isoform X1 [Hydractinia symbiolongicarpus]
263	LOC130656805	1.77894	2.90964e-29	2.37357e-27	11.2299	XP_004208576.1 PREDICTED: alpha-actinin, sarcomeric-like [Hydra vulgaris]	alpha-actinin-like [Hydractinia symbiolongicarpus]
264	LOC130623374	3.18376	4.38486e-29	3.56375e-27	11.1936	XP_012556001.1 PREDICTED: mucin-3A-like [Hydra vulgaris]	uncharacterized protein LOC130623374 [Hydractinia symbiolongicarpus]
265	LOC130657377	1.69911	4.43865e-29	3.59416e-27	11.1925	XP_002160503.3 PREDICTED: stress-induced-phosphoprotein 1-like [Hydra vulgaris]	stress-induced-phosphoprotein 1-like [Hydractinia symbiolongicarpus]
266	LOC130629221	1.19293	6.19366e-29	4.99683e-27	11.1629	XP_012565148.1 PREDICTED: LOW QUALITY PROTEIN: transmembrane 9 superfamily member 2-like [Hydra vulgaris]	transmembrane 9 superfamily member 2-like isoform X1 [Hydractinia symbiolongicarpus]
267	LOC130621680	2.90514	1.52266e-28	1.22393e-26	11.0827	XP_002159791.3 PREDICTED: pirin-like protein [Hydra vulgaris]	uncharacterized protein LOC130621680 [Hydractinia symbiolongicarpus]
268	LOC130623630	1.85226	2.72784e-28	2.18466e-26	11.0304	CRX73280.1 Integrin beta-3 [Hydra vulgaris]	integrin beta-1-A-like isoform X1 [Hydractinia symbiolongicarpus]
269	LOC130619991	0.468521	2.93356e-28	2.34087e-26	11.0238	not in Diamond	other RNA
270	LOC130656374	1.74799	3.31558e-28	2.63613e-26	11.0128	XP_002160621.1 PREDICTED: activator of 90 kDa heat shock protein ATPase homolog 1-like [Hydra vulgaris]	activator of 90 kDa heat shock protein ATPase homolog 1-like [Hydractinia symbiolongicarpus]
271	LOC130612487	3.66834	4.48721e-28	3.55478e-26	10.9855	QBL02596.1 biogenic amine-like GPCR [Tripedalia cystophora]	melatonin receptor type 1C-like [Hydractinia symbiolongicarpus]
272	LOC130655621	1.97345	5.46964e-28	4.31748e-26	10.9676	XP_012558517.1 PREDICTED: receptor-type tyrosine-protein phosphatase alpha-like [Hydra vulgaris]	receptor-type tyrosine-protein phosphatase F-like isoform X1 [Hydractinia symbiolongicarpus]
273	LOC130641580	4.05908	7.34116e-28	5.77399e-26	10.941	QNH72532.1 toxin candidate TRINITY_DN31621_c1_g1_i2 [Pachycerianthus maua]	uncharacterized protein LOC130641580 isoform X1 [Hydractinia symbiolongicarpus]
274	LOC130657546	1.15504	1.09087e-27	8.54931e-26	10.905	XP_002158891.1 PREDICTED: T-complex protein 1 subunit delta-like [Hydra vulgaris]	T-complex protein 1 subunit delta-like [Hydractinia symbiolongicarpus]
275	LOC130655272	2.14602	1.33791e-27	1.04481e-25	10.8864	XP_002164900.2 PREDICTED: porimin-like [Hydra vulgaris]	porimin-like [Hydractinia symbiolongicarpus]
276	LOC130625781	2.7554	2.40399e-27	1.87068e-25	10.8329	XP_027054273.1 mucin-like protein [Pocillopora damicornis]	A disintegrin and metalloproteinase with thrombospondin motifs 6-like [Hydractinia symbiolongicarpus]
277	LOC130636299	3.24444	2.54918e-27	1.97665e-25	10.8275	CAJ57449.1 astacin 3 [Hydractinia echinata]	high choriolytic enzyme 1-like [Hydractinia symbiolongicarpus]
278	LOC130613323	2.2868	3.1157e-27	2.40743e-25	10.8091	XP_012554826.1 PREDICTED: uncharacterized protein LOC100205133 [Hydra vulgaris]	uncharacterized protein LOC130613323 [Hydractinia symbiolongicarpus]
279	LOC130621592	2.08092	3.78296e-27	2.91275e-25	10.7913	XP_002156748.3 PREDICTED: beta-chimaerin-like [Hydra vulgaris]	N-chimaerin-like isoform X1 [Hydractinia symbiolongicarpus]
280	LOC130653930	1.42826	3.96094e-27	3.03912e-25	10.7871	XP_002157282.1 PREDICTED: dolichyl-diphosphooligosaccharide--protein glycosyltransferase subunit 1-like [Hydra vulgaris]	dolichyl-diphosphooligosaccharide--protein glycosyltransferase subunit 1-like [Hydractinia symbiolongicarpus]
281	LOC130630465	1.56333	4.25101e-27	3.25032e-25	10.7806	XP_027045984.1 60 kDa SS-A/Ro ribonucleoprotein-like [Pocillopora damicornis]	RNA-binding protein RO60-like [Hydractinia symbiolongicarpus]
282	LOC130655177	1.75976	4.28614e-27	3.2658e-25	10.7798	XP_012555451.1 PREDICTED: uncharacterized protein LOC100209930 [Hydra vulgaris]	transmembrane protein 272-like [Hydractinia symbiolongicarpus]
283	LOC130641289	1.78473	4.47327e-27	3.39659e-25	10.7759	XP_002170839.2 PREDICTED: POTE ankyrin domain family member I-like isoform X2 [Hydra vulgaris]	POTE ankyrin domain family member J-like isoform X1 [Hydractinia symbiolongicarpus]
284	LOC130624981	2.81995	7.35204e-27	5.56322e-25	10.7301	no informative hits: nan	uncharacterized protein LOC130624981 [Hydractinia symbiolongicarpus]
285	LOC130649612	1.18993	1.5708e-26	1.18452e-24	10.6597	XP_028398155.1 golgin subfamily A member 6-like protein 22 [Dendronephthya gigantea]	CAP-Gly domain-containing linker protein 1-like [Hydractinia symbiolongicarpus]
286	LOC130630410	2.77912	2.69897e-26	2.02137e-24	10.6093	no informative hits: nan	mucin-2-like [Hydractinia symbiolongicarpus]
287	LOC130661925	0.494285	3.228e-26	2.40936e-24	10.5925	not in Diamond	other RNA
288	LOC130613669	2.40833	3.51784e-26	2.6168e-24	10.5845	MBN3295088.1 HGFL protein [Amia calva]	uncharacterized protein LOC130613669 isoform X1 [Hydractinia symbiolongicarpus]
289	LOC130621565	1.81457	5.73844e-26	4.2542e-24	10.5385	XP_002160548.1 PREDICTED: uncharacterized protein LOC100209530 [Hydra vulgaris]	nuclear factor erythroid 2-related factor 2-like [Hydractinia symbiolongicarpus]
290	LOC130636211	0.743531	1.16466e-25	8.60515e-24	10.4718	ACN91128.1 allorecognition 2 [Hydractinia symbiolongicarpus]	uncharacterized protein LOC130636211 isoform X1 [Hydractinia symbiolongicarpus]
291	LOC130629507	2.16176	1.47518e-25	1.08629e-23	10.4494	XP_002161300.1 PREDICTED: calreticulin-like [Hydra vulgaris]	calreticulin-like [Hydractinia symbiolongicarpus]
292	LOC130644440	2.19863	2.88094e-25	2.10916e-23	10.3857	XP_002154678.3 PREDICTED: erythroid differentiation-related factor 1-like [Hydra vulgaris]	erythroid differentiation-related factor 1-like [Hydractinia symbiolongicarpus]
293	LOC130662765	2.5369	5.08409e-25	3.70649e-23	10.3313	XP_012563270.1 PREDICTED: E3 ubiquitin-protein ligase pellino homolog 1-like [Hydra vulgaris]	E3 ubiquitin-protein ligase pellino homolog 1-like isoform X1 [Hydractinia symbiolongicarpus]
294	LOC130648215	1.66174	5.45657e-25	3.96487e-23	10.3246	no informative hits: nan	uncharacterized protein LOC130648215 isoform X1 [Hydractinia symbiolongicarpus]
295	LOC130636751	1.49714	6.42667e-25	4.65435e-23	10.3088	XP_012561506.1 PREDICTED: protein argonaute-2-like [Hydra vulgaris]	protein argonaute-2-like isoform X1 [Hydractinia symbiolongicarpus]
296	LOC130641364	1.05203	1.04112e-24	7.51527e-23	10.2624	XP_012560881.1 PREDICTED: dnaJ homolog subfamily C member 7-like [Hydra vulgaris]	dnaJ homolog subfamily C member 7-like [Hydractinia symbiolongicarpus]
297	LOC130629422	0.540512	1.17996e-24	8.48954e-23	10.2503	KXJ10812.1 E3 ubiquitin-protein ligase DZIP3 [Exaiptasia diaphana]	uncharacterized protein LOC130629422 [Hydractinia symbiolongicarpus]
298	LOC130645095	0.47072	1.20118e-24	8.61395e-23	10.2486	XP_012563355.1 PREDICTED: REM2- and Rab-like small GTPase 1 [Hydra vulgaris]	ciliogenesis and planar polarity effector 2-like [Hydractinia symbiolongicarpus]
299	LOC130628907	2.852	1.4024e-24	1.00242e-22	10.2336	AOZ60364.1 alpha-crystallin-type HSP [Hydra vulgaris]	alpha-crystallin A chain-like [Hydractinia symbiolongicarpus]
300	LOC130636379	2.25996	1.60095e-24	1.14062e-22	10.2208	XP_012559202.1 PREDICTED: myosin-VIIa-like [Hydra vulgaris]	myosin-VIIa-like isoform X1 [Hydractinia symbiolongicarpus]
301	LOC130645240	1.82058	1.72438e-24	1.22459e-22	10.2136	XP_012562781.1 PREDICTED: myoferlin [Hydra vulgaris]	myoferlin-like [Hydractinia symbiolongicarpus]
302	LOC130635428	4.24059	1.94256e-24	1.37066e-22	10.202	no informative hits: nan	uncharacterized protein LOC130635428 [Hydractinia symbiolongicarpus]
303	LOC130645486	1.2222	3.21405e-24	2.26055e-22	10.153	XP_012560856.1 PREDICTED: lipopolysaccharide-binding protein-like [Hydra vulgaris]	lipopolysaccharide-binding protein-like [Hydractinia symbiolongicarpus]
304	LOC130636419	1.4284	3.5786e-24	2.50891e-22	10.1425	XP_002158873.2 PREDICTED: lysosome-associated membrane glycoprotein 1-like [Hydra vulgaris]	lysosome-associated membrane glycoprotein 2-like [Hydractinia symbiolongicarpus]
305	LOC130645283	2.93556	3.75999e-24	2.62768e-22	10.1377	XP_012557203.1 PREDICTED: uncharacterized protein LOC105844767 [Hydra vulgaris]	uncharacterized protein LOC130645283 [Hydractinia symbiolongicarpus]
306	LOC130613997	0.747798	6.72694e-24	4.68622e-22	10.0807	XP_002167139.2 PREDICTED: homocysteine-responsive endoplasmic reticulum-resident ubiquitin-like domain member 2 protein [Hydra vulgaris]	homocysteine-responsive endoplasmic reticulum-resident ubiquitin-like domain member 2 protein isoform X1 [Hydractinia symbiolongicarpus]
307	LOC130629646	1.86494	6.97737e-24	4.8453e-22	10.0771	XP_012554675.1 PREDICTED: LOW QUALITY PROTEIN: transitional endoplasmic reticulum ATPase-like [Hydra vulgaris]	transitional endoplasmic reticulum ATPase-like [Hydractinia symbiolongicarpus]
308	LOC130655620	2.84897	7.34146e-24	5.08205e-22	10.0721	XP_012558517.1 PREDICTED: receptor-type tyrosine-protein phosphatase alpha-like [Hydra vulgaris]	receptor-type tyrosine-protein phosphatase S-like isoform X1 [Hydractinia symbiolongicarpus]
309	LOC130662425	1.27618	8.21208e-24	5.66685e-22	10.061	XP_002158884.2 PREDICTED: nucleobindin-2-like isoform X1 [Hydra vulgaris]	nucleobindin-2-like isoform X1 [Hydractinia symbiolongicarpus]
310	LOC130623931	1.55121	9.01248e-24	6.19968e-22	10.0519	XP_012559802.1 PREDICTED: major vault protein-like [Hydra vulgaris]	major vault protein-like [Hydractinia symbiolongicarpus]
311	LOC130629385	0.834172	1.314e-23	9.01079e-22	10.0147	no informative hits: OQE04657.1 hypothetical protein PENVUL_c031G10305 [Penicillium vulpinum]	uncharacterized protein LOC130629385 [Hydractinia symbiolongicarpus]
312	LOC130656518	2.49235	1.38997e-23	9.502e-22	10.0091	XP_012559081.1 PREDICTED: uncharacterized protein LOC100197693 [Hydra vulgaris]	uncharacterized protein LOC130656518 isoform X1 [Hydractinia symbiolongicarpus]
313	LOC130649570	1.46681	1.42065e-23	9.68158e-22	10.007	no informative hits: nan	uncharacterized protein LOC130649570 isoform X1 [Hydractinia symbiolongicarpus]
314	LOC130655427	3.1026	1.93637e-23	1.31553e-21	9.97626	XP_012559675.1 PREDICTED: tropomyosin-1-like [Hydra vulgaris]	tropomyosin-1-like [Hydractinia symbiolongicarpus]
315	LOC130648942	2.23912	4.5283e-23	3.06695e-21	9.89158	no informative hits: XP_020897408.1 uncharacterized protein LOC110236256 [Exaiptasia diaphana]	uncharacterized protein LOC130648942 [Hydractinia symbiolongicarpus]
316	LOC130661682	0.610021	4.91585e-23	3.31918e-21	9.88336	not in Diamond	other RNA
317	LOC130662768	1.78311	7.86215e-23	5.29224e-21	9.8362	XP_002154090.1 PREDICTED: disintegrin and metalloproteinase domain-containing protein 10-like [Hydra vulgaris]	disintegrin and metalloproteinase domain-containing protein 10-like [Hydractinia symbiolongicarpus]
318	LOC130655486	1.02723	8.87295e-23	5.95437e-21	9.82402	NP_001296600.1 rho-associated protein kinase 1-like [Hydra vulgaris]	rho-associated protein kinase 2-like [Hydractinia symbiolongicarpus]
319	LOC130648931	0.475747	1.03589e-22	6.93038e-21	9.80841	P38984.1 RecName: Full=40S ribosomal protein SA; AltName: Full=33 kDa laminin-binding protein; AltName: Full=p40 [Hydra viridissima]	40S ribosomal protein SA-like [Hydractinia symbiolongicarpus]
320	LOC130654941	1.13041	1.04261e-22	6.95411e-21	9.80776	XP_002160468.1 PREDICTED: protein transport protein Sec61 subunit alpha isoform 2 [Hydra vulgaris]	protein transport protein Sec61 subunit alpha [Hydractinia symbiolongicarpus]
321	LOC130641213	1.12442	1.30638e-22	8.68703e-21	9.78497	XP_002159365.3 PREDICTED: TNF receptor-associated factor 5-like [Hydra vulgaris]	TNF receptor-associated factor 3-like [Hydractinia symbiolongicarpus]
322	LOC130662718	1.1177	2.3367e-22	1.54447e-20	9.72597	XP_012558586.1 PREDICTED: DNA repair protein RAD50-like [Hydra vulgaris]	DNA repair protein RAD50-like isoform X1 [Hydractinia symbiolongicarpus]
323	LOC130649541	4.17561	2.4711e-22	1.6284e-20	9.72028	XP_004205848.2 PREDICTED: myosin heavy chain, embryonic smooth muscle isoform-like [Hydra vulgaris]	myosin-9-like [Hydractinia symbiolongicarpus]
324	LOC130642139	1.19059	3.42061e-22	2.24736e-20	9.68711	PFX30788.1 Fibulin-5 [Stylophora pistillata]	uncharacterized protein LOC130642139 isoform X1 [Hydractinia symbiolongicarpus]
325	LOC130624964	1.44322	3.48712e-22	2.28422e-20	9.68515	CRX73254.1 Contactin 4, partial [Hydra vulgaris]	contactin-2-like [Hydractinia symbiolongicarpus]
326	LOC130649265	1.92779	4.1e-22	2.67769e-20	9.66859	XP_002160847.3 PREDICTED: caspase recruitment domain-containing protein 11-like [Hydra vulgaris]	caspase recruitment domain-containing protein 11-like [Hydractinia symbiolongicarpus]
327	LOC130622608	1.22661	4.49879e-22	2.92942e-20	9.65908	CRX73278.1 Integrin alpha-4, partial [Hydra vulgaris]	integrin alpha-V-like isoform X1 [Hydractinia symbiolongicarpus]
328	LOC130612333	2.49562	6.27435e-22	4.0735e-20	9.62494	XP_002165364.1 PREDICTED: zinc metalloproteinase nas-4-like [Hydra vulgaris]	high choriolytic enzyme 1-like [Hydractinia symbiolongicarpus]
329	LOC130648355	0.509507	8.47134e-22	5.48363e-20	9.59403	NP_001274727.1 60S ribosomal protein L10-like [Hydra vulgaris]	60S ribosomal protein L10-like [Hydractinia symbiolongicarpus]
330	LOC130636391	0.944244	8.57206e-22	5.53251e-20	9.59281	not in Diamond	other RNA
331	LOC130630301	2.31508	8.7422e-22	5.62577e-20	9.59078	NXL88552.1 PLMN protein [Alectura lathami]	uncharacterized protein LOC130630301 [Hydractinia symbiolongicarpus]
332	LOC130655781	1.62449	1.0256e-21	6.58065e-20	9.57429	XP_002162732.1 PREDICTED: protein bfr2-like isoform X2 [Hydra vulgaris]	PRKC apoptosis WT1 regulator protein-like [Hydractinia symbiolongicarpus]
333	LOC130655622	2.21508	1.14705e-21	7.33846e-20	9.56272	XP_012558517.1 PREDICTED: receptor-type tyrosine-protein phosphatase alpha-like [Hydra vulgaris]	uncharacterized protein LOC130655622 isoform X1 [Hydractinia symbiolongicarpus]
334	LOC130621613	1.95313	1.26282e-21	8.0556e-20	9.55276	XP_012554680.1 PREDICTED: protein white-like [Hydra vulgaris]	protein white-like [Hydractinia symbiolongicarpus]
335	LOC130648842	0.781028	1.35904e-21	8.64428e-20	9.54516	no informative hits: nan	uncharacterized protein LOC130648842 [Hydractinia symbiolongicarpus]
336	LOC130629534	1.0925	1.37443e-21	8.71692e-20	9.54399	XP_001703348.1 predicted protein [Chlamydomonas reinhardtii]	uncharacterized protein LOC130629534 isoform X1 [Hydractinia symbiolongicarpus]
337	LOC130636640	0.826444	1.50631e-21	9.52579e-20	9.53448	XP_012559201.1 PREDICTED: E3 ubiquitin-protein ligase TRIP12-like [Hydra vulgaris]	E3 ubiquitin-protein ligase TRIP12-like isoform X1 [Hydractinia symbiolongicarpus]
338	LOC130625386	2.21099	2.02609e-21	1.2776e-19	9.50368	XP_002154390.2 PREDICTED: thioredoxin reductase 1, cytoplasmic-like [Hydra vulgaris]	thioredoxin reductase 1, cytoplasmic-like [Hydractinia symbiolongicarpus]
339	LOC130614732	0.431177	2.03632e-21	1.28037e-19	9.50315	KXJ10812.1 E3 ubiquitin-protein ligase DZIP3 [Exaiptasia diaphana]	uncharacterized protein LOC130614732 [Hydractinia symbiolongicarpus]
340	LOC130647485	1.81621	2.59556e-21	1.62734e-19	9.47786	AFM91092.1 boule-like protein 2, partial [Hydra vulgaris]	protein boule-like [Hydractinia symbiolongicarpus]
341	LOC130623909	2.112	4.61094e-21	2.8745e-19	9.4177	XP_002159365.3 PREDICTED: TNF receptor-associated factor 5-like [Hydra vulgaris]	TNF receptor-associated factor 3-like [Hydractinia symbiolongicarpus]
342	LOC130626165	1.18298	4.85459e-21	3.01782e-19	9.41229	XP_012554168.1 PREDICTED: histone-lysine N-methyltransferase, H3 lysine-79 specific-like [Hydra vulgaris]	uncharacterized protein LOC130626165 [Hydractinia symbiolongicarpus]
343	LOC130621563	0.747641	4.92478e-21	3.05281e-19	9.41078	XP_012555586.1 PREDICTED: ATP-binding cassette sub-family F member 2-like [Hydra vulgaris]	ATP-binding cassette sub-family F member 2-like [Hydractinia symbiolongicarpus]
344	LOC130622468	0.832373	5.6058e-21	3.46517e-19	9.39716	AAN87349.1 14-3-3 protein A [Hydra vulgaris]	14-3-3 protein beta/alpha-A-like [Hydractinia symbiolongicarpus]
345	LOC130648875	2.74671	6.07929e-21	3.7473e-19	9.38862	RWS31327.1 cell adhesion molecule-like protein [Leptotrombidium deliense]	cell adhesion molecule DSCAM-like [Hydractinia symbiolongicarpus]
346	LOC130648125	2.556	6.23668e-21	3.83355e-19	9.38592	CRX73271.1 Innexin 3 [Hydra vulgaris]	innexin inx2-like [Hydractinia symbiolongicarpus]
347	LOC130656793	1.07091	8.17367e-21	5.01014e-19	9.35738	XP_022797818.1 E3 ubiquitin-protein ligase MIB2-like [Stylophora pistillata]	E3 ubiquitin-protein ligase MIB2-like [Hydractinia symbiolongicarpus]
348	LOC130656672	0.574759	8.25538e-21	5.04613e-19	9.35633	XP_002154337.2 PREDICTED: elongation factor 1-gamma-like [Hydra vulgaris]	elongation factor 1-gamma-A-like [Hydractinia symbiolongicarpus]
349	LOC130653976	1.96808	1.02659e-20	6.25761e-19	9.33327	XP_012553809.1 PREDICTED: annexin A4-like [Hydra vulgaris]	annexin A4-like [Hydractinia symbiolongicarpus]
350	LOC130619517	0.637204	1.09304e-20	6.64424e-19	9.32662	not in Diamond	other RNA
351	LOC130614200	1.49279	1.28366e-20	7.78138e-19	9.30956	XP_002161839.2 PREDICTED: charged multivesicular body protein 4c-like [Hydra vulgaris]	charged multivesicular body protein 4c-like isoform X1 [Hydractinia symbiolongicarpus]
352	LOC130641910	2.82582	1.39453e-20	8.43018e-19	9.30075	XP_015270728.1 PREDICTED: hemicentin-1 [Gekko japonicus]	hemicentin-1-like isoform X1 [Hydractinia symbiolongicarpus]
353	LOC130623795	3.31588	1.65403e-20	9.97145e-19	9.28259	XP_028680800.1 LIM/homeobox protein Lhx5 [Erpetoichthys calabaricus]	LIM/homeobox protein Lhx1-like [Hydractinia symbiolongicarpus]
354	LOC130642258	0.610682	1.74936e-20	1.05172e-18	9.27662	XP_004207573.1 PREDICTED: alpha- and gamma-adaptin-binding protein p34-like [Hydra vulgaris]	alpha- and gamma-adaptin-binding protein p34-like [Hydractinia symbiolongicarpus]
355	LOC130625721	2.23415	1.75765e-20	1.05382e-18	9.27612	XP_002165581.2 PREDICTED: uncharacterized protein LOC100200691 [Hydra vulgaris]	SAFB-like transcription modulator [Hydractinia symbiolongicarpus]
356	LOC130613974	3.29496	1.80733e-20	1.08065e-18	9.27315	XP_004208551.2 PREDICTED: AN1-type zinc finger protein 2B-like [Hydra vulgaris]	AN1-type zinc finger protein 2A-like [Hydractinia symbiolongicarpus]
357	LOC130636284	2.93873	2.21299e-20	1.31962e-18	9.25153	XP_033641947.1 endothelin-converting enzyme 2-like isoform X2 [Asterias rubens]	neprilysin-4-like [Hydractinia symbiolongicarpus]
358	LOC130612089	0.457046	2.70974e-20	1.61145e-18	9.22986	not in Diamond	other RNA
359	LOC130621597	3.03717	2.74583e-20	1.6285e-18	9.22845	XP_002165641.3 PREDICTED: synaptotagmin-4-like [Hydra vulgaris]	synaptotagmin-7-like [Hydractinia symbiolongicarpus]
360	LOC130630437	1.80227	3.18086e-20	1.88142e-18	9.21268	XP_020371321.1 nucleotide-binding oligomerization domain-containing protein 2 isoform X3 [Rhincodon typus]	uncharacterized protein LOC130630437 [Hydractinia symbiolongicarpus]
361	LOC130629052	3.47355	3.21016e-20	1.89365e-18	9.21169	XP_012553941.1 PREDICTED: putative uncharacterized protein DDB_G0282499 [Hydra vulgaris]	uncharacterized protein LOC130629052 [Hydractinia symbiolongicarpus]
362	LOC130623777	2.27048	3.33171e-20	1.96008e-18	9.20771	XP_030640593.1 hemagglutinin/amebocyte aggregation factor-like [Chanos chanos]	hemagglutinin/amebocyte aggregation factor-like [Hydractinia symbiolongicarpus]
363	LOC130657959	0.452828	3.84006e-20	2.25311e-18	9.19245	XP_001640566.1 ubiquitin-40S ribosomal protein S27a [Nematostella vectensis]	ubiquitin-40S ribosomal protein S27a [Hydractinia symbiolongicarpus]
364	LOC130647720	0.552217	4.1066e-20	2.40307e-18	9.18523	XP_002158630.1 PREDICTED: 40S ribosomal protein S8-like [Hydra vulgaris]	40S ribosomal protein S8-like [Hydractinia symbiolongicarpus]
365	LOC130647021	1.60647	4.38986e-20	2.562e-18	9.17805	XP_012558495.1 PREDICTED: uncharacterized protein MAL8P1.12-like isoform X1 [Hydra vulgaris]	uncharacterized protein LOC130647021 [Hydractinia symbiolongicarpus]
366	LOC130657661	0.808115	4.76031e-20	2.77083e-18	9.16932	XP_012554696.1 PREDICTED: sacsin-like [Hydra vulgaris]	sacsin-like [Hydractinia symbiolongicarpus]
367	LOC130641608	0.587269	5.73702e-20	3.32172e-18	9.14917	XP_012556355.1 PREDICTED: liprin-beta-1-like [Hydra vulgaris]	kazrin-like isoform X4 [Hydractinia symbiolongicarpus]
368	LOC130628932	0.600773	6.01456e-20	3.47325e-18	9.14407	XP_002166888.1 PREDICTED: 60S ribosomal protein L32-like [Hydra vulgaris]	60S ribosomal protein L32-like [Hydractinia symbiolongicarpus]
369	LOC130629852	2.03554	7.47586e-20	4.30578e-18	9.12053	XP_002165877.3 PREDICTED: TNF receptor-associated factor 6-A-like [Hydra vulgaris]	TNF receptor-associated factor 4-like isoform X1 [Hydractinia symbiolongicarpus]
370	LOC130648418	0.544754	7.6083e-20	4.37059e-18	9.11863	XP_027038271.1 UNC93-like protein MFSD11 [Pocillopora damicornis]	UNC93-like protein MFSD11 [Hydractinia symbiolongicarpus]
371	LOC130656969	2.43134	1.03547e-19	5.9327e-18	9.08516	XP_002159153.2 PREDICTED: L-asparaginase-like isoform X1 [Hydra vulgaris]	L-asparaginase-like isoform X1 [Hydractinia symbiolongicarpus]
372	LOC130662858	1.85947	1.14023e-19	6.51593e-18	9.07467	PFX33292.1 Glutamate receptor 3.1 [Stylophora pistillata]	uncharacterized protein LOC130662858 isoform X1 [Hydractinia symbiolongicarpus]
373	LOC130654037	0.63538	1.20417e-19	6.86344e-18	9.06873	XP_012557176.1 PREDICTED: coiled-coil domain-containing protein 22 homolog [Hydra vulgaris]	coiled-coil domain-containing protein 22 homolog isoform X1 [Hydractinia symbiolongicarpus]
374	LOC130629384	0.876463	1.21388e-19	6.9009e-18	9.06785	XP_003066983.1 ankyrin repeat containing protein [Coccidioides posadasii C735 delta SOWgp]	uncharacterized protein LOC130629384 [Hydractinia symbiolongicarpus]
375	LOC130647635	1.91099	1.31422e-19	7.45197e-18	9.05919	XP_004211312.1 PREDICTED: protein disulfide-isomerase A6-like [Hydra vulgaris]	protein disulfide-isomerase A6 homolog [Hydractinia symbiolongicarpus]
376	LOC130630613	3.87362	1.53377e-19	8.67451e-18	9.04232	XP_020907823.1 interferon-inducible GTPase 5 [Exaiptasia diaphana]	interferon-inducible GTPase 5-like [Hydractinia symbiolongicarpus]
377	LOC130662678	0.422452	1.64134e-19	9.25902e-18	9.03491	not in Diamond	other RNA
378	LOC130636561	0.543353	1.69246e-19	9.5229e-18	9.03156	XP_002163229.1 PREDICTED: eukaryotic initiation factor 4A-I-like [Hydra vulgaris]	eukaryotic initiation factor 4A-I-like [Hydractinia symbiolongicarpus]
379	LOC130648420	2.15399	1.98524e-19	1.11417e-17	9.01408	XP_002160049.1 PREDICTED: uncharacterized protein LOC100205183 isoform X1 [Hydra vulgaris]	uncharacterized protein LOC130648420 isoform X1 [Hydractinia symbiolongicarpus]
380	LOC130644902	1.4747	2.40523e-19	1.34644e-17	8.99302	XP_002165253.1 PREDICTED: 26S proteasome non-ATPase regulatory subunit 4-like [Hydra vulgaris]	26S proteasome non-ATPase regulatory subunit 4-like [Hydractinia symbiolongicarpus]
381	LOC130625961	1.90352	2.61215e-19	1.45855e-17	8.98395	XP_002154220.1 PREDICTED: mesencephalic astrocyte-derived neurotrophic factor homolog [Hydra vulgaris]	mesencephalic astrocyte-derived neurotrophic factor homolog [Hydractinia symbiolongicarpus]
382	LOC130617272	0.542853	2.81039e-19	1.56526e-17	8.9759	not in Diamond	other RNA
383	LOC130623534	2.80196	3.26576e-19	1.81428e-17	8.95936	NXH40618.1 THRB protein [Dicaeum eximium]	uncharacterized protein LOC130623534 [Hydractinia symbiolongicarpus]
384	LOC130657529	1.97341	3.71584e-19	2.0591e-17	8.94511	CAD5112800.1 DgyrCDS2010 [Dimorphilus gyrociliatus]	uncharacterized protein LOC130657529 [Hydractinia symbiolongicarpus]
385	LOC130654984	0.548527	3.89898e-19	2.15514e-17	8.93979	XP_002166180.3 PREDICTED: protein diaphanous homolog 1-like [Hydra vulgaris]	protein diaphanous homolog 2-like [Hydractinia symbiolongicarpus]
386	LOC130621583	1.05907	4.20081e-19	2.31615e-17	8.93155	XP_012566842.1 PREDICTED: 60 kDa heat shock protein, mitochondrial-like [Hydra vulgaris]	heat shock protein 60A-like [Hydractinia symbiolongicarpus]
387	LOC130613846	1.33328	5.99586e-19	3.29757e-17	8.89211	XP_002162843.2 PREDICTED: uncharacterized protein LOC100209742 [Hydra vulgaris]	uncharacterized protein LOC130613846 [Hydractinia symbiolongicarpus]
388	LOC130644646	0.959117	7.27012e-19	3.98839e-17	8.87068	KUI70772.1 Histone-lysine N-methyltransferase SMYD3 [Valsa mali]	uncharacterized protein LOC130644646 [Hydractinia symbiolongicarpus]
389	LOC130636210	1.2686	8.26974e-19	4.52547e-17	8.85632	ACN91129.1 allorecognition 2 [Hydractinia symbiolongicarpus]	uncharacterized protein LOC130636210 [Hydractinia symbiolongicarpus]
390	LOC130662550	0.433792	8.49551e-19	4.63745e-17	8.85332	not in Diamond	other RNA
391	LOC130613962	1.6308	8.5233e-19	4.64107e-17	8.85295	XP_002162974.3 PREDICTED: uncharacterized protein LOC100197573 [Hydra vulgaris]	uncharacterized protein LOC130613962 isoform X1 [Hydractinia symbiolongicarpus]
392	LOC130646102	1.26489	9.38041e-19	5.09514e-17	8.84226	XP_002159555.2 PREDICTED: uncharacterized protein LOC100213905 [Hydra vulgaris]	uncharacterized protein LOC130646102 [Hydractinia symbiolongicarpus]
393	LOC130641356	2.16534	9.86025e-19	5.34255e-17	8.83668	XP_002154484.3 PREDICTED: multidrug resistance protein 1 [Hydra vulgaris]	ATP-dependent translocase ABCB1-like isoform X1 [Hydractinia symbiolongicarpus]
394	LOC130649094	3.3403	1.15695e-18	6.25322e-17	8.8188	CAC5387665.1 DHH [Mytilus coruscus]	uncharacterized protein LOC130649094 [Hydractinia symbiolongicarpus]
395	LOC130649340	2.13241	1.28697e-18	6.9389e-17	8.80686	XP_031568598.1 ATP-binding cassette sub-family A member 5-like [Actinia tenebrosa]	phospholipid-transporting ATPase ABCA3-like [Hydractinia symbiolongicarpus]
396	LOC130649300	1.22665	1.54448e-18	8.30689e-17	8.78639	XP_002158815.1 PREDICTED: ras-related C3 botulinum toxin substrate 1 [Hydra vulgaris]	ras-related C3 botulinum toxin substrate 1 isoform X1 [Hydractinia symbiolongicarpus]
397	LOC130656948	2.40951	2.04201e-18	1.0956e-16	8.75495	XP_002154935.1 PREDICTED: glutaredoxin-2, mitochondrial-like [Hydra vulgaris]	uncharacterized protein LOC130656948 [Hydractinia symbiolongicarpus]
398	LOC130649287	1.72962	2.33789e-18	1.25128e-16	8.73967	XP_002155214.2 PREDICTED: cytosolic endo-beta-N-acetylglucosaminidase-like, partial [Hydra vulgaris]	cytosolic endo-beta-N-acetylglucosaminidase-like isoform X1 [Hydractinia symbiolongicarpus]
399	LOC130635925	2.29839	2.61386e-18	1.39558e-16	8.72706	no informative hits: nan	uncharacterized protein LOC130635925 [Hydractinia symbiolongicarpus]
400	LOC130617630	3.60609	2.62859e-18	1.40004e-16	8.72642	AHN13907.1 phospholipase A2 [Rhopilema esculentum]	uncharacterized protein LOC130617630 [Hydractinia symbiolongicarpus]
401	LOC130628871	2.10743	2.74244e-18	1.45715e-16	8.72162	XP_020909297.1 patched domain-containing protein 3 [Exaiptasia diaphana]	patched domain-containing protein 3-like [Hydractinia symbiolongicarpus]
402	LOC130648246	1.84955	3.35675e-18	1.77924e-16	8.69871	no informative hits: nan	uncharacterized protein LOC130648246 [Hydractinia symbiolongicarpus]
403	LOC130629724	0.59632	3.99651e-18	2.11324e-16	8.67889	XP_020624132.1 E3 ubiquitin-protein ligase DZIP3-like [Orbicella faveolata]	uncharacterized protein LOC130629724 [Hydractinia symbiolongicarpus]
404	LOC130647318	2.66908	4.2709e-18	2.2529e-16	8.67133	CRX73271.1 Innexin 3 [Hydra vulgaris]	innexin inx7-like [Hydractinia symbiolongicarpus]
405	LOC130644517	1.8184	6.93496e-18	3.64942e-16	8.61597	XP_002165962.2 PREDICTED: mannosyl-oligosaccharide 1,2-alpha-mannosidase IA-like [Hydra vulgaris]	mannosyl-oligosaccharide 1,2-alpha-mannosidase IA-like [Hydractinia symbiolongicarpus]
406	LOC130621376	3.1251	7.16204e-18	3.7599e-16	8.61228	XP_033755443.1 aquaporin AQPAe.a-like [Pecten maximus]	uncharacterized protein LOC130621376, partial [Hydractinia symbiolongicarpus]
407	LOC130662848	0.432674	8.88209e-18	4.65175e-16	8.58758	not in Diamond	other RNA
408	LOC130624142	1.08775	9.19366e-18	4.80347e-16	8.58362	XP_012558230.1 PREDICTED: protein strawberry notch homolog 1-like [Hydra vulgaris]	protein strawberry notch homolog 1-like [Hydractinia symbiolongicarpus]
409	LOC130622558	1.07011	1.03476e-17	5.39352e-16	8.57001	XP_012564471.1 PREDICTED: golgin subfamily A member 4-like, partial [Hydra vulgaris]	golgin subfamily A member 4-like isoform X1 [Hydractinia symbiolongicarpus]
410	LOC130629723	0.46007	1.22092e-17	6.3488e-16	8.55094	XP_002162674.2 PREDICTED: circumsporozoite protein-like isoform X1 [Hydra vulgaris]	uncharacterized protein LOC130629723 isoform X1 [Hydractinia symbiolongicarpus]
411	LOC130645544	2.62367	1.31248e-17	6.80877e-16	8.54259	XP_012564046.1 PREDICTED: uncharacterized protein LOC105848466 [Hydra vulgaris]	uncharacterized protein LOC130645544 [Hydractinia symbiolongicarpus]
412	LOC130648894	1.47659	1.48944e-17	7.70854e-16	8.52797	XP_012559357.1 PREDICTED: voltage-dependent T-type calcium channel subunit alpha-1G-like [Hydra vulgaris]	voltage-dependent T-type calcium channel subunit alpha-1G-like isoform X1 [Hydractinia symbiolongicarpus]
413	LOC130648388	1.57348	1.62835e-17	8.40764e-16	8.51764	CAA73362.1 protein kinase C, partial [Hydra vulgaris]	calcium-dependent protein kinase C-like isoform X1 [Hydractinia symbiolongicarpus]
414	LOC130647830	1.40119	1.75005e-17	9.01482e-16	8.50929	XP_002164772.2 PREDICTED: dyslexia-associated protein KIAA0319-like protein [Hydra vulgaris]	dyslexia-associated protein KIAA0319-like protein isoform X1 [Hydractinia symbiolongicarpus]
415	LOC130644587	3.94999	2.88048e-17	1.48031e-15	8.45131	QNH72532.1 toxin candidate TRINITY_DN31621_c1_g1_i2 [Pachycerianthus maua]	uncharacterized protein LOC130644587 isoform X1 [Hydractinia symbiolongicarpus]
416	LOC130641389	2.09039	3.0791e-17	1.57868e-15	8.44352	XP_002169315.3 PREDICTED: rho guanine nucleotide exchange factor 16-like [Hydra vulgaris]	ephexin-1-like isoform X1 [Hydractinia symbiolongicarpus]
417	LOC130645796	1.32377	5.01308e-17	2.56427e-15	8.38639	XP_012556860.1 PREDICTED: major vault protein-like [Hydra vulgaris]	major vault protein-like [Hydractinia symbiolongicarpus]
418	LOC130657322	0.429268	6.08546e-17	3.10557e-15	8.36356	WP_185187984.1 RNA-binding protein [Synechococcus sp. LTW-R]	uncharacterized protein LOC130657322 [Hydractinia symbiolongicarpus]
419	LOC130647827	3.29262	7.38763e-17	3.76135e-15	8.34066	CRX73266.1 Innexin 10 [Hydra vulgaris]	innexin inx3-like [Hydractinia symbiolongicarpus]
420	LOC130661881	0.571176	7.62926e-17	3.87538e-15	8.33685	not in Diamond	other RNA
421	LOC130623631	2.14013	7.84979e-17	3.97819e-15	8.33348	XP_002155137.2 PREDICTED: gelsolin-like protein 2 [Hydra vulgaris]	gelsolin-like protein 2 [Hydractinia symbiolongicarpus]
422	LOC130612516	2.93702	8.15104e-17	4.12134e-15	8.32903	XP_002156487.1 PREDICTED: metalloreductase STEAP4-like [Hydra vulgaris]	metalloreductase STEAP4-like [Hydractinia symbiolongicarpus]
423	LOC130655201	1.72501	8.55961e-17	4.31798e-15	8.32323	XP_002159068.2 PREDICTED: PC3-like endoprotease variant B [Hydra vulgaris]	PC3-like endoprotease variant B [Hydractinia symbiolongicarpus]
424	LOC130612652	1.37971	9.67604e-17	4.86998e-15	8.30869	XP_012554662.1 PREDICTED: protein-methionine sulfoxide oxidase MICAL2-like [Hydra vulgaris]	uncharacterized protein LOC130612652 [Hydractinia symbiolongicarpus]
425	LOC130645016	1.39181	9.73382e-17	4.88785e-15	8.30799	not in Diamond	other RNA
426	LOC130622673	0.526055	1.10698e-16	5.54601e-15	8.29271	XP_002161668.2 PREDICTED: 60S ribosomal protein L23-like [Hydra vulgaris]	60S ribosomal protein L23-like [Hydractinia symbiolongicarpus]
427	LOC130654045	0.83661	1.12396e-16	5.61826e-15	8.2909	XP_002155861.1 PREDICTED: protein BTG2-like [Hydra vulgaris]	protein BTG2-like [Hydractinia symbiolongicarpus]
428	LOC130644613	1.81431	1.14062e-16	5.68858e-15	8.28915	XP_002160089.3 PREDICTED: uncharacterized protein LOC100207979 [Hydra vulgaris]	uncharacterized protein LOC130644613 [Hydractinia symbiolongicarpus]
429	LOC130641640	1.13787	1.19396e-16	5.94109e-15	8.28371	XP_004212512.1 PREDICTED: claudin domain-containing protein 2-like [Hydra vulgaris]	uncharacterized protein LOC130641640 [Hydractinia symbiolongicarpus]
430	LOC130654847	0.599071	1.20921e-16	6.00339e-15	8.2822	XP_012561330.1 PREDICTED: ELKS/Rab6-interacting/CAST family member 1-like isoform X1 [Hydra vulgaris]	ELKS/Rab6-interacting/CAST family member 1-like [Hydractinia symbiolongicarpus]
431	LOC130654283	0.794149	1.33961e-16	6.63574e-15	8.27	XP_002158522.3 PREDICTED: la-related protein 1B-like [Hydra vulgaris]	la-related protein 1B-like [Hydractinia symbiolongicarpus]
432	LOC130645614	1.34989	1.95936e-16	9.68385e-15	8.22454	XP_002154989.2 PREDICTED: peroxisome proliferator-activated receptor gamma coactivator 1-alpha-like [Hydra vulgaris]	serine/arginine repetitive matrix protein 2-like [Hydractinia symbiolongicarpus]
433	LOC130645158	1.31472	2.06779e-16	1.01802e-14	8.21808	XP_012559945.1 PREDICTED: drebrin-like protein B [Hydra vulgaris]	drebrin-like protein [Hydractinia symbiolongicarpus]
434	LOC130647011	0.419519	2.06906e-16	1.01802e-14	8.21801	XP_004206862.1 PREDICTED: 60S acidic ribosomal protein P1-like [Hydra vulgaris]	60S acidic ribosomal protein P1-like [Hydractinia symbiolongicarpus]
435	LOC130662590	1.09939	2.33859e-16	1.14805e-14	8.20331	XP_012558553.1 PREDICTED: flotillin-1-like [Hydra vulgaris]	flotillin-1-like [Hydractinia symbiolongicarpus]
436	LOC130649290	0.844503	2.58616e-16	1.26676e-14	8.19121	XP_002160144.1 PREDICTED: uncharacterized protein LOC100197237 [Hydra vulgaris]	uncharacterized protein LOC130649290 [Hydractinia symbiolongicarpus]
437	LOC130662091	0.392129	4.29121e-16	2.09725e-14	8.13005	not in Diamond	other RNA
438	LOC130622230	3.70691	4.62335e-16	2.25455e-14	8.12101	XP_036366485.1 thrombospondin type-1 domain-containing protein 7A isoform X3 [Octopus sinensis]	thrombospondin type-1 domain-containing protein 7A-like [Hydractinia symbiolongicarpus]
439	LOC130644441	2.16658	6.13276e-16	2.97737e-14	8.08665	no informative hits: nan	gastrula zinc finger protein XlCGF8.2DB-like isoform X2 [Hydractinia symbiolongicarpus]
440	LOC130645165	2.98456	6.5071e-16	3.15214e-14	8.07943	EDO44997.1 predicted protein, partial [Nematostella vectensis]	uncharacterized protein LOC130645165 [Hydractinia symbiolongicarpus]
441	LOC130645707	0.412688	6.74381e-16	3.25961e-14	8.07507	XP_012553648.1 PREDICTED: 60S ribosomal protein L17 [Hydra vulgaris]	60S ribosomal protein L17 [Hydractinia symbiolongicarpus]
442	LOC130621137	0.92306	6.81083e-16	3.28476e-14	8.07386	XP_012555756.1 PREDICTED: uncharacterized protein LOC101234493 [Hydra vulgaris]	uncharacterized protein LOC130621137 [Hydractinia symbiolongicarpus]
443	LOC130655905	2.66253	6.90648e-16	3.32359e-14	8.07216	XP_002167262.3 PREDICTED: G-protein coupled receptor 64-like, partial [Hydra vulgaris]	uncharacterized protein LOC130655905 [Hydractinia symbiolongicarpus]
444	LOC130644855	1.02486	7.08618e-16	3.40261e-14	8.06903	XP_002159927.3 PREDICTED: prominin-1-A-like isoform X1 [Hydra vulgaris]	prominin-1-A-like [Hydractinia symbiolongicarpus]
445	LOC130649019	2.76886	8.31551e-16	3.9755e-14	8.04947	no informative hits: nan	uncharacterized protein LOC130649019 [Hydractinia symbiolongicarpus]
446	LOC130657703	0.942246	9.53028e-16	4.54636e-14	8.03276	NP_001296679.1 tight junction protein ZO-2-like [Hydra vulgaris]	tight junction protein ZO-1-like isoform X2 [Hydractinia symbiolongicarpus]
447	LOC130625643	3.65937	1.06585e-15	5.06257e-14	8.01903	no informative hits: XP_020902798.1 uncharacterized protein LOC110241271 [Exaiptasia diaphana]	uncharacterized protein LOC130625643 [Hydractinia symbiolongicarpus]
448	LOC130628897	1.10014	1.24597e-15	5.90529e-14	7.99982	XP_002162172.2 PREDICTED: 26S proteasome non-ATPase regulatory subunit 2 [Hydra vulgaris]	26S proteasome non-ATPase regulatory subunit 2-like [Hydractinia symbiolongicarpus]
449	LOC130630288	2.12309	1.40591e-15	6.64896e-14	7.98494	XP_012556381.1 PREDICTED: receptor-type tyrosine-protein phosphatase delta-like isoform X1 [Hydra vulgaris]	receptor-type tyrosine-protein phosphatase F-like isoform X2 [Hydractinia symbiolongicarpus]
450	LOC130656278	0.991349	1.65405e-15	7.8057e-14	7.96486	XP_012561294.1 PREDICTED: ras-related protein ORAB-1 [Hydra vulgaris]	ras-related protein ORAB-1 [Hydractinia symbiolongicarpus]
451	LOC130641406	1.13452	1.77035e-15	8.33662e-14	7.95646	XP_002169275.2 PREDICTED: uncharacterized protein LOC100201996, partial [Hydra vulgaris]	uncharacterized protein LOC130641406 [Hydractinia symbiolongicarpus]
452	LOC130612404	0.591777	1.81899e-15	8.54731e-14	7.9531	not in Diamond	other RNA
453	LOC130622657	1.21888	1.83754e-15	8.616e-14	7.95185	XP_002162870.3 PREDICTED: dolichyl-diphosphooligosaccharide--protein glycosyltransferase subunit STT3B [Hydra vulgaris]	dolichyl-diphosphooligosaccharide--protein glycosyltransferase subunit STT3B-like [Hydractinia symbiolongicarpus]
454	LOC130622353	2.72195	1.93811e-15	9.06823e-14	7.94524	XP_002154004.3 PREDICTED: glutathione S-transferase-like [Hydra vulgaris]	glutathione S-transferase 1-like [Hydractinia symbiolongicarpus]
455	LOC130625719	1.21256	2.29079e-15	1.06956e-13	7.92449	XP_002163241.3 PREDICTED: LOW QUALITY PROTEIN: cadherin EGF LAG seven-pass G-type receptor 2-like [Hydra vulgaris]	cadherin EGF LAG seven-pass G-type receptor 1-like [Hydractinia symbiolongicarpus]
456	LOC130656529	0.44911	3.05209e-15	1.42197e-13	7.88876	XP_004206204.1 PREDICTED: 40S ribosomal protein S20-like [Hydra vulgaris]	40S ribosomal protein S20-like isoform X2 [Hydractinia symbiolongicarpus]
457	LOC130614551	1.89558	3.56708e-15	1.65839e-13	7.86927	XP_012559850.1 PREDICTED: VPS9 domain-containing protein 1-like [Hydra vulgaris]	VPS9 domain-containing protein 1-like [Hydractinia symbiolongicarpus]
458	LOC130624118	1.63115	3.60109e-15	1.67066e-13	7.86809	no informative hits: nan	uncharacterized protein LOC130624118 isoform X1 [Hydractinia symbiolongicarpus]
459	LOC130624055	2.98073	3.62165e-15	1.67666e-13	7.86737	XP_002163153.1 PREDICTED: uncharacterized protein LOC100204915 [Hydra vulgaris]	uncharacterized protein LOC130624055 [Hydractinia symbiolongicarpus]
460	LOC130653932	0.737948	3.83648e-15	1.77237e-13	7.86016	XP_002155134.2 PREDICTED: eukaryotic translation initiation factor 5B-like [Hydra vulgaris]	eukaryotic translation initiation factor 5B-like [Hydractinia symbiolongicarpus]
461	LOC130662701	3.32423	3.90193e-15	1.79882e-13	7.85804	XP_012567049.1 PREDICTED: putative histone-lysine N-methyltransferase 1 [Hydra vulgaris]	reticulocyte-binding protein homolog 2a-like [Hydractinia symbiolongicarpus]
462	LOC130647929	2.3602	4.02765e-15	1.85289e-13	7.85406	XP_022788830.1 LOW QUALITY PROTEIN: cadherin-23-like [Stylophora pistillata]	cadherin-23-like [Hydractinia symbiolongicarpus]
463	LOC130635702	1.50704	4.1803e-15	1.91909e-13	7.8494	XP_012562354.1 PREDICTED: 26S proteasome non-ATPase regulatory subunit 1-like [Hydra vulgaris]	26S proteasome non-ATPase regulatory subunit 1-like [Hydractinia symbiolongicarpus]
464	LOC130622166	3.28723	4.53152e-15	2.07598e-13	7.83928	XP_021001579.1 sushi, von Willebrand factor type A, EGF and pentraxin domain-containing protein 1 [Parasteatoda tepidariorum]	uncharacterized protein LOC130622166 [Hydractinia symbiolongicarpus]
465	LOC130646251	3.1606	5.13182e-15	2.3461e-13	7.82364	XP_012561794.1 PREDICTED: uncharacterized protein LOC101235340 [Hydra vulgaris]	uncharacterized protein LOC130646251 [Hydractinia symbiolongicarpus]
466	LOC130614765	1.54782	5.83825e-15	2.66351e-13	7.80739	XP_002167961.1 PREDICTED: charged multivesicular body protein 1a-like [Hydra vulgaris]	charged multivesicular body protein 1a-like [Hydractinia symbiolongicarpus]
467	LOC130636385	1.74818	6.16682e-15	2.80757e-13	7.80049	XP_012554383.1 PREDICTED: rho guanine nucleotide exchange factor 7-like [Hydra vulgaris]	rho guanine nucleotide exchange factor 7-like [Hydractinia symbiolongicarpus]
468	LOC130657669	1.01861	6.20595e-15	2.81953e-13	7.79969	XP_002170250.3 PREDICTED: abnormal long morphology protein 1-like [Hydra vulgaris]	uncharacterized protein LOC130657669 isoform X1 [Hydractinia symbiolongicarpus]
469	LOC130656007	2.48848	6.38379e-15	2.89434e-13	7.79612	XP_002165362.2 PREDICTED: ATP-binding cassette sub-family B member 6, mitochondrial-like [Hydra vulgaris]	ATP-binding cassette sub-family B member 6-like [Hydractinia symbiolongicarpus]
470	LOC130622923	2.27003	6.82625e-15	3.08856e-13	7.78766	XP_012557133.1 PREDICTED: G-protein coupled receptor 64-like [Hydra vulgaris]	adhesion G-protein coupled receptor G2-like [Hydractinia symbiolongicarpus]
471	LOC130655895	0.883186	7.17338e-15	3.23894e-13	7.78139	XP_012554185.1 PREDICTED: hsc70-interacting protein-like [Hydra vulgaris]	hsc70-interacting protein-like isoform X1 [Hydractinia symbiolongicarpus]
472	LOC130644562	2.33856	8.17776e-15	3.68486e-13	7.76479	XP_002159181.3 PREDICTED: ABC transporter G family member 14-like [Hydra vulgaris]	uncharacterized protein LOC130644562 [Hydractinia symbiolongicarpus]
473	LOC130614145	1.27183	8.32405e-15	3.74309e-13	7.76255	XP_032237520.1 AFG3-like protein 2 isoform X1 [Nematostella vectensis]	AFG3-like protein 2 [Hydractinia symbiolongicarpus]
474	LOC130654557	1.02856	8.75049e-15	3.9268e-13	7.75621	XP_002158833.2 PREDICTED: microphthalmia-associated transcription factor-like [Hydra vulgaris]	microphthalmia-associated transcription factor-like [Hydractinia symbiolongicarpus]
475	LOC130613070	0.348973	1.16039e-14	5.19232e-13	7.72032	XP_012558188.1 PREDICTED: protein PRRC2C-like [Hydra vulgaris]	protein PRRC2C-like [Hydractinia symbiolongicarpus]
476	LOC130622458	1.43283	1.16179e-14	5.19232e-13	7.72017	no informative hits: nan	interferon alpha-inducible protein 27-like protein 2B [Hydractinia symbiolongicarpus]
477	LOC130644555	2.10426	1.2452e-14	5.5538e-13	7.71132	no informative hits: nan	uncharacterized protein LOC130644555 [Hydractinia symbiolongicarpus]
478	LOC130645448	1.87448	1.2577e-14	5.59818e-13	7.71005	XP_035848954.1 tumor necrosis factor receptor superfamily member 6B-like [Sander lucioperca]	uncharacterized protein LOC130645448 [Hydractinia symbiolongicarpus]
479	LOC130644442	2.04806	1.29993e-14	5.77444e-13	7.70583	XP_002153991.1 PREDICTED: protein farnesyltransferase/geranylgeranyltransferase type-1 subunit alpha-like [Hydra vulgaris]	protein farnesyltransferase/geranylgeranyltransferase type-1 subunit alpha-like [Hydractinia symbiolongicarpus]
480	LOC130624162	1.08601	1.4932e-14	6.61954e-13	7.68811	XP_002154216.2 PREDICTED: putative leucine-rich repeat-containing protein DDB_G0290503 [Hydra vulgaris]	uncharacterized protein LOC130624162 [Hydractinia symbiolongicarpus]
481	LOC130630592	4.21532	1.60503e-14	7.10097e-13	7.67887	XP_020907823.1 interferon-inducible GTPase 5 [Exaiptasia diaphana]	interferon-inducible GTPase 5-like [Hydractinia symbiolongicarpus]
482	LOC130624917	1.25739	1.83511e-14	8.10254e-13	7.66168	EDO40626.1 predicted protein [Nematostella vectensis]	creatine kinase, flagellar-like [Hydractinia symbiolongicarpus]
483	LOC130614809	3.2594	2.28053e-14	1.0049e-12	7.63373	no informative hits: nan	uncharacterized protein LOC130614809 [Hydractinia symbiolongicarpus]
484	LOC130645132	1.58946	2.41603e-14	1.06247e-12	7.62629	XP_012555123.1 PREDICTED: uncharacterized protein LOC101240553 [Hydra vulgaris]	uncharacterized protein LOC130645132 [Hydractinia symbiolongicarpus]
485	LOC130630585	4.04872	2.52519e-14	1.10825e-12	7.62059	XP_020907823.1 interferon-inducible GTPase 5 [Exaiptasia diaphana]	interferon-inducible GTPase 5-like [Hydractinia symbiolongicarpus]
486	LOC130625151	2.66486	2.93425e-14	1.28521e-12	7.60119	no informative hits: nan	uncharacterized protein DDB_G0290685-like isoform X4 [Hydractinia symbiolongicarpus]
487	LOC130657503	2.23535	2.95383e-14	1.29121e-12	7.60033	no informative hits: nan	uncharacterized protein LOC130657503 [Hydractinia symbiolongicarpus]
488	LOC130612191	2.73083	3.04686e-14	1.32923e-12	7.59631	XP_012553643.1 PREDICTED: ferric-chelate reductase 1-like [Hydra vulgaris]	ferric-chelate reductase 1-like [Hydractinia symbiolongicarpus]
489	LOC130661704	0.522112	3.14351e-14	1.36867e-12	7.59227	not in Diamond	other RNA
490	LOC130629294	2.06149	5.44334e-14	2.36532e-12	7.52082	XP_012554371.1 PREDICTED: receptor-type tyrosine-protein phosphatase delta [Hydra vulgaris]	receptor-type tyrosine-protein phosphatase delta-like [Hydractinia symbiolongicarpus]
491	LOC130625372	2.86133	6.4348e-14	2.79062e-12	7.49892	KZL73237.1 ankyrin repeat protein, partial [Colletotrichum tofieldiae]	uncharacterized protein LOC130625372 [Hydractinia symbiolongicarpus]
492	LOC130653869	2.35421	6.81818e-14	2.95105e-12	7.49132	XP_004206044.2 PREDICTED: T-complex protein 11-like protein 2 [Hydra vulgaris]	T-complex protein 11-like protein 1 [Hydractinia symbiolongicarpus]
493	LOC130628598	2.81455	6.98067e-14	3.01543e-12	7.48823	AOZ60364.1 alpha-crystallin-type HSP [Hydra vulgaris]	alpha-crystallin A chain-like [Hydractinia symbiolongicarpus]
494	LOC130662437	1.89663	7.99984e-14	3.44889e-12	7.47032	ADI56232.1 discoidin domain receptor tyrosine kinase, partial [Hydra vulgaris]	discoidin domain-containing receptor 2-like isoform X1 [Hydractinia symbiolongicarpus]
495	LOC130654217	0.982198	8.53534e-14	3.67254e-12	7.46179	XP_012555630.1 PREDICTED: calnexin-like [Hydra vulgaris]	calnexin-like [Hydractinia symbiolongicarpus]
496	LOC130657949	1.97373	1.0612e-13	4.55712e-12	7.43305	XP_004205934.1 PREDICTED: uncharacterized protein LOC101234795 [Hydra vulgaris]	uncharacterized protein LOC130657949 [Hydractinia symbiolongicarpus]
497	LOC130655179	1.72578	1.06409e-13	4.56064e-12	7.43269	XP_002158359.1 PREDICTED: lipopolysaccharide-induced tumor necrosis factor-alpha factor homolog [Hydra vulgaris]	cell death-inducing p53-target protein 1 homolog [Hydractinia symbiolongicarpus]
498	LOC130617349	1.46795	1.16143e-13	4.96809e-12	7.42111	not in Diamond	other RNA
499	LOC130629286	1.74921	1.20523e-13	5.14544e-12	7.41621	XP_002156875.1 PREDICTED: epididymal secretory protein E1-like [Hydra vulgaris]	NPC intracellular cholesterol transporter 2-like [Hydractinia symbiolongicarpus]
500	LOC130654035	1.72707	1.44715e-13	6.15433e-12	7.39193	XP_012555842.1 PREDICTED: cytoplasmic polyadenylation element-binding protein 1-like [Hydra vulgaris]	uncharacterized protein LOC130654035 isoform X1 [Hydractinia symbiolongicarpus]
501	LOC130645273	0.96424	1.55286e-13	6.57838e-12	7.38255	XP_012554012.1 PREDICTED: uncharacterized protein LOC105843326 [Hydra vulgaris]	uncharacterized protein LOC130645273 [Hydractinia symbiolongicarpus]
502	LOC130647489	0.463277	1.7998e-13	7.60978e-12	7.36288	XP_002154455.2 PREDICTED: 60S acidic ribosomal protein P0-like [Hydra vulgaris]	60S acidic ribosomal protein P0-like [Hydractinia symbiolongicarpus]
503	LOC130623391	0.691764	1.99559e-13	8.4214e-12	7.34909	XP_002168954.3 PREDICTED: sphingomyelin phosphodiesterase 4-like [Hydra vulgaris]	sphingomyelin phosphodiesterase 4-like isoform X1 [Hydractinia symbiolongicarpus]
504	LOC130636193	2.07562	2.33768e-13	9.84606e-12	7.32791	NP_001296694.1 fibroblast growth factor receptor precursor [Hydra vulgaris]	fibroblast growth factor receptor-like [Hydractinia symbiolongicarpus]
505	LOC130623504	3.3613	2.35945e-13	9.91874e-12	7.32667	no informative hits: nan	uncharacterized protein LOC130623504 [Hydractinia symbiolongicarpus]
506	LOC130655055	2.88032	2.38307e-13	9.99885e-12	7.32533	XP_002154975.2 PREDICTED: excitatory amino acid transporter 1-like [Hydra vulgaris]	excitatory amino acid transporter-like [Hydractinia symbiolongicarpus]
507	LOC130622778	1.21649	2.40851e-13	1.00863e-11	7.32391	XP_002158536.2 PREDICTED: serine/threonine-protein kinase dst1-like [Hydra vulgaris]	death-associated protein kinase related-like [Hydractinia symbiolongicarpus]
508	LOC130629692	0.308844	2.48812e-13	1.03999e-11	7.31955	no informative hits: nan	uncharacterized protein LOC130629692 [Hydractinia symbiolongicarpus]
509	LOC130646992	2.85369	2.49366e-13	1.04032e-11	7.31925	XP_037082457.1 tight junction protein ZO-1-like [Pollicipes pollicipes]	uncharacterized protein LOC130646992 [Hydractinia symbiolongicarpus]
510	LOC130662634	1.7166	2.71237e-13	1.12941e-11	7.30796	XP_007885833.1 PREDICTED: ETS-related transcription factor Elf-5 [Callorhinchus milii]	ETS-related transcription factor Elf-2-like isoform X2 [Hydractinia symbiolongicarpus]
511	LOC130641830	1.36052	3.17694e-13	1.32036e-11	7.28668	XP_012556252.1 PREDICTED: mitogen-activated protein kinase kinase kinase 3-like isoform X1 [Hydra vulgaris]	mitogen-activated protein kinase kinase kinase 2-like isoform X1 [Hydractinia symbiolongicarpus]
512	LOC130622022	2.22813	4.20972e-13	1.74628e-11	7.24864	XP_002160847.3 PREDICTED: caspase recruitment domain-containing protein 11-like [Hydra vulgaris]	caspase recruitment domain-containing protein 11-like [Hydractinia symbiolongicarpus]
513	LOC130662358	0.359763	4.75042e-13	1.96686e-11	7.23225	not in Diamond	other RNA
514	LOC130640988	1.06175	5.30367e-13	2.19178e-11	7.21728	XP_002153895.3 PREDICTED: transcription initiation factor TFIID subunit 5 [Hydra vulgaris]	transcription initiation factor TFIID subunit 5-like [Hydractinia symbiolongicarpus]
515	LOC130636174	0.432637	5.64117e-13	2.32688e-11	7.20889	XP_002162313.1 PREDICTED: propionyl-CoA carboxylase alpha chain, mitochondrial [Hydra vulgaris]	propionyl-CoA carboxylase alpha chain, mitochondrial-like isoform X1 [Hydractinia symbiolongicarpus]
516	LOC130640792	1.02646	6.2786e-13	2.58494e-11	7.19429	XP_012558336.1 PREDICTED: eukaryotic translation initiation factor 4 gamma 1-like, partial [Hydra vulgaris]	eukaryotic translation initiation factor 4 gamma 1-like [Hydractinia symbiolongicarpus]
517	LOC130645214	0.734697	6.34869e-13	2.60891e-11	7.19278	XP_012566186.1 PREDICTED: cGMP-specific 3',5'-cyclic phosphodiesterase-like [Hydra vulgaris]	cGMP-specific 3',5'-cyclic phosphodiesterase-like [Hydractinia symbiolongicarpus]
518	LOC130647537	3.06382	6.42783e-13	2.63649e-11	7.19109	XP_002157838.1 PREDICTED: methionine-R-sulfoxide reductase B3-like isoform X1 [Hydra vulgaris]	peptide methionine sulfoxide reductase MsrB-like isoform X1 [Hydractinia symbiolongicarpus]
519	LOC130636473	1.36311	7.59027e-13	3.10748e-11	7.16836	XP_012566013.1 PREDICTED: tetraspanin-6-like [Hydra vulgaris]	tetraspanin-6-like [Hydractinia symbiolongicarpus]
520	LOC130622631	1.39076	8.51614e-13	3.48004e-11	7.15258	CRX73259.1 Contactin-associated protein-like 5-3 [Hydra vulgaris]	contactin-associated protein-like 2 [Hydractinia symbiolongicarpus]
521	LOC130614006	2.1643	8.8641e-13	3.6155e-11	7.14708	XP_002161904.3 PREDICTED: uncharacterized protein LOC100211951 [Hydra vulgaris]	membrane-spanning 4-domains subfamily A member 8-like isoform X1 [Hydractinia symbiolongicarpus]
522	LOC130621114	1.09658	1.13532e-12	4.62217e-11	7.11302	XP_004212080.2 PREDICTED: T-complex protein 1 subunit epsilon [Hydra vulgaris]	T-complex protein 1 subunit epsilon-like [Hydractinia symbiolongicarpus]
523	LOC130614664	0.474108	1.17692e-12	4.78265e-11	7.10805	RWR73902.1 ankyrin-1 isoform X1 [Cinnamomum micranthum f. kanehirae]	uncharacterized protein LOC130614664 [Hydractinia symbiolongicarpus]
524	LOC130649555	1.49291	1.186e-12	4.81065e-11	7.10699	NTU49973.1 right-handed parallel beta-helix repeat-containing protein [Desulfobulbaceae bacterium]	uncharacterized protein LOC130649555 [Hydractinia symbiolongicarpus]
525	LOC130636446	2.22513	1.20496e-12	4.87853e-11	7.1048	XP_030069532.1 ovochymase-1-like [Microcaecilia unicolor]	uncharacterized protein LOC130636446 [Hydractinia symbiolongicarpus]
526	LOC130625910	3.312	1.25249e-12	5.06164e-11	7.09946	no informative hits: nan	uncharacterized protein DDB_G0271670-like [Hydractinia symbiolongicarpus]
527	LOC130619617	2.31127	1.27717e-12	5.15189e-11	7.09676	not in Diamond	other RNA
528	LOC130636580	1.16888	1.29037e-12	5.19556e-11	7.09534	XP_002157574.3 PREDICTED: glypican-6-like [Hydra vulgaris]	glypican-6-like [Hydractinia symbiolongicarpus]
529	LOC130645920	2.82085	1.36154e-12	5.47209e-11	7.08791	XP_002163966.2 PREDICTED: polyenoic fatty acid isomerase-like [Hydra vulgaris]	uncharacterized protein LOC130645920 [Hydractinia symbiolongicarpus]
530	LOC130614816	0.784634	1.42673e-12	5.72362e-11	7.08143	XP_020469255.1 dnaJ homolog subfamily A member 2-like [Monopterus albus]	dnaJ homolog subfamily A member 2-like [Hydractinia symbiolongicarpus]
[truncated: 1,522 more rows]

## Sheet: Cluster 3
	names	logfoldchanges	pvals	pvals_adj	scores	diamond	ncbi_name
[truncated: 271 more rows]

## Sheet: Cluster 4
	names	logfoldchanges	pvals	pvals_adj	scores	diamond	ncbi_name
[truncated: 1,754 more rows]

[truncated: 48 more sheets: Cluster 5, Cluster 6, Cluster 7, Cluster 8, Cluster 9, Cluster 10, Cluster 11, Cluster 12, Cluster 13, Cluster 14, Cluster 15, Cluster 16, Cluster 17, Cluster 18, Cluster 19, Cluster 20, Cluster 21, Cluster 22, Cluster 23, Cluster 24 …]
