# Supplementary material for: The Hydractinia cell atlas reveals cellular and molecular principles of cnidarian coloniality
Source: Nat Commun. 2025 Mar 3;16:2121. doi: 10.1038/s41467-025-57168-z (PMC11876637; doi:10.1038/s41467-025-57168-z)
Supplement: Supplementary file 7 — Supplementary Data 4 [file 41467_2025_57168_MOESM7_ESM.xlsx]

## Sheet: Cluster 0
	names	scores	diamond	ncbi_name
0	LOC130622176	0.610548	XP_012562331.1 PREDICTED: cyclic nucleotide-binding domain-containing protein 2-like [Hydra vulgaris]	cyclic nucleotide-binding domain-containing protein 2-like [Hydractinia symbiolongicarpus]
1	LOC130623908	0.600717	XP_012565470.1 PREDICTED: uncharacterized protein LOC100210231 [Hydra vulgaris]	uncharacterized protein LOC130623908 [Hydractinia symbiolongicarpus]
2	LOC130648404	0.562174	XP_012556610.1 PREDICTED: uncharacterized protein LOC100204510 [Hydra vulgaris]	L-tyrosine decarboxylase-like [Hydractinia symbiolongicarpus]
3	LOC130635498	0.561217	no informative hits: nan	uncharacterized protein LOC130635498 isoform X1 [Hydractinia symbiolongicarpus]
4	LOC130636713	0.528453	no informative hits: XP_032233916.1 uncharacterized protein LOC116616129 [Nematostella vectensis]	uncharacterized protein LOC130636713 [Hydractinia symbiolongicarpus]
5	LOC130644446	0.513827	XP_002165850.1 PREDICTED: importin subunit alpha-1-like [Hydra vulgaris]	importin subunit alpha-1-like [Hydractinia symbiolongicarpus]
6	LOC130655425	0.481738	XP_002169944.1 PREDICTED: ADP-ribosyl cyclase/cyclic ADP-ribose hydrolase-like isoform X1 [Hydra vulgaris]	ADP-ribosyl cyclase/cyclic ADP-ribose hydrolase-like isoform X1 [Hydractinia symbiolongicarpus]
7	LOC130612204	0.474994	XP_020613215.1 atrial natriuretic peptide receptor 1-like isoform X2 [Orbicella faveolata]	atrial natriuretic peptide receptor 1-like isoform X1 [Hydractinia symbiolongicarpus]
8	LOC130636711	0.4747	EDO40959.1 predicted protein [Nematostella vectensis]	uncharacterized protein LOC130636711 [Hydractinia symbiolongicarpus]
9	LOC130614550	0.455986	XP_012554254.1 PREDICTED: uncharacterized protein LOC105843433 [Hydra vulgaris]	uncharacterized protein LOC130614550 [Hydractinia symbiolongicarpus]
10	LOC130644760	0.437183	XP_002166200.2 PREDICTED: clathrin interactor 1-like isoform X1 [Hydra vulgaris]	clathrin interactor 1-like isoform X1 [Hydractinia symbiolongicarpus]
11	LOC130653589	0.435188	AIU99842.1 Wnt7, partial [Hydractinia echinata]	protein Wnt-1-like [Hydractinia symbiolongicarpus]
12	LOC130628576	0.434405	no informative hits: nan	uncharacterized protein LOC130628576 isoform X1 [Hydractinia symbiolongicarpus]
13	LOC130636597	0.419788	no informative hits: XP_032239948.1 uncharacterized protein LOC116619350 [Nematostella vectensis]	uncharacterized protein LOC130636597 [Hydractinia symbiolongicarpus]
14	LOC130655602	0.418917	no informative hits: nan	uncharacterized protein LOC130655602 [Hydractinia symbiolongicarpus]
15	LOC130646731	0.415129	XP_002160221.3 PREDICTED: uncharacterized protein C1orf43 homolog [Hydra vulgaris]	protein C1orf43 homolog [Hydractinia symbiolongicarpus]
16	LOC130630328	0.414723	no informative hits: nan	uncharacterized protein LOC130630328 isoform X1 [Hydractinia symbiolongicarpus]
17	LOC130647275	0.414535	XP_002163676.2 PREDICTED: fibroblast growth factor receptor-like isoform X1 [Hydra vulgaris]	contactin-4-like [Hydractinia symbiolongicarpus]
18	LOC130636712	0.411252	EDO40959.1 predicted protein [Nematostella vectensis]	uncharacterized protein LOC130636712 [Hydractinia symbiolongicarpus]
19	LOC130655743	0.410097	no informative hits: ELU03046.1 hypothetical protein CAPTEDRAFT_186776 [Capitella teleta]	uncharacterized protein LOC130655743 [Hydractinia symbiolongicarpus]
20	LOC130630530	0.409419	XP_012561594.1 PREDICTED: ribosome production factor 1-like [Hydra vulgaris]	ribosome production factor 1-like [Hydractinia symbiolongicarpus]
21	LOC130657291	0.408778	no informative hits: XP_001625715.1 uncharacterized protein LOC5504839 [Nematostella vectensis]	uncharacterized protein LOC130657291 [Hydractinia symbiolongicarpus]
22	LOC130641375	0.408546	XP_002169567.2 PREDICTED: sodium-independent sulfate anion transporter-like [Hydra vulgaris]	sodium-independent sulfate anion transporter-like [Hydractinia symbiolongicarpus]
23	LOC130636562	0.40799	no informative hits: nan	aspartic and glutamic acid-rich protein-like [Hydractinia symbiolongicarpus]
24	LOC130657948	0.40043	no informative hits: nan	mucin-2-like isoform X1 [Hydractinia symbiolongicarpus]
25	LOC130645346	0.384778	not in Diamond	other RNA
26	LOC130645325	0.383777	no informative hits: KXJ08349.1 hypothetical protein AC249_AIPGENE10194 [Exaiptasia diaphana]	uncharacterized protein LOC130645325 [Hydractinia symbiolongicarpus]
27	LOC130641922	0.377522	no informative hits: nan	uncharacterized protein LOC130641922 isoform X1 [Hydractinia symbiolongicarpus]
28	LOC130662371	0.376978	AGO06068.1 Ephrin-B2 protein [Hydra vulgaris]	uncharacterized protein LOC130662371 isoform X1 [Hydractinia symbiolongicarpus]
29	LOC130636660	0.376777	KXJ17291.1 Myosin-2 heavy chain [Exaiptasia diaphana]	uncharacterized protein LOC130636660 [Hydractinia symbiolongicarpus]

## Sheet: Cluster 1
	names	scores	diamond	ncbi_name
0	LOC130657072	0.681593	XP_012564043.1 PREDICTED: solute carrier family 43 member 3-like, partial [Hydra vulgaris]	large neutral amino acids transporter small subunit 4-like [Hydractinia symbiolongicarpus]
1	LOC130644221	0.621817	XP_002167097.1 PREDICTED: 3'-5' exoribonuclease 1-like [Hydra vulgaris]	3'-5' exoribonuclease 1-like [Hydractinia symbiolongicarpus]
2	LOC130647275	0.577413	XP_002163676.2 PREDICTED: fibroblast growth factor receptor-like isoform X1 [Hydra vulgaris]	contactin-4-like [Hydractinia symbiolongicarpus]
3	LOC130641922	0.545922	no informative hits: nan	uncharacterized protein LOC130641922 isoform X1 [Hydractinia symbiolongicarpus]
4	LOC130612653	0.531136	XP_012563635.1 PREDICTED: collagen alpha-1(II) chain-like [Hydra vulgaris]	collagen alpha-2(I) chain-like isoform X1 [Hydractinia symbiolongicarpus]
5	LOC130622595	0.514128	XP_012557871.1 PREDICTED: uncharacterized protein LOC100204111 [Hydra vulgaris]	uncharacterized protein LOC130622595 [Hydractinia symbiolongicarpus]
6	LOC130636699	0.512714	ORX94943.1 transferase [Basidiobolus meristosporus CBS 931.73]	uncharacterized protein LOC130636699 [Hydractinia symbiolongicarpus]
7	LOC130648586	0.511558	XP_002158815.1 PREDICTED: ras-related C3 botulinum toxin substrate 1 [Hydra vulgaris]	ras-related C3 botulinum toxin substrate 1-like, partial [Hydractinia symbiolongicarpus]
8	LOC130630553	0.508236	CAD5115027.1 DgyrCDS4048 [Dimorphilus gyrociliatus]	uncharacterized protein LOC130630553 isoform X1 [Hydractinia symbiolongicarpus]
9	LOC130612643	0.506634	XP_012554826.1 PREDICTED: uncharacterized protein LOC100205133 [Hydra vulgaris]	uncharacterized protein LOC130612643 [Hydractinia symbiolongicarpus]
10	LOC130631408	0.504779	XP_012557480.1 PREDICTED: fibrillin-2-like [Hydra vulgaris]	fibrillin-1-like [Hydractinia symbiolongicarpus]
11	LOC130626202	0.477989	no informative hits: nan	uncharacterized protein LOC130626202 isoform X1 [Hydractinia symbiolongicarpus]
12	LOC130621874	0.477234	NP_001296652.1 collagen alpha-1(I) chain-like precursor [Hydra vulgaris]	collagen alpha-1(I) chain-like isoform X1 [Hydractinia symbiolongicarpus]
13	LOC130657408	0.477233	XP_002161262.1 PREDICTED: calmodulin-A-like [Hydra vulgaris]	uncharacterized protein LOC130657408 isoform X1 [Hydractinia symbiolongicarpus]
14	LOC130612625	0.476692	NP_001296706.1 zinc finger protein ZIC 1-like [Hydra vulgaris]	zinc finger protein ZIC 1-like [Hydractinia symbiolongicarpus]
15	LOC130614842	0.472966	XP_001625184.1 dnaJ homolog subfamily C member 11 isoform X2 [Nematostella vectensis]	dnaJ homolog subfamily C member 11-like isoform X1 [Hydractinia symbiolongicarpus]
16	LOC130647786	0.471017	XP_012557768.1 PREDICTED: band 4.1-like protein 5 [Hydra vulgaris]	band 4.1-like protein 4 isoform X1 [Hydractinia symbiolongicarpus]
17	LOC130645643	0.46993	no informative hits: nan	uncharacterized protein LOC130645643 [Hydractinia symbiolongicarpus]
18	LOC130642051	0.469403	XP_020662202.1 haloacid dehalogenase-like hydrolase domain-containing protein 2 isoform X5 [Pogona vitticeps]	haloacid dehalogenase-like hydrolase domain-containing protein 2 [Hydractinia symbiolongicarpus]
19	LOC130636002	0.461754	no informative hits: nan	glutamic acid-rich protein-like [Hydractinia symbiolongicarpus]
20	LOC130655458	0.45483	XP_002734990.1 PREDICTED: protein FAM47E-like [Saccoglossus kowalevskii]	protein FAM47A-like [Hydractinia symbiolongicarpus]
21	LOC130613337	0.4546	XP_032235625.1 nuclear pore complex protein Nup58-like [Nematostella vectensis]	mucin-2-like [Hydractinia symbiolongicarpus]
22	LOC130628923	0.452433	XP_002169939.2 PREDICTED: tolloid-like protein 2 [Hydra vulgaris]	tolloid-like protein 2 [Hydractinia symbiolongicarpus]
23	LOC130647706	0.450784	XP_027706008.1 protein phosphatase 1 regulatory subunit 27 [Vombatus ursinus]	protein phosphatase 1 regulatory subunit 27-like isoform X1 [Hydractinia symbiolongicarpus]
24	LOC130640978	0.446235	XP_012556112.1 PREDICTED: BMP-binding endothelial regulator protein-like isoform X1 [Hydra vulgaris]	BMP-binding endothelial regulator protein-like [Hydractinia symbiolongicarpus]
25	LOC130635822	0.443888	QDX46950.1 dawdle [Scylla paramamosain]	growth/differentiation factor 8-like [Hydractinia symbiolongicarpus]
26	LOC130647532	0.443481	no informative hits: XP_020604692.1 uncharacterized protein LOC110043564 [Orbicella faveolata]	uncharacterized protein LOC130647532 [Hydractinia symbiolongicarpus]
27	LOC130641534	0.44017	XP_032242609.1 superoxide dismutase [Mn] [Nematostella vectensis]	superoxide dismutase [Mn/Fe]-like [Hydractinia symbiolongicarpus]
28	LOC130654628	0.439696	AAA65223.1 receptor protein-tyrosine kinase, partial [Hydra vulgaris]	fibroblast growth factor receptor 4-like isoform X2 [Hydractinia symbiolongicarpus]
29	LOC130654330	0.43601	KAF0296268.1 Cubilin [Amphibalanus amphitrite]	uncharacterized protein LOC130654330 [Hydractinia symbiolongicarpus]

## Sheet: Cluster 2
	names	scores	diamond	ncbi_name
0	LOC130642082	1.21787	KAF0154889.1 Pao retrotransposon peptidase domain-containing protein [Ignavibacteria bacterium]	uncharacterized protein LOC130642082 [Hydractinia symbiolongicarpus]
1	LOC130623545	0.778716	XP_025083839.1 heat shock cognate 71 kDa protein [Pomacea canaliculata]	heat shock cognate 71 kDa protein-like [Hydractinia symbiolongicarpus]
2	LOC130630290	0.775576	XP_032219705.1 patched domain-containing protein 3 [Nematostella vectensis]	patched domain-containing protein 3-like isoform X1 [Hydractinia symbiolongicarpus]
3	LOC130626057	0.745806	XP_025083839.1 heat shock cognate 71 kDa protein [Pomacea canaliculata]	heat shock cognate 71 kDa protein-like [Hydractinia symbiolongicarpus]
4	LOC130622690	0.685954	not in Diamond	other RNA
5	LOC130641874	0.665176	XP_012561111.1 PREDICTED: transcription factor kayak-like [Hydra vulgaris]	cyclic AMP-dependent transcription factor ATF-2-like [Hydractinia symbiolongicarpus]
6	LOC130648702	0.662671	no informative hits: nan	uncharacterized protein LOC130648702 [Hydractinia symbiolongicarpus]
7	LOC130644698	0.658776	XP_025083839.1 heat shock cognate 71 kDa protein [Pomacea canaliculata]	heat shock cognate 71 kDa protein-like [Hydractinia symbiolongicarpus]
8	LOC130644411	0.6187	XP_012557680.1 PREDICTED: uncharacterized protein LOC105844983 [Hydra vulgaris]	homeobox protein 12-like [Hydractinia symbiolongicarpus]
9	LOC130613152	0.595093	XP_032228798.1 LOW QUALITY PROTEIN: protocadherin Fat 4-like [Nematostella vectensis]	uncharacterized protein LOC130613152 [Hydractinia symbiolongicarpus]
10	LOC130644273	0.57634	no informative hits: nan	uncharacterized protein LOC130644273 [Hydractinia symbiolongicarpus]
11	LOC130623464	0.569357	XP_002168781.3 PREDICTED: uncharacterized protein LOC100202569 [Hydra vulgaris]	uncharacterized protein LOC130623464 isoform X1 [Hydractinia symbiolongicarpus]
12	LOC130648800	0.555151	XP_012555614.1 PREDICTED: uncharacterized protein LOC105844041 [Hydra vulgaris]	uncharacterized protein LOC130648800 [Hydractinia symbiolongicarpus]
13	LOC130655638	0.552145	XP_002164337.1 PREDICTED: ras-related protein Rap-2a-like [Hydra vulgaris]	ras-like protein rasG [Hydractinia symbiolongicarpus]
14	LOC130649617	0.549709	XP_002157926.3 PREDICTED: myosin heavy chain, striated muscle-like [Hydra vulgaris]	myosin heavy chain, striated muscle-like [Hydractinia symbiolongicarpus]
15	LOC130641007	0.540164	XP_004209502.1 PREDICTED: uncharacterized protein LOC101239228 [Hydra vulgaris]	uncharacterized protein LOC130641007 [Hydractinia symbiolongicarpus]
16	LOC130622269	0.527035	XP_039613563.1 homeobox protein Dlx1a isoform X2 [Polypterus senegalus]	homeobox protein DLX-6-like [Hydractinia symbiolongicarpus]
17	LOC130649072	0.524794	WP_185693724.1 RHS repeat protein [Puniceicoccus vermicola]	uncharacterized protein LOC130649072 [Hydractinia symbiolongicarpus]
18	LOC130639168	0.51839	no informative hits: nan	uncharacterized protein LOC130639168 [Hydractinia symbiolongicarpus]
19	LOC130635721	0.516712	OQV24077.1 Ras-related protein Rab6 [Hypsibius dujardini]	ras-related protein Rab6-like [Hydractinia symbiolongicarpus]
20	LOC130647827	0.516116	CRX73266.1 Innexin 10 [Hydra vulgaris]	innexin inx3-like [Hydractinia symbiolongicarpus]
21	LOC130625227	0.514722	KAF0154889.1 Pao retrotransposon peptidase domain-containing protein [Ignavibacteria bacterium]	uncharacterized protein LOC130625227 [Hydractinia symbiolongicarpus]
22	LOC130642326	0.514191	XP_031561120.1 A disintegrin and metalloproteinase with thrombospondin motifs adt-1-like isoform X1 [Actinia tenebrosa]	coadhesin-like [Hydractinia symbiolongicarpus]
23	LOC130623744	0.513322	PFX32294.1 Contactin-associated protein 1 [Stylophora pistillata]	uncharacterized protein LOC130623744 [Hydractinia symbiolongicarpus]
24	LOC130622386	0.508496	ALJ33557.1 Hlh-4 [Clytia hemisphaerica]	neurogenin-1-like [Hydractinia symbiolongicarpus]
25	LOC130628931	0.485002	XP_012555926.1 PREDICTED: gamma-aminobutyric acid type B receptor subunit 2-like [Hydra vulgaris]	gamma-aminobutyric acid type B receptor subunit 2-like isoform X1 [Hydractinia symbiolongicarpus]
26	LOC130622160	0.483346	no informative hits: nan	uncharacterized protein LOC130622160 isoform X1 [Hydractinia symbiolongicarpus]
27	LOC130636218	0.47928	ABY62785.1 unknown protein [Hydractinia symbiolongicarpus]	uncharacterized protein LOC130636218 [Hydractinia symbiolongicarpus]
28	LOC130636272	0.479026	XP_012564221.1 PREDICTED: mannose-6-phosphate isomerase-like [Hydra vulgaris]	mannose-6-phosphate isomerase-like isoform X1 [Hydractinia symbiolongicarpus]
29	LOC130629681	0.476955	no informative hits: nan	uncharacterized protein LOC130629681 [Hydractinia symbiolongicarpus]

## Sheet: Cluster 3
	names	scores	diamond	ncbi_name
0	LOC130647787	1.27908	AAX84775.1 tachylectin-like protein [Hydractinia echinata]	uncharacterized protein LOC130647787 [Hydractinia symbiolongicarpus]
1	LOC130622160	0.833796	no informative hits: nan	uncharacterized protein LOC130622160 isoform X1 [Hydractinia symbiolongicarpus]
2	LOC130641001	0.833194	no informative hits: nan	lens fiber membrane intrinsic protein-like [Hydractinia symbiolongicarpus]
3	LOC130654803	0.731152	XP_015830409.1 PREDICTED: properdin-like [Nothobranchius furzeri]	uncharacterized protein LOC130654803 [Hydractinia symbiolongicarpus]
4	LOC130622258	0.707934	XP_022791513.1 gamma-aminobutyric acid receptor subunit beta-3-like [Stylophora pistillata]	gamma-aminobutyric acid receptor subunit beta-3-like [Hydractinia symbiolongicarpus]
5	LOC130613152	0.67153	XP_032228798.1 LOW QUALITY PROTEIN: protocadherin Fat 4-like [Nematostella vectensis]	uncharacterized protein LOC130613152 [Hydractinia symbiolongicarpus]
6	LOC130623777	0.64324	XP_030640593.1 hemagglutinin/amebocyte aggregation factor-like [Chanos chanos]	hemagglutinin/amebocyte aggregation factor-like [Hydractinia symbiolongicarpus]
7	LOC130644555	0.593545	no informative hits: nan	uncharacterized protein LOC130644555 [Hydractinia symbiolongicarpus]
8	LOC130635481	0.581071	AIU99845.1 Wnt11A [Hydractinia echinata]	protein Wnt-4-like [Hydractinia symbiolongicarpus]
9	LOC130625287	0.562909	not in Diamond	other RNA
10	LOC130654951	0.556364	XP_002168775.3 PREDICTED: carbonic anhydrase-like [Hydra vulgaris]	carbonic anhydrase 2-like [Hydractinia symbiolongicarpus]
11	LOC130628948	0.539026	no informative hits: nan	uncharacterized protein LOC130628948 [Hydractinia symbiolongicarpus]
12	LOC130645600	0.494385	no informative hits: nan	uncharacterized protein LOC130645600 [Hydractinia symbiolongicarpus]
13	LOC130629125	0.49227	XP_012555926.1 PREDICTED: gamma-aminobutyric acid type B receptor subunit 2-like [Hydra vulgaris]	gamma-aminobutyric acid type B receptor subunit 2-like [Hydractinia symbiolongicarpus]
14	LOC130641906	0.489591	XP_028402941.1 actin-related protein 3 [Dendronephthya gigantea]	actin-related protein 3 [Hydractinia symbiolongicarpus]
15	LOC130649019	0.48568	no informative hits: nan	uncharacterized protein LOC130649019 [Hydractinia symbiolongicarpus]
16	LOC130644829	0.485567	NP_001267778.1 Runx [Hydra vulgaris]	runt-related transcription factor 3-like [Hydractinia symbiolongicarpus]
17	LOC130629277	0.485109	NP_001296676.1 matrix metalloproteinase-14-like precursor [Hydra vulgaris]	matrix metalloproteinase-17-like [Hydractinia symbiolongicarpus]
18	LOC130613827	0.461375	no informative hits: nan	uncharacterized protein LOC130613827 [Hydractinia symbiolongicarpus]
19	LOC130622972	0.452641	NXA81804.1 MUSK kinase [Thryothorus ludovicianus]	uncharacterized protein LOC130622972 isoform X1 [Hydractinia symbiolongicarpus]
20	LOC130629082	0.448084	CDJ86162.1 G-protein coupled receptor [Haemonchus contortus]	uncharacterized skeletal organic matrix protein 8-like [Hydractinia symbiolongicarpus]
21	LOC130635721	0.447749	OQV24077.1 Ras-related protein Rab6 [Hypsibius dujardini]	ras-related protein Rab6-like [Hydractinia symbiolongicarpus]
22	LOC130614072	0.445598	XP_012565386.1 PREDICTED: bone morphogenetic protein 1-like [Hydra vulgaris]	bone morphogenetic protein 1-like [Hydractinia symbiolongicarpus]
23	LOC130623591	0.444311	XP_012556001.1 PREDICTED: mucin-3A-like [Hydra vulgaris]	uncharacterized protein LOC130623591 isoform X1 [Hydractinia symbiolongicarpus]
24	LOC130648906	0.4397	no informative hits: nan	uncharacterized protein LOC130648906 [Hydractinia symbiolongicarpus]
25	LOC130622288	0.436664	XP_002154994.2 PREDICTED: uncharacterized protein LOC100203209 [Hydra vulgaris]	uncharacterized protein LOC130622288 [Hydractinia symbiolongicarpus]
26	LOC130628704	0.434981	no informative hits: nan	acidic leucine-rich nuclear phosphoprotein 32 family member B-like [Hydractinia symbiolongicarpus]
27	LOC130625767	0.434977	XP_035624597.1 LOW QUALITY PROTEIN: high choriolytic enzyme 1-like [Oncorhynchus keta]	zinc metalloproteinase nas-32-like [Hydractinia symbiolongicarpus]
28	LOC130625885	0.434806	no informative hits: nan	uncharacterized protein LOC130625885 [Hydractinia symbiolongicarpus]
29	LOC130629271	0.427959	XP_012562598.1 PREDICTED: uncharacterized protein LOC100207142 isoform X1 [Hydra vulgaris]	dihydropyrimidinase-like [Hydractinia symbiolongicarpus]

## Sheet: Cluster 4
	names	scores	diamond	ncbi_name
0	LOC130644284	0.693368	XP_002159952.3 PREDICTED: uncharacterized protein LOC100207796 [Hydra vulgaris]	uncharacterized protein LOC130644284 [Hydractinia symbiolongicarpus]
1	LOC130655971	0.631996	XP_004208371.2 PREDICTED: trace amine-associated receptor 7d-like [Hydra vulgaris]	trace amine-associated receptor 9-like [Hydractinia symbiolongicarpus]
2	LOC130614624	0.548833	XP_002162579.2 PREDICTED: targeting protein for Xklp2 homolog [Hydra vulgaris]	targeting protein for Xklp2-A-like [Hydractinia symbiolongicarpus]
3	LOC130645249	0.530557	XP_002161058.2 PREDICTED: delta-1-pyrroline-5-carboxylate synthase-like isoform X2 [Hydra vulgaris]	delta-1-pyrroline-5-carboxylate synthase-like [Hydractinia symbiolongicarpus]
4	LOC130613666	0.507677	XP_004208947.1 PREDICTED: uncharacterized protein LOC101241083 [Hydra vulgaris]	uncharacterized protein LOC130613666 [Hydractinia symbiolongicarpus]
5	LOC130623387	0.484502	XP_012557700.1 PREDICTED: citrate lyase subunit beta-like protein, mitochondrial [Hydra vulgaris]	LOW QUALITY PROTEIN: citramalyl-CoA lyase, mitochondrial-like [Hydractinia symbiolongicarpus]
6	LOC130645398	0.477325	XP_012554241.1 PREDICTED: zinc finger protein 701-like [Hydra vulgaris]	zinc finger protein 510-like isoform X1 [Hydractinia symbiolongicarpus]
7	LOC130655089	0.465379	AAB87073.1 Hox homeobox protein [Hydractinia symbiolongicarpus]	homeobox protein Hox-C5-like [Hydractinia symbiolongicarpus]
8	LOC130621847	0.458401	XP_012555972.1 PREDICTED: SWI/SNF complex subunit SMARCC2-like [Hydra vulgaris]	SWI/SNF complex subunit SMARCC2-like isoform X1 [Hydractinia symbiolongicarpus]
9	LOC130655343	0.457155	XP_002165752.2 PREDICTED: hyaluronan-mediated motility receptor-like isoform X1 [Hydra vulgaris]	hyaluronan-mediated motility receptor-like [Hydractinia symbiolongicarpus]
10	LOC130656533	0.455883	RLA94875.1 acetate kinase [Deltaproteobacteria bacterium]	acetate kinase-like isoform X1 [Hydractinia symbiolongicarpus]
11	LOC130622882	0.455653	AOF43153.1 histone H2A.X.1 [Hydractinia echinata]	late histone H2A.2.2 [Hydractinia symbiolongicarpus]
12	LOC130654580	0.434774	XP_012556375.1 PREDICTED: ankyrin repeat domain-containing protein 17-like [Hydra vulgaris]	ankyrin repeat domain-containing protein 17-like [Hydractinia symbiolongicarpus]
13	LOC130655017	0.431452	no informative hits: nan	uncharacterized protein LOC130655017 [Hydractinia symbiolongicarpus]
14	LOC130612770	0.431253	XP_012566860.1 PREDICTED: abnormal spindle-like microcephaly-associated protein homolog [Hydra vulgaris]	abnormal spindle-like microcephaly-associated protein [Hydractinia symbiolongicarpus]
15	LOC130628820	0.417826	XP_012554339.1 PREDICTED: peptidyl-prolyl cis-trans isomerase FKBP14-like [Hydra vulgaris]	uncharacterized protein LOC130628820 [Hydractinia symbiolongicarpus]
16	LOC130656306	0.417239	XP_002166033.2 PREDICTED: polypeptide N-acetylgalactosaminyltransferase 2-like [Hydra vulgaris]	uncharacterized protein LOC130656306 isoform X1 [Hydractinia symbiolongicarpus]
17	LOC130655133	0.411157	NP_001274297.1 high mobility group-T protein-like [Hydra vulgaris]	high mobility group-T protein-like [Hydractinia symbiolongicarpus]
18	LOC130657323	0.408539	XP_004206570.1 PREDICTED: lamin-B receptor-like isoform X1 [Hydra vulgaris]	delta(14)-sterol reductase TM7SF2-like [Hydractinia symbiolongicarpus]
19	LOC130649076	0.406987	no informative hits: XP_028390996.1 uncharacterized protein LOC114515875 [Dendronephthya gigantea]	uncharacterized protein LOC130649076 [Hydractinia symbiolongicarpus]
20	LOC130655509	0.404712	no informative hits: XP_031565078.1 uncharacterized protein LOC116300360 isoform X1 [Actinia tenebrosa]	uncharacterized protein LOC130655509 [Hydractinia symbiolongicarpus]
21	LOC130641782	0.404307	XP_002162036.2 PREDICTED: WD repeat and HMG-box DNA-binding protein 1-like [Hydra vulgaris]	WD repeat and HMG-box DNA-binding protein 1-like isoform X1 [Hydractinia symbiolongicarpus]
22	LOC130645610	0.404172	XP_002162432.1 PREDICTED: sideroflexin-2-like [Hydra vulgaris]	sideroflexin-2-like [Hydractinia symbiolongicarpus]
23	LOC130641588	0.39563	XP_019859150.1 PREDICTED: probable fructokinase-5 [Amphimedon queenslandica]	arabinose 5-phosphate isomerase KpsF-like [Hydractinia symbiolongicarpus]
24	LOC130621913	0.392776	XP_012553768.1 PREDICTED: integrin alpha-8-like [Hydra vulgaris]	integrin alpha-V-like [Hydractinia symbiolongicarpus]
25	LOC130641951	0.391977	XP_038625876.1 contactin-1 isoform X3 [Tachyglossus aculeatus]	uncharacterized protein LOC130641951 [Hydractinia symbiolongicarpus]
26	LOC130649273	0.388647	XP_004210648.2 PREDICTED: uncharacterized protein LOC101241177, partial [Hydra vulgaris]	chromobox protein homolog 2-like [Hydractinia symbiolongicarpus]
27	LOC130648372	0.386439	XP_012553674.1 PREDICTED: uncharacterized protein LOC100207471 [Hydra vulgaris]	uncharacterized protein LOC130648372 isoform X1 [Hydractinia symbiolongicarpus]
28	LOC130625399	0.38415	XP_035675579.1 THO complex subunit 7 homolog isoform X3 [Branchiostoma floridae]	THO complex subunit 7 homolog [Hydractinia symbiolongicarpus]
29	LOC130654546	0.3838	XP_002167890.2 PREDICTED: inner centromere protein B-like isoform X1 [Hydra vulgaris]	inner centromere protein A-like [Hydractinia symbiolongicarpus]

## Sheet: Cluster 5
	names	scores	diamond	ncbi_name
0	LOC130636736	1.28265	XP_027059256.1 meprin A subunit alpha-like [Pocillopora damicornis]	zinc metalloproteinase nas-27-like [Hydractinia symbiolongicarpus]
1	LOC130625600	1.22893	TDI96554.1 MBL fold metallo-hydrolase [Caldithrix sp.]	2,4-dinitroanisole O-demethylase subunit alpha-like [Hydractinia symbiolongicarpus]
2	LOC130624990	0.96313	TDI15472.1 MBL fold metallo-hydrolase [Acidobacteria bacterium]	2,4-dinitroanisole O-demethylase subunit alpha-like [Hydractinia symbiolongicarpus]
3	LOC130612774	0.93727	not in Diamond	other RNA
4	LOC130647888	0.919556	XP_004210820.1 PREDICTED: von Willebrand factor D and EGF domain-containing protein-like, partial [Hydra vulgaris]	von Willebrand factor D and EGF domain-containing protein-like [Hydractinia symbiolongicarpus]
5	LOC130637030	0.848197	XP_033751988.1 MAM and LDL-receptor class A domain-containing protein 1-like [Pecten maximus]	MAM and LDL-receptor class A domain-containing protein 1-like, partial [Hydractinia symbiolongicarpus]
6	LOC130647082	0.842917	XP_012555527.1 PREDICTED: von Willebrand factor D and EGF domain-containing protein-like, partial [Hydra vulgaris]	von Willebrand factor D and EGF domain-containing protein-like [Hydractinia symbiolongicarpus]
7	LOC130645508	0.805357	XP_002157258.2 PREDICTED: gamma-glutamyltranspeptidase 1-like, partial [Hydra vulgaris]	glutathione hydrolase 1 proenzyme-like [Hydractinia symbiolongicarpus]
8	LOC130657145	0.78507	no informative hits: XP_020894192.1 uncharacterized protein LOC110233262 [Exaiptasia diaphana]	uncharacterized protein LOC130657145 [Hydractinia symbiolongicarpus]
9	LOC130656667	0.746257	EDO45212.1 predicted protein [Nematostella vectensis]	uncharacterized protein LOC130656667 [Hydractinia symbiolongicarpus]
10	LOC130645642	0.746068	NP_001095643.1 GRB2-related adapter protein [Bos taurus]	uncharacterized protein LOC130645642 isoform X1 [Hydractinia symbiolongicarpus]
11	LOC130656666	0.733538	no informative hits: XP_020894192.1 uncharacterized protein LOC110233262 [Exaiptasia diaphana]	uncharacterized protein LOC130656666 [Hydractinia symbiolongicarpus]
12	LOC130644578	0.709337	no informative hits: XP_020914891.2 uncharacterized protein LOC110252409 [Exaiptasia diaphana]	uncharacterized protein LOC130644578 [Hydractinia symbiolongicarpus]
13	LOC130636265	0.674873	XP_027003738.1 endothelin-converting enzyme 2 isoform X4 [Tachysurus fulvidraco]	endothelin-converting enzyme homolog [Hydractinia symbiolongicarpus]
14	LOC130614542	0.644142	XP_012559051.1 PREDICTED: substance-K receptor-like [Hydra vulgaris]	somatostatin receptor type 2-like [Hydractinia symbiolongicarpus]
15	LOC130648702	0.613796	no informative hits: nan	uncharacterized protein LOC130648702 [Hydractinia symbiolongicarpus]
16	LOC130613152	0.605107	XP_032228798.1 LOW QUALITY PROTEIN: protocadherin Fat 4-like [Nematostella vectensis]	uncharacterized protein LOC130613152 [Hydractinia symbiolongicarpus]
17	LOC130640909	0.602903	XP_002159349.2 PREDICTED: uncharacterized protein LOC100200627 [Hydra vulgaris]	probable glycine betaine transporter isoform X1 [Hydractinia symbiolongicarpus]
18	LOC130629485	0.593981	XP_001703348.1 predicted protein [Chlamydomonas reinhardtii]	uncharacterized protein LOC130629485 [Hydractinia symbiolongicarpus]
19	LOC130645444	0.588604	XP_029195255.1 fibroblast growth factor 1-like isoform X2 [Acropora millepora]	fibroblast growth factor 16-like [Hydractinia symbiolongicarpus]
20	LOC130630346	0.586394	XP_034768043.1 receptor-type tyrosine-protein phosphatase S-like isoform X12 [Acipenser ruthenus]	protein sidekick-2-like [Hydractinia symbiolongicarpus]
21	LOC130647435	0.575421	XP_016386361.1 PREDICTED: putative ferric-chelate reductase 1 [Sinocyclocheilus rhinocerous]	putative ferric-chelate reductase 1 homolog isoform X1 [Hydractinia symbiolongicarpus]
22	LOC130625912	0.570564	no informative hits: nan	uncharacterized protein LOC130625912 [Hydractinia symbiolongicarpus]
23	LOC130614034	0.563837	KAG1697692.1 DNA topoisomerase 2-alpha [Nymphon striatum]	uncharacterized protein LOC130614034 [Hydractinia symbiolongicarpus]
24	LOC130622098	0.562927	XP_020895127.1 major facilitator superfamily domain-containing protein 12 [Exaiptasia diaphana]	major facilitator superfamily domain-containing protein 12-like [Hydractinia symbiolongicarpus]
25	LOC130625662	0.561403	QQR49160.1 ankyrin repeat domain-containing protein [bacterium]	uncharacterized protein LOC130625662 [Hydractinia symbiolongicarpus]
26	LOC130623250	0.561091	XP_004207922.1 PREDICTED: transient receptor potential cation channel subfamily A member 1-like [Hydra vulgaris]	uncharacterized protein LOC130623250 [Hydractinia symbiolongicarpus]
27	LOC130629516	0.559519	not in Diamond	other RNA
28	LOC130629517	0.557593	XP_038061535.1 E3 ubiquitin-protein ligase MIB2-like [Patiria miniata]	uncharacterized protein LOC130629517 [Hydractinia symbiolongicarpus]
29	LOC130623877	0.545379	no informative hits: nan	putative uncharacterized protein DDB_G0268590 isoform X1 [Hydractinia symbiolongicarpus]

## Sheet: Cluster 6
	names	scores	diamond	ncbi_name
0	LOC130662330	1.12868	XP_004209769.1 PREDICTED: tctex1 domain-containing protein 3-like [Hydra vulgaris]	dynein light chain Tctex-type 5-like [Hydractinia symbiolongicarpus]
1	LOC130641471	1.1109	CAJ38791.1 alpha tubulin protein [Platynereis dumerilii]	tubulin alpha-2/alpha-4 chain [Hydractinia symbiolongicarpus]
2	LOC130644459	1.08108	XP_012566950.1 PREDICTED: uncharacterized protein LOC100202590 [Hydra vulgaris]	uncharacterized protein LOC130644459 [Hydractinia symbiolongicarpus]
3	LOC130647506	1.03561	XP_012561681.1 PREDICTED: synaptonemal complex protein 2-like [Hydra vulgaris]	synaptonemal complex protein 2-like isoform X1 [Hydractinia symbiolongicarpus]
4	LOC130612723	1.02267	XP_012555915.1 PREDICTED: uncharacterized protein LOC101238518 isoform X1 [Hydra vulgaris]	staphylocoagulase-like [Hydractinia symbiolongicarpus]
5	LOC130657957	1.02081	AOF43147.1 histone H2B.4 [Hydractinia echinata]	late histone H2B.L4-like [Hydractinia symbiolongicarpus]
6	LOC130644437	1.00836	XP_012555343.1 PREDICTED: adenylate kinase 9-like [Hydra vulgaris]	adenylate kinase 9-like [Hydractinia symbiolongicarpus]
7	LOC130625996	1.00494	XP_002154876.3 PREDICTED: uncharacterized protein LOC100205872 [Hydra vulgaris]	membrane-spanning 4-domains subfamily A member 4D-like [Hydractinia symbiolongicarpus]
8	LOC130636489	0.990095	AOF43145.1 histone H2B.6 [Hydractinia echinata]	late histone H2B.L4-like [Hydractinia symbiolongicarpus]
9	LOC130612379	0.965173	no informative hits: nan	uncharacterized protein LOC130612379 [Hydractinia symbiolongicarpus]
10	LOC130621975	0.947851	XP_022782438.1 myosin-4-like [Stylophora pistillata]	uncharacterized protein LOC130621975 [Hydractinia symbiolongicarpus]
11	LOC130636493	0.925911	AOF43145.1 histone H2B.6 [Hydractinia echinata]	late histone H2B.L4-like [Hydractinia symbiolongicarpus]
12	LOC130636465	0.907006	XP_002164102.1 PREDICTED: synaptonemal complex protein 1-like [Hydra vulgaris]	tol-Pal system protein TolA-like [Hydractinia symbiolongicarpus]
13	LOC130641485	0.905542	XP_012561097.1 PREDICTED: uncharacterized protein LOC100208542 [Hydra vulgaris]	PC4 and SFRS1-interacting protein-like [Hydractinia symbiolongicarpus]
14	LOC130656616	0.902922	AOF43147.1 histone H2B.4 [Hydractinia echinata]	late histone H2B.L4-like [Hydractinia symbiolongicarpus]
15	LOC130648403	0.897252	XP_012554516.1 PREDICTED: dynein beta chain, ciliary-like [Hydra vulgaris]	dynein beta chain, ciliary-like [Hydractinia symbiolongicarpus]
16	LOC130649565	0.894104	NP_001274726.1 DMC1 homologue CnDMC1 [Hydra vulgaris]	meiotic recombination protein DMC1/LIM15 homolog [Hydractinia symbiolongicarpus]
17	LOC130644762	0.887112	XP_001639038.1 creatine kinase B-type [Nematostella vectensis]	creatine kinase, testis isozyme-like [Hydractinia symbiolongicarpus]
18	LOC130644887	0.886982	no informative hits: nan	uncharacterized protein LOC130644887 [Hydractinia symbiolongicarpus]
19	LOC130647579	0.885505	KXJ16732.1 33 kDa inner dynein arm light chain, axonemal [Exaiptasia diaphana]	33 kDa inner dynein arm light chain, axonemal-like [Hydractinia symbiolongicarpus]
20	LOC130613764	0.826508	XP_029184377.1 translin-associated factor X-interacting protein 1-like [Acropora millepora]	translin-associated factor X-interacting protein 1-like [Hydractinia symbiolongicarpus]
21	LOC130612950	0.818802	AFR54107.1 synaptonemal complex protein 3 [Hydra vulgaris]	synaptonemal complex protein 3-like [Hydractinia symbiolongicarpus]
22	LOC130625108	0.813518	no informative hits: nan	uncharacterized protein LOC130625108 [Hydractinia symbiolongicarpus]
23	LOC130655133	0.805345	NP_001274297.1 high mobility group-T protein-like [Hydra vulgaris]	high mobility group-T protein-like [Hydractinia symbiolongicarpus]
24	LOC130625850	0.80244	no informative hits: XP_033126180.1 uncharacterized protein LOC117124142 [Anneissia japonica]	uncharacterized protein C12orf40-like [Hydractinia symbiolongicarpus]
25	LOC130647110	0.794895	XP_012555616.1 PREDICTED: coiled-coil domain-containing protein 18-like [Hydra vulgaris]	median body protein-like isoform X3 [Hydractinia symbiolongicarpus]
26	LOC130654935	0.783131	no informative hits: nan	uncharacterized protein LOC130654935 [Hydractinia symbiolongicarpus]
27	LOC130656364	0.779782	XP_002167899.3 PREDICTED: dynein light chain 1, axonemal-like [Hydra vulgaris]	dynein axonemal light chain 1-like isoform X1 [Hydractinia symbiolongicarpus]
28	LOC130623642	0.777526	XP_027057313.1 dynein heavy chain 10, axonemal-like [Pocillopora damicornis]	dynein axonemal heavy chain 10-like [Hydractinia symbiolongicarpus]
29	LOC130635811	0.775395	XP_029188390.1 dynein heavy chain 2, axonemal-like [Acropora millepora]	dynein axonemal heavy chain 2-like [Hydractinia symbiolongicarpus]

## Sheet: Cluster 7
	names	scores	diamond	ncbi_name
0	LOC130656334	1.65179	no informative hits: nan	coiled-coil domain-containing protein 18-like isoform X1 [Hydractinia symbiolongicarpus]
1	LOC130622438	1.4508	not in Diamond	other RNA
2	LOC130657724	1.27714	no informative hits: XP_029193016.1 uncharacterized protein LOC114959241 isoform X2 [Acropora millepora]	uncharacterized protein LOC130657724 isoform X1 [Hydractinia symbiolongicarpus]
3	LOC130636223	1.27199	XP_002158859.1 PREDICTED: BPTI/Kunitz domain-containing protein 4-like [Hydra vulgaris]	antistasin-like [Hydractinia symbiolongicarpus]
4	LOC130656714	1.25625	no informative hits: nan	DNA repair protein RAD50-like isoform X1 [Hydractinia symbiolongicarpus]
5	LOC130657210	1.24135	XP_013801715.1 PREDICTED: C-type lectin domain family 17, member A-like [Apteryx mantelli mantelli]	C-type lectin domain family 4 member F-like isoform X1 [Hydractinia symbiolongicarpus]
6	LOC130628794	1.16525	XP_021378477.1 protein mab-21-like 3 [Mizuhopecten yessoensis]	uncharacterized protein LOC130628794 [Hydractinia symbiolongicarpus]
7	LOC130621777	1.14732	XP_002170830.2 PREDICTED: hypoxanthine-guanine phosphoribosyltransferase-like [Hydra vulgaris]	hypoxanthine-guanine phosphoribosyltransferase-like isoform X1 [Hydractinia symbiolongicarpus]
8	LOC130623472	1.14033	XP_002155609.1 PREDICTED: O-acyltransferase WSD1-like [Hydra vulgaris]	putative diacyglycerol O-acyltransferase Rv1760 [Hydractinia symbiolongicarpus]
9	LOC130624359	1.10323	no informative hits: nan	uncharacterized protein LOC130624359 [Hydractinia symbiolongicarpus]
10	LOC130629207	1.09004	XP_022226983.1 protein NPC2 homolog [Drosophila obscura]	NPC intracellular cholesterol transporter 2 homolog a-like [Hydractinia symbiolongicarpus]
11	LOC130629006	1.01156	XP_033735596.1 protein mab-21-like 3 [Pecten maximus]	cyclic GMP-AMP synthase-like [Hydractinia symbiolongicarpus]
12	LOC130628875	0.996424	XP_012566131.1 PREDICTED: probable RNA-binding protein 46 isoform X1 [Hydra vulgaris]	APOBEC1 complementation factor-like isoform X1 [Hydractinia symbiolongicarpus]
13	LOC130614134	0.975129	no informative hits: nan	nuclear pore complex protein DDB_G0274915-like [Hydractinia symbiolongicarpus]
14	LOC130626001	0.965419	not in Diamond	other RNA
15	LOC130613373	0.932644	XP_031553852.1 nitric oxide synthase, brain-like [Actinia tenebrosa]	nitric oxide synthase, brain-like [Hydractinia symbiolongicarpus]
16	LOC130628537	0.922277	CAC5417973.1 KRAB [Mytilus coruscus]	protein mab-21-like 3 [Hydractinia symbiolongicarpus]
17	LOC130629004	0.905644	XP_021378477.1 protein mab-21-like 3 [Mizuhopecten yessoensis]	protein mab-21-like 3 [Hydractinia symbiolongicarpus]
18	LOC130614605	0.90393	no informative hits: nan	microtubule-associated protein 9-like [Hydractinia symbiolongicarpus]
19	LOC130621124	0.866882	XP_012566709.1 PREDICTED: uncharacterized protein LOC101239179 [Hydra vulgaris]	SCO-spondin-like isoform X1 [Hydractinia symbiolongicarpus]
20	LOC130629003	0.855698	XP_021378477.1 protein mab-21-like 3 [Mizuhopecten yessoensis]	uncharacterized protein LOC130629003 isoform X1 [Hydractinia symbiolongicarpus]
21	LOC130628550	0.854955	XP_012556747.1 PREDICTED: sodium-dependent phosphate transport protein 2A-like [Hydra vulgaris]	sodium-dependent phosphate transport protein 2B-like isoform X1 [Hydractinia symbiolongicarpus]
22	LOC130630551	0.82279	XP_004209954.2 PREDICTED: cellular tumor antigen p53-like [Hydra vulgaris]	cellular tumor antigen p53-like isoform X1 [Hydractinia symbiolongicarpus]
23	LOC130656634	0.819004	XP_003803470.1 low affinity immunoglobulin epsilon Fc receptor [Otolemur garnettii]	centromere-associated protein E-like isoform X11 [Hydractinia symbiolongicarpus]
24	LOC130623909	0.805349	XP_002159365.3 PREDICTED: TNF receptor-associated factor 5-like [Hydra vulgaris]	TNF receptor-associated factor 3-like [Hydractinia symbiolongicarpus]
25	LOC130657505	0.803004	AWP20966.1 putative SCO-spondin-like [Scophthalmus maximus]	thrombospondin-2-like [Hydractinia symbiolongicarpus]
26	LOC130641320	0.79556	no informative hits: nan	uncharacterized protein LOC130641320 [Hydractinia symbiolongicarpus]
27	LOC130614507	0.793306	XP_012258849.1 protein jagged-1 [Athalia rosae]	uncharacterized protein LOC130614507 isoform X1 [Hydractinia symbiolongicarpus]
28	LOC130621824	0.781631	XP_012553966.1 PREDICTED: FYVE and coiled-coil domain-containing protein 1-like [Hydra vulgaris]	FYVE and coiled-coil domain-containing protein 1-like isoform X1 [Hydractinia symbiolongicarpus]
29	LOC130614387	0.77005	XP_002162069.2 PREDICTED: phosphatidylglycerol/phosphatidylinositol transfer protein-like [Hydra vulgaris]	uncharacterized protein LOC130614387 [Hydractinia symbiolongicarpus]

## Sheet: Cluster 8
	names	scores	diamond	ncbi_name
0	LOC130636362	0.485397	XP_012558445.1 PREDICTED: SPRY domain-containing protein 7-like [Hydra vulgaris]	SPRY domain-containing protein 7-like [Hydractinia symbiolongicarpus]
1	LOC130634344	0.481471	XP_002156031.2 PREDICTED: proteasome subunit alpha type-1-like [Hydra vulgaris]	proteasome subunit alpha type-1-like [Hydractinia symbiolongicarpus]
2	LOC130645130	0.476153	XP_002156499.1 PREDICTED: pyrroline-5-carboxylate reductase-like [Hydra vulgaris]	pyrroline-5-carboxylate reductase 1, mitochondrial-like isoform X1 [Hydractinia symbiolongicarpus]
3	LOC130636638	0.469591	XP_012555124.1 PREDICTED: UDP-glucuronic acid decarboxylase 1-like [Hydra vulgaris]	UDP-glucuronic acid decarboxylase 1-like isoform X1 [Hydractinia symbiolongicarpus]
4	LOC130655897	0.467056	XP_012566866.1 PREDICTED: corepressor interacting with RBPJ 1-like [Hydra vulgaris]	corepressor interacting with RBPJ 1-like [Hydractinia symbiolongicarpus]
5	LOC130636462	0.43492	AFM91092.1 boule-like protein 2, partial [Hydra vulgaris]	protein boule-like [Hydractinia symbiolongicarpus]
6	LOC130653998	0.434648	XP_012559256.1 PREDICTED: translation factor GUF1 homolog, mitochondrial-like [Hydra vulgaris]	translation factor GUF1 homolog, mitochondrial-like isoform X3 [Hydractinia symbiolongicarpus]
7	LOC130647196	0.433527	no informative hits: nan	uncharacterized protein LOC130647196 [Hydractinia symbiolongicarpus]
8	LOC130648865	0.43198	XP_028395284.1 coilin-like [Dendronephthya gigantea]	coilin-like [Hydractinia symbiolongicarpus]
9	LOC130614853	0.42679	XP_004210117.2 PREDICTED: dihydroorotate dehydrogenase (quinone), mitochondrial-like [Hydra vulgaris]	dihydroorotate dehydrogenase (quinone), mitochondrial-like [Hydractinia symbiolongicarpus]
10	LOC130612396	0.416093	XP_002156768.3 PREDICTED: tetraspanin-9-like [Hydra vulgaris]	tetraspanin-4-like [Hydractinia symbiolongicarpus]
11	LOC130622987	0.405353	XP_012562032.1 PREDICTED: merlin-like [Hydra vulgaris]	merlin-like [Hydractinia symbiolongicarpus]
12	LOC130656651	0.4035	no informative hits: XP_027055180.1 uncharacterized protein LOC113682228 [Pocillopora damicornis]	uncharacterized protein LOC130656651 [Hydractinia symbiolongicarpus]
13	LOC130645811	0.400418	XP_002159320.3 PREDICTED: uncharacterized protein LOC100214179 [Hydra vulgaris]	histidine protein methyltransferase 1 homolog [Hydractinia symbiolongicarpus]
14	LOC130649480	0.400324	XP_012562998.1 PREDICTED: cytoplasmic tRNA 2-thiolation protein 2-like [Hydra vulgaris]	cytoplasmic tRNA 2-thiolation protein 2-like [Hydractinia symbiolongicarpus]
15	LOC130656361	0.389386	XP_002154565.1 PREDICTED: pre-mRNA-splicing factor 38B-like [Hydra vulgaris]	pre-mRNA-splicing factor 38B-like isoform X1 [Hydractinia symbiolongicarpus]
16	LOC130654640	0.378927	APW77291.1 Hdac2 [Hydractinia echinata]	histone deacetylase 1-like [Hydractinia symbiolongicarpus]
17	LOC130622159	0.37648	XP_002160495.1 PREDICTED: protein CDV3 homolog B-like [Hydra vulgaris]	protein CDV3 homolog [Hydractinia symbiolongicarpus]
18	LOC130625515	0.37372	XP_012562737.1 PREDICTED: uncharacterized protein LOC101241571 [Hydra vulgaris]	uncharacterized protein LOC130625515 [Hydractinia symbiolongicarpus]
19	LOC130655969	0.368456	XP_002163339.1 PREDICTED: vacuolar protein-sorting-associated protein 36-like [Hydra vulgaris]	vacuolar protein-sorting-associated protein 36-like [Hydractinia symbiolongicarpus]
20	LOC130614782	0.363864	XP_002158735.2 PREDICTED: uncharacterized protein KIAA1143 homolog [Hydra vulgaris]	uncharacterized protein KIAA1143 homolog [Hydractinia symbiolongicarpus]
21	LOC130656466	0.359915	XP_012565684.1 PREDICTED: transmembrane protein 242-like [Hydra vulgaris]	uncharacterized protein LOC130656466 [Hydractinia symbiolongicarpus]
22	LOC130626191	0.358751	XP_004210857.2 PREDICTED: supervillin-like, partial [Hydra vulgaris]	supervillin-like [Hydractinia symbiolongicarpus]
23	LOC130628733	0.358451	XP_012554478.1 PREDICTED: phosphatidylinositol 3,4,5-trisphosphate 3-phosphatase and dual-specificity protein phosphatase PTEN-like isoform X1 [Hydra vulgaris]	phosphatidylinositol 3,4,5-trisphosphate 3-phosphatase and dual-specificity protein phosphatase PTEN-like isoform X1 [Hydractinia symbiolongicarpus]
24	LOC130614447	0.357526	XP_002424719.1 mitosis protein dim1, putative [Pediculus humanus corporis]	thioredoxin-like protein 4A [Hydractinia symbiolongicarpus]
25	LOC130623292	0.35543	XP_004210230.2 PREDICTED: switch-associated protein 70-like [Hydra vulgaris]	switch-associated protein 70-like [Hydractinia symbiolongicarpus]
26	LOC130645575	0.355086	XP_012561552.1 PREDICTED: ankyrin repeat, bromo and BTB domain-containing protein DDB_G0293800-like [Hydra vulgaris]	ankyrin repeat domain-containing protein 24-like isoform X1 [Hydractinia symbiolongicarpus]
27	LOC130648399	0.351918	XP_012561665.1 PREDICTED: NADPH:adrenodoxin oxidoreductase, mitochondrial-like [Hydra vulgaris]	NADPH:adrenodoxin oxidoreductase, mitochondrial-like [Hydractinia symbiolongicarpus]
28	LOC130646240	0.350218	XP_038059148.1 iron-sulfur cluster assembly scaffold protein IscU-like [Patiria miniata]	iron-sulfur cluster assembly scaffold protein IscU-like [Hydractinia symbiolongicarpus]
29	LOC130641668	0.349732	XP_002155181.1 PREDICTED: COP9 signalosome complex subunit 7b-like [Hydra vulgaris]	COP9 signalosome complex subunit 7a-like isoform X1 [Hydractinia symbiolongicarpus]

## Sheet: Cluster 9
	names	scores	diamond	ncbi_name
0	LOC130621905	1.84126	ADD22403.1 cnidarian egg lectin isoform c [Hydractinia echinata]	MAM and LDL-receptor class A domain-containing protein 1-like isoform X1 [Hydractinia symbiolongicarpus]
1	LOC130644743	1.82872	XP_002156354.1 PREDICTED: uncharacterized protein LOC100205674 [Hydra vulgaris]	uncharacterized protein LOC130644743 isoform X1 [Hydractinia symbiolongicarpus]
2	LOC130641707	1.67707	no informative hits: nan	uncharacterized protein LOC130641707 [Hydractinia symbiolongicarpus]
3	LOC130655318	1.42703	XP_028408555.1 serine/arginine repetitive matrix protein 2-like isoform X2 [Dendronephthya gigantea]	uncharacterized protein LOC130655318 isoform X1 [Hydractinia symbiolongicarpus]
4	LOC130648997	1.40468	no informative hits: nan	cysteine-rich hydrophobic domain-containing protein 1-like [Hydractinia symbiolongicarpus]
5	LOC130648842	1.21661	no informative hits: nan	uncharacterized protein LOC130648842 [Hydractinia symbiolongicarpus]
6	LOC130624118	1.18581	no informative hits: nan	uncharacterized protein LOC130624118 isoform X1 [Hydractinia symbiolongicarpus]
7	LOC130622320	1.17541	no informative hits: nan	mucin-2-like [Hydractinia symbiolongicarpus]
8	LOC130635919	1.12436	AJQ21520.1 MACPF domain-containing protein 5 [Mytilus galloprovincialis]	uncharacterized protein LOC130635919 [Hydractinia symbiolongicarpus]
9	LOC130647100	1.07773	XP_034407044.1 interferon regulatory factor 1b [Cyclopterus lumpus]	uncharacterized protein LOC130647100 [Hydractinia symbiolongicarpus]
10	LOC130613250	1.02537	XP_002156768.3 PREDICTED: tetraspanin-9-like [Hydra vulgaris]	tetraspanin-9-like [Hydractinia symbiolongicarpus]
11	LOC130648362	0.988598	no informative hits: nan	uncharacterized protein LOC130648362 [Hydractinia symbiolongicarpus]
12	LOC130649280	0.955553	MBF4468885.1 right-handed parallel beta-helix repeat-containing protein [Methanobrevibacter arboriphilus]	uncharacterized protein LOC130649280 [Hydractinia symbiolongicarpus]
13	LOC130635943	0.934421	ADL39768.1 allorecognition 1 [Hydractinia symbiolongicarpus]	uncharacterized protein LOC130635943 [Hydractinia symbiolongicarpus]
14	LOC130649363	0.84918	no informative hits: nan	uncharacterized protein LOC130649363 [Hydractinia symbiolongicarpus]
15	LOC130648881	0.841068	OWF47328.1 Vacuolar protein 8 [Mizuhopecten yessoensis]	uncharacterized protein LOC130648881 isoform X1 [Hydractinia symbiolongicarpus]
16	LOC130657080	0.829437	XP_038077690.1 tubulin alpha-1 chain-like [Patiria miniata]	tubulin alpha chain-like [Hydractinia symbiolongicarpus]
17	LOC130635743	0.794939	ADL39770.1 allorecognition 1 [Hydractinia symbiolongicarpus]	uncharacterized protein LOC130635743 [Hydractinia symbiolongicarpus]
18	LOC130614592	0.789293	EDO42052.1 predicted protein, partial [Nematostella vectensis]	thyroid peroxidase-like [Hydractinia symbiolongicarpus]
19	LOC130613235	0.767549	XP_012565084.1 PREDICTED: LOW QUALITY PROTEIN: sodium-coupled monocarboxylate transporter 1-like [Hydra vulgaris]	sodium-coupled monocarboxylate transporter 1-like isoform X1 [Hydractinia symbiolongicarpus]
20	LOC130647820	0.727273	XP_004208918.2 PREDICTED: uncharacterized protein LOC100199969 [Hydra vulgaris]	protein FAM8A1-like [Hydractinia symbiolongicarpus]
21	LOC130636326	0.693405	no informative hits: nan	uncharacterized protein LOC130636326 [Hydractinia symbiolongicarpus]
22	LOC130622198	0.690785	CAD5114941.1 DgyrCDS3972 [Dimorphilus gyrociliatus]	glutathione S-transferase-like [Hydractinia symbiolongicarpus]
23	LOC130613968	0.685744	no informative hits: XP_027047376.1 uncharacterized protein LOC113675046 [Pocillopora damicornis]	uncharacterized protein LOC130613968 isoform X1 [Hydractinia symbiolongicarpus]
24	LOC130630301	0.681835	NXL88552.1 PLMN protein [Alectura lathami]	uncharacterized protein LOC130630301 [Hydractinia symbiolongicarpus]
25	LOC130628850	0.676062	no informative hits: nan	uncharacterized protein LOC130628850 [Hydractinia symbiolongicarpus]
26	LOC130629192	0.67302	XP_035670108.1 SCO-spondin-like [Branchiostoma floridae]	uncharacterized protein LOC130629192 [Hydractinia symbiolongicarpus]
27	LOC130641917	0.662747	no informative hits: nan	uncharacterized protein LOC130641917 isoform X1 [Hydractinia symbiolongicarpus]
28	LOC130636211	0.648875	ACN91128.1 allorecognition 2 [Hydractinia symbiolongicarpus]	uncharacterized protein LOC130636211 isoform X1 [Hydractinia symbiolongicarpus]
29	LOC130629291	0.648312	XP_012557685.1 PREDICTED: uncharacterized protein LOC101236580 isoform X1 [Hydra vulgaris]	uncharacterized protein LOC130629291 [Hydractinia symbiolongicarpus]

[truncated: 43 more sheets: Cluster 10, Cluster 11, Cluster 12, Cluster 13, Cluster 14, Cluster 15, Cluster 16, Cluster 17, Cluster 18, Cluster 19, Cluster 20, Cluster 21, Cluster 22, Cluster 23, Cluster 24, Cluster 25, Cluster 26, Cluster 27, Cluster 28, Cluster 29 …]
