# Supplementary material for: The Hydractinia cell atlas reveals cellular and molecular principles of cnidarian coloniality
Source: Nat Commun. 2025 Mar 3;16:2121. doi: 10.1038/s41467-025-57168-z (PMC11876637; doi:10.1038/s41467-025-57168-z)
Supplement: Supplementary file 10 — Supplementary Data 7 [file 41467_2025_57168_MOESM10_ESM.xlsx]

## Sheet: Supplementary File 7
Cluster	Broad Group	cell_numbers_specific	percentages_specific	hex_specific	Abbrev	cell_number_broad	percentages_broad	hex_broad	cell_numbers_feeding_subset	cell_numbers_sexual_subset	cell_numbers_stolons_subset
4	progenitors	12663	6.35971	#CCCCCC	prog_early	25038	12.5748	#E0E0E0	4227	1651	1742
8	progenitors	7577	3.80538	#666666	prog_mixed				1394	2686	989
14	progenitors	4798	2.40969	#E0E0E0	prog_i-cell				1630	324	475
6	gametogenesis	9598	4.82038	#999999	gmt_1	10324	5.185	#5F575B	445	7397	18
34	gametogenesis	726	0.364617	#333333	gmt_2				47	377	3
0	epithelial	20479	10.2851	#2196F3	ep_1	55305	27.7757	#2196F3	2651	1874	467
1	epithelial	16708	8.39122	#1976D2	ep_2				1694	1664	40
7	epithelial	8945	4.49242	#03A9F4	ep_3				810	1120	85
19	epithelial	2964	1.4886	#00BCD4	ep_4				57	72	3
23	epithelial	2631	1.32136	#039BE5	ep_5				163	193	301
28	epithelial	1423	0.71467	#3F51B5	ep_6				128	120	8
30	epithelial	1041	0.522819	#1E88E5	ep_7				181	119	30
35	epithelial	607	0.304852	#448AFF	ep_8				29	23	7
37	epithelial	507	0.254629	#64B5F6	ep_9				49	25	6
9	Cdpi+ cells	7273	3.6527	#BA55D3	Alr1+	12611	6.33359	#BA55D3	2029	132	720
13	Cdpi+ cells	4824	2.42274	#9933CC	Avidin+				997	240	657
36	Cdpi+ cells	514	0.258145	#800080	Cdpi1+				47	18	2
2	epitheliomuscular	14008	7.0352	#4DAA52	em_1	48276	24.2455	#4DAA52	3959	307	69
3	epitheliomuscular	12806	6.43152	#74BD78	em_2				2076	394	3243
5	epitheliomuscular	11531	5.79118	#77D67B	em_3				815	810	32
11	epitheliomuscular	6131	3.07916	#34F99B	em_Prisilkin-like+				211	296	3021
20	epitheliomuscular	2898	1.45545	#85EC89	em_4				171	310	28
31	epitheliomuscular	902	0.453009	#A2F5A6	em_5				57	37	17
21	gland	2841	1.42683	#FFEB3B	gl_Rsp+	12358	6.20653	#FFF17E	265	54	15
17	gland	4020	2.01895	#FFD700	gl_Nas4+				782	3	41
22	gland	2736	1.37409	#FDD835	gl_Nas14+				602	30	118
24	gland	1859	0.933641	#FFEB99	gl_Chitinase2+				400	17	49
32	gland	902	0.453009	#FFF176	gl_4				77	24	6
10	nematocyte	6850	3.44026	#FF4B6E	nc_Tchh1+	11254	5.65207	#FF4B6E	586	113	990
15	nematocyte	4404	2.21181	#C83B57	nc_Tchh2+				131	73	664
12	nematoblast	6067	3.04701	#FC6CBA	nb_1	10844	5.44615	#FC6CBA	1189	108	1197
18	nematoblast	3027	1.52024	#FE96CF	nb_Hrnr+				349	28	408
25	nematoblast	1750	0.878898	#FFB5DE	nb_3				232	14	405
16	neurone	4336	2.17766	#FE720B	ne_Rf/Glw+	9290	4.66569	#FE720B	232	142	20
26	neurone	1525	0.765897	#FFB681	ne_Inv+				112	49	4
27	neurone	1425	0.715674	#FEA833	ne_Fax+				109	108	5
29	neurone	1114	0.559481	#FFA443	ne_Pkdrej+				75	65	44
33	neurone	890	0.446982	#FFBB43	ne_4				58	66	40
38	unannotated	460	0.231025	#F5E9DC	N/A	3813	1.91499	#F5E9DC	298	354	99
39	unannotated	432	0.216962	#F5E9DC	N/A
40	unannotated	428	0.214953	#F5E9DC	N/A
41	unannotated	391	0.196371	#F5E9DC	N/A
42	unannotated	378	0.189842	#F5E9DC	N/A
43	unannotated	346	0.173771	#F5E9DC	N/A
44	unannotated	333	0.167242	#F5E9DC	N/A
45	unannotated	321	0.161215	#F5E9DC	N/A
46	unannotated	252	0.126561	#F5E9DC	N/A
47	unannotated	131	0.0657918	#F5E9DC	N/A
48	unannotated	122	0.0612717	#F5E9DC	N/A
49	unannotated	82	0.0411826	#F5E9DC	N/A
50	unannotated	67	0.0336492	#F5E9DC	N/A
51	unannotated	51	0.0256136	#F5E9DC	N/A
52	unannotated	19	0.00954232	#F5E9DC	N/A
