# Supplementary material for: The Hydractinia cell atlas reveals cellular and molecular principles of cnidarian coloniality
Source: Nat Commun. 2025 Mar 3;16:2121. doi: 10.1038/s41467-025-57168-z (PMC11876637; doi:10.1038/s41467-025-57168-z)
Supplement: Supplementary file 12 — Supplementary Data 9 [file 41467_2025_57168_MOESM12_ESM.txt]

#NEXUS
BEGIN DATA;
  DIMENSIONS NTAX=41 NCHAR=173;
  FORMAT DATATYPE=PROTEIN
  GAP=-
  ;
MATRIX
[1] NP_006228.3_POU_domain_class_4_TF_1_Homo_sapiens
SICDSDTDPRELEAFAERFKQRRIKLGVTQADVGSALANLKIPGVGSLSQSTICRFESLT
LSHNNMIALKPILQAWLEEAEGAQREKMN----------KPELFNGGEKKRKRTSIAAPE
KRSLEAYFAVQPRPSSEKIAAIAEKLDLKKNVVRVWFCNQRQKQKRMKFSATY
[2] CAA63049.1_brn_3_Gallus_gallus
SGPETETDPRELESFAERFKQRRIKLGVTQADVGSALANLKIPGVGCLSQSTICRFESLT
LSHNNMVALKPILEAWLEEAERAQREKMT----------KPEIYTGGDKKRKRTSIAAPE
KRSLEAYFAVQPRPSSEKIAAIAEKLDLKKNVVRVWFCNQRQKQKRMKFSATY
[3] NP_002688.3_POU_domain_class_2_TF_1_isoform_1_Homo_sapiens
-SLEEPSDLEELEQFAKTFKQRRIKLGFTQGDVGLAMGKLYG---NDFSQTTISRFEALN
LSFKNMCKLKPLLEKWLNDAENLSSDSSLSSPS-ALNSPG--IEGLSRRRKKRTSIETNI
RVALEKSFLENQKPTSEEITMIADQLNMEKEVIRVWFCNRRQKEKRINPPSSG
[4] NP_002690.3_POU_domain_class_3_TF_1_Homo_sapiens
HSDEDAPSSDDLEQFAKQFKQRRIKLGFTQADVGLALGTLYG---NVFSQTTICRFEALQ
LSFKNMCKLKPLLNKWLEETDSSSGSPTN----------LDKIAAQGRKRKKRTSIEVGV
KGALESHFLKCPKPSAHEITGLADSLQLEKEVVRVWFCNRRQKEKRMTPAAG-
[5] AAH68268.1_POU_domain_class_5_TF_1_Mus_musculus
ESQDMKALQKELEQFAKLLKQKRITLGYTQADVGLTLGVLFG---KVFSQTTICRFEALQ
LSLKNMCKLRPLLEKWVEEADNNENLQEICK--------SETLV-QARKRK-RTSIENRV
RWSLETMFLKCPKPSLQQITHIANQLGLEKDVVRVWFCNRRQKGKRSSIEYSQ
[6] AAH49295.1_Pou5f1_protein_Danio_rerio
SEEEETLTTEDLEQFAKELKHKRITLGFTQADVGLALGNLYG---KMFSQTTICRFEALQ
LSFKNMCKLKPLLQRWLNEAENSENPQDMYK--------IERVFVDTRKRKRRASLEGTV
RSALESYFVKCPKPNTLEITHISDDLGLERDVVRVWFCNRRQKGKRLALPFDD
[7] NP_001079832.1_POU_class_5_homeobox_3_gene_2_Xenopus_laevis
DNEEEVPSESEMEQFAKDLKHKRVSLGYTQADVGYALGVLYG---KMFSQTTICRFESLQ
LSFKNMCQLKPFLERWVVEAENNDNLQELIN--------REQVIAQTRKRKRRTNIENIV
KGTLESYFMKCPKPGAQEMVQIAKELNMDKDVVRVWFCNRRQKGKRQGMPTVE
[8] XP_057306290.1_POU_domain_class_5_TF_1.3_Hydractinia_symbio
FDESAAITTDDLEAFAREFKRKRIKLGFTQSDVGLGLGSLYG---NIFSQTTICRFEALQ
LSFKNMCKLRPLLVKWLEEMDNNFLGTENA---------TSRNLFPARKRKKRTSIDLTL
KETLEMYFIKHQKPSGHDITEMATQLNLEKEVVRVWFCNRRQKEKRLLASTGF
[9] XP_057312492.1_POU_domain_protein_4_like_Hydractinia_symbio
VGQESECTPRELEWFAERFKQRRIKLGVTQADVGGALAHLKLPGVGSLSQSTICRFESLT
LSHNNMMALKPVLSAWLDEAERANRMKSK----------DSAFLPNADKKRKRTSIGAAE
KRSLEAYFAMQPRPSSDKIAAIAEKLDLSKNVVRVWFCNQRQKKKRMKFSVH-
[10] XP_057294205.1_POU_domain_class_2_TF_1_Hydractinia_symbio
AKEDSGGLTIEMQEFIREFKTRRVNLGYTQDDVGRELSALKG---PTYSQSFISRFEGKQ
LGMKAADRMRPILESWIQSKEEEHNR----------------GNKFTKKRRKRTSFPPEY
VELLTEHFQKNPKPTNEEMQIISQKLDLDITTVKVWFCNKKQSMKRLGQPVQR
[11] NP_001382960.1_POU_domain_class_3_TF_1_Gallus_gallus
PSDEDAPSSDDLEQFAKQFKQRRIKLGFTQADVGLALGTLYG---NVFSQTTICRFEALQ
LSFKNMCKLKPLLNKWLEETDSSTGSPTN----------LDKIAAQGRKRKKRTSIEVGV
KGALENHFLKCPKPSAHEITSLADSLQLEKEVVRVWFCNRRQKEKRMTPA-GL
[12] NP_001296301.2_POU_domain_class_5_TF_3_Gallus_gallus
SGDEDAPTSEELEQFAKDLKHKRIMLGFTQADVGLALGTLYG---KMFSQTTICRFEALQ
LSFKNMCKLKPLLQRWLNEAENTDNMQEMCN--------AEQVLAQARKRKRRTSIETNV
KGTLESFFRKCVKPSPQEISQIAEDLNLDKDVVRVWFCNRRQKGKRLLLPFGN
[13] NP_990803.1_POU_domain_class_2_TF_1_Gallus_gallus
-SLEEPSDLEELEQFAKTFKQRRIKLGFTQGDVGLAMGKLYG---NDFSQTTISRFEALN
LSFKNMCKLKPLLEKWLNDAENLSSDSTLSSPS-ALNSPGQGIEGVNRRRKKRTSIETNI
RVALEKSFLENQKPTSEEITMIADQLNMEKEVIRVWFCNRRQKEKRINPPSSG
[14] NP_001081342.1_POU_class_5_homeobox_3_gene_1_Xenopus_laevis
DSEEEAPNSGEMEQFAKDLKHKRITMGYTQADVGYALGVLFG---KTFSQTTICRFESLQ
LSFKNMCKLKPLLRSWLHEVENNKNLQEIIS--------RGQIIPQVQKRKHRTSIENNV
KCTLENYFMQCSKPSAQEIAQIARELNMEKDVVRVWFCNRRQKGKRQVYPYIR
[15] NP_001095255.1_POU_domain_class_2_TF_1_Xenopus_laevis
-SLEEPSDLEELEQFAKTFKQRRIKLGFTQGDVGLAMGKLYG---NDFSQTTISRFEALN
LSFKNMCKLKPLLEKWLNDAENITSDSTLTNQS-VLNSPGHGMEGLNRRRKKRTSIETNI
RVALEKSFLENQKPTSEEITMIADQLNMEKEVIRVWFCNRRQKEKRINPPSSG
[16] NP_001096655.1_POU_domain_class_3_TF_1_B_Xenopus_laevis
HSDEDAPSSDDLEQFAKQFKQRRIKLGFTQADVGLALGTLYG---NVFSQTTICRFEALQ
LSFKNMCKLKPLLNKWLEETDSTTGSPTN----------LDKIAAQGRKRKKRTSIEVGV
KGALENHFLKCPKPSAHEITSLADSLQLEKEVVRVWFCNRRQKEKRMTPA-GV
[17] XP_032219883.1_POU_domain_protein_3_Nematostella_vectensis
GQPADDMNPRELEWFAERFKQRRIKLGVTQADVGSALAHLKIPGVGSLSQSTICRFESLT
LSHNNMMALKPVLTAWLEEAEKAYKTKQC----------NSAFLPNSDKKRKRTSIGAAE
KRSLEAYFAMNPRPSSDKIASIAEKLDLSKNVVRVWFCNQRQKKKRMKFSVH-
[18] XP_047137003.1_POU_domain_class_2_TF_1_Hydra_vulgaris
VKEETNGLSTEMQRFIFDFKSRRVNLGYTQDDVGRELSALNG---PTYSQSFISRFEGKQ
LGMKAAERMRPILESWIRSKEDEHNR----------------GNKFSKKRRKRTSFSPEF
INTLNEYFEKNPKPSVEEMEEIAYKINLDLNTVKVWFCNKKQSLKRSTSHPT-
[19] CDG70269.1_POU_domain_class_4_TF_2_Hydra_vulgaris
VGQEVECTPRELEWFAERFKQRRIKLGVTQADVGTALAHLKLPGVGSLSQSTICRFESLT
LSHNNMMALKPVLSAWLDEAERANRMKSK----------DSAFLPNADKKRKRTSIGAAE
KRSLEAYFAMQPRPSSDKIAAIAEKLDLSKNVVRVWFCNQRQKKKRMKFSVH-
[20] AAT09163.1_POU_domain_TF_oct_4_Ambystoma_mexicanum
SGDEEGGTSADLEQFAKELKQKRITLGFTQADVGLALGALYG---KMFSQTTICRFEALQ
LSFKNMCKLRPLLQRWLVEADTNENLQELCN--------LENALQQARKRK-RTSIENSV
KDNLEAFFLKCPKPTHQEIAHISEDLNLEKDVVRVWFCNRRQKGKRSICREEY
[21] ABD97868.1_POUIII_TF_partial_Acropora_millepora
EAQDDTPTSDDLEQFAKEFKQRRIKLGFTQADVGLALGTLYG---NVFSQTTICRFEALQ
LSFKNMCKLKPLLAKWLEEADNNNGAASG----------LDKLATQGRKRKKRTSIEVAV
KGALENHFCKNPKPSAQEIGSLAENLGLDKEVVRVWFCNRRQKEKRMTASVTG
[22] XP_027040440.1_POU_domain_class_3_TF_4_Pocillopora_damicornis
ETQDDTPTSDDLEQFAKEFKQRRIKLGFTQADVGLALGTLYG---NVFSQTTICRFEALQ
LSFKNMCKLKPLLGKWLEEADNNNGAASG----------IDKLATQGRKRKKRTSIEVAV
KGALENHFCKNPKPSAQEIGTLAENLGLDKEVVRVWFCNRRQKEKRMTASVTG
[23] XP_032228990.1_POU_domain_class_3_TF_4_Nematostella_vectensis
DADDDTPTSDDLEQFAKQFKQRRIKLGFTQADVGLALGTLYG---NVFSQTTICRFEALQ
LSFKNMCKLKPLLQKWLEEADNNNGATGG----------VDKLATTGRKRKKRTSIEVAV
KGALENHFCKSPKPTAQEISALAENLGLDKEVVRVWFCNRRQKEKRMTATVTN
[24] AEP43996.1_POU_domain_class_6_TF_Craspedacusta_sowerbii
AREDSSGLSIDMQNFINDFKARRIALGYTQDDVGREMSVLNG---PTYSQSFISRFEGKQ
LGMKAAERMRPILDAWIQSKEEEFHR----------------GSKFAKKRRKRTSFSPDL
LDVLLDYFNKNQKPTPEELQMIAQKTGLDVTTVKVWFCNKKQSLKRAGQPVQD
[25] AEP43994.1_POU_domain_class_4_TF_2_Craspedacusta_sowerbii
VGQETECTPRELEWFAERFKQRRIKLGVTQADVGAALAHLKLPGVGSLSQSTICRFESLT
LSHNNMMALKPVLSAWLDEAERANRIKAK----------DSAFLPNADKKRKRTSIGAAE
KRSLEAYFAMQPRPSSDKIAAIAEKLDLSKNVVRVWFCNQRQKKKRMKFSVH-
[26] TRINITY_DN14585_c0_g1_i11_Podocoryna
YDENSMITSDDLEAFAKEFKQKRIKFGFTQSDVGLGLGSLYG---NVFSQTTICRFEALQ
LSFKNMCKLRPLLLKWLDEMDNNILGNGTT---------SSKNVIATRKRKKRTSIDLTL
KVTLETCFIKHPKPSAHDIVEIATQLNLEKEVVRVWFCNRRQKEKRLLANTSN
[27] NP_002692.2_POU_domain_class_5_TF_1_isoform_1_Homo_sapiens
ESQDIKALQKELEQFAKLLKQKRITLGYTQADVGLTLGVLFG---KVFSQTTICRFEALQ
LSFKNMCKLRPLLQKWVEEADNNENLQEICK--------AETLV-QARKRK-RTSIENRV
RGNLENLFLQCPKPTLQQISHIAQQLGLEKDVVRVWFCNRRQKGKRSSSDYAQ
[28] NP_009183.3_POU_domain_class_6_TF_2_isoform_1_Homo_sapiens
AGEVDGVNLEEIREFAKAFKIRRLSLGLTQTQVGQALSATEG---PAYSQSAICRFEKLD
ITPKSAQKIKPVLERWMAEAEARHRAGMQN----LTEF---IGSEPSKKRKRRTSFTPQA
LEILNAHFEKNTHPSGQEMTEIAEKLNYDREVVRVWFCNKRQALKNTIKRLKQ
[29] NP_001291894.1_POU_domain_class_6_TF_1_Mus_musculus
SLDEDGINLEEIREFAKNFKIRRLSLGLTQTQVGQALTATEG---PAYSQSAICRFEKLD
ITPKSAQKLKPVLEKWLMEAELRNQEGQQN----LMEF---VGGEPSKKRKRRTSFTPQA
IEALNAYFEKNPLPTGQEITEIAKELNYDREVVRVWFCNRRQTLKNTSKLNVF
[30] NP_571188.1_POU_domain_class_6_TF_1_Danio_rerio
VKDEEAINLEEIREFAKNFKIRRLSLGLTQTQVGQALTATEG---PAYSQSAICRFEKLD
ITPKSAQKLKPVLERWLAEAELWNQKGQQN----LMEF---VGGEPSKKRKRRTSFTPQA
IEVLNTYFEKNSLPTGQEITEIAKELNYDREVVRVWFCNRRQTLKNTSKINVF
[31] JF820067.1_Hydractinia_echinata_POU_domian_TF_Polynem_Pln
FDESAAITTDDLEAFAKEFKRKRIKLGFTQSDVGLGLGSLYG---NIFSQTTICRFEALQ
LSFKNMCKLQPLLVKWLDEMDNNFLGTENA---------TSRNLFPARKRKKRTSIDLTL
KETLEMYFIKHQKPSGHDITEIAMQLNLEKEVVRVWFCNRRQKEKRLLASTGF
[32] XP_041438494.1_POU_domain_class_6_TF_1_Xenopus_laevis
NYDDDGINLEEIREFAKEFKIRRLSLGLTQTQVGQALTATEG---PAYSQSAICRFEKLD
ITPKSAQKLKPVLEKWLIEAEMRNQEGQQN----LMEF---VGGEPSKKRKRRTSFTPQA
VEVLNAYFEKNSLPAGQEITDIAKELNYDREVVRVWFCNRRQTLKNTSKLNVF
[33] XP_040519640.1_POU_domain_class_6_TF_2_Gallus_gallus
TGEVDGVNLEEIREFAKAFKIRRLSLGLTQTQVGQALSATEG---PAYSQSAICRFEKLD
ITPKSAQKIKPVLERWMAEAEARHRAGMQN----LTEF---IGSEPSKKRKRRTSFTPQA
LEILNAHFEKNTHPSGQEMTEIAEKLNYDREVVRVWFCNKRQALKNTIKRLKQ
[34] NP_035273.3_POU_domain_class_4_TF_1_Mus_musculus
SICDSDTDPRELEAFAERFKQRRIKLGVTQADVGSALANLKIPGVGSLSQSTICRFESLT
LSHNNMIALKPILQAWLEEAEGAQREKMN----------KPELFNGGEKKRKRTSIAAPE
KRSLEAYFAVQPRPSSEKIAAIAEKLDLKKNVVRVWFCNQRQKQKRMKFSATY
[35] NP_001299795.1_POU_domain_class_4_TF_1_Danio_rerio
SINDSDTDPRELEAFAERFKQRRIKLGVTQADVGGALANLKIPGVGSLSQSTICRFESLT
LSHNNMIALKPILQAWLEEAEGAQREKMS----------KPDIFNGSEKKRKRTSIAAPE
KRSLEAYFAVQPRPSSEKIAAIAEKLDLKKNVVRVWFCNQRQKQKRLKFSAAH
[36] XP_018105378.1_POU_domain_class_4_TF_1_Xenopus_laevis
SICDSETDPRELEAFAERFKQRRIKLGVTQADVGSALANLKIPGVGCLSQSTICRFESLT
LSHNNMIALKPILQAWLEEAEGSQREKLN----------KPELYNGGEKKRKRTSIAAPE
KRSLEAYFAVQPRPSSEKIAAIAEKLELKKNVVRVWFCNQRQKQKRMKFSATY
[37] NP_035271.1_POU_domain_class_3_TF_1_Mus_musculus
HSDEDAPSSDDLEQFAKQFKQRRIKLGFTQADVGLALGTLYG---NVFSQTTICRFEALQ
LSFKNMCKLKPLLNKWLEETDSSSGSPTN----------LDKIAAQGRKRKKRTSIEVGV
KGALESHFLKCPKPSAHEITGLADSLQLEKEVVRVWFCNRRQKEKRMTPAAGA
[38] NP_571236.1_POU_domain_class_3_TF_1_Danio_rerio
HSDEDAPSSDDLEQFAKQFKQRRIKLGFTQADVGLALGTLYG---NVFSQTTICRFEALQ
LSFKNMCKLKPLLNKWLEETDSNTGSPTN----------LDKIAAQGRKRKKRTSIEVGV
KGALENHFLKCPKPSAHEITTLAGTLQLEKEVVRVWFCNRRQKEKRMTPV-GV
[39] AAL27274.1_POU_domain_TF_brn_1_Ambystoma_mexicanum
HSDEDTPTSDDLEQFAKQFKQRRIKLGFTQADVGLALGTLYG---NVFSQTTICRFEALQ
LSFKNMCKLKPLLNKWLEEADSSTGSPTS----------IDKIAAQGRKRKKRTSIEVGV
KGALESHFLKCPKPSAQEITALADSLQLEKEVVRVWFCNRRQKEKRMTPPGL-
[40] XP_005161161.1_POU_domain_class_5_TF_1_Danio_rerio
SEEEETLTTEDLEQFAKELKHKRITLGFTQADVGLALGNLYG---KMFSQTTICRFEALQ
LSFKNMCKLKPLLQRWLNEAENSENPQDMYK--------IERVFVDTRKRKRRTSLEGTV
RSALESYFVKCPKPNTLEITHISDDLGLERDCVYGSATVDRRESV--------
[41] NP_035267.2_POU_domain_class_2_TF_1_Mus_musculus
PSLEEPSDLEELEQFAKTFKQRRIKLGFTQGDVGLAMGKLYG---NDFSQTTISRFEALN
LSFKNMCKLKPLLEKWLNDAENLSSDSTASSPS-ALNSPGLGAEGLNRRRKKRTSIETNI
RVALEKSFMENQKPTSEDITLIAEQLNMEKEVIRVWFCNRRQKEKRINPPSSG
;
END;
