# Supplementary material for: The Hydractinia cell atlas reveals cellular and molecular principles of cnidarian coloniality
Source: Nat Commun. 2025 Mar 3;16:2121. doi: 10.1038/s41467-025-57168-z (PMC11876637; doi:10.1038/s41467-025-57168-z)
Supplement: Supplementary file 13 — Supplementary Data 10 [file 41467_2025_57168_MOESM13_ESM.csv]

Description	Scientific Name	Max Score	Total Score	Query Cover	E value	Per. ident	Acc. Len	Accession
uncharacterized protein LOC130636210 [Hydractinia symbiolongicarpus]	Hydractinia symbiolongicarpus	1362	1362	100%	0	100	663	XP_057301838.1
uncharacterized protein LOC130636213 isoform X2 [Hydractinia symbiolongicarpus]	Hydractinia symbiolongicarpus	652	652	69%	0	70.19	532	XP_057301852.1
uncharacterized protein LOC130636211 isoform X3 [Hydractinia symbiolongicarpus]	Hydractinia symbiolongicarpus	578	578	61%	0	70.7	486	XP_057301848.1
uncharacterized protein LOC130636211 isoform X4 [Hydractinia symbiolongicarpus]	Hydractinia symbiolongicarpus	578	578	61%	0	70.7	486	XP_057301849.1
uncharacterized protein LOC130636211 isoform X1 [Hydractinia symbiolongicarpus]	Hydractinia symbiolongicarpus	577	577	61%	0	70.7	559	XP_057301839.1
uncharacterized protein LOC130636211 isoform X2 [Hydractinia symbiolongicarpus]	Hydractinia symbiolongicarpus	576	576	61%	0	70.7	539	XP_057301840.1
uncharacterized protein LOC130636213 isoform X1 [Hydractinia symbiolongicarpus]	Hydractinia symbiolongicarpus	423	507	65%	7.00E-143	88.36	437	XP_057301851.1
uncharacterized protein LOC130636211 isoform X5 [Hydractinia symbiolongicarpus]	Hydractinia symbiolongicarpus	370	441	58%	5.00E-122	80.6	464	XP_057301850.1
uncharacterized protein LOC130635917 [Hydractinia symbiolongicarpus]	Hydractinia symbiolongicarpus	72	72	23%	4.00E-13	27.78	434	XP_057301424.1
uncharacterized protein LOC130636008 [Hydractinia symbiolongicarpus]	Hydractinia symbiolongicarpus	71.2	71.2	30%	6.00E-13	29.27	377	XP_057301564.1
uncharacterized protein LOC130635515 [Hydractinia symbiolongicarpus]	Hydractinia symbiolongicarpus	67.4	67.4	34%	1.00E-11	25.51	565	XP_057300846.1
uncharacterized protein LOC130635991 [Hydractinia symbiolongicarpus]	Hydractinia symbiolongicarpus	64.7	64.7	36%	9.00E-11	24	443	XP_057301539.1
uncharacterized protein LOC130635741 isoform X1 [Hydractinia symbiolongicarpus]	Hydractinia symbiolongicarpus	63.2	63.2	31%	3.00E-10	25.85	475	XP_057301177.1
uncharacterized protein LOC130635600 [Hydractinia symbiolongicarpus]	Hydractinia symbiolongicarpus	63.2	63.2	34%	3.00E-10	24.39	565	XP_057300951.1
uncharacterized protein LOC130635741 isoform X3 [Hydractinia symbiolongicarpus]	Hydractinia symbiolongicarpus	62.8	62.8	31%	3.00E-10	25.85	410	XP_057301180.1
uncharacterized protein LOC130635741 isoform X2 [Hydractinia symbiolongicarpus]	Hydractinia symbiolongicarpus	62.8	62.8	31%	3.00E-10	25.85	426	XP_057301179.1
uncharacterized protein LOC130635448 [Hydractinia symbiolongicarpus]	Hydractinia symbiolongicarpus	62.8	115	53%	4.00E-10	24.71	463	XP_057300763.1
