# Supplementary material for: The Hydractinia cell atlas reveals cellular and molecular principles of cnidarian coloniality
Source: Nat Commun. 2025 Mar 3;16:2121. doi: 10.1038/s41467-025-57168-z (PMC11876637; doi:10.1038/s41467-025-57168-z)
Supplement: Supplementary file 16 — Supplementary Data 13 [file 41467_2025_57168_MOESM16_ESM.zip]

Archive with 55 entries (55 files):
- IQ_Tree_output/shematrin/shematrin_prot_cni_10_MAFFT_trim.fasta.treefile
- IQ_Tree_output/shematrin/shematrin_prot_cni_10_MAFFT_trim.fasta.treefile.pdf
- IQ_Tree_output/shematrin/shematrin_prot_cni_10_MAFFT_trim.fasta
- IQ_Tree_output/Alpha_carbonic_Anhydrase/All_alpha_carbonic_LBAremoved_NoBAC.fasta.linsi.trim.splits.nex
- IQ_Tree_output/Alpha_carbonic_Anhydrase/All_alpha_carbonic_LBAremoved_NoBAC.fasta.linsi.trim.iqtree
- IQ_Tree_output/Alpha_carbonic_Anhydrase/All_alpha_carbonic_LBAremoved_NoBAC.fasta.linsi.trim.bionj
- IQ_Tree_output/Alpha_carbonic_Anhydrase/All_alpha_carbonic_LBAremoved_NoBAC.fasta.linsi.trim.mldist
- IQ_Tree_output/Alpha_carbonic_Anhydrase/All_alpha_carbonic_LBAremoved_NoBAC.fasta.linsi.trim.model.gz
- IQ_Tree_output/Alpha_carbonic_Anhydrase/All_alpha_carbonic_LBAremoved_NoBAC.fasta.linsi.trim.log
- IQ_Tree_output/Alpha_carbonic_Anhydrase/All_alpha_carbonic_LBAremoved_NoBAC.fasta.linsi.trim
- IQ_Tree_output/Chitin_synthase/Chitin_syntase.fa.clean.linsi.trim.tre
- IQ_Tree_output/Chitin_synthase/Iqtree.sh
- IQ_Tree_output/Chitin_synthase/Chitin_syntase.fa.clean.linsi.trim.splits.nex
- IQ_Tree_output/Alpha_carbonic_Anhydrase/slurm-8165577.out
- IQ_Tree_output/Chitin_synthase/Chitin_syntase.fa.clean.linsi.trim.model.gz
- IQ_Tree_output/Chitin_synthase/slurm-8165581.out
- IQ_Tree_output/Chitin_synthase/Chitin_syntase.fa.clean.linsi.trim.uniqueseq.phy
- IQ_Tree_output/Alpha_carbonic_Anhydrase/All_alpha_carbonic_LBAremoved_NoBAC.fasta.linsi
- IQ_Tree_output/Chitin_synthase/Chitin_syntase.fa.clean.linsi.trim.contree
- IQ_Tree_output/Chitin_synthase/.DS_Store
- IQ_Tree_output/Alpha_carbonic_Anhydrase/All_alpha_carbonic_LBAremoved_NoBAC.fasta
- IQ_Tree_output/Chitin_synthase/Chitin_syntase.fa.clean.linsi.trim.bionj
- IQ_Tree_output/Chitin_synthase/Chitin_syntase.fa
- IQ_Tree_output/Chitin_synthase/Chitin_syntase.fa.clean.linsi.trim.log
- IQ_Tree_output/Chitin_synthase/Chitin_syntase.fa.clean.linsi.trim.iqtree
- IQ_Tree_output/Alpha_carbonic_Anhydrase/All_alpha_carbonic_LBAremoved_NoBAC.fasta.linsi.trim.contree
- IQ_Tree_output/Chitin_synthase/Chitin_syntase.fa.clean.linsi.trim.mldist
- IQ_Tree_output/Alpha_carbonic_Anhydrase/.DS_Store
- IQ_Tree_output/Chitin_synthase/Chitin_syntase.fa.clean.linsi.trim
- IQ_Tree_output/Alpha_carbonic_Anhydrase/All_alpha_carbonic_LBAremoved_NoBAC.fasta.linsi.trim.tre
- IQ_Tree_output/Chitin_synthase/Chitin_syntase.fa.clean.linsi
- IQ_Tree_output/Alpha_carbonic_Anhydrase/All_alpha_carbonic_LBAremoved_NoBAC.fasta.linsi.trim.ckp.gz
- IQ_Tree_output/Chitin_synthase/Chitin_syntase.fa.clean.linsi.trim.ckp.gz
- IQ_Tree_output/Protochaderin/Protochaderin_all.fa.clean.linsi.trim.splits.nex
- IQ_Tree_output/Protochaderin/Protochaderin_all.fa.clean.linsi.trim.tre
- IQ_Tree_output/Protochaderin/Protochaderin_all.fa.clean.linsi.trim.contree
- IQ_Tree_output/Protochaderin/Protochaderin_all.fa.clean.linsi.trim.bionj
- IQ_Tree_output/Protochaderin/Protochaderin_all.fa.clean.linsi.trim.iqtree
- IQ_Tree_output/Protochaderin/Protochaderin_all.fa.clean.linsi.trim.log
- IQ_Tree_output/Protochaderin/Protochaderin_all.fa.clean.linsi.trim.model.gz
- IQ_Tree_output/Protochaderin/Protochaderin_all.fa.clean.linsi.trim.tre.pdf
- IQ_Tree_output/Protochaderin/Protochaderin_all.fa.clean.linsi.trim.mldist
- IQ_Tree_output/Protochaderin/Protochaderin_all.fa.clean
- IQ_Tree_output/Protochaderin/Protochaderin_all.fa.clean.linsi.trim
- IQ_Tree_output/Protochaderin/Protochaderin_all.fa
- IQ_Tree_output/Protochaderin/Protochaderin_all.fa.clean.linsi.trim.ckp.gz
- IQ_Tree_output/Protochaderin/Protochaderin_all.fa.clean.linsi
- IQ_Tree_output/Alpha_carbonic_Anhydrase/Edited_tree/All_alpha_carbonic_LBAremoved_NoBAC.fasta.linsi.trim.tre
- IQ_Tree_output/Alpha_carbonic_Anhydrase/Edited_tree/All_alpha_carbonic_LBAremoved_NoBAC.fasta.linsi.trim.tre.pdf
- IQ_Tree_output/Alpha_carbonic_Anhydrase/Edited_tree/Alpha_carbonic_anhydrase.pdf
- IQ_Tree_output/Chitin_synthase/Edited_tree/Chitin_syntase.fa.clean.linsi.trim.tre
- IQ_Tree_output/Chitin_synthase/Edited_tree/Chitin_syntase.afdesign
- IQ_Tree_output/Chitin_synthase/Edited_tree/Chitin_edited.pdf
- IQ_Tree_output/Chitin_synthase/Edited_tree/Chitin_syntase.fa.clean.linsi.trim.tre.pdf
- IQ_Tree_output/Chitin_synthase/Edited_tree/Chitin_syntase.pdf
