# Supplementary material for: The Hydractinia cell atlas reveals cellular and molecular principles of cnidarian coloniality
Source: Nat Commun. 2025 Mar 3;16:2121. doi: 10.1038/s41467-025-57168-z (PMC11876637; doi:10.1038/s41467-025-57168-z)
Supplement: Supplementary file 16 — Supplementary Data 13 [file 41467_2025_57168_MOESM16_ESM.zip › IQ_Tree_output/shematrin/shematrin_prot_cni_10_MAFFT_trim.fasta.treefile]

(Aauri_24598:0.0949798938,Aauri_16332:0.1707947631,(Aauri_16331:0.4259295124,(((Rescu_7403:0.0110709123,Resc_RES1372_t1:0.0219650282)100:0.0331687176,Rescu_9138:0.0000028725)99:0.1981715006,((Rescu_7402:0.8015512795,(Smal_SMA7192_t1:1.2504836256,(((((((Chemi_A0A7M5UFU2_Uncharacterized_protein:0.2989060721,Mcap_augustus_g10842_t1:2.2089652980)76:0.7286346029,((Chemi_A0A7M5X735_Cnidarian_restricted_protein:0.0000010000,Chae_00020873_prot:0.0000010000)100:0.4390053336,(Chemi_A0A7M5XM69_Cnidarian_restricted_protein:0.2126738968,(Chemi_A0A7M6DNT8_Cnidarian_restricted_protein:0.1865747568,Chemi_A0A7M5XN01_Cnidarian_restricted_protein:0.0175038881)99:0.2690903024)100:0.6341352157)97:0.2756245306)67:0.1879449692,((Chemi_A0A7M5WRH5_Cnidarian_restricted_protein:0.2119054229,Chemi_A0A7M5XNG6_Cnidarian_restricted_protein:0.1467704884)100:0.4813273027,((Chemi_A0A7M5UX64_Cnidarian_restricted_protein:0.0000024860,Chemi_A0A7M5U3M7_Cnidarian_restricted_protein:0.0069084917)100:0.7648950082,Chemi_A0A7M5UPU3_Cnidarian_restricted_protein:0.7055166664)99:0.3506496128)92:0.0953027822)67:0.2170584814,Pfici_14021:1.1325425752)3:0.0576304838,((((((Aauri_30824:0.0000010000,Aaur_scaffold311_g13_t1:0.0000028930)100:0.6147853420,Rescu_11174:0.9858463445)83:0.1601513469,(((Dgig_XP_028418067_1_cold_and_drought_regulated_prot_CORA_like:0.0399086721,Dgig_XP_028394879_1_cold_and_drought_regulated_prot_CORA_like:0.0220579589)100:0.2406201621,Dgig_XP_028394874_1_uncharacterized_prot_LOC114519017:0.3196985959)99:0.2979225527,Hechi_9309:1.7749622412)83:0.1834773904)76:0.2063154689,((Hechi_4369:0.9613970209,Hsymb_5211:0.4536710704)88:0.0834516227,Hechi_16846:0.8109034621)74:0.0494509695)61:0.1275373866,(((((((Hechi_1319:0.0906918615,(Hechi_1320:0.0266202202,(XP_057297366.1:0.0000021169,Hsymb_9945:0.1345058455)99:0.0483629211)97:0.0129688936)72:0.0138558331,((Hechi_18679:0.0203772458,(Hechi_18680:0.0545330647,(((Hsymb_15277:0.0000000000,XP_057297403.1:0.0000000000):0.0000023661,XP_057297389.1:0.0000023349)100:0.0346876693,((Hsymb_15278:0.0000000000,XP_057297404.1:0.0000000000):0.0000026787,XP_057297388.1:0.0000022978)100:0.0688376452)97:0.0273255929)95:0.0073017147)78:0.0417480328,XP_057297365.1:0.0792803905)44:0.0099320420)48:0.0253863313,XP_057297364.1:0.0851342860)100:1.0054876370,(Rescu_10025:0.0096074769,Resc_RES10938_t1:0.0073649647)100:0.7025099817)57:0.1759218115,Hechi_18441:1.1384086953)44:0.0882393954,Aauri_16948:1.0108727713)42:0.0938240326,((Hechi_18300:0.0787539022,Hsymb_14043:0.0519889287)100:0.5462081825,Hsymb_17605:0.9491027343)56:0.3241287862)48:0.0833048748)53:0.1098189708,((((Ediap_A0A913XLW3_Sperm_protamine_P1:0.1517186778,(Ediap_A0A913X329_Sperm_protamine_P1:0.0435885930,Ediap_A0A913X2Z8_Uncharacterized_protein:0.1224667163)100:0.1230910709)96:0.1489048090,Ediap_A0A913X347_Uncharacterized_protein:0.4381403112)99:0.4080860984,Ediap_A0A913XMU7_Uncharacterized_protein:0.9673385919)76:0.1565313732,(Ediap_A0A913XZE2_Uncharacterized_protein:0.5515060831,(Ediap_A0A913XNT8_Uncharacterized_protein:0.5222048873,(((Ediap_A0A913Y8K6_Uncharacterized_protein:0.0572734620,Apal_KXJ21600_1_hypothetical_prot_AC249_AIPGENE18035:0.0000022385)100:0.1493265890,(Ediap_A0A913Y9Y2_Uncharacterized_protein:0.0409915471,Ccru_g707_t1_9:1.7706250838)30:0.0927458596)82:0.4256384044,Ediap_A0A913YA42_Uncharacterized_protein:0.6963316484)82:0.3256655834)82:0.1969212484)76:0.2105879867)56:0.0416921991)48:0.1055506306)6:0.0167735770,(Aauri_12000:0.8099276326,(Hechi_17569:0.1367116806,Hsymb_3466:0.0431042715)100:1.0631708010)52:0.1783037225)11:0.0352104170,((Tadha_B3RVQ1_Expressed_protein:0.0000022866,Trich_A0A369SKA7_Uncharacterized_protein:0.0065978672)100:0.5924483620,Hhong_1078:0.8937023538)36:0.1900888156)73:0.3104225468)99:0.2764578130)98:0.1562085494,((Aauri_4719:0.0000022421,Aauri_4720:0.0000022935)100:0.0444626618,Aauri_4722:0.0253813939)100:0.6933018958)90:0.1007353852)85:0.0545861229)100:0.5061628030);
