# Supplementary material for: The Hydractinia cell atlas reveals cellular and molecular principles of cnidarian coloniality
Source: Nat Commun. 2025 Mar 3;16:2121. doi: 10.1038/s41467-025-57168-z (PMC11876637; doi:10.1038/s41467-025-57168-z)
Supplement: Supplementary file 16 — Supplementary Data 13 [file 41467_2025_57168_MOESM16_ESM.zip › IQ_Tree_output/shematrin/shematrin_prot_cni_10_MAFFT_trim.fasta]

>Aauri_24598
MKLVLLLIVGLALAIT--GE-PIAEG--NTVLDEPVADAEEKSDALADDDDGL-----EE
EELDAVVDPEQMM--ESDEE-SKDPYNWARRVRIRLP----------RVRVRVGGLFSRR
RRSRRRRSRRRRSRRRRSRRRRSRRRRRRSW---------------
>Aauri_16332
MKLVLLLIVGLALEIT--GE-PIAEG--NTVLDDPVADAEEKSDTFANDDDGL------N
EELE-----EQMM--ESDEE-SKDPS-AFRRVRIRLPIRLNDWVPRVRWSRVRVRVLGRR
RRSRRRQSRRRIGRRRRSRRRRGRRG--------------------
>Aauri_16331
MKLLIILLLGCALAVR--GELGADEKALNDLENDPEQED-----ALEDDEGIS------Q
EELDAMADPEAME--EEGES-EKDPFKIIRRLRIRLRLR------------RIRLPRVRV
RLPRIRVRRWGGGRRRRSRRRRRRWG--------------------
>Rescu_7403
MKLLLLLILGLAVSIH--GE-TVDEA--NTALDEPEESD-----AFENDDDFN------E
DDLEALADPEALE--EADIE-EKDPYDLVRRFRIRIRLR---------------------
---RIRLRRWGGRRRRRRRRRG------------------------
>Resc_RES1372_t1
MKLLILLILGLAVSIH--GE-TVDEA--STALDEPEESD-----AFENDDDFN------E
DDLEALADPEALE--EADIE-EKDPYDLVRRFRIRIRLR---------------------
---RVRLRRWGGRRRRRRRRRG------------------------
>Rescu_9138
MKLLILLILGLAVSIH--GE-TVDEA--NTALDEPEESD-----AFENDDDFN------E
DDLEALADPEALE--EADVE-EKDPFDLVRRVRIRIRLR---------------------
---RIRLRRWGGRRRRRRRRRG------------------------
>Rescu_7402
MKQDPTLVFGGNIVF---AKAKVSAE--NEVALETAADDSDKEMDFPNEEDDE--ATETE
EDANELEDPEELE--ESTQP-SSDVLKLLRKIRIRIRLR--------RLRRVRLPRLRRL
RRVRVRVGRWGRRRRRWG----------------------------
>Aauri_4719
MKLIILVILGFACLLN--GQYVAEDD--AEQLSEPHARSD----RFENDADLI--DQETE
DELNMMEDD--LD--DRPEN-KQDPGNLVRRVRIRLP-----------------RIRVRI
PRIRVPRVRWGRRRRRWG----------------------------
>Aauri_4720
MKLIILVILGFACLLNVFGQYVAEDD--AEQLSEPHARSD----RFENDADLI--DQETE
DELNMMEDD--LD--DRPEN-KQDPGNLVRRVRIRLP-----------------RIRVRI
PRIRVPRVRWGRRRRRWG----------------------------
>Aauri_4722
MKLIILVILGFACLLN--GEFVAEDD--AEQLSEPHARSD----RFENDADLI--DQETE
DELNMMEDG--QDILDRPEN-KQDPGNLVRRVRIRLP-----------------------
------KVRWGGRRRRW-----------------------------
>Smal_SMA7192_t1
MKLWILLLVCVALCSKG-ALSSEDDGQKQQVSVEDELNDH----EPSDDEPSD--DEDSE
TELEQ----SDDDPDEVETQAEKDPFRLLTRVRIRIPRIPSKSEAKMKLWILLLVCVALC
SKGALSSEDDGQ----------------------------------
>Chemi_A0A7M5UFU2_Uncharacterized_protein
MKTLQVFLILGLATAYLVSSKENSEGGDGDADQPAQAPEADQERQSQTDDDDNNDNNDEE
EDEDE------DELERMSGEKEHDPK-AWGRRIRRTIPRFRRVIPIGRRIVR--------
------------RAIRRTRR--------------------------
>Aauri_30824
MRTLLIFALILCVAASTFGAAVSPNDAAKDEVKSEKKIDA----EDVDNDDET--EEGEK
DEEEEDQPSEDEE--DGTAE-ENDPG----------------------------------
----------------------------------------------
>Aaur_scaffold311_g13_t1
MRTLLIFALILCVAASTFGAAVSPNDAAKDEVKSEKKIDA----EDVDNDDET--EEGEK
DEEEEDQPSEDEE--DGTAE-ENDPG----------------------------------
----------------------------------------------
>Rescu_11174
MKVVLLFCVLLGLVISINGAAVEENSEVSDKGVPEDVSVEEDFVEPSEDEDSDAAEPEED
SDAAEPE--EDAEDNSEKDESASDPG----YYRRRSL-----------------------
------------RRRSFRGRRLFTMI--------------------
>Hechi_1319
MKIAIAFFVFCIAVLSVNAAPAINTNSEAKENALVNAVNDPVEQNQANDDEQLPNDEIEG
EDYPEE---EDDEDEEGELE-ENYPY-QAPSYRRYGRYGGSSGRYTSGYTGRYIGSRYSG
RYSRIGSRYGSYTPRYRSYRRYSSGRYGSKF---------------
>Hechi_1320
MKTAIAFLLFCIAVLSVNAAPAINTNNEGKENALVNAINDAVESNQANDDEQLPNDEIED
EDYPEE---EDDEDEEGELE-ENDPY-QARSYRRYGRYGGSYGRHTGGYTGRYIGSRYSG
RYSRIGSRFGSYTPRYGSYRRYSFGRYGSKY---------------
>XP_057297366.1
MKTAIAFLLFCIAV--VNAAPAINTNTEGKENALVNTVNDAVDSNHANDDEQLPNDELEE
EDYPEE---EDDEDENGELE-ENDPY-QARSYRRYGRYGGSYGRYTGGYTGRYIGSRYSG
RYSRIGSRFGSYTPRYRSYRRYNFGRYGSKY---------------
>Hechi_18679
MKTTIAFLLFCIAVLSVNAAPAINTNNEGQENAPV--VNDAVEKNQANDDEQLPNDEIEE
EDYPEE---DDEDDEDGELE-ENDPY-QARSYRRYGRYGGRYGRYTGGYTGRYIGSRYSG
RYSRIGSRYGSYTPRYRSYRRYTTGRYGTKY---------------
>Hechi_18680
MKTTIAFLLFCIAVLSVNAAPAVIINNEGQENALV--VSDVVEKNQANNDEQLPNDEIKE
EDYPEE---EDEDDEDGELE-VNDPY-QARSYRRYGRYGGSYGRYTSGYTGRYIGSRYSG
RYSRIGSRYGSYTPRYRSYRRYTTGRYGTKY---------------
>Hsymb_15277
MKTTIAFILFYVAVLSVNAAPAINSNNEGQENALI--VNDAVEKNQANDEEQLPNDEIEE
EDYPEE---EDEDDEDGELK-VNDPY-QVRSYRRYGRYGGSYGRYTGGYTGRYIGSRYSG
RYSRIGSRYGSYTPRYRSYRRYTTGRYETKY---------------
>XP_057297389.1
MKTTIAFILFYVAVLSVNAAPAINSNNEGQENALI--VNDAVEKNQANDEEQLPNDEIEE
EDYPEE---EDEDDEDGELK-VNDPY-QVRSYRRYGRYGGSYGRYTGGYTGRYIGSRYSG
RYSRIGSRYGSYTPRYRSYRRYTTGRYETKY---------------
>XP_057297403.1
MKTTIAFILFYVAVLSVNAAPAINSNNEGQENALI--VNDAVEKNQANDEEQLPNDEIEE
EDYPEE---EDEDDEDGELK-VNDPY-QVRSYRRYGRYGGSYGRYTGGYTGRYIGSRYSG
RYSRIGSRYGSYTPRYRSYRRYTTGRYETKY---------------
>Hsymb_15278
MKTTIAFILFYVAVLSINATPAINTNNEGQENAPV--VNDAVENNQANNDEQLPNDEIEE
ENYPEE---EDEKDEDGELE-ANDPY-QVRSYRRYGRYGGSYGRYTGGYTGRYIGSRYTG
RYSRIGSRYGTYTPRYRSYRRYTTGRYGTKY---------------
>XP_057297388.1
MKTTIAFILFYVAVLSINATPAINTNNEGQENAPV--VNDAVENNQANNDEQLPNDEIEE
ENYPEE---EDEKDEDGELE-ANDPY-QVRSYRRYGRYGGSYGRYTGGYTGRYIGSRYTG
RYSRIGSRYGTYTPRYRSYRRYTTGRYGTKY---------------
>XP_057297404.1
MKTTIAFILFYVAVLSINATPAINTNNEGQENAPV--VNDAVENNQANNDEQLPNDEIEE
ENYPEE---EDEKDEDGELE-ANDPY-QVRSYRRYGRYGGSYGRYTGGYTGRYIGSRYTG
RYSRIGSRYGTYTPRYRSYRRYTTGRYGTKY---------------
>XP_057297365.1
MKTTVAFFVFCIAVLCVNAAPAINTNNKGKENALVNAVNDAIENNQVNDDEQLPNGEIEE
KDYPEE---EDEDDEEGELD-ENDPY-QARSYRRYGRYGGSYGRYTGGYTGRYIGSRYSG
RYSQIGSRYGSYTPRYRSYRRYSSGRYGSKY---------------
>XP_057297364.1
MKTTIAFLIICI-VLSVHAAPAV-SSIKGKENALLNAVNDAIESNKANDDEQLPNDEIKE
EDYPEE---EDEEDEEGELE-ENDPY-QARSYRRYGRYGRSYGRYTGGYTGRYIGSRYSG
RFSRIGSRFGSYTPRFRSYRRYSSGRYGSKY---------------
>Hsymb_9945
MKTAIAFLLFCIAV--VNAAPAINTNTEGKENALVNTVNDAVDSNHANDDEQLPNDELEE
EDYPEE---EDDEDENGELE-ENDPY-QARSYRRYGRYGGSYGRYTGGYTGRYIGSRYSG
RYSRIGSRFGSYTEKDSTNQQQCSQINNIDV---------------
>Aauri_12000
MKAIFLLALIGLGLCLASGAVTQEEANVEAVSEDNPAEDH----PVENDEAED--NDADE
P--------SNVE--ESNAD-EADPK-AAGARRRCYH-----------------------
------------ARRRYNARRRYNA------RRRYNARRRCFYRRY
>Aauri_16948
MKILALILLI-GLSGIVICKSAEEIGTDEAAVAEEKEPIQAVK-ENQEEDEPAEVEEADD
KDPAET---EDSD--EGADA---KPS--WGSRRRTGR-----------------------
------------RRRRYDRRRG------------------------
>Chemi_A0A7M5WRH5_Cnidarian_restricted_protein
MKIWKVLLILALCVYAVHCTEESEQQ--DNALDDQQQQDE----TSSQDEEDI--LEQDE
SSLDEI---KDEE------ADLNDPKLLFWRRRRRRR-----------------------
------------RRRHGF-------------RRRLGFRRRRPYYPG
>Chemi_A0A7M5XNG6_Cnidarian_restricted_protein
MKIRKALLLLALCVYAVHCTEESQQ---ENALEDQKQQDE----TSSQDDRDA--MEQDE
SPLDNV---KDEE--VQVAEDQNDPQRRRRRRRRRRRRSRRRRS----------------
------------RRSRRR-------------RRRYGFRRRRPYYPY
>Ediap_A0A913XLW3_Sperm_protamine_P1
MKYSLLLLLVFGFVAFTFAAPAAEEENEDEPDPKA-IEED----KFENDEDEN--APSDE
TENEVAMPENDEA--EKPKS---DPI-LWRRRRRR-------------------------
------------RRRRRCYRRCYRRRRCHFYRYRRCYYRRCHRCYY
>Ediap_A0A913X329_Sperm_protamine_P1
MKYSLLLLLVFGFVAFTFAAPANEEENQDEPDQKD-IEED----KVENDEDENSESLSDE
TKNEMAEPEKDEA--EKPRR---DPG-LW-RRRRR-------------------------
------------RRRRRCYRRCYWAR-----HYYRYGFTCCTYCRY
>Ediap_A0A913X2Z8_Uncharacterized_protein
MKYSLLLLLVFGFVAFTSAAPANEEENQDEPDQKDNDEED----KVENDEDEN--SLSEE
SENEMGEAEKDXA--EKPRR---DPI-FW---RRR-------------------------
------------RRRYHCYRRCYWAR-----RHYKYGFHCCTYCRY
>Ediap_A0A913X347_Uncharacterized_protein
MKLSIILLLVFGFLXFTFAAAAAEEENQDEVNPKEATRED----KAEFDEDDD--SPSEE
TDNEMVKPEKDEV--ERPLERSADPI-SKHYRRRRSITRRRHHQWSRRRSHARRRHHWRR
RRFITRRRHHQWRRRSHVRRRHHWRRRRFITRRYHWRRRRYHWRRR
>Ediap_A0A913XZE2_Uncharacterized_protein
MKLTLTLLFLFGFVAFISAASPLEETQBEPVAEQEKE-------NDQNDDDED--DQADE
DQEDPESDEAESE--ENPAE-QNDPL----RRRRCRWVKRGRCRRINRKLRRCCFSYHWL
CRRCWRVNHCRYRRLYCRRRRVCRRYGRRXILRRPYCHRIRRCHSY
>Ediap_A0A913XNT8_Uncharacterized_protein
MKLTLTLLFLFGFVAFISAAPLEETQDEPVAXZEKENPDA----DDQESEDDA--DEGDE
NEEDEDKPEAENE--QDPDE-QNDPHVCRPRRCRRYGLRKRCYRRQSCRVRYGVRCTWTY
KAVVCRYIKKKFRVCHYPRRRFCQRYPKGRIIRYCKYYGR------
>Hechi_4369
MRFLQVLMLL-GLIVALFALKSEEDEDSSESDMDYDEIEN----DENNDEAED--ADDEK
EDSLDVENLNDEE--DEPKD-KKDPW-FWGRRRRRRYYHRPPYYHRPRHNRPCSCICFCC
YFSPILFHDL--RRRSIA-------------KKRYSYSSLCPSCSK
>Hsymb_5211
MMRFLQLLMLFGLVAVLLAAKSEDDNKNELDVVDEDADDKSPEKNDNSDDDDN--DEEEE
EEEGEERQDEDEE--DEPKN-AKDPL-WFGRRRRSYY-----------------------
------------RRRSYYRRRTPK-------RRRSYYRRRSYYRRR
>Tadha_B3RVQ1_Expressed_protein
MNFKLLLLACLLFVAVVAAAPVKKETEVKAQVSPKQEEKKDTE-VSKHAEELDREEDEDD
DDIEKALQE--DDIEEIDPEEEKDSIKAFSRRRRLYYRRRLYYRRRLYYRRRLYYRRRLY
YRRRLYYRRRLYRRRLYYRR-----------RRRYYIRRRRYYYRR
>Trich_A0A369SKA7_Uncharacterized_protein
MNFKLLLLACLLFVAVVAAAPVKKETEVKAQVSPKQEEKKDTE-VSKHAEELDREEDEDD
DDIETALQE--DDIEEIDPEEEKDSIKAFSRRRRLYYRRRLYYRRRLYYRRRLYYRRRLY
YRRRLYYRRRLYRRRLYYRR-----------RRRYYIRRRRYYYRR
>Hhong_1078
MRAKTFLLIALLFMAVAISAELKEENTETNQVADKEQEN-----KEQEHQDED--EETDL
TD-------SDRELEEDTPTTDLEKK-AWWRRRRRRR-----------------------
------------RRRRYV-------------RRRRRYRRRFWKRNF
>Chemi_A0A7M5X735_Cnidarian_restricted_protein
MKVVCLFLLL-LVATLAYCSVENESAENAAPFDDENVVDTTQV-DDENAEDTTPAENINE
DEVDEFEM-EDEDLKKQEMT-QEDPL-LFGRRRRRRR-----------------------
------------RRRRRRRS--------------------------
>Chae_00020873_prot
MKVVCLFLLL-LVATLAYCSVENESAENAAPFDDENVVDTTQV-DDENAEDTTPAENINE
DEVDEFEM-EDEDLKKQEMT-QEDPL-LFGRRRRRRR-----------------------
------------RRRRRRRS--------------------------
>Chemi_A0A7M5XM69_Cnidarian_restricted_protein
MKTLLFFLFLATLATYACASKHPKGSDDDVDFGEDSISSL----DEENEDNDD--NEIED
NEDF-----EDEELLQKNIM-QKDPF-LFSGRRRR-------------------------
------------RRRCAS----------------------------
>Chemi_A0A7M6DNT8_Cnidarian_restricted_protein
MKNFLLVLLLVTLSIYPSASKHPEETNVENATDNDSMQEREQLKRNDKEAGAG---EIED
NEDF-----EDEELLKKNVM-RKDPL-LFSRRRRR-------------------------
------------RRRRAS----------------------------
>Chemi_A0A7M5XN01_Cnidarian_restricted_protein
--------------------------------------------SNDKEAGDD---EIED
NEDF-----EDEELSQKNVM-RKDPL-LFSRRRRR-------------------------
------------RRRCAS----------------------------
>Hechi_18441
MHLKVFILLL-IFTGAVHAYRREDDVVNTSENDE----------DDFNEFNDEVSDEADE
YDDV-----NDEEQLNSPIF-------RAKRRRRRSS-----------------------
------------RRRRSCTR--------------------------
>Hechi_17569
MKKLILVCVLLTHLAVAFSYKSDDKKMLRELAHDIAGEDHENF-KSHQEAKDL--PEENS
DEIDDAFD-DVIEQDEQKGKLKNEPL-PFGRRRRRSFLRRRSFLRRRSFSEDVRFSEDVR
FSEDVRFL----RRRSFLRRRSFLRRRSFLRRRRSFLRRRSFRRRG
>Hsymb_3466
MKKLILVCVLLTHLVLAFSYKSDDKKVLRELAHDIAGEDHENS-ESYQEEKDL--PEENS
DEIDDAFD-DVIEQDEQKGKLKNEPL-PFGRRRRRWIRRRRSFRRRRS------FLRRRS
FLRRRSFL----RRRSFLRRRSFLRRRSFLRRRRSFLRRRLLRRRG
>Rescu_10025
MKLFVFLALFVCLLGYSKAAPAEEDNEVSADDAVMNPKEE----QANEESDEE--DQGDE
PE-------EDVE--EGEVVEGDDPF-FWGHRRRYHHHRKCTRKVVVVVR----------
------------RPRRHRRRYYFR-------RRRSYVRRRRSYVRR
>Resc_RES10938_t1
MKLFVFLALFVCLLGYSKAAPAEEDNEVSADDAVMNPKVE----QANEESDEE--DQGDE
PE-------EDVE--EGEVVEEDDPF-FWGHRRRYHHHRKCTRKVVVVVR----------
------------RPRRHRRRYYFR-------RRRSYVRRRRSYVRR
>Hechi_18300
MKLALLFLTLFGIIA---TLPIESEQIADNDVSDKHEIGDAVDDDDDGDDDDDDDEVSND
DDCDDDGD---DDDDDDESDTSNDGG-RCRRYRRYRRYRRC-------------------
------------HRNSYRKR--------------------------
>Hsymb_14043
MKLALLFLTLFGIIA---TLPIESEQILHNDASDKHEVGDAVDDDDDDDDDDD----DDD
DDCDDDGD-DDDDDDDDESDTSNDGE-RCRRYRRYRRYRRC-------------------
------------HRYRYRKV--------------------------
>Hsymb_17605
MKLTLLLLGICIAFTAGNAIPSDDDVSDEVTDLPETQEDNA---LEENSDDEE--NDLEN
DDC------DDNDEISDPNA-SNDGK-CNRRRYRRR------------------------
------------YRRRYRYGHGYGGYGYGGRRRRYGYGGRESYIRK
>Dgig_XP_028418067_1_cold_and_drought_regulated_prot_CORA_like
MKTLYLLLALGLLCAVVYSIPVEDDEPL----------------ENKEENDENALEEDEE
DD-------EN----DEAQA---DAAHGYGYKRRRYY-----------------------
------------GRRYYGHRYYPHRY-----HGRKYYKGRYGYRYG
>Dgig_XP_028394879_1_cold_and_drought_regulated_prot_CORA_like
MKTLYLLLALGLLCAVVYSIPVENDEPF----------------ENKEENDENALEEDEE
DD-------EN----DEAQA---DAAHGYGYKRRRYY-----------------------
------------GRRYYGRRYYPRRY-----HGRKYYRGRYGYRYG
>Dgig_XP_028394874_1_uncharacterized_prot_LOC114519017
MKTLYLLLALGLLCAVVYSTPIEDDETLENELKEDNDENALEEDELKEDNDENALEEDDE
DEDQSDEAQNDENAENALEEVEEDPGYPGIRYRRRYY-----------------------
------------GRRYYGRKYYGRKY-----YGRKYYGRKYYGRKY
>Ediap_A0A913Y8K6_Uncharacterized_protein
M-------------------------------------SYCLI-EDEEAQDED--DITDD
DASNED---DEEDEVNPMGKPDEDPKCLFLRRCRKFGKK---------------------
------------LKCIFLRRRKCRFVRKG-----------------
>Apal_KXJ21600_1_hypothetical_prot_AC249_AIPGENE18035
MKLSLTLLVIFGXVAFIGAAPVEDEPEXPEXSEADAPVXDDXP-EDEEAQDED--DITDD
DASNED---DEEDEVNPMGKPDEDPKCLFLRRCRKFGKK---------------------
------------LKCIFLRRRKCRFVRKG-----------------
>Ediap_A0A913Y9Y2_Uncharacterized_protein
MKLSLTLLVIFGFVAFIGAAPVEDEPEAPELSESDAPVKDDAP-EEEQAQDED--DISDD
DDSNED---DDEDEVNPMGEPDEDPRCRFERKCKGKGKK---------------------
------------RHCHYVRRRKCQRVRRG-----------------
>Ediap_A0A913YA42_Uncharacterized_protein
MKLSLTLLVIFGLVAFIGAAPTEEDSEIPEEPKTEDVPEQEEETEQADENDEG--EMEED
EDLGSPMAKLEVDDDDDDLE---DPKCFFKRVCRRWRRR---------------------
------------RVCSYRRIAGCRKA--------------------
>Ediap_A0A913XMU7_Uncharacterized_protein
MKLYLSLLVLVGLVAFCMSAPAADNLEDNPADENLLEDVEAPETEIQNDEDLD--KNAEE
SE---------DEAQEDENPVENDPM-----PRRRLIRTCSRYSRCLYQARRLFGIRYKV
CKIRCRNKYCILKFRKHTRRHYRLKRACLRR---------------
>Hechi_16846
MKLIHLVLLF-GFVAVLFAETAVQDEIGDNDASEPTKEDALEEDDPTDDDEEDEPSEDEE
EETEEDEEDSDDEENEASLPAENKPI-RIVLGRRRYPY----------------------
------------RRRSVFRP--------------------------
>Chemi_A0A7M5UX64_Cnidarian_restricted_protein
MKIWKALLLLSFLVATVYCAEESSKDETPAAEAVEDELDDE---LPLDQEDEE--NESES
DEIEQDEDEEDEDEESEDLQDQADAG-HVRYFPKKRISRKRVDVFVNKNVGECKNTRADK
PNKCW-------YRRKCVKRCQYKYTTTCKF---------------
>Chemi_A0A7M5U3M7_Cnidarian_restricted_protein
MKIWKALLLLSFLVATVYCAEESSKDETPAAEAVEDEFDDE---LPLDQEDEE--NESES
DEIEQDED-EDEDEESEDLQDQADAG-HVRYFPKKRISRKRVDVFVNKNVGECKNTRADK
PNKCW-------YRRKCVKRCQYKYTTTCKF---------------
>Chemi_A0A7M5UPU3_Cnidarian_restricted_protein
MKIWKVLLLLSFLAATVYCEESEDFVENESESEDFVEDEPSKD-EPLDDENED--DEPSK
DENEDFQD-EEIQGEEKDEDEQNDPS-YSPRTHKKYVGG---------------------
------------PRREHCRLHMYGRCARTKL---------------
>Ccru_g707_t1_9
MKLLATFLICIGLAMVFGAGRYGRSSHASVVRDAVRHMKDMMSTERFEDEDQN-------
---------ED-------------------------------------------------
----------------------------------------------
>Pfici_14021
LKMLLIWMLFGFLIAIVFAAPVDEGTAVEVKQDVPHNDESD---FDLDDEDED--DDEEE
PL---------EEIDDTEIE---DPR-AIRFRRFRLRRAARHIVRSAAKHAVRQVIPRSL
RRFGFRRS----RLRGLATRRHFRRYVRPFRRRYRRYARRFRYRPS
>Hechi_9309
MKIVILLLCFLLGTTFANGVEETED-------------------IDQDEDPEM--DESEM
TE-------DENE--EDDDQ-ESDPS-VYGLYRRSGYGYSGY------------------
------------GNAHYGIRRGSGIVGRRALSGIGKLGRVGIIGGR
>Mcap_augustus_g10842_t1
METIKMKLISVLQEASNIHHHIVNNQHGGERQELIPQFISDIHAQHNIKDDELVGEQQEE
FR---------EDERNSQCEREHDPKDLLARIKSLEEEREL-------------------
----------------------------------------------
