# Supplementary material for: The Hydractinia cell atlas reveals cellular and molecular principles of cnidarian coloniality
Source: Nat Commun. 2025 Mar 3;16:2121. doi: 10.1038/s41467-025-57168-z (PMC11876637; doi:10.1038/s41467-025-57168-z)
Supplement: Supplementary file 16 — Supplementary Data 13 [file 41467_2025_57168_MOESM16_ESM.zip › IQ_Tree_output/Alpha_carbonic_Anhydrase/All_alpha_carbonic_LBAremoved_NoBAC.fasta.linsi.trim.splits.nex]

#nexus

BEGIN Taxa;
DIMENSIONS ntax=94;
TAXLABELS
[1] 'XP_057294046.1_carbonic_anhydrase_2-like_isoform_X1_Hydractinia_symbiolongicarpus'
[2] 'XP_057294047.1_carbonic_anhydrase_2-like_isoform_X2_Hydractinia_symbiolongicarpus'
[3] 'XP_004457383.2_carbonic_anhydrase_9_Dasypus_novemcinctus'
[4] 'XP_004449234.2_carbonic_anhydrase_6_Dasypus_novemcinctus'
[5] 'XP_007517820.1_carbonic_anhydrase_7_Erinaceus_europaeus'
[6] 'XP_007535409.1_carbonic_anhydrase_2_Erinaceus_europaeus'
[7] 'XP_016049029.1_carbonic_anhydrase_13_Erinaceus_europaeus'
[8] 'XP_004697542.1_carbonic_anhydrase_2_Echinops_telfairi'
[9] 'XP_004697543.1_carbonic_anhydrase_3_Echinops_telfairi'
[10] 'XP_059885782.1_carbonic_anhydrase_6_Delphinus_delphis'
[11] 'XP_059885175.1_carbonic_anhydrase_14_Delphinus_delphis'
[12] 'XP_059891178.1_carbonic_anhydrase_1_Delphinus_delphis'
[13] 'XP_059891177.1_carbonic_anhydrase_13_Delphinus_delphis'
[14] 'XP_059891181.1_carbonic_anhydrase_3_Delphinus_delphis'
[15] 'XP_030719666.1_carbonic_anhydrase_7_isoform_X1_Globicephala_melas'
[16] 'XP_030695089.1_carbonic_anhydrase_13_Globicephala_melas'
[17] 'XP_060145442.1_carbonic_anhydrase_6_Globicephala_melas'
[18] 'XP_060156760.1_carbonic_anhydrase_9_isoform_X2_Globicephala_melas'
[19] 'ANJ59758.1_alpha_carbonic_anhydrase_3_Corallium_rubrum'
[20] 'ANJ59760.1_alpha_carbonic_anhydrase_5_Corallium_rubrum'
[21] 'ANJ59761.1_alpha_carbonic_anhydrase_6_Corallium_rubrum'
[22] 'ANJ59759.1_alpha_carbonic_anhydrase_4_Corallium_rubrum'
[23] 'XP_028416402.1_carbonic_anhydrase_12-like_Dendronephthya_gigantea'
[24] 'XP_046848218.1_carbonic_anhydrase_1-like_Xenia_sp._Carnegie-2017'
[25] 'XP_046839912.1_carbonic_anhydrase_2-like_Xenia_sp._Carnegie-2017'
[26] 'XP_031554974.1_carbonic_anhydrase_1-like_Actinia_tenebrosa'
[27] 'XP_031556903.1_carbonic_anhydrase_2-like_Actinia_tenebrosa'
[28] 'AAD32675.1_carbonic_anhydrase_Anthopleura_elegantissima'
[29] 'KAK2554129.1_Carbonic_anhydrase_7_Acropora_cervicornis'
[30] 'KAK2563709.1_Carbonic_anhydrase_2_Acropora_cervicornis'
[31] 'KAK2574136.1_Carbonic_anhydrase_Acropora_cervicornis'
[32] 'XP_029190657.1_carbonic_anhydrase_2_Acropora_millepora'
[33] 'XP_029191118.2_carbonic_anhydrase_Acropora_millepora'
[34] 'XP_027038541.1_carbonic_anhydrase_3-like_Pocillopora_damicornis'
[35] 'XP_027055191.1_carbonic_anhydrase_2-like_Pocillopora_damicornis'
[36] 'AHZ61699.1_alpha_carbonic_anhydrase'
[37] 'XP_020608763.1_carbonic_anhydrase_1-like_Orbicella_faveolata'
[38] 'ACA53457.1_alpha_carbonic_anhydrase_Stylophora_pistillata'
[39] 'ANJ59763.1_alpha_carbonic_anhydrase_3_Stylophora_pistillata'
[40] 'ANJ59765.1_alpha_carbonic_anhydrase_5_Stylophora_pistillata'
[41] 'ANJ59767.1_alpha_carbonic_anhydrase_7_Stylophora_pistillata'
[42] 'XP_046369681.1_carbonic_anhydrase_2-like_Haliotis_rufescens'
[43] 'XP_046363888.1_alpha_carbonic_anhydrase_2-like_isoform_X2_Haliotis_rufescens'
[44] 'CCJ09593.1_carbonic_anhydrase_Patella_vulgata'
[45] 'XP_050396029.1_carbonic_anhydrase_1_Patella_vulgata'
[46] 'XP_050396028.1_carbonic_anhydrase_1_Patella_vulgata'
[47] 'XP_046442434.1_carbonic_anhydrase_2-like_Daphnia_pulex'
[48] 'XP_046447700.1_carbonic_anhydrase_2-like_Daphnia_pulex'
[49] 'XP_046449480.1_putative_carbonic_anhydrase_3_Daphnia_pulex'
[50] 'ABV65904.1_carbonic_anhydrase_I_Penaeus_monodon'
[51] 'XP_037793614.1_carbonic_anhydrase_1-like_Penaeus_monodon'
[52] 'XP_037793615.1_carbonic_anhydrase_7-like_Penaeus_monodon'
[53] 'ADM87521.1_carbonic_anhydrase_Penaeus_vannamei'
[54] 'XP_027209605.1_carbonic_anhydrase_1-like_Penaeus_vannamei'
[55] 'XP_027224974.1_carbonic_anhydrase_2-like_Penaeus_vannamei'
[56] 'XP_037291287.1_carbonic_anhydrase_1-like_Rhipicephalus_microplus'
[57] 'XP_037271325.1_carbonic_anhydrase_6-like_Rhipicephalus_microplus'
[58] 'XP_037287536.1_carbonic_anhydrase_2-like_Rhipicephalus_microplus'
[59] 'XP_029834457.1_carbonic_anhydrase_1_Ixodes_scapularis'
[60] 'XP_040074544.1_carbonic_anhydrase_1_Ixodes_scapularis'
[61] 'XP_042146874.1_carbonic_anhydrase_2_Ixodes_scapularis'
[62] 'KAH9415555.1_Carbonic_anhydrase_Dermatophagoides_pteronyssinus'
[63] 'KAH9425620.1_Carbonic_anhydrase-_protein_10_Dermatophagoides_pteronyssinus'
[64] 'XP_015790795.1_carbonic_anhydrase_2_Tetranychus_urticae'
[65] 'RXM30097.1_Carbonic_anhydrase_7_Acipenser_ruthenus'
[66] 'RXM30490.1_Carbonic_anhydrase_15_Acipenser_ruthenus'
[67] 'XP_033904428.2_carbonic_anhydrase_4-like_Acipenser_ruthenus'
[68] 'XP_033897728.3_carbonic_anhydrase_7_Acipenser_ruthenus'
[69] 'XP_041123815.1_carbonic_anhydrase_7_Polyodon_spathula'
[70] 'XP_041130603.1_carbonic_anhydrase_6_isoform_X3_Polyodon_spathula'
[71] 'XP_041074622.1_carbonic_anhydrase_12_isoform_X3_Polyodon_spathula'
[72] 'XP_041087205.1_carbonic_anhydrase_14-like_Polyodon_spathula'
[73] 'XP_041103105.1_carbonic_anhydrase_Polyodon_spathula'
[74] 'XP_028913222.1_carbonic_anhydrase_7_Ornithorhynchus_anatinus'
[75] 'XP_028938349.1_carbonic_anhydrase_4_Ornithorhynchus_anatinus'
[76] 'XP_028910976.1_carbonic_anhydrase_14_Ornithorhynchus_anatinus'
[77] 'XP_030695119.1_carbonic_anhydrase_2_Globicephala_melas'
[78] 'CCE46072.1_carbonic_anhydrase_Sycon_raphanus'
[79] 'CAH0790371.1_similar_to_CEF71778.1_CA2_SciCA2__0_Sycon_ciliatum___Carbonic_anhydrase_1__1.13e-25_Mus__Sycon_ciliatum'
[80] 'CAH0798070.1_similar_to_CEF71779.1_CA3_SciCA3__0_Sycon_ciliatum___Carbonic_anhydrase_2__6.56e-29_Homo_'
[81] 'KAI6650509.1_Carbonic_anhydrase_20_Oopsacas_minuta'
[82] 'KAI6650508.1_Alpha_carbonic_anhydrase_5_Oopsacas_minuta'
[83] 'KAI6654568.1_Alpha_carbonic_anhydrase_5_Oopsacas_minuta'
[84] 'KAI6661523.1_Carbonic_anhydrase_3_Oopsacas_minuta'
[85] 'XP_062512629.1_carbonic_anhydrase_1-like_Corticium_candelabrum'
[86] 'DAA06050.1_TPA_inf'
[87] 'DAA06052.1_TPA_inf'
[88] 'DAA06051.1_TPA_inf'
[89] 'KII73217.1_Carbonic_anhydrase_2_Thelohanellus_kitauei'
[90] 'KII64408.1_Carbonic_anhydrase_1_Thelohanellus_kitauei'
[91] 'KII73221.1_Carbonic_anhydrase_2_Thelohanellus_kitauei'
[92] 'KII73223.1_Carbonic_anhydrase_1_Thelohanellus_kitauei'
[93] 'XP_001506835.1_carbonic_anhydrase_3_Ornithorhynchus_anatinus'
[94] 'XP_028919104.1_carbonic_anhydrase_2_Ornithorhynchus_anatinus'
;
END; [Taxa]

BEGIN Splits;
DIMENSIONS ntax=94 nsplits=611;
FORMAT labels=no weights=yes confidences=no intervals=no;
MATRIX
	100	 2,
	100	 3,
	100	 18,
	100	 3 18,
	100	 4,
	100	 10,
	100	 17,
	100	 10 17,
	100	 4 10 17,
	100	 70,
	100	 4 10 17 70,
	18	 3 4 10 17 18 70,
	100	 11,
	100	 76,
	100	 11 76,
	100	 71,
	37	 11 71 76,
	17	 3 4 10 11 17 18 70 71 76,
	100	 72,
	100	 3 4 10 11 17 18 70 71 72 76,
	100	 5,
	100	 15,
	100	 5 15,
	100	 74,
	99	 5 15 74,
	100	 65,
	100	 68,
	100	 65 68,
	100	 69,
	100	 65 68 69,
	100	 5 15 65 68 69 74,
	100	 6,
	100	 77,
	100	 6 77,
	100	 8,
	100	 6 8 77,
	100	 94,
	99	 6 8 77 94,
	100	 9,
	100	 14,
	99	 9 14,
	100	 93,
	100	 9 14 93,
	91	 6 8 9 14 77 93 94,
	100	 7,
	100	 13,
	100	 16,
	100	 13 16,
	100	 7 13 16,
	100	 12,
	52	 7 12 13 16,
	71	 6 7 8 9 12 13 14 16 77 93 94,
	100	 73,
	100	 6 7 8 9 12 13 14 16 73 77 93 94,
	99	 5 6 7 8 9 12 13 14 15 16 65 68 69 73 74 77 93 94,
	100	 45,
	100	 46,
	100	 45 46,
	18	 5 6 7 8 9 12 13 14 15 16 45 46 65 68 69 73 74 77 93 94,
	100	 47,
	100	 50,
	100	 53,
	100	 50 53,
	25	 47 50 53,
	100	 56,
	100	 59,
	100	 56 59,
	95	 47 50 53 56 59,
	14	 5 6 7 8 9 12 13 14 15 16 45 46 47 50 53 56 59 65 68 69 73 74 77 93 94,
	100	 28,
	4	 5 6 7 8 9 12 13 14 15 16 28 45 46 47 50 53 56 59 65 68 69 73 74 77 93 94,
	100	 19,
	100	 25,
	100	 19 25,
	100	 30,
	100	 32,
	100	 30 32,
	100	 39,
	100	 30 32 39,
	98	 19 25 30 32 39,
	100	 26,
	73	 19 25 26 30 32 39,
	99	 5 6 7 8 9 12 13 14 15 16 19 25 26 28 30 32 39 45 46 47 50 53 56 59 65 68 69 73 74 77 93 94,
	100	 85,
	6	 5 6 7 8 9 12 13 14 15 16 19 25 26 28 30 32 39 45 46 47 50 53 56 59 65 68 69 73 74 77 85 93 94,
	100	 64,
	100	 86,
	100	 87,
	100	 88,
	98	 87 88,
	100	 86 87 88,
	92	 64 86 87 88,
	100	 81,
	100	 84,
	100	 81 84,
	100	 82,
	100	 81 82 84,
	38	 64 81 82 84 86 87 88,
	1	 5 6 7 8 9 12 13 14 15 16 19 25 26 28 30 32 39 45 46 47 50 53 56 59 64 65 68 69 73 74 77 81 82 84 85 86 87 88 93 94,
	100	 24,
	100	 35,
	99	 24 35,
	100	 29,
	90	 24 29 35,
	100	 89,
	100	 90,
	76	 89 90,
	100	 91,
	80	 89 90 91,
	100	 92,
	99	 89 90 91 92,
	78	 24 29 35 89 90 91 92,
	100	 34,
	100	 41,
	100	 34 41,
	90	 24 29 34 35 41 89 90 91 92,
	100	 42,
	100	 43,
	100	 42 43,
	100	 63,
	100	 78,
	100	 79,
	100	 80,
	99	 79 80,
	100	 78 79 80,
	88	 63 78 79 80,
	68	 42 43 63 78 79 80,
	59	 24 29 34 35 41 42 43 63 78 79 80 89 90 91 92,
	18	 1 2 3 4 10 11 17 18 20 21 22 23 27 31 33 36 37 38 40 44 48 49 51 52 54 55 57 58 60 61 62 66 67 70 71 72 75 76 83,
	100	 20,
	100	 21,
	100	 22,
	100	 23,
	100	 22 23,
	95	 21 22 23,
	56	 20 21 22 23,
	100	 27,
	100	 31,
	100	 33,
	100	 31 33,
	100	 37,
	100	 40,
	99	 37 40,
	99	 31 33 37 40,
	100	 27 31 33 37 40,
	81	 20 21 22 23 27 31 33 37 40,
	100	 44,
	100	 66,
	100	 67,
	100	 75,
	99	 67 75,
	100	 66 67 75,
	91	 44 66 67 75,
	100	 57,
	100	 58,
	100	 61,
	100	 58 61,
	100	 60,
	99	 58 60 61,
	100	 57 58 60 61,
	100	 62,
	79	 57 58 60 61 62,
	64	 44 57 58 60 61 62 66 67 75,
	100	 51,
	100	 52,
	100	 54,
	100	 55,
	92	 54 55,
	100	 52 54 55,
	100	 51 52 54 55,
	6	 44 51 52 54 55 57 58 60 61 62 66 67 75,
	7	 20 21 22 23 27 31 33 37 40 44 51 52 54 55 57 58 60 61 62 66 67 75,
	5	 1 2 3 4 10 11 17 18 36 38 48 49 70 71 72 76 83,
	5	 1 2 36 38 48 49 83,
	100	 36,
	100	 38,
	100	 36 38,
	100	 48,
	100	 49,
	100	 48 49,
	7	 36 38 48 49,
	9	 1 2 83,
	100	 83,
	100	 1 2,
	100	 1,
	59	 3 11 18 76,
	63	 3 11 18 71 76,
	81	 3 11 18 71 72 76,
	1	 14 93,
	8	 9 12 14 93,
	9	 6 8 9 12 14 77 93 94,
	24	 5 6 7 8 9 12 13 14 15 16 19 25 30 32 39 65 68 69 73 74 77 93 94,
	75	 50 53 56 59,
	72	 45 46 47 50 53 56 59,
	23	 5 6 7 8 9 12 13 14 15 16 19 25 30 32 39 45 46 47 50 53 56 59 65 68 69 73 74 77 93 94,
	26	 5 6 7 8 9 12 13 14 15 16 19 25 28 30 32 39 45 46 47 50 53 56 59 65 68 69 73 74 77 93 94,
	3	 29 89 90 91 92,
	56	 81 82 83 84,
	49	 64 81 82 83 84 86 87 88,
	35	 24 29 34 35 41 42 43 63 64 78 79 80 81 82 83 84 86 87 88 89 90 91 92,
	69	 24 29 34 35 41 42 43 63 64 78 79 80 81 82 83 84 85 86 87 88 89 90 91 92,
	74	 1 2 3 4 10 11 17 18 20 21 22 23 27 31 33 36 37 38 40 44 48 49 51 52 54 55 57 58 60 61 62 66 67 70 71 72 75 76,
	41	 20 27 31 33 37 40,
	11	 1 2 3 4 10 11 17 18 36 38 44 48 49 51 52 54 55 57 58 60 61 62 66 67 70 71 72 75 76,
	88	 48 49 51 52 54 55,
	72	 44 48 49 51 52 54 55 57 58 60 61 62 66 67 75,
	67	 1 2 3 4 10 11 17 18 36 38 70 71 72 76,
	79	 1 2 36 38,
	11	 6 7 8 9 13 14 16 77 93 94,
	1	 12 73,
	6	 28 45 46 47 50 53 56 59,
	6	 19 25 26 28 30 32 39 45 46 47 50 53 56 59,
	24	 90 91,
	18	 90 91 92,
	28	 24 29 34 35 41 42 43 63 78 79 80 85 89 90 91 92,
	56	 20 21 22 23 27 31 33 37 40 44 48 49 51 52 54 55 57 58 60 61 62 66 67 75,
	19	 3 18 72,
	1	 3 18 71 72,
	6	 3 4 10 11 17 18 20 21 22 23 27 31 33 37 40 70 71 72 76,
	45	 5 6 7 8 9 12 13 14 15 16 19 25 26 30 32 39 65 68 69 73 74 77 93 94,
	5	 1 2 36 38 44 48 49 51 52 54 55 57 58 60 61 62 66 67 75,
	9	 44 48 49 51 52 54 55 66 67 75,
	43	 5 6 7 8 9 12 13 14 15 16 19 25 26 30 32 39 45 46 47 50 53 56 59 65 68 69 73 74 77 93 94,
	3	 24 34 35 41,
	3	 24 34 35 41 89 90 91 92,
	1	 29 63 78 79 80,
	1	 29 42 43 63 78 79 80,
	4	 81 82 84 86 87 88,
	0	 24 29 34 35 41 42 43 63 78 79 80 81 82 84 86 87 88 89 90 91 92,
	0	 64 83,
	8	 3 4 10 11 17 18 36 38 70 71 72 76,
	5	 3 4 10 11 17 18 20 21 22 23 27 31 33 36 37 38 40 44 48 49 51 52 54 55 57 58 60 61 62 66 67 70 71 72 75 76,
	8	 1 2 5 6 7 8 9 12 13 14 15 16 19 25 26 28 30 32 39 45 46 47 50 53 56 59 65 68 69 73 74 77 93 94,
	3	 45 46 47,
	5	 24 29 34 35 41,
	1	 24 29 34 35 41 81 82 83 84 89 90 91 92,
	3	 24 29 34 35 41 42 43 63 78 79 80 81 82 83 84 89 90 91 92,
	5	 20 27 31 33 37 40 44 48 49 51 52 54 55 57 58 60 61 62 66 67 75,
	0	 6 8,
	20	 19 25 26 28 30 32 39,
	10	 34 41 89 90 91 92,
	13	 42 43 63 64 78 79 80 81 82 83 84 86 87 88,
	1	 20 21 22 23 27 31 33 37 40 48 49 51 52 54 55,
	25	 7 12 13 16 73,
	1	 19 25 26 28 30 32 39 47 50 53,
	11	 19 25 26 28 30 32 39 47 50 53 56 59,
	3	 42 43 63,
	17	 44 57 58 60 61 66 67 75,
	7	 48 49 51 52 54 55 62,
	8	 52 55,
	3	 3 4 10 11 17 18 20 21 22 23 27 31 33 37 40 48 49 51 52 54 55 70 71 72 76,
	18	 24 29 34 35 41 63 78 79 80 89 90 91 92,
	14	 24 29 34 35 41 63 78 79 80 85 89 90 91 92,
	17	 42 43 64 81 82 84 86 87 88,
	9	 42 43 64 81 82 83 84 86 87 88,
	3	 1 2 36 38 44 57 58 60 61 62 66 67 75,
	0	 5 15 65 68 69 73 74,
	0	 19 25 26,
	0	 82 83,
	1	 3 18 71,
	27	 7 13 16 73,
	1	 3 4 10 11 17 18 66 67 70 71 72 75 76,
	26	 24 29 34 35 41 42 43 63 64 78 79 80 81 82 84 85 86 87 88 89 90 91 92,
	2	 1 2 3 4 10 11 17 18 20 21 22 23 27 31 33 36 37 38 40 44 48 49 51 52 54 55 66 67 70 71 72 75 76,
	2	 1 2 3 4 10 11 17 18 36 38 44 48 49 51 52 54 55 66 67 70 71 72 75 76,
	8	 44 48 49 51 52 54 55,
	2	 1 2 3 4 10 11 17 18 36 38 66 67 70 71 72 75 76,
	3	 63 78 79 80 89 90 91 92,
	5	 24 29 35 63 78 79 80 89 90 91 92,
	5	 3 4 10 11 17 18 20 21 22 23 27 31 33 37 40 44 48 49 51 52 54 55 57 58 60 61 62 66 67 70 71 72 75 76,
	0	 3 4 10 11 17 18 20 27 31 33 37 40 70 71 72 76,
	2	 91 92,
	1	 5 6 7 8 9 12 13 14 15 16 19 25 65 68 69 73 74 77 93 94,
	0	 5 6 7 8 9 12 13 14 15 16 19 25 45 46 47 50 53 56 59 65 68 69 73 74 77 93 94,
	2	 26 30 32 39,
	2	 24 29 34 35 41 42 43 63 78 79 80 81 82 83 84 86 87 88 89 90 91 92,
	0	 24 29 34 35 41 42 43 63 78 79 80 81 82 83 84 85 86 87 88 89 90 91 92,
	1	 1 2 3 4 10 11 17 18 20 21 22 23 27 31 33 36 37 38 40 44 48 49 51 52 54 55 57 58 60 61 62 64 66 67 70 71 72 75 76,
	1	 78 79,
	2	 44 48 49 51 52 54 55 57 58 60 61 62,
	1	 3 11 18 72 76,
	0	 3 4 10 11 17 18 62 70 71 72 76,
	0	 5 6 7 8 9 12 13 14 15 16 19 25 26 28 30 32 39 45 46 47 50 53 56 59 65 68 69 73 74 77 88 93 94,
	3	 24 35 89 90 91 92,
	0	 34 41 42 43,
	2	 86 87,
	0	 64 86 87,
	0	 34 41 42 43 64 86 87,
	0	 34 41 42 43 64 81 82 83 84 86 87,
	0	 24 29 34 35 41 42 43 63 64 78 79 80 81 82 83 84 86 87 89 90 91 92,
	1	 1 2 3 4 10 11 17 18 20 21 22 23 27 31 33 36 37 38 40 44 48 49 51 52 54 55 57 58 60 61 62 66 67 70 71 72 75 76 85,
	0	 1 2 36 38 44 48 49 51 52 54 55 57 58 60 61 66 67 75,
	0	 44 48 49 51 52 54 55 57 58 60 61,
	3	 44 48 49 51 52 54 55 57 58 60 61 66 67 75,
	0	 36 38 44 48 49 51 52 54 55 57 58 60 61 66 67 75,
	3	 28 47 50 53 56 59,
	2	 5 6 7 8 9 12 13 14 15 16 19 25 26 28 30 32 39 47 50 53 56 59 65 68 69 73 74 77 93 94,
	1	 24 29,
	0	 34 41 89 90 91,
	0	 24 29 34 41 89 90 91 92,
	3	 48 49 51 52 54 55 57 58 60 61 62,
	0	 45 46 50 53,
	1	 45 46 47 50 53,
	1	 48 49 51 52 54 55 57 58 60 61,
	3	 20 21 22 23 27 31 33 37 40 44 48 49 51 52 54 55 57 58 60 61 66 67 75,
	8	 62 83,
	11	 20 21 22 23 27 31 33 37 40 44 48 49 51 52 54 55 57 58 60 61 62 66 67 75 83,
	4	 42 43 78 79 80,
	4	 48 49 51 52 54 55 62 83,
	5	 44 48 49 51 52 54 55 57 58 60 61 62 66 67 75 83,
	6	 3 4 10 11 17 18 20 21 22 23 27 31 33 36 37 38 40 44 48 49 51 52 54 55 57 58 60 61 62 66 67 70 71 72 75 76 83,
	1	 64 81 82 84 85 86 87 88,
	14	 24 29 34 35 41 42 43 63 64 78 79 80 81 82 84 86 87 88 89 90 91 92,
	0	 1 2 20 21 22 23 27 31 33 36 37 38 40 44 48 49 51 52 54 55 57 58 60 61 62 66 67 75 83,
	2	 3 4 10 17 18 70 72,
	0	 5 6 7 8 9 12 13 14 15 16 19 25 30 32 39 45 46 65 68 69 73 74 77 93 94,
	1	 66 75,
	1	 57 58 61,
	3	 42 43 64 86 87 88,
	1	 63 78 79 80 81 82 83 84,
	2	 1 2 3 4 10 11 17 18 36 38 48 49 70 71 72 76,
	1	 1 2 36 38 48 49,
	4	 27 31 33 37 40 44 48 49 51 52 54 55 57 58 60 61 62 66 67 75,
	2	 42 43 81 82 84 86 87 88,
	2	 42 43 63 81 82 84 86 87 88,
	3	 24 29 34 35 41 42 43 63 81 82 84 86 87 88 89 90 91 92,
	3	 1 2 3 4 10 11 17 18 20 21 22 23 27 31 33 36 37 38 40 44 48 49 51 52 54 55 57 58 60 61 62 64 66 67 70 71 72 75 76 78 79 80 83 85,
	3	 64 78 79 80,
	3	 64 78 79 80 85,
	2	 21 83,
	3	 21 22 23 83,
	3	 20 21 22 23 83,
	5	 20 21 22 23 27 31 33 37 40 83,
	3	 42 43 63 64 78 79 80 81 82 84 86 87 88,
	0	 24 29 35 42 43 63 64 78 79 80 81 82 84 86 87 88 89 90 91 92,
	2	 1 2 3 4 10 11 17 18 20 21 22 23 27 31 33 36 37 38 40 44 48 49 51 52 54 55 57 58 60 61 66 67 70 71 72 75 76,
	1	 24 29 34 35 41 85 89 90 91 92,
	0	 20 21 22 23 27 31 33 37 40 44 48 49 51 52 54 55,
	1	 9 93,
	0	 7 9 13 14 16 93,
	0	 24 29 34 35 41 42 43 64 81 82 84 86 87 88 89 90 91 92,
	2	 6 7 8 9 13 14 16 73 77 93 94,
	2	 1 2 3 4 10 11 17 18 20 21 22 23 27 31 33 36 37 38 40 44 48 49 51 52 54 55 57 58 60 61 62 64 66 67 70 71 72 75 76 81 82 83 84 86 87 88,
	0	 44 57 58 60 61 62,
	0	 1 2 20 21 22 23 27 31 33 36 37 38 40 44 48 49 51 52 54 55 57 58 60 61 62 66 67 75,
	4	 27 31 33 37 40 51 52 54 55,
	4	 27 31 33 37 40 44 51 52 54 55 57 58 60 61 66 67 75,
	2	 27 31 33 36 37 38 40 44 51 52 54 55 57 58 60 61 66 67 75,
	1	 20 21 22 23 27 31 33 36 37 38 40 44 51 52 54 55 57 58 60 61 66 67 75,
	2	 3 4 10 11 17 18 20 21 22 23 27 31 33 36 37 38 40 44 51 52 54 55 57 58 60 61 66 67 70 71 72 75 76,
	2	 3 4 10 11 17 18 20 21 22 23 27 31 33 36 37 38 40 44 48 49 51 52 54 55 57 58 60 61 66 67 70 71 72 75 76,
	1	 1 2 3 4 10 11 17 18 20 21 22 23 27 31 33 36 37 38 40 44 48 49 51 52 54 55 57 58 60 61 66 67 70 71 72 75 76 83,
	1	 65 68 69 74,
	0	 57 60,
	3	 3 4 10 11 17 18 20 21 22 23 70 71 72 76,
	1	 36 38 44 57 58 60 61 66 67 75,
	2	 27 31 33 36 37 38 40 44 48 49 51 52 54 55 57 58 60 61 66 67 75,
	2	 63 89 90 91 92,
	0	 34 41 63 89 90 91 92,
	4	 24 29 34 35 41 63 89 90 91 92,
	0	 1 2 3 4 10 11 17 18 24 29 34 35 36 38 41 42 43 63 64 70 71 72 76 78 79 80 81 82 83 84 86 87 88 89 90 91 92,
	3	 81 82 83 84 86 87 88,
	0	 45 46 56 59,
	1	 42 43 81 82 84,
	0	 1 2 3 4 10 11 17 18 20 21 22 23 27 31 33 36 37 38 40 44 57 58 60 61 66 67 70 71 72 75 76,
	1	 20 21 22 23 27 31 33 37 40 44 57 58 60 61 66 67 75,
	1	 3 4 10 11 17 18 70 76,
	1	 34 41 42 43 63 78 79 80,
	0	 20 27 31 33 37 40 48 49 51 52 54 55 57 58 60 61 62,
	0	 1 2 3 4 10 11 17 18 24 29 34 35 36 38 41 42 43 48 49 63 64 70 71 72 76 78 79 80 81 82 83 84 86 87 88 89 90 91 92,
	1	 57 58 60 61 66 67 75,
	0	 19 25 26 30 32 39 47 50 53 56 59,
	0	 24 29 34 35 41 42 43 63 89 90 91 92,
	3	 20 21 27 31 33 37 40,
	1	 27 31 33 37 40 44 51 52 54 55 57 58 60 61 62 66 67 75,
	0	 20 27 31 33 37 40 44 51 52 54 55 57 58 60 61 62 66 67 75,
	0	 63 78 79 80 85,
	0	 20 21 22 23 27 31 33 37 40 44 57 58 60 61 62 66 67 75 83,
	1	 4 10 17 70 72,
	0	 29 35,
	0	 20 22 23,
	1	 42 43 63 64 78 79 80 81 82 83 84 85 86 87 88,
	0	 3 4 10 11 17 18 36 38 44 48 49 51 52 54 55 57 58 60 61 62 66 67 70 71 72 75 76,
	2	 24 29 35 63 89 90 91 92,
	0	 24 29 35 63 85 89 90 91 92,
	0	 34 41 42 43 78 79 80,
	0	 48 49 62 83,
	0	 1 2 3 4 10 11 17 18 20 21 22 23 27 31 33 36 37 38 40 44 51 52 54 55 57 58 60 61 66 67 70 71 72 75 76,
	1	 20 21 22 23 27 31 33 37 40 44 51 52 54 55 57 58 60 61 66 67 75,
	1	 28 45 46,
	1	 24 29 34 35 41 42 43 63 64 86 87 88 89 90 91 92,
	0	 24 29 34 35 41 42 43 63 64 85 86 87 88 89 90 91 92,
	1	 1 2 3 4 10 11 17 18 20 21 22 23 27 31 33 36 37 38 40 44 48 49 51 52 54 55 57 58 60 61 62 66 67 70 71 72 75 76 78 79 80 81 82 83 84,
	1	 78 79 80 81 82 83 84,
	1	 9 14 93 94,
	0	 24 26 29 34 35 41 89 90 91 92,
	1	 24 26 29 34 35 41 42 43 63 64 78 79 80 81 82 83 84 85 86 87 88 89 90 91 92,
	0	 27 31 33 37 40 44 51 52 54 55 66 67 75,
	2	 57 58 60 61 62 66 67 75,
	1	 5 6 7 8 9 12 13 14 15 16 19 25 26 30 32 39 45 46 65 68 69 73 74 77 93 94,
	0	 42 43 63 78 79 80 85,
	0	 5 6 7 8 9 12 13 14 15 16 19 25 30 32 39 47 50 53 56 59 65 68 69 73 74 77 93 94,
	0	 34 41 42 43 63 64 78 79 80 81 82 83 84 86 87 88,
	1	 1 2 48 49 83,
	0	 1 2 3 4 10 11 17 18 36 38 44 57 58 60 61 62 66 67 70 71 72 75 76,
	0	 21 22 23 27 31 33 37 40 83,
	1	 64 81 82 83 84 85 86 87 88,
	0	 5 6 7 8 9 12 13 14 15 16 19 25 26 28 30 32 39 45 46 47 50 53 56 59 64 65 68 69 73 74 77 81 82 83 84 85 86 87 88 93 94,
	0	 3 4 10 11 17 18 21 22 23 70 71 72 76,
	0	 44 48 49,
	2	 19 25 28 30 32 39,
	1	 19 25 28 30 32 39 45 46 47 50 53 56 59,
	1	 36 38 44 48 49 51 52 54 55 57 58 60 61 62 66 67 75,
	1	 7 9 12 13 14 16 93,
	0	 1 2 3 4 5 6 7 8 9 10 11 12 13 14 15 16 17 18 19 25 26 28 30 32 36 38 39 45 46 47 50 53 56 59 65 68 69 70 71 72 73 74 76 77 93 94,
	0	 20 27 31 33 37 40 44 66 67 75,
	0	 24 29 34 35 41 81 82 83 84,
	0	 90 92,
	1	 31 33 37,
	0	 27 31 33 37,
	0	 24 29 34 35 41 63 85 89 90 91 92,
	0	 9 12 14 93 94,
	0	 24 29 34 35 41 89 90 91,
	0	 63 92,
	1	 1 2 3 4 10 11 17 18 70 71 72 76,
	0	 5 6 7 8 9 12 13 14 15 16 30 32 39 65 68 69 73 74 77 93 94,
	0	 27 37 40,
	0	 5 6 7 8 9 12 13 14 15 16 26 65 68 69 73 74 77 93 94,
	0	 1 2 3 4 10 11 17 18 20 21 22 23 27 31 33 36 37 38 40 44 57 58 60 61 62 66 67 70 71 72 75 76,
	0	 1 2 3 4 10 11 17 18 20 21 22 23 27 31 33 36 37 38 40 70 71 72 76,
	0	 19 25 26 30 32 39 45 46 47 50 53 56 59,
	1	 42 43 64 78 79 80 81 82 84 86 87 88,
	0	 34 35 41,
	1	 34 41 42 43 64 81 82 84 86 87 88,
	1	 1 2 26,
	0	 5 15 19 25 26 28 30 32 39 45 46 47 50 53 56 59 65 68 69 74,
	1	 1 2 3 4 10 11 17 18 20 21 22 23 27 31 33 36 37 38 40 44 48 49 51 52 54 55 57 58 60 61 62 66 67 70 71 72 75 76 78 79 80 81 82 83 84 85,
	0	 44 48 49 51 52 54 55 57 58 60 61 62 66 67 75 78 79 80 81 82 83 84,
	0	 27 31 33 37 40 44 48 49 51 52 54 55 57 58 60 61 62 66 67 75 78 79 80 81 82 83 84,
	0	 20 21 22 23 27 31 33 37 40 44 48 49 51 52 54 55 57 58 60 61 62 66 67 75 78 79 80 81 82 83 84,
	0	 20 21 22 23 27 31 33 37 40 44 48 49 51 52 54 55 57 58 60 61 62 66 67 75 78 79 80 81 82 83 84 85,
	0	 24 34 35 41 42 43 63 78 79 80 89 90 91 92,
	0	 64 81 82 83 84,
	0	 1 2 3 4 10 11 17 18 20 21 22 23 36 38 70 71 72 76,
	0	 20 21 22 23 27 31 33 37 40 44 48 49 51 52 54 55 66 67 75,
	0	 42 43 64 78 79 80 81 82 83 84 86 87 88,
	0	 24 29 35 42 43 63 64 78 79 80 81 82 83 84 86 87 88 89 90 91 92,
	1	 44 51 52 54 55 57 58 60 61 66 67 75,
	0	 7 9 12 13 14 16 73 93,
	0	 5 6 7 8 9 12 13 14 15 16 19 25 26 30 32 39 47 50 53 56 59 65 68 69 73 74 77 93 94,
	0	 42 43 63 86 87 88,
	0	 64 86,
	0	 42 43 63 78 79 80 81 82 84 86 87 88,
	0	 42 43 64 81 82 83 84 85 86 87 88,
	0	 63 64 78 79 80 81 82 83 84 86 87 88,
	0	 24 29 35 42 43 63 81 82 84 86 87 88 89 90 91 92,
	0	 24 29 34 35 41 42 43 63 64 78 79 80 86 87 88 89 90 91 92,
	0	 78 80,
	0	 24 29 34 35 41 42 43 89 90 91 92,
	2	 24 29 35 42 43 63 78 79 80 89 90 91 92,
	0	 34 41 85,
	0	 27 31 33 36 37 38 40 44 48 49 51 52 54 55 57 58 60 61 62 66 67 75,
	1	 63 78 79 80 81 82 84,
	0	 64 85 86 87 88,
	0	 29 35 89 90 91 92,
	0	 3 4 10 11 17 18 20 21 22 23 27 31 33 37 40 44 48 49 51 52 54 55 57 58 60 61 62 66 67 70 71 72 75 76 83,
	0	 1 2 3 4 10 11 17 18 24 29 34 35 36 38 41 42 43 63 64 70 71 72 76 78 79 80 81 82 83 84 85 86 87 88 89 90 91 92,
	0	 5 6 7 8 9 12 13 14 15 16 19 25 26 28 30 32 39 45 46 47 50 53 56 59 64 65 68 69 73 74 77 78 79 80 85 93 94,
	0	 86 88,
	1	 3 4 10 11 17 18 20 21 22 23 27 31 33 36 37 38 40 44 51 52 54 55 57 58 60 61 62 66 67 70 71 72 75 76,
	1	 57 58 60 61 62 83,
	0	 27 31 33 37 40 44 48 49 51 52 54 55 57 58 60 61 62 66 67 75 83,
	0	 1 2 3 4 10 11 17 18 24 29 34 35 36 38 41 42 43 63 64 70 71 72 76 78 79 80 81 82 84 86 87 88 89 90 91 92,
	0	 20 21 22 23 27 31 33 36 37 38 40 44 48 49 51 52 54 55 57 58 60 61 62 66 67 75,
	0	 36 38 44 48 49 57 58 60 61 66 67 75,
	0	 20 21 22 23 27,
	0	 24 29 34 35 41 42 43 63 64 78 79 80 85 86 87 88 89 90 91 92,
	1	 7 9 12 13 14 16 93 94,
	0	 3 4 10 11 17 18 20 21 22 23 27 31 33 37 40 48 49 70 71 72 76,
	0	 42 43 63 81 82 84,
	0	 5 6 7 8 9 12 13 14 15 16 19 25 26 28 30 32 39 42 43 45 46 47 50 53 56 59 64 65 68 69 73 74 77 81 82 83 84 86 87 88 93 94,
	0	 24 29 34 35 41 42 43 63 78 79 80 81 82 84 89 90 91 92,
	0	 1 2 3 4 10 11 17 18 27 31 33 36 37 38 40 44 48 49 51 52 54 55 57 58 60 61 62 66 67 70 71 72 75 76,
	0	 5 6 7 8 9 12 13 14 15 16 19 25 26 28 30 32 39 45 46 47 50 53 56 59 64 65 68 69 73 74 77 85 93 94,
	1	 27 31 33,
	0	 44 51 52 54 55 66 67 75,
	0	 3 4 10 11 17 18 20 21 22 23 27 31 33 37 40 44 51 52 54 55 57 58 60 61 66 67 70 71 72 75 76,
	0	 1 2 24 29 34 35 41 42 43 48 49 63 64 78 79 80 81 82 83 84 86 87 88 89 90 91 92,
	0	 42 43 64 78 79 80 86 87 88,
	0	 1 2 24 29 34 35 41 48 49 63 81 82 83 84 89 90 91 92,
	0	 24 29 34 35 41 63 81 82 84 89 90 91 92,
	0	 42 43 63 64 78 79 80 86 87 88,
	0	 57 62,
	0	 24 29 34 35 41 83 89 90 91 92,
	0	 24 29 34 35 41 63 78 79 80 83 89 90 91 92,
	0	 24 29 34 35 41 42 43 63 64 81 82 84 86 87 88 89 90 91 92,
	0	 44 62 66 67 75,
	0	 5 6 7 8 9 12 13 14 15 16 19 25 26 28 30 32 39 65 68 69 73 74 77 93 94,
	0	 20 21 22 23 31 33 37 40,
	0	 24 29 34 35 41 42 43 62 63 64 78 79 80 81 82 83 84 85 86 87 88 89 90 91 92,
	0	 1 2 3 4 10 11 17 18 20 27 31 33 36 37 38 40 44 48 49 51 52 54 55 57 58 60 61 62 66 67 70 71 72 75 76,
	0	 42 43 86 87 88,
	1	 19 25 28 30 32 39 47 50 53 56 59,
	0	 5 6 7 8 9 12 13 14 15 16 19 25 26 28 30 32 39 45 46 47 50 53 56 59 64 65 68 69 73 74 77 81 82 83 84 86 87 88 93 94,
	0	 24 29 34 35 41 42 43 63 78 79 80 81 82 83 84 85 89 90 91 92,
	0	 24 29 35 42 43 63 64 78 79 80 81 82 84 85 86 87 88 89 90 91 92,
	1	 44 57 58 60 61 62 66 67 75 83,
	0	 34 41 42 43 64 86 87 88,
	0	 89 92,
	0	 24 29 34 35 41 42 43 63 78 79 80 81 82 84 85 89 90 91 92,
	0	 1 2 3 4 10 11 17 18 20 21 22 23 27 31 33 36 37 38 40 44 48 49 51 52 54 55 57 58 60 61 62 64 66 67 70 71 72 75 76 83 86 87 88,
	0	 20 21 22 23 27 31 33 36 37 38 40 44 48 49 51 52 54 55 57 58 60 61 66 67 75,
	0	 1 2 3 4 10 11 17 18 36 38 44 48 49 51 52 54 55 62 66 67 70 71 72 75 76,
	0	 34 41 42 43 63 81 82 84 86 87 88,
	0	 5 6 7 8 9 12 13 14 15 16 19 25 26 28 30 32 39 45 46 47 50 53 56 59 65 68 69 73 74 77 81 82 83 84 85 86 87 88 93 94,
	0	 63 81 82 84 86 87 88,
	0	 28 30 32 39,
	0	 51 52 54 55 62,
	0	 21 22,
	0	 3 4 10 11 17 18 20 21 22 23 27 31 33 36 37 38 40 44 48 49 51 52 54 55 57 58 60 61 62 64 66 67 70 71 72 75 76 81 82 83 84 86 87 88,
	0	 19 25 30 32 39 45 46 47 50 53 56 59,
	0	 20 21 22 23 27 31 33 37 40 44 57 58 60 61 62 66 67 75,
	0	 3 4 10 11 17 18 20 21 22 23 27 31 33 36 37 38 40 42 43 44 48 49 51 52 54 55 57 58 60 61 62 64 66 67 70 71 72 75 76 81 82 83 84 86 87 88,
	0	 3 4 10 11 17 18 44 48 49 51 52 54 55 57 58 60 61 62 66 67 70 71 72 75 76,
	0	 20 21,
	0	 8 77,
	0	 1 2 3 4 10 11 17 18 36 38 48 49 51 52 54 55 70 71 72 76,
	0	 42 43 63 78 79 80 81 82 83 84 86 87 88,
	0	 51 54 55,
	0	 19 25 28 30 32 39 50 53 56 59,
	0	 5 15 19 25 26 28 30 32 39 45 46 47 50 53 56 59 74,
	0	 5 6 7 8 9 12 13 14 15 16 73 74 77 93 94,
	0	 4 10 17 20 21 22 23 27 31 33 37 40 70,
	0	 34 35 41 89 90 91 92,
	0	 5 6 7 8 9 12 13 14 15 16 19 24 25 26 28 29 30 32 35 39 45 46 47 50 53 56 59 63 65 68 69 73 74 77 85 89 90 91 92 93 94,
	0	 34 41 42 43 64 78 79 80 81 82 84 86 87 88,
	0	 1 2 3 4 10 11 17 18 20 21 22 23 27 31 33 37 40 44 48 49 51 52 54 55 57 58 60 61 62 66 67 70 71 72 75 76 83,
	0	 48 49 83,
	0	 89 90 92,
	0	 21 22 23 27 31 33 37 40,
	0	 35 89 90 91 92,
	0	 27 31 33 37 40 44 48 49 51 52 54 55 57 58 60 61 66 67 75,
	0	 62 85,
	0	 34 41 42 43 64 78 79 80 81 82 83 84 86 87 88,
	0	 20 21 22 23 27 31 33 37 40 44 48 49 51 52 54 55 57 58 60 61 62 66 67 75 81 82 83 84,
	0	 5 6 7 8 9 12 13 14 15 16 19 25 26 28 30 32 39 45 46 47 50 53 56 59 65 68 69 73 74 77 83 93 94,
	0	 42 43 63 78 79 80 81 82 83 84,
	0	 45 46 50 53 56 59,
	0	 34 41 42 43 63 64 78 79 80 81 82 83 84 86 87 88 89 90 91 92,
	0	 7 13,
	0	 3 4 10 11 17 18 20 21 22 23 27 31 33 37 40 44 51 52 54 55 57 58 60 61 62 66 67 70 71 72 75 76,
	0	 44 48 49 57 58 60 61 62 66 67 75,
	0	 5 74,
	0	 29 34 41 89 90 91 92,
	0	 20 21 22 23 27 31 33 37 40 44 48 49 51 52 54 55 66 67 75 83,
	0	 24 29 34 35 41 42 43 63 86 87 88 89 90 91 92,
	0	 21 23,
	0	 5 6 7 8 9 12 13 14 15 16 19 25 26 28 30 32 39 45 46 47 50 53 56 59 64 65 68 69 73 74 77 81 82 84 86 87 88 93 94,
	0	 20 21 22 23 27 31 33 36 37 38 40 44 48 49 51 52 54 55 57 58 60 61 62 66 67 75 83,
	0	 48 49 62,
	0	 24 29 35 92,
	0	 6 7 8 12 13 16 77 94,
	0	 44 48 49 51 52 54 55 62 66 67 75,
	0	 1 2 24 29 34 35 41 42 43 48 49 63 64 78 79 80 81 82 83 84 85 86 87 88 89 90 91 92,
	0	 24 29 34 35 41 42 43 63 78 79 80 86 87 88 89 90 91 92,
	0	 44 51 52 54 55,
	0	 1 2 5 6 7 8 9 12 13 14 15 16 19 25 26 28 30 32 36 38 39 45 46 47 50 53 56 59 65 68 69 73 74 77 93 94,
	0	 7 9 12 13 14 16 73 93 94,
	0	 1 2 3 4 10 11 17 18 21 22 23 36 38 44 48 49 51 52 54 55 57 58 60 61 62 66 67 70 71 72 75 76,
	0	 34 41 47 50 53 56 59,
	0	 26 34 41 47 50 53 56 59,
	0	 19 25 26 28 30 32 34 39 41 47 50 53 56 59,
	0	 5 6 7 8 9 12 13 14 15 16 19 25 26 28 30 32 34 39 41 45 46 47 50 53 56 59 65 68 69 73 74 77 93 94,
	0	 24 29 35 42 43 63 64 78 79 80 81 82 83 84 85 86 87 88 89 90 91 92,
	0	 28 47,
	0	 1 2 3 4 10 11 17 18 20 21 22 23 27 31 33 37 40 44 48 49 51 52 54 55 57 58 60 61 62 66 67 70 71 72 75 76,
	0	 5 6 7 8 9 12 13 14 15 16 45 46 47 50 53 65 68 69 73 74 77 93 94,
	0	 47 56 59,
	0	 3 4 10 11 17 18 20 21 22 23 24 27 29 31 33 34 35 37 40 41 42 43 63 64 70 71 72 76 78 79 80 81 82 83 84 85 86 87 88 89 90 91 92,
	0	 27 51 52 54 55,
	0	 26 64 81 82 83 84 86 87 88,
	0	 29 42 43 63 78 79 80 81 82 84 86 87 88,
	0	 64 83 86 87 88,
	0	 51 52 54 55 57 58 60 61 62,
	0	 20 21 83,
	0	 42 43 78 79 80 85,
	0	 48 51 52 54 55,
	0	 5 15 19 25 28 30 32 39 45 46 47 50 53 56 59 65 68 69 74,
	0	 1 2 36 38 66 67 75,
	0	 44 48 49 51 52 54 55 62 66 67 75 83,
	0	 1 2 3 4 10 11 17 18 20 21 22 23 24 27 29 31 33 34 35 36 37 38 40 41 42 43 63 64 70 71 72 76 78 79 80 81 82 84 85 86 87 88 89 90 91 92,
	0	 1 2 3 4 10 11 17 18 20 21 22 23 24 27 29 31 33 34 35 36 37 38 40 41 42 43 63 64 70 71 72 76 78 79 80 81 82 84 86 87 88 89 90 91 92,
	0	 24 34 41,
	0	 6 7 8 9 12 13 14 16 19 25 26 30 32 39 73 77 93 94,
	0	 1 2 3 4 10 11 17 18 20 21 22 23 36 38 44 48 49 51 52 54 55 57 58 60 61 62 66 67 70 71 72 75 76,
	0	 1 2 24 29 34 35 36 38 41 42 43 63 64 78 79 80 81 82 83 84 85 86 87 88 89 90 91 92,
	0	 27 31 33 37 40 51 52 54 55 57 58 60 61,
	0	 20 21 22 23 27 31 33 37 40 44 48 49 51 52 54 55 57 58 60 61 66 67 75 83,
	0	 34 41 81 82 83 84,
	0	 42 43 64 86 87,
	0	 24 29 34 35 41 42 43 63 64 78 79 80 81 82 83 84 85 86 87 89 90 91 92,
	0	 1 2 36 38 44 51 52 54 55 57 58 60 61 66 67 75,
	0	 63 83,
	0	 63 78 79 80 83,
	0	 20 21 22 23 27 31 33 37 40 57 58 60 61 62,
	0	 3 4 10 11 17 18 63 70 71 72 76,
	0	 78 79 80 85,
	0	 24 29 34 35 41 42 43 78 79 80 85 89 90 91 92,
	0	 24 29 34 35 41 42 43 64 78 79 80 81 82 83 84 85 86 87 88 89 90 91 92,
	0	 1 2 3 4 10 11 17 18 20 21 22 23 27 31 33 36 37 38 40 44 48 49 51 52 54 55 57 58 60 61 62 63 66 67 70 71 72 75 76,
	0	 1 2 3 4 10 11 17 18 36 38 63 70 71 72 76,
;
END; [Splits]
