# Supplementary material for: The Hydractinia cell atlas reveals cellular and molecular principles of cnidarian coloniality
Source: Nat Commun. 2025 Mar 3;16:2121. doi: 10.1038/s41467-025-57168-z (PMC11876637; doi:10.1038/s41467-025-57168-z)
Supplement: Supplementary file 16 — Supplementary Data 13 [file 41467_2025_57168_MOESM16_ESM.zip › IQ_Tree_output/Alpha_carbonic_Anhydrase/All_alpha_carbonic_LBAremoved_NoBAC.fasta.linsi.trim.iqtree]

IQ-TREE 2.2.0.3 COVID-edition built Oct 17 2022

Input file name: All_alpha_carbonic_LBAremoved_NoBAC.fasta.linsi.trim
Type of analysis: ModelFinder + tree reconstruction + ultrafast bootstrap (1000 replicates)
Random seed number: 287735

REFERENCES
----------

To cite IQ-TREE please use:

Bui Quang Minh, Heiko A. Schmidt, Olga Chernomor, Dominik Schrempf,
Michael D. Woodhams, Arndt von Haeseler, and Robert Lanfear (2020)
IQ-TREE 2: New models and efficient methods for phylogenetic inference
in the genomic era. Mol. Biol. Evol., in press.
https://doi.org/10.1093/molbev/msaa015

To cite ModelFinder please use: 

Subha Kalyaanamoorthy, Bui Quang Minh, Thomas KF Wong, Arndt von Haeseler,
and Lars S Jermiin (2017) ModelFinder: Fast model selection for
accurate phylogenetic estimates. Nature Methods, 14:587–589.
https://doi.org/10.1038/nmeth.4285

Since you used ultrafast bootstrap (UFBoot) please also cite: 

Diep Thi Hoang, Olga Chernomor, Arndt von Haeseler, Bui Quang Minh,
and Le Sy Vinh (2018) UFBoot2: Improving the ultrafast bootstrap
approximation. Mol. Biol. Evol., 35:518–522.
https://doi.org/10.1093/molbev/msx281

SEQUENCE ALIGNMENT
------------------

Input data: 94 sequences with 254 amino-acid sites
Number of constant sites: 3 (= 1.1811% of all sites)
Number of invariant (constant or ambiguous constant) sites: 3 (= 1.1811% of all sites)
Number of parsimony informative sites: 242
Number of distinct site patterns: 254

ModelFinder
-----------

Best-fit model according to BIC: Q.pfam+R6

List of models sorted by BIC scores: 

Model                  LogL         AIC      w-AIC        AICc     w-AICc         BIC      w-BIC
Q.pfam+R6        -32993.638   66377.276 +    0.491   67695.207 - 1.92e-33   67067.056 +    0.721
LG+R6            -32994.722   66379.444 +    0.166   67697.375 - 6.49e-34   67069.224 +    0.244
Q.pfam+I+I+R6    -32994.643   66381.287 +    0.066   67736.094 - 2.54e-42   67074.604 -   0.0165
LG+I+I+R6        -32995.403   66382.807 -   0.0309   67737.614 - 1.19e-42   67076.124 -  0.00774
Q.pfam+R7        -32992.988   66379.976 +    0.127   67773.047 -  2.4e-50   67076.831 -  0.00544
LG+R7            -32993.287   66380.573 +   0.0943   67773.645 - 1.78e-50   67077.428 -  0.00403
LG+R5            -33005.363   66396.726 - 2.93e-05   67644.792 -  1.7e-22   67079.431 -  0.00148
LG+I+I+R7        -32993.615   66383.231 -    0.025   67816.031 - 1.11e-59   67083.623 - 0.000182
LG+I+I+R5        -33005.526   66399.053 - 9.16e-06   67681.426 - 1.89e-30   67085.296 - 7.89e-05
Q.yeast+R6       -33008.447   66406.894 - 1.82e-07   67724.825 - 7.11e-40   67096.674 - 2.67e-07
Q.yeast+R7       -33005.572   66405.143 - 4.36e-07   67798.215 - 8.23e-56   67101.998 - 1.86e-08
Q.yeast+I+I+R6   -33009.164   66410.328 - 3.26e-08   67765.135 - 1.25e-48   67103.646 - 8.17e-09
LG+I+I+R4        -33033.265   66450.530 - 6.08e-17   67665.481 - 5.47e-27   67129.699 -  1.8e-14
WAG+R6           -33026.560   66443.121 - 2.47e-15   67761.052 - 9.66e-48   67132.901 - 3.63e-15
WAG+R7           -33024.356   66442.712 - 3.03e-15   67835.784 - 5.72e-64   67139.567 - 1.29e-16
WAG+I+I+R6       -33027.373   66446.746 - 4.03e-16   67801.553 - 1.55e-56   67140.063 - 1.01e-16
LG+R4            -33042.482   66466.964 - 1.64e-20   67649.932 -  1.3e-23   67142.595 - 2.85e-17
LG+G4            -33067.136   66506.271 - 4.78e-29   67544.540 +        1   67164.215 - 5.75e-22
LG+I+G4          -33066.151   66506.302 - 4.71e-29   67571.636 - 1.31e-06   67167.784 - 9.66e-23
LG+I+I+R3        -33074.875   66529.750 - 3.82e-34   67681.813 - 1.55e-30   67201.843 - 3.88e-30
LG+R3            -33077.657   66533.313 - 6.42e-35   67655.501 - 8.04e-25   67201.870 - 3.83e-30
LG+F+R6          -33016.778   66461.556 - 2.45e-19   68821.043 - 6.47e-278   67218.545 - 9.17e-34
Q.pfam+F+R6      -33018.370   66464.740 - 4.99e-20   68824.227 - 1.32e-278   67221.729 - 1.87e-34
LG+F+R7          -33014.913   66461.826 - 2.14e-19   68995.448 - 8.7e-316   67225.890 - 2.33e-35
LG+F+I+I+R6      -33017.757   66465.515 - 3.39e-20   68909.725 - 3.58e-297   67226.042 - 2.16e-35
Q.pfam+F+I+I+R6  -33019.632   66469.265 -  5.2e-21   68913.475 - 5.49e-298   67229.792 - 3.31e-36
Q.pfam+F+R7      -33017.369   66466.737 - 1.84e-20   69000.359 - 7.46e-317   67230.802 -    2e-36
WAG+F+R6         -33024.236   66476.472 - 1.41e-22   68835.959 - 3.73e-281   67233.462 - 5.29e-37
WAG+F+R7         -33022.255   66476.511 - 1.39e-22   69010.132 - 5.63e-319   67240.575 - 1.51e-38
WAG+F+I+I+R6     -33033.741   66497.482 - 3.88e-27   68941.693 - 4.09e-304   67258.009 - 2.47e-42
Q.insect+R6      -33113.820   66617.640 - 3.14e-53   67935.571 - 1.23e-85   67307.420 - 4.61e-53
Q.insect+R7      -33111.859   66617.718 - 3.02e-53   68010.789 - 5.69e-102   67314.572 - 1.29e-54
Q.insect+I+I+R6  -33115.396   66622.792 - 2.39e-54   67977.599 - 9.17e-95   67316.109 - 5.98e-55
VT+R6            -33128.893   66647.785 - 8.92e-60   67965.716 - 3.49e-92   67337.565 - 1.31e-59
VT+I+I+R6        -33130.969   66653.938 - 4.11e-61   68008.745 - 1.58e-101   67347.256 - 1.03e-61
VT+R7            -33130.064   66654.129 - 3.74e-61   68047.200 - 7.06e-110   67350.983 -  1.6e-62
cpREV+F+R6       -33152.450   66732.900 - 2.94e-78   69092.387 -        0   67489.890 -  1.1e-92
cpREV+F+I+I+R6   -33152.813   66735.626 - 7.52e-79   69179.837 -        0   67496.153 - 4.79e-94
cpREV+F+R7       -33150.427   66732.853 - 3.01e-78   69266.475 -        0   67496.917 - 3.27e-94
Q.yeast+F+R6     -33169.491   66766.982 - 1.17e-85   69126.469 -        0   67523.972 - 4.36e-100
VT+F+R6          -33172.909   66773.819 - 3.82e-87   69133.306 -        0   67530.808 - 1.43e-101
Q.yeast+F+I+I+R6  -33170.643   66771.287 - 1.36e-86   69215.497 -        0   67531.814 - 8.65e-102
Q.yeast+F+R7     -33168.144   66768.288 - 6.07e-86   69301.910 -        0   67532.353 - 6.61e-102
VT+F+I+I+R6      -33174.957   66779.913 - 1.82e-88   69224.124 -        0   67540.440 - 1.16e-103
VT+F+R7          -33173.574   66779.148 - 2.66e-88   69312.770 -        0   67543.212 - 2.9e-104
rtREV+F+R6       -33186.410   66800.820 - 5.24e-93   69160.307 -        0   67557.810 - 1.96e-107
rtREV+F+I+I+R6   -33187.448   66804.897 - 6.82e-94   69249.107 -        0   67565.424 - 4.35e-109
rtREV+F+R7       -33184.810   66801.620 - 3.51e-93   69335.242 -        0   67565.685 - 3.82e-109
cpREV+R6         -33249.968   66889.936 - 2.33e-112   68207.867 - 9.13e-145   67579.716 - 3.43e-112
cpREV+I+I+R6     -33251.486   66894.972 - 1.88e-113   68249.779 - 7.23e-154   67588.290 - 4.71e-114
cpREV+R7         -33249.237   66892.474 - 6.56e-113   68285.546 - 1.24e-161   67589.329 - 2.8e-114
Q.plant+R6       -33290.402   66970.805 - 6.42e-130   68288.736 - 2.51e-162   67660.585 - 9.43e-130
Q.plant+R7       -33287.688   66969.377 - 1.31e-129   68362.448 - 2.47e-178   67666.231 - 5.6e-131
Q.plant+I+I+R6   -33291.009   66974.019 - 1.29e-130   68328.826 - 4.95e-171   67667.336 - 3.23e-131
JTTDCMut+R6      -33306.597   67003.195 - 5.95e-137   68321.126 - 2.33e-169   67692.975 - 8.73e-137
Blosum62+R6      -33309.400   67008.800 - 3.61e-138   68326.732 - 1.41e-170   67698.581 - 5.3e-138
JTTDCMut+I+I+R6  -33307.663   67007.327 - 7.53e-138   68362.134 - 2.9e-178   67700.644 - 1.89e-138
JTTDCMut+R7      -33305.456   67004.912 - 2.52e-137   68397.984 - 4.75e-186   67701.767 - 1.08e-138
JTT+R6           -33311.894   67013.788 - 2.98e-139   68331.719 - 1.16e-171   67703.568 - 4.38e-139
Blosum62+I+I+R6  -33311.858   67015.716 - 1.14e-139   68370.523 - 4.36e-180   67709.034 - 2.84e-140
JTT+I+I+R6       -33312.787   67017.574 - 4.49e-140   68372.381 - 1.72e-180   67710.891 - 1.12e-140
JTT+R7           -33310.820   67015.640 - 1.18e-139   68408.711 - 2.23e-188   67712.495 - 5.04e-141
Blosum62+R7      -33310.874   67015.749 - 1.12e-139   68408.820 - 2.11e-188   67712.604 - 4.77e-141
Blosum62+F+R6    -33268.197   66964.394 - 1.58e-128   69323.881 -        0   67721.383 - 5.92e-143
Blosum62+F+R7    -33267.601   66967.203 - 3.89e-129   69500.824 -        0   67731.267 - 4.23e-145
Blosum62+F+I+I+R6  -33270.482   66970.963 - 5.93e-130   69415.174 -        0   67731.490 - 3.78e-145
PMB+F+R6         -33297.894   67023.787 - 2.01e-141   69383.274 -        0   67780.777 - 7.51e-156
rtREV+R6         -33350.529   67091.058 - 4.95e-156   68408.989 - 1.94e-188   67780.838 - 7.28e-156
rtREV+I+I+R6     -33351.671   67095.343 - 5.82e-157   68450.150 - 2.24e-197   67788.660 - 1.46e-157
PMB+F+I+I+R6     -33299.804   67029.609 - 1.09e-142   69473.819 -        0   67790.135 - 6.97e-158
PMB+F+R7         -33297.417   67026.833 - 4.38e-142   69560.455 -        0   67790.897 - 4.76e-158
PMB+R6           -33355.638   67101.276 - 2.99e-158   68419.207 - 1.17e-190   67791.056 - 4.4e-158
rtREV+R7         -33350.438   67094.876 - 7.34e-157   68487.947 - 1.39e-205   67791.730 - 3.14e-158
PMB+I+I+R6       -33357.913   67107.826 - 1.13e-159   68462.633 - 4.35e-200   67801.144 - 2.84e-160
PMB+R7           -33356.740   67107.480 - 1.35e-159   68500.552 - 2.54e-208   67804.335 - 5.75e-161
Q.insect+F+R6    -33316.427   67060.854 - 1.79e-149   69420.341 -        0   67817.844 - 6.7e-164
Q.insect+F+R7    -33313.633   67059.265 - 3.97e-149   69592.887 -        0   67823.330 - 4.32e-165
Q.insect+F+I+I+R6  -33318.531   67067.061 - 8.05e-151   69511.272 -        0   67827.588 - 5.13e-166
JTTDCMut+F+R6    -33328.469   67084.938 - 1.06e-154   69444.425 -        0   67841.927 - 3.95e-169
LG+I+I+R2        -33402.846   67181.691 - 1.03e-175   68274.983 - 2.43e-159   67846.710 - 3.61e-170
JTTDCMut+F+R7    -33325.637   67083.273 - 2.43e-154   69616.895 -        0   67847.338 - 2.64e-170
JTT+F+R6         -33331.511   67091.022 - 5.04e-156   69450.509 -        0   67848.011 - 1.89e-170
JTTDCMut+F+I+I+R6  -33329.355   67088.711 - 1.6e-155   69532.921 -        0   67849.238 - 1.02e-170
Dayhoff+F+R6     -33333.543   67095.085 - 6.61e-157   69454.572 -        0   67852.075 - 2.47e-171
DCMut+F+R6       -33334.359   67096.719 - 2.92e-157   69456.206 -        0   67853.708 - 1.09e-171
JTT+F+R7         -33328.999   67089.997 - 8.42e-156   69623.619 -        0   67854.061 - 9.16e-172
JTT+F+I+I+R6     -33332.684   67095.367 - 5.74e-157   69539.578 -        0   67855.894 - 3.66e-172
Dayhoff+F+R7     -33329.947   67091.894 - 3.26e-156   69625.515 -        0   67855.958 - 3.55e-172
DCMut+F+R7       -33330.703   67093.405 - 1.53e-156   69627.027 -        0   67857.470 - 1.67e-172
Dayhoff+F+I+I+R6  -33333.697   67097.395 - 2.08e-157   69541.605 -        0   67857.922 - 1.33e-172
DCMut+F+I+I+R6   -33334.630   67099.261 - 8.2e-158   69543.471 -        0   67859.787 - 5.23e-173
Dayhoff+R6       -33393.269   67176.538 - 1.36e-174   68494.469 - 5.32e-207   67866.318 -   2e-174
DCMut+R6         -33393.932   67177.864 -   7e-175   68495.795 - 2.74e-207   67867.644 - 1.03e-174
LG+R2            -33416.707   67207.413 - 2.68e-181   68272.747 - 7.45e-159   67868.895 - 5.5e-175
Dayhoff+I+I+R6   -33393.448   67178.896 - 4.18e-175   68533.703 - 1.61e-215   67872.213 - 1.05e-175
DCMut+I+I+R6     -33394.150   67180.300 - 2.07e-175   68535.107 - 7.96e-216   67873.617 - 5.19e-176
Dayhoff+R7       -33391.532   67177.065 - 1.04e-174   68570.136 - 1.97e-223   67873.920 - 4.46e-176
DCMut+R7         -33392.063   67178.126 - 6.14e-175   68571.198 - 1.16e-223   67874.981 - 2.63e-176
Q.plant+F+R6     -33362.219   67152.438 - 2.32e-169   69511.925 -        0   67909.428 - 8.69e-184
Q.plant+F+R7     -33359.907   67151.814 - 3.18e-169   69685.436 -        0   67915.879 - 3.45e-185
Q.plant+F+I+I+R6  -33362.792   67155.584 - 4.82e-170   69599.794 -        0   67916.111 - 3.08e-185
mtInv+F+R6       -33427.530   67283.060 - 1.01e-197   69642.547 -        0   68040.050 - 3.76e-212
mtInv+F+I+I+R6   -33428.740   67287.479 - 1.1e-198   69731.690 -        0   68048.006 - 7.03e-214
mtInv+F+R7       -33427.195   67286.391 - 1.9e-198   69820.012 -        0   68050.455 - 2.07e-214
FLU+F+R6         -33466.685   67361.370 - 9.94e-215   69720.857 -        0   68118.360 - 3.72e-229
FLU+F+I+I+R6     -33465.823   67361.646 - 8.66e-215   69805.857 -        0   68122.173 - 5.52e-230
FLU+F+R7         -33466.078   67364.156 - 2.47e-215   69897.778 -        0   68128.220 - 2.68e-231
mtZOA+F+R6       -33492.697   67413.393 - 5.02e-226   69772.880 -        0   68170.383 - 1.88e-240
mtZOA+F+I+I+R6   -33492.672   67415.344 - 1.89e-226   69859.554 -        0   68175.871 - 1.21e-241
mtZOA+F+R7       -33490.608   67413.216 - 5.49e-226   69946.838 -        0   68177.280 - 5.97e-242
FLU+R6           -33592.168   67574.335 - 5.66e-261   68892.266 - 2.21e-293   68264.115 - 8.31e-261
FLU+I+I+R6       -33591.260   67574.520 - 5.16e-261   68929.327 - 1.98e-301   68267.838 - 1.29e-261
FLU+R7           -33590.189   67574.379 - 5.54e-261   68967.450 - 1.04e-309   68271.234 - 2.37e-262
Q.mammal+R6      -33631.893   67653.785 - 3.16e-278   68971.716 - 1.24e-310   68343.565 - 4.65e-278
Q.mammal+I+I+R6  -33631.670   67655.339 - 1.45e-278   69010.146 - 5.59e-319   68348.657 - 3.65e-279
Q.mammal+R7      -33631.043   67656.087 -   1e-278   69049.158 -        0   68352.942 - 4.28e-280
mtMet+F+R6       -33591.573   67611.147 - 5.74e-269   69970.634 -        0   68368.137 - 2.15e-283
mtMet+F+I+I+R6   -33592.225   67614.451 - 1.1e-269   70058.661 -        0   68374.978 - 7.02e-285
mtMet+F+R7       -33590.785   67613.569 - 1.71e-269   70147.191 -        0   68377.633 - 1.86e-285
mtREV+F+R6       -33617.446   67662.893 - 3.33e-280   70022.380 -        0   68419.882 - 1.25e-294
mtREV+F+R7       -33613.606   67659.212 - 2.1e-279   70192.833 -        0   68423.276 - 2.28e-295
mtREV+F+I+I+R6   -33617.372   67664.743 - 1.32e-280   70108.954 -        0   68425.270 - 8.42e-296
Q.mammal+F+R6    -33656.018   67740.035 - 5.91e-297   70099.523 -        0   68497.025 - 2.21e-311
Q.mammal+F+I+I+R6  -33656.094   67742.188 - 2.01e-297   70186.399 -        0   68502.715 - 1.28e-312
Q.mammal+F+R7    -33653.931   67739.861 - 6.44e-297   70273.483 -        0   68503.926 - 7.01e-313
HIVb+F+R6        -33710.746   67849.493 - 1.01e-320   70208.980 -        0   68606.482 -        0
HIVb+F+R7        -33706.190   67844.379 - 1.3e-319   70378.001 -        0   68608.444 -        0
HIVb+F+I+I+R6    -33710.781   67851.563 - 3.58e-321   70295.773 -        0   68612.089 -        0
Q.bird+R6        -33811.040   68012.080 -        0   69330.011 -        0   68701.860 -        0
Q.bird+I+I+R6    -33810.294   68012.589 -        0   69367.396 -        0   68705.906 -        0
Q.bird+R7        -33808.429   68010.858 -        0   69403.929 -        0   68707.713 -        0
HIVb+R6          -33855.844   68101.688 -        0   69419.619 -        0   68791.468 -        0
HIVb+I+I+R6      -33855.529   68103.059 -        0   69457.866 -        0   68796.376 -        0
HIVb+R7          -33855.484   68104.968 -        0   69498.039 -        0   68801.823 -        0
Q.bird+F+R6      -33832.247   68092.495 -        0   70451.982 -        0   68849.484 -        0
Q.bird+F+I+I+R6  -33831.536   68093.072 -        0   70537.283 -        0   68853.599 -        0
Q.bird+F+R7      -33830.973   68093.946 -        0   70627.568 -        0   68858.010 -        0
mtART+F+R7       -33841.444   68114.887 -        0   70648.509 -        0   68878.952 -        0
mtART+F+R6       -33848.818   68125.635 -        0   70485.122 -        0   68882.625 -        0
mtART+F+I+I+R6   -33848.859   68127.718 -        0   70571.929 -        0   68888.245 -        0
mtVer+F+R6       -33950.389   68328.778 -        0   70688.265 -        0   69085.768 -        0
mtVer+F+R7       -33947.523   68327.046 -        0   70860.668 -        0   69091.111 -        0
mtVer+F+I+I+R6   -33950.439   68330.878 -        0   70775.088 -        0   69091.405 -        0
mtMAM+F+R6       -34168.112   68764.224 -        0   71123.711 -        0   69521.213 -        0
mtMAM+F+R7       -34163.835   68759.670 -        0   71293.291 -        0   69523.734 -        0
mtMAM+F+I+I+R6   -34168.083   68766.166 -        0   71210.376 -        0   69526.692 -        0
mtZOA+R7         -34340.199   69074.398 -        0   70467.469 -        0   69771.253 -        0
mtZOA+R6         -34347.010   69084.021 -        0   70401.952 -        0   69773.801 -        0
mtZOA+I+I+R6     -34347.626   69087.252 -        0   70442.059 -        0   69780.569 -        0
FLAVI+F+R6       -34371.802   69171.603 -        0   71531.090 -        0   69928.593 -        0
FLAVI+F+I+I+R6   -34370.516   69171.032 -        0   71615.242 -        0   69931.559 -        0
FLAVI+F+R7       -34367.943   69167.887 -        0   71701.508 -        0   69931.951 -        0
FLAVI+R6         -34429.246   69248.492 -        0   70566.423 -        0   69938.272 -        0
FLAVI+I+I+R6     -34427.046   69246.093 -        0   70600.900 -        0   69939.410 -        0
FLAVI+R7         -34427.354   69248.708 -        0   70641.779 -        0   69945.563 -        0
mtMet+R6         -34572.449   69534.898 -        0   70852.829 -        0   70224.678 -        0
mtMet+I+I+R6     -34572.810   69537.620 -        0   70892.427 -        0   70230.937 -        0
mtMet+R7         -34571.310   69536.621 -        0   70929.692 -        0   70233.476 -        0
mtREV+R6         -34632.567   69655.134 -        0   70973.066 -        0   70344.915 -        0
mtREV+I+I+R6     -34633.687   69659.373 -        0   71014.180 -        0   70352.691 -        0
mtREV+R7         -34632.075   69658.150 -        0   71051.222 -        0   70355.005 -        0
HIVw+F+R6        -34602.225   69632.449 -        0   71991.936 -        0   70389.439 -        0
HIVw+F+R7        -34596.750   69625.499 -        0   72159.121 -        0   70389.564 -        0
HIVw+F+I+I+R6    -34600.673   69631.346 -        0   72075.557 -        0   70391.873 -        0
LG+I             -34733.536   69839.072 -        0   70877.341 -        0   70497.016 -        0
mtVer+R6         -34736.946   69863.892 -        0   71181.823 -        0   70553.672 -        0
mtVer+R7         -34731.828   69857.656 -        0   71250.727 -        0   70554.511 -        0
mtVer+I+I+R6     -34736.871   69865.743 -        0   71220.550 -        0   70559.060 -        0
LG               -34792.893   69955.787 -        0   70967.846 -        0   70610.194 -        0
mtInv+R6         -34783.332   69956.663 -        0   71274.594 -        0   70646.443 -        0
mtInv+R7         -34780.576   69955.153 -        0   71348.224 -        0   70652.008 -        0
mtInv+I+I+R6     -34784.079   69960.157 -        0   71314.964 -        0   70653.475 -        0
HIVw+R6          -34976.450   70342.901 -        0   71660.832 -        0   71032.681 -        0
HIVw+I+I+R6      -34975.054   70342.109 -        0   71696.916 -        0   71035.426 -        0
HIVw+R7          -34976.276   70346.553 -        0   71739.624 -        0   71043.408 -        0
mtART+R7         -35026.226   70446.452 -        0   71839.523 -        0   71143.306 -        0
mtART+I+I+R6     -35029.915   70451.830 -        0   71806.637 -        0   71145.147 -        0
mtART+R6         -35040.261   70470.521 -        0   71788.452 -        0   71160.302 -        0
mtMAM+R6         -35180.941   70751.882 -        0   72069.814 -        0   71441.663 -        0
mtMAM+R7         -35175.487   70744.975 -        0   72138.046 -        0   71441.830 -        0
mtMAM+I+I+R6     -35182.878   70757.755 -        0   72112.562 -        0   71451.073 -        0

AIC, w-AIC   : Akaike information criterion scores and weights.
AICc, w-AICc : Corrected AIC scores and weights.
BIC, w-BIC   : Bayesian information criterion scores and weights.

Plus signs denote the 95% confidence sets.
Minus signs denote significant exclusion.

SUBSTITUTION PROCESS
--------------------

Model of substitution: Q.pfam+R6

State frequencies: (model)

Model of rate heterogeneity: FreeRate with 6 categories
Site proportion and rates:  (0.0993,0.0618) (0.1047,0.1883) (0.1787,0.4905) (0.1948,0.7852) (0.3242,1.4990) (0.0983,2.5180)

 Category  Relative_rate  Proportion
  1         0.0618         0.0993
  2         0.1883         0.1047
  3         0.4905         0.1787
  4         0.7852         0.1948
  5         1.4990         0.3242
  6         2.5180         0.0983

MAXIMUM LIKELIHOOD TREE
-----------------------

Log-likelihood of the tree: -32989.7176 (s.e. 942.0883)
Unconstrained log-likelihood (without tree): -1406.4829
Number of free parameters (#branches + #model parameters): 195
Akaike information criterion (AIC) score: 66369.4352
Corrected Akaike information criterion (AICc) score: 67687.3663
Bayesian information criterion (BIC) score: 67059.2154

Total tree length (sum of branch lengths): 59.4649
Sum of internal branch lengths: 21.0739 (35.4392% of tree length)

NOTE: Tree is UNROOTED although outgroup taxon 'XP_057294046.1_carbonic_anhydrase_2-like_isoform_X1_Hydractinia_symbiolongicarpus' is drawn at root
Numbers in parentheses are  ultrafast bootstrap support (%)

+**XP_057294046.1_carbonic_anhydrase_2-like_isoform_X1_Hydractinia_symbiolongicarpus
|
+--XP_057294047.1_carbonic_anhydrase_2-like_isoform_X2_Hydractinia_symbiolongicarpus
|
|                                           +--XP_004457383.2_carbonic_anhydrase_9_Dasypus_novemcinctus
|                              +------------| (100)
|                              |            +--XP_060156760.1_carbonic_anhydrase_9_isoform_X2_Globicephala_melas
|                           +--| (59)
|                           |  |  +---XP_059885175.1_carbonic_anhydrase_14_Delphinus_delphis
|                           |  +--| (100)
|                           |     +---XP_028910976.1_carbonic_anhydrase_14_Ornithorhynchus_anatinus
|                        +--| (63)
|                        |  +--------XP_041074622.1_carbonic_anhydrase_12_isoform_X3_Polyodon_spathula
|                     +--| (81)
|                     |  +---------XP_041087205.1_carbonic_anhydrase_14-like_Polyodon_spathula
|                 +---| (100)
|                 |   |         +---XP_004449234.2_carbonic_anhydrase_6_Dasypus_novemcinctus
|                 |   |     +---| (100)
|                 |   |     |   |  +--XP_059885782.1_carbonic_anhydrase_6_Delphinus_delphis
|                 |   |     |   +--| (100)
|                 |   |     |      +**XP_060145442.1_carbonic_anhydrase_6_Globicephala_melas
|                 |   +-----| (100)
|                 |         +-----XP_041130603.1_carbonic_anhydrase_6_isoform_X3_Polyodon_spathula
|              +--| (79)
|              |  |                           +--XP_007517820.1_carbonic_anhydrase_7_Erinaceus_europaeus
|              |  |                        +--| (100)
|              |  |                        |  +--XP_030719666.1_carbonic_anhydrase_7_isoform_X1_Globicephala_melas
|              |  |                     +--| (99)
|              |  |                     |  +--XP_028913222.1_carbonic_anhydrase_7_Ornithorhynchus_anatinus
|              |  |                  +--| (100)
|              |  |                  |  |     +**RXM30097.1_Carbonic_anhydrase_7_Acipenser_ruthenus
|              |  |                  |  |  +--| (100)
|              |  |                  |  |  |  +**XP_033897728.3_carbonic_anhydrase_7_Acipenser_ruthenus
|              |  |                  |  +--| (100)
|              |  |                  |     +--XP_041123815.1_carbonic_anhydrase_7_Polyodon_spathula
|              |  |               +--| (99)
|              |  |               |  |                 +--XP_007535409.1_carbonic_anhydrase_2_Erinaceus_europaeus
|              |  |               |  |              +--| (100)
|              |  |               |  |              |  +--XP_030695119.1_carbonic_anhydrase_2_Globicephala_melas
|              |  |               |  |           +--| (100)
|              |  |               |  |           |  +--XP_004697542.1_carbonic_anhydrase_2_Echinops_telfairi
|              |  |               |  |        +--| (99)
|              |  |               |  |        |  +--XP_028919104.1_carbonic_anhydrase_2_Ornithorhynchus_anatinus
|              |  |               |  |     +--| (91)
|              |  |               |  |     |  |       +--XP_004697543.1_carbonic_anhydrase_3_Echinops_telfairi
|              |  |               |  |     |  |    +--| (99)
|              |  |               |  |     |  |    |  +--XP_059891181.1_carbonic_anhydrase_3_Delphinus_delphis
|              |  |               |  |     |  +----| (100)
|              |  |               |  |     |       +--XP_001506835.1_carbonic_anhydrase_3_Ornithorhynchus_anatinus
|              |  |               |  |  +--| (71)
|              |  |               |  |  |  |      +--XP_016049029.1_carbonic_anhydrase_13_Erinaceus_europaeus
|              |  |               |  |  |  |  +---| (100)
|              |  |               |  |  |  |  |   |  +--XP_059891177.1_carbonic_anhydrase_13_Delphinus_delphis
|              |  |               |  |  |  |  |   +--| (100)
|              |  |               |  |  |  |  |      +**XP_030695089.1_carbonic_anhydrase_13_Globicephala_melas
|              |  |               |  |  |  +--| (52)
|              |  |               |  |  |     +-----XP_059891178.1_carbonic_anhydrase_1_Delphinus_delphis
|              |  |               |  +--| (100)
|              |  |               |     +--XP_041103105.1_carbonic_anhydrase_Polyodon_spathula
|              |  |            +--| (45)
|              |  |            |  |          +--ANJ59758.1_alpha_carbonic_anhydrase_3_Corallium_rubrum
|              |  |            |  |     +----| (100)
|              |  |            |  |     |    +---XP_046839912.1_carbonic_anhydrase_2-like_Xenia_sp._Carnegie-2017
|              |  |            |  |  +--| (98)
|              |  |            |  |  |  |        +--KAK2563709.1_Carbonic_anhydrase_2_Acropora_cervicornis
|              |  |            |  |  |  |     +--| (100)
|              |  |            |  |  |  |     |  +--XP_029190657.1_carbonic_anhydrase_2_Acropora_millepora
|              |  |            |  |  |  +-----| (100)
|              |  |            |  |  |        +--ANJ59763.1_alpha_carbonic_anhydrase_3_Stylophora_pistillata
|              |  |            |  +--| (73)
|              |  |            |     +-----------------XP_031554974.1_carbonic_anhydrase_1-like_Actinia_tenebrosa
|              |  |         +--| (43)
|              |  |         |  |         +**XP_050396029.1_carbonic_anhydrase_1_Patella_vulgata
|              |  |         |  |  +------| (100)
|              |  |         |  |  |      +**XP_050396028.1_carbonic_anhydrase_1_Patella_vulgata
|              |  |         |  +--| (72)
|              |  |         |     |  +--------XP_046442434.1_carbonic_anhydrase_2-like_Daphnia_pulex
|              |  |         |     +--| (95)
|              |  |         |        |         +**ABV65904.1_carbonic_anhydrase_I_Penaeus_monodon
|              |  |         |        |  +------| (100)
|              |  |         |        |  |      +--ADM87521.1_carbonic_anhydrase_Penaeus_vannamei
|              |  |         |        +--| (75)
|              |  |         |           |  +--------XP_037291287.1_carbonic_anhydrase_1-like_Rhipicephalus_microplus
|              |  |         |           +--| (100)
|              |  |         |              +------XP_029834457.1_carbonic_anhydrase_1_Ixodes_scapularis
|              |  |     +---| (99)
|              |  |     |   +-------AAD32675.1_carbonic_anhydrase_Anthopleura_elegantissima
|              |  |  +--| (74)
|              |  |  |  |                    +---------------XP_046848218.1_carbonic_anhydrase_1-like_Xenia_sp._Carnegie-2017
|              |  |  |  |                 +--| (99)
|              |  |  |  |                 |  +------XP_027055191.1_carbonic_anhydrase_2-like_Pocillopora_damicornis
|              |  |  |  |              +--| (90)
|              |  |  |  |              |  +----------KAK2554129.1_Carbonic_anhydrase_7_Acropora_cervicornis
|              |  |  |  |           +--| (78)
|              |  |  |  |           |  |              +-----KII73217.1_Carbonic_anhydrase_2_Thelohanellus_kitauei
|              |  |  |  |           |  |          +---| (76)
|              |  |  |  |           |  |          |   +------------KII64408.1_Carbonic_anhydrase_1_Thelohanellus_kitauei
|              |  |  |  |           |  |       +--| (80)
|              |  |  |  |           |  |       |  +-------KII73221.1_Carbonic_anhydrase_2_Thelohanellus_kitauei
|              |  |  |  |           |  +-------| (99)
|              |  |  |  |           |          +-----------KII73223.1_Carbonic_anhydrase_1_Thelohanellus_kitauei
|              |  |  |  |        +--| (90)
|              |  |  |  |        |  |                            +--XP_027038541.1_carbonic_anhydrase_3-like_Pocillopora_damicornis
|              |  |  |  |        |  +----------------------------| (100)
|              |  |  |  |        |                               +--ANJ59767.1_alpha_carbonic_anhydrase_7_Stylophora_pistillata
|              |  |  |  |     +--| (59)
|              |  |  |  |     |  |             +-------XP_046369681.1_carbonic_anhydrase_2-like_Haliotis_rufescens
|              |  |  |  |     |  |  +----------| (100)
|              |  |  |  |     |  |  |          +---------XP_046363888.1_alpha_carbonic_anhydrase_2-like_isoform_X2_Haliotis_rufescens
|              |  |  |  |     |  +--| (68)
|              |  |  |  |     |     |  +--------------KAH9425620.1_Carbonic_anhydrase-_protein_10_Dermatophagoides_pteronyssinus
|              |  |  |  |     |     +--| (88)
|              |  |  |  |     |        |               +----CCE46072.1_carbonic_anhydrase_Sycon_raphanus
|              |  |  |  |     |        +---------------| (100)
|              |  |  |  |     |                        |  +--------CAH0790371.1_similar_to_CEF71778.1_CA2_SciCA2__0_Sycon_ciliatum___Carbonic_anhydrase_1__1.13e-25_Mus__Sycon_ciliatum
|              |  |  |  |     |                        +--| (99)
|              |  |  |  |     |                           +------CAH0798070.1_similar_to_CEF71779.1_CA3_SciCA3__0_Sycon_ciliatum___Carbonic_anhydrase_2__6.56e-29_Homo_
|              |  |  |  |  +--| (28)
|              |  |  |  |  |  +-----------XP_062512629.1_carbonic_anhydrase_1-like_Corticium_candelabrum
|              |  |  |  +--| (69)
|              |  |  |     |     +----------------XP_015790795.1_carbonic_anhydrase_2_Tetranychus_urticae
|              |  |  |     |  +--| (92)
|              |  |  |     |  |  |    +---------DAA06050.1_TPA_inf
|              |  |  |     |  |  +----| (100)
|              |  |  |     |  |       |   +---------DAA06052.1_TPA_inf
|              |  |  |     |  |       +---| (98)
|              |  |  |     |  |           +-----------------DAA06051.1_TPA_inf
|              |  |  |     +--| (49)
|              |  |  |        |               +--KAI6650509.1_Carbonic_anhydrase_20_Oopsacas_minuta
|              |  |  |        |         +-----| (100)
|              |  |  |        |         |     +-----KAI6661523.1_Carbonic_anhydrase_3_Oopsacas_minuta
|              |  |  |        |  +------| (100)
|              |  |  |        |  |      +-------------KAI6650508.1_Alpha_carbonic_anhydrase_5_Oopsacas_minuta
|              |  |  |        +--| (56)
|              |  |  |           +---------------------------------KAI6654568.1_Alpha_carbonic_anhydrase_5_Oopsacas_minuta
|              |  +--| (67)
|              |     |        +------ANJ59760.1_alpha_carbonic_anhydrase_5_Corallium_rubrum
|              |     |     +--| (56)
|              |     |     |  |  +--------ANJ59761.1_alpha_carbonic_anhydrase_6_Corallium_rubrum
|              |     |     |  +--| (95)
|              |     |     |     |    +----ANJ59759.1_alpha_carbonic_anhydrase_4_Corallium_rubrum
|              |     |     |     +----| (100)
|              |     |     |          +------XP_028416402.1_carbonic_anhydrase_12-like_Dendronephthya_gigantea
|              |     |  +--| (81)
|              |     |  |  |  +--------XP_031556903.1_carbonic_anhydrase_2-like_Actinia_tenebrosa
|              |     |  |  +--| (100)
|              |     |  |     |         +--KAK2574136.1_Carbonic_anhydrase_Acropora_cervicornis
|              |     |  |     |  +------| (100)
|              |     |  |     |  |      +--XP_029191118.2_carbonic_anhydrase_Acropora_millepora
|              |     |  |     +--| (99)
|              |     |  |        |  +------XP_020608763.1_carbonic_anhydrase_1-like_Orbicella_faveolata
|              |     |  |        +--| (99)
|              |     |  |           +------ANJ59765.1_alpha_carbonic_anhydrase_5_Stylophora_pistillata
|              |     +--| (56)
|              |        |        +--------CCJ09593.1_carbonic_anhydrase_Patella_vulgata
|              |        |     +--| (91)
|              |        |     |  |  +----------RXM30490.1_Carbonic_anhydrase_15_Acipenser_ruthenus
|              |        |     |  +--| (100)
|              |        |     |     |  +------XP_033904428.2_carbonic_anhydrase_4-like_Acipenser_ruthenus
|              |        |     |     +--| (99)
|              |        |     |        +-----------XP_028938349.1_carbonic_anhydrase_4_Ornithorhynchus_anatinus
|              |        |  +--| (64)
|              |        |  |  |     +---------XP_037271325.1_carbonic_anhydrase_6-like_Rhipicephalus_microplus
|              |        |  |  |  +--| (100)
|              |        |  |  |  |  |     +------XP_037287536.1_carbonic_anhydrase_2-like_Rhipicephalus_microplus
|              |        |  |  |  |  |  +--| (100)
|              |        |  |  |  |  |  |  +----XP_042146874.1_carbonic_anhydrase_2_Ixodes_scapularis
|              |        |  |  |  |  +--| (99)
|              |        |  |  |  |     +----------XP_040074544.1_carbonic_anhydrase_1_Ixodes_scapularis
|              |        |  |  +--| (79)
|              |        |  |     +----------------KAH9415555.1_Carbonic_anhydrase_Dermatophagoides_pteronyssinus
|              |        +--| (72)
|              |           |       +-----------XP_046447700.1_carbonic_anhydrase_2-like_Daphnia_pulex
|              |           |  +----| (100)
|              |           |  |    +---------XP_046449480.1_putative_carbonic_anhydrase_3_Daphnia_pulex
|              |           +--| (88)
|              |              |    +----XP_037793614.1_carbonic_anhydrase_1-like_Penaeus_monodon
|              |              +----| (100)
|              |                   |   +--XP_037793615.1_carbonic_anhydrase_7-like_Penaeus_monodon
|              |                   +---| (100)
|              |                       |  +--XP_027209605.1_carbonic_anhydrase_1-like_Penaeus_vannamei
|              |                       +--| (92)
|              |                          +--XP_027224974.1_carbonic_anhydrase_2-like_Penaeus_vannamei
+--------------| (100)
               |        +--AHZ61699.1_alpha_carbonic_anhydrase
               +--------| (100)
                        +--ACA53457.1_alpha_carbonic_anhydrase_Stylophora_pistillata

Tree in newick format:

(XP_057294046.1_carbonic_anhydrase_2-like_isoform_X1_Hydractinia_symbiolongicarpus:0.0000028707,XP_057294047.1_carbonic_anhydrase_2-like_isoform_X2_Hydractinia_symbiolongicarpus:0.0079581805,(((((((XP_004457383.2_carbonic_anhydrase_9_Dasypus_novemcinctus:0.1200390619,XP_060156760.1_carbonic_anhydrase_9_isoform_X2_Globicephala_melas:0.0142933528)100:0.8810386663,(XP_059885175.1_carbonic_anhydrase_14_Delphinus_delphis:0.2710350270,XP_028910976.1_carbonic_anhydrase_14_Ornithorhynchus_anatinus:0.2906206789)100:0.2170283898)59:0.0322697865,XP_041074622.1_carbonic_anhydrase_12_isoform_X3_Polyodon_spathula:0.6348168133)63:0.0757313785,XP_041087205.1_carbonic_anhydrase_14-like_Polyodon_spathula:0.7159361553)81:0.1168986002,((XP_004449234.2_carbonic_anhydrase_6_Dasypus_novemcinctus:0.2669616463,(XP_059885782.1_carbonic_anhydrase_6_Delphinus_delphis:0.0080004315,XP_060145442.1_carbonic_anhydrase_6_Globicephala_melas:0.0000024679)100:0.1914818968)100:0.3222913796,XP_041130603.1_carbonic_anhydrase_6_isoform_X3_Polyodon_spathula:0.3987690674)100:0.4396932889)100:0.2655161978,(((((((((XP_007517820.1_carbonic_anhydrase_7_Erinaceus_europaeus:0.0465612653,XP_030719666.1_carbonic_anhydrase_7_isoform_X1_Globicephala_melas:0.0733835168)100:0.0730395351,XP_028913222.1_carbonic_anhydrase_7_Ornithorhynchus_anatinus:0.1605189411)99:0.1321227603,((RXM30097.1_Carbonic_anhydrase_7_Acipenser_ruthenus:0.0000024870,XP_033897728.3_carbonic_anhydrase_7_Acipenser_ruthenus:0.0000024870)100:0.0122381957,XP_041123815.1_carbonic_anhydrase_7_Polyodon_spathula:0.0041301130)100:0.2387420460)100:0.1701046233,((((((XP_007535409.1_carbonic_anhydrase_2_Erinaceus_europaeus:0.1201380117,XP_030695119.1_carbonic_anhydrase_2_Globicephala_melas:0.0899274928)100:0.0281412801,XP_004697542.1_carbonic_anhydrase_2_Echinops_telfairi:0.1512663539)100:0.1369336640,XP_028919104.1_carbonic_anhydrase_2_Ornithorhynchus_anatinus:0.1751991080)99:0.0960090936,((XP_004697543.1_carbonic_anhydrase_3_Echinops_telfairi:0.0537642680,XP_059891181.1_carbonic_anhydrase_3_Delphinus_delphis:0.0573628518)99:0.0338118575,XP_001506835.1_carbonic_anhydrase_3_Ornithorhynchus_anatinus:0.0405107682)100:0.3368786847)91:0.0712847209,((XP_016049029.1_carbonic_anhydrase_13_Erinaceus_europaeus:0.0327508031,(XP_059891177.1_carbonic_anhydrase_13_Delphinus_delphis:0.0040297200,XP_030695089.1_carbonic_anhydrase_13_Globicephala_melas:0.0000024870)100:0.0173503268)100:0.3067595760,XP_059891178.1_carbonic_anhydrase_1_Delphinus_delphis:0.4378328216)52:0.0488132144)71:0.0714126541,XP_041103105.1_carbonic_anhydrase_Polyodon_spathula:0.2096561015)100:0.1946653632)99:0.2447733593,(((ANJ59758.1_alpha_carbonic_anhydrase_3_Corallium_rubrum:0.2564474132,XP_046839912.1_carbonic_anhydrase_2-like_Xenia_sp._Carnegie-2017:0.3203283666)100:0.3729290507,((KAK2563709.1_Carbonic_anhydrase_2_Acropora_cervicornis:0.0531163898,XP_029190657.1_carbonic_anhydrase_2_Acropora_millepora:0.0112896168)100:0.2135056006,ANJ59763.1_alpha_carbonic_anhydrase_3_Stylophora_pistillata:0.2012757455)100:0.4012442232)98:0.0973753565,XP_031554974.1_carbonic_anhydrase_1-like_Actinia_tenebrosa:1.2228659696)73:0.0998033569)45:0.0651084474,((XP_050396029.1_carbonic_anhydrase_1_Patella_vulgata:0.0000023221,XP_050396028.1_carbonic_anhydrase_1_Patella_vulgata:0.0000025641)100:0.4567350674,(XP_046442434.1_carbonic_anhydrase_2-like_Daphnia_pulex:0.6235146857,((ABV65904.1_carbonic_anhydrase_I_Penaeus_monodon:0.0000033797,ADM87521.1_carbonic_anhydrase_Penaeus_vannamei:0.0334043348)100:0.5081457970,(XP_037291287.1_carbonic_anhydrase_1-like_Rhipicephalus_microplus:0.6369135520,XP_029834457.1_carbonic_anhydrase_1_Ixodes_scapularis:0.5045223840)100:0.2518520798)75:0.0804184308)95:0.1820778881)72:0.0788128211)43:0.0406355182,AAD32675.1_carbonic_anhydrase_Anthopleura_elegantissima:0.5450980665)99:0.2851903124,(((((((XP_046848218.1_carbonic_anhydrase_1-like_Xenia_sp._Carnegie-2017:1.0983364592,XP_027055191.1_carbonic_anhydrase_2-like_Pocillopora_damicornis:0.4860673327)99:0.2439728862,KAK2554129.1_Carbonic_anhydrase_7_Acropora_cervicornis:0.7301526899)90:0.0343514011,(((KII73217.1_Carbonic_anhydrase_2_Thelohanellus_kitauei:0.3907172614,KII64408.1_Carbonic_anhydrase_1_Thelohanellus_kitauei:0.8603421379)76:0.2612200542,KII73221.1_Carbonic_anhydrase_2_Thelohanellus_kitauei:0.5355301239)80:0.0944677621,KII73223.1_Carbonic_anhydrase_1_Thelohanellus_kitauei:0.7950296034)99:0.5582187373)78:0.0482875257,(XP_027038541.1_carbonic_anhydrase_3-like_Pocillopora_damicornis:0.0889333137,ANJ59767.1_alpha_carbonic_anhydrase_7_Stylophora_pistillata:0.0828038978)100:1.9522227740)90:0.1805505474,((XP_046369681.1_carbonic_anhydrase_2-like_Haliotis_rufescens:0.5472439599,XP_046363888.1_alpha_carbonic_anhydrase_2-like_isoform_X2_Haliotis_rufescens:0.6928191654)100:0.7367892572,(KAH9425620.1_Carbonic_anhydrase-_protein_10_Dermatophagoides_pteronyssinus:1.0012634822,(CCE46072.1_carbonic_anhydrase_Sycon_raphanus:0.3478278394,(CAH0790371.1_similar_to_CEF71778.1_CA2_SciCA2__0_Sycon_ciliatum___Carbonic_anhydrase_1__1.13e-25_Mus__Sycon_ciliatum:0.6069758990,CAH0798070.1_similar_to_CEF71779.1_CA3_SciCA3__0_Sycon_ciliatum___Carbonic_anhydrase_2__6.56e-29_Homo_:0.4923731264)99:0.0781083063)100:1.0488571360)88:0.1342433172)68:0.0949986403)59:0.0533550680,XP_062512629.1_carbonic_anhydrase_1-like_Corticium_candelabrum:0.8261455232)28:0.0200631653,((XP_015790795.1_carbonic_anhydrase_2_Tetranychus_urticae:1.1291428134,(DAA06050.1_TPA_inf:0.6553975919,(DAA06052.1_TPA_inf:0.6794523805,DAA06051.1_TPA_inf:1.1895718896)98:0.2691977942)100:0.3768494008)92:0.2439618159,(((KAI6650509.1_Carbonic_anhydrase_20_Oopsacas_minuta:0.1558983152,KAI6661523.1_Carbonic_anhydrase_3_Oopsacas_minuta:0.4496109657)100:0.4106217817,KAI6650508.1_Alpha_carbonic_anhydrase_5_Oopsacas_minuta:0.9431086824)100:0.4670695077,KAI6654568.1_Alpha_carbonic_anhydrase_5_Oopsacas_minuta:2.2691047798)56:0.1398891523)49:0.0961957012)69:0.0642272923)74:0.1343541582,(((ANJ59760.1_alpha_carbonic_anhydrase_5_Corallium_rubrum:0.4704926070,(ANJ59761.1_alpha_carbonic_anhydrase_6_Corallium_rubrum:0.5875446981,(ANJ59759.1_alpha_carbonic_anhydrase_4_Corallium_rubrum:0.3371908462,XP_028416402.1_carbonic_anhydrase_12-like_Dendronephthya_gigantea:0.4808929189)100:0.3339458477)95:0.1344103409)56:0.0697081864,(XP_031556903.1_carbonic_anhydrase_2-like_Actinia_tenebrosa:0.6364751962,((KAK2574136.1_Carbonic_anhydrase_Acropora_cervicornis:0.0368936528,XP_029191118.2_carbonic_anhydrase_Acropora_millepora:0.0042820576)100:0.4729163190,(XP_020608763.1_carbonic_anhydrase_1-like_Orbicella_faveolata:0.5005643215,ANJ59765.1_alpha_carbonic_anhydrase_5_Stylophora_pistillata:0.5122386720)99:0.1031019727)99:0.0901607995)100:0.2050440940)81:0.1300342722,(((CCJ09593.1_carbonic_anhydrase_Patella_vulgata:0.6088775597,(RXM30490.1_Carbonic_anhydrase_15_Acipenser_ruthenus:0.7393669360,(XP_033904428.2_carbonic_anhydrase_4-like_Acipenser_ruthenus:0.4723717569,XP_028938349.1_carbonic_anhydrase_4_Ornithorhynchus_anatinus:0.8291047949)99:0.1304725849)100:0.2060437404)91:0.1191512096,((XP_037271325.1_carbonic_anhydrase_6-like_Rhipicephalus_microplus:0.6688720785,((XP_037287536.1_carbonic_anhydrase_2-like_Rhipicephalus_microplus:0.4632397992,XP_042146874.1_carbonic_anhydrase_2_Ixodes_scapularis:0.3310235338)100:0.2324996539,XP_040074544.1_carbonic_anhydrase_1_Ixodes_scapularis:0.7270418409)99:0.0884334400)100:0.2040640169,KAH9415555.1_Carbonic_anhydrase_Dermatophagoides_pteronyssinus:1.1579920049)79:0.1311157703)64:0.0516444376,((XP_046447700.1_carbonic_anhydrase_2-like_Daphnia_pulex:0.8258831918,XP_046449480.1_putative_carbonic_anhydrase_3_Daphnia_pulex:0.6840530050)100:0.3754098668,(XP_037793614.1_carbonic_anhydrase_1-like_Penaeus_monodon:0.3684982906,(XP_037793615.1_carbonic_anhydrase_7-like_Penaeus_monodon:0.0547817145,(XP_027209605.1_carbonic_anhydrase_1-like_Penaeus_vannamei:0.0816655749,XP_027224974.1_carbonic_anhydrase_2-like_Penaeus_vannamei:0.0540308441)92:0.0315126649)100:0.3072316073)100:0.3528482659)88:0.2157885723)72:0.0659741479)56:0.0686162277)67:0.0896195782)79:0.1254388354,(AHZ61699.1_alpha_carbonic_anhydrase:0.2427429659,ACA53457.1_alpha_carbonic_anhydrase_Stylophora_pistillata:0.1978145994)100:0.5885687805)100:0.9881909129);

CONSENSUS TREE
--------------

Consensus tree is constructed from 1000 bootstrap trees
Log-likelihood of consensus tree: -32990.140638
Robinson-Foulds distance between ML tree and consensus tree: 2

Branches with support >0.000000% are kept (extended consensus)
Branch lengths are optimized by maximum likelihood on original alignment
Numbers in parentheses are bootstrap supports (%)

+--XP_057294046.1_carbonic_anhydrase_2-like_isoform_X1_Hydractinia_symbiolongicarpus
|
+--XP_057294047.1_carbonic_anhydrase_2-like_isoform_X2_Hydractinia_symbiolongicarpus
|
|                                           +--XP_004457383.2_carbonic_anhydrase_9_Dasypus_novemcinctus
|                              +------------| (100)
|                              |            +--XP_060156760.1_carbonic_anhydrase_9_isoform_X2_Globicephala_melas
|                           +--| (59)
|                           |  |  +---XP_059885175.1_carbonic_anhydrase_14_Delphinus_delphis
|                           |  +--| (100)
|                           |     +---XP_028910976.1_carbonic_anhydrase_14_Ornithorhynchus_anatinus
|                        +--| (63)
|                        |  +--------XP_041074622.1_carbonic_anhydrase_12_isoform_X3_Polyodon_spathula
|                     +--| (81)
|                     |  +---------XP_041087205.1_carbonic_anhydrase_14-like_Polyodon_spathula
|                 +---| (100)
|                 |   |         +---XP_004449234.2_carbonic_anhydrase_6_Dasypus_novemcinctus
|                 |   |     +---| (100)
|                 |   |     |   |  +--XP_059885782.1_carbonic_anhydrase_6_Delphinus_delphis
|                 |   |     |   +--| (100)
|                 |   |     |      +--XP_060145442.1_carbonic_anhydrase_6_Globicephala_melas
|                 |   +-----| (100)
|                 |         +-----XP_041130603.1_carbonic_anhydrase_6_isoform_X3_Polyodon_spathula
|              +--| (79)
|              |  |                           +--XP_007517820.1_carbonic_anhydrase_7_Erinaceus_europaeus
|              |  |                        +--| (100)
|              |  |                        |  +--XP_030719666.1_carbonic_anhydrase_7_isoform_X1_Globicephala_melas
|              |  |                     +--| (99)
|              |  |                     |  +--XP_028913222.1_carbonic_anhydrase_7_Ornithorhynchus_anatinus
|              |  |                  +--| (100)
|              |  |                  |  |     +--RXM30097.1_Carbonic_anhydrase_7_Acipenser_ruthenus
|              |  |                  |  |  +--| (100)
|              |  |                  |  |  |  +--XP_033897728.3_carbonic_anhydrase_7_Acipenser_ruthenus
|              |  |                  |  +--| (100)
|              |  |                  |     +--XP_041123815.1_carbonic_anhydrase_7_Polyodon_spathula
|              |  |               +--| (99)
|              |  |               |  |                 +--XP_007535409.1_carbonic_anhydrase_2_Erinaceus_europaeus
|              |  |               |  |              +--| (100)
|              |  |               |  |              |  +--XP_030695119.1_carbonic_anhydrase_2_Globicephala_melas
|              |  |               |  |           +--| (100)
|              |  |               |  |           |  +--XP_004697542.1_carbonic_anhydrase_2_Echinops_telfairi
|              |  |               |  |        +--| (99)
|              |  |               |  |        |  +--XP_028919104.1_carbonic_anhydrase_2_Ornithorhynchus_anatinus
|              |  |               |  |     +--| (91)
|              |  |               |  |     |  |       +--XP_004697543.1_carbonic_anhydrase_3_Echinops_telfairi
|              |  |               |  |     |  |    +--| (99)
|              |  |               |  |     |  |    |  +--XP_059891181.1_carbonic_anhydrase_3_Delphinus_delphis
|              |  |               |  |     |  +----| (100)
|              |  |               |  |     |       +--XP_001506835.1_carbonic_anhydrase_3_Ornithorhynchus_anatinus
|              |  |               |  |  +--| (71)
|              |  |               |  |  |  |      +--XP_016049029.1_carbonic_anhydrase_13_Erinaceus_europaeus
|              |  |               |  |  |  |  +---| (100)
|              |  |               |  |  |  |  |   |  +--XP_059891177.1_carbonic_anhydrase_13_Delphinus_delphis
|              |  |               |  |  |  |  |   +--| (100)
|              |  |               |  |  |  |  |      +--XP_030695089.1_carbonic_anhydrase_13_Globicephala_melas
|              |  |               |  |  |  +--| (52)
|              |  |               |  |  |     +-----XP_059891178.1_carbonic_anhydrase_1_Delphinus_delphis
|              |  |               |  +--| (100)
|              |  |               |     +--XP_041103105.1_carbonic_anhydrase_Polyodon_spathula
|              |  |            +--| (45)
|              |  |            |  |          +--ANJ59758.1_alpha_carbonic_anhydrase_3_Corallium_rubrum
|              |  |            |  |     +----| (100)
|              |  |            |  |     |    +---XP_046839912.1_carbonic_anhydrase_2-like_Xenia_sp._Carnegie-2017
|              |  |            |  |  +--| (98)
|              |  |            |  |  |  |        +--KAK2563709.1_Carbonic_anhydrase_2_Acropora_cervicornis
|              |  |            |  |  |  |     +--| (100)
|              |  |            |  |  |  |     |  +--XP_029190657.1_carbonic_anhydrase_2_Acropora_millepora
|              |  |            |  |  |  +-----| (100)
|              |  |            |  |  |        +--ANJ59763.1_alpha_carbonic_anhydrase_3_Stylophora_pistillata
|              |  |            |  +--| (73)
|              |  |            |     +-----------------XP_031554974.1_carbonic_anhydrase_1-like_Actinia_tenebrosa
|              |  |         +--| (43)
|              |  |         |  |        +--XP_050396029.1_carbonic_anhydrase_1_Patella_vulgata
|              |  |         |  |  +-----| (100)
|              |  |         |  |  |     +--XP_050396028.1_carbonic_anhydrase_1_Patella_vulgata
|              |  |         |  +--| (72)
|              |  |         |     |  +--------XP_046442434.1_carbonic_anhydrase_2-like_Daphnia_pulex
|              |  |         |     +--| (95)
|              |  |         |        |         +--ABV65904.1_carbonic_anhydrase_I_Penaeus_monodon
|              |  |         |        |  +------| (100)
|              |  |         |        |  |      +--ADM87521.1_carbonic_anhydrase_Penaeus_vannamei
|              |  |         |        +--| (75)
|              |  |         |           |  +--------XP_037291287.1_carbonic_anhydrase_1-like_Rhipicephalus_microplus
|              |  |         |           +--| (100)
|              |  |         |              +------XP_029834457.1_carbonic_anhydrase_1_Ixodes_scapularis
|              |  |     +---| (99)
|              |  |     |   +-------AAD32675.1_carbonic_anhydrase_Anthopleura_elegantissima
|              |  |  +--| (74)
|              |  |  |  |                     +---------------XP_046848218.1_carbonic_anhydrase_1-like_Xenia_sp._Carnegie-2017
|              |  |  |  |                 +---| (99)
|              |  |  |  |                 |   +------XP_027055191.1_carbonic_anhydrase_2-like_Pocillopora_damicornis
|              |  |  |  |              +--| (90)
|              |  |  |  |              |  +---------KAK2554129.1_Carbonic_anhydrase_7_Acropora_cervicornis
|              |  |  |  |           +--| (78)
|              |  |  |  |           |  |             +----KII73217.1_Carbonic_anhydrase_2_Thelohanellus_kitauei
|              |  |  |  |           |  |          +--| (76)
|              |  |  |  |           |  |          |  +------------KII64408.1_Carbonic_anhydrase_1_Thelohanellus_kitauei
|              |  |  |  |           |  |       +--| (80)
|              |  |  |  |           |  |       |  +-------KII73221.1_Carbonic_anhydrase_2_Thelohanellus_kitauei
|              |  |  |  |           |  +-------| (99)
|              |  |  |  |           |          +-----------KII73223.1_Carbonic_anhydrase_1_Thelohanellus_kitauei
|              |  |  |  |        +--| (90)
|              |  |  |  |        |  |                             +--XP_027038541.1_carbonic_anhydrase_3-like_Pocillopora_damicornis
|              |  |  |  |        |  +-----------------------------| (100)
|              |  |  |  |        |                                +--ANJ59767.1_alpha_carbonic_anhydrase_7_Stylophora_pistillata
|              |  |  |  |     +--| (59)
|              |  |  |  |     |  |             +-------XP_046369681.1_carbonic_anhydrase_2-like_Haliotis_rufescens
|              |  |  |  |     |  |  +----------| (100)
|              |  |  |  |     |  |  |          +---------XP_046363888.1_alpha_carbonic_anhydrase_2-like_isoform_X2_Haliotis_rufescens
|              |  |  |  |     |  +--| (68)
|              |  |  |  |     |     |  +--------------KAH9425620.1_Carbonic_anhydrase-_protein_10_Dermatophagoides_pteronyssinus
|              |  |  |  |     |     +--| (88)
|              |  |  |  |     |        |               +----CCE46072.1_carbonic_anhydrase_Sycon_raphanus
|              |  |  |  |     |        +---------------| (100)
|              |  |  |  |     |                        |  +--------CAH0790371.1_similar_to_CEF71778.1_CA2_SciCA2__0_Sycon_ciliatum___Carbonic_anhydrase_1__1.13e-25_Mus__Sycon_ciliatum
|              |  |  |  |     |                        +--| (99)
|              |  |  |  |     |                           +------CAH0798070.1_similar_to_CEF71779.1_CA3_SciCA3__0_Sycon_ciliatum___Carbonic_anhydrase_2__6.56e-29_Homo_
|              |  |  |  |  +--| (35)
|              |  |  |  |  |  |     +----------------XP_015790795.1_carbonic_anhydrase_2_Tetranychus_urticae
|              |  |  |  |  |  |  +--| (92)
|              |  |  |  |  |  |  |  |    +---------DAA06050.1_TPA_inf
|              |  |  |  |  |  |  |  +----| (100)
|              |  |  |  |  |  |  |       |   +---------DAA06052.1_TPA_inf
|              |  |  |  |  |  |  |       +---| (98)
|              |  |  |  |  |  |  |           +-----------------DAA06051.1_TPA_inf
|              |  |  |  |  |  +--| (49)
|              |  |  |  |  |     |               +--KAI6650509.1_Carbonic_anhydrase_20_Oopsacas_minuta
|              |  |  |  |  |     |         +-----| (100)
|              |  |  |  |  |     |         |     +-----KAI6661523.1_Carbonic_anhydrase_3_Oopsacas_minuta
|              |  |  |  |  |     |  +------| (100)
|              |  |  |  |  |     |  |      +-------------KAI6650508.1_Alpha_carbonic_anhydrase_5_Oopsacas_minuta
|              |  |  |  |  |     +--| (56)
|              |  |  |  |  |        +---------------------------------KAI6654568.1_Alpha_carbonic_anhydrase_5_Oopsacas_minuta
|              |  |  |  +--| (69)
|              |  |  |     +-----------XP_062512629.1_carbonic_anhydrase_1-like_Corticium_candelabrum
|              |  +--| (67)
|              |     |        +------ANJ59760.1_alpha_carbonic_anhydrase_5_Corallium_rubrum
|              |     |     +--| (56)
|              |     |     |  |  +-------ANJ59761.1_alpha_carbonic_anhydrase_6_Corallium_rubrum
|              |     |     |  +--| (95)
|              |     |     |     |    +----ANJ59759.1_alpha_carbonic_anhydrase_4_Corallium_rubrum
|              |     |     |     +----| (100)
|              |     |     |          +------XP_028416402.1_carbonic_anhydrase_12-like_Dendronephthya_gigantea
|              |     |  +--| (81)
|              |     |  |  |  +--------XP_031556903.1_carbonic_anhydrase_2-like_Actinia_tenebrosa
|              |     |  |  +--| (100)
|              |     |  |     |         +--KAK2574136.1_Carbonic_anhydrase_Acropora_cervicornis
|              |     |  |     |  +------| (100)
|              |     |  |     |  |      +--XP_029191118.2_carbonic_anhydrase_Acropora_millepora
|              |     |  |     +--| (99)
|              |     |  |        |  +------XP_020608763.1_carbonic_anhydrase_1-like_Orbicella_faveolata
|              |     |  |        +--| (99)
|              |     |  |           +------ANJ59765.1_alpha_carbonic_anhydrase_5_Stylophora_pistillata
|              |     +--| (56)
|              |        |        +--------CCJ09593.1_carbonic_anhydrase_Patella_vulgata
|              |        |     +--| (91)
|              |        |     |  |  +----------RXM30490.1_Carbonic_anhydrase_15_Acipenser_ruthenus
|              |        |     |  +--| (100)
|              |        |     |     |  +------XP_033904428.2_carbonic_anhydrase_4-like_Acipenser_ruthenus
|              |        |     |     +--| (99)
|              |        |     |        +-----------XP_028938349.1_carbonic_anhydrase_4_Ornithorhynchus_anatinus
|              |        |  +--| (64)
|              |        |  |  |     +---------XP_037271325.1_carbonic_anhydrase_6-like_Rhipicephalus_microplus
|              |        |  |  |  +--| (100)
|              |        |  |  |  |  |     +------XP_037287536.1_carbonic_anhydrase_2-like_Rhipicephalus_microplus
|              |        |  |  |  |  |  +--| (100)
|              |        |  |  |  |  |  |  +----XP_042146874.1_carbonic_anhydrase_2_Ixodes_scapularis
|              |        |  |  |  |  +--| (99)
|              |        |  |  |  |     +----------XP_040074544.1_carbonic_anhydrase_1_Ixodes_scapularis
|              |        |  |  +--| (79)
|              |        |  |     +----------------KAH9415555.1_Carbonic_anhydrase_Dermatophagoides_pteronyssinus
|              |        +--| (72)
|              |           |       +-----------XP_046447700.1_carbonic_anhydrase_2-like_Daphnia_pulex
|              |           |  +----| (100)
|              |           |  |    +---------XP_046449480.1_putative_carbonic_anhydrase_3_Daphnia_pulex
|              |           +--| (88)
|              |              |    +----XP_037793614.1_carbonic_anhydrase_1-like_Penaeus_monodon
|              |              +----| (100)
|              |                   |   +--XP_037793615.1_carbonic_anhydrase_7-like_Penaeus_monodon
|              |                   +---| (100)
|              |                       |  +--XP_027209605.1_carbonic_anhydrase_1-like_Penaeus_vannamei
|              |                       +--| (92)
|              |                          +--XP_027224974.1_carbonic_anhydrase_2-like_Penaeus_vannamei
+--------------| (100)
               |       +--AHZ61699.1_alpha_carbonic_anhydrase
               +-------| (100)
                       +--ACA53457.1_alpha_carbonic_anhydrase_Stylophora_pistillata


Consensus tree in newick format: 

(XP_057294046.1_carbonic_anhydrase_2-like_isoform_X1_Hydractinia_symbiolongicarpus:0.0000029300,XP_057294047.1_carbonic_anhydrase_2-like_isoform_X2_Hydractinia_symbiolongicarpus:0.0079515805,(((((((XP_004457383.2_carbonic_anhydrase_9_Dasypus_novemcinctus:0.1199408219,XP_060156760.1_carbonic_anhydrase_9_isoform_X2_Globicephala_melas:0.0143032707)100:0.8807232899,(XP_059885175.1_carbonic_anhydrase_14_Delphinus_delphis:0.2707753559,XP_028910976.1_carbonic_anhydrase_14_Ornithorhynchus_anatinus:0.2905414815)100:0.2170070614)59:0.0320448691,XP_041074622.1_carbonic_anhydrase_12_isoform_X3_Polyodon_spathula:0.6345625590)63:0.0756219389,XP_041087205.1_carbonic_anhydrase_14-like_Polyodon_spathula:0.7154034718)81:0.1171937049,((XP_004449234.2_carbonic_anhydrase_6_Dasypus_novemcinctus:0.2668532068,(XP_059885782.1_carbonic_anhydrase_6_Delphinus_delphis:0.0079938727,XP_060145442.1_carbonic_anhydrase_6_Globicephala_melas:0.0000021284)100:0.1912231938)100:0.3221083850,XP_041130603.1_carbonic_anhydrase_6_isoform_X3_Polyodon_spathula:0.3986930509)100:0.4394773201)100:0.2630868179,(((((((((XP_007517820.1_carbonic_anhydrase_7_Erinaceus_europaeus:0.0465445153,XP_030719666.1_carbonic_anhydrase_7_isoform_X1_Globicephala_melas:0.0732716427)100:0.0735487086,XP_028913222.1_carbonic_anhydrase_7_Ornithorhynchus_anatinus:0.1598271341)99:0.1324305410,((RXM30097.1_Carbonic_anhydrase_7_Acipenser_ruthenus:0.0000029300,XP_033897728.3_carbonic_anhydrase_7_Acipenser_ruthenus:0.0000029300)100:0.0122297478,XP_041123815.1_carbonic_anhydrase_7_Polyodon_spathula:0.0041218358)100:0.2375105743)100:0.1698611432,((((((XP_007535409.1_carbonic_anhydrase_2_Erinaceus_europaeus:0.1199755626,XP_030695119.1_carbonic_anhydrase_2_Globicephala_melas:0.0898432802)100:0.0281376177,XP_004697542.1_carbonic_anhydrase_2_Echinops_telfairi:0.1510417968)100:0.1367863367,XP_028919104.1_carbonic_anhydrase_2_Ornithorhynchus_anatinus:0.1749938775)99:0.0956678945,((XP_004697543.1_carbonic_anhydrase_3_Echinops_telfairi:0.0536956606,XP_059891181.1_carbonic_anhydrase_3_Delphinus_delphis:0.0572893520)99:0.0337668847,XP_001506835.1_carbonic_anhydrase_3_Ornithorhynchus_anatinus:0.0404640362)100:0.3364565040)91:0.0715983711,((XP_016049029.1_carbonic_anhydrase_13_Erinaceus_europaeus:0.0327169919,(XP_059891177.1_carbonic_anhydrase_13_Delphinus_delphis:0.0040251809,XP_030695089.1_carbonic_anhydrase_13_Globicephala_melas:0.0000029300)100:0.0173289405)100:0.3060283590,XP_059891178.1_carbonic_anhydrase_1_Delphinus_delphis:0.4370635820)52:0.0487555643)71:0.0719889336,XP_041103105.1_carbonic_anhydrase_Polyodon_spathula:0.2083012282)100:0.1943393870)99:0.2466876630,(((ANJ59758.1_alpha_carbonic_anhydrase_3_Corallium_rubrum:0.2542781221,XP_046839912.1_carbonic_anhydrase_2-like_Xenia_sp._Carnegie-2017:0.3212285980)100:0.3708893117,((KAK2563709.1_Carbonic_anhydrase_2_Acropora_cervicornis:0.0530704853,XP_029190657.1_carbonic_anhydrase_2_Acropora_millepora:0.0112682776)100:0.2137663353,ANJ59763.1_alpha_carbonic_anhydrase_3_Stylophora_pistillata:0.2006848057)100:0.4024616294)98:0.0973448880,XP_031554974.1_carbonic_anhydrase_1-like_Actinia_tenebrosa:1.2176147657)73:0.0985683422)45:0.0642862617,((XP_050396029.1_carbonic_anhydrase_1_Patella_vulgata:0.0000029300,XP_050396028.1_carbonic_anhydrase_1_Patella_vulgata:0.0000029300)100:0.4551880076,(XP_046442434.1_carbonic_anhydrase_2-like_Daphnia_pulex:0.6217345202,((ABV65904.1_carbonic_anhydrase_I_Penaeus_monodon:0.0000025581,ADM87521.1_carbonic_anhydrase_Penaeus_vannamei:0.0333660067)100:0.5062395175,(XP_037291287.1_carbonic_anhydrase_1-like_Rhipicephalus_microplus:0.6361357155,XP_029834457.1_carbonic_anhydrase_1_Ixodes_scapularis:0.5043052658)100:0.2526674445)75:0.0810447186)95:0.1821124989)72:0.0798773298)43:0.0414105708,AAD32675.1_carbonic_anhydrase_Anthopleura_elegantissima:0.5424965659)99:0.2813485501,(((((((XP_046848218.1_carbonic_anhydrase_1-like_Xenia_sp._Carnegie-2017:1.0930762489,XP_027055191.1_carbonic_anhydrase_2-like_Pocillopora_damicornis:0.4810612318)99:0.2641063162,KAK2554129.1_Carbonic_anhydrase_7_Acropora_cervicornis:0.7181459609)90:0.0355196002,(((KII73217.1_Carbonic_anhydrase_2_Thelohanellus_kitauei:0.3896576902,KII64408.1_Carbonic_anhydrase_1_Thelohanellus_kitauei:0.8592158571)76:0.2593529949,KII73221.1_Carbonic_anhydrase_2_Thelohanellus_kitauei:0.5345696057)80:0.0957133081,KII73223.1_Carbonic_anhydrase_1_Thelohanellus_kitauei:0.7919763176)99:0.5539614676)78:0.0388308367,(XP_027038541.1_carbonic_anhydrase_3-like_Pocillopora_damicornis:0.0880216082,ANJ59767.1_alpha_carbonic_anhydrase_7_Stylophora_pistillata:0.0834053123)100:1.9823982591)90:0.1806371983,((XP_046369681.1_carbonic_anhydrase_2-like_Haliotis_rufescens:0.5462498171,XP_046363888.1_alpha_carbonic_anhydrase_2-like_isoform_X2_Haliotis_rufescens:0.6922310877)100:0.7524137319,(KAH9425620.1_Carbonic_anhydrase-_protein_10_Dermatophagoides_pteronyssinus:0.9885357316,(CCE46072.1_carbonic_anhydrase_Sycon_raphanus:0.3467426093,(CAH0790371.1_similar_to_CEF71778.1_CA2_SciCA2__0_Sycon_ciliatum___Carbonic_anhydrase_1__1.13e-25_Mus__Sycon_ciliatum:0.6053021860,CAH0798070.1_similar_to_CEF71779.1_CA3_SciCA3__0_Sycon_ciliatum___Carbonic_anhydrase_2__6.56e-29_Homo_:0.4933060908)99:0.0785983685)100:1.0544462776)88:0.1475653598)68:0.0601955167)59:0.0625387145,((XP_015790795.1_carbonic_anhydrase_2_Tetranychus_urticae:1.1356714657,(DAA06050.1_TPA_inf:0.6565635951,(DAA06052.1_TPA_inf:0.6809789896,DAA06051.1_TPA_inf:1.1843181996)98:0.2646968514)100:0.3752621462)92:0.2608664896,(((KAI6650509.1_Carbonic_anhydrase_20_Oopsacas_minuta:0.1564500725,KAI6661523.1_Carbonic_anhydrase_3_Oopsacas_minuta:0.4474927225)100:0.4107989861,KAI6650508.1_Alpha_carbonic_anhydrase_5_Oopsacas_minuta:0.9427711897)100:0.4725084328,KAI6654568.1_Alpha_carbonic_anhydrase_5_Oopsacas_minuta:2.2757106639)56:0.1444163607)49:0.0591746900)35:0.0484535505,XP_062512629.1_carbonic_anhydrase_1-like_Corticium_candelabrum:0.8262032090)69:0.0532140513)74:0.1337581464,(((ANJ59760.1_alpha_carbonic_anhydrase_5_Corallium_rubrum:0.4690658470,(ANJ59761.1_alpha_carbonic_anhydrase_6_Corallium_rubrum:0.5861547538,(ANJ59759.1_alpha_carbonic_anhydrase_4_Corallium_rubrum:0.3366377818,XP_028416402.1_carbonic_anhydrase_12-like_Dendronephthya_gigantea:0.4805985031)100:0.3346907188)95:0.1336456930)56:0.0686437084,(XP_031556903.1_carbonic_anhydrase_2-like_Actinia_tenebrosa:0.6360918683,((KAK2574136.1_Carbonic_anhydrase_Acropora_cervicornis:0.0367816055,XP_029191118.2_carbonic_anhydrase_Acropora_millepora:0.0043697561)100:0.4732632005,(XP_020608763.1_carbonic_anhydrase_1-like_Orbicella_faveolata:0.5001622437,ANJ59765.1_alpha_carbonic_anhydrase_5_Stylophora_pistillata:0.5123099662)99:0.1029061154)99:0.0896072533)100:0.2062416694)81:0.1273651172,(((CCJ09593.1_carbonic_anhydrase_Patella_vulgata:0.6090787226,(RXM30490.1_Carbonic_anhydrase_15_Acipenser_ruthenus:0.7395637211,(XP_033904428.2_carbonic_anhydrase_4-like_Acipenser_ruthenus:0.4705905590,XP_028938349.1_carbonic_anhydrase_4_Ornithorhynchus_anatinus:0.8296850951)99:0.1301526617)100:0.2049658272)91:0.1194713131,((XP_037271325.1_carbonic_anhydrase_6-like_Rhipicephalus_microplus:0.6688905496,((XP_037287536.1_carbonic_anhydrase_2-like_Rhipicephalus_microplus:0.4632348157,XP_042146874.1_carbonic_anhydrase_2_Ixodes_scapularis:0.3305311684)100:0.2320049532,XP_040074544.1_carbonic_anhydrase_1_Ixodes_scapularis:0.7272880261)99:0.0883968944)100:0.2023239515,KAH9415555.1_Carbonic_anhydrase_Dermatophagoides_pteronyssinus:1.1569537440)79:0.1315182413)64:0.0508101122,((XP_046447700.1_carbonic_anhydrase_2-like_Daphnia_pulex:0.8260812998,XP_046449480.1_putative_carbonic_anhydrase_3_Daphnia_pulex:0.6827122813)100:0.3759387972,(XP_037793614.1_carbonic_anhydrase_1-like_Penaeus_monodon:0.3682733044,(XP_037793615.1_carbonic_anhydrase_7-like_Penaeus_monodon:0.0547821804,(XP_027209605.1_carbonic_anhydrase_1-like_Penaeus_vannamei:0.0815864153,XP_027224974.1_carbonic_anhydrase_2-like_Penaeus_vannamei:0.0540122829)92:0.0315597656)100:0.3071610279)100:0.3520872196)88:0.2152091238)72:0.0716740232)56:0.0669470102)67:0.0910618761)79:0.1276625001,(AHZ61699.1_alpha_carbonic_anhydrase:0.2421824071,ACA53457.1_alpha_carbonic_anhydrase_Stylophora_pistillata:0.1978273902)100:0.5871571029)100:0.9862281637);

TIME STAMP
----------

Date and time: Thu Apr 11 12:36:49 2024
Total CPU time used: 395.500701 seconds (0h:6m:35s)
Total wall-clock time used: 397.316661 seconds (0h:6m:37s)
