# Supplementary material for: The Hydractinia cell atlas reveals cellular and molecular principles of cnidarian coloniality
Source: Nat Commun. 2025 Mar 3;16:2121. doi: 10.1038/s41467-025-57168-z (PMC11876637; doi:10.1038/s41467-025-57168-z)
Supplement: Supplementary file 16 — Supplementary Data 13 [file 41467_2025_57168_MOESM16_ESM.zip › IQ_Tree_output/Alpha_carbonic_Anhydrase/All_alpha_carbonic_LBAremoved_NoBAC.fasta.linsi.trim.bionj]

(((XP_057294046.1_carbonic_anhydrase_2-like_isoform_X1_Hydractinia_symbiolongicarpus:-0.0011446727,XP_057294047.1_carbonic_anhydrase_2-like_isoform_X2_Hydractinia_symbiolongicarpus:0.009060475):0.75590873,KAI6654568.1_Alpha_carbonic_anhydrase_5_Oopsacas_minuta:1.6403821):0.26027533,((((((((KII73217.1_Carbonic_anhydrase_2_Thelohanellus_kitauei:0.28613651,KII64408.1_Carbonic_anhydrase_1_Thelohanellus_kitauei:0.92735827):0.086607635,KII73223.1_Carbonic_anhydrase_1_Thelohanellus_kitauei:0.86399108):0.074444264,KII73221.1_Carbonic_anhydrase_2_Thelohanellus_kitauei:0.41225234):0.43153799,(XP_027038541.1_carbonic_anhydrase_3-like_Pocillopora_damicornis:0.087428942,ANJ59767.1_alpha_carbonic_anhydrase_7_Stylophora_pistillata:0.084351316):1.8873719):0.043104947,(KAK2554129.1_Carbonic_anhydrase_7_Acropora_cervicornis:0.61006421,(XP_046848218.1_carbonic_anhydrase_1-like_Xenia_sp._Carnegie-2017:0.98181403,XP_027055191.1_carbonic_anhydrase_2-like_Pocillopora_damicornis:0.46876279):0.1296671):0.11192399):0.077604949,KAH9425620.1_Carbonic_anhydrase-_protein_10_Dermatophagoides_pteronyssinus:1.0934927):-0.11161153,(((((((((((XP_004457383.2_carbonic_anhydrase_9_Dasypus_novemcinctus:0.10415409,XP_060156760.1_carbonic_anhydrase_9_isoform_X2_Globicephala_melas:0.023996718):0.67844594,XP_041087205.1_carbonic_anhydrase_14-like_Polyodon_spathula:0.53188705):0.055722024,((XP_059885175.1_carbonic_anhydrase_14_Delphinus_delphis:0.28398651,XP_028910976.1_carbonic_anhydrase_14_Ornithorhynchus_anatinus:0.25092131):0.22114165,XP_041074622.1_carbonic_anhydrase_12_isoform_X3_Polyodon_spathula:0.54876679):0.13359466):0.074991196,((XP_004449234.2_carbonic_anhydrase_6_Dasypus_novemcinctus:0.22518346,(XP_059885782.1_carbonic_anhydrase_6_Delphinus_delphis:0.0013787639,XP_060145442.1_carbonic_anhydrase_6_Globicephala_melas:0.0065823658):0.22202733):0.22623812,XP_041130603.1_carbonic_anhydrase_6_isoform_X3_Polyodon_spathula:0.42662168):0.28731284):0.23295911,((ANJ59761.1_alpha_carbonic_anhydrase_6_Corallium_rubrum:0.49675962,(ANJ59759.1_alpha_carbonic_anhydrase_4_Corallium_rubrum:0.377745,XP_028416402.1_carbonic_anhydrase_12-like_Dendronephthya_gigantea:0.35802707):0.24114254):0.10590316,ANJ59760.1_alpha_carbonic_anhydrase_5_Corallium_rubrum:0.54162705):0.081005678):0.043858517,(((((KAK2574136.1_Carbonic_anhydrase_Acropora_cervicornis:0.06441848,XP_029191118.2_carbonic_anhydrase_Acropora_millepora:-0.021518126):0.53865725,XP_020608763.1_carbonic_anhydrase_1-like_Orbicella_faveolata:0.46551999):0.028269291,ANJ59765.1_alpha_carbonic_anhydrase_5_Stylophora_pistillata:0.50054544):0.085321695,XP_031556903.1_carbonic_anhydrase_2-like_Actinia_tenebrosa:0.59206736):0.11349182,((CCJ09593.1_carbonic_anhydrase_Patella_vulgata:0.67241007,((XP_028938349.1_carbonic_anhydrase_4_Ornithorhynchus_anatinus:0.72877038,XP_033904428.2_carbonic_anhydrase_4-like_Acipenser_ruthenus:0.58723533):0.045071602,RXM30490.1_Carbonic_anhydrase_15_Acipenser_ruthenus:0.68671262):0.1082685):0.10023699,(XP_037793614.1_carbonic_anhydrase_1-like_Penaeus_monodon:0.38750941,((XP_037793615.1_carbonic_anhydrase_7-like_Penaeus_monodon:0.071398109,XP_027209605.1_carbonic_anhydrase_1-like_Penaeus_vannamei:0.10098934):0.092988111,XP_027224974.1_carbonic_anhydrase_2-like_Penaeus_vannamei:-0.046300717):0.22761732):0.34831595):0.044447128):0.048410643):0.083715677,(XP_037271325.1_carbonic_anhydrase_6-like_Rhipicephalus_microplus:0.63046157,((XP_037287536.1_carbonic_anhydrase_2-like_Rhipicephalus_microplus:0.40089524,XP_042146874.1_carbonic_anhydrase_2_Ixodes_scapularis:0.38400948):0.23185386,XP_040074544.1_carbonic_anhydrase_1_Ixodes_scapularis:0.65897751):0.067719191):0.22647446):0.030927984,((((((((XP_007517820.1_carbonic_anhydrase_7_Erinaceus_europaeus:0.039096832,XP_030719666.1_carbonic_anhydrase_7_isoform_X1_Globicephala_melas:0.077183172):0.040091969,XP_028913222.1_carbonic_anhydrase_7_Ornithorhynchus_anatinus:0.17427304):0.043599747,((RXM30097.1_Carbonic_anhydrase_7_Acipenser_ruthenus:5e-07,XP_033897728.3_carbonic_anhydrase_7_Acipenser_ruthenus:5e-07):0.014197337,XP_041123815.1_carbonic_anhydrase_7_Polyodon_spathula:0.0020185788):0.26312795):0.21667038,(((((XP_007535409.1_carbonic_anhydrase_2_Erinaceus_europaeus:0.10759024,XP_030695119.1_carbonic_anhydrase_2_Globicephala_melas:0.098993875):0.029853348,XP_004697542.1_carbonic_anhydrase_2_Echinops_telfairi:0.13276476):0.083039358,XP_028919104.1_carbonic_anhydrase_2_Ornithorhynchus_anatinus:0.20633502):0.10555646,((XP_016049029.1_carbonic_anhydrase_13_Erinaceus_europaeus:0.01818347,(XP_059891177.1_carbonic_anhydrase_13_Delphinus_delphis:0.0013124865,XP_030695089.1_carbonic_anhydrase_13_Globicephala_melas:0.0027313228):0.032080472):0.28600162,XP_041103105.1_carbonic_anhydrase_Polyodon_spathula:0.22985369):0.030997843):0.016268291,((XP_004697543.1_carbonic_anhydrase_3_Echinops_telfairi:0.04289867,(XP_059891181.1_carbonic_anhydrase_3_Delphinus_delphis:0.056437597,XP_001506835.1_carbonic_anhydrase_3_Ornithorhynchus_anatinus:0.068070278):0.010117995):0.35403299,XP_059891178.1_carbonic_anhydrase_1_Delphinus_delphis:0.33725858):0.030026816):0.1030954):0.13109973,(((XP_050396029.1_carbonic_anhydrase_1_Patella_vulgata:5e-07,XP_050396028.1_carbonic_anhydrase_1_Patella_vulgata:5e-07):0.47847894,AAD32675.1_carbonic_anhydrase_Anthopleura_elegantissima:0.51190919):0.022945039,(((ABV65904.1_carbonic_anhydrase_I_Penaeus_monodon:0.0083215889,ADM87521.1_carbonic_anhydrase_Penaeus_vannamei:0.025242282):0.5332036,XP_046442434.1_carbonic_anhydrase_2-like_Daphnia_pulex:0.51607287):0.061290085,(XP_029834457.1_carbonic_anhydrase_1_Ixodes_scapularis:0.49345982,XP_037291287.1_carbonic_anhydrase_1-like_Rhipicephalus_microplus:0.67020392):0.20138574):0.12173528):0.045924753):0.015416104,((ANJ59758.1_alpha_carbonic_anhydrase_3_Corallium_rubrum:0.31212911,XP_046839912.1_carbonic_anhydrase_2-like_Xenia_sp._Carnegie-2017:0.25895634):0.29823476,((KAK2563709.1_Carbonic_anhydrase_2_Acropora_cervicornis:0.15738094,XP_029190657.1_carbonic_anhydrase_2_Acropora_millepora:-0.091057889):0.28582197,ANJ59763.1_alpha_carbonic_anhydrase_3_Stylophora_pistillata:0.13673013):0.35759211):0.13281325):0.083571494,XP_031554974.1_carbonic_anhydrase_1-like_Actinia_tenebrosa:1.0676031):0.060443789,XP_062512629.1_carbonic_anhydrase_1-like_Corticium_candelabrum:0.70043409):0.052735195):0.074788779,((AHZ61699.1_alpha_carbonic_anhydrase:0.16571352,ACA53457.1_alpha_carbonic_anhydrase_Stylophora_pistillata:0.24737772):0.50202817,KAH9415555.1_Carbonic_anhydrase_Dermatophagoides_pteronyssinus:0.93624169):0.0091789104):0.14736201,(XP_015790795.1_carbonic_anhydrase_2_Tetranychus_urticae:0.98609531,((DAA06051.1_TPA_inf:0.90913689,DAA06052.1_TPA_inf:0.77953732):0.16996911,DAA06050.1_TPA_inf:0.83865869):0.23072207):0.13390352):0.12923586,((CCE46072.1_carbonic_anhydrase_Sycon_raphanus:0.32406041,(CAH0790371.1_similar_to_CEF71778.1_CA2_SciCA2__0_Sycon_ciliatum___Carbonic_anhydrase_1__1.13e-25_Mus__Sycon_ciliatum:0.67124659,CAH0798070.1_similar_to_CEF71779.1_CA3_SciCA3__0_Sycon_ciliatum___Carbonic_anhydrase_2__6.56e-29_Homo_:0.35755199):0.066524774):0.94055092,(XP_046369681.1_carbonic_anhydrase_2-like_Haliotis_rufescens:0.53040671,XP_046363888.1_alpha_carbonic_anhydrase_2-like_isoform_X2_Haliotis_rufescens:0.64894927):0.48770151):0.054131515):0.21253003):0.36521953,(KAI6650508.1_Alpha_carbonic_anhydrase_5_Oopsacas_minuta:0.94357193,(KAI6650509.1_Carbonic_anhydrase_20_Oopsacas_minuta:0.18702169,KAI6661523.1_Carbonic_anhydrase_3_Oopsacas_minuta:0.39062333):0.41901335):0.2098984):0.067067951,(XP_046447700.1_carbonic_anhydrase_2-like_Daphnia_pulex:0.73025286,XP_046449480.1_putative_carbonic_anhydrase_3_Daphnia_pulex:0.69058144):0.27356747);
