# Supplementary material for: The Hydractinia cell atlas reveals cellular and molecular principles of cnidarian coloniality
Source: Nat Commun. 2025 Mar 3;16:2121. doi: 10.1038/s41467-025-57168-z (PMC11876637; doi:10.1038/s41467-025-57168-z)
Supplement: Supplementary file 16 — Supplementary Data 13 [file 41467_2025_57168_MOESM16_ESM.zip › IQ_Tree_output/Alpha_carbonic_Anhydrase/All_alpha_carbonic_LBAremoved_NoBAC.fasta.linsi.trim.mldist]

94
XP_057294046.1_carbonic_anhydrase_2-like_isoform_X1_Hydractinia_symbiolongicarpus                                    0.0000000 0.0079158 2.1211460 1.7826716 1.6756747 1.7214605 1.8232439 1.6744343 2.0238879 1.7381075 2.0359969 1.9232863 1.8551679 1.9851218 1.7021759 1.8621994 1.7368332 2.1036219 2.1062962 1.7806012 1.8674207 1.7781791 2.0678432 2.6491826 1.9573027 1.9808730 1.8060950 1.9087772 1.9759773 1.9313521 1.8190857 1.8715425 1.7145387 3.7620975 1.8585848 1.6608489 1.8693933 1.6152548 1.8021985 1.5985796 3.8887361 2.8468571 2.6752426 1.8031731 1.5945663 1.5945663 1.8426582 2.0206752 2.2373910 2.0001573 1.7804349 1.9289235 2.0113301 1.9255060 1.8921103 2.6664116 1.9906953 2.0764394 2.0603270 1.9094148 1.9084725 2.3456172 1.9398922 2.4257622 1.7312956 1.9710403 2.0260564 1.7312956 1.7186963 1.8668360 2.0006778 1.7965354 1.8096704 1.7139341 2.2940350 2.1458079 1.7012927 2.9261941 3.2835513 2.9623743 2.5178778 2.7195259 2.4002489 2.5586990 1.7824833 2.2155123 2.6488982 2.9137781 2.6474230 3.2642420 2.3141885 2.5480658 2.1132567 1.7032041 
XP_057294047.1_carbonic_anhydrase_2-like_isoform_X2_Hydractinia_symbiolongicarpus                                    0.0079158 0.0000000 2.1270834 1.7878025 1.6973574 1.7360151 1.8271941 1.6889576 1.9976310 1.7703621 2.0352817 1.9389621 1.8403719 1.9592925 1.7241105 1.8473435 1.7690390 2.1212587 2.1233759 1.7690562 1.9035016 1.7973866 2.0678432 2.6892196 1.9359929 2.0167584 1.8207747 1.9208565 1.9772994 1.9080521 1.8367815 1.8518515 1.7303362 3.8216695 1.8659587 1.6608489 1.8922699 1.6319007 1.8063478 1.6279004 3.9517018 2.8503249 2.7308796 1.7877308 1.6068975 1.6068975 1.8396495 2.0584720 2.2019785 1.9818758 1.8055999 1.9569438 1.9930155 1.9476713 1.8921103 2.6907661 2.0192547 2.0923566 2.0499366 1.9184711 1.9239510 2.3267717 1.9515095 2.4241821 1.7386944 1.9818238 2.0330521 1.7386944 1.7259925 1.8755984 2.0208491 1.8161237 1.8066834 1.7361056 2.3185767 2.1444565 1.7159219 2.9732786 3.2940376 2.9487748 2.5205421 2.7062420 2.4002489 2.6426875 1.7894613 2.2321882 2.6850738 2.9063842 2.6500477 3.3338418 2.3671103 2.5427708 2.0858145 1.7004666 
XP_004457383.2_carbonic_anhydrase_9_Dasypus_novemcinctus                                                             2.1211460 2.1270834 0.0000000 1.5742528 1.8780020 2.0838718 1.9175246 2.0053214 2.1194041 1.4824126 1.3841820 2.0782210 2.0015759 2.1288193 1.9235040 1.9856032 1.5072222 0.1281508 2.1589657 1.9881462 1.8533805 1.9723711 1.7210050 2.8393159 2.1338758 2.5314621 1.9699684 2.0185103 2.2528992 2.3704423 2.1283172 2.1289850 1.9503505 4.1002090 2.2406329 1.9865172 1.8534919 1.9964884 1.7874245 2.1682397 3.8575479 2.5859999 2.6211814 1.8512486 2.0618366 2.0618366 2.3460444 2.3465781 2.4121060 2.3847473 1.9606545 2.0197210 2.4050260 2.1405019 1.7309700 2.5026739 2.4207400 2.2182923 2.2584941 2.1161147 2.0359169 2.4115594 2.1509973 2.6264170 2.1203157 1.9498999 1.8009163 2.1203157 2.0926505 1.4843488 1.5867867 1.3274297 1.9441090 1.9912463 1.9584454 1.2770827 1.9643575 2.5418241 3.1299732 2.7358770 2.5553931 2.9441045 3.3407246 2.6895139 1.9414496 2.4512590 2.9403620 2.9331841 2.6756406 3.4222686 3.3885031 3.2109534 2.1245223 1.8977261 
XP_004449234.2_carbonic_anhydrase_6_Dasypus_novemcinctus                                                             1.7826716 1.7878025 1.5742528 0.0000000 1.7410222 1.9406636 2.0543153 2.0188466 2.0604310 0.4543554 1.3944011 2.0579435 2.1427935 2.0464749 1.6437092 2.1361592 0.4480273 1.4765706 2.3647860 1.4499226 1.8991658 1.8257130 1.6060103 2.4252817 2.2886821 2.3001310 1.9756606 2.0205438 2.1551418 2.3840252 1.8715750 2.0440951 1.7897356 3.2529222 2.0051764 1.9001756 2.0826355 1.9486196 1.8573376 1.8374066 3.1786629 2.3660938 2.4290651 1.8941711 2.0409197 2.0409197 2.0698512 1.9477724 2.1320904 2.2283098 2.0624835 1.9986133 2.2357695 1.9495891 1.7428801 2.2743795 1.9673352 2.2863301 2.3798519 1.9532343 2.1382045 1.9349492 1.9933025 2.3348104 1.9034992 1.9039565 1.8532154 1.9034992 1.8800138 0.8897976 1.5884055 1.4824117 1.8834536 1.8807830 2.1388728 1.5927158 1.9530835 2.5618172 3.0835698 2.5416502 2.4196394 2.7174643 2.5396277 2.0680487 1.7780897 2.5408404 2.7144312 2.5493687 2.0036357 2.5427832 2.1838630 2.6522348 2.0478840 1.9636906 
XP_007517820.1_carbonic_anhydrase_7_Erinaceus_europaeus                                                              1.6756747 1.6973574 1.8780020 1.7410222 0.0000000 0.8505578 0.8599129 0.8142349 0.9179119 1.7134798 1.7263556 0.8910281 0.8377649 0.9405879 0.1162800 0.8471162 1.7311851 1.7834610 1.2516558 1.4344477 1.7288660 1.6788874 1.5883067 2.1948578 1.1804905 1.6692515 1.6033948 1.1031781 1.6271763 1.4609203 1.6631951 1.3038515 1.6184975 2.8602241 1.7441682 1.4897176 1.5411922 1.5223646 1.1864973 1.5435413 2.8062269 1.7279973 2.0675864 1.4152911 0.9801283 0.9801283 1.2924795 1.9719532 2.0618531 1.2744643 1.5153579 1.4627602 1.2889932 1.5166786 1.3660585 1.5123541 1.5913404 1.8534996 1.4450769 1.7452955 1.8326097 1.6650292 1.9716172 1.8426556 0.4349353 1.7410005 1.7216085 0.4349353 0.4369299 1.7258195 1.7012387 1.5747569 0.6865957 0.2639946 1.8873709 1.7419966 0.7828030 2.2267788 2.8694815 2.5897926 2.0110560 2.4881521 2.8301923 2.5056963 1.2970320 1.9475795 2.1918549 2.2105508 1.8622326 2.5202035 1.8363861 2.4866368 0.8969425 0.8171256 
XP_007535409.1_carbonic_anhydrase_2_Erinaceus_europaeus                                                              1.7214605 1.7360151 2.0838718 1.9406636 0.8505578 0.0000000 0.6941858 0.2805161 0.7686374 1.8797620 1.7836056 0.8452787 0.7364003 0.7665892 0.8564140 0.7253215 1.8875593 2.0613465 1.3492939 1.6308486 1.6992133 1.7496618 1.7439345 2.2450991 1.2961984 1.7966491 1.6786683 1.2150835 1.7373744 1.3604596 1.8924490 1.2065024 1.7717650 2.6203639 1.5854793 1.3991937 1.7108874 1.7337346 1.1801644 1.7205889 2.7291807 1.9762160 2.0913952 1.6957722 1.0092497 1.0092497 1.2984650 1.9608218 2.0875819 1.4212668 1.8370454 1.7391772 1.4075227 1.6967158 1.4751901 1.6874575 1.8861503 1.9148404 1.6002281 1.8325541 1.9156186 2.0019235 1.7936062 2.0399634 0.7914133 1.8417550 2.0157699 0.7914133 0.7845488 1.8604338 1.7792377 1.8305831 0.6051107 0.8717786 2.0212908 1.7282923 0.2065841 2.5307292 3.1915856 2.3970851 2.0239565 2.4278139 2.7528402 2.6125961 1.4535116 2.2947755 2.3188021 2.3936743 1.7509019 2.2372445 1.6008635 2.1029805 0.7700390 0.4078537 
XP_016049029.1_carbonic_anhydrase_13_Erinaceus_europaeus                                                             1.8232439 1.8271941 1.9175246 2.0543153 0.8599129 0.6941858 0.0000000 0.6785899 0.7334759 1.8730334 1.8562645 0.6820928 0.0545082 0.7380979 0.8628331 0.0500635 1.8715924 1.9019306 1.4173219 1.6217159 1.5897096 1.7900776 1.6853731 2.2574671 1.3397152 1.9135039 1.7262782 1.2624327 1.7776559 1.4261848 1.8443294 1.2783235 1.7903570 2.7484062 1.6374507 1.6574296 1.7012991 1.6846610 1.1481465 1.6505917 2.6582019 2.0654852 2.0707313 1.7487631 0.9650761 0.9650761 1.3229327 2.2592889 2.1536656 1.3157524 1.7815263 1.6980184 1.3139861 1.6661894 1.4883895 1.4218309 1.8023074 1.9817554 1.4939993 1.8283566 1.9808989 1.9765308 1.8079719 2.2471511 0.9010368 1.8956138 1.9240350 0.9010368 0.8961214 1.7278453 1.7482688 1.7459424 0.5398285 0.9022820 1.9076123 1.6078869 0.6470851 2.5485246 2.7246643 2.6412517 2.0946908 2.3897379 2.9145515 2.6249987 1.4664241 2.4616711 2.2815570 2.3012364 2.0172998 2.8166783 1.6773570 2.1914519 0.7147918 0.6593142 
XP_004697542.1_carbonic_anhydrase_2_Echinops_telfairi                                                                1.6744343 1.6889576 2.0053214 2.0188466 0.8142349 0.2805161 0.6785899 0.0000000 0.7277338 2.0663572 1.8601052 0.8492302 0.6997765 0.7329533 0.8019081 0.6892001 2.0785494 1.9930951 1.3025616 1.5630792 1.7304559 1.6373221 1.7313644 2.2878332 1.3148694 1.8531240 1.6069070 1.2087845 1.6819201 1.2518435 1.8171650 1.1344939 1.6750679 2.6311068 1.6679961 1.4308884 1.7295307 1.6996155 1.1207651 1.6316572 2.8039134 1.9288411 2.3021706 1.6591744 0.9467861 0.9467861 1.3482663 1.9840971 2.1037296 1.4421569 1.9133911 1.7834305 1.4204110 1.8078432 1.5715892 1.6906370 1.8006606 1.8402577 1.5242767 1.8418197 1.8807608 1.9472466 1.9195275 1.9682081 0.8392469 1.8372768 2.0154065 0.8392469 0.8329048 1.8693269 1.7878705 1.7425123 0.5681213 0.7730829 1.9168344 1.7260268 0.2513041 2.4865619 3.1393179 2.5557290 2.0610482 2.7126796 2.7991180 2.5840191 1.4960539 2.1374946 2.0714679 2.2684409 1.6524220 2.3490118 1.6904662 2.1616741 0.7514086 0.4422696 
XP_004697543.1_carbonic_anhydrase_3_Echinops_telfairi                                                                2.0238879 1.9976310 2.1194041 2.0604310 0.9179119 0.7686374 0.7334759 0.7277338 0.0000000 2.0329333 1.8498645 0.7625493 0.7330568 0.1080706 0.9179233 0.7221214 2.0375000 2.0499548 1.5112234 1.6457156 1.7886656 1.8853235 1.9644183 2.4343064 1.3894584 2.0497951 1.7159806 1.4783710 1.7733347 1.4471982 1.8631667 1.2742004 1.8328021 2.7883853 1.9917744 1.5991931 1.8002127 1.7331998 1.3343689 1.6813199 2.7148182 1.8930407 2.2367789 1.8188698 1.1836010 1.1836010 1.2450183 2.1674295 2.1387611 1.5200521 1.8204469 1.8110481 1.5032007 1.6963531 1.6654342 1.5567058 1.9722743 1.8993534 1.6198398 1.8356251 1.8956997 2.0981885 2.0405691 2.0707006 1.0869110 2.1458932 1.9347627 1.0869110 1.0798361 2.0145471 1.9383818 1.9331797 0.7877028 0.9476483 1.9231626 1.6043856 0.7885404 2.3188483 2.9088894 2.6089007 1.9852611 2.6843963 2.7008073 2.1653758 1.6995156 2.3898685 2.4862689 2.4499915 2.0019294 2.7129903 1.8943629 2.6202346 0.1224706 0.6467770 
XP_059885782.1_carbonic_anhydrase_6_Delphinus_delphis                                                                1.7381075 1.7703621 1.4824126 0.4543554 1.7134798 1.8797620 1.8730334 2.0663572 2.0329333 0.0000000 1.4814099 1.9462948 1.9564936 2.0089968 1.6412255 1.9638060 0.0079611 1.4113912 2.2409616 1.6560252 1.8029053 1.7320850 1.8378993 2.5987416 2.3266163 2.3784674 1.9384553 2.0281905 1.9606388 2.4631111 1.8747486 2.1621918 1.8082497 3.2604610 2.1693222 1.6558995 2.0105551 1.8464363 1.9676057 1.9542672 3.2904778 2.5419985 2.4052254 1.9178631 2.0547299 2.0547299 2.1117948 1.8918523 2.1872815 2.3329340 1.9505704 2.0458625 2.3309492 1.8864623 1.7431927 2.4614508 1.9023912 2.1610252 2.5791486 2.0253411 2.1260145 1.9572134 2.0223000 2.3179762 1.9065567 1.8303730 1.9717435 1.9065567 1.8884016 0.8651401 1.4929559 1.3505364 1.8838229 1.8425637 1.9800654 1.5052778 1.8800361 2.5788229 3.0973423 2.5474419 2.2797342 2.5778184 2.7391973 2.4228844 1.5650658 2.4477705 2.6505735 2.8496502 2.1794230 3.0933901 2.2478763 2.6598206 1.9744898 1.8328290 
XP_059885175.1_carbonic_anhydrase_14_Delphinus_delphis                                                               2.0359969 2.0352817 1.3841820 1.3944011 1.7263556 1.7836056 1.8562645 1.8601052 1.8498645 1.4814099 0.0000000 1.7981329 1.8046204 1.8740372 1.7390091 1.8340984 1.4845627 1.3015159 2.0508687 1.3893803 1.6293661 1.6455562 1.4342451 2.8467182 2.0320463 2.3540826 1.8532919 1.9962718 2.0108784 2.0108629 1.8271500 1.9036331 1.7137032 3.2418388 2.0784831 1.7934792 1.8714688 1.6745912 1.8707893 1.7865337 3.1969434 2.3740080 2.5596752 1.7655402 1.8968486 1.8968486 1.8217277 1.8737100 2.0491487 1.9840062 1.9127618 1.9205982 1.9857367 2.0106193 1.6877481 2.2242835 1.9717701 1.8976906 2.1990995 1.8642796 1.7010771 2.0174210 2.2080720 2.2585577 1.7815793 1.9786243 1.8528091 1.7815793 1.7781217 1.3423922 1.0456628 1.2158669 1.8010782 1.8450421 1.8635880 0.5349078 1.8639389 2.8226135 2.9559006 2.8591583 2.2160626 2.3161164 2.9981505 2.1966244 1.7679631 2.3127828 2.8946825 2.7136694 2.4467377 3.1872357 2.3423888 3.0254501 1.8555288 1.9544589 
XP_059891178.1_carbonic_anhydrase_1_Delphinus_delphis                                                                1.9232863 1.9389621 2.0782210 2.0579435 0.8910281 0.8452787 0.6820928 0.8492302 0.7625493 1.9462948 1.7981329 0.0000000 0.6852182 0.7221996 0.9285833 0.6875960 1.9447225 2.0317037 1.4362930 1.7381865 1.6332660 1.7684744 1.9572057 2.0944539 1.4030782 1.9436012 1.6414551 1.2888547 1.7361898 1.5328557 1.8263885 1.3127221 1.7121177 3.0338327 1.7525914 1.7021637 1.8643267 1.7190696 1.2521639 1.7593028 3.0398300 1.9868723 2.2636474 1.7500304 1.1521732 1.1521732 1.3010906 2.0053590 2.2148615 1.3340625 1.8037160 1.8067611 1.3387618 1.6411126 1.6027976 1.4558498 1.8285392 1.9551479 1.5297678 1.7343857 1.8429641 2.1492935 1.8513171 1.9981991 1.0354769 1.8859546 1.9910063 1.0354769 1.0272948 1.8086970 1.7846288 1.8284282 0.6422494 0.9844413 1.9897815 1.7184220 0.7912011 2.2631792 2.5605424 2.3618660 2.3441059 2.6203250 2.6399765 2.3539462 1.4408443 2.3425920 2.5008609 2.0938316 1.8972538 2.4134679 1.7687673 2.3513855 0.7484093 0.7640791 
XP_059891177.1_carbonic_anhydrase_13_Delphinus_delphis                                                               1.8551679 1.8403719 2.0015759 2.1427935 0.8377649 0.7364003 0.0545082 0.6997765 0.7330568 1.9564936 1.8046204 0.6852182 0.0000000 0.7345994 0.8499680 0.0040438 1.9549273 1.9790682 1.4538810 1.6170695 1.6851720 1.7792865 1.6407969 2.2344603 1.3515865 1.9705279 1.6815466 1.2513227 1.7376620 1.4649406 1.8160133 1.3166233 1.7563670 2.7732966 1.6733664 1.6467368 1.7090338 1.7031036 1.1935763 1.6983153 2.7050273 2.0436053 2.1870251 1.7677224 0.9697600 0.9697600 1.3261243 2.2572553 2.2040955 1.3141551 1.8347977 1.6938081 1.3123756 1.6748486 1.4816138 1.4060783 1.8703162 1.9945169 1.5191754 1.8779558 1.9551102 1.9981265 1.9062195 2.2457628 0.8759849 1.9443720 1.9668546 0.8759849 0.8713202 1.7885416 1.6897963 1.7948353 0.5486530 0.8694602 1.8942447 1.6477054 0.6401132 2.5695574 2.7841688 2.6967364 2.1389408 2.4967250 2.9170503 2.6907600 1.4726498 2.4656036 2.2740084 2.3274131 1.9872298 2.7944651 1.6129154 2.1836033 0.7319516 0.6520618 
XP_059891181.1_carbonic_anhydrase_3_Delphinus_delphis                                                                1.9851218 1.9592925 2.1288193 2.0464749 0.9405879 0.7665892 0.7380979 0.7329533 0.1080706 2.0089968 1.8740372 0.7221996 0.7345994 0.0000000 0.9448640 0.7236690 2.0026944 2.0755269 1.5578061 1.6550343 1.8321802 1.8698587 1.9061552 2.4110416 1.4194062 2.0912348 1.8154655 1.5183488 1.7933631 1.4879805 1.8351691 1.3149510 1.7895179 2.7709916 2.0192536 1.6019825 1.9003096 1.6897867 1.2381144 1.7209388 2.6970788 1.9515680 2.4322352 1.8206045 1.2317285 1.2317285 1.3049370 2.2620037 2.1423571 1.5958600 1.9103966 1.9105258 1.5781415 1.7514877 1.7126510 1.6680174 2.0492349 1.9684882 1.6163757 1.9241858 1.9238824 2.1192377 2.1493435 2.1247162 1.1188390 2.1556318 1.9704374 1.1188390 1.0985943 2.0609421 1.8679077 1.9396570 0.8015947 1.0049401 2.0063769 1.6150237 0.7645151 2.4929675 2.9689572 2.6336893 2.0395892 2.6088722 2.7873449 2.0938571 1.6995069 2.4219932 2.3450816 2.4120585 1.9824255 2.6744281 1.8593905 2.6145872 0.1245079 0.6872120 
XP_030719666.1_carbonic_anhydrase_7_isoform_X1_Globicephala_melas                                                    1.7021759 1.7241105 1.9235040 1.6437092 0.1162800 0.8564140 0.8628331 0.8019081 0.9179233 1.6412255 1.7390091 0.9285833 0.8499680 0.9448640 0.0000000 0.8595407 1.6581713 1.8418624 1.3600352 1.5226615 1.6777595 1.6342754 1.5870128 2.1898658 1.2747012 1.7956666 1.7015035 1.1912195 1.6648161 1.5640897 1.6407407 1.3642243 1.5726209 2.9518957 1.7265161 1.3845139 1.6358358 1.5144222 1.2344832 1.6030746 2.8569103 1.7190566 2.0573060 1.3687967 1.0562420 1.0562420 1.4158645 1.9823089 2.1570294 1.3624060 1.5911419 1.5019633 1.3834324 1.5450541 1.3467684 1.6412175 1.6613512 1.8254176 1.5099314 1.7567275 1.8105590 1.7537599 1.9971241 1.8478938 0.4810579 1.7705605 1.6124597 0.4810579 0.4783633 1.7303138 1.7625690 1.5640377 0.7013002 0.2810154 1.9835078 1.7706207 0.8107643 2.2042998 2.9665059 2.5991958 2.0671576 2.5178427 2.9301773 2.4442235 1.3780471 2.0721485 2.3483511 2.3156451 2.0896741 2.6610409 1.9901665 2.5747805 0.9027295 0.8163706 
XP_030695089.1_carbonic_anhydrase_13_Globicephala_melas                                                              1.8621994 1.8473435 1.9856032 2.1361592 0.8471162 0.7253215 0.0500635 0.6892001 0.7221214 1.9638060 1.8340984 0.6875960 0.0040438 0.7236690 0.8595407 0.0000000 1.9622292 1.9729327 1.4554268 1.6408531 1.6867311 1.7801816 1.6794604 2.2344603 1.3516712 1.9721681 1.6989509 1.2527387 1.7587238 1.4667456 1.8289855 1.3181344 1.7761866 2.7271648 1.6796973 1.6467368 1.7296627 1.6804377 1.1950053 1.6999459 2.6610384 2.0426317 2.1797275 1.7675776 0.9707071 0.9707071 1.3271764 2.2498786 2.1736864 1.3156085 1.8345981 1.6932930 1.3138370 1.6743537 1.4812264 1.4077500 1.8418103 2.0018188 1.5249343 1.8997614 1.9547915 1.9824616 1.9134994 2.2450677 0.8863401 1.9585143 1.9867591 0.8863401 0.8815535 1.7748239 1.6849601 1.7965203 0.5396830 0.8794885 1.9013215 1.6600583 0.6302525 2.5677700 2.7826050 2.6953035 2.1085326 2.4761564 2.9501435 2.6090112 1.4737407 2.4930117 2.2543856 2.3364632 1.9872298 2.7944651 1.6129154 2.1659588 0.7210327 0.6474943 
XP_060145442.1_carbonic_anhydrase_6_Globicephala_melas                                                               1.7368332 1.7690390 1.5072222 0.4480273 1.7311851 1.8875593 1.8715924 2.0785494 2.0375000 0.0079611 1.4845627 1.9447225 1.9549273 2.0026944 1.6581713 1.9622292 0.0000000 1.4367141 2.2464099 1.6648511 1.8121396 1.7480711 1.8455038 2.6430320 2.3460938 2.4181376 1.9368518 2.0329785 1.9533548 2.4448261 1.8852225 2.1486507 1.8179294 3.2176859 2.1871699 1.6563464 2.0286336 1.8560657 1.9640637 1.9541922 3.2478514 2.5486517 2.4150607 1.9064152 2.0423334 2.0423334 2.1123849 1.8874542 2.1969091 2.3387303 1.9531340 2.0591764 2.3367191 1.8977985 1.7582004 2.4680219 1.9216765 2.1661152 2.5506949 2.0444120 2.1461631 1.9364993 2.0335392 2.3173929 1.9394976 1.8305175 1.9838675 1.9394976 1.9192096 0.8690869 1.5012138 1.3741736 1.8647647 1.8237239 1.9681932 1.5085605 1.8542652 2.5892955 3.1046541 2.5540800 2.3052309 2.5780924 2.7484468 2.4785463 1.5707666 2.4197023 2.6586161 2.8474998 2.1832390 3.0933901 2.2640027 2.6999019 1.9751095 1.8314495 
XP_060156760.1_carbonic_anhydrase_9_isoform_X2_Globicephala_melas                                                    2.1036219 2.1212587 0.1281508 1.4765706 1.7834610 2.0613465 1.9019306 1.9930951 2.0499548 1.4113912 1.3015159 2.0317037 1.9790682 2.0755269 1.8418624 1.9729327 1.4367141 0.0000000 1.9454462 1.9824780 1.9027233 1.9369665 1.7695608 2.8950772 2.0006897 2.4174925 1.8681209 2.0018954 2.1327456 2.3600221 2.0088465 2.1065166 1.8452775 3.6248795 2.2286032 1.8822078 1.8548306 1.9418136 1.8696945 1.9971044 3.4209015 2.5122587 2.5637755 1.7306506 1.8926185 1.8926185 2.2177510 2.1744243 2.3352780 2.3996854 1.8921154 2.0248870 2.4162603 2.1342083 1.7766188 2.4073153 2.2400588 2.0557126 2.1266349 2.0262749 1.8587657 2.2666879 2.1141842 2.4775686 2.0690982 1.9887429 1.6486185 2.0690982 2.0734834 1.3737802 1.4865806 1.2213871 1.9055737 1.9533979 1.8411140 1.2447970 1.9535255 2.5623348 3.1045262 2.7453810 2.4397599 2.8347243 3.2769914 2.6333276 1.9129573 2.4100283 2.8115039 2.8066114 2.5487101 2.9817202 2.9282131 3.1476294 2.0471917 1.8471281 
ANJ59758.1_alpha_carbonic_anhydrase_3_Corallium_rubrum                                                               2.1062962 2.1233759 2.1589657 2.3647860 1.2516558 1.3492939 1.4173219 1.3025616 1.5112234 2.2409616 2.0508687 1.4362930 1.4538810 1.5578061 1.3600352 1.4554268 2.2464099 1.9454462 0.0000000 1.8299172 1.9012251 1.9909248 2.1527453 2.3100877 0.5710854 1.7019485 1.9070339 1.2152985 1.8807505 1.1720767 1.9859114 1.0642600 1.9173565 3.2596095 1.9659339 1.5990406 1.8335097 2.1146179 1.1102291 1.7136396 3.4597082 2.5125243 2.5645430 1.7898825 1.3226924 1.3226924 1.5886634 2.1648234 2.2033081 1.3105499 1.8868571 1.9991045 1.3576182 2.0727894 1.6779734 1.8393683 1.5239342 1.9352481 1.6660770 1.8793065 1.8168023 2.0975560 2.1560338 2.4325285 1.3233645 2.1817653 2.0743479 1.3233645 1.3217356 2.2792005 1.9832246 2.1086991 1.3079671 1.3006804 2.4181910 2.0646086 1.2868069 2.4454688 3.0547217 2.7650645 2.6012875 2.8704450 2.9564919 2.5343068 1.4204638 2.1820211 2.1853942 2.8193291 2.3536827 3.2327791 2.0467481 2.8574019 1.5984101 1.3628930 
ANJ59760.1_alpha_carbonic_anhydrase_5_Corallium_rubrum                                                               1.7806012 1.7690562 1.9881462 1.4499226 1.4344477 1.6308486 1.6217159 1.5630792 1.6457156 1.6560252 1.3893803 1.7381865 1.6170695 1.6550343 1.5226615 1.6408531 1.6648511 1.9824780 1.8299172 0.0000000 1.1341366 1.1894377 1.3439863 2.3777088 1.6320929 1.9974951 1.2488412 1.3863459 1.7479734 1.7084836 1.2111565 1.4880625 1.1473270 3.3706912 1.6872306 1.6904852 1.3406333 1.5513233 1.3597610 1.1403596 3.5422673 1.9465666 2.0580123 1.3919860 1.5254137 1.5254137 1.4828630 1.9297252 1.6361865 1.7483195 1.5419639 1.3819480 1.8113222 1.5238999 1.2662923 2.0425520 1.5661839 1.7510052 1.7737506 1.8273276 1.6145365 1.7557788 2.0949826 1.7676259 1.5618007 1.6601911 1.4541197 1.5618007 1.5474687 1.6234304 1.6198476 1.5088139 1.5751817 1.5054801 1.9049101 1.4628263 1.6528175 2.0844675 2.3866491 2.2056756 2.0778288 2.2407782 2.4343323 2.4159469 1.4489196 1.9644815 2.1157452 2.1636467 2.0095377 2.2925942 1.8674836 2.5912080 1.6767150 1.6810711 
ANJ59761.1_alpha_carbonic_anhydrase_6_Corallium_rubrum                                                               1.8674207 1.9035016 1.8533805 1.8991658 1.7288660 1.6992133 1.5897096 1.7304559 1.7886656 1.8029053 1.6293661 1.6332660 1.6851720 1.8321802 1.6777595 1.6867311 1.8121396 1.9027233 1.9012251 1.1341366 0.0000000 1.2125955 0.9989809 2.0588611 1.9439988 2.1969736 1.4579648 1.6095241 1.7237986 2.0695638 1.4920601 1.7310143 1.4483700 3.0406284 1.3749360 1.5835161 1.5404618 1.6072858 1.6540843 1.5656346 3.1839745 2.1305898 2.1516428 1.7457119 1.5877195 1.5877195 1.8989656 1.8533855 1.8119443 1.8203997 1.4927181 1.6481197 1.8401383 1.7043865 1.4942283 2.2121426 1.6482851 1.8751477 2.1090853 1.6885794 1.5860848 1.9449952 1.9010068 2.1404599 1.7380199 1.9863149 1.7983540 1.7380199 1.7144270 1.5913825 1.6990538 1.6478709 1.5789583 1.7000757 2.1325692 1.6246920 1.8076894 2.5051701 2.7223871 2.5183865 2.0576183 2.3686232 2.2077962 2.3379431 1.4422522 2.3084977 2.5268443 2.3969108 2.1050817 3.0848683 2.3786758 2.3811630 1.8280744 1.6999184 
ANJ59759.1_alpha_carbonic_anhydrase_4_Corallium_rubrum                                                               1.7781791 1.7973866 1.9723711 1.8257130 1.6788874 1.7496618 1.7900776 1.6373221 1.8853235 1.7320850 1.6455562 1.7684744 1.7792865 1.8698587 1.6342754 1.7801816 1.7480711 1.9369665 1.9909248 1.1894377 1.2125955 0.0000000 0.7357720 2.3766960 2.0028755 2.0818455 1.6034751 1.5086439 1.8506876 1.9853149 1.5933097 1.8659046 1.4815306 3.3504641 1.9128731 2.2281131 1.6911587 1.6115677 1.6699596 1.6905102 3.3453874 2.5273307 2.5872929 1.6363266 1.5926323 1.5926323 1.6968824 2.0036793 1.9987804 2.0937488 1.7907366 1.8095466 2.0207777 1.8963419 1.6336766 2.3417134 1.8362145 1.9449110 2.0706423 2.0624171 1.9579509 2.0465413 2.3966456 2.0389138 1.7548828 2.0731187 2.0575553 1.7548828 1.7432881 1.7565973 1.6339647 1.6701941 1.7338938 1.8177827 2.1121284 1.7174761 1.7724611 2.4980945 2.8080907 2.5386764 2.4004295 2.5816965 2.5455725 2.1872796 1.6526753 2.2616770 2.3838056 2.8470455 2.3341505 2.8481553 2.7499148 2.9532200 1.9459684 1.8263396 
XP_028416402.1_carbonic_anhydrase_12-like_Dendronephthya_gigantea                                                    2.0678432 2.0678432 1.7210050 1.6060103 1.5883067 1.7439345 1.6853731 1.7313644 1.9644183 1.8378993 1.4342451 1.9572057 1.6407969 1.9061552 1.5870128 1.6794604 1.8455038 1.7695608 2.1527453 1.3439863 0.9989809 0.7357720 0.0000000 2.2833044 2.1019988 2.0236741 1.8247510 1.6961973 1.9045328 2.1205781 1.8448206 1.8555853 1.7276597 2.6305845 1.8199566 1.4677236 1.9388835 1.6962715 1.7502322 1.8389370 2.6593530 2.2992238 2.4426588 1.7907049 1.8376844 1.8376844 1.7593930 2.0036932 1.7287417 1.7924792 1.6809667 1.7752601 1.8041636 1.7979656 1.6777054 1.7765249 2.3478844 2.0245499 1.9360302 2.0226527 2.0383879 1.7213980 2.3434830 2.0686387 1.7975199 1.9774206 2.0744829 1.7975199 1.8098189 1.5972811 1.2089012 1.4942152 1.5910943 1.8567576 2.1787253 1.5606743 1.7902138 2.8566276 2.9865395 2.7642410 2.3620417 2.4706104 2.8815538 2.1170670 1.7972441 2.5934597 2.5503758 2.6161470 2.0615536 2.9168195 1.8990663 2.8466735 2.1676149 1.7848408 
XP_046848218.1_carbonic_anhydrase_1-like_Xenia_sp._Carnegie-2017                                                     2.6491826 2.6892196 2.8393159 2.4252817 2.1948578 2.2450991 2.2574671 2.2878332 2.4343064 2.5987416 2.8467182 2.0944539 2.2344603 2.4110416 2.1898658 2.2344603 2.6430320 2.8950772 2.3100877 2.3777088 2.0588611 2.3766960 2.2833044 0.0000000 2.1611169 2.7472079 2.4321690 2.1368027 1.5245599 2.6309690 2.6112082 2.6037291 2.5596512 2.9915805 1.4505767 2.9825815 2.3603813 2.2592916 2.5837307 2.3329999 2.9708348 2.4032618 2.0132488 2.3789160 2.4641902 2.4641902 2.5873151 2.4795087 2.5841761 2.1575310 2.3727092 2.4068198 2.2108182 2.4163053 2.0627435 2.5397048 2.1520795 2.6009788 2.5030207 2.2760532 2.7127362 2.5129209 2.6340407 2.7654529 2.2659942 2.7686652 2.9590474 2.2659942 2.2736178 2.7640881 2.3827613 2.6971450 2.1273270 2.2194533 2.8929066 2.7626403 2.2570949 2.7029213 2.9100746 2.5658596 2.3131853 2.4838574 2.8990578 2.2708969 1.9702012 2.2579933 2.3280929 2.5555570 2.2361622 2.7389070 2.3020980 2.1776588 2.5042187 2.3283607 
XP_046839912.1_carbonic_anhydrase_2-like_Xenia_sp._Carnegie-2017                                                     1.9573027 1.9359929 2.1338758 2.2886821 1.1804905 1.2961984 1.3397152 1.3148694 1.3894584 2.3266163 2.0320463 1.4030782 1.3515865 1.4194062 1.2747012 1.3516712 2.3460938 2.0006897 0.5710854 1.6320929 1.9439988 2.0028755 2.1019988 2.1611169 0.0000000 1.7602924 1.8816510 1.3055572 1.7096259 1.2999803 1.8682687 1.1704057 1.8258541 3.3667490 2.0034098 1.8397246 1.7053135 2.1237861 1.2133151 1.7357937 3.4128337 1.9985643 2.2347216 1.7012621 1.3158709 1.3158709 1.5349483 2.4372033 2.1216861 1.3239852 1.8296679 1.9325567 1.3341100 1.9115643 1.7052403 1.9542775 1.6729648 1.9002368 1.5682090 1.8648732 1.8363222 2.0105552 2.1055508 2.0177925 1.1898864 2.1956438 1.9478884 1.1898864 1.1613973 2.2530001 2.0442456 1.9302001 1.2188249 1.2455648 2.3827052 2.0616842 1.2733136 2.0998364 2.9519273 2.3829424 2.2846113 2.8107879 3.0128159 2.8226514 1.4203000 2.0079514 2.0949611 2.2176189 2.2369854 3.1394843 1.9345927 2.9085232 1.4875224 1.3639751 
XP_031554974.1_carbonic_anhydrase_1-like_Actinia_tenebrosa                                                           1.9808730 2.0167584 2.5314621 2.3001310 1.6692515 1.7966491 1.9135039 1.8531240 2.0497951 2.3784674 2.3540826 1.9436012 1.9705279 2.0912348 1.7956666 1.9721681 2.4181376 2.4174925 1.7019485 1.9974951 2.1969736 2.0818455 2.0236741 2.7472079 1.7602924 0.0000000 1.8921351 1.7222785 1.9385487 2.0598688 2.3154028 1.7925528 2.2889146 3.5799497 2.1159075 1.7826851 2.1182785 2.1223596 1.7714465 2.1696821 3.4959329 2.5263452 2.8990903 2.1167097 1.8951641 1.8951641 1.8422603 2.4045180 2.4242015 1.8135165 2.3796219 2.4671672 1.8088161 2.6144675 2.2978600 1.9912476 2.1557895 2.0887533 2.1291716 2.1589243 2.0778060 2.3583711 2.1953351 2.4451004 1.9145316 2.3239783 2.0606907 1.9145316 1.9118489 2.2968038 2.4958666 2.4029986 1.8995889 1.9194060 2.4095223 2.3709143 1.8485893 2.5610342 2.9533129 2.8209660 2.8736744 2.6681405 3.4461105 3.0723995 1.8269848 2.4291180 2.8584643 2.8956561 2.3124745 2.6564849 2.1565901 2.6009482 2.1628488 1.8735524 
XP_031556903.1_carbonic_anhydrase_2-like_Actinia_tenebrosa                                                           1.8060950 1.8207747 1.9699684 1.9756606 1.6033948 1.6786683 1.7262782 1.6069070 1.7159806 1.9384553 1.8532919 1.6414551 1.6815466 1.8154655 1.7015035 1.6989509 1.9368518 1.8681209 1.9070339 1.2488412 1.4579648 1.6034751 1.8247510 2.4321690 1.8816510 1.8921351 0.0000000 1.6854469 1.4182940 2.0482098 1.1922436 1.7935399 1.1008923 2.9208154 1.6511227 1.4289486 1.1209533 1.8089229 1.7296698 1.2626458 3.1006552 2.0600595 2.1419914 1.3258003 1.7236784 1.7236784 1.7892525 2.1969210 1.8351601 1.9782070 1.3773926 1.3686293 2.0077593 1.4150983 1.2920737 2.1338424 1.4992244 1.8223298 2.1769978 1.6920976 1.8319177 1.9563889 2.0981309 1.8392847 1.7937722 1.6111021 1.6460552 1.7937722 1.7890474 1.6455987 1.7532730 1.7455550 1.4785288 1.6556053 1.8255382 1.8475763 1.5952780 1.9570430 2.2543797 2.0877217 2.2318499 2.8195936 2.4815075 2.4409718 1.5487938 2.1548784 2.2513934 2.6330808 1.9119280 2.2797182 2.1113820 2.5313538 1.8442605 1.5336146 
AAD32675.1_carbonic_anhydrase_Anthopleura_elegantissima                                                              1.9087772 1.9208565 2.0185103 2.0205438 1.1031781 1.2150835 1.2624327 1.2087845 1.4783710 2.0281905 1.9962718 1.2888547 1.2513227 1.5183488 1.1912195 1.2527387 2.0329785 2.0018954 1.2152985 1.3863459 1.6095241 1.5086439 1.6961973 2.1368027 1.3055572 1.7222785 1.6854469 0.0000000 1.8251621 1.3304335 1.8318512 1.1610379 1.6918172 3.1313571 1.7108066 1.8850148 1.6138382 1.9413823 1.1258750 1.6125465 3.3568539 2.1261373 2.4455395 1.7551091 0.9903886 0.9903886 1.3048878 2.0132401 2.3167187 1.2381696 1.6662796 1.5545043 1.2831730 1.5429848 1.3484953 1.4931873 1.7704410 1.8275446 1.4008108 1.7727281 1.7460371 1.9060964 1.9295755 2.2578392 1.0870570 1.9275937 2.0948494 1.0870570 1.1039054 2.1480136 1.9500749 1.8960284 1.1784976 1.1433042 1.9891923 1.7860497 1.1805569 1.9634660 2.7275264 2.5112094 2.1061355 2.3997792 2.8182295 2.0274952 1.4812472 2.0479624 2.2581278 2.2278083 2.0355319 2.5351032 2.3493862 2.4554472 1.4873459 1.2559412 
KAK2554129.1_Carbonic_anhydrase_7_Acropora_cervicornis                                                               1.9759773 1.9772994 2.2528992 2.1551418 1.6271763 1.7373744 1.7776559 1.6819201 1.7733347 1.9606388 2.0108784 1.7361898 1.7376620 1.7933631 1.6648161 1.7587238 1.9533548 2.1327456 1.8807505 1.7479734 1.7237986 1.8506876 1.9045328 1.5245599 1.7096259 1.9385487 1.4182940 1.8251621 0.0000000 2.3073257 2.0004079 1.9275440 1.8651041 2.9583054 1.4054797 1.5941853 1.6650560 1.7577788 1.8941375 1.7633607 2.9673826 1.9000267 2.1730590 1.7703615 1.7193527 1.7193527 1.5138523 2.2085635 1.8212121 1.7926361 1.8250234 1.8254327 1.8042686 1.8886389 1.6931531 2.0909696 1.8819811 2.0420295 1.7825053 2.0519324 2.0486011 2.0146434 1.7293521 2.0007206 1.8397215 1.9455538 2.0215585 1.8397215 1.8340826 1.9013388 1.9013531 1.9272464 1.6463261 1.6734029 2.3193897 1.8851065 1.7073215 2.1658137 2.7332485 2.3095557 2.2477782 2.2696660 2.9484129 2.3155600 1.5210111 1.8005050 2.2156135 2.2728492 1.6973849 2.2329111 1.5530940 1.8322721 1.8290156 1.5274071 
KAK2563709.1_Carbonic_anhydrase_2_Acropora_cervicornis                                                               1.9313521 1.9080521 2.3704423 2.3840252 1.4609203 1.3604596 1.4261848 1.2518435 1.4471982 2.4631111 2.0108629 1.5328557 1.4649406 1.4879805 1.5640897 1.4667456 2.4448261 2.3600221 1.1720767 1.7084836 2.0695638 1.9853149 2.1205781 2.6309690 1.2999803 2.0598688 2.0482098 1.3304335 2.3073257 0.0000000 2.0438598 0.0663230 1.9419537 3.2898261 2.0401599 2.1079740 1.9917802 2.1238218 0.4985887 1.9297733 3.3232818 2.4260080 2.6483997 2.0355136 1.5210681 1.5210681 1.9065517 2.4769975 2.4855696 1.6275068 2.1048232 1.9929848 1.6090789 1.9816866 1.7874038 2.1251002 2.0512963 2.3227558 1.7058434 2.2251055 2.3998916 2.1144893 2.2619916 2.6660537 1.5494426 2.3354132 2.2474231 1.5494426 1.5519424 2.4094665 2.3216454 2.4860557 1.3909708 1.3369595 2.4730162 1.9600459 1.4139203 2.2780643 3.1580657 2.9604562 2.4455391 2.9131456 3.4598042 3.5690187 1.9257696 2.3857501 2.4572754 3.0393893 2.5385284 3.3083810 2.9302602 3.1593248 1.5138889 1.4997714 
KAK2574136.1_Carbonic_anhydrase_Acropora_cervicornis                                                                 1.8190857 1.8367815 2.1283172 1.8715750 1.6631951 1.8924490 1.8443294 1.8171650 1.8631667 1.8747486 1.8271500 1.8263885 1.8160133 1.8351691 1.6407407 1.8289855 1.8852225 2.0088465 1.9859114 1.2111565 1.4920601 1.5933097 1.8448206 2.6112082 1.8682687 2.3154028 1.1922436 1.8318512 2.0004079 2.0438598 0.0000000 1.9616121 0.0429004 3.3432226 1.9292851 1.7390192 1.0525131 1.5962785 1.7817525 1.1214074 3.3096827 2.5362605 2.2956590 1.7685238 1.7079791 1.7079791 2.1771444 2.4355710 2.3368652 2.1182141 1.5504261 1.5541268 2.1111300 1.6193612 1.3601590 2.8534453 1.7329398 1.7389704 2.0411617 1.7285458 1.6395835 2.0933047 2.4852430 2.1717468 1.9843258 1.7404206 1.4725311 1.9843258 1.9707267 1.9061535 1.9854450 1.7144365 1.6087954 1.8453769 1.8314138 1.8523950 1.8483987 2.0395638 2.5122796 2.2528293 2.2849410 2.6991464 2.7367036 3.1519355 1.7866802 2.3932618 2.3768277 2.9073361 2.1039556 2.9889835 2.3459233 2.9656471 1.8441760 1.6427802 
XP_029190657.1_carbonic_anhydrase_2_Acropora_millepora                                                               1.8715425 1.8518515 2.1289850 2.0440951 1.3038515 1.2065024 1.2783235 1.1344939 1.2742004 2.1621918 1.9036331 1.3127221 1.3166233 1.3149510 1.3642243 1.3181344 2.1486507 2.1065166 1.0642600 1.4880625 1.7310143 1.8659046 1.8555853 2.6037291 1.1704057 1.7925528 1.7935399 1.1610379 1.9275440 0.0663230 1.9616121 0.0000000 1.7626217 3.1277151 1.7990972 1.4324694 1.8101896 1.8363398 0.4128385 1.7639449 3.1114290 2.3195449 2.4640236 1.8264609 1.2863965 1.2863965 1.6250343 2.1103108 2.1333696 1.4470264 1.7613815 1.6473625 1.4226658 1.6208463 1.4192742 1.7913284 1.8411548 1.9876518 1.5593836 2.0375803 2.0448268 1.9470304 2.0400536 2.4461540 1.3493348 2.0214984 1.9949883 1.3493348 1.3309064 2.0259190 2.0827981 2.2147373 1.2545207 1.2052085 2.1651812 1.8771877 1.2745234 2.1043876 2.7435026 2.7494008 2.1909340 2.5691574 3.1173079 2.4494756 1.7522249 1.9990750 2.1456814 2.6140731 2.2116209 2.6174479 2.2839267 2.6940033 1.3384456 1.3254244 
XP_029191118.2_carbonic_anhydrase_Acropora_millepora                                                                 1.7145387 1.7303362 1.9503505 1.7897356 1.6184975 1.7717650 1.7903570 1.6750679 1.8328021 1.8082497 1.7137032 1.7121177 1.7563670 1.7895179 1.5726209 1.7761866 1.8179294 1.8452775 1.9173565 1.1473270 1.4483700 1.4815306 1.7276597 2.5596512 1.8258541 2.2889146 1.1008923 1.6918172 1.8651041 1.9419537 0.0429004 1.7626217 0.0000000 3.2477317 1.7662489 1.5713072 0.9987417 1.5599436 1.5689070 1.0787015 3.2178808 2.4493751 2.1629274 1.6373017 1.6355710 1.6355710 1.9701962 2.2928404 2.2294903 2.0313503 1.5473049 1.5572039 2.0249557 1.6597005 1.3915259 2.7279520 1.6648195 1.6701185 1.9208888 1.6424985 1.6209162 1.9379014 2.3326662 2.0981593 1.9240797 1.6743970 1.4441301 1.9240797 1.9082419 1.8186881 1.8712366 1.5994636 1.5305624 1.7816990 1.7928130 1.7521447 1.7330745 2.0739545 2.5522202 2.2706989 2.1804070 2.7134736 2.8830254 2.8427686 1.6148060 2.2392784 2.2131406 2.6954920 2.1332781 2.8512119 2.1970602 2.8822515 1.7995568 1.5865702 
XP_027038541.1_carbonic_anhydrase_3-like_Pocillopora_damicornis                                                      3.7620975 3.8216695 4.1002090 3.2529222 2.8602241 2.6203639 2.7484062 2.6311068 2.7883853 3.2604610 3.2418388 3.0338327 2.7732966 2.7709916 2.9518957 2.7271648 3.2176859 3.6248795 3.2596095 3.3706912 3.0406284 3.3504641 2.6305845 2.9915805 3.3667490 3.5799497 2.9208154 3.1313571 2.9583054 3.2898261 3.3432226 3.1277151 3.2477317 0.0000000 2.7371472 3.1537480 3.3433814 3.0757921 2.8678437 2.8335962 0.1717803 3.1161993 3.0694118 3.2242685 3.0552262 3.0552262 3.0664483 3.3265083 3.4376649 2.7814286 3.2447121 3.3773937 2.8912114 3.2829799 2.5686395 2.9132773 3.1789044 3.3180927 3.2785372 3.4885087 3.4714757 3.3957671 3.2555554 3.8162398 3.1248465 3.4472339 3.5515383 3.1248465 3.0934460 3.7396532 3.0211651 2.9814929 2.6186306 2.7366720 3.2447920 3.4332251 2.5739035 4.3944401 4.5058798 3.9583537 3.8433675 4.0299365 4.0963600 3.7441874 2.5586338 4.2098103 3.7473882 3.9368276 2.6873499 5.1167597 2.4996991 3.1461322 2.8391770 2.8510014 
XP_027055191.1_carbonic_anhydrase_2-like_Pocillopora_damicornis                                                      1.8585848 1.8659587 2.2406329 2.0051764 1.7441682 1.5854793 1.6374507 1.6679961 1.9917744 2.1693222 2.0784831 1.7525914 1.6733664 2.0192536 1.7265161 1.6796973 2.1871699 2.2286032 1.9659339 1.6872306 1.3749360 1.9128731 1.8199566 1.4505767 2.0034098 2.1159075 1.6511227 1.7108066 1.4054797 2.0401599 1.9292851 1.7990972 1.7662489 2.7371472 0.0000000 1.9729624 1.7058760 1.6404420 1.7972702 1.7962023 2.7132299 2.1648963 2.0636237 1.7445891 1.5623061 1.5623061 1.8818512 1.9480100 1.9380887 1.6589191 1.7861172 1.7980788 1.7115620 1.9027006 1.7468176 2.2101220 1.7319982 2.2029411 1.7259288 1.9852657 2.0881904 2.1574789 1.9410175 2.2579201 1.9317286 1.8733267 2.0527657 1.9317286 1.9155214 2.0071004 2.2581530 1.9476499 1.7167212 1.7564557 2.1407717 2.1113765 1.6888528 2.5258632 2.8098003 2.5495494 1.8910169 2.3604741 3.1287499 2.2430627 1.5890389 2.2423016 2.2445476 2.3862185 1.7768218 2.2472869 1.7345090 1.9149836 2.0243634 1.7951238 
AHZ61699.1_alpha_carbonic_anhydrase                                                                                  1.6608489 1.6608489 1.9865172 1.9001756 1.4897176 1.3991937 1.6574296 1.4308884 1.5991931 1.6558995 1.7934792 1.7021637 1.6467368 1.6019825 1.3845139 1.6467368 1.6563464 1.8822078 1.5990406 1.6904852 1.5835161 2.2281131 1.4677236 2.9825815 1.8397246 1.7826851 1.4289486 1.8850148 1.5941853 2.1079740 1.7390192 1.4324694 1.5713072 3.1537480 1.9729624 0.0000000 1.4920279 0.4130912 1.5342629 1.6947550 2.9993857 2.2106750 2.4149386 1.5522985 1.3503420 1.3503420 1.8589721 1.7402270 1.5014016 1.9038681 1.5376993 1.5856961 1.9673648 1.7151165 1.2600061 1.8773608 1.8171618 1.4357963 2.0642644 1.7577865 1.5489101 1.5362775 2.2160533 2.2412785 1.4795930 1.4302691 1.2640696 1.4795930 1.4494238 1.6107063 1.6033038 1.5812635 1.4126116 1.4352743 1.3917700 1.7981622 1.5187420 2.7780770 2.6992227 2.5926161 2.2967922 2.6700564 3.3397653 1.6005571 1.4985769 2.5139738 2.3227820 3.3713865 2.3263846 3.7780833 2.8763945 2.7958461 1.6209552 1.4884082 
XP_020608763.1_carbonic_anhydrase_1-like_Orbicella_faveolata                                                         1.8693933 1.8922699 1.8534919 2.0826355 1.5411922 1.7108874 1.7012991 1.7295307 1.8002127 2.0105551 1.8714688 1.8643267 1.7090338 1.9003096 1.6358358 1.7296627 2.0286336 1.8548306 1.8335097 1.3406333 1.5404618 1.6911587 1.9388835 2.3603813 1.7053135 2.1182785 1.1209533 1.6138382 1.6650560 1.9917802 1.0525131 1.8101896 0.9987417 3.3433814 1.7058760 1.4920279 0.0000000 1.8697034 1.6659485 0.9832024 3.3340537 2.1195507 2.0745791 1.6948582 1.6610328 1.6610328 1.6449540 2.0996288 1.7808328 1.8823209 1.5025727 1.5511226 1.9321175 1.6199460 1.4702881 2.3032055 1.5471137 1.8951092 1.9435418 1.7645173 1.8538505 1.9135845 2.0680408 1.7584633 1.6585586 1.5472008 1.6434747 1.6585586 1.6421196 1.7593006 1.8864538 1.5221474 1.7334247 1.7418398 1.7141821 1.8566296 1.7581329 2.2931984 2.5494220 2.3565844 2.3497545 2.5788405 2.8840758 2.5381552 1.4138535 2.2768726 2.2186682 2.5748302 1.6101682 2.3397246 1.8035057 2.3587177 1.9244815 1.6037926 
ACA53457.1_alpha_carbonic_anhydrase_Stylophora_pistillata                                                            1.6152548 1.6319007 1.9964884 1.9486196 1.5223646 1.7337346 1.6846610 1.6996155 1.7331998 1.8464363 1.6745912 1.7190696 1.7031036 1.6897867 1.5144222 1.6804377 1.8560657 1.9418136 2.1146179 1.5513233 1.6072858 1.6115677 1.6962715 2.2592916 2.1237861 2.1223596 1.8089229 1.9413823 1.7577788 2.1238218 1.5962785 1.8363398 1.5599436 3.0757921 1.6404420 0.4130912 1.8697034 0.0000000 1.7859665 1.6280298 3.0917274 2.1964206 2.1616581 1.6863377 1.5609657 1.5609657 1.8613698 1.9498660 1.7889278 2.0097557 1.6055895 1.8191738 2.0318468 1.8562532 1.5778422 2.1990029 1.8151702 1.9086547 1.8048211 1.8370551 1.7455341 1.7533534 2.1548745 2.2524418 1.5528871 1.7260510 1.6409147 1.5528871 1.5478609 1.9924511 1.7984063 1.5348931 1.5923375 1.5800263 1.8946624 1.6992665 1.7849629 2.1284728 2.3760174 2.4092845 2.0724785 2.7213998 3.3619970 2.0597052 1.6600224 2.2120427 2.3683573 2.5641232 2.2312915 2.8995741 2.1201301 2.7422678 1.7376137 1.7714518 
ANJ59763.1_alpha_carbonic_anhydrase_3_Stylophora_pistillata                                                          1.8021985 1.8063478 1.7874245 1.8573376 1.1864973 1.1801644 1.1481465 1.1207651 1.3343689 1.9676057 1.8707893 1.2521639 1.1935763 1.2381144 1.2344832 1.1950053 1.9640637 1.8696945 1.1102291 1.3597610 1.6540843 1.6699596 1.7502322 2.5837307 1.2133151 1.7714465 1.7296698 1.1258750 1.8941375 0.4985887 1.7817525 0.4128385 1.5689070 2.8678437 1.7972702 1.5342629 1.6659485 1.7859665 0.0000000 1.6606807 2.9456521 2.1596829 2.2782412 1.8194017 1.2120850 1.2120850 1.6513498 2.2451706 2.1146650 1.3538161 1.7246505 1.7793137 1.3674240 1.7936927 1.5587078 1.6405011 1.8116372 1.9943494 1.5317573 2.1081190 1.9970111 1.9058552 1.9939643 2.5256448 1.3149161 1.8553588 1.6864001 1.3149161 1.2818164 1.9229982 1.8781224 2.1836238 1.1121949 1.2158451 2.1244428 1.8008869 1.2144869 2.2228915 2.7048765 2.5154896 2.3337937 2.6912910 2.8724083 2.5267130 1.5639649 2.0078601 2.2818486 2.5322670 2.2059469 2.5666558 2.1376231 2.7265912 1.2908352 1.2786563 
ANJ59765.1_alpha_carbonic_anhydrase_5_Stylophora_pistillata                                                          1.5985796 1.6279004 2.1682397 1.8374066 1.5435413 1.7205889 1.6505917 1.6316572 1.6813199 1.9542672 1.7865337 1.7593028 1.6983153 1.7209388 1.6030746 1.6999459 1.9541922 1.9971044 1.7136396 1.1403596 1.5656346 1.6905102 1.8389370 2.3329999 1.7357937 2.1696821 1.2626458 1.6125465 1.7633607 1.9297733 1.1214074 1.7639449 1.0787015 2.8335962 1.7962023 1.6947550 0.9832024 1.6280298 1.6606807 0.0000000 2.7299061 2.1974650 2.2338358 1.7188316 1.5634356 1.5634356 1.8531217 1.8830474 1.6782441 2.0288935 1.5475941 1.5858524 2.0926729 1.6404170 1.4264098 2.0193161 1.6113694 1.9278945 2.0456280 1.8769880 1.8187198 1.7859716 2.0762851 1.9616965 1.7656087 1.7358738 1.7647597 1.7656087 1.7740297 1.7102910 1.8822465 1.6537407 1.7096284 1.6369761 1.6919923 1.8913805 1.6775459 2.1976096 2.7667373 2.2463612 2.1398397 2.1031005 2.2705616 2.2090075 1.3615269 2.2641451 2.2094280 2.5773783 2.0209218 2.9245284 2.0800659 2.4181044 1.7480173 1.6655583 
ANJ59767.1_alpha_carbonic_anhydrase_7_Stylophora_pistillata                                                          3.8887361 3.9517018 3.8575479 3.1786629 2.8062269 2.7291807 2.6582019 2.8039134 2.7148182 3.2904778 3.1969434 3.0398300 2.7050273 2.6970788 2.8569103 2.6610384 3.2478514 3.4209015 3.4597082 3.5422673 3.1839745 3.3453874 2.6593530 2.9708348 3.4128337 3.4959329 3.1006552 3.3568539 2.9673826 3.3232818 3.3096827 3.1114290 3.2178808 0.1717803 2.7132299 2.9993857 3.3340537 3.0917274 2.9456521 2.7299061 0.0000000 3.2364235 3.1277894 3.1010067 3.2361457 3.2361457 3.1989993 3.2328949 3.4249803 2.9320320 3.2535644 3.5221348 2.9074578 3.5024553 2.7450777 2.9086043 2.9999015 3.0678488 3.5140739 3.2815941 3.2171809 3.2988212 3.3689025 3.4105476 3.1097221 3.7217358 3.4041264 3.1097221 3.0786904 3.7740099 3.2048579 2.8835767 2.6614102 2.8066652 3.3384890 3.6098008 2.6811440 4.2537939 4.6529186 3.8584374 3.7060517 3.7127729 4.0549068 3.5567324 2.5999101 3.9519327 3.5129899 3.8937618 2.7715301 4.8888333 2.6033872 3.2153361 2.7615487 2.9154896 
XP_046369681.1_carbonic_anhydrase_2-like_Haliotis_rufescens                                                          2.8468571 2.8503249 2.5859999 2.3660938 1.7279973 1.9762160 2.0654852 1.9288411 1.8930407 2.5419985 2.3740080 1.9868723 2.0436053 1.9515680 1.7190566 2.0426317 2.5486517 2.5122587 2.5125243 1.9465666 2.1305898 2.5273307 2.2992238 2.4032618 1.9985643 2.5263452 2.0600595 2.1261373 1.9000267 2.4260080 2.5362605 2.3195449 2.4493751 3.1161993 2.1648963 2.2106750 2.1195507 2.1964206 2.1596829 2.1974650 3.2364235 0.0000000 1.1793560 2.3527569 1.8913235 1.8913235 2.0600678 2.3778467 2.3731980 2.2080765 2.1411828 2.1314302 2.2357013 2.1549283 1.9182798 2.3556053 2.2386066 2.1147089 2.6104688 2.3363894 2.1877825 2.5147727 2.3701247 2.4588570 1.9594180 2.4550652 2.4409387 1.9594180 1.9536561 2.3866870 2.4232697 2.2814323 1.9992345 1.8306033 2.5471196 2.1621445 2.0155226 2.3089289 2.7220386 2.6340133 2.2238612 2.8583632 3.3261613 2.1879587 2.0906595 2.5212366 2.8937195 2.1607086 2.1678052 2.8787959 2.0911473 2.8914449 1.8748063 1.7658389 
XP_046363888.1_alpha_carbonic_anhydrase_2-like_isoform_X2_Haliotis_rufescens                                         2.6752426 2.7308796 2.6211814 2.4290651 2.0675864 2.0913952 2.0707313 2.3021706 2.2367789 2.4052254 2.5596752 2.2636474 2.1870251 2.4322352 2.0573060 2.1797275 2.4150607 2.5637755 2.5645430 2.0580123 2.1516428 2.5872929 2.4426588 2.0132488 2.2347216 2.8990903 2.1419914 2.4455395 2.1730590 2.6483997 2.2956590 2.4640236 2.1629274 3.0694118 2.0636237 2.4149386 2.0745791 2.1616581 2.2782412 2.2338358 3.1277894 1.1793560 0.0000000 2.1967028 2.1946081 2.1946081 2.5326500 2.4167779 2.3493258 2.4485498 1.9769153 2.1574177 2.4477549 2.2684457 1.9573070 2.7018415 2.0331152 2.3421141 2.4888120 2.2862729 2.1633018 2.5371759 2.4645787 2.5327962 2.1443534 2.3562379 2.3095969 2.1443534 2.1396787 2.5564076 2.3814371 2.4970735 2.2134539 2.1978807 2.6682801 2.4262294 2.3333679 2.3119746 2.4825544 2.6829684 2.2182725 2.8108063 3.4880326 3.0277771 2.0091684 2.5394242 2.5653200 2.6119537 2.6294541 3.3312058 2.5463068 2.9066263 2.3008830 2.2493415 
CCJ09593.1_carbonic_anhydrase_Patella_vulgata                                                                        1.8031731 1.7877308 1.8512486 1.8941711 1.4152911 1.6957722 1.7487631 1.6591744 1.8188698 1.9178631 1.7655402 1.7500304 1.7677224 1.8206045 1.3687967 1.7675776 1.9064152 1.7306506 1.7898825 1.3919860 1.7457119 1.6363266 1.7907049 2.3789160 1.7012621 2.1167097 1.3258003 1.7551091 1.7703615 2.0355136 1.7685238 1.8264609 1.6373017 3.2242685 1.7445891 1.5522985 1.6948582 1.6863377 1.8194017 1.7188316 3.1010067 2.3527569 2.1967028 0.0000000 1.6001159 1.6001159 1.8865878 1.9407649 1.8844268 1.9320634 1.3357319 1.4865788 1.8829198 1.5344665 1.2484849 2.3053334 1.6956182 1.6045903 1.7802156 1.7503231 1.6195326 1.9699231 2.2363922 2.0785736 1.5907099 1.4375216 1.3060508 1.5907099 1.5699206 1.7831600 1.9524169 1.7815098 1.4787859 1.3867018 1.7211946 1.7610494 1.7604007 2.1510805 2.8060468 2.5490945 2.1801249 2.6203144 2.7946985 2.6936589 1.9086833 2.1233982 2.2665579 2.5545767 2.2171830 2.5807043 2.0870421 2.8775851 1.8606762 1.6836441 
XP_050396029.1_carbonic_anhydrase_1_Patella_vulgata                                                                  1.5945663 1.6068975 2.0618366 2.0409197 0.9801283 1.0092497 0.9650761 0.9467861 1.1836010 2.0547299 1.8968486 1.1521732 0.9697600 1.2317285 1.0562420 0.9707071 2.0423334 1.8926185 1.3226924 1.5254137 1.5877195 1.5926323 1.8376844 2.4641902 1.3158709 1.8951641 1.7236784 0.9903886 1.7193527 1.5210681 1.7079791 1.2863965 1.6355710 3.0552262 1.5623061 1.3503420 1.6610328 1.5609657 1.2120850 1.5634356 3.2361457 1.8913235 2.1946081 1.6001159 0.0000000 0.0000010 1.0957375 1.8713610 2.2063758 1.0256872 1.7481929 1.6827527 1.0409576 1.6523960 1.4955159 1.7079299 1.9140151 1.6367392 1.3325974 1.8908909 1.7382974 1.9586318 1.8507206 2.0801870 1.0098451 1.8648289 1.9552627 1.0098451 0.9979488 1.7203192 1.7607659 1.8585227 0.8844480 1.0523736 1.9471415 2.0163206 1.0158931 2.2854705 2.6146054 2.2377468 2.0585040 2.6586626 3.0515610 2.2687663 1.4243971 2.3061977 2.4878538 2.4091997 1.9940112 2.6261079 1.8181348 2.2562000 1.2056099 0.9914755 
XP_050396028.1_carbonic_anhydrase_1_Patella_vulgata                                                                  1.5945663 1.6068975 2.0618366 2.0409197 0.9801283 1.0092497 0.9650761 0.9467861 1.1836010 2.0547299 1.8968486 1.1521732 0.9697600 1.2317285 1.0562420 0.9707071 2.0423334 1.8926185 1.3226924 1.5254137 1.5877195 1.5926323 1.8376844 2.4641902 1.3158709 1.8951641 1.7236784 0.9903886 1.7193527 1.5210681 1.7079791 1.2863965 1.6355710 3.0552262 1.5623061 1.3503420 1.6610328 1.5609657 1.2120850 1.5634356 3.2361457 1.8913235 2.1946081 1.6001159 0.0000010 0.0000000 1.0957375 1.8713610 2.2063758 1.0256872 1.7481929 1.6827527 1.0409576 1.6523960 1.4955159 1.7079299 1.9140151 1.6367392 1.3325974 1.8908909 1.7382974 1.9586318 1.8507206 2.0801870 1.0098451 1.8648289 1.9552627 1.0098451 0.9979488 1.7203192 1.7607659 1.8585227 0.8844480 1.0523736 1.9471415 2.0163206 1.0158931 2.2854705 2.6146054 2.2377468 2.0585040 2.6586626 3.0515610 2.2687663 1.4243971 2.3061977 2.4878538 2.4091997 1.9940112 2.6261079 1.8181348 2.2562000 1.2056099 0.9914755 
XP_046442434.1_carbonic_anhydrase_2-like_Daphnia_pulex                                                               1.8426582 1.8396495 2.3460444 2.0698512 1.2924795 1.2984650 1.3229327 1.3482663 1.2450183 2.1117948 1.8217277 1.3010906 1.3261243 1.3049370 1.4158645 1.3271764 2.1123849 2.2177510 1.5886634 1.4828630 1.8989656 1.6968824 1.7593930 2.5873151 1.5349483 1.8422603 1.7892525 1.3048878 1.5138523 1.9065517 2.1771444 1.6250343 1.9701962 3.0664483 1.8818512 1.8589721 1.6449540 1.8613698 1.6513498 1.8531217 3.1989993 2.0600678 2.5326500 1.8865878 1.0957375 1.0957375 0.0000000 2.2670790 2.1132932 1.0659826 2.0652302 2.0513647 1.0661342 1.9888242 1.7873878 1.5219442 1.7935202 1.8457914 1.3917651 2.0423082 1.9536760 2.2020930 2.2058923 2.0294944 1.3790806 2.2762865 2.0563158 1.3790806 1.3820748 1.9902409 1.8377557 2.1660387 1.4116587 1.5243644 2.1220090 1.8876095 1.3540458 2.5636954 2.8686855 2.7286988 2.3738387 2.6540223 3.2286136 2.4657091 1.4929392 2.5827830 2.6937082 2.4253130 2.1909251 2.2116077 2.0053863 2.6232904 1.2852402 1.2115756 
XP_046447700.1_carbonic_anhydrase_2-like_Daphnia_pulex                                                               2.0206752 2.0584720 2.3465781 1.9477724 1.9719532 1.9608218 2.2592889 1.9840971 2.1674295 1.8918523 1.8737100 2.0053590 2.2572553 2.2620037 1.9823089 2.2498786 1.8874542 2.1744243 2.1648234 1.9297252 1.8533855 2.0036793 2.0036932 2.4795087 2.4372033 2.4045180 2.1969210 2.0132401 2.2085635 2.4769975 2.4355710 2.1103108 2.2928404 3.3265083 1.9480100 1.7402270 2.0996288 1.9498660 2.2451706 1.8830474 3.2328949 2.3778467 2.4167779 1.9407649 1.8713610 1.8713610 2.2670790 0.0000000 1.4208343 2.2559285 1.6819477 1.6773741 2.2553700 1.7865859 1.4947358 2.4983648 1.9877886 2.0588832 2.4752223 1.9462372 1.8144186 1.9888507 2.2347814 2.3860525 2.0117197 2.0316952 1.7534240 2.0117197 1.9677539 1.9346000 1.8969785 1.8783456 2.0807065 2.0369463 1.7744056 2.0369239 1.8923530 2.5684006 2.8581194 2.7880216 2.4768554 2.3870777 3.0600150 2.3798079 1.9309069 2.3856884 2.8080003 2.6836514 2.3896974 3.3630153 2.7130721 2.9053912 2.1778815 1.9375994 
XP_046449480.1_putative_carbonic_anhydrase_3_Daphnia_pulex                                                           2.2373910 2.2019785 2.4121060 2.1320904 2.0618531 2.0875819 2.1536656 2.1037296 2.1387611 2.1872815 2.0491487 2.2148615 2.2040955 2.1423571 2.1570294 2.1736864 2.1969091 2.3352780 2.2033081 1.6361865 1.8119443 1.9987804 1.7287417 2.5841761 2.1216861 2.4242015 1.8351601 2.3167187 1.8212121 2.4855696 2.3368652 2.1333696 2.2294903 3.4376649 1.9380887 1.5014016 1.7808328 1.7889278 2.1146650 1.6782441 3.4249803 2.3731980 2.3493258 1.8844268 2.2063758 2.2063758 2.1132932 1.4208343 0.0000000 2.0562651 1.5134292 1.6541441 2.1275384 1.7361129 1.3863893 2.4060169 1.9142564 2.2314624 2.3714630 2.1929895 2.1526876 1.8629969 2.2907267 2.1232161 2.2647366 2.0003407 1.9124920 2.2647366 2.2385787 2.0345539 2.1606422 1.8930238 2.1444714 2.1671422 1.9275698 1.9134430 2.0346715 2.7250634 2.8580007 2.5294665 2.3347673 2.3944349 2.4582642 2.5496132 1.8881129 2.3647372 2.5355678 2.9456049 2.0569841 2.6149599 1.8510895 2.3004139 2.2361199 2.1898690 
ABV65904.1_carbonic_anhydrase_I_Penaeus_monodon                                                                      2.0001573 1.9818758 2.3847473 2.2283098 1.2744643 1.4212668 1.3157524 1.4421569 1.5200521 2.3329340 1.9840062 1.3340625 1.3141551 1.5958600 1.3624060 1.3156085 2.3387303 2.3996854 1.3105499 1.7483195 1.8203997 2.0937488 1.7924792 2.1575310 1.3239852 1.8135165 1.9782070 1.2381696 1.7926361 1.6275068 2.1182141 1.4470264 2.0313503 2.7814286 1.6589191 1.9038681 1.8823209 2.0097557 1.3538161 2.0288935 2.9320320 2.2080765 2.4485498 1.9320634 1.0256872 1.0256872 1.0659826 2.2559285 2.0562651 0.0000000 1.8732422 1.8544184 0.0335639 1.8650483 1.6442344 1.3242292 2.0775278 2.0327008 1.2340304 2.0222682 2.2403750 2.4244906 2.0147718 2.4828458 1.3462651 2.1034583 2.3850940 1.3462651 1.3362096 2.2652781 2.1486856 2.2378267 1.3193094 1.3148412 2.2235060 2.0408038 1.4434326 2.5757529 2.9923862 2.5624912 2.0269487 2.5207673 2.8907138 2.5194805 1.5621683 2.3020897 2.3405009 2.4647098 2.2528411 2.6616327 2.0847354 2.4455405 1.5643315 1.3532034 
XP_037793614.1_carbonic_anhydrase_1-like_Penaeus_monodon                                                             1.7804349 1.8055999 1.9606545 2.0624835 1.5153579 1.8370454 1.7815263 1.9133911 1.8204469 1.9505704 1.9127618 1.8037160 1.8347977 1.9103966 1.5911419 1.8345981 1.9531340 1.8921154 1.8868571 1.5419639 1.4927181 1.7907366 1.6809667 2.3727092 1.8296679 2.3796219 1.3773926 1.6662796 1.8250234 2.1048232 1.5504261 1.7613815 1.5473049 3.2447121 1.7861172 1.5376993 1.5025727 1.6055895 1.7246505 1.5475941 3.2535644 2.1411828 1.9769153 1.3357319 1.7481929 1.7481929 2.0652302 1.6819477 1.5134292 1.8732422 0.0000000 0.7249069 1.8730822 0.7151521 0.6431052 2.0579050 1.7723336 1.7394118 2.0747801 2.0465463 1.4738733 1.8233966 2.2354680 1.8643470 1.8236497 1.6669337 1.7482825 1.8236497 1.7707105 1.8741266 2.0116932 1.7130596 1.6420463 1.7292438 2.0655344 1.7408670 1.8757003 2.3161335 2.7543270 2.3283091 2.2277398 2.3331305 2.8387534 2.2168783 1.7120793 2.3199364 2.2058856 2.4940585 2.2711582 3.0194527 2.3765188 2.8976407 1.8716701 1.7465246 
XP_037793615.1_carbonic_anhydrase_7-like_Penaeus_monodon                                                             1.9289235 1.9569438 2.0197210 1.9986133 1.4627602 1.7391772 1.6980184 1.7834305 1.8110481 2.0458625 1.9205982 1.8067611 1.6938081 1.9105258 1.5019633 1.6932930 2.0591764 2.0248870 1.9991045 1.3819480 1.6481197 1.8095466 1.7752601 2.4068198 1.9325567 2.4671672 1.3686293 1.5545043 1.8254327 1.9929848 1.5541268 1.6473625 1.5572039 3.3773937 1.7980788 1.5856961 1.5511226 1.8191738 1.7793137 1.5858524 3.5221348 2.1314302 2.1574177 1.4865788 1.6827527 1.6827527 2.0513647 1.6773741 1.6541441 1.8544184 0.7249069 0.0000000 1.8605120 0.1723875 0.1324926 2.0295408 1.6844274 1.7079200 1.9245290 1.7316584 1.7055081 1.8739359 2.3079052 2.0289519 1.7253090 1.7056200 1.6797006 1.7253090 1.7019278 1.7245160 2.0500550 1.8307303 1.6554021 1.5416795 1.7895681 1.8421580 1.7750927 2.1287951 2.8638875 2.0975441 2.2417465 2.4116428 2.7557722 2.3694264 1.7982824 2.3274613 2.4287580 2.4953220 2.3100089 3.1867241 2.4931191 2.6073071 1.8248617 1.6341924 
ADM87521.1_carbonic_anhydrase_Penaeus_vannamei                                                                       2.0113301 1.9930155 2.4050260 2.2357695 1.2889932 1.4075227 1.3139861 1.4204110 1.5032007 2.3309492 1.9857367 1.3387618 1.3123756 1.5781415 1.3834324 1.3138370 2.3367191 2.4162603 1.3576182 1.8113222 1.8401383 2.0207777 1.8041636 2.2108182 1.3341100 1.8088161 2.0077593 1.2831730 1.8042686 1.6090789 2.1111300 1.4226658 2.0249557 2.8912114 1.7115620 1.9673648 1.9321175 2.0318468 1.3674240 2.0926729 2.9074578 2.2357013 2.4477549 1.8829198 1.0409576 1.0409576 1.0661342 2.2553700 2.1275384 0.0335639 1.8730822 1.8605120 0.0000000 1.8711387 1.6539943 1.3485931 2.1394026 2.0393050 1.2860239 2.0517738 2.2898395 2.4652504 2.1087626 2.5026298 1.3540121 2.1321705 2.3824091 1.3540121 1.3439048 2.2953253 2.1684205 2.1894341 1.3171126 1.3366698 2.2372350 2.0595996 1.4584622 2.5654424 2.8703496 2.5757394 2.0958684 2.5467079 2.8461771 2.6267828 1.5993258 2.3230089 2.3736653 2.4715892 2.3156097 2.7254811 2.0991010 2.5674035 1.5373121 1.3409180 
XP_027209605.1_carbonic_anhydrase_1-like_Penaeus_vannamei                                                            1.9255060 1.9476713 2.1405019 1.9495891 1.5166786 1.6967158 1.6661894 1.8078432 1.6963531 1.8864623 2.0106193 1.6411126 1.6748486 1.7514877 1.5450541 1.6743537 1.8977985 2.1342083 2.0727894 1.5238999 1.7043865 1.8963419 1.7979656 2.4163053 1.9115643 2.6144675 1.4150983 1.5429848 1.8886389 1.9816866 1.6193612 1.6208463 1.6597005 3.2829799 1.9027006 1.7151165 1.6199460 1.8562532 1.7936927 1.6404170 3.5024553 2.1549283 2.2684457 1.5344665 1.6523960 1.6523960 1.9888242 1.7865859 1.7361129 1.8650483 0.7151521 0.1723875 1.8711387 0.0000000 0.1332696 2.0654310 1.8990680 1.7844079 1.9363760 1.8917367 1.7375408 2.0464728 2.5224434 1.9072806 1.8018509 1.5705817 1.7831076 1.8018509 1.7720593 1.8150360 2.0078244 1.9139788 1.6558955 1.6027490 2.0141853 1.9333480 1.7865047 2.1834642 2.7468924 1.9967736 2.0776448 2.5278698 2.7776851 2.3806905 1.7767248 2.4417089 2.3446483 2.5464566 2.2130755 3.1258671 2.4684044 2.5788159 1.6951543 1.6293218 
XP_027224974.1_carbonic_anhydrase_2-like_Penaeus_vannamei                                                            1.8921103 1.8921103 1.7309700 1.7428801 1.3660585 1.4751901 1.4883895 1.5715892 1.6654342 1.7431927 1.6877481 1.6027976 1.4816138 1.7126510 1.3467684 1.4812264 1.7582004 1.7766188 1.6779734 1.2662923 1.4942283 1.6336766 1.6777054 2.0627435 1.7052403 2.2978600 1.2920737 1.3484953 1.6931531 1.7874038 1.3601590 1.4192742 1.3915259 2.5686395 1.7468176 1.2600061 1.4702881 1.5778422 1.5587078 1.4264098 2.7450777 1.9182798 1.9573070 1.2484849 1.4955159 1.4955159 1.7873878 1.4947358 1.3863893 1.6442344 0.6431052 0.1324926 1.6539943 0.1332696 0.0000000 1.7666073 1.6229834 1.4356900 1.5295192 1.5789494 1.4070969 1.6533544 2.1253839 1.6743052 1.6430192 1.4163265 1.5436745 1.6430192 1.6180228 1.4603105 1.6604032 1.7031575 1.5159730 1.4362279 1.5648583 1.6294701 1.5769487 2.0827137 2.2683194 2.0071169 1.9353412 2.2273381 2.7615812 2.1929324 1.5741451 1.9673984 2.1043147 2.2017178 1.7560430 2.2948135 1.7827872 2.3778709 1.6556491 1.3743870 
XP_037291287.1_carbonic_anhydrase_1-like_Rhipicephalus_microplus                                                     2.6664116 2.6907661 2.5026739 2.2743795 1.5123541 1.6874575 1.4218309 1.6906370 1.5567058 2.4614508 2.2242835 1.4558498 1.4060783 1.6680174 1.6412175 1.4077500 2.4680219 2.4073153 1.8393683 2.0425520 2.2121426 2.3417134 1.7765249 2.5397048 1.9542775 1.9912476 2.1338424 1.4931873 2.0909696 2.1251002 2.8534453 1.7913284 2.7279520 2.9132773 2.2101220 1.8773608 2.3032055 2.1990029 1.6405011 2.0193161 2.9086043 2.3556053 2.7018415 2.3053334 1.7079299 1.7079299 1.5219442 2.4983648 2.4060169 1.3242292 2.0579050 2.0295408 1.3485931 2.0654310 1.7666073 0.0000000 2.4007137 2.1817452 1.1636637 2.3352000 2.5666137 2.5317540 2.4040536 2.2599310 1.6726152 2.4087003 2.4170656 1.6726152 1.6770766 2.3096340 2.3233374 2.4629227 1.4380897 1.6749461 2.2689237 2.1221618 1.6984016 2.7178183 2.9577283 3.0125699 3.0559186 3.2316077 3.2048000 2.5953746 1.9670216 2.6809196 2.4874878 3.1069125 2.6036606 3.1725686 2.2537174 3.1427348 1.6850865 1.6923991 
XP_037271325.1_carbonic_anhydrase_6-like_Rhipicephalus_microplus                                                     1.9906953 2.0192547 2.4207400 1.9673352 1.5913404 1.8861503 1.8023074 1.8006606 1.9722743 1.9023912 1.9717701 1.8285392 1.8703162 2.0492349 1.6613512 1.8418103 1.9216765 2.2400588 1.5239342 1.5661839 1.6482851 1.8362145 2.3478844 2.1520795 1.6729648 2.1557895 1.4992244 1.7704410 1.8819811 2.0512963 1.7329398 1.8411548 1.6648195 3.1789044 1.7319982 1.8171618 1.5471137 1.8151702 1.8116372 1.6113694 2.9999015 2.2386066 2.0331152 1.6956182 1.9140151 1.9140151 1.7935202 1.9877886 1.9142564 2.0775278 1.7723336 1.6844274 2.1394026 1.8990680 1.6229834 2.4007137 0.0000000 1.4708979 2.1051815 1.3565804 1.1752314 1.6998815 2.1392400 2.1547190 1.8185897 1.8735501 1.7517160 1.8185897 1.8065575 2.1895467 2.2921333 2.0347712 1.8300228 1.7384211 1.9499361 1.8970264 1.8311739 2.5144455 2.9101077 2.7223084 2.3119169 2.2883249 2.8219466 2.5674669 1.5636158 2.0575525 2.0599624 2.4230360 1.9789276 2.5193344 1.9059863 2.4841745 2.0481234 1.9131256 
XP_037287536.1_carbonic_anhydrase_2-like_Rhipicephalus_microplus                                                     2.0764394 2.0923566 2.2182923 2.2863301 1.8534996 1.9148404 1.9817554 1.8402577 1.8993534 2.1610252 1.8976906 1.9551479 1.9945169 1.9684882 1.8254176 2.0018188 2.1661152 2.0557126 1.9352481 1.7510052 1.8751477 1.9449110 2.0245499 2.6009788 1.9002368 2.0887533 1.8223298 1.8275446 2.0420295 2.3227558 1.7389704 1.9876518 1.6701185 3.3180927 2.2029411 1.4357963 1.8951092 1.9086547 1.9943494 1.9278945 3.0678488 2.1147089 2.3421141 1.6045903 1.6367392 1.6367392 1.8457914 2.0588832 2.2314624 2.0327008 1.7394118 1.7079200 2.0393050 1.7844079 1.4356900 2.1817452 1.4708979 0.0000000 1.9755155 1.2834188 0.7849047 1.8912746 2.4754991 2.1084778 1.9321908 1.7635398 1.8913684 1.9321908 1.9243962 2.1577009 1.9041577 1.9804984 1.8566194 1.8981954 2.2857983 1.9298031 1.8931309 2.4985793 2.8395470 2.4782307 2.3436221 2.5485752 2.8197689 2.5448146 2.0242493 1.9787092 2.5086437 2.4680827 2.4316527 3.1090601 2.4800722 2.9537139 1.9765144 1.7899931 
XP_029834457.1_carbonic_anhydrase_1_Ixodes_scapularis                                                                2.0603270 2.0499366 2.2584941 2.3798519 1.4450769 1.6002281 1.4939993 1.5242767 1.6198398 2.5791486 2.1990995 1.5297678 1.5191754 1.6163757 1.5099314 1.5249343 2.5506949 2.1266349 1.6660770 1.7737506 2.1090853 2.0706423 1.9360302 2.5030207 1.5682090 2.1291716 2.1769978 1.4008108 1.7825053 1.7058434 2.0411617 1.5593836 1.9208888 3.2785372 1.7259288 2.0642644 1.9435418 1.8048211 1.5317573 2.0456280 3.5140739 2.6104688 2.4888120 1.7802156 1.3325974 1.3325974 1.3917651 2.4752223 2.3714630 1.2340304 2.0747801 1.9245290 1.2860239 1.9363760 1.5295192 1.1636637 2.1051815 1.9755155 0.0000000 2.0542398 2.2288616 2.2819409 1.8684463 2.1965144 1.5233929 2.1700281 1.7456882 1.5233929 1.5284243 2.1437566 2.1472108 2.2545791 1.5053516 1.5102751 2.2099764 2.1540962 1.5888364 2.4665450 2.7698252 2.6356618 2.5399665 2.9170549 2.9268872 2.9730487 1.7706957 2.1772278 2.2335625 2.5266072 2.1833472 2.6846150 2.2694464 2.6631807 1.6922746 1.6203923 
XP_040074544.1_carbonic_anhydrase_1_Ixodes_scapularis                                                                1.9094148 1.9184711 2.1161147 1.9532343 1.7452955 1.8325541 1.8283566 1.8418197 1.8356251 2.0253411 1.8642796 1.7343857 1.8779558 1.9241858 1.7567275 1.8997614 2.0444120 2.0262749 1.8793065 1.8273276 1.6885794 2.0624171 2.0226527 2.2760532 1.8648732 2.1589243 1.6920976 1.7727281 2.0519324 2.2251055 1.7285458 2.0375803 1.6424985 3.4885087 1.9852657 1.7577865 1.7645173 1.8370551 2.1081190 1.8769880 3.2815941 2.3363894 2.2862729 1.7503231 1.8908909 1.8908909 2.0423082 1.9462372 2.1929895 2.0222682 2.0465463 1.7316584 2.0517738 1.8917367 1.5789494 2.3352000 1.3565804 1.2834188 2.0542398 0.0000000 1.2831487 2.0431989 2.6762187 2.3610635 1.8527788 1.8597472 1.6775489 1.8527788 1.8323577 2.2184062 2.0769571 1.9526482 1.7360414 1.8529642 2.0527148 1.9195902 1.9196847 2.6566331 2.8501092 2.5515278 2.3390149 2.6483889 2.6419282 2.3989677 1.5342901 1.9524037 2.1879651 2.4954792 2.6679413 4.0366025 2.7064546 3.1167968 1.9568681 1.9034794 
XP_042146874.1_carbonic_anhydrase_2_Ixodes_scapularis                                                                1.9084725 1.9239510 2.0359169 2.1382045 1.8326097 1.9156186 1.9808989 1.8807608 1.8956997 2.1260145 1.7010771 1.8429641 1.9551102 1.9238824 1.8105590 1.9547915 2.1461631 1.8587657 1.8168023 1.6145365 1.5860848 1.9579509 2.0383879 2.7127362 1.8363222 2.0778060 1.8319177 1.7460371 2.0486011 2.3998916 1.6395835 2.0448268 1.6209162 3.4714757 2.0881904 1.5489101 1.8538505 1.7455341 1.9970111 1.8187198 3.2171809 2.1877825 2.1633018 1.6195326 1.7382974 1.7382974 1.9536760 1.8144186 2.1526876 2.2403750 1.4738733 1.7055081 2.2898395 1.7375408 1.4070969 2.5666137 1.1752314 0.7849047 2.2288616 1.2831487 0.0000000 1.8470830 2.4985696 2.3886797 1.8817383 1.8452701 1.6219494 1.8817383 1.8767301 2.3276250 1.8320081 1.9501690 1.8354475 2.0008382 2.0391493 1.9200095 1.8821837 2.4920085 2.5947040 2.4748702 2.1570718 2.3513878 2.9153460 2.2320198 1.9753306 2.1291171 2.5278458 2.5472155 2.3696302 3.5432754 2.6171727 3.2795979 1.9362842 1.9088150 
KAH9415555.1_Carbonic_anhydrase_Dermatophagoides_pteronyssinus                                                       2.3456172 2.3267717 2.4115594 1.9349492 1.6650292 2.0019235 1.9765308 1.9472466 2.0981885 1.9572134 2.0174210 2.1492935 1.9981265 2.1192377 1.7537599 1.9824616 1.9364993 2.2666879 2.0975560 1.7557788 1.9449952 2.0465413 1.7213980 2.5129209 2.0105552 2.3583711 1.9563889 1.9060964 2.0146434 2.1144893 2.0933047 1.9470304 1.9379014 3.3957671 2.1574789 1.5362775 1.9135845 1.7533534 1.9058552 1.7859716 3.2988212 2.5147727 2.5371759 1.9699231 1.9586318 1.9586318 2.2020930 1.9888507 1.8629969 2.4244906 1.8233966 1.8739359 2.4652504 2.0464728 1.6533544 2.5317540 1.6998815 1.8912746 2.2819409 2.0431989 1.8470830 0.0000000 2.7362837 2.1068070 1.9246047 1.9737218 2.0093085 1.9246047 1.9141753 2.0038662 1.9715000 1.9293546 1.8348488 1.9401122 2.0733357 2.0685209 1.8489145 2.5957051 3.1069319 2.5276510 2.5300216 2.5506067 2.6899855 2.6722439 1.7723988 2.4346407 2.2500004 2.3545767 2.3021190 3.0552876 1.9418457 2.8637676 2.1839381 1.9038916 
KAH9425620.1_Carbonic_anhydrase-_protein_10_Dermatophagoides_pteronyssinus                                           1.9398922 1.9515095 2.1509973 1.9933025 1.9716172 1.7936062 1.8079719 1.9195275 2.0405691 2.0223000 2.2080720 1.8513171 1.9062195 2.1493435 1.9971241 1.9134994 2.0335392 2.1141842 2.1560338 2.0949826 1.9010068 2.3966456 2.3434830 2.6340407 2.1055508 2.1953351 2.0981309 1.9295755 1.7293521 2.2619916 2.4852430 2.0400536 2.3326662 3.2555554 1.9410175 2.2160533 2.0680408 2.1548745 1.9939643 2.0762851 3.3689025 2.3701247 2.4645787 2.2363922 1.8507206 1.8507206 2.2058923 2.2347814 2.2907267 2.0147718 2.2354680 2.3079052 2.1087626 2.5224434 2.1253839 2.4040536 2.1392400 2.4754991 1.8684463 2.6762187 2.4985696 2.7362837 0.0000000 2.5990770 2.2811603 2.2972230 2.3604481 2.2811603 2.2736932 1.9989548 2.1095529 2.1691538 1.9491246 2.1119881 2.3245266 2.0818351 1.9499479 2.4073310 2.6500628 2.4489459 2.2284034 2.7205731 3.1136732 2.7439856 1.8519859 2.7172611 2.7171514 3.2525340 2.4655182 2.5146368 2.0639533 2.0533910 2.0188498 1.7937618 
XP_015790795.1_carbonic_anhydrase_2_Tetranychus_urticae                                                              2.4257622 2.4241821 2.6264170 2.3348104 1.8426556 2.0399634 2.2471511 1.9682081 2.0707006 2.3179762 2.2585577 1.9981991 2.2457628 2.1247162 1.8478938 2.2450677 2.3173929 2.4775686 2.4325285 1.7676259 2.1404599 2.0389138 2.0686387 2.7654529 2.0177925 2.4451004 1.8392847 2.2578392 2.0007206 2.6660537 2.1717468 2.4461540 2.0981593 3.8162398 2.2579201 2.2412785 1.7584633 2.2524418 2.5256448 1.9616965 3.4105476 2.4588570 2.5327962 2.0785736 2.0801870 2.0801870 2.0294944 2.3860525 2.1232161 2.4828458 1.8643470 2.0289519 2.5026298 1.9072806 1.6743052 2.2599310 2.1547190 2.1084778 2.1965144 2.3610635 2.3886797 2.1068070 2.5990770 0.0000000 2.1235691 2.0598038 2.1585538 2.1235691 2.1160700 2.2323180 2.4749838 1.9919196 1.9139419 2.0670303 2.1872929 2.4578388 2.0435525 2.2446984 3.0557304 2.7564534 2.7052568 3.0028519 3.1433340 2.7704948 2.0477852 1.9527381 2.3389417 2.3287818 2.6305501 2.3046444 2.6357253 3.0697203 2.1601085 1.9548403 
RXM30097.1_Carbonic_anhydrase_7_Acipenser_ruthenus                                                                   1.7312956 1.7386944 2.1203157 1.9034992 0.4349353 0.7914133 0.9010368 0.8392469 1.0869110 1.9065567 1.7815793 1.0354769 0.8759849 1.1188390 0.4810579 0.8863401 1.9394976 2.0690982 1.3233645 1.5618007 1.7380199 1.7548828 1.7975199 2.2659942 1.1898864 1.9145316 1.7937722 1.0870570 1.8397215 1.5494426 1.9843258 1.3493348 1.9240797 3.1248465 1.9317286 1.4795930 1.6585586 1.5528871 1.3149161 1.7656087 3.1097221 1.9594180 2.1443534 1.5907099 1.0098451 1.0098451 1.3790806 2.0117197 2.2647366 1.3462651 1.8236497 1.7253090 1.3540121 1.8018509 1.6430192 1.6726152 1.8185897 1.9321908 1.5233929 1.8527788 1.8817383 1.9246047 2.2811603 2.1235691 0.0000000 2.1090773 1.8840501 0.0000010 0.0162164 2.0368470 1.8709853 1.6250284 0.7164903 0.4478972 2.0508033 1.6621530 0.7806796 2.4887989 3.1153406 2.9280638 2.3785964 2.7443847 3.2372441 2.4325179 1.3439754 2.1438035 2.5341230 2.5700976 1.9061441 2.5556595 1.8505328 2.4208764 1.0915449 0.9041794 
RXM30490.1_Carbonic_anhydrase_15_Acipenser_ruthenus                                                                  1.9710403 1.9818238 1.9498999 1.9039565 1.7410005 1.8417550 1.8956138 1.8372768 2.1458932 1.8303730 1.9786243 1.8859546 1.9443720 2.1556318 1.7705605 1.9585143 1.8305175 1.9887429 2.1817653 1.6601911 1.9863149 2.0731187 1.9774206 2.7686652 2.1956438 2.3239783 1.6111021 1.9275937 1.9455538 2.3354132 1.7404206 2.0214984 1.6743970 3.4472339 1.8733267 1.4302691 1.5472008 1.7260510 1.8553588 1.7358738 3.7217358 2.4550652 2.3562379 1.4375216 1.8648289 1.8648289 2.2762865 2.0316952 2.0003407 2.1034583 1.6669337 1.7056200 2.1321705 1.5705817 1.4163265 2.4087003 1.8735501 1.7635398 2.1700281 1.8597472 1.8452701 1.9737218 2.2972230 2.0598038 2.1090773 0.0000000 1.2897692 2.1090773 2.0800780 1.7230572 1.9328273 1.6884875 1.8484222 1.9531377 1.4898050 1.8579977 1.8581848 2.2778950 2.8113963 2.4740733 2.2143679 2.8541336 3.4227345 2.2410118 1.7056592 2.5671353 2.7114886 2.3968422 2.2557872 2.8905334 2.3813820 3.0325314 2.0803873 1.8512361 
XP_033904428.2_carbonic_anhydrase_4-like_Acipenser_ruthenus                                                          2.0260564 2.0330521 1.8009163 1.8532154 1.7216085 2.0157699 1.9240350 2.0154065 1.9347627 1.9717435 1.8528091 1.9910063 1.9668546 1.9704374 1.6124597 1.9867591 1.9838675 1.6486185 2.0743479 1.4541197 1.7983540 2.0575553 2.0744829 2.9590474 1.9478884 2.0606907 1.6460552 2.0948494 2.0215585 2.2474231 1.4725311 1.9949883 1.4441301 3.5515383 2.0527657 1.2640696 1.6434747 1.6409147 1.6864001 1.7647597 3.4041264 2.4409387 2.3095969 1.3060508 1.9552627 1.9552627 2.0563158 1.7534240 1.9124920 2.3850940 1.7482825 1.6797006 2.3824091 1.7831076 1.5436745 2.4170656 1.7517160 1.8913684 1.7456882 1.6775489 1.6219494 2.0093085 2.3604481 2.1585538 1.8840501 1.2897692 0.0000000 1.8840501 1.8731972 1.7220245 2.1621180 1.6930787 1.8338714 1.6703396 1.3160057 1.9360230 1.9905059 2.3027743 2.6305434 2.7163223 2.5614322 2.6312418 3.0404727 3.1430080 1.7702571 2.5714674 3.0547265 2.8528172 2.3971596 2.9234949 2.4221866 3.2257069 1.9647367 2.0054770 
XP_033897728.3_carbonic_anhydrase_7_Acipenser_ruthenus                                                               1.7312956 1.7386944 2.1203157 1.9034992 0.4349353 0.7914133 0.9010368 0.8392469 1.0869110 1.9065567 1.7815793 1.0354769 0.8759849 1.1188390 0.4810579 0.8863401 1.9394976 2.0690982 1.3233645 1.5618007 1.7380199 1.7548828 1.7975199 2.2659942 1.1898864 1.9145316 1.7937722 1.0870570 1.8397215 1.5494426 1.9843258 1.3493348 1.9240797 3.1248465 1.9317286 1.4795930 1.6585586 1.5528871 1.3149161 1.7656087 3.1097221 1.9594180 2.1443534 1.5907099 1.0098451 1.0098451 1.3790806 2.0117197 2.2647366 1.3462651 1.8236497 1.7253090 1.3540121 1.8018509 1.6430192 1.6726152 1.8185897 1.9321908 1.5233929 1.8527788 1.8817383 1.9246047 2.2811603 2.1235691 0.0000010 2.1090773 1.8840501 0.0000000 0.0162164 2.0368470 1.8709853 1.6250284 0.7164903 0.4478972 2.0508033 1.6621530 0.7806796 2.4887989 3.1153406 2.9280638 2.3785964 2.7443847 3.2372441 2.4325179 1.3439754 2.1438035 2.5341230 2.5700976 1.9061441 2.5556595 1.8505328 2.4208764 1.0915449 0.9041794 
XP_041123815.1_carbonic_anhydrase_7_Polyodon_spathula                                                                1.7186963 1.7259925 2.0926505 1.8800138 0.4369299 0.7845488 0.8961214 0.8329048 1.0798361 1.8884016 1.7781217 1.0272948 0.8713202 1.0985943 0.4783633 0.8815535 1.9192096 2.0734834 1.3217356 1.5474687 1.7144270 1.7432881 1.8098189 2.2736178 1.1613973 1.9118489 1.7890474 1.1039054 1.8340826 1.5519424 1.9707267 1.3309064 1.9082419 3.0934460 1.9155214 1.4494238 1.6421196 1.5478609 1.2818164 1.7740297 3.0786904 1.9536561 2.1396787 1.5699206 0.9979488 0.9979488 1.3820748 1.9677539 2.2385787 1.3362096 1.7707105 1.7019278 1.3439048 1.7720593 1.6180228 1.6770766 1.8065575 1.9243962 1.5284243 1.8323577 1.8767301 1.9141753 2.2736932 2.1160700 0.0162164 2.0800780 1.8731972 0.0162164 0.0000000 2.0209834 1.8693698 1.6186615 0.7145067 0.4408133 2.0462968 1.6557428 0.7739104 2.4897153 3.0995830 2.9118327 2.3538294 2.7032702 3.1670860 2.3986737 1.3380710 2.1291428 2.5006979 2.5266608 1.9060602 2.5601647 1.8218232 2.3993491 1.0844518 0.9001149 
XP_041130603.1_carbonic_anhydrase_6_isoform_X3_Polyodon_spathula                                                     1.8668360 1.8755984 1.4843488 0.8897976 1.7258195 1.8604338 1.7278453 1.8693269 2.0145471 0.8651401 1.3423922 1.8086970 1.7885416 2.0609421 1.7303138 1.7748239 0.8690869 1.3737802 2.2792005 1.6234304 1.5913825 1.7565973 1.5972811 2.7640881 2.2530001 2.2968038 1.6455987 2.1480136 1.9013388 2.4094665 1.9061535 2.0259190 1.8186881 3.7396532 2.0071004 1.6107063 1.7593006 1.9924511 1.9229982 1.7102910 3.7740099 2.3866870 2.5564076 1.7831600 1.7203192 1.7203192 1.9902409 1.9346000 2.0345539 2.2652781 1.8741266 1.7245160 2.2953253 1.8150360 1.4603105 2.3096340 2.1895467 2.1577009 2.1437566 2.2184062 2.3276250 2.0038662 1.9989548 2.2323180 2.0368470 1.7230572 1.7220245 2.0368470 2.0209834 0.0000000 1.4937354 1.4980920 1.8059328 1.9787279 1.6693422 1.4983326 1.8612982 2.8407570 3.2091871 2.6165772 2.6579560 2.7698972 2.9756967 2.6399923 1.8290479 2.4433052 2.7059940 2.8037834 2.1251394 2.9428876 2.1593706 2.6085967 2.0042513 1.7567446 
XP_041074622.1_carbonic_anhydrase_12_isoform_X3_Polyodon_spathula                                                    2.0006778 2.0208491 1.5867867 1.5884055 1.7012387 1.7792377 1.7482688 1.7878705 1.9383818 1.4929559 1.0456628 1.7846288 1.6897963 1.8679077 1.7625690 1.6849601 1.5012138 1.4865806 1.9832246 1.6198476 1.6990538 1.6339647 1.2089012 2.3827613 2.0442456 2.4958666 1.7532730 1.9500749 1.9013531 2.3216454 1.9854450 2.0827981 1.8712366 3.0211651 2.2581530 1.6033038 1.8864538 1.7984063 1.8781224 1.8822465 3.2048579 2.4232697 2.3814371 1.9524169 1.7607659 1.7607659 1.8377557 1.8969785 2.1606422 2.1486856 2.0116932 2.0500550 2.1684205 2.0078244 1.6604032 2.3233374 2.2921333 1.9041577 2.1472108 2.0769571 1.8320081 1.9715000 2.1095529 2.4749838 1.8709853 1.9328273 2.1621180 1.8709853 1.8693698 1.4937354 0.0000000 1.3240695 1.6724368 1.8411830 1.9437682 1.0290620 1.7646030 3.1765200 3.2718954 3.1574181 2.2883324 2.5921010 3.2497989 2.7007452 1.6905014 2.3599385 2.7860573 2.8981388 2.2214403 2.9065814 2.0162493 2.6059875 1.8344794 1.7305689 
XP_041087205.1_carbonic_anhydrase_14-like_Polyodon_spathula                                                          1.7965354 1.8161237 1.3274297 1.4824117 1.5747569 1.8305831 1.7459424 1.7425123 1.9331797 1.3505364 1.2158669 1.8284282 1.7948353 1.9396570 1.5640377 1.7965203 1.3741736 1.2213871 2.1086991 1.5088139 1.6478709 1.6701941 1.4942152 2.6971450 1.9302001 2.4029986 1.7455550 1.8960284 1.9272464 2.4860557 1.7144365 2.2147373 1.5994636 2.9814929 1.9476499 1.5812635 1.5221474 1.5348931 2.1836238 1.6537407 2.8835767 2.2814323 2.4970735 1.7815098 1.8585227 1.8585227 2.1660387 1.8783456 1.8930238 2.2378267 1.7130596 1.8307303 2.1894341 1.9139788 1.7031575 2.4629227 2.0347712 1.9804984 2.2545791 1.9526482 1.9501690 1.9293546 2.1691538 1.9919196 1.6250284 1.6884875 1.6930787 1.6250284 1.6186615 1.4980920 1.3240695 0.0000000 1.7063986 1.6363839 2.1462028 1.2204544 1.7965842 2.5414037 2.8934509 2.8951545 2.4926082 2.8150776 3.0141045 2.4256025 1.6143532 2.3423305 2.7090198 2.3987580 2.1993181 3.2667332 2.3611738 2.8149919 1.9378042 1.8790736 
XP_041103105.1_carbonic_anhydrase_Polyodon_spathula                                                                  1.8096704 1.8066834 1.9441090 1.8834536 0.6865957 0.6051107 0.5398285 0.5681213 0.7877028 1.8838229 1.8010782 0.6422494 0.5486530 0.8015947 0.7013002 0.5396830 1.8647647 1.9055737 1.3079671 1.5751817 1.5789583 1.7338938 1.5910943 2.1273270 1.2188249 1.8995889 1.4785288 1.1784976 1.6463261 1.3909708 1.6087954 1.2545207 1.5305624 2.6186306 1.7167212 1.4126116 1.7334247 1.5923375 1.1121949 1.7096284 2.6614102 1.9992345 2.2134539 1.4787859 0.8844480 0.8844480 1.4116587 2.0807065 2.1444714 1.3193094 1.6420463 1.6554021 1.3171126 1.6558955 1.5159730 1.4380897 1.8300228 1.8566194 1.5053516 1.7360414 1.8354475 1.8348488 1.9491246 1.9139419 0.7164903 1.8484222 1.8338714 0.7164903 0.7145067 1.8059328 1.6724368 1.7063986 0.0000000 0.7195404 1.7770231 1.7148078 0.5715291 2.3173332 2.8315122 2.4857150 2.0843437 2.5582380 2.6699316 2.2328910 1.2801537 2.2588694 2.2887393 2.4088350 1.7957045 2.2188233 1.5925294 2.2101096 0.7606283 0.5604218 
XP_028913222.1_carbonic_anhydrase_7_Ornithorhynchus_anatinus                                                         1.7139341 1.7361056 1.9912463 1.8807830 0.2639946 0.8717786 0.9022820 0.7730829 0.9476483 1.8425637 1.8450421 0.9844413 0.8694602 1.0049401 0.2810154 0.8794885 1.8237239 1.9533979 1.3006804 1.5054801 1.7000757 1.8177827 1.8567576 2.2194533 1.2455648 1.9194060 1.6556053 1.1433042 1.6734029 1.3369595 1.8453769 1.2052085 1.7816990 2.7366720 1.7564557 1.4352743 1.7418398 1.5800263 1.2158451 1.6369761 2.8066652 1.8306033 2.1978807 1.3867018 1.0523736 1.0523736 1.5243644 2.0369463 2.1671422 1.3148412 1.7292438 1.5416795 1.3366698 1.6027490 1.4362279 1.6749461 1.7384211 1.8981954 1.5102751 1.8529642 2.0008382 1.9401122 2.1119881 2.0670303 0.4478972 1.9531377 1.6703396 0.4478972 0.4408133 1.9787279 1.8411830 1.6363839 0.7195404 0.0000000 1.8453728 1.8362282 0.7711266 2.2258864 2.8334187 2.7525175 2.2509603 2.5855430 2.9617249 2.6339507 1.5220828 2.0893609 2.4150085 2.3982350 1.9945534 2.8046842 2.0951543 2.4547015 0.9571645 0.8675465 
XP_028938349.1_carbonic_anhydrase_4_Ornithorhynchus_anatinus                                                         2.2940350 2.3185767 1.9584454 2.1388728 1.8873709 2.0212908 1.9076123 1.9168344 1.9231626 1.9800654 1.8635880 1.9897815 1.8942447 2.0063769 1.9835078 1.9013215 1.9681932 1.8411140 2.4181910 1.9049101 2.1325692 2.1121284 2.1787253 2.8929066 2.3827052 2.4095223 1.8255382 1.9891923 2.3193897 2.4730162 1.8314138 2.1651812 1.7928130 3.2447920 2.1407717 1.3917700 1.7141821 1.8946624 2.1244428 1.6919923 3.3384890 2.5471196 2.6682801 1.7211946 1.9471415 1.9471415 2.1220090 1.7744056 1.9275698 2.2235060 2.0655344 1.7895681 2.2372350 2.0141853 1.5648583 2.2689237 1.9499361 2.2857983 2.2099764 2.0527148 2.0391493 2.0733357 2.3245266 2.1872929 2.0508033 1.4898050 1.3160057 2.0508033 2.0462968 1.6693422 1.9437682 2.1462028 1.7770231 1.8453728 0.0000000 1.8853049 1.8836557 2.5091124 3.2402397 2.9335782 2.5812664 2.8240214 3.6948283 2.4256533 2.1631943 2.4962706 3.2024041 2.6138533 2.4282445 2.9660660 2.4077807 3.1576739 1.9150051 1.8409472 
XP_028910976.1_carbonic_anhydrase_14_Ornithorhynchus_anatinus                                                        2.1458079 2.1444565 1.2770827 1.5927158 1.7419966 1.7282923 1.6078869 1.7260268 1.6043856 1.5052778 0.5349078 1.7184220 1.6477054 1.6150237 1.7706207 1.6600583 1.5085605 1.2447970 2.0646086 1.4628263 1.6246920 1.7174761 1.5606743 2.7626403 2.0616842 2.3709143 1.8475763 1.7860497 1.8851065 1.9600459 1.8523950 1.8771877 1.7521447 3.4332251 2.1113765 1.7981622 1.8566296 1.6992665 1.8008869 1.8913805 3.6098008 2.1621445 2.4262294 1.7610494 2.0163206 2.0163206 1.8876095 2.0369239 1.9134430 2.0408038 1.7408670 1.8421580 2.0595996 1.9333480 1.6294701 2.1221618 1.8970264 1.9298031 2.1540962 1.9195902 1.9200095 2.0685209 2.0818351 2.4578388 1.6621530 1.8579977 1.9360230 1.6621530 1.6557428 1.4983326 1.0290620 1.2204544 1.7148078 1.8362282 1.8853049 0.0000000 1.7245452 2.4851541 2.7212388 2.7679152 2.3524316 2.5680215 2.7223094 2.3508942 1.7413344 2.2712857 2.5533818 2.6575106 2.3871689 3.3640404 2.1643391 3.1057999 1.5711975 1.6397151 
XP_030695119.1_carbonic_anhydrase_2_Globicephala_melas                                                               1.7012927 1.7159219 1.9643575 1.9530835 0.7828030 0.2065841 0.6470851 0.2513041 0.7885404 1.8800361 1.8639389 0.7912011 0.6401132 0.7645151 0.8107643 0.6302525 1.8542652 1.9535255 1.2868069 1.6528175 1.8076894 1.7724611 1.7902138 2.2570949 1.2733136 1.8485893 1.5952780 1.1805569 1.7073215 1.4139203 1.8483987 1.2745234 1.7330745 2.5739035 1.6888528 1.5187420 1.7581329 1.7849629 1.2144869 1.6775459 2.6811440 2.0155226 2.3333679 1.7604007 1.0158931 1.0158931 1.3540458 1.8923530 2.0346715 1.4434326 1.8757003 1.7750927 1.4584622 1.7865047 1.5769487 1.6984016 1.8311739 1.8931309 1.5888364 1.9196847 1.8821837 1.8489145 1.9499479 2.0435525 0.7806796 1.8581848 1.9905059 0.7806796 0.7739104 1.8612982 1.7646030 1.7965842 0.5715291 0.7711266 1.8836557 1.7245452 0.0000000 2.4729862 3.1330752 2.3596965 2.0556690 2.3827594 2.6531160 2.4721321 1.4065173 2.1926617 2.1289081 2.3458570 1.6882573 2.3839652 1.6498776 2.1943073 0.7865818 0.3969249 
CCE46072.1_carbonic_anhydrase_Sycon_raphanus                                                                         2.9261941 2.9732786 2.5418241 2.5618172 2.2267788 2.5307292 2.5485246 2.4865619 2.3188483 2.5788229 2.8226135 2.2631792 2.5695574 2.4929675 2.2042998 2.5677700 2.5892955 2.5623348 2.4454688 2.0844675 2.5051701 2.4980945 2.8566276 2.7029213 2.0998364 2.5610342 1.9570430 1.9634660 2.1658137 2.2780643 2.0395638 2.1043876 2.0739545 4.3944401 2.5258632 2.7780770 2.2931984 2.1284728 2.2228915 2.1976096 4.2537939 2.3089289 2.3119746 2.1510805 2.2854705 2.2854705 2.5636954 2.5684006 2.7250634 2.5757529 2.3161335 2.1287951 2.5654424 2.1834642 2.0827137 2.7178183 2.5144455 2.4985793 2.4665450 2.6566331 2.4920085 2.5957051 2.4073310 2.2446984 2.4887989 2.2778950 2.3027743 2.4887989 2.4897153 2.8407570 3.1765200 2.5414037 2.3173332 2.2258864 2.5091124 2.4851541 2.4729862 0.0000000 0.9584754 0.8514935 2.4682309 3.0544632 3.8586689 3.3189891 2.4631958 2.5356065 3.0276441 3.1161140 2.5809147 2.5112803 2.3695953 3.3808382 2.5252155 2.2371598 
CAH0790371.1_similar_to_CEF71778.1_CA2_SciCA2__0_Sycon_ciliatum___Carbonic_anhydrase_1__1.13e-25_Mus__Sycon_ciliatum 3.2835513 3.2940376 3.1299732 3.0835698 2.8694815 3.1915856 2.7246643 3.1393179 2.9088894 3.0973423 2.9559006 2.5605424 2.7841688 2.9689572 2.9665059 2.7826050 3.1046541 3.1045262 3.0547217 2.3866491 2.7223871 2.8080907 2.9865395 2.9100746 2.9519273 2.9533129 2.2543797 2.7275264 2.7332485 3.1580657 2.5122796 2.7435026 2.5522202 4.5058798 2.8098003 2.6992227 2.5494220 2.3760174 2.7048765 2.7667373 4.6529186 2.7220386 2.4825544 2.8060468 2.6146054 2.6146054 2.8686855 2.8581194 2.8580007 2.9923862 2.7543270 2.8638875 2.8703496 2.7468924 2.2683194 2.9577283 2.9101077 2.8395470 2.7698252 2.8501092 2.5947040 3.1069319 2.6500628 3.0557304 3.1153406 2.8113963 2.6305434 3.1153406 3.0995830 3.2091871 3.2718954 2.8934509 2.8315122 2.8334187 3.2402397 2.7212388 3.1330752 0.9584754 0.0000000 1.0287985 3.2571160 3.7699017 4.0246189 3.4509573 2.6561893 3.3652758 3.6429331 3.4533195 2.8434763 3.2762143 2.6437137 3.6062858 3.0283130 2.7781604 
CAH0798070.1_similar_to_CEF71779.1_CA3_SciCA3__0_Sycon_ciliatum___Carbonic_anhydrase_2__6.56e-29_Homo_               2.9623743 2.9487748 2.7358770 2.5416502 2.5897926 2.3970851 2.6412517 2.5557290 2.6089007 2.5474419 2.8591583 2.3618660 2.6967364 2.6336893 2.5991958 2.6953035 2.5540800 2.7453810 2.7650645 2.2056756 2.5183865 2.5386764 2.7642410 2.5658596 2.3829424 2.8209660 2.0877217 2.5112094 2.3095557 2.9604562 2.2528293 2.7494008 2.2706989 3.9583537 2.5495494 2.5926161 2.3565844 2.4092845 2.5154896 2.2463612 3.8584374 2.6340133 2.6829684 2.5490945 2.2377468 2.2377468 2.7286988 2.7880216 2.5294665 2.5624912 2.3283091 2.0975441 2.5757394 1.9967736 2.0071169 3.0125699 2.7223084 2.4782307 2.6356618 2.5515278 2.4748702 2.5276510 2.4489459 2.7564534 2.9280638 2.4740733 2.7163223 2.9280638 2.9118327 2.6165772 3.1574181 2.8951545 2.4857150 2.7525175 2.9335782 2.7679152 2.3596965 0.8514935 1.0287985 0.0000000 2.2930348 2.5889227 3.6677768 3.3370611 2.0346040 3.0472803 3.1299414 3.0903089 2.4861551 2.6487177 2.1730161 3.3996802 2.6086409 2.2574281 
KAI6650509.1_Carbonic_anhydrase_20_Oopsacas_minuta                                                                   2.5178778 2.5205421 2.5553931 2.4196394 2.0110560 2.0239565 2.0946908 2.0610482 1.9852611 2.2797342 2.2160626 2.3441059 2.1389408 2.0395892 2.0671576 2.1085326 2.3052309 2.4397599 2.6012875 2.0778288 2.0576183 2.4004295 2.3620417 2.3131853 2.2846113 2.8736744 2.2318499 2.1061355 2.2477782 2.4455391 2.2849410 2.1909340 2.1804070 3.8433675 1.8910169 2.2967922 2.3497545 2.0724785 2.3337937 2.1398397 3.7060517 2.2238612 2.2182725 2.1801249 2.0585040 2.0585040 2.3738387 2.4768554 2.3347673 2.0269487 2.2277398 2.2417465 2.0958684 2.0776448 1.9353412 3.0559186 2.3119169 2.3436221 2.5399665 2.3390149 2.1570718 2.5300216 2.2284034 2.7052568 2.3785964 2.2143679 2.5614322 2.3785964 2.3538294 2.6579560 2.2883324 2.4926082 2.0843437 2.2509603 2.5812664 2.3524316 2.0556690 2.4682309 3.2571160 2.2930348 0.0000000 1.4835947 3.0196760 0.5776450 2.0382590 2.1354049 2.2107434 2.3933641 2.3245200 2.2799151 2.2419088 3.0362790 2.0287170 1.9462748 
KAI6650508.1_Alpha_carbonic_anhydrase_5_Oopsacas_minuta                                                              2.7195259 2.7062420 2.9441045 2.7174643 2.4881521 2.4278139 2.3897379 2.7126796 2.6843963 2.5778184 2.3161164 2.6203250 2.4967250 2.6088722 2.5178427 2.4761564 2.5780924 2.8347243 2.8704450 2.2407782 2.3686232 2.5816965 2.4706104 2.4838574 2.8107879 2.6681405 2.8195936 2.3997792 2.2696660 2.9131456 2.6991464 2.5691574 2.7134736 4.0299365 2.3604741 2.6700564 2.5788405 2.7213998 2.6912910 2.1031005 3.7127729 2.8583632 2.8108063 2.6203144 2.6586626 2.6586626 2.6540223 2.3870777 2.3944349 2.5207673 2.3331305 2.4116428 2.5467079 2.5278698 2.2273381 3.2316077 2.2883249 2.5485752 2.9170549 2.6483889 2.3513878 2.5506067 2.7205731 3.0028519 2.7443847 2.8541336 2.6312418 2.7443847 2.7032702 2.7698972 2.5921010 2.8150776 2.5582380 2.5855430 2.8240214 2.5680215 2.3827594 3.0544632 3.7699017 2.5889227 1.4835947 0.0000000 2.9340942 1.8192211 2.3297075 2.5734304 2.9408020 3.3835346 2.8221874 2.8145820 1.9244679 2.6992367 2.7145090 2.5367782 
KAI6654568.1_Alpha_carbonic_anhydrase_5_Oopsacas_minuta                                                              2.4002489 2.4002489 3.3407246 2.5396277 2.8301923 2.7528402 2.9145515 2.7991180 2.7008073 2.7391973 2.9981505 2.6399765 2.9170503 2.7873449 2.9301773 2.9501435 2.7484468 3.2769914 2.9564919 2.4343323 2.2077962 2.5455725 2.8815538 2.8990578 3.0128159 3.4461105 2.4815075 2.8182295 2.9484129 3.4598042 2.7367036 3.1173079 2.8830254 4.0963600 3.1287499 3.3397653 2.8840758 3.3619970 2.8724083 2.2705616 4.0549068 3.3261613 3.4880326 2.7946985 3.0515610 3.0515610 3.2286136 3.0600150 2.4582642 2.8907138 2.8387534 2.7557722 2.8461771 2.7776851 2.7615812 3.2048000 2.8219466 2.8197689 2.9268872 2.6419282 2.9153460 2.6899855 3.1136732 3.1433340 3.2372441 3.4227345 3.0404727 3.2372441 3.1670860 2.9756967 3.2497989 3.0141045 2.6699316 2.9617249 3.6948283 2.7223094 2.6531160 3.8586689 4.0246189 3.6677768 3.0196760 2.9340942 0.0000000 3.5069930 2.4780303 3.7618099 3.5808383 3.6732760 3.1890070 3.6014816 3.2130960 3.3738237 2.7459507 2.6892841 
KAI6661523.1_Carbonic_anhydrase_3_Oopsacas_minuta                                                                    2.5586990 2.6426875 2.6895139 2.0680487 2.5056963 2.6125961 2.6249987 2.5840191 2.1653758 2.4228844 2.1966244 2.3539462 2.6907600 2.0938571 2.4442235 2.6090112 2.4785463 2.6333276 2.5343068 2.4159469 2.3379431 2.1872796 2.1170670 2.2708969 2.8226514 3.0723995 2.4409718 2.0274952 2.3155600 3.5690187 3.1519355 2.4494756 2.8427686 3.7441874 2.2430627 1.6005571 2.5381552 2.0597052 2.5267130 2.2090075 3.5567324 2.1879587 3.0277771 2.6936589 2.2687663 2.2687663 2.4657091 2.3798079 2.5496132 2.5194805 2.2168783 2.3694264 2.6267828 2.3806905 2.1929324 2.5953746 2.5674669 2.5448146 2.9730487 2.3989677 2.2320198 2.6722439 2.7439856 2.7704948 2.4325179 2.2410118 3.1430080 2.4325179 2.3986737 2.6399923 2.7007452 2.4256025 2.2328910 2.6339507 2.4256533 2.3508942 2.4721321 3.3189891 3.4509573 3.3370611 0.5776450 1.8192211 3.5069930 0.0000000 2.5210177 2.2743774 2.4334015 2.6177047 1.7291848 2.1834375 2.0433935 3.7844655 2.2922907 2.4212377 
XP_062512629.1_carbonic_anhydrase_1-like_Corticium_candelabrum                                                       1.7824833 1.7894613 1.9414496 1.7780897 1.2970320 1.4535116 1.4664241 1.4960539 1.6995156 1.5650658 1.7679631 1.4408443 1.4726498 1.6995069 1.3780471 1.4737407 1.5707666 1.9129573 1.4204638 1.4489196 1.4422522 1.6526753 1.7972441 1.9702012 1.4203000 1.8269848 1.5487938 1.4812472 1.5210111 1.9257696 1.7866802 1.7522249 1.6148060 2.5586338 1.5890389 1.4985769 1.4138535 1.6600224 1.5639649 1.3615269 2.5999101 2.0906595 2.0091684 1.9086833 1.4243971 1.4243971 1.4929392 1.9309069 1.8881129 1.5621683 1.7120793 1.7982824 1.5993258 1.7767248 1.5741451 1.9670216 1.5636158 2.0242493 1.7706957 1.5342901 1.9753306 1.7723988 1.8519859 2.0477852 1.3439754 1.7056592 1.7702571 1.3439754 1.3380710 1.8290479 1.6905014 1.6143532 1.2801537 1.5220828 2.1631943 1.7413344 1.4065173 2.4631958 2.6561893 2.0346040 2.0382590 2.3297075 2.4780303 2.5210177 0.0000000 1.9845652 1.9556765 2.3882309 1.8776695 2.3948739 1.8512567 2.5587330 1.6748559 1.5760501 
DAA06050.1_TPA_inf                                                                                                   2.2155123 2.2321882 2.4512590 2.5408404 1.9475795 2.2947755 2.4616711 2.1374946 2.3898685 2.4477705 2.3127828 2.3425920 2.4656036 2.4219932 2.0721485 2.4930117 2.4197023 2.4100283 2.1820211 1.9644815 2.3084977 2.2616770 2.5934597 2.2579933 2.0079514 2.4291180 2.1548784 2.0479624 1.8005050 2.3857501 2.3932618 1.9990750 2.2392784 4.2098103 2.2423016 2.5139738 2.2768726 2.2120427 2.0078601 2.2641451 3.9519327 2.5212366 2.5394242 2.1233982 2.3061977 2.3061977 2.5827830 2.3856884 2.3647372 2.3020897 2.3199364 2.3274613 2.3230089 2.4417089 1.9673984 2.6809196 2.0575525 1.9787092 2.1772278 1.9524037 2.1291171 2.4346407 2.7172611 1.9527381 2.1438035 2.5671353 2.5714674 2.1438035 2.1291428 2.4433052 2.3599385 2.3423305 2.2588694 2.0893609 2.4962706 2.2712857 2.1926617 2.5356065 3.3652758 3.0472803 2.1354049 2.5734304 3.7618099 2.2743774 1.9845652 0.0000000 1.5111361 2.1947936 2.4421857 3.2432644 2.2598653 3.0562613 2.6005921 2.2376835 
DAA06052.1_TPA_inf                                                                                                   2.6488982 2.6850738 2.9403620 2.7144312 2.1918549 2.3188021 2.2815570 2.0714679 2.4862689 2.6505735 2.8946825 2.5008609 2.2740084 2.3450816 2.3483511 2.2543856 2.6586161 2.8115039 2.1853942 2.1157452 2.5268443 2.3838056 2.5503758 2.3280929 2.0949611 2.8584643 2.2513934 2.2581278 2.2156135 2.4572754 2.3768277 2.1456814 2.2131406 3.7473882 2.2445476 2.3227820 2.2186682 2.3683573 2.2818486 2.2094280 3.5129899 2.8937195 2.5653200 2.2665579 2.4878538 2.4878538 2.6937082 2.8080003 2.5355678 2.3405009 2.2058856 2.4287580 2.3736653 2.3446483 2.1043147 2.4874878 2.0599624 2.5086437 2.2335625 2.1879651 2.5278458 2.2500004 2.7171514 2.3389417 2.5341230 2.7114886 3.0547265 2.5341230 2.5006979 2.7059940 2.7860573 2.7090198 2.2887393 2.4150085 3.2024041 2.5533818 2.1289081 3.0276441 3.6429331 3.1299414 2.2107434 2.9408020 3.5808383 2.4334015 1.9556765 1.5111361 0.0000000 1.6886743 2.7227027 3.1054073 2.0142042 3.1556785 2.6382836 2.3060915 
DAA06051.1_TPA_inf                                                                                                   2.9137781 2.9063842 2.9331841 2.5493687 2.2105508 2.3936743 2.3012364 2.2684409 2.4499915 2.8496502 2.7136694 2.0938316 2.3274131 2.4120585 2.3156451 2.3364632 2.8474998 2.8066114 2.8193291 2.1636467 2.3969108 2.8470455 2.6161470 2.5555570 2.2176189 2.8956561 2.6330808 2.2278083 2.2728492 3.0393893 2.9073361 2.6140731 2.6954920 3.9368276 2.3862185 3.3713865 2.5748302 2.5641232 2.5322670 2.5773783 3.8937618 2.1607086 2.6119537 2.5545767 2.4091997 2.4091997 2.4253130 2.6836514 2.9456049 2.4647098 2.4940585 2.4953220 2.4715892 2.5464566 2.2017178 3.1069125 2.4230360 2.4680827 2.5266072 2.4954792 2.5472155 2.3545767 3.2525340 2.3287818 2.5700976 2.3968422 2.8528172 2.5700976 2.5266608 2.8037834 2.8981388 2.3987580 2.4088350 2.3982350 2.6138533 2.6575106 2.3458570 3.1161140 3.4533195 3.0903089 2.3933641 3.3835346 3.6732760 2.6177047 2.3882309 2.1947936 1.6886743 0.0000000 2.7843321 3.3086534 3.1016181 3.2759059 2.5267104 2.4166532 
KII73217.1_Carbonic_anhydrase_2_Thelohanellus_kitauei                                                                2.6474230 2.6500477 2.6756406 2.0036357 1.8622326 1.7509019 2.0172998 1.6524220 2.0019294 2.1794230 2.4467377 1.8972538 1.9872298 1.9824255 2.0896741 1.9872298 2.1832390 2.5487101 2.3536827 2.0095377 2.1050817 2.3341505 2.0615536 2.2361622 2.2369854 2.3124745 1.9119280 2.0355319 1.6973849 2.5385284 2.1039556 2.2116209 2.1332781 2.6873499 1.7768218 2.3263846 1.6101682 2.2312915 2.2059469 2.0209218 2.7715301 2.1678052 2.6294541 2.2171830 1.9940112 1.9940112 2.1909251 2.3896974 2.0569841 2.2528411 2.2711582 2.3100089 2.3156097 2.2130755 1.7560430 2.6036606 1.9789276 2.4316527 2.1833472 2.6679413 2.3696302 2.3021190 2.4655182 2.6305501 1.9061441 2.2557872 2.3971596 1.9061441 1.9060602 2.1251394 2.2214403 2.1993181 1.7957045 1.9945534 2.4282445 2.3871689 1.6882573 2.5809147 2.8434763 2.4861551 2.3245200 2.8221874 3.1890070 1.7291848 1.8776695 2.4421857 2.7227027 2.7843321 0.0000000 1.2134948 0.9768562 1.3262277 2.0333211 1.7298292 
KII64408.1_Carbonic_anhydrase_1_Thelohanellus_kitauei                                                                3.2642420 3.3338418 3.4222686 2.5427832 2.5202035 2.2372445 2.8166783 2.3490118 2.7129903 3.0933901 3.1872357 2.4134679 2.7944651 2.6744281 2.6610409 2.7944651 3.0933901 2.9817202 3.2327791 2.2925942 3.0848683 2.8481553 2.9168195 2.7389070 3.1394843 2.6564849 2.2797182 2.5351032 2.2329111 3.3083810 2.9889835 2.6174479 2.8512119 5.1167597 2.2472869 3.7780833 2.3397246 2.8995741 2.5666558 2.9245284 4.8888333 2.8787959 3.3312058 2.5807043 2.6261079 2.6261079 2.2116077 3.3630153 2.6149599 2.6616327 3.0194527 3.1867241 2.7254811 3.1258671 2.2948135 3.1725686 2.5193344 3.1090601 2.6846150 4.0366025 3.5432754 3.0552876 2.5146368 2.3046444 2.5556595 2.8905334 2.9234949 2.5556595 2.5601647 2.9428876 2.9065814 3.2667332 2.2188233 2.8046842 2.9660660 3.3640404 2.3839652 2.5112803 3.2762143 2.6487177 2.2799151 2.8145820 3.6014816 2.1834375 2.3948739 3.2432644 3.1054073 3.3086534 1.2134948 0.0000000 1.5300714 1.7884646 2.7738790 2.2895338 
KII73221.1_Carbonic_anhydrase_2_Thelohanellus_kitauei                                                                2.3141885 2.3671103 3.3885031 2.1838630 1.8363861 1.6008635 1.6773570 1.6904662 1.8943629 2.2478763 2.3423888 1.7687673 1.6129154 1.8593905 1.9901665 1.6129154 2.2640027 2.9282131 2.0467481 1.8674836 2.3786758 2.7499148 1.8990663 2.3020980 1.9345927 2.1565901 2.1113820 2.3493862 1.5530940 2.9302602 2.3459233 2.2839267 2.1970602 2.4996991 1.7345090 2.8763945 1.8035057 2.1201301 2.1376231 2.0800659 2.6033872 2.0911473 2.5463068 2.0870421 1.8181348 1.8181348 2.0053863 2.7130721 1.8510895 2.0847354 2.3765188 2.4931191 2.0991010 2.4684044 1.7827872 2.2537174 1.9059863 2.4800722 2.2694464 2.7064546 2.6171727 1.9418457 2.0639533 2.6357253 1.8505328 2.3813820 2.4221866 1.8505328 1.8218232 2.1593706 2.0162493 2.3611738 1.5925294 2.0951543 2.4077807 2.1643391 1.6498776 2.3695953 2.6437137 2.1730161 2.2419088 1.9244679 3.2130960 2.0433935 1.8512567 2.2598653 2.0142042 3.1016181 0.9768562 1.5300714 0.0000000 1.2772756 1.9503368 1.7753876 
KII73223.1_Carbonic_anhydrase_1_Thelohanellus_kitauei                                                                2.5480658 2.5427708 3.2109534 2.6522348 2.4866368 2.1029805 2.1914519 2.1616741 2.6202346 2.6598206 3.0254501 2.3513855 2.1836033 2.6145872 2.5747805 2.1659588 2.6999019 3.1476294 2.8574019 2.5912080 2.3811630 2.9532200 2.8466735 2.1776588 2.9085232 2.6009482 2.5313538 2.4554472 1.8322721 3.1593248 2.9656471 2.6940033 2.8822515 3.1461322 1.9149836 2.7958461 2.3587177 2.7422678 2.7265912 2.4181044 3.2153361 2.8914449 2.9066263 2.8775851 2.2562000 2.2562000 2.6232904 2.9053912 2.3004139 2.4455405 2.8976407 2.6073071 2.5674035 2.5788159 2.3778709 3.1427348 2.4841745 2.9537139 2.6631807 3.1167968 3.2795979 2.8637676 2.0533910 3.0697203 2.4208764 3.0325314 3.2257069 2.4208764 2.3993491 2.6085967 2.6059875 2.8149919 2.2101096 2.4547015 3.1576739 3.1057999 2.1943073 3.3808382 3.6062858 3.3996802 3.0362790 2.6992367 3.3738237 3.7844655 2.5587330 3.0562613 3.1556785 3.2759059 1.3262277 1.7884646 1.2772756 0.0000000 2.7250231 2.3095873 
XP_001506835.1_carbonic_anhydrase_3_Ornithorhynchus_anatinus                                                         2.1132567 2.0858145 2.1245223 2.0478840 0.8969425 0.7700390 0.7147918 0.7514086 0.1224706 1.9744898 1.8555288 0.7484093 0.7319516 0.1245079 0.9027295 0.7210327 1.9751095 2.0471917 1.5984101 1.6767150 1.8280744 1.9459684 2.1676149 2.5042187 1.4875224 2.1628488 1.8442605 1.4873459 1.8290156 1.5138889 1.8441760 1.3384456 1.7995568 2.8391770 2.0243634 1.6209552 1.9244815 1.7376137 1.2908352 1.7480173 2.7615487 1.8748063 2.3008830 1.8606762 1.2056099 1.2056099 1.2852402 2.1778815 2.2361199 1.5643315 1.8716701 1.8248617 1.5373121 1.6951543 1.6556491 1.6850865 2.0481234 1.9765144 1.6922746 1.9568681 1.9362842 2.1839381 2.0188498 2.1601085 1.0915449 2.0803873 1.9647367 1.0915449 1.0844518 2.0042513 1.8344794 1.9378042 0.7606283 0.9571645 1.9150051 1.5711975 0.7865818 2.5252155 3.0283130 2.6086409 2.0287170 2.7145090 2.7459507 2.2922907 1.6748559 2.6005921 2.6382836 2.5267104 2.0333211 2.7738790 1.9503368 2.7250231 0.0000000 0.6123573 
XP_028919104.1_carbonic_anhydrase_2_Ornithorhynchus_anatinus                                                         1.7032041 1.7004666 1.8977261 1.9636906 0.8171256 0.4078537 0.6593142 0.4422696 0.6467770 1.8328290 1.9544589 0.7640791 0.6520618 0.6872120 0.8163706 0.6474943 1.8314495 1.8471281 1.3628930 1.6810711 1.6999184 1.8263396 1.7848408 2.3283607 1.3639751 1.8735524 1.5336146 1.2559412 1.5274071 1.4997714 1.6427802 1.3254244 1.5865702 2.8510014 1.7951238 1.4884082 1.6037926 1.7714518 1.2786563 1.6655583 2.9154896 1.7658389 2.2493415 1.6836441 0.9914755 0.9914755 1.2115756 1.9375994 2.1898690 1.3532034 1.7465246 1.6341924 1.3409180 1.6293218 1.3743870 1.6923991 1.9131256 1.7899931 1.6203923 1.9034794 1.9088150 1.9038916 1.7937618 1.9548403 0.9041794 1.8512361 2.0054770 0.9041794 0.9001149 1.7567446 1.7305689 1.8790736 0.5604218 0.8675465 1.8409472 1.6397151 0.3969249 2.2371598 2.7781604 2.2574281 1.9462748 2.5367782 2.6892841 2.4212377 1.5760501 2.2376835 2.3060915 2.4166532 1.7298292 2.2895338 1.7753876 2.3095873 0.6123573 0.0000000 
