# Supplementary material for: The Hydractinia cell atlas reveals cellular and molecular principles of cnidarian coloniality
Source: Nat Commun. 2025 Mar 3;16:2121. doi: 10.1038/s41467-025-57168-z (PMC11876637; doi:10.1038/s41467-025-57168-z)
Supplement: Supplementary file 16 — Supplementary Data 13 [file 41467_2025_57168_MOESM16_ESM.zip › IQ_Tree_output/Alpha_carbonic_Anhydrase/All_alpha_carbonic_LBAremoved_NoBAC.fasta.linsi.trim.log]

IQ-TREE multicore version 2.2.0.3 COVID-edition for Linux 64-bit built Oct 17 2022
Developed by Bui Quang Minh, James Barbetti, Nguyen Lam Tung,
Olga Chernomor, Heiko Schmidt, Dominik Schrempf, Michael Woodhams, Ly Trong Nhan.

Host:    bp1-compute118.data.bp.acrc.priv (AVX512, FMA3, 187 GB RAM)
Command: iqtree2 -s All_alpha_carbonic_LBAremoved_NoBAC.fasta.linsi.trim -m MFP -bb 1000
Seed:    287735 (Using SPRNG - Scalable Parallel Random Number Generator)
Time:    Thu Apr 11 11:41:23 2024
Kernel:  AVX+FMA - 1 threads (2 CPU cores detected)

HINT: Use -nt option to specify number of threads because your CPU has 2 cores!
HINT: -nt AUTO will automatically determine the best number of threads to use.

Reading alignment file All_alpha_carbonic_LBAremoved_NoBAC.fasta.linsi.trim ... Fasta format detected
Reading fasta file: done in 0.00122193 secs using 18.33% CPU
Alignment most likely contains protein sequences
Constructing alignment: done in 0.00110367 secs using 99.85% CPU
Alignment has 94 sequences with 254 columns, 254 distinct patterns
242 parsimony-informative, 9 singleton sites, 3 constant sites
WARNING: Some sequence names are changed as follows:
CAH0790371.1_similar_to_CEF71778.1_CA2_SciCA2_(0_Sycon_ciliatum);_Carbonic_anhydrase_1_(1.13e-25_Mus)_Sycon_ciliatum -> CAH0790371.1_similar_to_CEF71778.1_CA2_SciCA2__0_Sycon_ciliatum___Carbonic_anhydrase_1__1.13e-25_Mus__Sycon_ciliatum
CAH0798070.1_similar_to_CEF71779.1_CA3_SciCA3_(0_Sycon_ciliatum);_Carbonic_anhydrase_2_(6.56e-29_Homo) -> CAH0798070.1_similar_to_CEF71779.1_CA3_SciCA3__0_Sycon_ciliatum___Carbonic_anhydrase_2__6.56e-29_Homo_

                                                                                                                      Gap/Ambiguity  Composition  p-value
Analyzing sequences: done in 0.000138591 secs using 98.13% CPU
   1  XP_057294046.1_carbonic_anhydrase_2-like_isoform_X1_Hydractinia_symbiolongicarpus                                       1.18%    failed      3.68%
   2  XP_057294047.1_carbonic_anhydrase_2-like_isoform_X2_Hydractinia_symbiolongicarpus                                       1.18%    failed      4.34%
   3  XP_004457383.2_carbonic_anhydrase_9_Dasypus_novemcinctus                                                                2.36%    failed      0.00%
   4  XP_004449234.2_carbonic_anhydrase_6_Dasypus_novemcinctus                                                                1.18%    passed     81.55%
   5  XP_007517820.1_carbonic_anhydrase_7_Erinaceus_europaeus                                                                 0.00%    passed     99.69%
   6  XP_007535409.1_carbonic_anhydrase_2_Erinaceus_europaeus                                                                 0.00%    passed     58.81%
   7  XP_016049029.1_carbonic_anhydrase_13_Erinaceus_europaeus                                                                0.00%    passed     61.66%
   8  XP_004697542.1_carbonic_anhydrase_2_Echinops_telfairi                                                                   0.00%    passed     72.70%
   9  XP_004697543.1_carbonic_anhydrase_3_Echinops_telfairi                                                                   0.00%    passed     60.15%
  10  XP_059885782.1_carbonic_anhydrase_6_Delphinus_delphis                                                                   1.18%    passed     58.55%
  11  XP_059885175.1_carbonic_anhydrase_14_Delphinus_delphis                                                                  1.18%    failed      2.71%
  12  XP_059891178.1_carbonic_anhydrase_1_Delphinus_delphis                                                                   0.39%    passed     36.26%
  13  XP_059891177.1_carbonic_anhydrase_13_Delphinus_delphis                                                                  0.00%    passed     82.75%
  14  XP_059891181.1_carbonic_anhydrase_3_Delphinus_delphis                                                                   0.00%    passed     29.15%
  15  XP_030719666.1_carbonic_anhydrase_7_isoform_X1_Globicephala_melas                                                       0.00%    passed     76.28%
  16  XP_030695089.1_carbonic_anhydrase_13_Globicephala_melas                                                                 0.00%    passed     84.72%
  17  XP_060145442.1_carbonic_anhydrase_6_Globicephala_melas                                                                  1.18%    passed     65.69%
  18  XP_060156760.1_carbonic_anhydrase_9_isoform_X2_Globicephala_melas                                                       2.36%    failed      0.01%
  19  ANJ59758.1_alpha_carbonic_anhydrase_3_Corallium_rubrum                                                                  0.00%    passed     62.24%
  20  ANJ59760.1_alpha_carbonic_anhydrase_5_Corallium_rubrum                                                                  1.97%    passed     60.02%
  21  ANJ59761.1_alpha_carbonic_anhydrase_6_Corallium_rubrum                                                                  0.79%    passed     97.48%
  22  ANJ59759.1_alpha_carbonic_anhydrase_4_Corallium_rubrum                                                                  0.39%    passed     79.35%
  23  XP_028416402.1_carbonic_anhydrase_12-like_Dendronephthya_gigantea                                                      33.46%    passed     80.38%
  24  XP_046848218.1_carbonic_anhydrase_1-like_Xenia_sp._Carnegie-2017                                                        6.69%    passed     33.57%
  25  XP_046839912.1_carbonic_anhydrase_2-like_Xenia_sp._Carnegie-2017                                                        0.00%    passed     92.68%
  26  XP_031554974.1_carbonic_anhydrase_1-like_Actinia_tenebrosa                                                              0.00%    passed     41.95%
  27  XP_031556903.1_carbonic_anhydrase_2-like_Actinia_tenebrosa                                                              0.39%    passed     16.75%
  28  AAD32675.1_carbonic_anhydrase_Anthopleura_elegantissima                                                                 0.00%    passed     83.79%
  29  KAK2554129.1_Carbonic_anhydrase_7_Acropora_cervicornis                                                                  1.18%    passed     91.19%
  30  KAK2563709.1_Carbonic_anhydrase_2_Acropora_cervicornis                                                                 13.39%    passed     20.55%
  31  KAK2574136.1_Carbonic_anhydrase_Acropora_cervicornis                                                                    4.72%    passed     35.44%
  32  XP_029190657.1_carbonic_anhydrase_2_Acropora_millepora                                                                  0.79%    passed     22.04%
  33  XP_029191118.2_carbonic_anhydrase_Acropora_millepora                                                                    0.79%    passed     64.13%
  34  XP_027038541.1_carbonic_anhydrase_3-like_Pocillopora_damicornis                                                        10.24%    passed     60.70%
  35  XP_027055191.1_carbonic_anhydrase_2-like_Pocillopora_damicornis                                                         0.39%    passed      5.90%
  36  AHZ61699.1_alpha_carbonic_anhydrase                                                                                    60.63%    passed     59.34%
  37  XP_020608763.1_carbonic_anhydrase_1-like_Orbicella_faveolata                                                            6.30%    passed     32.63%
  38  ACA53457.1_alpha_carbonic_anhydrase_Stylophora_pistillata                                                               0.00%    passed     98.32%
  39  ANJ59763.1_alpha_carbonic_anhydrase_3_Stylophora_pistillata                                                             0.39%    passed     44.18%
  40  ANJ59765.1_alpha_carbonic_anhydrase_5_Stylophora_pistillata                                                             1.18%    passed     17.45%
  41  ANJ59767.1_alpha_carbonic_anhydrase_7_Stylophora_pistillata                                                            10.24%    passed     51.71%
  42  XP_046369681.1_carbonic_anhydrase_2-like_Haliotis_rufescens                                                             6.69%    failed      0.17%
  43  XP_046363888.1_alpha_carbonic_anhydrase_2-like_isoform_X2_Haliotis_rufescens                                            4.72%    passed     75.48%
  44  CCJ09593.1_carbonic_anhydrase_Patella_vulgata                                                                           0.39%    passed     85.90%
  45  XP_050396029.1_carbonic_anhydrase_1_Patella_vulgata                                                                     0.79%    passed     74.40%
  46  XP_050396028.1_carbonic_anhydrase_1_Patella_vulgata                                                                     0.79%    passed     74.40%
  47  XP_046442434.1_carbonic_anhydrase_2-like_Daphnia_pulex                                                                  0.00%    passed     18.03%
  48  XP_046447700.1_carbonic_anhydrase_2-like_Daphnia_pulex                                                                  1.57%    passed     28.22%
  49  XP_046449480.1_putative_carbonic_anhydrase_3_Daphnia_pulex                                                              2.36%    passed     37.62%
  50  ABV65904.1_carbonic_anhydrase_I_Penaeus_monodon                                                                         0.39%    passed     40.07%
  51  XP_037793614.1_carbonic_anhydrase_1-like_Penaeus_monodon                                                                0.00%    passed     72.38%
  52  XP_037793615.1_carbonic_anhydrase_7-like_Penaeus_monodon                                                                0.00%    passed     44.07%
  53  ADM87521.1_carbonic_anhydrase_Penaeus_vannamei                                                                          0.39%    passed     18.68%
  54  XP_027209605.1_carbonic_anhydrase_1-like_Penaeus_vannamei                                                               0.00%    passed     31.97%
  55  XP_027224974.1_carbonic_anhydrase_2-like_Penaeus_vannamei                                                              22.44%    passed     43.29%
  56  XP_037291287.1_carbonic_anhydrase_1-like_Rhipicephalus_microplus                                                        6.69%    passed     89.62%
  57  XP_037271325.1_carbonic_anhydrase_6-like_Rhipicephalus_microplus                                                        7.09%    passed     80.78%
  58  XP_037287536.1_carbonic_anhydrase_2-like_Rhipicephalus_microplus                                                        0.00%    passed      8.17%
  59  XP_029834457.1_carbonic_anhydrase_1_Ixodes_scapularis                                                                   0.00%    passed     71.77%
  60  XP_040074544.1_carbonic_anhydrase_1_Ixodes_scapularis                                                                   0.00%    failed      3.85%
  61  XP_042146874.1_carbonic_anhydrase_2_Ixodes_scapularis                                                                   0.00%    passed     62.19%
  62  KAH9415555.1_Carbonic_anhydrase_Dermatophagoides_pteronyssinus                                                          1.97%    passed     64.23%
  63  KAH9425620.1_Carbonic_anhydrase-_protein_10_Dermatophagoides_pteronyssinus                                              2.76%    failed      3.68%
  64  XP_015790795.1_carbonic_anhydrase_2_Tetranychus_urticae                                                                 3.15%    passed     86.81%
  65  RXM30097.1_Carbonic_anhydrase_7_Acipenser_ruthenus                                                                      0.00%    passed     99.45%
  66  RXM30490.1_Carbonic_anhydrase_15_Acipenser_ruthenus                                                                     0.79%    passed     74.13%
  67  XP_033904428.2_carbonic_anhydrase_4-like_Acipenser_ruthenus                                                             0.79%    passed     70.20%
  68  XP_033897728.3_carbonic_anhydrase_7_Acipenser_ruthenus                                                                  0.00%    passed     99.45%
  69  XP_041123815.1_carbonic_anhydrase_7_Polyodon_spathula                                                                   0.00%    passed     99.45%
  70  XP_041130603.1_carbonic_anhydrase_6_isoform_X3_Polyodon_spathula                                                        1.18%    passed     63.61%
  71  XP_041074622.1_carbonic_anhydrase_12_isoform_X3_Polyodon_spathula                                                       1.18%    passed     45.40%
  72  XP_041087205.1_carbonic_anhydrase_14-like_Polyodon_spathula                                                             1.97%    passed     99.02%
  73  XP_041103105.1_carbonic_anhydrase_Polyodon_spathula                                                                     0.00%    passed     76.88%
  74  XP_028913222.1_carbonic_anhydrase_7_Ornithorhynchus_anatinus                                                            0.00%    passed     99.71%
  75  XP_028938349.1_carbonic_anhydrase_4_Ornithorhynchus_anatinus                                                            0.79%    passed     60.71%
  76  XP_028910976.1_carbonic_anhydrase_14_Ornithorhynchus_anatinus                                                           1.18%    failed      0.01%
  77  XP_030695119.1_carbonic_anhydrase_2_Globicephala_melas                                                                  0.00%    passed     90.74%
  78  CCE46072.1_carbonic_anhydrase_Sycon_raphanus                                                                            2.36%    failed      3.24%
  79  CAH0790371.1_similar_to_CEF71778.1_CA2_SciCA2__0_Sycon_ciliatum___Carbonic_anhydrase_1__1.13e-25_Mus__Sycon_ciliatum    1.57%    passed     66.11%
  80  CAH0798070.1_similar_to_CEF71779.1_CA3_SciCA3__0_Sycon_ciliatum___Carbonic_anhydrase_2__6.56e-29_Homo_                  1.57%    passed     19.52%
  81  KAI6650509.1_Carbonic_anhydrase_20_Oopsacas_minuta                                                                      1.97%    failed      4.18%
  82  KAI6650508.1_Alpha_carbonic_anhydrase_5_Oopsacas_minuta                                                                 1.18%    passed     12.62%
  83  KAI6654568.1_Alpha_carbonic_anhydrase_5_Oopsacas_minuta                                                                17.32%    passed      8.71%
  84  KAI6661523.1_Carbonic_anhydrase_3_Oopsacas_minuta                                                                      53.15%    passed     71.92%
  85  XP_062512629.1_carbonic_anhydrase_1-like_Corticium_candelabrum                                                          0.79%    passed     39.94%
  86  DAA06050.1_TPA_inf                                                                                                      5.91%    passed     74.63%
  87  DAA06052.1_TPA_inf                                                                                                      4.33%    failed      1.10%
  88  DAA06051.1_TPA_inf                                                                                                      5.91%    passed     31.57%
  89  KII73217.1_Carbonic_anhydrase_2_Thelohanellus_kitauei                                                                  23.23%    passed     84.27%
  90  KII64408.1_Carbonic_anhydrase_1_Thelohanellus_kitauei                                                                  51.18%    failed      3.09%
  91  KII73221.1_Carbonic_anhydrase_2_Thelohanellus_kitauei                                                                  42.91%    passed      7.68%
  92  KII73223.1_Carbonic_anhydrase_1_Thelohanellus_kitauei                                                                   1.18%    passed     62.79%
  93  XP_001506835.1_carbonic_anhydrase_3_Ornithorhynchus_anatinus                                                            0.00%    passed     30.22%
  94  XP_028919104.1_carbonic_anhydrase_2_Ornithorhynchus_anatinus                                                            0.00%    passed     92.64%
WARNING: 3 sequences contain more than 50% gaps/ambiguity
****  TOTAL                                                                                                                   4.80%  13 sequences failed composition chi2 test (p-value<5%; df=19)
NOTE: XP_050396028.1_carbonic_anhydrase_1_Patella_vulgata is identical to XP_050396029.1_carbonic_anhydrase_1_Patella_vulgata but kept for subsequent analysis
NOTE: XP_033897728.3_carbonic_anhydrase_7_Acipenser_ruthenus is identical to RXM30097.1_Carbonic_anhydrase_7_Acipenser_ruthenus but kept for subsequent analysis
Checking for duplicate sequences: done in 0.000549915 secs using 43.46% CPU


Create initial parsimony tree by phylogenetic likelihood library (PLL)... 0.026 seconds
Perform fast likelihood tree search using LG+I+G model...
Estimate model parameters (epsilon = 5.000)
Perform nearest neighbor interchange...
Optimizing NNI: done in 1.72345 secs using 99.69% CPU
Estimate model parameters (epsilon = 1.000)
1. Initial log-likelihood: -33066.361
Optimal log-likelihood: -33066.153
Proportion of invariable sites: 0.006
Gamma shape alpha: 1.075
Parameters optimization took 1 rounds (0.244 sec)
Time for fast ML tree search: 2.680 seconds

NOTE: ModelFinder requires 41 MB RAM!
ModelFinder will test up to 1232 protein models (sample size: 254) ...
 No. Model         -LnL         df  AIC          AICc         BIC
  1  LG            34792.893    185 69955.787    70967.846    70610.194
  2  LG+I          34733.536    186 69839.072    70877.341    70497.016
  3  LG+G4         33067.136    186 66506.271    67544.540    67164.215
  4  LG+I+G4       33066.151    187 66506.302    67571.636    67167.784
  5  LG+R2         33416.707    187 67207.413    68272.747    67868.895
  6  LG+R3         33077.657    189 66533.313    67655.501    67201.870
  7  LG+R4         33042.482    191 66466.964    67649.932    67142.595
  8  LG+R5         33005.363    193 66396.726    67644.792    67079.431
  9  LG+R6         32994.722    195 66379.444    67697.375    67069.224
 10  LG+R7         32993.287    197 66380.573    67773.645    67077.428
 14  LG+I+I+R2     33402.846    188 67181.691    68274.983    67846.710
 15  LG+I+I+R3     33074.875    190 66529.750    67681.813    67201.843
 16  LG+I+I+R4     33033.265    192 66450.530    67665.481    67129.699
 17  LG+I+I+R5     33005.526    194 66399.053    67681.426    67085.296
 18  LG+I+I+R6     32995.403    196 66382.807    67737.614    67076.124
 19  LG+I+I+R7     32993.615    198 66383.231    67816.031    67083.623
 31  LG+F+R6       33016.778    214 66461.556    68821.043    67218.545
 32  LG+F+R7       33014.913    216 66461.826    68995.448    67225.890
 40  LG+F+I+I+R6   33017.757    215 66465.515    68909.725    67226.042
 53  WAG+R6        33026.560    195 66443.121    67761.052    67132.901
 54  WAG+R7        33024.356    197 66442.712    67835.784    67139.567
 62  WAG+I+I+R6    33027.373    196 66446.746    67801.553    67140.063
 75  WAG+F+R6      33024.236    214 66476.472    68835.959    67233.462
 76  WAG+F+R7      33022.255    216 66476.511    69010.132    67240.575
 84  WAG+F+I+I+R6  33033.741    215 66497.482    68941.693    67258.009
 97  JTT+R6        33311.894    195 67013.788    68331.719    67703.568
 98  JTT+R7        33310.820    197 67015.640    68408.711    67712.495
106  JTT+I+I+R6    33312.787    196 67017.574    68372.381    67710.891
119  JTT+F+R6      33331.511    214 67091.022    69450.509    67848.011
120  JTT+F+R7      33328.999    216 67089.997    69623.619    67854.061
128  JTT+F+I+I+R6  33332.684    215 67095.367    69539.578    67855.894
WARNING: Normalizing state frequencies so that sum of them equals to 1
141  Q.pfam+R6     32993.638    195 66377.276    67695.207    67067.056
WARNING: Normalizing state frequencies so that sum of them equals to 1
142  Q.pfam+R7     32992.988    197 66379.976    67773.047    67076.831
WARNING: Normalizing state frequencies so that sum of them equals to 1
150  Q.pfam+I+I+R6 32994.643    196 66381.287    67736.094    67074.604
WARNING: Normalizing state frequencies so that sum of them equals to 1
163  Q.pfam+F+R6   33018.370    214 66464.740    68824.227    67221.729
WARNING: Normalizing state frequencies so that sum of them equals to 1
164  Q.pfam+F+R7   33017.369    216 66466.737    69000.359    67230.802
WARNING: Normalizing state frequencies so that sum of them equals to 1
172  Q.pfam+F+I+I+R6 33019.632    215 66469.265    68913.475    67229.792
WARNING: Normalizing state frequencies so that sum of them equals to 1
185  Q.bird+R6     33811.040    195 68012.080    69330.011    68701.860
WARNING: Normalizing state frequencies so that sum of them equals to 1
186  Q.bird+R7     33808.429    197 68010.858    69403.929    68707.713
WARNING: Normalizing state frequencies so that sum of them equals to 1
194  Q.bird+I+I+R6 33810.294    196 68012.589    69367.396    68705.906
WARNING: Normalizing state frequencies so that sum of them equals to 1
207  Q.bird+F+R6   33832.247    214 68092.495    70451.982    68849.484
WARNING: Normalizing state frequencies so that sum of them equals to 1
208  Q.bird+F+R7   33830.973    216 68093.946    70627.568    68858.010
WARNING: Normalizing state frequencies so that sum of them equals to 1
216  Q.bird+F+I+I+R6 33831.536    215 68093.072    70537.283    68853.599
WARNING: Normalizing state frequencies so that sum of them equals to 1
229  Q.mammal+R6   33631.893    195 67653.785    68971.716    68343.565
WARNING: Normalizing state frequencies so that sum of them equals to 1
230  Q.mammal+R7   33631.043    197 67656.087    69049.158    68352.942
WARNING: Normalizing state frequencies so that sum of them equals to 1
238  Q.mammal+I+I+R6 33631.670    196 67655.339    69010.146    68348.657
WARNING: Normalizing state frequencies so that sum of them equals to 1
251  Q.mammal+F+R6 33656.018    214 67740.035    70099.523    68497.025
WARNING: Normalizing state frequencies so that sum of them equals to 1
252  Q.mammal+F+R7 33653.931    216 67739.861    70273.483    68503.926
WARNING: Normalizing state frequencies so that sum of them equals to 1
260  Q.mammal+F+I+I+R6 33656.094    215 67742.188    70186.399    68502.715
273  Q.insect+R6   33113.820    195 66617.640    67935.571    67307.420
274  Q.insect+R7   33111.859    197 66617.718    68010.789    67314.572
282  Q.insect+I+I+R6 33115.396    196 66622.792    67977.599    67316.109
295  Q.insect+F+R6 33316.427    214 67060.854    69420.341    67817.844
296  Q.insect+F+R7 33313.633    216 67059.266    69592.887    67823.330
304  Q.insect+F+I+I+R6 33318.531    215 67067.061    69511.272    67827.588
WARNING: Normalizing state frequencies so that sum of them equals to 1
317  Q.plant+R6    33290.402    195 66970.805    68288.736    67660.585
WARNING: Normalizing state frequencies so that sum of them equals to 1
318  Q.plant+R7    33287.688    197 66969.377    68362.448    67666.231
WARNING: Normalizing state frequencies so that sum of them equals to 1
326  Q.plant+I+I+R6 33291.009    196 66974.019    68328.826    67667.336
WARNING: Normalizing state frequencies so that sum of them equals to 1
339  Q.plant+F+R6  33362.219    214 67152.438    69511.925    67909.428
WARNING: Normalizing state frequencies so that sum of them equals to 1
340  Q.plant+F+R7  33359.907    216 67151.814    69685.436    67915.879
WARNING: Normalizing state frequencies so that sum of them equals to 1
348  Q.plant+F+I+I+R6 33362.792    215 67155.584    69599.794    67916.111
WARNING: Normalizing state frequencies so that sum of them equals to 1
361  Q.yeast+R6    33008.447    195 66406.894    67724.825    67096.674
WARNING: Normalizing state frequencies so that sum of them equals to 1
362  Q.yeast+R7    33005.572    197 66405.143    67798.215    67101.998
WARNING: Normalizing state frequencies so that sum of them equals to 1
370  Q.yeast+I+I+R6 33009.164    196 66410.328    67765.135    67103.646
WARNING: Normalizing state frequencies so that sum of them equals to 1
383  Q.yeast+F+R6  33169.491    214 66766.982    69126.469    67523.972
WARNING: Normalizing state frequencies so that sum of them equals to 1
384  Q.yeast+F+R7  33168.144    216 66768.288    69301.910    67532.353
WARNING: Normalizing state frequencies so that sum of them equals to 1
392  Q.yeast+F+I+I+R6 33170.643    215 66771.287    69215.497    67531.814
405  JTTDCMut+R6   33306.597    195 67003.195    68321.126    67692.975
406  JTTDCMut+R7   33305.456    197 67004.912    68397.984    67701.767
414  JTTDCMut+I+I+R6 33307.663    196 67007.327    68362.134    67700.644
427  JTTDCMut+F+R6 33328.469    214 67084.938    69444.425    67841.927
428  JTTDCMut+F+R7 33325.637    216 67083.273    69616.895    67847.338
436  JTTDCMut+F+I+I+R6 33329.355    215 67088.711    69532.921    67849.238
449  DCMut+R6      33393.932    195 67177.864    68495.795    67867.644
450  DCMut+R7      33392.063    197 67178.126    68571.198    67874.981
458  DCMut+I+I+R6  33394.150    196 67180.300    68535.107    67873.617
471  DCMut+F+R6    33334.359    214 67096.719    69456.206    67853.708
472  DCMut+F+R7    33330.703    216 67093.405    69627.027    67857.470
480  DCMut+F+I+I+R6 33334.630    215 67099.261    69543.471    67859.787
493  VT+R6         33128.893    195 66647.785    67965.716    67337.565
WARNING: Log-likelihood -33130.1 of VT+R7 worse than VT+R6 -33128.9
494  VT+R7         33130.064    197 66654.129    68047.200    67350.983
502  VT+I+I+R6     33130.969    196 66653.938    68008.745    67347.256
515  VT+F+R6       33172.909    214 66773.819    69133.306    67530.808
516  VT+F+R7       33173.574    216 66779.148    69312.770    67543.212
524  VT+F+I+I+R6   33174.957    215 66779.913    69224.124    67540.440
537  PMB+R6        33355.638    195 67101.276    68419.207    67791.056
WARNING: Log-likelihood -33356.7 of PMB+R7 worse than PMB+R6 -33355.6
538  PMB+R7        33356.740    197 67107.480    68500.552    67804.335
546  PMB+I+I+R6    33357.913    196 67107.826    68462.633    67801.144
559  PMB+F+R6      33297.894    214 67023.787    69383.274    67780.777
560  PMB+F+R7      33297.417    216 67026.833    69560.455    67790.897
568  PMB+F+I+I+R6  33299.804    215 67029.609    69473.819    67790.135
581  Blosum62+R6   33309.400    195 67008.801    68326.732    67698.581
WARNING: Log-likelihood -33310.9 of Blosum62+R7 worse than Blosum62+R6 -33309.4
582  Blosum62+R7   33310.874    197 67015.749    68408.820    67712.604
590  Blosum62+I+I+R6 33311.858    196 67015.716    68370.523    67709.034
603  Blosum62+F+R6 33268.197    214 66964.394    69323.881    67721.383
604  Blosum62+F+R7 33267.601    216 66967.203    69500.824    67731.267
612  Blosum62+F+I+I+R6 33270.482    215 66970.963    69415.174    67731.490
625  Dayhoff+R6    33393.269    195 67176.538    68494.469    67866.318
626  Dayhoff+R7    33391.532    197 67177.065    68570.136    67873.920
634  Dayhoff+I+I+R6 33393.448    196 67178.896    68533.703    67872.213
647  Dayhoff+F+R6  33333.543    214 67095.085    69454.572    67852.075
648  Dayhoff+F+R7  33329.947    216 67091.894    69625.515    67855.958
656  Dayhoff+F+I+I+R6 33333.697    215 67097.395    69541.605    67857.922
669  mtREV+R6      34632.567    195 69655.134    70973.066    70344.915
670  mtREV+R7      34632.075    197 69658.150    71051.222    70355.005
678  mtREV+I+I+R6  34633.687    196 69659.373    71014.180    70352.691
691  mtREV+F+R6    33617.446    214 67662.893    70022.380    68419.882
692  mtREV+F+R7    33613.606    216 67659.212    70192.833    68423.276
700  mtREV+F+I+I+R6 33617.372    215 67664.743    70108.954    68425.270
713  mtART+R6      35040.261    195 70470.521    71788.452    71160.302
714  mtART+R7      35026.226    197 70446.452    71839.523    71143.306
722  mtART+I+I+R6  35029.915    196 70451.830    71806.637    71145.147
735  mtART+F+R6    33848.818    214 68125.635    70485.122    68882.625
736  mtART+F+R7    33841.444    216 68114.887    70648.509    68878.952
744  mtART+F+I+I+R6 33848.859    215 68127.718    70571.929    68888.245
757  mtZOA+R6      34347.010    195 69084.021    70401.952    69773.801
758  mtZOA+R7      34340.199    197 69074.398    70467.469    69771.253
766  mtZOA+I+I+R6  34347.626    196 69087.252    70442.059    69780.569
779  mtZOA+F+R6    33492.697    214 67413.393    69772.880    68170.383
780  mtZOA+F+R7    33490.608    216 67413.216    69946.838    68177.280
788  mtZOA+F+I+I+R6 33492.672    215 67415.344    69859.554    68175.871
801  mtMet+R6      34572.449    195 69534.898    70852.829    70224.678
802  mtMet+R7      34571.310    197 69536.621    70929.692    70233.476
810  mtMet+I+I+R6  34572.810    196 69537.620    70892.427    70230.937
823  mtMet+F+R6    33591.574    214 67611.147    69970.634    68368.137
824  mtMet+F+R7    33590.785    216 67613.569    70147.191    68377.633
832  mtMet+F+I+I+R6 33592.225    215 67614.451    70058.661    68374.978
845  mtVer+R6      34736.946    195 69863.892    71181.823    70553.672
846  mtVer+R7      34731.828    197 69857.656    71250.727    70554.511
854  mtVer+I+I+R6  34736.871    196 69865.743    71220.550    70559.060
867  mtVer+F+R6    33950.389    214 68328.778    70688.265    69085.768
868  mtVer+F+R7    33947.523    216 68327.046    70860.668    69091.111
876  mtVer+F+I+I+R6 33950.439    215 68330.878    70775.088    69091.405
889  mtInv+R6      34783.332    195 69956.663    71274.594    70646.443
890  mtInv+R7      34780.576    197 69955.153    71348.224    70652.008
898  mtInv+I+I+R6  34784.079    196 69960.157    71314.964    70653.475
911  mtInv+F+R6    33427.530    214 67283.060    69642.547    68040.050
912  mtInv+F+R7    33427.195    216 67286.391    69820.012    68050.455
920  mtInv+F+I+I+R6 33428.740    215 67287.479    69731.690    68048.006
933  mtMAM+R6      35180.941    195 70751.882    72069.814    71441.663
934  mtMAM+R7      35175.487    197 70744.975    72138.046    71441.830
942  mtMAM+I+I+R6  35182.878    196 70757.755    72112.562    71451.073
955  mtMAM+F+R6    34168.112    214 68764.224    71123.711    69521.213
956  mtMAM+F+R7    34163.835    216 68759.670    71293.291    69523.734
964  mtMAM+F+I+I+R6 34168.083    215 68766.166    71210.376    69526.692
WARNING: Normalizing state frequencies so that sum of them equals to 1
977  FLAVI+R6      34429.246    195 69248.492    70566.423    69938.272
WARNING: Normalizing state frequencies so that sum of them equals to 1
978  FLAVI+R7      34427.354    197 69248.708    70641.779    69945.563
WARNING: Normalizing state frequencies so that sum of them equals to 1
986  FLAVI+I+I+R6  34427.046    196 69246.093    70600.900    69939.410
WARNING: Normalizing state frequencies so that sum of them equals to 1
999  FLAVI+F+R6    34371.802    214 69171.603    71531.090    69928.593
WARNING: Normalizing state frequencies so that sum of them equals to 1
1000  FLAVI+F+R7    34367.943    216 69167.887    71701.508    69931.951
WARNING: Normalizing state frequencies so that sum of them equals to 1
1008  FLAVI+F+I+I+R6 34370.516    215 69171.032    71615.242    69931.559
1021  HIVb+R6       33855.844    195 68101.688    69419.619    68791.468
1022  HIVb+R7       33855.484    197 68104.968    69498.039    68801.823
1030  HIVb+I+I+R6   33855.529    196 68103.059    69457.866    68796.376
1043  HIVb+F+R6     33710.746    214 67849.493    70208.980    68606.483
1044  HIVb+F+R7     33706.190    216 67844.379    70378.001    68608.444
1052  HIVb+F+I+I+R6 33710.781    215 67851.563    70295.773    68612.089
1065  HIVw+R6       34976.450    195 70342.901    71660.832    71032.681
1066  HIVw+R7       34976.276    197 70346.553    71739.624    71043.408
1074  HIVw+I+I+R6   34975.054    196 70342.109    71696.916    71035.426
1087  HIVw+F+R6     34602.225    214 69632.449    71991.936    70389.439
1088  HIVw+F+R7     34596.750    216 69625.499    72159.121    70389.564
1096  HIVw+F+I+I+R6 34600.673    215 69631.346    72075.556    70391.873
1109  FLU+R6        33592.168    195 67574.335    68892.266    68264.115
1110  FLU+R7        33590.189    197 67574.379    68967.450    68271.234
1118  FLU+I+I+R6    33591.260    196 67574.520    68929.327    68267.838
1131  FLU+F+R6      33466.685    214 67361.370    69720.857    68118.360
1132  FLU+F+R7      33466.078    216 67364.156    69897.778    68128.220
1140  FLU+F+I+I+R6  33465.823    215 67361.646    69805.857    68122.173
1153  rtREV+R6      33350.529    195 67091.058    68408.989    67780.838
1154  rtREV+R7      33350.438    197 67094.876    68487.947    67791.730
1162  rtREV+I+I+R6  33351.671    196 67095.343    68450.150    67788.660
1175  rtREV+F+R6    33186.410    214 66800.820    69160.307    67557.810
1176  rtREV+F+R7    33184.810    216 66801.620    69335.242    67565.685
1184  rtREV+F+I+I+R6 33187.448    215 66804.897    69249.107    67565.424
1197  cpREV+R6      33249.968    195 66889.936    68207.867    67579.716
1198  cpREV+R7      33249.237    197 66892.474    68285.546    67589.329
1206  cpREV+I+I+R6  33251.486    196 66894.972    68249.779    67588.290
1219  cpREV+F+R6    33152.450    214 66732.900    69092.388    67489.890
1220  cpREV+F+R7    33150.427    216 66732.853    69266.475    67496.917
1228  cpREV+F+I+I+R6 33152.813    215 66735.626    69179.837    67496.153
Akaike Information Criterion:           Q.pfam+R6
Corrected Akaike Information Criterion: LG+G4
Bayesian Information Criterion:         Q.pfam+R6
Best-fit model: Q.pfam+R6 chosen according to BIC

All model information printed to All_alpha_carbonic_LBAremoved_NoBAC.fasta.linsi.trim.model.gz
CPU time for ModelFinder: 2926.815 seconds (0h:48m:46s)
Wall-clock time for ModelFinder: 2929.032 seconds (0h:48m:49s)
Generating 1000 samples for ultrafast bootstrap (seed: 287735)...
WARNING: Normalizing state frequencies so that sum of them equals to 1

NOTE: 25 MB RAM (0 GB) is required!
Estimate model parameters (epsilon = 0.100)
1. Initial log-likelihood: -32993.638
Optimal log-likelihood: -32993.540
Site proportion and rates:  (0.110,0.073) (0.096,0.199) (0.178,0.493) (0.194,0.790) (0.323,1.495) (0.099,2.507)
Parameters optimization took 1 rounds (1.317 sec)
Wrote distance file to... 
Computing ML distances based on estimated model parameters...
Calculating distance matrix: done in 1.68792 secs using 99.87% CPU
Computing ML distances took 1.688058 sec (of wall-clock time) 1.685863 sec (of CPU time)
Setting up auxiliary I and S matrices: done in 0.000337057 secs using 185.1% CPU
Constructing RapidNJ tree: done in 0.000806132 secs using 96.14% CPU
Computing RapidNJ tree took 0.001190 sec (of wall-clock time) 0.001431 sec (of CPU time)
Log-likelihood of RapidNJ tree: -33073.445
--------------------------------------------------------------------
|             INITIALIZING CANDIDATE TREE SET                      |
--------------------------------------------------------------------
Generating 98 parsimony trees... 2.236 second
Computing log-likelihood of 98 initial trees ... 10.855 seconds
Current best score: -32993.540

Do NNI search on 20 best initial trees
Optimizing NNI: done in 0.667754 secs using 99.82% CPU
Estimate model parameters (epsilon = 0.100)
BETTER TREE FOUND at iteration 1: -32992.356
Optimizing NNI: done in 2.63099 secs using 99.63% CPU
Optimizing NNI: done in 1.97536 secs using 99.57% CPU
Optimizing NNI: done in 2.55779 secs using 99.71% CPU
Optimizing NNI: done in 2.08416 secs using 99.59% CPU
Optimizing NNI: done in 2.29709 secs using 99.9% CPU
Optimizing NNI: done in 2.7192 secs using 99.76% CPU
Optimizing NNI: done in 2.70089 secs using 99.73% CPU
Optimizing NNI: done in 2.35843 secs using 99.85% CPU
Optimizing NNI: done in 2.46532 secs using 99.86% CPU
Iteration 10 / LogL: -33013.051 / Time: 0h:0m:41s
Optimizing NNI: done in 2.43785 secs using 99.81% CPU
Optimizing NNI: done in 3.79957 secs using 99.83% CPU
Optimizing NNI: done in 2.39946 secs using 99.86% CPU
Optimizing NNI: done in 2.73337 secs using 99.8% CPU
Optimizing NNI: done in 2.65651 secs using 99.95% CPU
Optimizing NNI: done in 2.34667 secs using 99.8% CPU
Optimizing NNI: done in 2.45999 secs using 99.78% CPU
Optimizing NNI: done in 2.23167 secs using 99.8% CPU
Optimizing NNI: done in 3.07334 secs using 99.78% CPU
Optimizing NNI: done in 2.97814 secs using 99.84% CPU
Iteration 20 / LogL: -33005.761 / Time: 0h:1m:9s
Finish initializing candidate tree set (20)
Current best tree score: -32992.356 / CPU time: 65.628
Number of iterations: 20
--------------------------------------------------------------------
|               OPTIMIZING CANDIDATE TREE SET                      |
--------------------------------------------------------------------
Optimizing NNI: done in 1.93533 secs using 99.77% CPU
Optimizing NNI: done in 1.96846 secs using 99.57% CPU
Optimizing NNI: done in 2.22308 secs using 99.8% CPU
Optimizing NNI: done in 2.18106 secs using 99.84% CPU
Optimizing NNI: done in 2.19898 secs using 99.62% CPU
Optimizing NNI: done in 2.36681 secs using 99.81% CPU
Optimizing NNI: done in 2.18643 secs using 99.75% CPU
Optimizing NNI: done in 2.15863 secs using 99.7% CPU
Optimizing NNI: done in 2.34585 secs using 99.68% CPU
Optimizing NNI: done in 2.78523 secs using 99.76% CPU
Iteration 30 / LogL: -32993.135 / Time: 0h:1m:31s (0h:3m:44s left)
Optimizing NNI: done in 2.30046 secs using 99.8% CPU
Optimizing NNI: done in 2.41307 secs using 99.69% CPU
Optimizing NNI: done in 2.23077 secs using 99.71% CPU
Optimizing NNI: done in 1.93471 secs using 99.67% CPU
Optimizing NNI: done in 2.7776 secs using 99.94% CPU
Optimizing NNI: done in 1.58491 secs using 99.6% CPU
Optimizing NNI: done in 2.01243 secs using 99.78% CPU
Optimizing NNI: done in 2.49141 secs using 99.7% CPU
Estimate model parameters (epsilon = 0.100)
BETTER TREE FOUND at iteration 38: -32991.072
Optimizing NNI: done in 3.00431 secs using 99.88% CPU
Optimizing NNI: done in 2.25569 secs using 99.76% CPU
Iteration 40 / LogL: -32998.371 / Time: 0h:1m:57s (0h:4m:55s left)
Optimizing NNI: done in 2.18518 secs using 99.62% CPU
Optimizing NNI: done in 2.05217 secs using 99.74% CPU
Optimizing NNI: done in 2.28913 secs using 99.54% CPU
Optimizing NNI: done in 2.35525 secs using 99.81% CPU
Optimizing NNI: done in 2.28302 secs using 99.85% CPU
Optimizing NNI: done in 2.15974 secs using 99.79% CPU
Optimizing NNI: done in 2.18358 secs using 99.98% CPU
Optimizing NNI: done in 2.36908 secs using 99.6% CPU
Optimizing NNI: done in 2.31319 secs using 99.5% CPU
Optimizing NNI: done in 2.24685 secs using 99.8% CPU
Iteration 50 / LogL: -32994.577 / Time: 0h:2m:20s (0h:4m:12s left)
Log-likelihood cutoff on original alignment: -33059.542
Optimizing NNI: done in 2.21119 secs using 99.67% CPU
Optimizing NNI: done in 2.63772 secs using 99.67% CPU
Optimizing NNI: done in 2.01064 secs using 99.73% CPU
Optimizing NNI: done in 2.01866 secs using 99.48% CPU
Optimizing NNI: done in 2.1437 secs using 99.75% CPU
Optimizing NNI: done in 2.12604 secs using 99.65% CPU
Optimizing NNI: done in 2.07832 secs using 99.74% CPU
Optimizing NNI: done in 1.98945 secs using 99.63% CPU
Optimizing NNI: done in 2.15532 secs using 99.79% CPU
Optimizing NNI: done in 2.17446 secs using 99.8% CPU
Iteration 60 / LogL: -32991.311 / Time: 0h:2m:42s (0h:3m:34s left)
Optimizing NNI: done in 2.03797 secs using 99.78% CPU
Optimizing NNI: done in 2.52958 secs using 99.63% CPU
Optimizing NNI: done in 2.37286 secs using 99.81% CPU
Optimizing NNI: done in 2.1506 secs using 99.8% CPU
Optimizing NNI: done in 2.36876 secs using 99.6% CPU
Optimizing NNI: done in 2.38558 secs using 99.93% CPU
Optimizing NNI: done in 1.85049 secs using 99.44% CPU
Optimizing NNI: done in 2.00645 secs using 99.73% CPU
Optimizing NNI: done in 2.57089 secs using 99.75% CPU
Optimizing NNI: done in 2.37627 secs using 99.68% CPU
Iteration 70 / LogL: -33003.466 / Time: 0h:3m:5s (0h:3m:2s left)
Optimizing NNI: done in 2.61651 secs using 99.53% CPU
Optimizing NNI: done in 2.27039 secs using 99.71% CPU
Optimizing NNI: done in 2.02853 secs using 99.78% CPU
Optimizing NNI: done in 2.33763 secs using 99.77% CPU
Optimizing NNI: done in 2.33745 secs using 99.63% CPU
Optimizing NNI: done in 1.89854 secs using 99.94% CPU
Optimizing NNI: done in 2.33686 secs using 99.76% CPU
Optimizing NNI: done in 2.43664 secs using 99.7% CPU
Optimizing NNI: done in 1.78396 secs using 99.87% CPU
Optimizing NNI: done in 2.53483 secs using 99.78% CPU
Iteration 80 / LogL: -32992.789 / Time: 0h:3m:28s (0h:2m:32s left)
Optimizing NNI: done in 3.08898 secs using 99.79% CPU
Optimizing NNI: done in 2.24326 secs using 99.76% CPU
Optimizing NNI: done in 2.14347 secs using 99.84% CPU
Optimizing NNI: done in 2.24507 secs using 99.84% CPU
Optimizing NNI: done in 2.74272 secs using 99.84% CPU
Optimizing NNI: done in 2.11095 secs using 99.84% CPU
Optimizing NNI: done in 2.35745 secs using 99.81% CPU
Optimizing NNI: done in 2.24015 secs using 99.71% CPU
Optimizing NNI: done in 2.47071 secs using 99.9% CPU
Optimizing NNI: done in 2.46212 secs using 99.58% CPU
Iteration 90 / LogL: -32991.166 / Time: 0h:3m:52s (0h:2m:5s left)
Optimizing NNI: done in 2.92561 secs using 99.67% CPU
Optimizing NNI: done in 2.20553 secs using 99.66% CPU
Optimizing NNI: done in 2.0574 secs using 99.69% CPU
Optimizing NNI: done in 2.48579 secs using 99.61% CPU
Optimizing NNI: done in 2.08972 secs using 99.79% CPU
Optimizing NNI: done in 2.10096 secs using 99.79% CPU
Optimizing NNI: done in 2.76756 secs using 99.69% CPU
Optimizing NNI: done in 2.83845 secs using 99.84% CPU
Optimizing NNI: done in 2.17614 secs using 99.61% CPU
Optimizing NNI: done in 2.53694 secs using 99.78% CPU
Iteration 100 / LogL: -32992.482 / Time: 0h:4m:17s (0h:1m:38s left)
Log-likelihood cutoff on original alignment: -33059.542
NOTE: Bootstrap correlation coefficient of split occurrence frequencies: 0.999
Optimizing NNI: done in 2.17588 secs using 99.84% CPU
Optimizing NNI: done in 2.2524 secs using 99.8% CPU
Optimizing NNI: done in 2.22701 secs using 99.75% CPU
Optimizing NNI: done in 1.86502 secs using 99.93% CPU
Optimizing NNI: done in 2.29778 secs using 99.71% CPU
Optimizing NNI: done in 2.1853 secs using 99.61% CPU
Optimizing NNI: done in 2.08182 secs using 99.6% CPU
Optimizing NNI: done in 2.00551 secs using 99.48% CPU
Optimizing NNI: done in 2.43192 secs using 99.77% CPU
Optimizing NNI: done in 2.21372 secs using 99.85% CPU
Iteration 110 / LogL: -32992.286 / Time: 0h:4m:39s (0h:3m:50s left)
Optimizing NNI: done in 2.01453 secs using 99.68% CPU
Optimizing NNI: done in 2.88361 secs using 99.6% CPU
Optimizing NNI: done in 1.94382 secs using 99.57% CPU
Optimizing NNI: done in 2.20585 secs using 99.75% CPU
Optimizing NNI: done in 1.74564 secs using 99.52% CPU
Optimizing NNI: done in 2.2811 secs using 99.89% CPU
Optimizing NNI: done in 2.33869 secs using 99.73% CPU
Optimizing NNI: done in 2.08316 secs using 99.78% CPU
Optimizing NNI: done in 2.33668 secs using 99.85% CPU
Optimizing NNI: done in 2.52137 secs using 99.75% CPU
Iteration 120 / LogL: -32992.500 / Time: 0h:5m:2s (0h:3m:23s left)
Optimizing NNI: done in 2.06106 secs using 99.83% CPU
Optimizing NNI: done in 2.23093 secs using 99.8% CPU
UPDATE BEST LOG-LIKELIHOOD: -32991.070
Optimizing NNI: done in 2.11263 secs using 99.84% CPU
Optimizing NNI: done in 2.66835 secs using 99.6% CPU
Optimizing NNI: done in 2.73837 secs using 99.77% CPU
Optimizing NNI: done in 2.34241 secs using 99.76% CPU
Optimizing NNI: done in 2.75787 secs using 99.72% CPU
Optimizing NNI: done in 2.70544 secs using 99.47% CPU
Optimizing NNI: done in 1.9646 secs using 99.83% CPU
Optimizing NNI: done in 2.40263 secs using 99.6% CPU
Iteration 130 / LogL: -32991.588 / Time: 0h:5m:26s (0h:2m:57s left)
Optimizing NNI: done in 1.96448 secs using 99.88% CPU
Optimizing NNI: done in 2.40594 secs using 99.73% CPU
Optimizing NNI: done in 2.25403 secs using 99.8% CPU
Optimizing NNI: done in 2.30282 secs using 99.55% CPU
Optimizing NNI: done in 1.99454 secs using 99.73% CPU
Optimizing NNI: done in 2.16555 secs using 99.84% CPU
Optimizing NNI: done in 2.7873 secs using 99.76% CPU
Optimizing NNI: done in 1.95363 secs using 99.72% CPU
Optimizing NNI: done in 2.3397 secs using 99.81% CPU
TREE SEARCH COMPLETED AFTER 139 ITERATIONS / Time: 0h:5m:46s

--------------------------------------------------------------------
|                    FINALIZING TREE SEARCH                        |
--------------------------------------------------------------------
Performs final model parameters optimization
Estimate model parameters (epsilon = 0.010)
1. Initial log-likelihood: -32991.070
2. Current log-likelihood: -32991.010
3. Current log-likelihood: -32990.925
4. Current log-likelihood: -32990.856
5. Current log-likelihood: -32990.791
6. Current log-likelihood: -32990.730
7. Current log-likelihood: -32990.671
8. Current log-likelihood: -32990.615
9. Current log-likelihood: -32990.561
10. Current log-likelihood: -32990.510
11. Current log-likelihood: -32990.460
12. Current log-likelihood: -32990.412
13. Current log-likelihood: -32990.367
14. Current log-likelihood: -32990.324
15. Current log-likelihood: -32990.282
16. Current log-likelihood: -32990.243
17. Current log-likelihood: -32990.206
18. Current log-likelihood: -32990.170
19. Current log-likelihood: -32990.136
20. Current log-likelihood: -32990.102
21. Current log-likelihood: -32990.070
22. Current log-likelihood: -32990.039
23. Current log-likelihood: -32990.008
24. Current log-likelihood: -32989.980
25. Current log-likelihood: -32989.964
26. Current log-likelihood: -32989.938
27. Current log-likelihood: -32989.923
28. Current log-likelihood: -32989.896
29. Current log-likelihood: -32989.882
30. Current log-likelihood: -32989.868
31. Current log-likelihood: -32989.853
32. Current log-likelihood: -32989.840
33. Current log-likelihood: -32989.827
34. Current log-likelihood: -32989.813
35. Current log-likelihood: -32989.799
36. Current log-likelihood: -32989.787
37. Current log-likelihood: -32989.776
38. Current log-likelihood: -32989.764
39. Current log-likelihood: -32989.753
40. Current log-likelihood: -32989.743
41. Current log-likelihood: -32989.733
Optimal log-likelihood: -32989.718
Site proportion and rates:  (0.099,0.062) (0.105,0.188) (0.179,0.491) (0.195,0.785) (0.324,1.499) (0.098,2.518)
Parameters optimization took 41 rounds (49.304 sec)
BEST SCORE FOUND : -32989.718
Creating bootstrap support values...
Split supports printed to NEXUS file All_alpha_carbonic_LBAremoved_NoBAC.fasta.linsi.trim.splits.nex
Total tree length: 59.465

Total number of iterations: 139
CPU time used for tree search: 342.367 sec (0h:5m:42s)
Wall-clock time used for tree search: 343.252 sec (0h:5m:43s)
Total CPU time used: 395.501 sec (0h:6m:35s)
Total wall-clock time used: 396.435 sec (0h:6m:36s)

Computing bootstrap consensus tree...
Reading input file All_alpha_carbonic_LBAremoved_NoBAC.fasta.linsi.trim.splits.nex...
94 taxa and 611 splits.
Consensus tree written to All_alpha_carbonic_LBAremoved_NoBAC.fasta.linsi.trim.contree
Reading input trees file All_alpha_carbonic_LBAremoved_NoBAC.fasta.linsi.trim.contree
Log-likelihood of consensus tree: -32990.141

Analysis results written to: 
  IQ-TREE report:                All_alpha_carbonic_LBAremoved_NoBAC.fasta.linsi.trim.iqtree
  Maximum-likelihood tree:       All_alpha_carbonic_LBAremoved_NoBAC.fasta.linsi.trim.treefile
  Likelihood distances:          All_alpha_carbonic_LBAremoved_NoBAC.fasta.linsi.trim.mldist

Ultrafast bootstrap approximation results written to:
  Split support values:          All_alpha_carbonic_LBAremoved_NoBAC.fasta.linsi.trim.splits.nex
  Consensus tree:                All_alpha_carbonic_LBAremoved_NoBAC.fasta.linsi.trim.contree
  Screen log file:               All_alpha_carbonic_LBAremoved_NoBAC.fasta.linsi.trim.log

ALISIM COMMAND
--------------
--alisim simulated_MSA -t All_alpha_carbonic_LBAremoved_NoBAC.fasta.linsi.trim.treefile -m "Q.pfam+R6{0.0993066,0.0617929,0.104665,0.188252,0.178716,0.490511,0.194782,0.78522,0.324201,1.49896,0.0983285,2.51795}" --length 254

Date and Time: Thu Apr 11 12:36:49 2024
