# Supplementary material for: The Hydractinia cell atlas reveals cellular and molecular principles of cnidarian coloniality
Source: Nat Commun. 2025 Mar 3;16:2121. doi: 10.1038/s41467-025-57168-z (PMC11876637; doi:10.1038/s41467-025-57168-z)
Supplement: Supplementary file 16 — Supplementary Data 13 [file 41467_2025_57168_MOESM16_ESM.zip › IQ_Tree_output/Alpha_carbonic_Anhydrase/All_alpha_carbonic_LBAremoved_NoBAC.fasta.linsi.trim]

>XP_057294046.1_carbonic_anhydrase_2-like_isoform_X1_Hydractinia_symbiolongicarpus 254 bp
MTTDWTYQGVNGPDYWHRNFPVAASTYQSPVNIELSEVEYNESLTELILGYEDIKKLKLC
NNGCTIKLKLENG--RASRADFTNTYEALFVCFHWSTDNSRGSEHCVDGKSYPMEIQLIH
KNTKYTE-DEMFDKKDGLLMLAYFVEISEENINLSQITDNLKKIKYKGEEVKIDNFPLRT
ILPNNSKYYQYVGSLTTPPCNECVTWIVLSDTINMSQEQMDNFRLLYSGTSQLLHNNYRP
LQKLHHRKIKTNIL
>XP_057294047.1_carbonic_anhydrase_2-like_isoform_X2_Hydractinia_symbiolongicarpus 254 bp
MVKDWTYQGVNGPDYWHRNFPVAASTYQSPVNIELSEVEYNESLTELILGYEDIKKLKLC
NNGCTIKLKLENG--RASRADFTNTYEALFVCFHWSTDNSRGSEHCVDGKSYPMEIQLIH
KNTKYTE-DEMFDKKDGLLMLAYFVEISEENINLSQITDNLKKIKYKGEEVKIDNFPLRT
ILPNNSKYYQYVGSLTTPPCNECVTWIVLSDTINMSQEQMDNFRLLYSGTSQLLHNNYRP
LQKLHHRKIKTNIL
>XP_004457383.2_carbonic_anhydrase_9_Dasypus_novemcinctus 254 bp
MAPHWRY---GGGPPWPLVSPACAGRFQSPVDIRPELTAFTPALRPPQLGFALPPELRLR
NNGHSAQLTLPPG--EMALAP-GREYRALQLHLHWGGAGRPGSEHTVGGHRFPAEIHVVH
LSTAFAELEDAVGRPGGLAVLAAFLQEGEENSAYEQLLSHMEEIAEEGSETRVPGLDVSA
LLPSDSRYFQYEGSLTTPPCAQGVIWTVFNQTVRLSAKQLHTLSDSLWGDDSRLQLNFRA
TQPLNGRVIEASFP
>XP_004449234.2_carbonic_anhydrase_6_Dasypus_novemcinctus 254 bp
MLVEWTYEGALDEEHWAAHYPACGGKRQSPINLQRRKVRYDPALPELDLGFQEQGAFPMV
NNGHTVQIQLPGT--RMTVPD-GTEYIAEQMHFHWGGASSDGSEHTIDGKRFASELHLVH
YNSKYRNYEKAKNAPDGLAVLAALFEGQVENVFYRDFISHLGRVKYPEQNTTLHSLDIQD
MLPKNQHYYSYEGSLTTPPCTENVLWFILAETVKLSKKQIWELENSVLDQNKTLQNDYRK
TQPLNHRVVKANFM
>XP_007517820.1_carbonic_anhydrase_7_Erinaceus_europaeus 254 bp
MTGGWGYGQNDGPAQWHKMYPIAQGDRQSPINIISSQAVYSPSLKPLELSYETCTSLSIA
NNGHSVQVDFNDTQTVVTGGPLDGPYRLKQFHFHWGKKHNVGSEHTVDGKSFPSELHLVH
WNAKYSTFGEAASASDGLAVVGVFLETGDEHPSMNQLTDALYMVRFKGTKAQFNCFNPKC
LLPASRHYWTYPGSLTTPPLSESVTWIVLQEPITISERQMEKFRSLLFTERIHMVNNFRP
PQPLKGRVVKASFQ
>XP_007535409.1_carbonic_anhydrase_2_Erinaceus_europaeus 254 bp
MSHHWGYDRDNGPEHWHKDFPIAQGERQSPIDIDTKAAVHDPELKPLNVNYEQALSRRIL
NNGHSFNVEFDDSKAVLKGGPLADTYRLIQFHFHWGSSDDQGSEHTVDKKKYAAELHLVH
WNTKYGDFGKAVQQPDGLAVLGIFLMVGNAKPGLQKVIDVLDTIKTKGKSADFAGFDPRG
LLPESLDYWTYLGSLTTPPLLECVTWIVLKEPISLSNEQMLKFRSLNFSPEKLMVDNWRP
AQPLKNRKIRASFK
>XP_016049029.1_carbonic_anhydrase_13_Erinaceus_europaeus 254 bp
MSRSWGYEEHNGPIHWNQFFPIADGDQQSPIEIKTKEVKYDSSLRPLSIKYDASSAKIIS
NSGHSFNVDFDDTKSVLRGGPLAGSYRLRQFHLHWGSADDHGSEHVVDGVRYAAELHVVH
WNSKYPSFVEAAHEPDGLAVLGVFLQIGEHNSQLQKITDILDSIKEKGKQTKFTNFDPIS
LLPPSWDYWTYPGSLTVPPLLESVTWIVLKQPINISSQQLATFRSLLCTSAAFLLSNHRP
PQPLKGRKVRASFH
>XP_004697542.1_carbonic_anhydrase_2_Echinops_telfairi 254 bp
MSHHWGYAKHNGPDSWHENFPIAKGERQSPVNIDSRSAKHDPALKPLSINYEQATSRKIL
NNGHSFNVEFDDSKAVLKGGPLDGTYRLIQFHFHWGSSDEQGSEHTVDKKMYPAELHLVH
WNTKYADFGQAVQHPDGLAVLGIFLKIGSAKPDLQRVLDILDSIKTKGKSAEFKNFDPRG
LLPNSLDYWTYPGSLTTPPLLECVTWIVLREPISVSSEQIKKFRSLSINPEEPMVINFRP
PQPLKSRQIRASFK
>XP_004697543.1_carbonic_anhydrase_3_Echinops_telfairi 254 bp
MAKEWGYASHNGPDHWHELYPIAKGDNQSPIELHSKDITHDPSLQPWSVSYDPGSAKTIL
NNGKTCRVVFDDTRSMLRGGPLTGPYRLRQFHLHWGSSDDHGSEHTVDGVKYAAELHLVH
WNPKYNTFGEALKQPDGIAVVGIFLKIGREKGEFQLLLDALDKIKTKGKEAPFTPFDPSC
LFPTCRDYWSYHGSFTTPPCEECIVWILLKEPITVSSDQMAKLRSMYSSPPVPLVGNWRP
PQPIKGRVVRASFK
>XP_059885782.1_carbonic_anhydrase_6_Delphinus_delphis 254 bp
MTAEWTYDGVLDEAHWPREYPDCGGKRQSPIDLQREKVWYNPSLRALNLGYEVQGAFLMI
NNGHTVQISLPPT--CMTAAN-GTQYIAQQMHFHWGGASLEGSEHTIDGIRYVMEIHVVH
YNSKYKSYDQAQKAPDGLAVLAALVEVKAENTYYSNFISHLKSIRYPGQSTVLRGLDVQD
MLPGNHYYYSYWGSLTTPPCTENVHWFVLADTVKLSRTQVWKLENSLLNQNKTIHNDYRG
TQTLNNRVVEANFM
>XP_059885175.1_carbonic_anhydrase_14_Delphinus_delphis 254 bp
MLFHWTYDGPHGQDHWPASYPECGSNAQSPINIQTGSVTFDPELLPLQPGYEEPEPLDLH
NNGHTVQLSLPPT---LYLEGLPRKYVAAQLHLHWGQKGSLGSEHQINGEATAAELHIVH
YDSSYESLSEAAQRPQGLAVLGILIEVGTKNPAYEHILSHLHEIRHKDQKTSVPPFNLRE
LFPPLAQYFRYNGSLTTPPCYQSVLWTVFSRRAQISIGQLEKLQETLFSPSKLLVQNYRA
PQPLNQRMVFASFI
>XP_059891178.1_carbonic_anhydrase_1_Delphinus_delphis 254 bp
MASDWGYDGENGPEQWGKLYPIANGNSQSPIDIKTSETKHDASLKPISVSYSPDTAKEIV
NVGHSFHINFVDNRSVLKGGPLSESYRLHQFHFHWGVKDDYGSEHLVDGVKYSAELHIVH
WNSKYSSFAEAASQADGLALIGVLMKVGQANPNLQKVLDALKAVKTKGKKAPFTNFDPSV
LLPSSRDYWTYHGSLTHPPLHESIIWIIFKGNISISSEQLAQFLSLLSNKEVPIKHNNRP
PQPLKGRTVKASF-
>XP_059891177.1_carbonic_anhydrase_13_Delphinus_delphis 254 bp
MARSWGYGEHNGPIHWNEFFPIADGDQQSPIEIKTKEVKYDSSLRPLSIKYDTSSAKIIS
NSGHSFNVDFDDTKSVLRGGPLTGSYRLRQFHLHWGSTDDHGSEHVVDGVRYAAELHVVH
WNSKYPSFVEAAHEPDGLAVLGVFLQIGEHNPQLQKITDILHSIKEKGKQTRFTNFDPLS
LLPPRWDYWTYPGSLTVPPLLESVTWIVLKQPINISSQQLATFRTLLCTAAAFLLSNHRP
PQPLKGRKVRASFH
>XP_059891181.1_carbonic_anhydrase_3_Delphinus_delphis 254 bp
MAKEWGYADHNGPDHWHELYPIAKGDNQSPIELHTKDIKHDPSLKPWSASYDPGSAKTIL
NNGKTCRVVFDDTRSMLRGGPLTAPYRLRQFHLHWGSSDDHGSEHSVDGVKYAAELHLVH
WNSKYNSFGSALKQPDGVAVVGIFLKIGHEKHEFQLLLDALDKIKTKGKEAPFPNFDPSC
LFPACRDYWTYHGSFTTPPCEECIVWLLLKEPITVSHEQMAKLRSLYSSPPVPLVRNWRP
PQPVKGRVVKASFK
>XP_030719666.1_carbonic_anhydrase_7_isoform_X1_Globicephala_melas 254 bp
MTGGWGYGHNDGPSHWHKLYPIARGDRQSPINIVSRKAVYSPSLRTLDLSYESCTSLSIA
NNGHSVQVDFNDSRSVVTGGPLDGPYRLRQLHFHWGKKHSEGSEHTVDGKSFPSELHLVH
WNAKYSTFGEAASAPDGLAVVGVFLETGDEHPSMNRLTDALYMVRFKGTKAQFSCFNPKY
LLPASRHYWTYPGSLTTPPLTESVTWIVLREPISISERQMEKFRSLLFTERIHMVNNFRP
PQPLKGRVVKASFW
>XP_030695089.1_carbonic_anhydrase_13_Globicephala_melas 254 bp
MARSWGYGEHNGPIHWNEFFPIADGDQQSPIEIKTKEVKYDSSLRPLSIKYDTSSAKIIS
NSGHSFNVDFDDTKSVLRGGPLTGSYRLRQFHLHWGSTDDHGSEHVVDGVRYAAELHVVH
WNSKYPSFVEAAHEPDGLAVLGVFLQIGEHNPQLQKITDILDSIKEKGKQTRFTNFDPLS
LLPPRWDYWTYPGSLTVPPLLESVTWIVLKQPINISSQQLATFRTLLCTAAAFLLSNHRP
PQPLKGRKVRASFH
>XP_060145442.1_carbonic_anhydrase_6_Globicephala_melas 254 bp
MTAEWTYDGVLDEAHWPREYPDCGGKRQSPIDLQREKVWYNPSLRALNLGYEVQGAFLMI
NNGHTVQISLPPT--CMTAAN-GTQYIAQQMHFHWGGASLEGSEHTIDGIRYVMEIHVVH
YNSKYKSYDKAQKAPDGLAVLAALVEVKAENTYYSNFISHLKSIRYPGQSTVLRDLDVQD
MLPGNHYYYSYWGSLTTPPCTENVHWFVLADTVKLSRTQVWKLENSLLNQNKTIHNDYRG
TQTLNNRVVEANFM
>XP_060156760.1_carbonic_anhydrase_9_isoform_X2_Globicephala_melas 254 bp
MASHWRY---GGAPPWPQVSPACAGRFQSPVDIRPELTAFCPALRPLELGFELPPELRLR
NNGHTVQLSLPPR--EMALGP-GQEYRALQLHLHWGAAGRPGSEHTVGGHRFPAEIHVVH
LSTAFAKADEALGRPGGLAVLAAFLQEGEENSAYEQLLSHLGEIAEEDSETWVPGLDVSA
LLPSDSRYFRYEGSLTTPPCAQGVIWTVFNQTVKLSAKQLHALSDSLWGDDSRLQLNFRA
TQPLNGRIIEASFP
>ANJ59758.1_alpha_carbonic_anhydrase_3_Corallium_rubrum 254 bp
MASKWGYSKDNGPSTWAKNLCIKLGDSQSPIDIIQRQCGFDSNLKKLKFTYPSFENAKLL
NNGNTVLFSPPDNTSSVNFGPVANQYKLAQFHFHWGENDDTGSEHTIDGEPYSGELHLVH
WNTSYGSAKEALTSKNGLVVFGIFMKVGEDHSGLSNITAKLPLIQKAGSSTILKPFNPSC
LFPDSLEYWSYPGSLTTPPLSESVTWVVFKKPIIVSSAQVAAFRELESDDGEKVCQNFRP
TCPVNKRQVKASFQ
>ANJ59760.1_alpha_carbonic_anhydrase_5_Corallium_rubrum 254 bp
MVLGWNY---DDPSTWAASYPKCGGKKQSPINIVKSDVQCDVKLKSLTLNYNQAGDFTVK
IKGRTLQVIVASADASMSLAGI-GKFDLAQFHFHWGSDDSRGSEHKIDGKSYAAELHFVH
YNSKYPSLGEAVNKSDGLAVLGALIEKGAENAAFKKFLNSSYNVTNEDTSAKVKSFALQE
LLPENTSFYRYNGSLTVPNCDESVTWTLLAQPIQISNEQLEELRNLKS-HGKPLVDNYRP
VQALNGRTVLSSFQ
>ANJ59761.1_alpha_carbonic_anhydrase_6_Corallium_rubrum 254 bp
MNVEWSYEGKTGPSFWYHSYPKCSGDQQSPIDIEPRQTTYKENLENSLVNYGWTPSYIMK
NNGHSLQVNVPSARATLTYN--AKSFALDQFHFHWGCENGKGSEHLINGLSYPAELHLVH
HNERYSSLAEAVDKPDGLAVVSVMIKVGRYNKAFRKFLRFSPNVIDAGQSVYVPSFDLTR
LLPGNEKFYRYDGSLTTPPCYESVTWTVMDGTIEISQSQLNRFRKLRRSDGQALVDNFRP
VQPTNNRMVFRSFA
>ANJ59759.1_alpha_carbonic_anhydrase_4_Corallium_rubrum 254 bp
MKLKWSFTGVNGPSQWKEHYPACKSKQQSPINIPVFKKEYNSSLGSLKFHYSCPGDFKMR
NTGSTLKLYVTTAFATLTLQR-KERYWLDQIHFHWGSDNTQGSEHRFDKERFPAEIHFVH
YNIKYKQLLEAFNKPSGLAVLGVMVKIGKANPAFNNFLRHINEVRMAGQVHQFPAFDVET
LLPSNKNFYRYRGSLTTPPCFDHVTWTVFYTPIEISQEQIEKFRSLRDSEGKALVNNYRP
VQDLNGRPVTSSFH
>XP_028416402.1_carbonic_anhydrase_12-like_Dendronephthya_gigantea 254 bp
----------------------------------------------------------MQ
NDGKTFKIDLRNALASLTLNR-ARRYLLDHLHFHWGSSNEIGSEHQFEGRSFPAELHFVH
YNIKFQNLSVAIDQPKALAVLGVMIEVGRRNPVFDNFLKYIHRVKNIGTKFRFPSFDVKN
LLPKDERFYRYEGSLTTPPCFDNVTWTVLYTPIEISQQQL-----VRGTQGSY-------
--------------
>XP_046848218.1_carbonic_anhydrase_1-like_Xenia_sp._Carnegie-2017 254 bp
MQCPWGYDQVYGVEEWKNISKMCKGYRQSPINIKHDRTRKKRGHSKISIKFTENVFGDLK
NNGHSPVFTVNTSSAQVMNVPNKDIYVLRKIYFRFGCTEHAGSEHLFDGVPTSGEMHLVF
YNDKYRTLDSAMNKMDGLVIIAVPLGGDNFN---------------RGEQVSVKGIRLSY
LVPEKLTYYTYKGSITTPPCYESVRWFVMKSPIAVTSQQLGEFRQLESS-NGKMCDNFRD
VQKLHGRFLSLYI-
>XP_046839912.1_carbonic_anhydrase_2-like_Xenia_sp._Carnegie-2017 254 bp
MLQEWGYTEENGPSTWCNLPGVKIGNRQSPIDIIQAKASFDESLKSLQFSYPNFEKATLN
NNGHTIMFAPGDDAFVVRGGPVTHTYKLAQFHFHWGVHDDVGSEHTVDGKPYAAELHLVH
YNTLYASAGDALTAENGLIVFGIFLTVGTEHAGLQKIIDKISQIQSSGASITLEAFNPIV
LFPDNLDYWSYPGSLTTPPLSESVTWVVFKQPIVVSSGQVAAFREIESADGQCLCQNFRP
TCELNGRVVKASFK
>XP_031554974.1_carbonic_anhydrase_1-like_Actinia_tenebrosa 254 bp
MTFSWSYENGFGPERWQKRYNSTSSLLQSPINIEKAIIVKDSSLGPLRLSYVPSCNSTIT
NDGRTLQLTIPKHTNILSGGPLTSEYQLAMIRFHWSADDNTGSEHQVEGNGFPLEVQFLH
WNKRYENIGQALTGEEGICILAVLYQVGEDHEGMKEITKLLTRIDHKGCFSEVKAINLGD
FIPDHPNYWTYQGSLTTPPLTENVTWVVCQTTMILSPEQMEVFRSVKASNGEVMSCNSRP
LCPSNNRVVRESTE
>XP_031556903.1_carbonic_anhydrase_2-like_Actinia_tenebrosa 254 bp
MAINFNYDTKYGPYGWPKTFPFCNGSSQSPINIETSKTTHA-SLGQLTLKFDTVAKFKVT
NNGHSYSVFLAPNTFSVSEGGLTGEFTTVQFHFHWGSDNNKGSEHTVDGKKYPAEMHFVS
FNKKYSEINEALEHDDGLAVLGVIFEVGTENKALTSFLKYALNVTKPSEMTGLSNHSLGS
LLPLNTDFYRYKGSLTTPRCNEVVTWTVFKNYATISANQLAMLRSLKDNATIALTDTFRP
VQPLNSRVVQRSFK
>AAD32675.1_carbonic_anhydrase_Anthopleura_elegantissima 254 bp
MAAKWGYGPNNGPSKWAKDFPAAAGARQSPIDIKTHDAQHDSALKPLKIQYSQGNDFNVT
NNGYSLVISRKTSGTNLSGGPLEHNYRFEQFHFHWGKTSGSGSEHLLDGKAFPAELHLVH
WNTLFSSFGEAASSKNGLAVLGAFVQIGGESAGLKTITDLIPQVQNIGDKQDLKPFNLSS
LLPSNNDYWTYSGSLTTPPCYESVSWFVFKEPIHATENQMQQFRSLKANDGGCIVDNYRP
VMDGSGRNVRASFE
>KAK2554129.1_Carbonic_anhydrase_7_Acropora_cervicornis 254 bp
MMYNWKYRGGYGTDDWKKIAPDCAGSAQSPINIKTSTVSQNPNLKGLTMSFDNIVRGTLT
NNGHAPTLKISKQTATLTGGPLKSVYKLEQLHFHFGCENNKGSEHTVDGQAYSGEIHFVT
YNTKYASFSQAMDKPDGLSVIGVFMKVSKDRDDNYNIIKAFWSVREPGKEVAVNDLSLIN
LAPLRASFYSYKGSLTTPPCYQSVKWIVLKNPVLASNYKMTILRRLRDHEEHSICNNFRP
VQALNGRIVSV---
>KAK2563709.1_Carbonic_anhydrase_2_Acropora_cervicornis 254 bp
MV--WGYDKENGPANWYKSCPIAFGKRQSPIDLIDNEVKRDSSLKPLVVSYPPFSKGKFL
NNGHSVQFVPDASLSDL--------------------------------ETVDKNLHFVH
WDCTHASFPETVKARNGLCVLGFFLKVGAENAALKPITDMLPKLKKAGSSEPLAEFDMRS
VMPKDTDYYTYDGSLTTPPLLECVKWVVFKEPLEVSAAQMEAFRAVENGSGEPLVGNYRP
PCPLHSRTVAASFK
>KAK2574136.1_Carbonic_anhydrase_Acropora_cervicornis 254 bp
MQMDWSYGASDGPENWSGI--CKSGKKQSPIDILAKKTEYDYSLGSFTLNYKHAQNFTSF
NNKHTLKVSFPSDYYKVSGGNLPGTFTTVQLHLHWGSDNTKGAEHGMDGI----------
FNNKYPNISESLSHSDGLAVLGVLLKIGSKNIHYDKFLMESMVPKEPGTNMTIPSFPLDS
LLPADTKYFRYNGSLTTPTCNEAVTWTVFEEAVEISKAQMDMLRGLKMNASNEIVDNYRP
VQPLNGRTVKKSFM
>XP_029190657.1_carbonic_anhydrase_2_Acropora_millepora 254 bp
MV--WGYDKENGPANWYKSCPIAFGKRQSPIDLIDNEVKRDSSLEPLVVSYPPFSKGKFL
NNGHSVQFVPDASLSELSGGPLAKKYKFEQFHFHWGDKDSEGSEHRVNGKMYSAELHFVH
WDCTHASFPETVKARNGLCVLGFFLKVGAENAALKPITDMLPKVKKAGSSEPLAEFDMRS
VMPKDTDYYTYDGSLTTPPLLECVKWIVFKEPLEVSAAQMEAFRNVENGNGEPLVGNYRP
PCPVHSRTVAASFK
>XP_029191118.2_carbonic_anhydrase_Acropora_millepora 254 bp
MQMDWSYGASDGPENWSGI--CASGKKQSPIDILTKKTEYDYSLGSFTLNYKHAQNFKSF
NNKHTLQVSLPSDYYKVSGGNLPGTFTTVQLHLHWGSDNTKGAEHGMDGMFYPAEIHFVS
FNNKYPNISESLSHSDGLAVLGVLLKIGSKNIHYDKFLMESRVPKEPGTNMTIPSFPLDP
LLPADTKYFRYNGSLTTPTCNEAVTWTVFKEAVEISKAQMDMLRGLKMNASNEIVDNYRP
VQPLNGRTVKSSFM
>XP_027038541.1_carbonic_anhydrase_3-like_Pocillopora_damicornis 254 bp
MHCSLNCESLNAPNGWRPDREIQSAASSSSADRLVEDLMMDGNINPLRISIESEVSGHFF
NYNHTFKLDTNDQSISLSGGSLTAPYVMDQFHFHVYCTREEAELSTLDRVQVPGELHLVF
FREKYQSYNKAMHKEDGLAVISIYLEVGGFNDQIAHFLSHVDYISQNENH-TVPTASVKQ
LAAKKGQYDAYRGNLVEPQCSDCVDVLVMKERFKLSVKQLTEFRKAPHC-----------
--------------
>XP_027055191.1_carbonic_anhydrase_2-like_Pocillopora_damicornis 254 bp
MYLDYAYQKAPAPANWSQIFPKCAGQLQSPVNIETKKVKKK-SYPDLEISFDNPVTGELL
NGGHSPVFNIDSSGAKLSGGPLCDEYALQQFHFHFGCENNRGSEHLIDNQTFPAQLHLVF
YNKKYNSFKDAVDKPDGLAVLGVLLTATPGNKVLGNLANKLKKVIDEGASTNVTAIKLNY
LMPYNIRYYTYKGSLTTPPCYESVTWIVFKDKVKISNTQLNKFRKLKAKAPGLMCDNIRP
VQPLYKRKVYSVIS
>AHZ61699.1_alpha_carbonic_anhydrase 254 bp
-----------------------------------KQTIFDAGLADFVIDYEPIVSAKLQ
NNGHSVQATFQTGKSNISGGGLLSQFRAAQMHFHWGSNNSQGSEHQVLGRKYPMEIHIVH
YNVKYASVSTAMKEK---------------------------------------------
------------------------------------------------------------
--------------
>XP_020608763.1_carbonic_anhydrase_1-like_Orbicella_faveolata 254 bp
MPI----KAG-----------ICSGKRQSPIDIKSSETTLDTSLGAFTLNYDRKKTFTGS
NNGYSLGMSFPAGVYNVSGGGLNDVYTTVQFHFHYGPNNTVGSEHVVDGEHYAAELHFVS
YNTKYADLMDALNHEDGLAVLGLFMQVGKNNTAFSFLESA-RNLTSSYTSSDVPAFRFDT
MLPANTKYFRYSGSLTTPSCKESVTWTVFRDAVNISEYQMNILRQLRKTYTTKSVGNFRP
VQPLYDRVIRASFQ
>ACA53457.1_alpha_carbonic_anhydrase_Stylophora_pistillata 254 bp
MKLSWTYRDPEGPDTWKHHYKDCEGHEQSPINIVPKDTFFEPGLADLVVNYEKSVSAKLF
NNGHTVQATFLTGKSNISGGNLTSHFRALQMHFHWGSENSRGSEHQVGGRKFPLEIHIVH
YNAKYPSVSEAVDKGDGLAVLGILVELQQDNPVFDVMVDNLDKARYKGNEVILPSLQPFS
FLPHDAQYYTYRGSLTTPGCFESVQWFVFNHTFPISQAQLDKFRDLFDSKKLPLVDNYRP
VQPLYGRSVSEASN
>ANJ59763.1_alpha_carbonic_anhydrase_3_Stylophora_pistillata 254 bp
MAP-WGYEKDNGPAHWHKDCPIANGKNQSPIDLINGEVKYDSGLKPLTAKYVPFSDAKFL
NNGHSVQFQPSAGGSELTGGPLAVKYNFEQFHFHWGNNDTEGSEHRVDGKMYPAELHFVH
WNSTNPSFKDAVGSPNGLAVLGFFLKVGAENAALKPITDLIPKVKDAGTSVTVPNFDMQA
ILPATTDYYTYDGSLTTPPLAECVKWIVFKQPLEVSAAQMEAFRSVINRDGKPMGGNYRP
PCPLHDRAVKTSFK
>ANJ59765.1_alpha_carbonic_anhydrase_5_Stylophora_pistillata 254 bp
MNSSWSYTSQDGPKNWKGICK--SGTEQSPINIKISDTKYE-KMTDFILNYENQTNFTAV
NNGNTIVFKFKPKIYSVRGGGLDGVFTTVQFHFHWGSDKTKGSEHTLDGKAYAAELHFVS
YNTRYSGFDVAKNKSDGLAVLGVFIEVGETNQAFSFLTEYATKLANSSSSSNIRPFGLAP
MLPTTQKYFRYHGSLTIPGCQESVTWTLFKESVKISSEQMKSLRNLTNASGKQLVNNYRP
VQPLNKRTVKNSFL
>ANJ59767.1_alpha_carbonic_anhydrase_7_Stylophora_pistillata 254 bp
MRSSLNYESLNAQKGWRPFREIQSTKISSSADRLVEDIIMDGNISPLKISFDSGVSGHFF
NYDHTFKLDAKDQSILLTGGSLTAPYVMDQFHFHIYCTRAEAELNTLDQVQVPGELHLVF
FRRKYQSYNKAMHKQDGLAVISIYLEVGDFNDQIAYFLSYVDYISQNENH-TVPTTSVKQ
LAAKEAQYDAYRGKLVEPQCSDCVDVLVMKERFKLSVKQLTEFRKAPHC-----------
--------------
>XP_046369681.1_carbonic_anhydrase_2-like_Haliotis_rufescens 254 bp
MLIHFGYGSGDDPSHWHDLDTCCDGSQQSPIDIDSDDATCH----PLGGDYEPKVSGNLK
MNGHGASLAFFKN--VTDDMPFDGEYVLDSMHFH-------PSEHLVDGKHYDGELHMVH
YKKEYGSVGAAVDKEDGLAVVGVFLEVTSQDHAFNRFVDGVAHLKVGEAE-NVT-LDPSE
LLLLDDDYYTYKGSLTTPPCSESVRWVLMVLPVLTTEDRIRVLRAVPVAEPLSVDTNDRP
AQPLNNRTVYLS--
>XP_046363888.1_alpha_carbonic_anhydrase_2-like_isoform_X2_Haliotis_rufescens 254 bp
MSVPFSYDAFNGPLYWKNISECCGGTHQSPIDLLRKDLTCR-QLSNITYNTDIQLPGTLK
NNGQGATLSFSSE--VTNNFPYGDDFALISMHFH-------PSEHHINGTFRPAELHLVH
YNRKYGTIQEAVHRHDGLAVIGIILEQDSTNAALNTLIDGIGQLGSPQSKVNVT-IDPRE
LLLQSGGYYTYKGSLTNPPCSESVRWVVMKNAIHTTEANVLILKSLEVLGTLTKYGNERH
VQPLNGRPVYTNT-
>CCJ09593.1_carbonic_anhydrase_Patella_vulgata 254 bp
MMRHWGYDN-DGPSRWSKIFPLCGKIRQSPINIVNSKAKVRSRLGNITMGYDKPITTKIR
NNGHTAQVDITSGDVFIKNGGLPGKYKLLQLHFHWGSDNGKGSEHTINGEQFPMELHLVH
YLTSAAGVGEALTLPKGLAVIGFMFEISDDNKEYTNIISALSQITKYSDRVQLAEFAVGD
LLPNNCHFYRYLGSLTTPSCDEIVVWSVFKEKIKISKRQLDEFRKLMSSEGVNLQNNFRP
VQPLNGRVVQANFN
>XP_050396029.1_carbonic_anhydrase_1_Patella_vulgata 254 bp
MAS-WGYGKDNGPCTWAQSFPIAAGARQSPIDITPTAAEYDAALTPFSIQYEPENAMELC
NPGLSVKANITKK-SVIKGGPLEGEYRLEQFHLHWGSDNKQGSEHTVNGTMYPAELHLVH
YNSKYSSFGEAVDKPDGLAVFGIFLQISKPHPGLKTLTDLFNQVQYKNKSINLSEFNPIC
LLPANNNYWTYLGSLTTPPCCESVTWIVFEEPITVSQDQIDAFRGLCCGGSDAIVDNYRP
PLPLGERKLRAAFQ
>XP_050396028.1_carbonic_anhydrase_1_Patella_vulgata 254 bp
MAS-WGYGKDNGPCTWAQSFPIAAGARQSPIDITPTAAEYDAALTPFSIQYEPENAMELC
NPGLSVKANITKK-SVIKGGPLEGEYRLEQFHLHWGSDNKQGSEHTVNGTMYPAELHLVH
YNSKYSSFGEAVDKPDGLAVFGIFLQISKPHPGLKTLTDLFNQVQYKNKSINLSEFNPIC
LLPANNNYWTYLGSLTTPPCCESVTWIVFEEPITVSQDQIDAFRGLCCGGSDAIVDNYRP
PLPLGERKLRAAFQ
>XP_046442434.1_carbonic_anhydrase_2-like_Daphnia_pulex 254 bp
MAHNWGYKSTNGPHTWAEHYAEAAGERQSPIDIQTSDVTLDPKLSSRQLTWNPKHTVDVT
NTGYCWKAHVHGEESSLEGGPLKDKYQLEQYHCHWGVNDNVGSEHLVDGKAYAAEIHFVH
WNTKYGSFSEALKHGDGLAVLGVFVEVGKEHGEANNLIKALNNIRFKDETVKFNHLDPSK
LMPVNRSYWTYLGSLTTPPCYECVIWIVYKEPIQMSHEQLEAFRAMYCGMAECILTNYRP
CLPKGERCVRASYT
>XP_046447700.1_carbonic_anhydrase_2-like_Daphnia_pulex 254 bp
MNSDWNY---KNPNDWVKSFDKCAGREQSPIDLKVATAIRK-HFPEFKFGYEVLVRMEIR
NNGHSVELKPALSLPYITGGGLNNTYIFHSLHFHWSDNSARGSEHTINSVYFPAELHITH
YNHKYGSFENAAKKSDGFAILAILIELEQSNPIFRHIMSQLGKIKMKKQKALLTPIILSD
LLPDNKDFYRYHGSLTTPNCEETVIWTVFTTPIAVSETQLNAFRFKIFDDDERMVMNWRP
IQWSNNRKIYLNKH
>XP_046449480.1_putative_carbonic_anhydrase_3_Daphnia_pulex 254 bp
MMKHFDY---TNPQKWEEHESNCGGHHQSPININTEEVIVT-NYPKFIFNYDLIFPESLE
NNGHTVELKIDNELPSISGGGLDDRYNFAQLHFHWD-EGLLGSEHTINRQKYSAELHIVH
YNTKYGSFDDAKPHQDGLAVLGILIELQRDNIAFRHLEQF-DKIIDPSRTDRLQSVPLVD
LLPDSESFFRYNGSLTTPGCNEDVIWTVFETPIAISVRQLAKFRLLNDENGMPLGKNVRP
TQMLHDRVVTYRPD
>ABV65904.1_carbonic_anhydrase_I_Penaeus_monodon 254 bp
MVG-WGYSKTNGPATWASLYPIAGGSHQSPIDIKGSSCPCDGNLTAIQATYQDIRISELS
NSGHSWKAQVAGGSSSLKGGPLSDEYVLEQFHCHWGKTNETGSEHTVNGHCYSGELHLVH
WNKKFNSFAEAAAAEGGLAVLGMFLVVGNEHAELGKVSKLLPFIQHKGQAITLTPVNPAA
FLPGSGSYWTYSGSLTTPPCYESVTWIVFEEPIQLSQEQLDAFRAMKSYLGGCLVENYRP
PCPLFDRVVRSYKD
>XP_037793614.1_carbonic_anhydrase_1-like_Penaeus_monodon 254 bp
MRVHWGYEGTTGPTYWPSLFPFCSGRSQSPIDLNDDDDTLETSTDDWVLRYDIIKKMIIK
NNGHTAQIEWTTTVPNVSGGNLGDTYAFAQFHFHWGKKNNRGSEHTFNGKKFPAELHLVH
FNTKYDTIGDAVLKADGLAVLGVMLEIAEDNEDLSPIIDGLSTIVDANSQKTLAPFPLSD
LLPADSSFYRYSGSLTTPNCNEVVTWTVFENSITISKAQIEKFRELLDEEGHHVEDNFRH
VQPLNGRLLEKIQL
>XP_037793615.1_carbonic_anhydrase_7-like_Penaeus_monodon 254 bp
MRVSWSYEGEGGPENWATLFPYCASSSQSPVALNGLEATAKSSSDAWVLKYDTVTDLTIK
NNGHSAQVAWTITLPSVSGGELGGQYTFAQFHFHWGSISTQGSEHTINGHAYAAELHLVH
FKTEYGSLTEAVAHNDGLAVLGIMLLGGVDNPKLTPIIDGLATITNGGTEEHLAMLPLQD
LLPPNNTFYRYSGSLTTPTCNEVVTWTVFQEPISISENQLEEFRKLLGDGQHHIVDNFRP
VQHLNGRTVEKIIL
>ADM87521.1_carbonic_anhydrase_Penaeus_vannamei 254 bp
MVG-WGYSKTNGPATWASLYPIAGGSHQSPIDIKGSSCPCDSNLTGIQATYQDIRISELS
NSGHSWKAHVAGGMSLLKGGPLSDEYVLEQFHCHWGKTNETGSEHTVNGHCYSGELHLVH
WNKKFKSFAEAAAAEGGLAVLGMFLVVGNEHAELGKVCKLLPFIQHKGQAITLTPVNPAA
FLPGSGSYWTYSGSLTTPPCYECVTWIVFEEPIQLSQEQLDAFRAMKSYLGGCLVENYRP
PCPLFDRVVRSYKD
>XP_027209605.1_carbonic_anhydrase_1-like_Penaeus_vannamei 254 bp
MRASWGYEGEGGPENWATLFPYCAGSSQSPIALNGLEATAKSSSDAWVLKYDTVGALLIE
NNGHSAKVAWNTTLPSVSGGELGAKYTFAQFHFHWGSVSTQGSEHTINGVAYAAELHLVH
FKTEYGSLGAAVAHDDGLAVLGIMLLGGVDNPSLTPIIDGLATIRNSGDEEPLALFPLQT
LMPTNNTFYRYSGSLTTPTCNEVVTWTVFPDVISISENQLEEFRKLLGDGEHHIEDNYRP
VQPLNGRTVEKITL
>XP_027224974.1_carbonic_anhydrase_2-like_Penaeus_vannamei 254 bp
M---------------------------------------------------------IE
NNGHSAKVAWTITLPSISGGELGGQYTFAQFHFHWGSVSTQGSEHTLNGVAYAAELHLVH
FKTEYGSLTEAVAHDDGLAVLGIMLLGGVDNPSLTPIIEGLATIPNSGDEEHLAMFPLQD
LLPPDNTFYRYSGSLTTPTCNEVVTWTVFREPISISEHQLEEFRKLLGDHDHHIEDNYRP
VQPINGRTVEKITL
>XP_037291287.1_carbonic_anhydrase_1-like_Rhipicephalus_microplus 254 bp
MASSQGYDSN-----------LSSDDEVGRIDLSQSGLTANGDL------WDDTLSTSIS
NTGNTWEVSVKVAEPNLRGGPLQHHYQLDRFHAHWGKTNNTGSEHRVDGKQYAGELHWVH
FNAKYKSFVEAASSEEGLAVVAVFLEEGAASPLLRSVVDCIPHIKHKGMKRVLQPLDVSS
PIPTSSSYWTYEGSLTTPPWYENVTWILYKQPTKVSPEQLAAFRTLMSYSDGPIECNVRA
PQPLVRRIVREPLK
>XP_037271325.1_carbonic_anhydrase_6-like_Rhipicephalus_microplus 254 bp
MGV------------------QCGGKYQSPIDIKTHETTYNVSLGLLRYNYDKNQNAYVL
NNGHTVMVSPKGNSATVTGRGLPGVYSFNQFHFHWGADDTVGTEHHIDGEAHAMEMHLVH
TNKKYATAEEAYRHSDGLLVIGVLFAVSQDNRALNSVVHSLDFMLKQHINAKLSAISLAD
LLPGNRQAYFYRGSLTTPPCAEAVTWVILKRQGKISETQLKAFRQLEVEDYEPLVNNFRP
TMPLHGRHVSRNFL
>XP_037287536.1_carbonic_anhydrase_2-like_Rhipicephalus_microplus 254 bp
MQPKWGYSGPFGPYNWRNVDTQCGDKLQSPVDLDDRYAEFDSGLGAISFGYDQPYNPYIV
NNGHTVQVSATEDNRFIEGARLPGRFQFAQFHLHWGANSSRGSEHTVRGFQYPLELHFVH
FNTRYGSAAESMKYEDGLAVVAVFFEVSTPNEDLSAVMDALKQVRLSDEKFNMAPVVLNR
FLPRVSSYYRYQGSLTTPPCSQAVTFLVMTTPVPISEEQLQQVRLLRTGNSSQLVDNFRP
TFPLNGRRVFKSFP
>XP_029834457.1_carbonic_anhydrase_1_Ixodes_scapularis 254 bp
MPRLQAYRRECGPSNWSKIYPKAAGEKQSPIDIVQKNVQSDPFLNPLRWNYKGLHCTNLL
NTGCGWRADVTAQGPNISGGPLHHNYQMVQFHSHWGTCSKMGSEHTVDGEHYAGELHLVH
YNLMYSRASEAACSDKGLSVIGIFLKEGQPHEELQKITDSMKKVIYRGDKCSIDDIDIGS
LIPKNSSYWTYEGSLTTPPCYESVTWIVFKEPIEVSQEQFEAFRELMSYTDGPILKNYRP
PQPLMGRVVRDPAN
>XP_040074544.1_carbonic_anhydrase_1_Ixodes_scapularis 254 bp
MPGDWSYDGKQGVGSWSKLSVKCASYSQSPIHIKVRSTICADSLGPMRYNYDEPYSPDIV
NNGHTVQVSAPHDYHGIRLPHPASTFRFLQFHFHWGNSSARGSEHVVDDNSYSMEMHLVH
MNTKYTSVEQASKHGDGLAVVAVLFKVGVDNLYFDVIVDAVRQVQTGENVMNVTPVVLSH
LLPKNVDHFQYFGSLTTPPCSEAVTWIVLRKAVTMSERQLSVFRKVQASSSHALMDNFRP
PMPLHGRYVLRNFH
>XP_042146874.1_carbonic_anhydrase_2_Ixodes_scapularis 254 bp
MASHWSYIGETGPYFWPNLDLECGGKYQSPVDISERYTDYDGNMGPLRFNYHRAKSPIIV
NNGHTAMVSGTPDEVYVEGNSLSGKYQFAQLHFHWGANSSRGSEHTFSGTTYPLEMHLVH
FNQNYGSAPQAMKRRDGFLVVAVLFEISENNPNFQTIVDALSRVRTEEANVELPPVVLND
LLPAISEYYRYNGSLTTPPCSQAVIFNILTNTVPISEQQMEQFRQLRAGDSPLLVDNYRP
VLPLNGRQVFRSFP
>KAH9415555.1_Carbonic_anhydrase_Dermatophagoides_pteronyssinus 254 bp
MIN-WKK---LEQQNWANGENQCDGSSQSPIDLITQDVFYNNTL-KLDLNYDQPISYKVT
NNGHSIQFDYTGDAPAITGTVLNGIFRLAQFHFHWGMAKHIGSEHKINGRAFPVEMHLVH
YNHKHETLSKALEARDGVSVLGVFFEIKKMNPEFEVIGDMIEKLQESTPEQFLRTITLKN
LLPENEKLYRYHGSLTTPPCTEGLVWLVLSQPSEIGRSQFEKFLGVIDETGEKMANNFRR
IQPLNGRKVESSFQ
>KAH9425620.1_Carbonic_anhydrase-_protein_10_Dermatophagoides_pteronyssinus 254 bp
MSQWWTYEGISGPDFWGRLNPHCSGQRQSPIDIDTSTLLYDPYLEPIKINGD--VRGQLV
NTGRGISLLVDRSSSTISDGPFSYQYTVSNITLHFGRENDRGSEHTIDGRRFPGELQLYA
YNSLYSNWSEAKREPNGLVAISIFIMVSQPNAALKQITGLLKNITKRGLSYTIESLSIMD
LLPSSKHYVTYEGSLTQPSCHETVQWVILNRPIYLSSYQFHMLRHSLKG-----QDNFRP
TQPRNKRSIRCNIV
>XP_015790795.1_carbonic_anhydrase_2_Tetranychus_urticae 254 bp
MFLHFTY---TDQKEWLTFNGQCGNDRQSPINLDSSLATIDESL-HLNFSYDNLGQGSVH
STGHNLRLDFKTQTYSVTGSAVGHLMELYQLHLHWGINSMSGSEHAIDGERFAAEVHFVH
LNAAYKGFGEALEHEDALTVIGVIAKNGDPNPGLDILLEAMSNIKYDTKN----QFSLRY
FLPGNKSFFKYFGSLTTPNCQEAVNWIVMKDFITVSNDQIDRLRSLVDEHGDEMKTVVRD
VQPLKGRTIYQSDS
>RXM30097.1_Carbonic_anhydrase_7_Acipenser_ruthenus 254 bp
MPGHWGYGDENGPDKWHKDYPIAQGSRQSPIDIVPSQAVYEASLSSLNISYNCCTSINIS
NNGHSVVVEFADVKTVIRDGPLEVPYRLKQFHFHWGGKNSFGSEHTVSGKSYVSELHLVH
WNAKYKTIQEAAAAPDGLAVLGIFIEIGDEHPGLHKLTDALYMVKFKETKADFKGFNPKC
LLPNNLSYWTYPGSLTTPPLLESVTWIVLKEPIRVSEKQMEKFRMLLFTDRLCMVNNFRP
PQPLKGRKVRASFK
>RXM30490.1_Carbonic_anhydrase_15_Acipenser_ruthenus 254 bp
MCFHFHAEKSSSPAHWKVLDHQCGGANQSPINVDRKTARRSSELGAFVFGYNTAGAWSIA
NSGHAVQVNLGSD--SVSGAGLPAVYNALQFHFHWGKPNGNGSEHQLDGNQYPMEIHIVH
MHSKYTDIKVAATDPNGLAVLGFFYKVSTDNTNYNTIIDGLQSVSYSGDSVDLATFRLDS
LLPSESRYYRYRGSLTTPGCAEAVIWTVFEDPIPISSSQLSAFVNSVHFTEVKMQDNFRP
VQALNRRRIYASKQ
>XP_033904428.2_carbonic_anhydrase_4-like_Acipenser_ruthenus 254 bp
MKEDWCYQSQNFPSDWIKTSAKCGGKKQSPINIVTRKTVYDSKLNSFTFNYDSSNTVTIK
NNGHTVQVDLAAN--TISGGRLEGKYKALQLHLHWGTDAGPGSEHTVDGEQYPMELHIVH
IKRNYTNINQALTDPTGVAVLGFMYEEAQDNIKYKPLIDALLKVQDKGTDSTIPNMKLTD
LILENANYFRYEGSLTTPSCDQAVVWTLFVKTIPLSKAQLSAFSQKLFFTNKTMRGTFRP
VQPLHGRTVYRSGS
>XP_033897728.3_carbonic_anhydrase_7_Acipenser_ruthenus 254 bp
MPGHWGYGDENGPDKWHKDYPIAQGSRQSPIDIVPSQAVYEASLSSLNISYNCCTSINIS
NNGHSVVVEFADVKTVIRDGPLEVPYRLKQFHFHWGGKNSFGSEHTVSGKSYVSELHLVH
WNAKYKTIQEAAAAPDGLAVLGIFIEIGDEHPGLHKLTDALYMVKFKETKADFKGFNPKC
LLPNNLSYWTYPGSLTTPPLLESVTWIVLKEPIRVSEKQMEKFRMLLFTDRLCMVNNFRP
PQPLKGRKVRASFK
>XP_041123815.1_carbonic_anhydrase_7_Polyodon_spathula 254 bp
MPGHWGYGDENGPDKWHKDYPIAQGSRQSPIDIVPSQAVYEASLSSLNISYNCCTSINIS
NNGHSVMVEFADVKTVIRDGPLEVPYRLKQFHFHWGGKNSYGSEHTVNGKSYVSELHLVH
WNAKYKTIQDAAAAPDGLAVLGIFIEIGDEHPGLHKLTDALYMVKFKETKADFKGFNPKC
LLPNNLSYWTYPGSLTTPPLLESVTWIVLKEPIRVSEKQMEKFRMLLFTDRLCMVNNFRP
PQPLKGRKVRASFK
>XP_041130603.1_carbonic_anhydrase_6_isoform_X3_Polyodon_spathula 254 bp
MGDHWTYEGGLDEAHWGEKFPDCAKNHQSPVNIERKKVRHNITLQPLELGFEGQTKFLMK
NTGHSVQIDLPPT--AITKG-LPSRYTATQMHLHWGGMNQEGSEHTIDGMRYMAELHIVH
YNSRYASFAEAKDKPDGLAVLAFIYEDGLENTYYSDFIANLEKIKYTDQSTYISSLNVRA
MLPENSNFFRYQGSLTTPPCFESIIWTVYDAPITLSLNQIRIMENTLMDRNKTLRNDYRH
VQPLNDRVIEASFL
>XP_041074622.1_carbonic_anhydrase_12_isoform_X3_Polyodon_spathula 254 bp
MTHKWTYTGLEGQYDWPKKYPYCGGVSQSPIDIRNELLQYDPTLRPVEVGYNNYEPLPLI
NNGHSVKMSLPST---MYISSLPHRYSAAQLHLHWGSVDHLGSEHTIKGKQYPAEMHVVH
FNSKYGNLSTAMDKADGLAVLGVFIDVGAFNPVFDHILSHLGSVRYRDQVVQIPAFNVFN
LLPERDEFYRYDGSLTTPPCYPSVLWTVFRNPVRISQEQLLSLQTVLYSVSLKMNQNYRH
PQETNYRHVLVSFR
>XP_041087205.1_carbonic_anhydrase_14-like_Polyodon_spathula 254 bp
MKMHWKY---DDQNTWSLDFKNCSGKSQSPINIDTRAAIFTPSLPQIVLGYDLSEKLTLH
NNGHTLQLSLPDTMRIVRG--FDNVFVAAQLHFHWGTVKVPGSEHTVDGLRFPAEIHVVH
YNAKYNNSSEAASKPDGLAVLGAFIEIGQENANYDNILSSLTDVSIEESDTEIPGFNVRF
LLPPNDHFYRYNGSLTTPPCFQTVNWTIFNDTVKVSRKQLSELEDTLKAHDTILSKNFRA
PQLLYGRRVLSSFE
>XP_041103105.1_carbonic_anhydrase_Polyodon_spathula 254 bp
MAHSWGYDANNGPHKWGDHFPIANGPRQSPINVIPSQAHYDASLKPLSIQYDAATAKSIL
NNGHSFQVDFVDSRSVLKGGPVSGTYRLRQFHFHWGSSDEHGSEHTVEGKKYPAELHLVH
WNSKYPSFGESAAQPDGLAVVGVFLKIGNANPHLQKIIDAFDAIKEKGKQTSFSDFNPAT
LLPGSLDFWTYDGSLTTPPLLESVTWIVLKETISVSAQQMARFRSLLFTAPCHMMNNFRP
PQPLKQRKVRASFK
>XP_028913222.1_carbonic_anhydrase_7_Ornithorhynchus_anatinus 254 bp
MTGAWGYGQQDGPSEWYKSYPIAKGNRQSPINIVSSQAVYNSSLKPLLISYESCTSLSIV
NNGHSVMVEFDDGRTVVNGGPLDGPYRLKQFHFHWGEKPGQGSEHTVDGHSFPSELHLVH
WNAKYHTFGEAAAAPDGLAVIGIFLETGGERASMNRLTDVLYMVKFKGSKAQFSDFSPQC
LLPLGLHYWTYPGSLTTPPLNESVTWIVLKEPIKVSEKQLEKFRTLLFTERIHMVNNFRP
PQPLKGRVVQASFR
>XP_028938349.1_carbonic_anhydrase_4_Ornithorhynchus_anatinus 254 bp
MDPHWCYESCQGPWEWSDLSDQCNGSEQSPVNIFTAQVKHNASLGPFSFDYDKKQNWTLK
NNGHSVEVTFEPL--RLSGGGLQGTYKAVQFHLHWSDSVEQGSEHTLDGERFAMEMHIVH
IKEKFQTVTEASEGREGIAVLGFLVKNGSENPAFGNLISLLKKIQEKDQSSLLPEVRLCD
FLPSENRYFRYLGSLTTPGCQEKVIWTLFKEPIELDENQITSFSKTLFYKTMPMKDNFRP
VQIRGRREVQVSGA
>XP_028910976.1_carbonic_anhydrase_14_Ornithorhynchus_anatinus 254 bp
MFLHWTYEGPHGQDHWPASYPDCGGGSQSPIDIRTDGVVFDPALAPLQPGYDRPEPLVLK
NNGHTVQLSLPST---LRLGGLPVTYAAAQLHLHWGQPGQPGAEHRIDGRASAAELHVVH
YDSTYGSLQEAAPQPLGLAVLGVLIEVGGDNEAYEHILSHLQEIRRRGEETEVEPFDVSG
LLPPDGAYYRYNGSLTTPPCYQSVLWTLTRHPVQLSPGQLERLQLVLFSPPLPLVHNFRD
PQPLNSRRVTASFP
>XP_030695119.1_carbonic_anhydrase_2_Globicephala_melas 254 bp
MSHHWGYGKHNGPEQWHKDFPIANGERQSPVDIHTQAAVHDPTLKPLSLRYEQATSRRII
NNGHSFNVEFDDSKAVLEGGPLTGTYRLIQFHFHWGSSDEQGSEHTVDKKKYAAELHLVH
WNTKYGEFGKAAQQPDGLAVLGIFLKIGDAKPGLQKVVDVLDSIKAKGKSADFTNFDPRG
LLPESLDYWTYPGSLTTPPLLESVTWLVLKEPISVSSEQLSKFCTLNFNPEDLMVNNWRP
TQPLKNRQIKASFK
>CCE46072.1_carbonic_anhydrase_Sycon_raphanus 254 bp
MKSSWSYGAANGPNNWGMLPGTCGGTKQTPIDIVRASATRQ-TYPTLSFGAT--TDWTIQ
NNGHSVAALPTAD--WLSGGPLSKVYKVYNIHIHFGNSSFRASEHSFDGQRTTGEFHVVT
YDRTFSNIGEAVASGDALSVFGVLFQAQGQTAGITSLINMAANLTYAGDDYVDG-LDFST
MVSLDQQYYSYMGSLTTPGCAEVVSWIVANRLHYVSPAAIDQLMSLKAGPGIDLQGNTRP
LQALNGRTVSRSFD
>CAH0790371.1_similar_to_CEF71778.1_CA2_SciCA2_(0_Sycon_ciliatum);_Carbonic_anhydrase_1_(1.13e-25_Mus)_Sycon_ciliatum 254 bp
MFVPWNTTSQRGPLFWGQRPEMCGGREQSPINIRRSSTIYQ-DFPPLAFLKS--VHSNIE
NKGSATAAFPLSDIPILSGGPLNRKYRVYNVHLHFGNYSFRAAEHAFDGVRTTGEFHIVT
YDSRYPHIKAALGSRGALAVLGVMFEARVSNMGVTNLIELSSNVTYKGDHYMTG-IDFSN
LVSVDGYYYAYNGSLTTPTCNEVVQWMVIDRIHYVLPETADLLLELKTGHSIPIFGNTRP
LQPLYGRKVLRSFG
>CAH0798070.1_similar_to_CEF71779.1_CA3_SciCA3_(0_Sycon_ciliatum);_Carbonic_anhydrase_2_(6.56e-29_Homo) 254 bp
VVSKWSSRSPLGPQNWGSISGLCGGKSQSPININKASTTYK-NHPALSFNGA--IAFQMM
NTGHAINALPSNPAPVLSGGPLSATYRLYNIHIHFGNSTLKSSEHAFENTRTNGEFHIVT
YKTTYGNISAAVGSAGALAVFGVLFDARVSNSGITTFIDYASNLTYNGDSSTVS-LPFPM
MATEDKTFYTYSGSLTTPGCAEVVTWLVNDRIHYVTPDVMDQLAGLRSGPSYLLLDNTRP
LQMLNGRVVERNFE
>KAI6650509.1_Carbonic_anhydrase_20_Oopsacas_minuta 254 bp
MSRQFGYVSPIGPANWSTLNPICGGNRQSPINIPTESSSYWPQL-SLEINGD--LSGTLM
NNEHSVEYAIDNTRPTYESASFDGDYVLQQFHFHWGSVDSRGSENQFNGMSSVAEVHFVC
RNTLFNS-SQAGNEANEFLVLGVLLRVCNSDPVFGPNNSFLDQIMSDPDEVPVS-LRLSG
IYNTDNSYYTFQGSFTTPPCSEAVAWWVAEDMLCISQAQLDMLRSQNVTAGPRLTDNYRP
IQELNQRTILTNTN
>KAI6650508.1_Alpha_carbonic_anhydrase_5_Oopsacas_minuta 254 bp
MGREWGYEPPIGPSEWPSISPECGGTMQSPVDIITDTVVMSEEGTGLFLHND--RNGTLV
NDGHTVEFQADDPAPFFTGRTLGDRYHLNSLDFHWGSTDSQGSEHFINSEGTVGEVHFNY
FNSEYTNFTTAAQQSDGLTIIALRLRVCNSDTVFGTDNEYLETLSNDESVSGIN-WRLSD
LHEESDKFYVYHGSLTIPPCYQSALWWVSAQSRCITRQQLDLLRMQRVSDGAILVNNYRP
LQDVDGRTIQQTGL
>KAI6654568.1_Alpha_carbonic_anhydrase_5_Oopsacas_minuta 254 bp
M--------------------LCNGTQQSPINIEMNDTVFNKGL-----NFEQISHFNIV
KSNNTYELDIVGEFPWVRVNEPSQYYDLNHIEFHWSCNDSKGSEHSIDNISGAAELQLHY
YNPDHGGYDDAQVEDYGILVQTYILKLGKLD----------LEIFKFGQAENSR-IELSG
LISTSSKFFKYDGLVRNDPCSR-MQWLVMAESIDITEEQLTELRLISSE----VRDQYER
TENL---VVSRNFE
>KAI6661523.1_Carbonic_anhydrase_3_Oopsacas_minuta 254 bp
MEV---------------------------------------------------------
-------------------------YVLQQFHFHWAAEGSNGSENQFDGKSISSEIHLVS
RNTQFNS-SQAGDQPNGFLVSGIKVRICYSDPFFGANNTYLDQIKADPDEWGIY-LRLSD
IYNTDNSYYTSQGSFTTS-------------------------------HAVKL------
--------------
>XP_062512629.1_carbonic_anhydrase_1-like_Corticium_candelabrum 254 bp
MAMKWTYHTRDATSTWITEYHFCSGQSQSPINIKPSDTVYDSNLTSLNFHYSTLNGGEAT
NNGHSIQYNVPDVKPSVTHGPLGVTYKLAQFHFHFGSHNLVGSEHTIDESAYPAEMHFVH
YNSKYSSVSRAANESDGLAVVGVFITVGQENLEISKL--KVNSLAYKGNSTSVAAINLNQ
LLPDSHDYFTYRGSLTTPPCYESVTWLVLKDTISMSSAQMATFRLAQVADIHAMENNYRA
VQPLNRRIVNANFE
>DAA06050.1_TPA_inf 254 bp
MQGHFGY---SNQDDWKNKCPDCGHNLQSPINILSSLAANTESVAPLKMGWCDVRSGTLK
NNGHTLKFTPSQYDAYLSSRN-HNSFKFLQFHFHWGPKNTKGSEHTVDGGAYNGEMHFVF
SGT-----DECGSQ---YTVVGVFLKTDAKN--VPVKWQKLRQVAYNSEE-QVQDVKLYD
YLPENKDYYLYAGSLTTPPCTEAVQWIVMKNPIVVPEIFFDTLRSLKKEDGKPLTRNHRG
TQPLNGRDLYSCYK
>DAA06052.1_TPA_inf 254 bp
MMTPFNY---TNQIAWNSLFGFCSGGRQSPIDIITRNVQGGSTLTPLRMNWDTSVNGYVL
NNGHTLKFSPSSASSEARVQTFISTYKLLQFHFHWGPNNMVGSENKVNNTFFSGELHFVN
QNV--SAVNSVGSQ---FTVVAVFLTAD---QYSGSVWEKLESIPAFNATRSIQSITYES
MLPSNLSYYYFPGSLTTPLCNEIVEWFVLQNPVSVPMEFFNKLRTLNDTNGDPLTLNYRD
VQPLNGRTVSGYTV
>DAA06051.1_TPA_inf 254 bp
MLLSWNY---VDQESWCHLPNQSNGLNQSPIDIPTKDTKESPEISPLILGYEQKLKGTWT
RTSHSLRFDPSGPSIVTY----GGAYILRQFHFHWGDQPGCGSEHLVDGSSYDAELHFVH
EKE--SPTSNVPNAPDQFAVLGVLLKRS---QGGGEVWEALKNVPQVDKKIEIE-VTPSQ
LLPANKSYWHYGGSLTTPPCSEVVQWFVFHQILSVPDDVVQRWSTLPSE--SPLPFNYRK
VQELNGRKVWLLKD
>KII73217.1_Carbonic_anhydrase_2_Thelohanellus_kitauei 254 bp
MIVHSPYISAYAPDKWSDHYPLCGGKRQSPIPVQAEPANNAKLLSPLKLTYQRDLFGSVV
NNGHSFGMNIDESSVNITGGPLDAIFALNQFHFHYSCDTQFGSEHTLDGLKYAGELHLVF
YNTKYENLKSAMDKSDGLAVMGFFIKKMADN-----------------------------
-----FNYVYYQGSLTTPPLLRVSHMAGFPGA------------------------NRRP
LKRCNC-VINKRFQ
>KII64408.1_Carbonic_anhydrase_1_Thelohanellus_kitauei 254 bp
MGL---YNLAYGPKKWSEHYPVCGGKRQSPIRMESEHAEKPNEMFSLELTGNEDIYGQLM
NDGYHLSMLIYGARVEITGGPLGIVFSLYNFHFHYSCDEYLGSEHSLDGEKYEGEAGFLH
IAS---------------------------------------------------------
-----SSFL---------------------------------------------------
--------------
>KII73221.1_Carbonic_anhydrase_2_Thelohanellus_kitauei 254 bp
MMT-------YSTDKWSEHYSICGHSHQSPIDIVQEEVQILDDKNPLDLNGEDDVYGYLI
NNGHALGVNIDETSVIIKGGVITDTYKLGNFHIHFSCDDQHGCEHTIDGKGYAGEAHFVF
YNSKYENLKAAVSQSDGLTVLGFFISVKENN-----------------------S-----
------------------------------------------------------------
--------------
>KII73223.1_Carbonic_anhydrase_1_Thelohanellus_kitauei 254 bp
MTKNSIY---FGPDKWFEHFPTCGGSSQSPISIDKFEAEASGQLPPVKITSNENLFGYYI
NDGHGFGMTIDKETATISGGPLTDTYTLEKIDFHFSCQDKEASEHIVDGFSHDGEVQLVF
YNTKYPNFNTAMDKSDGLTIMAFFILLSDFNKASLVMTHFMEDTAEPVRSAFSKGMNLYD
LLPKNLHYVYYSGSLTRPPCHESVTWMVFPEAVRFSFHEVLKLMLKANQYHGHLCNNVRP
PQPLNGRKVHVVEL
>XP_001506835.1_carbonic_anhydrase_3_Ornithorhynchus_anatinus 254 bp
MAKEWGYASHNGPDHWHELYPIAKGDNQSPIELHTKDIKYDPSLQPWAASYDPGSAKTIL
NNGKTCRVVFDDTRSMLRGGPLSAPYRLRQFHIHWGSADDHGSEHTVDGVKYAAELHMVH
WNPKYGSFGEALKKPDGIAVVGLFLKIGHEKAEFQLLLDALDAIKTKGKEAPFTHFDPSC
LFPACRDYWTYHGSFTTPPCEECIVWLLLKEPITVSSDQMAKLRSLFFSPPVPMVDNWRP
PQPQKGRVVRASFK
>XP_028919104.1_carbonic_anhydrase_2_Ornithorhynchus_anatinus 254 bp
MAHHWGYGPGNGPEHWHEAFPIARGARQSPVEIHSASARYDPTLQPLTISYDPTTSKRVV
NNGHAFNVEFEDSRSVLKGGPLSGTYRLIQFHFHWGSCDDKGSEHTVDGVKYAAELHLVH
WNTKYGKFGEAVKHPDGLAVLGVFLKVGNARPGLQKVIDVLESIKTKGKETVFTNFDPTG
LLPASRDFWTYPGSLTTPPLLECVTWIVLREPITLSSEQMSKLRCLYFNTPCKMVDNWRP
CQPLKNREIRASFQ
