# Supplementary material for: The Hydractinia cell atlas reveals cellular and molecular principles of cnidarian coloniality
Source: Nat Commun. 2025 Mar 3;16:2121. doi: 10.1038/s41467-025-57168-z (PMC11876637; doi:10.1038/s41467-025-57168-z)
Supplement: Supplementary file 16 — Supplementary Data 13 [file 41467_2025_57168_MOESM16_ESM.zip › IQ_Tree_output/Chitin_synthase/Chitin_syntase.fa.clean.linsi.trim.tre]

(XP_004207525.3_uncharacterized_protein_LOC100212386_Hydra_vulgaris:0.2248857946,((XP_047126959.1_uncharacterized_protein_LOC100206524_Hydra_vulgaris:0.3971427784,XP_057290350.1_uncharacterized_protein_LOC130613049_Hydractinia_symbiolongicarpus:0.2409204664)100:0.3611867707,(((((((XP_020615433.1_uncharacterized_protein_LOC110053534_Orbicella_faveolata:0.1117697294,((XP_058963459.1_uncharacterized_protein_LOC131790290_Pocillopora_verrucosa:0.0040331456,(XP_027035960.1_uncharacterized_protein_LOC113664546_Pocillopora_damicornis:0.0043365760,CAH3103657.1_unnamed_protein_product_Pocillopora_meandrina:0.0043916009)100:0.0021049326)100:0.0709912476,XP_022806797.1_uncharacterized_protein_LOC111343868_isoform_X1_Stylophora_pistillata:0.0518791888)100:0.1710549841)100:0.0739734522,CAH3014056.1_unnamed_protein_product_Porites_evermanni:0.2155674041)74:0.0305370667,(XP_029188601.2_uncharacterized_protein_LOC114955850_Acropora_millepora:0.0042649641,XP_015768438.1_PREDICTED:0.0097844525)100:0.2215445946)100:0.1694055374,(((XP_020899147.1_uncharacterized_protein_LOC110237868_isoform_X1_Exaiptasia_diaphana:0.1184101683,((XP_020901183.2_uncharacterized_protein_LOC110239779_Exaiptasia_diaphana:0.0000012398,KXJ13807.1_Chitin_synthase_6_Exaiptasia_diaphana:0.0121299875)100:0.0751854406,XP_028515089.1_uncharacterized_protein_LOC110239996_Exaiptasia_diaphana:0.2082557927)100:0.1459819618)100:0.1574005684,XP_031565735.1_uncharacterized_protein_LOC116300905_Actinia_tenebrosa:0.2104173190)98:0.0553966611,XP_032230762.2_uncharacterized_protein_LOC5506512_Nematostella_vectensis:0.3317241343)100:0.1534718745)100:0.1683111493,(((((((XP_058963450.1_uncharacterized_protein_LOC131790282_isoform_X1_Pocillopora_verrucosa:0.0000012398,XP_058963451.1_uncharacterized_protein_LOC131790282_isoform_X2_Pocillopora_verrucosa:0.0193925696)100:0.0028352048,XP_027035957.1_LOW_QUALITY_PROTEIN:0.0216821797)100:0.0053476185,CAH3103623.1_unnamed_protein_product_Pocillopora_meandrina:0.0090592964)100:0.1754212334,((((XP_058957569.1_chitin_synthase_chs-2-like_Pocillopora_verrucosa:0.0042924214,CAH3103501.1_unnamed_protein_product_Pocillopora_meandrina:0.0092088290)100:0.0587237346,XP_027053604.1_uncharacterized_protein_LOC113680763_Pocillopora_damicornis:0.0085119762)100:0.0546014450,XP_058957557.1_uncharacterized_protein_LOC131784754_Pocillopora_verrucosa:0.0691792875)100:0.0829945692,(XP_022802803.1_uncharacterized_protein_LOC111340249_isoform_X1_Stylophora_pistillata:0.0000029072,(XP_022802804.1_uncharacterized_protein_LOC111340249_isoform_X2_Stylophora_pistillata:0.0000032392,PFX17869.1_Chitin_synthase_1_Stylophora_pistillata:0.0097970854)100:0.0196077572)100:0.1543532565)100:0.6449958523)99:0.0504449465,XP_020627431.1_uncharacterized_protein_LOC110064684_Orbicella_faveolata:0.2626149889)98:0.0362540177,(((CAH3014069.1_unnamed_protein_product_Porites_evermanni:0.0122025869,CAH3142144.1_unnamed_protein_product_Porites_lobata:0.0112486653)100:0.2233755183,(CAH3014068.1_unnamed_protein_product_Porites_evermanni:0.0136158766,CAH3142141.1_unnamed_protein_product_Porites_lobata:0.0145654547)100:0.1779439065)100:0.1204260215,((XP_029198792.2_uncharacterized_protein_LOC114963732_Acropora_millepora:0.0088527849,((XP_015758952.1_PREDICTED:0.0114177053,XP_015758951.1_PREDICTED:0.0000012398)100:0.0129832291,XP_044166096.1_chitin_synthase_chs-2-like_Acropora_millepora:0.0109944239)98:0.0010083639)98:0.0184803502,KAK2557919.1_Chitin_synthase_chs-2_Acropora_cervicornis:0.0159600154)100:0.1853710698)100:0.0522271466)100:0.2671704827,((((XP_031575133.1_uncharacterized_protein_LOC116308782_isoform_X1_Actinia_tenebrosa:0.0000012398,XP_031575148.1_uncharacterized_protein_LOC116308782_isoform_X2_Actinia_tenebrosa:0.0000012398)100:0.2531626349,XP_020898978.1_LOW_QUALITY_PROTEIN:0.4085039887)100:0.1986526962,XP_032242861.1_uncharacterized_protein_LOC5517022_Nematostella_vectensis:0.3301042169)100:0.1009390032,XP_032238680.2_uncharacterized_protein_LOC5513224_Nematostella_vectensis:0.4181119271)100:0.1167615608)100:0.3089154973)95:0.0829027825,((((XP_013407366.1_uncharacterized_protein_LOC106171524_Lingula_anatina:0.3197187747,XP_023931466.1_uncharacterized_protein_LOC106150672_Lingula_anatina:0.4370521356)100:0.4272009077,AHX26710.1_chitin_synthase_Sabellaria_alveolata:0.6369745250)95:0.0708421341,(((((((XP_046329406.2_uncharacterized_protein_LOC124113182_isoform_X3_Haliotis_rufescens:0.0000012398,XP_046329399.2_uncharacterized_protein_LOC124113182_isoform_X1_Haliotis_rufescens:0.0000012398)100:0.1733556207,(XP_046547949.1_uncharacterized_protein_LOC124257847_Haliotis_rubra:0.0437455979,XP_046547946.1_uncharacterized_protein_LOC124257845_Haliotis_rubra:0.0210442112)100:0.3422621897)100:0.2417888116,XP_041356161.1_uncharacterized_protein_LOC121373551_Gigantopelta_aegis:0.4809537306)83:0.0860740054,(KAK6184985.1_hypothetical_protein_SNE40_007319_Patella_caerulea:0.0219423595,XP_050397200.1_uncharacterized_protein_LOC126815549_Patella_vulgata:0.0430736256)100:0.6156035594)95:0.0646447138,(((XP_055863772.1_uncharacterized_protein_LOC106072126_isoform_X2_Biomphalaria_glabrata:0.0000012398,(XP_055863770.1_uncharacterized_protein_LOC106072126_isoform_X1_Biomphalaria_glabrata:0.0000012398,XP_055863773.1_uncharacterized_protein_LOC106072126_isoform_X3_Biomphalaria_glabrata:0.0000012398)75:0.0000012398)99:0.0116075184,KAK0063682.1_CHS1:0.0044935894)100:0.4589644957,(GFO42295.1_chitin_synthase_Plakobranchus_ocellatus:0.0921163612,KAK3800229.1_hypothetical_protein_RRG08_017205_Elysia_crispata:0.2385726758)100:0.3408893641)100:0.3391061537)100:0.1262398432,((((XP_052083986.1_uncharacterized_protein_LOC127721292_isoform_X1_Mytilus_californianus:0.0000012398,(((CAG2241376.1_CHS1_Mytilus_edulis:0.0087737050,XP_063437912.1_uncharacterized_protein_LOC134718963_Mytilus_trossulus:0.0059091494)100:0.0246029721,(CAC5426141.1_CHS1_Mytilus_coruscus:0.0000012398,CAC5426140.1_CHS1_Mytilus_coruscus:0.0000012398)100:0.0104909791)86:0.0050312394,XP_052083987.1_uncharacterized_protein_LOC127721292_isoform_X2_Mytilus_californianus:0.0096554687)29:0.0000012398)50:0.0009319555,XP_052083988.1_uncharacterized_protein_LOC127721292_isoform_X3_Mytilus_californianus:0.0000031973)100:0.6826807464,(XP_034320183.1_uncharacterized_protein_LOC105345033_isoform_X2_Crassostrea_gigas:0.1906539982,XP_061190571.1_uncharacterized_protein_LOC133198502_Saccostrea_echinata:0.1626141042)100:0.5475134492)83:0.0666828646,(XP_060074634.1_chitin_synthase_chs-1-like_Ylistrum_balloti:0.0378560510,XP_033747575.1_uncharacterized_protein_LOC117332686_Pecten_maximus:0.0539558643)100:0.7000820198)99:0.0979824618)100:0.0882847030,(((XP_045184959.2_uncharacterized_protein_LOC123542969_isoform_X1_Mercenaria_mercenaria:0.0687488019,XP_060594517.1_uncharacterized_protein_LOC132748872_Ruditapes_philippinarum:0.1441679526)100:0.1871654978,((XP_052786371.1_uncharacterized_protein_LOC128221808_Mya_arenaria:0.0487087258,(XP_052786209.1_LOW_QUALITY_PROTEIN:0.1029993733,((XP_052786290.1_uncharacterized_protein_LOC128221729_Mya_arenaria:0.0234946068,XP_052786292.1_chitin_synthase_chs-1-like_Mya_arenaria:0.0061997091)100:0.0111156660,XP_052786307.1_uncharacterized_protein_LOC128221745_Mya_arenaria:0.0073621126)100:0.0910039945)94:0.0186816712)100:0.1812174888,(((((XP_052265047.1_uncharacterized_protein_LOC127867732_isoform_X3_Dreissena_polymorpha:0.0000000000,KAH3868301.1_hypothetical_protein_DPMN_031444_Dreissena_polymorpha:0.0000000000):0.0000012398,XP_052265043.1_uncharacterized_protein_LOC127867732_isoform_X1_Dreissena_polymorpha:0.0000012398)54:0.0000026800,XP_052265046.1_uncharacterized_protein_LOC127867732_isoform_X2_Dreissena_polymorpha:0.0000012398)100:0.0197164451,(XP_052242756.1_uncharacterized_protein_LOC127852809_isoform_X2_Dreissena_polymorpha:0.0298867163,((XP_052242755.1_uncharacterized_protein_LOC127852809_isoform_X1_Dreissena_polymorpha:0.0000030899,(XP_052242758.1_chitin_synthase_chs-2-like_isoform_X3_Dreissena_polymorpha:0.0000033650,XP_052242761.1_chitin_synthase_chs-2-like_isoform_X6_Dreissena_polymorpha:0.0010899275)100:0.0021842904)100:0.0008499775,KAH3730572.1_hypothetical_protein_DPMN_056562_Dreissena_polymorpha:0.0008299492)100:0.0114714586)100:0.0163469285)100:0.0887707901,XP_052265048.1_LOW_QUALITY_PROTEIN:0.2199936799)100:0.2946134398)100:0.1784493020)100:0.1258065914,XP_053386950.1_uncharacterized_protein_LOC123542823_Mercenaria_mercenaria:0.7797699344)100:0.2154193913)100:0.2357029195)100:0.1704428020,(((((XP_062510806.1_uncharacterized_protein_LOC134186768_Corticium_candelabrum:0.2073370590,XP_062523680.1_uncharacterized_protein_LOC134198326_Corticium_candelabrum:0.2238014494)42:0.0423684187,XP_062523865.1_chitin_synthase_chs-2-like_isoform_X2_Corticium_candelabrum:0.2114022820)100:0.5580393773,XP_062516171.1_chitin_synthase_chs-2-like_Corticium_candelabrum:1.7390652811)85:0.2175945680,(CAI8032193.1_Chitin_synthase_chs-2_Geodia_barretti:1.0519440458,KAI6645780.1_Chitin_synthase_6_Oopsacas_minuta:1.3914103506)69:0.1871574045)47:0.1333735667,((CAI8032192.1_Chitin_synthase_Geodia_barretti:0.7478025490,AGR33772.1_chitin_synthase_4:0.6826130665)100:0.6795782440,(AHX26712.1_chitin_synthase_Sycon_ciliatum:0.2372073539,AHX26702.1_chitin_synthase_Leucosolenia_complicata:0.2917750317)100:0.8024381240)82:0.1903757984)98:0.1920680692)100:0.2075053587)51:0.0565529693,((XP_046857124.1_uncharacterized_protein_LOC124450504_isoform_X1_Xenia_sp._Carnegie-2017:0.0000012398,XP_046857125.1_uncharacterized_protein_LOC124450504_isoform_X2_Xenia_sp._Carnegie-2017:0.0000012398)100:0.2980410847,(XP_028399423.1_uncharacterized_protein_LOC114522855_isoform_X1_Dendronephthya_gigantea:0.0008252431,XP_028399424.1_uncharacterized_protein_LOC114522855_isoform_X2_Dendronephthya_gigantea:0.0257507520)100:0.2578577148)100:0.4653668368)100:0.2554745623)100:0.5578607959,XP_057290629.1_uncharacterized_protein_LOC130613296_Hydractinia_symbiolongicarpus:0.1426490814);
