# Supplementary material for: The Hydractinia cell atlas reveals cellular and molecular principles of cnidarian coloniality
Source: Nat Commun. 2025 Mar 3;16:2121. doi: 10.1038/s41467-025-57168-z (PMC11876637; doi:10.1038/s41467-025-57168-z)
Supplement: Supplementary file 16 — Supplementary Data 13 [file 41467_2025_57168_MOESM16_ESM.zip › IQ_Tree_output/Chitin_synthase/Iqtree.sh]

#!/bin/bash

#SBATCH --job-name=Chit_Tri
#SBATCH --mem=50G
#SBATCH --nodes=1
#SBATCH --account=gely021262
#SBATCH --tasks-per-node=1
#SBATCH --cpus-per-task=1
#SBATCH --time=4-00:00:00
#SBATCH --partition=Innovation

module load apps/iqtree/2.2.0.3

#directory
job_dir=$( pwd )
cd $job_dir


iqtree2 -s Chitin_syntase.fa.clean.linsi.trim -m MFP -bb 1000
