# Supplementary material for: The Hydractinia cell atlas reveals cellular and molecular principles of cnidarian coloniality
Source: Nat Commun. 2025 Mar 3;16:2121. doi: 10.1038/s41467-025-57168-z (PMC11876637; doi:10.1038/s41467-025-57168-z)
Supplement: Supplementary file 16 — Supplementary Data 13 [file 41467_2025_57168_MOESM16_ESM.zip › IQ_Tree_output/Chitin_synthase/Chitin_syntase.fa.clean.linsi.trim.splits.nex]

#nexus

BEGIN Taxa;
DIMENSIONS ntax=102;
TAXLABELS
[1] 'XP_004207525.3_uncharacterized_protein_LOC100212386_Hydra_vulgaris'
[2] 'XP_047126959.1_uncharacterized_protein_LOC100206524_Hydra_vulgaris'
[3] 'XP_020615433.1_uncharacterized_protein_LOC110053534_Orbicella_faveolata'
[4] 'XP_020899147.1_uncharacterized_protein_LOC110237868_isoform_X1_Exaiptasia_diaphana'
[5] 'XP_031565735.1_uncharacterized_protein_LOC116300905_Actinia_tenebrosa'
[6] 'XP_058963459.1_uncharacterized_protein_LOC131790290_Pocillopora_verrucosa'
[7] 'XP_022806797.1_uncharacterized_protein_LOC111343868_isoform_X1_Stylophora_pistillata'
[8] 'CAH3014056.1_unnamed_protein_product_Porites_evermanni'
[9] 'XP_027035960.1_uncharacterized_protein_LOC113664546_Pocillopora_damicornis'
[10] 'CAH3103657.1_unnamed_protein_product_Pocillopora_meandrina'
[11] 'XP_032230762.2_uncharacterized_protein_LOC5506512_Nematostella_vectensis'
[12] 'XP_029188601.2_uncharacterized_protein_LOC114955850_Acropora_millepora'
[13] 'XP_015768438.1_PREDICTED'
[14] 'XP_046857124.1_uncharacterized_protein_LOC124450504_isoform_X1_Xenia_sp._Carnegie-2017'
[15] 'XP_046857125.1_uncharacterized_protein_LOC124450504_isoform_X2_Xenia_sp._Carnegie-2017'
[16] 'XP_028399423.1_uncharacterized_protein_LOC114522855_isoform_X1_Dendronephthya_gigantea'
[17] 'XP_020901183.2_uncharacterized_protein_LOC110239779_Exaiptasia_diaphana'
[18] 'XP_028399424.1_uncharacterized_protein_LOC114522855_isoform_X2_Dendronephthya_gigantea'
[19] 'KXJ13807.1_Chitin_synthase_6_Exaiptasia_diaphana'
[20] 'XP_013407366.1_uncharacterized_protein_LOC106171524_Lingula_anatina'
[21] 'XP_046329406.2_uncharacterized_protein_LOC124113182_isoform_X3_Haliotis_rufescens'
[22] 'XP_046329399.2_uncharacterized_protein_LOC124113182_isoform_X1_Haliotis_rufescens'
[23] 'XP_041356161.1_uncharacterized_protein_LOC121373551_Gigantopelta_aegis'
[24] 'AHX26710.1_chitin_synthase_Sabellaria_alveolata'
[25] 'XP_045184959.2_uncharacterized_protein_LOC123542969_isoform_X1_Mercenaria_mercenaria'
[26] 'XP_057290350.1_uncharacterized_protein_LOC130613049_Hydractinia_symbiolongicarpus'
[27] 'XP_052786371.1_uncharacterized_protein_LOC128221808_Mya_arenaria'
[28] 'XP_052265047.1_uncharacterized_protein_LOC127867732_isoform_X3_Dreissena_polymorpha'
[29] 'XP_052265043.1_uncharacterized_protein_LOC127867732_isoform_X1_Dreissena_polymorpha'
[30] 'XP_052265046.1_uncharacterized_protein_LOC127867732_isoform_X2_Dreissena_polymorpha'
[31] 'KAK6184985.1_hypothetical_protein_SNE40_007319_Patella_caerulea'
[32] 'XP_052083986.1_uncharacterized_protein_LOC127721292_isoform_X1_Mytilus_californianus'
[33] 'CAG2241376.1_CHS1_Mytilus_edulis'
[34] 'XP_028515089.1_uncharacterized_protein_LOC110239996_Exaiptasia_diaphana'
[35] 'XP_063437912.1_uncharacterized_protein_LOC134718963_Mytilus_trossulus'
[36] 'XP_052242756.1_uncharacterized_protein_LOC127852809_isoform_X2_Dreissena_polymorpha'
[37] 'XP_050397200.1_uncharacterized_protein_LOC126815549_Patella_vulgata'
[38] 'CAC5426141.1_CHS1_Mytilus_coruscus'
[39] 'XP_052786209.1_LOW_QUALITY_PROTEIN'
[40] 'XP_052242755.1_uncharacterized_protein_LOC127852809_isoform_X1_Dreissena_polymorpha'
[41] 'XP_058963450.1_uncharacterized_protein_LOC131790282_isoform_X1_Pocillopora_verrucosa'
[42] 'XP_058963451.1_uncharacterized_protein_LOC131790282_isoform_X2_Pocillopora_verrucosa'
[43] 'KAH3730572.1_hypothetical_protein_DPMN_056562_Dreissena_polymorpha'
[44] 'XP_060594517.1_uncharacterized_protein_LOC132748872_Ruditapes_philippinarum'
[45] 'XP_052786290.1_uncharacterized_protein_LOC128221729_Mya_arenaria'
[46] 'XP_055863772.1_uncharacterized_protein_LOC106072126_isoform_X2_Biomphalaria_glabrata'
[47] 'CAC5426140.1_CHS1_Mytilus_coruscus'
[48] 'KAK0063682.1_CHS1'
[49] 'XP_031575133.1_uncharacterized_protein_LOC116308782_isoform_X1_Actinia_tenebrosa'
[50] 'XP_055863770.1_uncharacterized_protein_LOC106072126_isoform_X1_Biomphalaria_glabrata'
[51] 'XP_031575148.1_uncharacterized_protein_LOC116308782_isoform_X2_Actinia_tenebrosa'
[52] 'XP_055863773.1_uncharacterized_protein_LOC106072126_isoform_X3_Biomphalaria_glabrata'
[53] 'CAH3103623.1_unnamed_protein_product_Pocillopora_meandrina'
[54] 'XP_058957569.1_chitin_synthase_chs-2-like_Pocillopora_verrucosa'
[55] 'XP_032242861.1_uncharacterized_protein_LOC5517022_Nematostella_vectensis'
[56] 'XP_027053604.1_uncharacterized_protein_LOC113680763_Pocillopora_damicornis'
[57] 'XP_052083988.1_uncharacterized_protein_LOC127721292_isoform_X3_Mytilus_californianus'
[58] 'CAH3014069.1_unnamed_protein_product_Porites_evermanni'
[59] 'XP_052242758.1_chitin_synthase_chs-2-like_isoform_X3_Dreissena_polymorpha'
[60] 'CAH3142144.1_unnamed_protein_product_Porites_lobata'
[61] 'XP_052242761.1_chitin_synthase_chs-2-like_isoform_X6_Dreissena_polymorpha'
[62] 'XP_052083987.1_uncharacterized_protein_LOC127721292_isoform_X2_Mytilus_californianus'
[63] 'XP_060074634.1_chitin_synthase_chs-1-like_Ylistrum_balloti'
[64] 'XP_052786307.1_uncharacterized_protein_LOC128221745_Mya_arenaria'
[65] 'XP_058957557.1_uncharacterized_protein_LOC131784754_Pocillopora_verrucosa'
[66] 'XP_032238680.2_uncharacterized_protein_LOC5513224_Nematostella_vectensis'
[67] 'XP_033747575.1_uncharacterized_protein_LOC117332686_Pecten_maximus'
[68] 'XP_020898978.1_LOW_QUALITY_PROTEIN'
[69] 'XP_034320183.1_uncharacterized_protein_LOC105345033_isoform_X2_Crassostrea_gigas'
[70] 'XP_052786292.1_chitin_synthase_chs-1-like_Mya_arenaria'
[71] 'GFO42295.1_chitin_synthase_Plakobranchus_ocellatus'
[72] 'XP_061190571.1_uncharacterized_protein_LOC133198502_Saccostrea_echinata'
[73] 'XP_022802803.1_uncharacterized_protein_LOC111340249_isoform_X1_Stylophora_pistillata'
[74] 'XP_020627431.1_uncharacterized_protein_LOC110064684_Orbicella_faveolata'
[75] 'XP_046547949.1_uncharacterized_protein_LOC124257847_Haliotis_rubra'
[76] 'CAH3014068.1_unnamed_protein_product_Porites_evermanni'
[77] 'CAH3103501.1_unnamed_protein_product_Pocillopora_meandrina'
[78] 'CAH3142141.1_unnamed_protein_product_Porites_lobata'
[79] 'XP_053386950.1_uncharacterized_protein_LOC123542823_Mercenaria_mercenaria'
[80] 'XP_029198792.2_uncharacterized_protein_LOC114963732_Acropora_millepora'
[81] 'XP_015758952.1_PREDICTED'
[82] 'XP_015758951.1_PREDICTED'
[83] 'KAK2557919.1_Chitin_synthase_chs-2_Acropora_cervicornis'
[84] 'XP_062510806.1_uncharacterized_protein_LOC134186768_Corticium_candelabrum'
[85] 'XP_023931466.1_uncharacterized_protein_LOC106150672_Lingula_anatina'
[86] 'XP_027035957.1_LOW_QUALITY_PROTEIN'
[87] 'XP_022802804.1_uncharacterized_protein_LOC111340249_isoform_X2_Stylophora_pistillata'
[88] 'PFX17869.1_Chitin_synthase_1_Stylophora_pistillata'
[89] 'XP_052265048.1_LOW_QUALITY_PROTEIN'
[90] 'XP_062523680.1_uncharacterized_protein_LOC134198326_Corticium_candelabrum'
[91] 'KAK3800229.1_hypothetical_protein_RRG08_017205_Elysia_crispata'
[92] 'XP_044166096.1_chitin_synthase_chs-2-like_Acropora_millepora'
[93] 'XP_046547946.1_uncharacterized_protein_LOC124257845_Haliotis_rubra'
[94] 'XP_057290629.1_uncharacterized_protein_LOC130613296_Hydractinia_symbiolongicarpus'
[95] 'CAI8032192.1_Chitin_synthase_Geodia_barretti'
[96] 'AHX26712.1_chitin_synthase_Sycon_ciliatum'
[97] 'AHX26702.1_chitin_synthase_Leucosolenia_complicata'
[98] 'XP_062523865.1_chitin_synthase_chs-2-like_isoform_X2_Corticium_candelabrum'
[99] 'XP_062516171.1_chitin_synthase_chs-2-like_Corticium_candelabrum'
[100] 'CAI8032193.1_Chitin_synthase_chs-2_Geodia_barretti'
[101] 'KAI6645780.1_Chitin_synthase_6_Oopsacas_minuta'
[102] 'AGR33772.1_chitin_synthase_4'
;
END; [Taxa]

BEGIN Splits;
DIMENSIONS ntax=102 nsplits=305;
FORMAT labels=no weights=yes confidences=no intervals=no;
MATRIX
	100	 2,
	100	 26,
	100	 2 26,
	100	 3,
	100	 6,
	100	 9,
	100	 10,
	100	 9 10,
	100	 6 9 10,
	100	 7,
	100	 6 7 9 10,
	100	 3 6 7 9 10,
	100	 8,
	74	 3 6 7 8 9 10,
	100	 12,
	100	 13,
	100	 12 13,
	100	 3 6 7 8 9 10 12 13,
	100	 4,
	100	 17,
	100	 19,
	100	 17 19,
	100	 34,
	100	 17 19 34,
	100	 4 17 19 34,
	100	 5,
	98	 4 5 17 19 34,
	100	 11,
	100	 4 5 11 17 19 34,
	100	 3 4 5 6 7 8 9 10 11 12 13 17 19 34,
	100	 41,
	100	 42,
	100	 41 42,
	100	 86,
	100	 41 42 86,
	100	 53,
	100	 41 42 53 86,
	100	 54,
	100	 77,
	100	 54 77,
	100	 56,
	100	 54 56 77,
	100	 65,
	100	 54 56 65 77,
	100	 73,
	100	 87,
	100	 88,
	100	 87 88,
	100	 73 87 88,
	100	 54 56 65 73 77 87 88,
	99	 41 42 53 54 56 65 73 77 86 87 88,
	100	 74,
	98	 41 42 53 54 56 65 73 74 77 86 87 88,
	100	 58,
	100	 60,
	100	 58 60,
	100	 76,
	100	 78,
	100	 76 78,
	100	 58 60 76 78,
	100	 80,
	100	 81,
	100	 82,
	100	 81 82,
	100	 92,
	98	 81 82 92,
	98	 80 81 82 92,
	100	 83,
	100	 80 81 82 83 92,
	100	 58 60 76 78 80 81 82 83 92,
	100	 41 42 53 54 56 58 60 65 73 74 76 77 78 80 81 82 83 86 87 88 92,
	100	 49,
	100	 51,
	100	 49 51,
	100	 68,
	100	 49 51 68,
	100	 55,
	100	 49 51 55 68,
	100	 66,
	100	 49 51 55 66 68,
	100	 41 42 49 51 53 54 55 56 58 60 65 66 68 73 74 76 77 78 80 81 82 83 86 87 88 92,
	95	 3 4 5 6 7 8 9 10 11 12 13 17 19 34 41 42 49 51 53 54 55 56 58 60 65 66 68 73 74 76 77 78 80 81 82 83 86 87 88 92,
	100	 20,
	100	 85,
	100	 20 85,
	100	 24,
	95	 20 24 85,
	100	 21,
	100	 22,
	100	 21 22,
	100	 75,
	100	 93,
	100	 75 93,
	100	 21 22 75 93,
	100	 23,
	83	 21 22 23 75 93,
	100	 31,
	100	 37,
	100	 31 37,
	95	 21 22 23 31 37 75 93,
	100	 46,
	100	 50,
	100	 52,
	75	 50 52,
	99	 46 50 52,
	100	 48,
	100	 46 48 50 52,
	100	 71,
	100	 91,
	100	 71 91,
	100	 46 48 50 52 71 91,
	100	 21 22 23 31 37 46 48 50 52 71 75 91 93,
	100	 32,
	100	 57,
	31	 32 57,
	100	 62,
	32	 32 57 62,
	100	 33,
	100	 35,
	100	 33 35,
	100	 38,
	100	 47,
	100	 38 47,
	86	 33 35 38 47,
	100	 32 33 35 38 47 57 62,
	100	 63,
	100	 67,
	100	 63 67,
	12	 32 33 35 38 47 57 62 63 67,
	100	 69,
	100	 72,
	100	 69 72,
	99	 32 33 35 38 47 57 62 63 67 69 72,
	100	 21 22 23 31 32 33 35 37 38 46 47 48 50 52 57 62 63 67 69 71 72 75 91 93,
	100	 25,
	100	 44,
	100	 25 44,
	100	 27,
	100	 39,
	100	 45,
	100	 70,
	100	 45 70,
	100	 64,
	100	 45 64 70,
	94	 39 45 64 70,
	100	 27 39 45 64 70,
	100	 28,
	100	 29,
	54	 28 29,
	100	 30,
	100	 28 29 30,
	100	 36,
	100	 40,
	100	 59,
	100	 61,
	100	 59 61,
	100	 40 59 61,
	100	 43,
	100	 40 43 59 61,
	100	 36 40 43 59 61,
	100	 28 29 30 36 40 43 59 61,
	100	 89,
	100	 28 29 30 36 40 43 59 61 89,
	100	 27 28 29 30 36 39 40 43 45 59 61 64 70 89,
	100	 25 27 28 29 30 36 39 40 43 44 45 59 61 64 70 89,
	100	 79,
	100	 25 27 28 29 30 36 39 40 43 44 45 59 61 64 70 79 89,
	100	 21 22 23 25 27 28 29 30 31 32 33 35 36 37 38 39 40 43 44 45 46 47 48 50 52 57 59 61 62 63 64 67 69 70 71 72 75 79 89 91 93,
	100	 20 21 22 23 24 25 27 28 29 30 31 32 33 35 36 37 38 39 40 43 44 45 46 47 48 50 52 57 59 61 62 63 64 67 69 70 71 72 75 79 85 89 91 93,
	100	 84,
	100	 90,
	42	 84 90,
	100	 98,
	100	 84 90 98,
	100	 99,
	85	 84 90 98 99,
	100	 96,
	100	 97,
	100	 96 97,
	16	 84 90 96 97 98 99,
	100	 95,
	100	 102,
	100	 95 102,
	100	 100,
	100	 101,
	69	 100 101,
	15	 95 100 101 102,
	98	 84 90 95 96 97 98 99 100 101 102,
	100	 1 2 3 4 5 6 7 8 9 10 11 12 13 14 15 16 17 18 19 26 34 41 42 49 51 53 54 55 56 58 60 65 66 68 73 74 76 77 78 80 81 82 83 86 87 88 92 94,
	51	 1 2 14 15 16 18 26 94,
	100	 14,
	100	 15,
	100	 14 15,
	100	 16,
	100	 18,
	100	 16 18,
	100	 14 15 16 18,
	100	 1 2 26 94,
	100	 1 94,
	100	 94,
	100	 1,
	83	 32 33 35 38 47 57 62 69 72,
	39	 28 30,
	4	 20 21 22 23 25 27 28 29 30 31 32 33 35 36 37 38 39 40 43 44 45 46 47 48 50 52 57 59 61 62 63 64 67 69 70 71 72 75 79 85 89 91 93,
	47	 84 90 98 99 100 101,
	82	 95 96 97 102,
	24	 8 12 13,
	5	 32 38 47 57 62,
	42	 1 2 3 4 5 6 7 8 9 10 11 12 13 17 19 26 34 41 42 49 51 53 54 55 56 58 60 65 66 68 73 74 76 77 78 80 81 82 83 86 87 88 92 94,
	38	 32 62,
	50	 32 33 35 38 47 62,
	58	 90 98,
	0	 14 15 16 18 84 90 95 96 97 98 99 100 101 102,
	16	 23 31 37,
	29	 33 35 38 47 62,
	23	 46 50,
	7	 32 33 35 38 47,
	8	 32 33 35 38 47 57,
	11	 84 90 95 96 97 98 99 102,
	7	 3 4 5 6 7 8 9 10 11 12 13 14 15 16 17 18 19 34 41 42 49 51 53 54 55 56 58 60 65 66 68 73 74 76 77 78 80 81 82 83 86 87 88 92,
	28	 84 90 98 99 100,
	25	 95 96 97 101 102,
	8	 32 33 35 57 62,
	0	 84 90 98 100 101,
	6	 27 45 64 70,
	7	 29 30,
	1	 20 21 22 23 24 25 27 28 29 30 31 32 33 35 36 37 38 39 40 43 44 45 46 47 48 50 52 57 59 61 62 63 64 67 69 70 71 72 75 79 85 89 91 93 95 96 97 102,
	5	 99 100 101,
	4	 1 2 3 4 5 6 7 8 9 10 11 12 13 14 15 16 17 18 19 26 34 94,
	0	 6 10,
	1	 95 96 97 100 101 102,
	1	 80 92,
	0	 40 43,
	2	 31 37 46 48 50 52 71 91,
	0	 65 73 87 88,
	0	 96 97 101,
	8	 99 100,
	3	 21 22 23 46 48 50 52 71 75 91 93,
	1	 3 4 5 6 7 8 9 10 11 12 13 14 15 16 17 18 19 34,
	3	 3 6 7 9 10 12 13,
	0	 1 2 3 4 5 6 7 8 9 10 11 12 13 14 15 16 17 18 19 26 34 41 42 49 51 53 54 55 56 58 60 65 66 68 73 74 76 77 78 80 81 82 83 86 87 88 92 94 100 101,
	0	 54 56 65 73 74 77 87 88,
	1	 84 90 98 100,
	0	 41 42 53 54 56 65 73 74 77 80 81 82 83 86 87 88 92,
	0	 84 90 96 97 98 99 100,
	2	 95 101 102,
	1	 58 60 74 76 78 80 81 82 83 92,
	2	 80 83,
	1	 80 83 92,
	2	 5 11,
	1	 21 22 23 31 37 46 48 50 52 63 67 71 75 91 93,
	1	 21 22 23 31 32 33 35 37 38 46 47 48 50 52 57 62 63 67 71 75 91 93,
	0	 1 2 26 41 42 49 51 53 54 55 56 58 60 65 66 68 73 74 76 77 78 80 81 82 83 86 87 88 92 94,
	2	 84 90 95 96 97 98 102,
	0	 48 50 52,
	5	 63 67 69 72,
	0	 25 44 79,
	4	 33 35 38 47 57,
	0	 32 33 35 62,
	1	 41 42 53 54 56 58 60 65 73 76 77 78 80 81 82 83 86 87 88 92,
	1	 21 22 23 24 25 27 28 29 30 31 32 33 35 36 37 38 39 40 43 44 45 46 47 48 50 52 57 59 61 62 63 64 67 69 70 71 72 75 79 89 91 93,
	2	 46 52,
	0	 56 65,
	0	 84 90 95 98 99 102,
	0	 32 35 38 47 57 62,
	0	 84 90 98 99 101,
	1	 27 39,
	1	 84 90 95 98 99 100 101 102,
	0	 28 29 30 36,
	1	 21 22 31 37 75 93,
	1	 33 35 38 47 57 62,
	0	 84 90 96 97 98,
	1	 41 42 53 74 86,
	1	 84 90 95 96 97 98 99 100 102,
	1	 57 62,
	0	 32 33 38 47 57 62,
	0	 25 27 28 29 30 32 33 35 36 38 39 40 43 44 45 47 57 59 61 62 63 64 67 69 70 72 79 89,
	0	 55 66,
	0	 84 90 95 96 97 98 100 101 102,
	0	 74 80 81 82 83 92,
	0	 48 52,
	0	 21 22 23 25 27 28 29 30 31 36 37 39 40 43 44 45 46 48 50 52 59 61 64 70 71 75 79 89 91 93,
	0	 84 90 95 96 97 98 99 101 102,
	0	 21 22 23 31 32 33 35 37 38 46 47 48 50 52 57 62 71 75 91 93,
	0	 84 98,
	1	 46 48,
	0	 21 22 23 31 37 46 48 50 52 63 67 69 71 72 75 91 93,
	0	 41 42 53 58 60 74 76 78 80 81 82 83 86 92,
	0	 20 21 22 23 24 25 27 28 29 30 31 32 33 35 36 37 38 39 40 43 44 45 46 47 48 50 52 57 59 61 62 63 64 67 69 70 71 72 75 79 85 89 91 93 95 96 97 101 102,
	0	 80 81 82 83,
	0	 1 2 3 4 5 6 7 8 9 10 11 12 13 17 19 26 34 94,
	0	 81 82 83 92,
	0	 84 90 95 96 97 98 101 102,
	0	 41 42 49 51 53 54 55 56 58 60 65 68 73 74 76 77 78 80 81 82 83 86 87 88 92,
	0	 23 46 48 50 52 71 91,
	0	 38 47 62,
	0	 54 56 58 60 65 73 74 76 77 78 80 81 82 83 87 88 92,
	0	 20 21 22 23 24 25 27 28 29 30 31 32 33 35 36 37 38 39 40 43 44 45 46 47 48 50 52 57 59 61 62 63 64 67 69 70 71 72 75 79 85 89 91 93 95 96 97 100 101 102,
	0	 3 8 12 13,
	0	 45 64,
	0	 23 31 37 46 48 50 52 71 91,
	0	 46 48 50,
	0	 53 86,
	0	 43 59 61,
	0	 38 47 57,
;
END; [Splits]
