# Supplementary material for: The Hydractinia cell atlas reveals cellular and molecular principles of cnidarian coloniality
Source: Nat Commun. 2025 Mar 3;16:2121. doi: 10.1038/s41467-025-57168-z (PMC11876637; doi:10.1038/s41467-025-57168-z)
Supplement: Supplementary file 16 — Supplementary Data 13 [file 41467_2025_57168_MOESM16_ESM.zip › IQ_Tree_output/Alpha_carbonic_Anhydrase/slurm-8165577.out]

cpu-bind=MASK - bp1-compute105, task  0  0 [206112]: mask 0x10000010000 set
IQ-TREE multicore version 2.2.0.3 COVID-edition for Linux 64-bit built Oct 17 2022
Developed by Bui Quang Minh, James Barbetti, Nguyen Lam Tung,
Olga Chernomor, Heiko Schmidt, Dominik Schrempf, Michael Woodhams, Ly Trong Nhan.

Host:    bp1-compute105.data.bp.acrc.priv (AVX512, FMA3, 187 GB RAM)
Command: iqtree2 -s Chitin_syntase.fa.clean.linsi -m MFP -bb 1000
Seed:    260017 (Using SPRNG - Scalable Parallel Random Number Generator)
Time:    Wed Mar 20 11:55:36 2024
Kernel:  AVX+FMA - 1 threads (2 CPU cores detected)

HINT: Use -nt option to specify number of threads because your CPU has 2 cores!
HINT: -nt AUTO will automatically determine the best number of threads to use.

Reading alignment file Chitin_syntase.fa.clean.linsi ... Fasta format detected
Reading fasta file: done in 0.00496571 secs using 85.16% CPU
Alignment most likely contains protein sequences
Constructing alignment: done in 0.00598527 secs using 83.96% CPU
WARNING: 9 sites contain only gaps or ambiguous characters.
Alignment has 103 sequences with 3618 columns, 3217 distinct patterns
1977 parsimony-informative, 803 singleton sites, 838 constant sites
WARNING: Some sequence names are changed as follows:
XP_015768438.1_PREDICTED:_uncharacterized_protein_LOC107347082_Acropora_digitifera -> XP_015768438.1_PREDICTED__uncharacterized_protein_LOC107347082_Acropora_digitifera
XP_052786209.1_LOW_QUALITY_PROTEIN:_uncharacterized_protein_LOC128221647_Mya_arenaria -> XP_052786209.1_LOW_QUALITY_PROTEIN__uncharacterized_protein_LOC128221647_Mya_arenaria
KAK0063682.1_CHS1,_partial_Biomphalaria_pfeifferi -> KAK0063682.1_CHS1__partial_Biomphalaria_pfeifferi
XP_020898978.1_LOW_QUALITY_PROTEIN:_uncharacterized_protein_LOC110237707_Exaiptasia_diaphana -> XP_020898978.1_LOW_QUALITY_PROTEIN__uncharacterized_protein_LOC110237707_Exaiptasia_diaphana
XP_015758952.1_PREDICTED:_uncharacterized_protein_LOC107338231_isoform_X2_Acropora_digitifera -> XP_015758952.1_PREDICTED__uncharacterized_protein_LOC107338231_isoform_X2_Acropora_digitifera
XP_015758951.1_PREDICTED:_uncharacterized_protein_LOC107338231_isoform_X1_Acropora_digitifera -> XP_015758951.1_PREDICTED__uncharacterized_protein_LOC107338231_isoform_X1_Acropora_digitifera
XP_027035957.1_LOW_QUALITY_PROTEIN:_uncharacterized_protein_LOC113664544_Pocillopora_damicornis -> XP_027035957.1_LOW_QUALITY_PROTEIN__uncharacterized_protein_LOC113664544_Pocillopora_damicornis
XP_052265048.1_LOW_QUALITY_PROTEIN:_uncharacterized_protein_LOC127867734_Dreissena_polymorpha -> XP_052265048.1_LOW_QUALITY_PROTEIN__uncharacterized_protein_LOC127867734_Dreissena_polymorpha
AGR33772.1_chitin_synthase_4,_partial_Lubomirskia_baikalensis -> AGR33772.1_chitin_synthase_4__partial_Lubomirskia_baikalensis

                                                                                                 Gap/Ambiguity  Composition  p-value
Analyzing sequences: done in 0.000894727 secs using 99.92% CPU
   1  XP_004207525.3_uncharacterized_protein_LOC100212386_Hydra_vulgaris                                55.61%    passed     16.38%
   2  XP_047126959.1_uncharacterized_protein_LOC100206524_Hydra_vulgaris                                59.54%    failed      3.12%
   3  XP_020615433.1_uncharacterized_protein_LOC110053534_Orbicella_faveolata                           57.02%    passed     91.66%
   4  XP_020899147.1_uncharacterized_protein_LOC110237868_isoform_X1_Exaiptasia_diaphana                59.43%    passed     99.20%
   5  XP_031565735.1_uncharacterized_protein_LOC116300905_Actinia_tenebrosa                             59.18%    passed     63.58%
   6  XP_058963459.1_uncharacterized_protein_LOC131790290_Pocillopora_verrucosa                         57.02%    passed     60.61%
   7  XP_022806797.1_uncharacterized_protein_LOC111343868_isoform_X1_Stylophora_pistillata              56.41%    passed     37.84%
   8  CAH3014056.1_unnamed_protein_product_Porites_evermanni                                            58.71%    passed     45.54%
   9  XP_027035960.1_uncharacterized_protein_LOC113664546_Pocillopora_damicornis                        56.77%    passed     51.98%
  10  CAH3103657.1_unnamed_protein_product_Pocillopora_meandrina                                        56.77%    passed     57.21%
  11  XP_032230762.2_uncharacterized_protein_LOC5506512_Nematostella_vectensis                          57.60%    failed      0.17%
  12  XP_029188601.2_uncharacterized_protein_LOC114955850_Acropora_millepora                            58.68%    passed     98.67%
  13  XP_015768438.1_PREDICTED__uncharacterized_protein_LOC107347082_Acropora_digitifera                58.68%    passed     99.10%
  14  XP_046857124.1_uncharacterized_protein_LOC124450504_isoform_X1_Xenia_sp._Carnegie-2017            58.13%    passed     39.22%
  15  XP_046857125.1_uncharacterized_protein_LOC124450504_isoform_X2_Xenia_sp._Carnegie-2017            58.15%    passed     37.85%
  16  XP_028399423.1_uncharacterized_protein_LOC114522855_isoform_X1_Dendronephthya_gigantea            58.37%    passed     44.50%
  17  XP_020901183.2_uncharacterized_protein_LOC110239779_Exaiptasia_diaphana                           66.25%    passed     63.09%
  18  XP_028399424.1_uncharacterized_protein_LOC114522855_isoform_X2_Dendronephthya_gigantea            63.38%    passed     43.86%
  19  KXJ13807.1_Chitin_synthase_6_Exaiptasia_diaphana                                                  66.36%    passed     54.99%
  20  XP_013407366.1_uncharacterized_protein_LOC106171524_Lingula_anatina                               56.19%    passed     26.81%
  21  XP_046329406.2_uncharacterized_protein_LOC124113182_isoform_X3_Haliotis_rufescens                 57.68%    passed     98.60%
  22  XP_046329399.2_uncharacterized_protein_LOC124113182_isoform_X1_Haliotis_rufescens                 57.66%    passed     98.43%
  23  XP_041356161.1_uncharacterized_protein_LOC121373551_Gigantopelta_aegis                            58.87%    passed     70.00%
  24  AHX26710.1_chitin_synthase_Sabellaria_alveolata                                                   58.43%    passed     97.68%
  25  XP_045184959.2_uncharacterized_protein_LOC123542969_isoform_X1_Mercenaria_mercenaria              59.37%    passed     26.79%
  26  XP_057290350.1_uncharacterized_protein_LOC130613049_Hydractinia_symbiolongicarpus                 58.57%    passed     31.96%
  27  XP_052786371.1_uncharacterized_protein_LOC128221808_Mya_arenaria                                  58.57%    passed     88.83%
  28  XP_052265047.1_uncharacterized_protein_LOC127867732_isoform_X3_Dreissena_polymorpha               59.51%    passed     39.27%
  29  XP_052265043.1_uncharacterized_protein_LOC127867732_isoform_X1_Dreissena_polymorpha               59.04%    passed     38.36%
  30  KAH3868301.1_hypothetical_protein_DPMN_031444_Dreissena_polymorpha                                59.01%    passed     39.02%
  31  XP_052265046.1_uncharacterized_protein_LOC127867732_isoform_X2_Dreissena_polymorpha               59.12%    passed     36.57%
  32  KAK6184985.1_hypothetical_protein_SNE40_007319_Patella_caerulea                                   59.56%    passed     28.33%
  33  XP_052083986.1_uncharacterized_protein_LOC127721292_isoform_X1_Mytilus_californianus              59.31%    passed      9.12%
  34  CAG2241376.1_CHS1_Mytilus_edulis                                                                  59.70%    passed     30.97%
  35  XP_028515089.1_uncharacterized_protein_LOC110239996_Exaiptasia_diaphana                           60.48%    passed     43.47%
  36  XP_063437912.1_uncharacterized_protein_LOC134718963_Mytilus_trossulus                             59.31%    passed     30.77%
  37  XP_052242756.1_uncharacterized_protein_LOC127852809_isoform_X2_Dreissena_polymorpha               61.11%    passed     55.89%
  38  XP_050397200.1_uncharacterized_protein_LOC126815549_Patella_vulgata                               59.48%    passed     10.42%
  39  CAC5426141.1_CHS1_Mytilus_coruscus                                                                59.45%    passed     12.56%
  40  XP_052786209.1_LOW_QUALITY_PROTEIN__uncharacterized_protein_LOC128221647_Mya_arenaria             58.21%    passed     65.50%
  41  XP_052242755.1_uncharacterized_protein_LOC127852809_isoform_X1_Dreissena_polymorpha               59.54%    passed     72.82%
  42  XP_058963450.1_uncharacterized_protein_LOC131790282_isoform_X1_Pocillopora_verrucosa              54.20%    passed     70.16%
  43  XP_058963451.1_uncharacterized_protein_LOC131790282_isoform_X2_Pocillopora_verrucosa              61.17%    passed     13.98%
  44  KAH3730572.1_hypothetical_protein_DPMN_056562_Dreissena_polymorpha                                57.08%    passed     65.74%
  45  XP_060594517.1_uncharacterized_protein_LOC132748872_Ruditapes_philippinarum                       59.78%    passed     63.84%
  46  XP_052786290.1_uncharacterized_protein_LOC128221729_Mya_arenaria                                  67.11%    passed     83.24%
  47  XP_055863772.1_uncharacterized_protein_LOC106072126_isoform_X2_Biomphalaria_glabrata              60.89%    passed     17.05%
  48  CAC5426140.1_CHS1_Mytilus_coruscus                                                                58.40%    passed      5.84%
  49  KAK0063682.1_CHS1__partial_Biomphalaria_pfeifferi                                                 61.14%    passed     18.29%
  50  XP_031575133.1_uncharacterized_protein_LOC116308782_isoform_X1_Actinia_tenebrosa                  40.49%    failed      0.00%
  51  XP_055863770.1_uncharacterized_protein_LOC106072126_isoform_X1_Biomphalaria_glabrata              60.86%    passed     18.19%
  52  XP_031575148.1_uncharacterized_protein_LOC116308782_isoform_X2_Actinia_tenebrosa                  40.60%    failed      0.00%
  53  XP_055863773.1_uncharacterized_protein_LOC106072126_isoform_X3_Biomphalaria_glabrata              61.08%    passed     23.10%
  54  CAH3103623.1_unnamed_protein_product_Pocillopora_meandrina                                        55.80%    passed     83.94%
  55  XP_058957569.1_chitin_synthase_chs-2-like_Pocillopora_verrucosa                                   61.06%    failed      2.20%
  56  XP_032242861.1_uncharacterized_protein_LOC5517022_Nematostella_vectensis                          41.32%    failed      0.00%
  57  XP_027053604.1_uncharacterized_protein_LOC113680763_Pocillopora_damicornis                        60.53%    failed      3.12%
  58  XP_052083988.1_uncharacterized_protein_LOC127721292_isoform_X3_Mytilus_californianus              63.71%    passed      9.72%
  59  CAH3014069.1_unnamed_protein_product_Porites_evermanni                                            56.47%    passed     80.24%
  60  XP_052242758.1_chitin_synthase_chs-2-like_isoform_X3_Dreissena_polymorpha                         68.13%    passed     78.86%
  61  CAH3142144.1_unnamed_protein_product_Porites_lobata                                               55.97%    passed     97.31%
  62  XP_052242761.1_chitin_synthase_chs-2-like_isoform_X6_Dreissena_polymorpha                         68.13%    passed     77.33%
  63  XP_052083987.1_uncharacterized_protein_LOC127721292_isoform_X2_Mytilus_californianus              61.53%    failed      1.36%
  64  XP_060074634.1_chitin_synthase_chs-1-like_Ylistrum_balloti                                        59.43%    failed      0.62%
  65  XP_052786307.1_uncharacterized_protein_LOC128221745_Mya_arenaria                                  62.47%    passed     73.50%
  66  XP_058957557.1_uncharacterized_protein_LOC131784754_Pocillopora_verrucosa                         60.89%    failed      0.89%
  67  XP_032238680.2_uncharacterized_protein_LOC5513224_Nematostella_vectensis                          50.97%    failed      3.76%
  68  XP_033747575.1_uncharacterized_protein_LOC117332686_Pecten_maximus                                59.37%    failed      4.18%
  69  XP_020898978.1_LOW_QUALITY_PROTEIN__uncharacterized_protein_LOC110237707_Exaiptasia_diaphana      42.90%    failed      0.00%
  70  XP_034320183.1_uncharacterized_protein_LOC105345033_isoform_X2_Crassostrea_gigas                  59.04%    passed     54.66%
  71  XP_052786292.1_chitin_synthase_chs-1-like_Mya_arenaria                                            67.33%    passed     45.80%
  72  GFO42295.1_chitin_synthase_Plakobranchus_ocellatus                                                56.61%    passed     19.93%
  73  XP_061190571.1_uncharacterized_protein_LOC133198502_Saccostrea_echinata                           57.44%    passed     50.66%
  74  XP_022802803.1_uncharacterized_protein_LOC111340249_isoform_X1_Stylophora_pistillata              60.36%    passed     14.21%
  75  XP_020627431.1_uncharacterized_protein_LOC110064684_Orbicella_faveolata                           72.28%    passed     37.61%
  76  XP_046547949.1_uncharacterized_protein_LOC124257847_Haliotis_rubra                                55.94%    passed     79.87%
  77  CAH3014068.1_unnamed_protein_product_Porites_evermanni                                            56.91%    passed     48.57%
  78  CAH3103501.1_unnamed_protein_product_Pocillopora_meandrina                                        66.56%    failed      2.64%
  79  CAH3142141.1_unnamed_protein_product_Porites_lobata                                               56.27%    passed     40.10%
  80  XP_053386950.1_uncharacterized_protein_LOC123542823_Mercenaria_mercenaria                         61.06%    passed     12.50%
  81  XP_029198792.2_uncharacterized_protein_LOC114963732_Acropora_millepora                            55.83%    passed     83.19%
  82  XP_015758952.1_PREDICTED__uncharacterized_protein_LOC107338231_isoform_X2_Acropora_digitifera     59.45%    passed     79.04%
  83  XP_015758951.1_PREDICTED__uncharacterized_protein_LOC107338231_isoform_X1_Acropora_digitifera     55.83%    passed     84.68%
  84  KAK2557919.1_Chitin_synthase_chs-2_Acropora_cervicornis                                           55.83%    passed     73.25%
  85  XP_062510806.1_uncharacterized_protein_LOC134186768_Corticium_candelabrum                         58.51%    passed      7.16%
  86  XP_023931466.1_uncharacterized_protein_LOC106150672_Lingula_anatina                               67.97%    passed      8.03%
  87  XP_027035957.1_LOW_QUALITY_PROTEIN__uncharacterized_protein_LOC113664544_Pocillopora_damicornis   56.08%    passed     66.70%
  88  XP_022802804.1_uncharacterized_protein_LOC111340249_isoform_X2_Stylophora_pistillata              63.63%    passed     30.07%
  89  PFX17869.1_Chitin_synthase_1_Stylophora_pistillata                                                62.71%    passed     28.01%
  90  XP_052265048.1_LOW_QUALITY_PROTEIN__uncharacterized_protein_LOC127867734_Dreissena_polymorpha     65.12%    passed     46.74%
  91  XP_062523680.1_uncharacterized_protein_LOC134198326_Corticium_candelabrum                         59.31%    passed     44.04%
  92  KAK3800229.1_hypothetical_protein_RRG08_017205_Elysia_crispata                                    68.52%    failed      0.00%
  93  XP_044166096.1_chitin_synthase_chs-2-like_Acropora_millepora                                      73.24%    passed      6.04%
  94  XP_046547946.1_uncharacterized_protein_LOC124257845_Haliotis_rubra                                59.23%    passed     90.39%
  95  XP_057290629.1_uncharacterized_protein_LOC130613296_Hydractinia_symbiolongicarpus                 54.37%    passed     14.96%
  96  CAI8032192.1_Chitin_synthase_Geodia_barretti                                                      79.99%    passed     68.94%
  97  AHX26712.1_chitin_synthase_Sycon_ciliatum                                                         53.95%    failed      0.03%
  98  AHX26702.1_chitin_synthase_Leucosolenia_complicata                                                62.33%    failed      0.73%
  99  XP_062523865.1_chitin_synthase_chs-2-like_isoform_X2_Corticium_candelabrum                        65.59%    passed     58.36%
 100  XP_062516171.1_chitin_synthase_chs-2-like_Corticium_candelabrum                                   90.08%    passed     30.66%
 101  CAI8032193.1_Chitin_synthase_chs-2_Geodia_barretti                                                81.79%    passed     16.78%
 102  KAI6645780.1_Chitin_synthase_6_Oopsacas_minuta                                                    59.73%    failed      0.56%
 103  AGR33772.1_chitin_synthase_4__partial_Lubomirskia_baikalensis                                     89.94%    passed      9.71%
WARNING: 99 sequences contain more than 50% gaps/ambiguity
****  TOTAL                                                                                             60.20%  18 sequences failed composition chi2 test (p-value<5%; df=19)
Checking for duplicate sequences: done in 0.000767263 secs using 74.94% CPU


Create initial parsimony tree by phylogenetic likelihood library (PLL)... 0.150 seconds
Perform fast likelihood tree search using LG+I+G model...
Estimate model parameters (epsilon = 5.000)
Perform nearest neighbor interchange...
Optimizing NNI: done in 15.2173 secs using 99.92% CPU
Estimate model parameters (epsilon = 1.000)
1. Initial log-likelihood: -146858.130
Optimal log-likelihood: -146857.941
Proportion of invariable sites: 0.028
Gamma shape alpha: 1.056
Parameters optimization took 1 rounds (3.204 sec)
Time for fast ML tree search: 34.660 seconds

NOTE: ModelFinder requires 527 MB RAM!
ModelFinder will test up to 1232 protein models (sample size: 3618) ...
 No. Model         -LnL         df  AIC          AICc         BIC
  1  LG            154891.977   203 310189.955   310214.215   311447.271
  2  LG+I          153325.867   204 307059.733   307084.240   308323.243
  3  LG+G4         146998.971   204 294405.941   294430.447   295669.451
  4  LG+I+G4       146857.965   205 294125.930   294150.684   295395.634
  5  LG+R2         148293.510   205 296997.020   297021.774   298266.724
  6  LG+R3         147160.476   207 294734.951   294760.204   296017.042
  7  LG+R4         146789.624   209 293997.247   294023.005   295291.726
  8  LG+R5         146649.196   211 293720.392   293746.659   295027.258
  9  LG+R6         146589.264   213 293604.528   293631.309   294923.781
 10  LG+R7         146569.022   215 293568.044   293595.346   294899.685
 11  LG+R8         146566.427   217 293566.854   293594.681   294910.882
 14  LG+I+I+R2     147851.167   206 296114.335   296139.337   297390.232
 15  LG+I+I+R3     146927.927   208 294271.854   294297.359   295560.139
 16  LG+I+I+R4     146658.023   210 293736.046   293762.058   295036.719
 17  LG+I+I+R5     146586.577   212 293597.155   293623.678   294910.214
 18  LG+I+I+R6     146569.121   214 293566.242   293593.283   294891.689
 19  LG+I+I+R7     146563.133   216 293558.266   293585.830   294896.101
 32  LG+F+R7       146436.203   234 293340.406   293372.916   294789.727
 40  LG+F+I+I+R6   146447.415   233 293360.830   293393.053   294803.956
 41  LG+F+I+I+R7   146441.189   235 293352.379   293385.176   294807.893
 54  WAG+R7        146744.611   215 293919.221   293946.523   295250.862
 62  WAG+I+I+R6    146750.924   214 293929.849   293956.890   295255.296
 63  WAG+I+I+R7    146750.700   216 293933.399   293960.963   295271.234
 76  WAG+F+R7      146424.119   234 293316.238   293348.748   294765.558
 84  WAG+F+I+I+R6  146429.552   233 293325.104   293357.327   294768.230
WARNING: Log-likelihood -146435 of WAG+F+I+I+R7 worse than WAG+F+I+I+R6 -146430
 85  WAG+F+I+I+R7  146435.115   235 293340.231   293373.028   294795.745
 98  JTT+R7        146693.665   215 293817.329   293844.631   295148.970
106  JTT+I+I+R6    146703.481   214 293834.961   293862.002   295160.408
107  JTT+I+I+R7    146703.601   216 293839.202   293866.765   295177.036
120  JTT+F+R7      146410.651   234 293289.303   293321.812   294738.623
128  JTT+F+I+I+R6  146421.199   233 293308.398   293340.621   294751.525
WARNING: Log-likelihood -146423 of JTT+F+I+I+R7 worse than JTT+F+I+I+R6 -146421
129  JTT+F+I+I+R7  146422.872   235 293315.745   293348.542   294771.259
WARNING: Normalizing state frequencies so that sum of them equals to 1
142  Q.pfam+R7     146394.557   215 293219.114   293246.415   294550.754
WARNING: Normalizing state frequencies so that sum of them equals to 1
150  Q.pfam+I+I+R6 146408.981   214 293245.963   293273.003   294571.409
WARNING: Normalizing state frequencies so that sum of them equals to 1
151  Q.pfam+I+I+R7 146404.462   216 293240.925   293268.488   294578.759
WARNING: Normalizing state frequencies so that sum of them equals to 1
164  Q.pfam+F+R7   146323.634   234 293115.269   293147.778   294564.589
WARNING: Normalizing state frequencies so that sum of them equals to 1
172  Q.pfam+F+I+I+R6 146341.079   233 293148.157   293180.381   294591.284
WARNING: Normalizing state frequencies so that sum of them equals to 1
173  Q.pfam+F+I+I+R7 146334.855   235 293139.709   293172.507   294595.223
WARNING: Normalizing state frequencies so that sum of them equals to 1
186  Q.bird+R7     148178.148   215 296786.296   296813.597   298117.936
WARNING: Normalizing state frequencies so that sum of them equals to 1
194  Q.bird+I+I+R6 148193.147   214 296814.295   296841.335   298139.741
WARNING: Normalizing state frequencies so that sum of them equals to 1
195  Q.bird+I+I+R7 148185.587   216 296803.173   296830.737   298141.007
WARNING: Normalizing state frequencies so that sum of them equals to 1
208  Q.bird+F+R7   148133.060   234 296734.120   296766.629   298183.440
WARNING: Normalizing state frequencies so that sum of them equals to 1
216  Q.bird+F+I+I+R6 148148.124   233 296762.248   296794.471   298205.374
WARNING: Normalizing state frequencies so that sum of them equals to 1
217  Q.bird+F+I+I+R7 148141.341   235 296752.682   296785.479   298208.196
WARNING: Normalizing state frequencies so that sum of them equals to 1
230  Q.mammal+R7   147494.642   215 295419.284   295446.586   296750.924
WARNING: Normalizing state frequencies so that sum of them equals to 1
238  Q.mammal+I+I+R6 147507.405   214 295442.811   295469.852   296768.258
WARNING: Normalizing state frequencies so that sum of them equals to 1
239  Q.mammal+I+I+R7 147502.899   216 295437.799   295465.362   296775.633
WARNING: Normalizing state frequencies so that sum of them equals to 1
252  Q.mammal+F+R7 147383.190   234 295234.379   295266.889   296683.700
WARNING: Normalizing state frequencies so that sum of them equals to 1
260  Q.mammal+F+I+I+R6 147396.341   233 295258.682   295290.905   296701.808
WARNING: Normalizing state frequencies so that sum of them equals to 1
261  Q.mammal+F+I+I+R7 147390.815   235 295251.631   295284.428   296707.145
274  Q.insect+R7   146576.300   215 293582.600   293609.902   294914.241
282  Q.insect+I+I+R6 146590.910   214 293609.819   293636.860   294935.266
283  Q.insect+I+I+R7 146586.215   216 293604.431   293631.995   294942.265
296  Q.insect+F+R7 146499.069   234 293466.139   293498.649   294915.459
304  Q.insect+F+I+I+R6 146514.917   233 293495.833   293528.057   294938.960
305  Q.insect+F+I+I+R7 146508.781   235 293487.563   293520.360   294943.077
WARNING: Normalizing state frequencies so that sum of them equals to 1
318  Q.plant+R7    146744.627   215 293919.254   293946.556   295250.895
WARNING: Normalizing state frequencies so that sum of them equals to 1
326  Q.plant+I+I+R6 146758.296   214 293944.591   293971.632   295270.038
WARNING: Normalizing state frequencies so that sum of them equals to 1
327  Q.plant+I+I+R7 146752.177   216 293936.354   293963.918   295274.188
WARNING: Normalizing state frequencies so that sum of them equals to 1
340  Q.plant+F+R7  146822.648   234 294113.297   294145.806   295562.617
WARNING: Normalizing state frequencies so that sum of them equals to 1
348  Q.plant+F+I+I+R6 146837.454   233 294140.909   294173.132   295584.035
WARNING: Normalizing state frequencies so that sum of them equals to 1
349  Q.plant+F+I+I+R7 146831.041   235 294132.082   294164.879   295587.596
WARNING: Normalizing state frequencies so that sum of them equals to 1
362  Q.yeast+R7    146655.468   215 293740.936   293768.238   295072.577
WARNING: Normalizing state frequencies so that sum of them equals to 1
370  Q.yeast+I+I+R6 146675.061   214 293778.121   293805.162   295103.568
WARNING: Normalizing state frequencies so that sum of them equals to 1
371  Q.yeast+I+I+R7 146666.558   216 293765.116   293792.680   295102.950
WARNING: Normalizing state frequencies so that sum of them equals to 1
384  Q.yeast+F+R7  146427.601   234 293323.202   293355.711   294772.522
WARNING: Normalizing state frequencies so that sum of them equals to 1
392  Q.yeast+F+I+I+R6 146448.108   233 293362.215   293394.439   294805.342
WARNING: Normalizing state frequencies so that sum of them equals to 1
393  Q.yeast+F+I+I+R7 146440.847   235 293351.694   293384.491   294807.208
406  JTTDCMut+R7   146732.975   215 293895.949   293923.251   295227.590
414  JTTDCMut+I+I+R6 146745.298   214 293918.595   293945.636   295244.042
415  JTTDCMut+I+I+R7 146744.132   216 293920.263   293947.827   295258.097
428  JTTDCMut+F+R7 146445.484   234 293358.969   293391.478   294808.289
436  JTTDCMut+F+I+I+R6 146458.020   233 293382.039   293414.263   294825.166
WARNING: Log-likelihood -146459 of JTTDCMut+F+I+I+R7 worse than JTTDCMut+F+I+I+R6 -146458
437  JTTDCMut+F+I+I+R7 146459.350   235 293388.700   293421.497   294844.214
450  DCMut+R7      148622.245   215 297674.489   297701.791   299006.130
458  DCMut+I+I+R6  148635.590   214 297699.180   297726.221   299024.627
459  DCMut+I+I+R7  148626.804   216 297685.609   297713.173   299023.443
472  DCMut+F+R7    147546.230   234 295560.459   295592.969   297009.779
480  DCMut+F+I+I+R6 147556.718   233 295579.435   295611.659   297022.562
481  DCMut+F+I+I+R7 147552.778   235 295575.555   295608.352   297031.069
494  VT+R7         146496.854   215 293423.708   293451.009   294755.348
502  VT+I+I+R6     146507.787   214 293443.574   293470.615   294769.021
503  VT+I+I+R7     146507.650   216 293447.299   293474.863   294785.133
516  VT+F+R7       146420.409   234 293308.818   293341.327   294758.138
524  VT+F+I+I+R6   146431.932   233 293329.864   293362.088   294772.991
WARNING: Log-likelihood -146437 of VT+F+I+I+R7 worse than VT+F+I+I+R6 -146432
525  VT+F+I+I+R7   146436.744   235 293343.487   293376.284   294799.001
538  PMB+R7        147293.631   215 295017.261   295044.563   296348.902
546  PMB+I+I+R6    147303.670   214 295035.341   295062.382   296360.788
WARNING: Log-likelihood -147309 of PMB+I+I+R7 worse than PMB+I+I+R6 -147304
547  PMB+I+I+R7    147308.882   216 295049.763   295077.327   296387.597
560  PMB+F+R7      147338.429   234 295144.858   295177.368   296594.179
568  PMB+F+I+I+R6  147348.957   233 295163.914   295196.137   296607.041
WARNING: Log-likelihood -147354 of PMB+F+I+I+R7 worse than PMB+F+I+I+R6 -147349
569  PMB+F+I+I+R7  147354.165   235 295178.330   295211.128   296633.844
582  Blosum62+R7   147467.774   215 295365.548   295392.850   296697.189
590  Blosum62+I+I+R6 147477.605   214 295383.210   295410.251   296708.657
591  Blosum62+I+I+R7 147478.418   216 295388.836   295416.400   296726.670
604  Blosum62+F+R7 147400.401   234 295268.802   295301.311   296718.122
612  Blosum62+F+I+I+R6 147410.665   233 295287.330   295319.553   296730.456
WARNING: Log-likelihood -147416 of Blosum62+F+I+I+R7 worse than Blosum62+F+I+I+R6 -147411
613  Blosum62+F+I+I+R7 147415.595   235 295301.190   295333.987   296756.704
626  Dayhoff+R7    148622.815   215 297675.630   297702.932   299007.271
634  Dayhoff+I+I+R6 148636.227   214 297700.454   297727.495   299025.901
635  Dayhoff+I+I+R7 148627.386   216 297686.773   297714.336   299024.607
648  Dayhoff+F+R7  147546.630   234 295561.260   295593.770   297010.580
656  Dayhoff+F+I+I+R6 147557.108   233 295580.216   295612.439   297023.343
657  Dayhoff+F+I+I+R7 147552.990   235 295575.980   295608.778   297031.494
670  mtREV+R7      153379.913   215 307189.825   307217.127   308521.466
678  mtREV+I+I+R6  153407.638   214 307243.275   307270.316   308568.722
679  mtREV+I+I+R7  153389.006   216 307210.012   307237.576   308547.846
692  mtREV+F+R7    148653.277   234 297774.554   297807.064   299223.875
700  mtREV+F+I+I+R6 148673.081   233 297812.162   297844.386   299255.289
701  mtREV+F+I+I+R7 148657.754   235 297785.507   297818.305   299241.021
714  mtART+R7      154636.234   215 309702.468   309729.770   311034.109
722  mtART+I+I+R6  154647.079   214 309722.158   309749.199   311047.605
723  mtART+I+I+R7  154630.642   216 309693.285   309720.848   311031.119
736  mtART+F+R7    150165.047   234 300798.095   300830.604   302247.415
744  mtART+F+I+I+R6 150191.618   233 300849.236   300881.459   302292.362
745  mtART+F+I+I+R7 150188.524   235 300847.048   300879.846   302302.562
758  mtZOA+R7      151420.960   215 303271.919   303299.221   304603.560
766  mtZOA+I+I+R6  151433.010   214 303294.021   303321.061   304619.467
767  mtZOA+I+I+R7  151426.302   216 303284.604   303312.168   304622.438
780  mtZOA+F+R7    148318.653   234 297105.307   297137.816   298554.627
788  mtZOA+F+I+I+R6 148339.923   233 297145.846   297178.070   298588.973
789  mtZOA+F+I+I+R7 148321.355   235 297112.710   297145.507   298568.224
802  mtMet+R7      152409.143   215 305248.286   305275.588   306579.927
810  mtMet+I+I+R6  152422.813   214 305273.625   305300.666   306599.072
811  mtMet+I+I+R7  152414.844   216 305261.688   305289.252   306599.523
824  mtMet+F+R7    147778.995   234 296025.990   296058.500   297475.310
832  mtMet+F+I+I+R6 147795.383   233 296056.766   296088.990   297499.893
833  mtMet+F+I+I+R7 147782.684   235 296035.368   296068.165   297490.882
846  mtVer+R7      153874.978   215 308179.956   308207.257   309511.596
854  mtVer+I+I+R6  153878.578   214 308185.156   308212.197   309510.603
855  mtVer+I+I+R7  153868.289   216 308168.579   308196.142   309506.413
868  mtVer+F+R7    149204.166   234 298876.331   298908.841   300325.652
876  mtVer+F+I+I+R6 149211.419   233 298888.837   298921.061   300331.964
877  mtVer+F+I+I+R7 149202.918   235 298875.837   298908.634   300331.351
890  mtInv+R7      153179.018   215 306788.037   306815.338   308119.677
898  mtInv+I+I+R6  153194.757   214 306817.514   306844.555   308142.961
899  mtInv+I+I+R7  153187.908   216 306807.817   306835.381   308145.651
912  mtInv+F+R7    147073.655   234 294615.309   294647.819   296064.630
920  mtInv+F+I+I+R6 147094.319   233 294654.637   294686.861   296097.764
921  mtInv+F+I+I+R7 147083.683   235 294637.367   294670.164   296092.881
934  mtMAM+R7      156122.861   215 312675.722   312703.024   314007.363
942  mtMAM+I+I+R6  156155.730   214 312739.460   312766.500   314064.906
943  mtMAM+I+I+R7  156110.930   216 312653.861   312681.425   313991.695
956  mtMAM+F+R7    151249.827   234 302967.653   303000.163   304416.973
964  mtMAM+F+I+I+R6 151256.561   233 302979.123   303011.346   304422.249
965  mtMAM+F+I+I+R7 151254.092   235 302978.184   303010.981   304433.698
WARNING: Normalizing state frequencies so that sum of them equals to 1
978  FLAVI+R7      151384.247   215 303198.494   303225.795   304530.134
WARNING: Normalizing state frequencies so that sum of them equals to 1
986  FLAVI+I+I+R6  151390.521   214 303209.041   303236.082   304534.488
WARNING: Normalizing state frequencies so that sum of them equals to 1
987  FLAVI+I+I+R7  151383.602   216 303199.204   303226.768   304537.038
WARNING: Normalizing state frequencies so that sum of them equals to 1
1000  FLAVI+F+R7    150520.494   234 301508.988   301541.498   302958.308
WARNING: Normalizing state frequencies so that sum of them equals to 1
1008  FLAVI+F+I+I+R6 150530.055   233 301526.109   301558.333   302969.236
WARNING: Normalizing state frequencies so that sum of them equals to 1
1009  FLAVI+F+I+I+R7 150521.602   235 301513.204   301546.001   302968.718
1022  HIVb+R7       149058.949   215 298547.897   298575.199   299879.538
1030  HIVb+I+I+R6   149065.711   214 298559.421   298586.462   299884.868
1031  HIVb+I+I+R7   149056.274   216 298544.548   298572.112   299882.382
1044  HIVb+F+R7     148262.531   234 296993.063   297025.572   298442.383
1052  HIVb+F+I+I+R6 148272.811   233 297011.622   297043.846   298454.749
1053  HIVb+F+I+I+R7 148265.037   235 297000.074   297032.872   298455.588
1066  HIVw+R7       153786.648   215 308003.295   308030.597   309334.936
1074  HIVw+I+I+R6   153792.441   214 308012.882   308039.923   309338.329
1075  HIVw+I+I+R7   153779.887   216 307991.775   308019.339   309329.609
1088  HIVw+F+R7     151251.177   234 302970.354   303002.864   304419.674
1096  HIVw+F+I+I+R6 151255.419   233 302976.837   303009.061   304419.964
1097  HIVw+F+I+I+R7 151251.822   235 302973.645   303006.442   304429.159
1110  FLU+R7        148674.129   215 297778.258   297805.559   299109.898
1118  FLU+I+I+R6    148678.493   214 297784.986   297812.026   299110.432
1119  FLU+I+I+R7    148674.629   216 297781.257   297808.821   299119.091
1132  FLU+F+R7      148127.314   234 296722.627   296755.137   298171.948
1140  FLU+F+I+I+R6  148128.835   233 296723.669   296755.893   298166.796
1141  FLU+F+I+I+R7  148122.181   235 296714.362   296747.159   298169.876
1154  rtREV+R7      148239.891   215 296909.783   296937.084   298241.423
1162  rtREV+I+I+R6  148258.561   214 296945.122   296972.163   298270.569
1163  rtREV+I+I+R7  148252.267   216 296936.533   296964.097   298274.367
1176  rtREV+F+R7    147320.268   234 295108.537   295141.046   296557.857
1184  rtREV+F+I+I+R6 147336.033   233 295138.066   295170.290   296581.193
1185  rtREV+F+I+I+R7 147331.527   235 295133.054   295165.851   296588.568
1198  cpREV+R7      147209.923   215 294849.845   294877.147   296181.486
1206  cpREV+I+I+R6  147219.633   214 294867.266   294894.307   296192.713
1207  cpREV+I+I+R7  147214.412   216 294860.825   294888.388   296198.659
1220  cpREV+F+R7    147094.530   234 294657.060   294689.569   296106.380
1228  cpREV+F+I+I+R6 147102.810   233 294671.621   294703.844   296114.748
1229  cpREV+F+I+I+R7 147097.618   235 294665.236   294698.033   296120.750
Akaike Information Criterion:           Q.pfam+F+R7
Corrected Akaike Information Criterion: Q.pfam+F+R7
Bayesian Information Criterion:         Q.pfam+R7
Best-fit model: Q.pfam+R7 chosen according to BIC

All model information printed to Chitin_syntase.fa.clean.linsi.model.gz
CPU time for ModelFinder: 104313.924 seconds (28h:58m:33s)
Wall-clock time for ModelFinder: 104384.717 seconds (28h:59m:44s)
Generating 1000 samples for ultrafast bootstrap (seed: 260017)...
WARNING: Normalizing state frequencies so that sum of them equals to 1

NOTE: 373 MB RAM (0 GB) is required!
Estimate model parameters (epsilon = 0.100)
1. Initial log-likelihood: -146394.557
Optimal log-likelihood: -146394.423
Site proportion and rates:  (0.060,0.021) (0.073,0.115) (0.090,0.258) (0.117,0.441) (0.220,0.771) (0.329,1.433) (0.110,2.490)
Parameters optimization took 1 rounds (22.797 sec)
Wrote distance file to... 
Computing ML distances based on estimated model parameters...
Calculating distance matrix: done in 2.17148 secs using 100% CPU
Computing ML distances took 2.172797 sec (of wall-clock time) 2.172762 sec (of CPU time)
Setting up auxiliary I and S matrices: done in 0.000783326 secs using 188.7% CPU
Constructing RapidNJ tree: done in 0.000794657 secs using 99.92% CPU
Computing RapidNJ tree took 0.001623 sec (of wall-clock time) 0.002317 sec (of CPU time)
Log-likelihood of RapidNJ tree: -147170.062
--------------------------------------------------------------------
|             INITIALIZING CANDIDATE TREE SET                      |
--------------------------------------------------------------------
Generating 98 parsimony trees... 13.024 second
Computing log-likelihood of 98 initial trees ... 167.802 seconds
Current best score: -146394.423

Do NNI search on 20 best initial trees
Optimizing NNI: done in 10.3938 secs using 99.97% CPU
Estimate model parameters (epsilon = 0.100)
BETTER TREE FOUND at iteration 1: -146394.175
Optimizing NNI: done in 28.727 secs using 99.96% CPU
Optimizing NNI: done in 47.3236 secs using 99.96% CPU
Optimizing NNI: done in 43.0571 secs using 99.97% CPU
Optimizing NNI: done in 42.8814 secs using 99.96% CPU
Optimizing NNI: done in 44.913 secs using 99.98% CPU
Optimizing NNI: done in 44.506 secs using 99.97% CPU
Optimizing NNI: done in 47.5937 secs using 99.95% CPU
Optimizing NNI: done in 47.5969 secs using 99.97% CPU
Optimizing NNI: done in 44.769 secs using 99.96% CPU
Iteration 10 / LogL: -146396.194 / Time: 0h:11m:13s
Optimizing NNI: done in 43.6723 secs using 99.97% CPU
Optimizing NNI: done in 42.2636 secs using 99.96% CPU
Optimizing NNI: done in 46.7742 secs using 99.96% CPU
Optimizing NNI: done in 43.6734 secs using 99.96% CPU
Optimizing NNI: done in 46.5015 secs using 99.95% CPU
Optimizing NNI: done in 46.7566 secs using 99.95% CPU
Optimizing NNI: done in 42.5019 secs using 99.97% CPU
Optimizing NNI: done in 43.9283 secs using 99.97% CPU
Optimizing NNI: done in 43.9301 secs using 99.96% CPU
Optimizing NNI: done in 43.691 secs using 99.98% CPU
Iteration 20 / LogL: -146396.200 / Time: 0h:18m:41s
Finish initializing candidate tree set (3)
Current best tree score: -146394.175 / CPU time: 1076.794
Number of iterations: 20
--------------------------------------------------------------------
|               OPTIMIZING CANDIDATE TREE SET                      |
--------------------------------------------------------------------
Optimizing NNI: done in 50.0154 secs using 99.97% CPU
Optimizing NNI: done in 54.6202 secs using 99.95% CPU
Optimizing NNI: done in 48.2289 secs using 99.96% CPU
Optimizing NNI: done in 46.8663 secs using 99.98% CPU
Optimizing NNI: done in 50.0818 secs using 99.97% CPU
Optimizing NNI: done in 43.21 secs using 99.96% CPU
Optimizing NNI: done in 55.8384 secs using 99.96% CPU
Optimizing NNI: done in 48.081 secs using 99.97% CPU
Optimizing NNI: done in 42.8233 secs using 99.98% CPU
Optimizing NNI: done in 59.5623 secs using 99.96% CPU
Iteration 30 / LogL: -146398.511 / Time: 0h:27m:4s (1h:6m:16s left)
Optimizing NNI: done in 50.7784 secs using 99.97% CPU
Optimizing NNI: done in 53.8357 secs using 99.98% CPU
Optimizing NNI: done in 50.8109 secs using 99.97% CPU
Optimizing NNI: done in 56.4777 secs using 99.97% CPU
Optimizing NNI: done in 39.8795 secs using 99.96% CPU
Optimizing NNI: done in 48.6156 secs using 99.97% CPU
Optimizing NNI: done in 56.4307 secs using 99.97% CPU
Optimizing NNI: done in 54.9329 secs using 99.96% CPU
Optimizing NNI: done in 45.1704 secs using 99.97% CPU
Optimizing NNI: done in 53.4715 secs using 99.97% CPU
Estimate model parameters (epsilon = 0.100)
UPDATE BEST LOG-LIKELIHOOD: -146394.029
Iteration 40 / LogL: -146394.029 / Time: 0h:36m:0s (0h:56m:18s left)
Optimizing NNI: done in 37.6661 secs using 99.96% CPU
Optimizing NNI: done in 46.9728 secs using 99.95% CPU
Optimizing NNI: done in 49.0122 secs using 99.96% CPU
Optimizing NNI: done in 38.1888 secs using 99.95% CPU
Optimizing NNI: done in 49.6434 secs using 99.97% CPU
Optimizing NNI: done in 48.743 secs using 99.97% CPU
Optimizing NNI: done in 47.245 secs using 99.97% CPU
Optimizing NNI: done in 41.2517 secs using 99.96% CPU
Optimizing NNI: done in 50.9227 secs using 99.98% CPU
Optimizing NNI: done in 40.8425 secs using 99.97% CPU
Iteration 50 / LogL: -146394.204 / Time: 0h:43m:34s (0h:45m:21s left)
Log-likelihood cutoff on original alignment: -146439.449
Optimizing NNI: done in 42.2701 secs using 99.97% CPU
Optimizing NNI: done in 40.0813 secs using 99.95% CPU
Optimizing NNI: done in 40.4064 secs using 99.98% CPU
Optimizing NNI: done in 32.2821 secs using 99.96% CPU
Optimizing NNI: done in 38.4845 secs using 99.95% CPU
Optimizing NNI: done in 46.2051 secs using 99.96% CPU
Optimizing NNI: done in 47.2583 secs using 99.98% CPU
Optimizing NNI: done in 45.5366 secs using 99.97% CPU
Optimizing NNI: done in 45.9002 secs using 99.97% CPU
Optimizing NNI: done in 44.8118 secs using 99.97% CPU
Iteration 60 / LogL: -146394.046 / Time: 0h:50m:41s (0h:35m:13s left)
Optimizing NNI: done in 49.437 secs using 99.97% CPU
Optimizing NNI: done in 48.832 secs using 99.98% CPU
Optimizing NNI: done in 45.7035 secs using 99.98% CPU
Optimizing NNI: done in 56.1165 secs using 99.96% CPU
Optimizing NNI: done in 57.8543 secs using 99.97% CPU
Optimizing NNI: done in 38.0973 secs using 99.97% CPU
Optimizing NNI: done in 45.3477 secs using 99.97% CPU
Optimizing NNI: done in 45.2412 secs using 99.97% CPU
Optimizing NNI: done in 35.1879 secs using 99.95% CPU
Optimizing NNI: done in 46.3325 secs using 99.96% CPU
Iteration 70 / LogL: -146394.048 / Time: 0h:58m:33s (0h:26m:18s left)
Optimizing NNI: done in 50.0682 secs using 99.97% CPU
Optimizing NNI: done in 41.7039 secs using 99.97% CPU
Optimizing NNI: done in 51.6948 secs using 99.97% CPU
Estimate model parameters (epsilon = 0.100)
UPDATE BEST LOG-LIKELIHOOD: -146393.887
Optimizing NNI: done in 37.3964 secs using 99.97% CPU
Optimizing NNI: done in 41.112 secs using 99.97% CPU
Optimizing NNI: done in 40.3376 secs using 99.96% CPU
Optimizing NNI: done in 48.5334 secs using 99.95% CPU
Optimizing NNI: done in 44.465 secs using 99.96% CPU
Estimate model parameters (epsilon = 0.100)
UPDATE BEST LOG-LIKELIHOOD: -146393.662
Optimizing NNI: done in 39.8662 secs using 99.97% CPU
Optimizing NNI: done in 50.8501 secs using 99.97% CPU
Iteration 80 / LogL: -146393.831 / Time: 1h:7m:7s (0h:17m:50s left)
Optimizing NNI: done in 54.3595 secs using 99.98% CPU
Optimizing NNI: done in 53.0216 secs using 99.96% CPU
Optimizing NNI: done in 50.4592 secs using 99.96% CPU
Optimizing NNI: done in 44.2634 secs using 99.99% CPU
Optimizing NNI: done in 45.4695 secs using 99.97% CPU
Optimizing NNI: done in 49.1014 secs using 99.97% CPU
Optimizing NNI: done in 51.5939 secs using 99.97% CPU
Optimizing NNI: done in 48.4623 secs using 99.96% CPU
Optimizing NNI: done in 50.5761 secs using 99.96% CPU
Optimizing NNI: done in 56.5595 secs using 99.96% CPU
Iteration 90 / LogL: -146394.405 / Time: 1h:15m:35s (0h:9m:20s left)
Optimizing NNI: done in 39.2966 secs using 99.98% CPU
Optimizing NNI: done in 47.4328 secs using 99.97% CPU
UPDATE BEST LOG-LIKELIHOOD: -146393.656
Optimizing NNI: done in 50.9828 secs using 99.96% CPU
Optimizing NNI: done in 52.7569 secs using 99.98% CPU
Optimizing NNI: done in 43.8476 secs using 99.98% CPU
Optimizing NNI: done in 49.3016 secs using 99.97% CPU
Optimizing NNI: done in 42.2167 secs using 99.97% CPU
Optimizing NNI: done in 55.4583 secs using 99.97% CPU
Optimizing NNI: done in 53.114 secs using 99.96% CPU
Optimizing NNI: done in 40.7453 secs using 99.95% CPU
Iteration 100 / LogL: -146396.095 / Time: 1h:23m:34s (0h:0m:50s left)
Log-likelihood cutoff on original alignment: -146439.449
NOTE: Bootstrap correlation coefficient of split occurrence frequencies: 0.997
Optimizing NNI: done in 54.0823 secs using 99.99% CPU
Optimizing NNI: done in 65.1746 secs using 99.97% CPU
TREE SEARCH COMPLETED AFTER 102 ITERATIONS / Time: 1h:25m:34s

--------------------------------------------------------------------
|                    FINALIZING TREE SEARCH                        |
--------------------------------------------------------------------
Performs final model parameters optimization
Estimate model parameters (epsilon = 0.010)
1. Initial log-likelihood: -146393.656
2. Current log-likelihood: -146393.580
3. Current log-likelihood: -146393.467
4. Current log-likelihood: -146393.374
5. Current log-likelihood: -146393.279
6. Current log-likelihood: -146393.184
7. Current log-likelihood: -146393.101
8. Current log-likelihood: -146393.009
9. Current log-likelihood: -146392.928
10. Current log-likelihood: -146392.831
11. Current log-likelihood: -146392.742
12. Current log-likelihood: -146392.646
13. Current log-likelihood: -146392.560
14. Current log-likelihood: -146392.470
15. Current log-likelihood: -146392.400
16. Current log-likelihood: -146392.316
17. Current log-likelihood: -146392.253
18. Current log-likelihood: -146392.188
19. Current log-likelihood: -146392.109
20. Current log-likelihood: -146392.047
21. Current log-likelihood: -146391.987
22. Current log-likelihood: -146391.925
23. Current log-likelihood: -146391.865
24. Current log-likelihood: -146391.825
25. Current log-likelihood: -146391.767
26. Current log-likelihood: -146391.710
27. Current log-likelihood: -146391.653
28. Current log-likelihood: -146391.595
29. Current log-likelihood: -146391.539
30. Current log-likelihood: -146391.481
31. Current log-likelihood: -146391.432
32. Current log-likelihood: -146391.375
33. Current log-likelihood: -146391.321
34. Current log-likelihood: -146391.267
35. Current log-likelihood: -146391.218
36. Current log-likelihood: -146391.163
37. Current log-likelihood: -146391.129
38. Current log-likelihood: -146391.091
39. Current log-likelihood: -146391.038
40. Current log-likelihood: -146391.003
41. Current log-likelihood: -146390.982
42. Current log-likelihood: -146390.946
43. Current log-likelihood: -146390.907
44. Current log-likelihood: -146390.871
45. Current log-likelihood: -146390.826
46. Current log-likelihood: -146390.777
47. Current log-likelihood: -146390.736
48. Current log-likelihood: -146390.686
49. Current log-likelihood: -146390.654
50. Current log-likelihood: -146390.625
51. Current log-likelihood: -146390.580
52. Current log-likelihood: -146390.545
53. Current log-likelihood: -146390.526
54. Current log-likelihood: -146390.497
55. Current log-likelihood: -146390.454
56. Current log-likelihood: -146390.421
57. Current log-likelihood: -146390.402
58. Current log-likelihood: -146390.383
59. Current log-likelihood: -146390.357
60. Current log-likelihood: -146390.337
61. Current log-likelihood: -146390.319
62. Current log-likelihood: -146390.295
63. Current log-likelihood: -146390.273
64. Current log-likelihood: -146390.247
65. Current log-likelihood: -146390.228
66. Current log-likelihood: -146390.209
67. Current log-likelihood: -146390.191
68. Current log-likelihood: -146390.173
69. Current log-likelihood: -146390.156
70. Current log-likelihood: -146390.138
71. Current log-likelihood: -146390.113
72. Current log-likelihood: -146390.094
73. Current log-likelihood: -146390.077
74. Current log-likelihood: -146390.059
75. Current log-likelihood: -146390.042
76. Current log-likelihood: -146390.025
77. Current log-likelihood: -146390.001
78. Current log-likelihood: -146389.983
79. Current log-likelihood: -146389.966
80. Current log-likelihood: -146389.950
81. Current log-likelihood: -146389.933
82. Current log-likelihood: -146389.917
83. Current log-likelihood: -146389.900
84. Current log-likelihood: -146389.876
85. Current log-likelihood: -146389.859
86. Current log-likelihood: -146389.843
87. Current log-likelihood: -146389.827
88. Current log-likelihood: -146389.811
89. Current log-likelihood: -146389.795
90. Current log-likelihood: -146389.779
91. Current log-likelihood: -146389.763
92. Current log-likelihood: -146389.747
93. Current log-likelihood: -146389.732
94. Current log-likelihood: -146389.716
95. Current log-likelihood: -146389.702
96. Current log-likelihood: -146389.686
97. Current log-likelihood: -146389.670
98. Current log-likelihood: -146389.649
99. Current log-likelihood: -146389.634
Optimal log-likelihood: -146389.634
Site proportion and rates:  (0.057,0.017) (0.075,0.109) (0.100,0.260) (0.123,0.464) (0.219,0.796) (0.336,1.472) (0.090,2.645)
Parameters optimization took 99 rounds (1744.984 sec)
BEST SCORE FOUND : -146389.634
Creating bootstrap support values...
Split supports printed to NEXUS file Chitin_syntase.fa.clean.linsi.splits.nex
Total tree length: 54.610

Total number of iterations: 102
CPU time used for tree search: 5088.158 sec (1h:24m:48s)
Wall-clock time used for tree search: 5089.960 sec (1h:24m:49s)
Total CPU time used: 6877.922 sec (1h:54m:37s)
Total wall-clock time used: 6879.997 sec (1h:54m:39s)

Computing bootstrap consensus tree...
Reading input file Chitin_syntase.fa.clean.linsi.splits.nex...
103 taxa and 303 splits.
Consensus tree written to Chitin_syntase.fa.clean.linsi.contree
Reading input trees file Chitin_syntase.fa.clean.linsi.contree
Log-likelihood of consensus tree: -146389.857

Analysis results written to: 
  IQ-TREE report:                Chitin_syntase.fa.clean.linsi.iqtree
  Maximum-likelihood tree:       Chitin_syntase.fa.clean.linsi.treefile
  Likelihood distances:          Chitin_syntase.fa.clean.linsi.mldist

Ultrafast bootstrap approximation results written to:
  Split support values:          Chitin_syntase.fa.clean.linsi.splits.nex
  Consensus tree:                Chitin_syntase.fa.clean.linsi.contree
  Screen log file:               Chitin_syntase.fa.clean.linsi.log

ALISIM COMMAND
--------------
--alisim simulated_MSA -t Chitin_syntase.fa.clean.linsi.treefile -m "Q.pfam+R7{0.0565462,0.0174606,0.0747562,0.109154,0.100308,0.260495,0.123463,0.464203,0.218527,0.796191,0.336126,1.47153,0.0902735,2.6453}" --length 3618

Date and Time: Thu Mar 21 18:50:27 2024
