# Supplementary material for: The Hydractinia cell atlas reveals cellular and molecular principles of cnidarian coloniality
Source: Nat Commun. 2025 Mar 3;16:2121. doi: 10.1038/s41467-025-57168-z (PMC11876637; doi:10.1038/s41467-025-57168-z)
Supplement: Supplementary file 16 — Supplementary Data 13 [file 41467_2025_57168_MOESM16_ESM.zip › IQ_Tree_output/Chitin_synthase/slurm-8165581.out]

cpu-bind=MASK - bp1-compute106, task  0  0 [174608]: mask 0x10000010000 set
IQ-TREE multicore version 2.2.0.3 COVID-edition for Linux 64-bit built Oct 17 2022
Developed by Bui Quang Minh, James Barbetti, Nguyen Lam Tung,
Olga Chernomor, Heiko Schmidt, Dominik Schrempf, Michael Woodhams, Ly Trong Nhan.

Host:    bp1-compute106.data.bp.acrc.priv (AVX512, FMA3, 187 GB RAM)
Command: iqtree2 -s Chitin_syntase.fa.clean.linsi.trim -m MFP -bb 1000
Seed:    323618 (Using SPRNG - Scalable Parallel Random Number Generator)
Time:    Wed Mar 20 11:59:07 2024
Kernel:  AVX+FMA - 1 threads (2 CPU cores detected)

HINT: Use -nt option to specify number of threads because your CPU has 2 cores!
HINT: -nt AUTO will automatically determine the best number of threads to use.

Reading alignment file Chitin_syntase.fa.clean.linsi.trim ... Fasta format detected
Reading fasta file: done in 0.00264627 secs using 82.76% CPU
Alignment most likely contains protein sequences
Constructing alignment: done in 0.00375405 secs using 70.75% CPU
Alignment has 103 sequences with 1203 columns, 1176 distinct patterns
1073 parsimony-informative, 51 singleton sites, 79 constant sites
                                                                                        Gap/Ambiguity  Composition  p-value
Analyzing sequences: done in 0.000322189 secs using 75.73% CPU
   1  XP_004207525.3_uncharacterized_protein_LOC100212386_Hydra_vulgaris                        0.42%    passed     81.40%
   2  XP_047126959.1_uncharacterized_protein_LOC100206524_Hydra_vulgaris                        0.58%    passed     63.64%
   3  XP_020615433.1_uncharacterized_protein_LOC110053534_Orbicella_faveolata                   0.00%    passed     99.83%
   4  XP_020899147.1_uncharacterized_protein_LOC110237868_isoform_X1_Exaiptasia_diaphana        0.17%    passed     98.82%
   5  XP_031565735.1_uncharacterized_protein_LOC116300905_Actinia_tenebrosa                     0.17%    passed     86.95%
   6  XP_058963459.1_uncharacterized_protein_LOC131790290_Pocillopora_verrucosa                 0.08%    passed     98.71%
   7  XP_022806797.1_uncharacterized_protein_LOC111343868_isoform_X1_Stylophora_pistillata      0.25%    passed     97.73%
   8  CAH3014056.1_unnamed_protein_product_Porites_evermanni                                    0.50%    passed     86.20%
   9  XP_027035960.1_uncharacterized_protein_LOC113664546_Pocillopora_damicornis                0.08%    passed     98.88%
  10  CAH3103657.1_unnamed_protein_product_Pocillopora_meandrina                                0.08%    passed     98.70%
  11  XP_032230762.2_uncharacterized_protein_LOC5506512_Nematostella_vectensis                  0.00%    passed     26.67%
  12  XP_029188601.2_uncharacterized_protein_LOC114955850_Acropora_millepora                    0.17%    passed     99.27%
  13  XP_015768438.1_PREDICTED                                                                  0.17%    passed     99.21%
  14  XP_046857124.1_uncharacterized_protein_LOC124450504_isoform_X1_Xenia_sp._Carnegie-2017    0.08%    passed     62.62%
  15  XP_046857125.1_uncharacterized_protein_LOC124450504_isoform_X2_Xenia_sp._Carnegie-2017    0.17%    passed     59.97%
  16  XP_028399423.1_uncharacterized_protein_LOC114522855_isoform_X1_Dendronephthya_gigantea    0.08%    passed     87.66%
  17  XP_020901183.2_uncharacterized_protein_LOC110239779_Exaiptasia_diaphana                  16.29%    passed     59.91%
  18  XP_028399424.1_uncharacterized_protein_LOC114522855_isoform_X2_Dendronephthya_gigantea   12.55%    passed     55.23%
  19  KXJ13807.1_Chitin_synthase_6_Exaiptasia_diaphana                                         16.63%    passed     56.93%
  20  XP_013407366.1_uncharacterized_protein_LOC106171524_Lingula_anatina                       0.17%    passed     11.78%
  21  XP_046329406.2_uncharacterized_protein_LOC124113182_isoform_X3_Haliotis_rufescens         0.42%    passed     94.42%
  22  XP_046329399.2_uncharacterized_protein_LOC124113182_isoform_X1_Haliotis_rufescens         0.42%    passed     94.42%
  23  XP_041356161.1_uncharacterized_protein_LOC121373551_Gigantopelta_aegis                    0.75%    passed     83.85%
  24  AHX26710.1_chitin_synthase_Sabellaria_alveolata                                           2.33%    passed     97.04%
  25  XP_045184959.2_uncharacterized_protein_LOC123542969_isoform_X1_Mercenaria_mercenaria      0.08%    passed     89.13%
  26  XP_057290350.1_uncharacterized_protein_LOC130613049_Hydractinia_symbiolongicarpus         0.25%    passed     87.66%
  27  XP_052786371.1_uncharacterized_protein_LOC128221808_Mya_arenaria                          0.17%    passed     96.58%
  28  XP_052265047.1_uncharacterized_protein_LOC127867732_isoform_X3_Dreissena_polymorpha       0.00%    passed     82.30%
  29  XP_052265043.1_uncharacterized_protein_LOC127867732_isoform_X1_Dreissena_polymorpha       0.00%    passed     82.30%
  30  KAH3868301.1_hypothetical_protein_DPMN_031444_Dreissena_polymorpha                        0.00%    passed     82.30%
  31  XP_052265046.1_uncharacterized_protein_LOC127867732_isoform_X2_Dreissena_polymorpha       0.17%    passed     81.86%
  32  KAK6184985.1_hypothetical_protein_SNE40_007319_Patella_caerulea                           0.91%    passed     48.29%
  33  XP_052083986.1_uncharacterized_protein_LOC127721292_isoform_X1_Mytilus_californianus      0.17%    passed     42.49%
  34  CAG2241376.1_CHS1_Mytilus_edulis                                                          0.42%    passed     47.83%
  35  XP_028515089.1_uncharacterized_protein_LOC110239996_Exaiptasia_diaphana                   1.25%    passed     78.17%
  36  XP_063437912.1_uncharacterized_protein_LOC134718963_Mytilus_trossulus                     0.08%    passed     55.53%
  37  XP_052242756.1_uncharacterized_protein_LOC127852809_isoform_X2_Dreissena_polymorpha       0.58%    passed     87.59%
  38  XP_050397200.1_uncharacterized_protein_LOC126815549_Patella_vulgata                       0.83%    passed     35.11%
  39  CAC5426141.1_CHS1_Mytilus_coruscus                                                        0.17%    passed     41.04%
  40  XP_052786209.1_LOW_QUALITY_PROTEIN                                                        3.16%    passed     93.91%
  41  XP_052242755.1_uncharacterized_protein_LOC127852809_isoform_X1_Dreissena_polymorpha       0.00%    passed     93.54%
  42  XP_058963450.1_uncharacterized_protein_LOC131790282_isoform_X1_Pocillopora_verrucosa      0.08%    passed     97.80%
  43  XP_058963451.1_uncharacterized_protein_LOC131790282_isoform_X2_Pocillopora_verrucosa     19.70%    passed     51.35%
  44  KAH3730572.1_hypothetical_protein_DPMN_056562_Dreissena_polymorpha                        0.00%    passed     93.42%
  45  XP_060594517.1_uncharacterized_protein_LOC132748872_Ruditapes_philippinarum               2.74%    passed     89.30%
  46  XP_052786290.1_uncharacterized_protein_LOC128221729_Mya_arenaria                         14.63%    passed     77.05%
  47  XP_055863772.1_uncharacterized_protein_LOC106072126_isoform_X2_Biomphalaria_glabrata      0.17%    passed     94.49%
  48  CAC5426140.1_CHS1_Mytilus_coruscus                                                        0.17%    passed     41.04%
  49  KAK0063682.1_CHS1                                                                         0.17%    passed     93.72%
  50  XP_031575133.1_uncharacterized_protein_LOC116308782_isoform_X1_Actinia_tenebrosa          0.08%    passed     69.67%
  51  XP_055863770.1_uncharacterized_protein_LOC106072126_isoform_X1_Biomphalaria_glabrata      0.08%    passed     95.03%
  52  XP_031575148.1_uncharacterized_protein_LOC116308782_isoform_X2_Actinia_tenebrosa          0.08%    passed     69.67%
  53  XP_055863773.1_uncharacterized_protein_LOC106072126_isoform_X3_Biomphalaria_glabrata      0.17%    passed     95.22%
  54  CAH3103623.1_unnamed_protein_product_Pocillopora_meandrina                                0.08%    passed     98.57%
  55  XP_058957569.1_chitin_synthase_chs-2-like_Pocillopora_verrucosa                           2.24%    passed     34.46%
  56  XP_032242861.1_uncharacterized_protein_LOC5517022_Nematostella_vectensis                  0.25%    passed     88.14%
  57  XP_027053604.1_uncharacterized_protein_LOC113680763_Pocillopora_damicornis                2.24%    passed     43.16%
  58  XP_052083988.1_uncharacterized_protein_LOC127721292_isoform_X3_Mytilus_californianus      7.65%    passed     45.08%
  59  CAH3014069.1_unnamed_protein_product_Porites_evermanni                                    0.17%    passed     77.77%
  60  XP_052242758.1_chitin_synthase_chs-2-like_isoform_X3_Dreissena_polymorpha                16.21%    passed     86.13%
  61  CAH3142144.1_unnamed_protein_product_Porites_lobata                                       0.67%    passed     93.46%
  62  XP_052242761.1_chitin_synthase_chs-2-like_isoform_X6_Dreissena_polymorpha                16.21%    passed     83.65%
  63  XP_052083987.1_uncharacterized_protein_LOC127721292_isoform_X2_Mytilus_californianus      2.16%    passed     23.26%
  64  XP_060074634.1_chitin_synthase_chs-1-like_Ylistrum_balloti                                0.91%    passed     50.24%
  65  XP_052786307.1_uncharacterized_protein_LOC128221745_Mya_arenaria                          3.49%    passed     76.27%
  66  XP_058957557.1_uncharacterized_protein_LOC131784754_Pocillopora_verrucosa                 2.83%    passed     34.65%
  67  XP_032238680.2_uncharacterized_protein_LOC5513224_Nematostella_vectensis                  0.00%    passed     95.33%
  68  XP_033747575.1_uncharacterized_protein_LOC117332686_Pecten_maximus                        0.75%    passed     62.77%
  69  XP_020898978.1_LOW_QUALITY_PROTEIN                                                        0.33%    passed     95.10%
  70  XP_034320183.1_uncharacterized_protein_LOC105345033_isoform_X2_Crassostrea_gigas          0.50%    passed     92.26%
  71  XP_052786292.1_chitin_synthase_chs-1-like_Mya_arenaria                                   12.30%    passed     76.71%
  72  GFO42295.1_chitin_synthase_Plakobranchus_ocellatus                                        0.08%    passed     68.21%
  73  XP_061190571.1_uncharacterized_protein_LOC133198502_Saccostrea_echinata                   0.58%    passed     76.19%
  74  XP_022802803.1_uncharacterized_protein_LOC111340249_isoform_X1_Stylophora_pistillata      2.08%    passed     51.32%
  75  XP_020627431.1_uncharacterized_protein_LOC110064684_Orbicella_faveolata                  26.68%    passed     79.45%
  76  XP_046547949.1_uncharacterized_protein_LOC124257847_Haliotis_rubra                        0.83%    passed     73.57%
  77  CAH3014068.1_unnamed_protein_product_Porites_evermanni                                    0.50%    passed     87.92%
  78  CAH3103501.1_unnamed_protein_product_Pocillopora_meandrina                               15.46%    passed     13.78%
  79  CAH3142141.1_unnamed_protein_product_Porites_lobata                                       0.58%    passed     74.85%
  80  XP_053386950.1_uncharacterized_protein_LOC123542823_Mercenaria_mercenaria                 1.25%    passed     46.15%
  81  XP_029198792.2_uncharacterized_protein_LOC114963732_Acropora_millepora                    0.33%    passed     95.33%
  82  XP_015758952.1_PREDICTED                                                                  9.98%    passed     90.13%
  83  XP_015758951.1_PREDICTED                                                                  0.33%    passed     96.65%
  84  KAK2557919.1_Chitin_synthase_chs-2_Acropora_cervicornis                                   0.33%    passed     92.17%
  85  XP_062510806.1_uncharacterized_protein_LOC134186768_Corticium_candelabrum                 0.67%    passed     60.52%
  86  XP_023931466.1_uncharacterized_protein_LOC106150672_Lingula_anatina                      20.28%    passed     25.86%
  87  XP_027035957.1_LOW_QUALITY_PROTEIN                                                        4.32%    passed     98.02%
  88  XP_022802804.1_uncharacterized_protein_LOC111340249_isoform_X2_Stylophora_pistillata      8.31%    passed     50.67%
  89  PFX17869.1_Chitin_synthase_1_Stylophora_pistillata                                        7.40%    passed     44.38%
  90  XP_052265048.1_LOW_QUALITY_PROTEIN                                                       11.47%    passed     60.35%
  91  XP_062523680.1_uncharacterized_protein_LOC134198326_Corticium_candelabrum                 1.00%    passed     63.24%
  92  KAK3800229.1_hypothetical_protein_RRG08_017205_Elysia_crispata                           21.11%    failed      0.00%
  93  XP_044166096.1_chitin_synthase_chs-2-like_Acropora_millepora                             27.60%    passed     44.50%
  94  XP_046547946.1_uncharacterized_protein_LOC124257845_Haliotis_rubra                        1.16%    passed     86.32%
  95  XP_057290629.1_uncharacterized_protein_LOC130613296_Hydractinia_symbiolongicarpus         0.58%    passed     93.50%
  96  CAI8032192.1_Chitin_synthase_Geodia_barretti                                             45.80%    passed     88.23%
  97  AHX26712.1_chitin_synthase_Sycon_ciliatum                                                 0.42%    passed     43.13%
  98  AHX26702.1_chitin_synthase_Leucosolenia_complicata                                       13.72%    passed     75.21%
  99  XP_062523865.1_chitin_synthase_chs-2-like_isoform_X2_Corticium_candelabrum               10.81%    passed     91.73%
 100  XP_062516171.1_chitin_synthase_chs-2-like_Corticium_candelabrum                          71.74%    passed     43.33%
 101  CAI8032193.1_Chitin_synthase_chs-2_Geodia_barretti                                       58.27%    passed     23.60%
 102  KAI6645780.1_Chitin_synthase_6_Oopsacas_minuta                                            0.58%    passed     10.64%
 103  AGR33772.1_chitin_synthase_4                                                             71.57%    passed     60.47%
WARNING: 3 sequences contain more than 50% gaps/ambiguity
****  TOTAL                                                                                     5.86%  1 sequences failed composition chi2 test (p-value<5%; df=19)
NOTE: XP_046329399.2_uncharacterized_protein_LOC124113182_isoform_X1_Haliotis_rufescens is identical to XP_046329406.2_uncharacterized_protein_LOC124113182_isoform_X3_Haliotis_rufescens but kept for subsequent analysis
NOTE: XP_052265043.1_uncharacterized_protein_LOC127867732_isoform_X1_Dreissena_polymorpha is identical to XP_052265047.1_uncharacterized_protein_LOC127867732_isoform_X3_Dreissena_polymorpha but kept for subsequent analysis
NOTE: CAC5426140.1_CHS1_Mytilus_coruscus is identical to CAC5426141.1_CHS1_Mytilus_coruscus but kept for subsequent analysis
NOTE: XP_031575148.1_uncharacterized_protein_LOC116308782_isoform_X2_Actinia_tenebrosa is identical to XP_031575133.1_uncharacterized_protein_LOC116308782_isoform_X1_Actinia_tenebrosa but kept for subsequent analysis
Checking for duplicate sequences: done in 0.000545833 secs using 96.18% CPU
Identifying sites to remove: done in 0.00217349 secs using 98.09% CPU
NOTE: 1 identical sequences (see below) will be ignored for subsequent analysis
NOTE: KAH3868301.1_hypothetical_protein_DPMN_031444_Dreissena_polymorpha (identical to XP_052265047.1_uncharacterized_protein_LOC127867732_isoform_X3_Dreissena_polymorpha) is ignored but added at the end
Alignment was printed to Chitin_syntase.fa.clean.linsi.trim.uniqueseq.phy

For your convenience alignment with unique sequences printed to Chitin_syntase.fa.clean.linsi.trim.uniqueseq.phy


Create initial parsimony tree by phylogenetic likelihood library (PLL)... 0.067 seconds
Perform fast likelihood tree search using LG+I+G model...
Estimate model parameters (epsilon = 5.000)
Perform nearest neighbor interchange...
Optimizing NNI: done in 4.66574 secs using 99.85% CPU
Estimate model parameters (epsilon = 1.000)
1. Initial log-likelihood: -94334.170
Optimal log-likelihood: -94334.159
Proportion of invariable sites: 0.058
Gamma shape alpha: 1.077
Parameters optimization took 1 rounds (1.183 sec)
Time for fast ML tree search: 10.847 seconds

NOTE: ModelFinder requires 193 MB RAM!
ModelFinder will test up to 1232 protein models (sample size: 1203) ...
 No. Model         -LnL         df  AIC          AICc         BIC
  1  LG            100066.803   201 200535.605   200616.728   201559.212
  2  LG+I          98824.008    202 198052.015   198134.027   199080.715
  3  LG+G4         94435.478    202 189274.955   189356.967   190303.655
  4  LG+I+G4       94334.140    203 189074.280   189157.186   190108.072
  5  LG+R2         95485.232    203 191376.464   191459.371   192410.256
  6  LG+R3         94614.167    205 189638.334   189723.048   190682.311
  7  LG+R4         94356.226    207 189126.452   189212.997   190180.615
  8  LG+R5         94278.121    209 188974.242   189062.641   190038.590
  9  LG+R6         94254.414    211 188930.828   189021.104   190005.361
 10  LG+R7         94252.280    213 188930.561   189022.739   190015.279
 14  LG+I+I+R2     95114.013    204 190636.025   190719.833   191674.910
 15  LG+I+I+R3     94495.367    206 189402.735   189488.361   190451.805
 16  LG+I+I+R4     94292.870    208 189001.740   189089.209   190060.995
 17  LG+I+I+R5     94272.663    210 188965.327   189054.661   190034.767
 18  LG+I+I+R6     94256.600    212 188937.200   189028.425   190016.826
 19  LG+I+I+R7     94252.385    214 188932.769   189025.907   190022.580
 31  LG+F+R6       94077.601    230 188615.202   188724.523   189786.494
 32  LG+F+R7       94077.377    232 188618.754   188730.210   189800.231
 53  WAG+R6        94686.724    211 189795.449   189885.725   190869.982
WARNING: Log-likelihood -94687.8 of WAG+R7 worse than WAG+R6 -94686.7
 54  WAG+R7        94687.839    213 189801.679   189893.856   190886.397
 75  WAG+F+R6      94248.241    230 188956.481   189065.802   190127.773
 76  WAG+F+R7      94248.991    232 188961.982   189073.438   190143.459
 97  JTT+R6        94682.465    211 189786.930   189877.206   190861.463
 98  JTT+R7        94681.355    213 189788.711   189880.889   190873.429
119  JTT+F+R6      94148.457    230 188756.914   188866.235   189928.206
120  JTT+F+R7      94147.091    232 188758.182   188869.638   189939.659
WARNING: Normalizing state frequencies so that sum of them equals to 1
141  Q.pfam+R6     94233.840    211 188889.679   188979.956   189964.212
WARNING: Normalizing state frequencies so that sum of them equals to 1
142  Q.pfam+R7     94231.434    213 188888.868   188981.046   189973.586
WARNING: Normalizing state frequencies so that sum of them equals to 1
163  Q.pfam+F+R6   94091.557    230 188643.114   188752.435   189814.406
WARNING: Normalizing state frequencies so that sum of them equals to 1
164  Q.pfam+F+R7   94092.161    232 188648.321   188759.777   189829.799
WARNING: Normalizing state frequencies so that sum of them equals to 1
185  Q.bird+R6     95817.111    211 192056.222   192146.499   193130.755
WARNING: Normalizing state frequencies so that sum of them equals to 1
186  Q.bird+R7     95809.249    213 192044.497   192136.675   193129.215
WARNING: Normalizing state frequencies so that sum of them equals to 1
207  Q.bird+F+R6   95428.451    230 191316.901   191426.222   192488.193
WARNING: Normalizing state frequencies so that sum of them equals to 1
208  Q.bird+F+R7   95423.261    232 191310.522   191421.977   192491.999
WARNING: Normalizing state frequencies so that sum of them equals to 1
229  Q.mammal+R6   95350.239    211 191122.478   191212.755   192197.011
WARNING: Normalizing state frequencies so that sum of them equals to 1
230  Q.mammal+R7   95344.779    213 191115.558   191207.736   192200.276
WARNING: Normalizing state frequencies so that sum of them equals to 1
251  Q.mammal+F+R6 94896.690    230 190253.380   190362.701   191424.672
WARNING: Normalizing state frequencies so that sum of them equals to 1
252  Q.mammal+F+R7 94894.486    232 190252.973   190364.428   191434.450
273  Q.insect+R6   94270.441    211 188962.883   189053.159   190037.416
274  Q.insect+R7   94267.184    213 188960.368   189052.546   190045.086
295  Q.insect+F+R6 94165.366    230 188790.732   188900.053   189962.024
296  Q.insect+F+R7 94164.224    232 188792.448   188903.904   189973.926
WARNING: Normalizing state frequencies so that sum of them equals to 1
317  Q.plant+R6    94395.868    211 189213.737   189304.013   190288.270
WARNING: Normalizing state frequencies so that sum of them equals to 1
318  Q.plant+R7    94389.940    213 189205.879   189298.057   190290.597
WARNING: Normalizing state frequencies so that sum of them equals to 1
339  Q.plant+F+R6  94324.765    230 189109.530   189218.851   190280.822
WARNING: Normalizing state frequencies so that sum of them equals to 1
340  Q.plant+F+R7  94317.302    232 189098.605   189210.060   190280.082
WARNING: Normalizing state frequencies so that sum of them equals to 1
361  Q.yeast+R6    94333.952    211 189089.903   189180.180   190164.436
WARNING: Normalizing state frequencies so that sum of them equals to 1
362  Q.yeast+R7    94330.418    213 189086.837   189179.015   190171.555
WARNING: Normalizing state frequencies so that sum of them equals to 1
383  Q.yeast+F+R6  94112.328    230 188684.655   188793.976   189855.947
WARNING: Normalizing state frequencies so that sum of them equals to 1
384  Q.yeast+F+R7  94111.113    232 188686.226   188797.681   189867.703
405  JTTDCMut+R6   94711.830    211 189845.659   189935.936   190920.193
406  JTTDCMut+R7   94710.914    213 189847.828   189940.006   190932.546
427  JTTDCMut+F+R6 94176.137    230 188812.274   188921.595   189983.566
428  JTTDCMut+F+R7 94174.107    232 188812.214   188923.669   189993.691
449  DCMut+R6      96090.089    211 192602.178   192692.455   193676.711
WARNING: Log-likelihood -96092.7 of DCMut+R7 worse than DCMut+R6 -96090.1
450  DCMut+R7      96092.654    213 192611.307   192703.485   193696.025
471  DCMut+F+R6    95092.602    230 190645.204   190754.525   191816.496
472  DCMut+F+R7    95092.244    232 190648.488   190759.944   191829.965
493  VT+R6         94648.712    211 189719.424   189809.700   190793.957
WARNING: Log-likelihood -94650.6 of VT+R7 worse than VT+R6 -94648.7
494  VT+R7         94650.605    213 189727.210   189819.388   190811.929
515  VT+F+R6       94331.964    230 189123.927   189233.248   190295.219
WARNING: Log-likelihood -94333.8 of VT+F+R7 worse than VT+F+R6 -94332
516  VT+F+R7       94333.844    232 189131.689   189243.145   190313.166
537  PMB+R6        95078.810    211 190579.620   190669.896   191654.153
WARNING: Log-likelihood -95080.9 of PMB+R7 worse than PMB+R6 -95078.8
538  PMB+R7        95080.868    213 190587.736   190679.914   191672.454
559  PMB+F+R6      95082.902    230 190625.803   190735.124   191797.095
WARNING: Log-likelihood -95085.8 of PMB+F+R7 worse than PMB+F+R6 -95082.9
560  PMB+F+R7      95085.771    232 190635.542   190746.998   191817.019
581  Blosum62+R6   95115.660    211 190653.320   190743.596   191727.853
WARNING: Log-likelihood -95119.1 of Blosum62+R7 worse than Blosum62+R6 -95115.7
582  Blosum62+R7   95119.134    213 190664.268   190756.445   191748.986
603  Blosum62+F+R6 95110.527    230 190681.055   190790.376   191852.347
WARNING: Log-likelihood -95114.1 of Blosum62+F+R7 worse than Blosum62+F+R6 -95110.5
604  Blosum62+F+R7 95114.093    232 190692.187   190803.643   191873.664
625  Dayhoff+R6    96087.768    211 192597.536   192687.812   193672.069
WARNING: Log-likelihood -96090.3 of Dayhoff+R7 worse than Dayhoff+R6 -96087.8
626  Dayhoff+R7    96090.331    213 192606.662   192698.840   193691.380
647  Dayhoff+F+R6  95090.003    230 190640.006   190749.327   191811.298
648  Dayhoff+F+R7  95089.790    232 190643.580   190755.036   191825.058
669  mtREV+R6      98314.668    211 197051.336   197141.613   198125.869
670  mtREV+R7      98313.356    213 197052.713   197144.891   198137.431
691  mtREV+F+R6    95571.708    230 191603.417   191712.738   192774.709
WARNING: Log-likelihood -95572.7 of mtREV+F+R7 worse than mtREV+F+R6 -95571.7
692  mtREV+F+R7    95572.718    232 191609.436   191720.892   192790.914
713  mtART+R6      98570.029    211 197562.057   197652.334   198636.590
714  mtART+R7      98559.314    213 197544.628   197636.806   198629.346
735  mtART+F+R6    96386.991    230 193233.982   193343.303   194405.274
736  mtART+F+R7    96384.441    232 193232.882   193344.338   194414.359
757  mtZOA+R6      96468.472    211 193358.943   193449.220   194433.476
758  mtZOA+R7      96465.041    213 193356.082   193448.260   194440.801
779  mtZOA+F+R6    95075.237    230 190610.473   190719.794   191781.765
780  mtZOA+F+R7    95066.180    232 190596.361   190707.816   191777.838
801  mtMet+R6      97268.166    211 194958.331   195048.608   196032.864
802  mtMet+R7      97268.193    213 194962.387   195054.565   196047.105
823  mtMet+F+R6    94916.063    230 190292.126   190401.447   191463.418
824  mtMet+F+R7    94909.559    232 190283.119   190394.574   191464.596
845  mtVer+R6      98708.141    211 197838.283   197928.559   198912.816
846  mtVer+R7      98702.332    213 197830.664   197922.842   198915.382
867  mtVer+F+R6    96084.076    230 192628.151   192737.472   193799.443
868  mtVer+F+R7    96071.383    232 192606.766   192718.222   193788.243
889  mtInv+R6      97468.950    211 195359.899   195450.176   196434.432
890  mtInv+R7      97469.702    213 195365.404   195457.582   196450.122
911  mtInv+F+R6    94357.230    230 189174.461   189283.782   190345.753
912  mtInv+F+R7    94355.679    232 189175.359   189286.814   190356.836
933  mtMAM+R6      100316.454   211 201054.908   201145.185   202129.442
934  mtMAM+R7      100298.789   213 201023.579   201115.757   202108.297
955  mtMAM+F+R6    97586.790    230 195633.580   195742.901   196804.872
956  mtMAM+F+R7    97584.605    232 195633.210   195744.666   196814.687
WARNING: Normalizing state frequencies so that sum of them equals to 1
977  FLAVI+R6      97838.608    211 196099.216   196189.493   197173.749
WARNING: Normalizing state frequencies so that sum of them equals to 1
978  FLAVI+R7      97832.336    213 196090.672   196182.850   197175.390
WARNING: Normalizing state frequencies so that sum of them equals to 1
999  FLAVI+F+R6    97276.940    230 195013.880   195123.201   196185.171
WARNING: Normalizing state frequencies so that sum of them equals to 1
1000  FLAVI+F+R7    97270.504    232 195005.007   195116.463   196186.484
1021  HIVb+R6       96303.527    211 193029.054   193119.331   194103.587
1022  HIVb+R7       96297.001    213 193020.002   193112.180   194104.720
1043  HIVb+F+R6     95601.985    230 191663.970   191773.291   192835.262
1044  HIVb+F+R7     95592.960    232 191649.920   191761.375   192831.397
1065  HIVw+R6       100035.131   211 200492.262   200582.539   201566.795
1066  HIVw+R7       100028.023   213 200482.045   200574.223   201566.764
1087  HIVw+F+R6     98030.599    230 196521.199   196630.520   197692.490
1088  HIVw+F+R7     98024.204    232 196512.408   196623.864   197693.885
1109  FLU+R6        96283.415    211 192988.830   193079.107   194063.364
1110  FLU+R7        96276.005    213 192978.010   193070.188   194062.728
1131  FLU+F+R6      95608.819    230 191677.638   191786.959   192848.929
1132  FLU+F+R7      95604.661    232 191673.321   191784.777   192854.799
1153  rtREV+R6      95606.696    211 191635.391   191725.668   192709.924
1154  rtREV+R7      95605.217    213 191636.434   191728.611   192721.152
1175  rtREV+F+R6    94901.418    230 190262.836   190372.157   191434.128
1176  rtREV+F+R7    94901.118    232 190266.236   190377.692   191447.713
1197  cpREV+R6      94737.695    211 189897.390   189987.667   190971.923
1198  cpREV+R7      94735.357    213 189896.714   189988.892   190981.432
1219  cpREV+F+R6    94525.014    230 189510.029   189619.350   190681.321
WARNING: Log-likelihood -94526.6 of cpREV+F+R7 worse than cpREV+F+R6 -94525
1220  cpREV+F+R7    94526.575    232 189517.149   189628.605   190698.626
Akaike Information Criterion:           LG+F+R6
Corrected Akaike Information Criterion: LG+F+R6
Bayesian Information Criterion:         LG+F+R6
Best-fit model: LG+F+R6 chosen according to BIC

All model information printed to Chitin_syntase.fa.clean.linsi.trim.model.gz
CPU time for ModelFinder: 48745.631 seconds (13h:32m:25s)
Wall-clock time for ModelFinder: 48755.204 seconds (13h:32m:35s)
Generating 1000 samples for ultrafast bootstrap (seed: 323618)...

NOTE: 117 MB RAM (0 GB) is required!
Estimate model parameters (epsilon = 0.100)
1. Initial log-likelihood: -94077.601
2. Current log-likelihood: -94077.488
Optimal log-likelihood: -94077.359
Site proportion and rates:  (0.123,0.036) (0.156,0.197) (0.210,0.503) (0.239,1.050) (0.165,1.814) (0.107,2.890)
Parameters optimization took 2 rounds (11.442 sec)
Wrote distance file to... 
Computing ML distances based on estimated model parameters...
Calculating distance matrix: done in 1.91556 secs using 100% CPU
Computing ML distances took 1.915964 sec (of wall-clock time) 1.915939 sec (of CPU time)
Setting up auxiliary I and S matrices: done in 0.000664083 secs using 177.8% CPU
Constructing RapidNJ tree: done in 0.00174311 secs using 145.2% CPU
Computing RapidNJ tree took 0.002508 sec (of wall-clock time) 0.003850 sec (of CPU time)
Log-likelihood of RapidNJ tree: -94436.503
--------------------------------------------------------------------
|             INITIALIZING CANDIDATE TREE SET                      |
--------------------------------------------------------------------
Generating 98 parsimony trees... 5.653 second
Computing log-likelihood of 98 initial trees ... 50.613 seconds
Current best score: -94077.359

Do NNI search on 20 best initial trees
Optimizing NNI: done in 3.32943 secs using 99.91% CPU
Estimate model parameters (epsilon = 0.100)
BETTER TREE FOUND at iteration 1: -94077.192
Optimizing NNI: done in 11.7829 secs using 99.93% CPU
Optimizing NNI: done in 11.9769 secs using 99.87% CPU
Optimizing NNI: done in 11.881 secs using 99.93% CPU
Optimizing NNI: done in 11.2278 secs using 99.9% CPU
Estimate model parameters (epsilon = 0.100)
UPDATE BEST LOG-LIKELIHOOD: -94076.903
Optimizing NNI: done in 11.9728 secs using 99.92% CPU
Optimizing NNI: done in 11.9796 secs using 99.85% CPU
Optimizing NNI: done in 11.3081 secs using 99.87% CPU
Optimizing NNI: done in 12.2134 secs using 99.88% CPU
Estimate model parameters (epsilon = 0.100)
UPDATE BEST LOG-LIKELIHOOD: -94076.669
Optimizing NNI: done in 11.1472 secs using 99.9% CPU
Iteration 10 / LogL: -94076.690 / Time: 0h:3m:31s
Optimizing NNI: done in 11.2486 secs using 99.95% CPU
Optimizing NNI: done in 11.2397 secs using 99.88% CPU
Optimizing NNI: done in 11.9701 secs using 99.92% CPU
Optimizing NNI: done in 11.3148 secs using 99.89% CPU
Optimizing NNI: done in 11.4004 secs using 99.93% CPU
Optimizing NNI: done in 11.4065 secs using 99.97% CPU
Optimizing NNI: done in 11.9021 secs using 99.88% CPU
Optimizing NNI: done in 11.9033 secs using 99.91% CPU
Optimizing NNI: done in 12.3084 secs using 99.88% CPU
Estimate model parameters (epsilon = 0.100)
UPDATE BEST LOG-LIKELIHOOD: -94076.516
Optimizing NNI: done in 12.3012 secs using 99.88% CPU
Estimate model parameters (epsilon = 0.100)
UPDATE BEST LOG-LIKELIHOOD: -94076.365
Iteration 20 / LogL: -94076.365 / Time: 0h:5m:41s
Finish initializing candidate tree set (1)
Current best tree score: -94076.365 / CPU time: 324.978
Number of iterations: 20
--------------------------------------------------------------------
|               OPTIMIZING CANDIDATE TREE SET                      |
--------------------------------------------------------------------
Optimizing NNI: done in 15.3581 secs using 99.93% CPU
Optimizing NNI: done in 12.1291 secs using 99.92% CPU
Optimizing NNI: done in 13.406 secs using 99.9% CPU
Optimizing NNI: done in 13.9063 secs using 99.95% CPU
Optimizing NNI: done in 12.4095 secs using 99.97% CPU
Optimizing NNI: done in 16.3471 secs using 99.92% CPU
Estimate model parameters (epsilon = 0.100)
BETTER TREE FOUND at iteration 26: -94076.176
Optimizing NNI: done in 12.4905 secs using 99.92% CPU
Optimizing NNI: done in 13.0259 secs using 99.92% CPU
Optimizing NNI: done in 13.8097 secs using 99.89% CPU
Optimizing NNI: done in 10.7926 secs using 99.89% CPU
Iteration 30 / LogL: -94078.095 / Time: 0h:8m:2s (0h:26m:37s left)
Optimizing NNI: done in 14.4418 secs using 99.91% CPU
Optimizing NNI: done in 14.4081 secs using 99.86% CPU
Optimizing NNI: done in 12.459 secs using 99.89% CPU
Optimizing NNI: done in 13.8477 secs using 99.9% CPU
Optimizing NNI: done in 11.1995 secs using 99.9% CPU
Optimizing NNI: done in 14.3154 secs using 99.94% CPU
Optimizing NNI: done in 16.6636 secs using 99.9% CPU
Optimizing NNI: done in 13.6255 secs using 99.95% CPU
UPDATE BEST LOG-LIKELIHOOD: -94076.173
Optimizing NNI: done in 16.8037 secs using 99.94% CPU
Optimizing NNI: done in 14.6609 secs using 99.95% CPU
Iteration 40 / LogL: -94076.243 / Time: 0h:10m:26s (0h:23m:0s left)
Optimizing NNI: done in 14.658 secs using 99.96% CPU
Optimizing NNI: done in 13.8473 secs using 99.92% CPU
Optimizing NNI: done in 16.3726 secs using 99.91% CPU
Optimizing NNI: done in 15.4417 secs using 99.93% CPU
Optimizing NNI: done in 11.8387 secs using 99.95% CPU
Optimizing NNI: done in 12.6237 secs using 99.92% CPU
Optimizing NNI: done in 15.5884 secs using 99.86% CPU
Optimizing NNI: done in 16.5815 secs using 99.88% CPU
Optimizing NNI: done in 14.8233 secs using 99.92% CPU
Optimizing NNI: done in 9.82366 secs using 99.83% CPU
Iteration 50 / LogL: -94077.198 / Time: 0h:12m:48s (0h:19m:52s left)
Log-likelihood cutoff on original alignment: -94124.496
Optimizing NNI: done in 13.8289 secs using 99.89% CPU
Optimizing NNI: done in 13.1219 secs using 99.88% CPU
UPDATE BEST LOG-LIKELIHOOD: -94076.168
Optimizing NNI: done in 14.2843 secs using 99.88% CPU
Optimizing NNI: done in 17.1319 secs using 99.93% CPU
Optimizing NNI: done in 16.4058 secs using 99.94% CPU
Optimizing NNI: done in 14.4741 secs using 99.9% CPU
Optimizing NNI: done in 12.8085 secs using 99.88% CPU
Optimizing NNI: done in 12.4196 secs using 99.93% CPU
Optimizing NNI: done in 12.1028 secs using 99.91% CPU
Optimizing NNI: done in 14.4655 secs using 99.9% CPU
Iteration 60 / LogL: -94076.269 / Time: 0h:15m:11s (0h:16m:59s left)
Optimizing NNI: done in 15.8748 secs using 99.95% CPU
Optimizing NNI: done in 16.947 secs using 99.92% CPU
Optimizing NNI: done in 15.2776 secs using 99.9% CPU
Optimizing NNI: done in 11.7205 secs using 99.88% CPU
Optimizing NNI: done in 11.9253 secs using 99.92% CPU
UPDATE BEST LOG-LIKELIHOOD: -94076.160
Optimizing NNI: done in 16.1051 secs using 99.94% CPU
Optimizing NNI: done in 13.7496 secs using 99.93% CPU
UPDATE BEST LOG-LIKELIHOOD: -94076.159
Optimizing NNI: done in 12.4179 secs using 99.92% CPU
Optimizing NNI: done in 12.7459 secs using 99.91% CPU
Optimizing NNI: done in 13.539 secs using 99.9% CPU
Iteration 70 / LogL: -94076.233 / Time: 0h:17m:32s (0h:14m:14s left)
Optimizing NNI: done in 16.8008 secs using 99.86% CPU
Optimizing NNI: done in 13.467 secs using 99.92% CPU
Optimizing NNI: done in 17.8727 secs using 99.93% CPU
Optimizing NNI: done in 13.3248 secs using 99.91% CPU
Optimizing NNI: done in 15.8433 secs using 99.92% CPU
Optimizing NNI: done in 13.5977 secs using 99.96% CPU
Optimizing NNI: done in 17.8266 secs using 99.91% CPU
Optimizing NNI: done in 15.0796 secs using 99.92% CPU
Optimizing NNI: done in 15.4088 secs using 99.91% CPU
Optimizing NNI: done in 13.7893 secs using 99.91% CPU
Iteration 80 / LogL: -94076.245 / Time: 0h:20m:7s (0h:11m:42s left)
Optimizing NNI: done in 13.6876 secs using 99.87% CPU
Optimizing NNI: done in 15.465 secs using 99.93% CPU
Optimizing NNI: done in 14.2141 secs using 99.9% CPU
Optimizing NNI: done in 15.5298 secs using 99.88% CPU
Optimizing NNI: done in 14.0246 secs using 99.91% CPU
Optimizing NNI: done in 11.4026 secs using 99.89% CPU
Optimizing NNI: done in 14.5552 secs using 99.92% CPU
Optimizing NNI: done in 12.1744 secs using 99.92% CPU
Optimizing NNI: done in 13.577 secs using 99.84% CPU
Optimizing NNI: done in 13.8152 secs using 99.91% CPU
Iteration 90 / LogL: -94076.989 / Time: 0h:22m:26s (0h:9m:4s left)
Optimizing NNI: done in 15.3337 secs using 99.9% CPU
Optimizing NNI: done in 11.5643 secs using 99.95% CPU
Optimizing NNI: done in 14.0153 secs using 99.93% CPU
Optimizing NNI: done in 15.088 secs using 99.92% CPU
Optimizing NNI: done in 12.3714 secs using 99.9% CPU
Optimizing NNI: done in 16.1587 secs using 99.87% CPU
Optimizing NNI: done in 15.5409 secs using 99.9% CPU
Optimizing NNI: done in 15.285 secs using 99.93% CPU
Optimizing NNI: done in 12.9205 secs using 99.89% CPU
Optimizing NNI: done in 15.5708 secs using 99.9% CPU
UPDATE BEST LOG-LIKELIHOOD: -94076.158
Iteration 100 / LogL: -94076.158 / Time: 0h:24m:51s (0h:6m:31s left)
Log-likelihood cutoff on original alignment: -94124.496
NOTE: Bootstrap correlation coefficient of split occurrence frequencies: 0.999
Optimizing NNI: done in 12.5772 secs using 99.9% CPU
Optimizing NNI: done in 12.1889 secs using 99.92% CPU
Optimizing NNI: done in 13.1793 secs using 99.92% CPU
Optimizing NNI: done in 13.7523 secs using 99.9% CPU
Optimizing NNI: done in 13.5438 secs using 99.94% CPU
Optimizing NNI: done in 14.8051 secs using 99.91% CPU
Optimizing NNI: done in 13.517 secs using 99.94% CPU
Optimizing NNI: done in 10.1975 secs using 99.92% CPU
Optimizing NNI: done in 15.2161 secs using 99.91% CPU
Optimizing NNI: done in 15.9727 secs using 99.97% CPU
Iteration 110 / LogL: -94076.230 / Time: 0h:27m:8s (0h:22m:24s left)
Optimizing NNI: done in 16.4646 secs using 99.91% CPU
Optimizing NNI: done in 13.8427 secs using 99.9% CPU
Optimizing NNI: done in 12.4008 secs using 99.93% CPU
Optimizing NNI: done in 15.2992 secs using 99.92% CPU
Optimizing NNI: done in 13.5822 secs using 99.95% CPU
Optimizing NNI: done in 15.5263 secs using 99.88% CPU
Optimizing NNI: done in 14.6752 secs using 99.94% CPU
Optimizing NNI: done in 17.0986 secs using 99.88% CPU
Optimizing NNI: done in 13.8612 secs using 99.91% CPU
Optimizing NNI: done in 16.2701 secs using 99.89% CPU
Iteration 120 / LogL: -94076.247 / Time: 0h:29m:38s (0h:19m:55s left)
Optimizing NNI: done in 15.1055 secs using 99.85% CPU
Optimizing NNI: done in 19.5015 secs using 99.93% CPU
Optimizing NNI: done in 13.9121 secs using 99.92% CPU
Optimizing NNI: done in 13.5982 secs using 99.89% CPU
Optimizing NNI: done in 14.6378 secs using 99.92% CPU
Optimizing NNI: done in 15.4871 secs using 99.92% CPU
Optimizing NNI: done in 15.3406 secs using 99.91% CPU
TREE SEARCH COMPLETED AFTER 127 ITERATIONS / Time: 0h:31m:26s

--------------------------------------------------------------------
|                    FINALIZING TREE SEARCH                        |
--------------------------------------------------------------------
Performs final model parameters optimization
Estimate model parameters (epsilon = 0.010)
1. Initial log-likelihood: -94076.158
2. Current log-likelihood: -94076.067
3. Current log-likelihood: -94075.959
4. Current log-likelihood: -94075.851
5. Current log-likelihood: -94075.751
6. Current log-likelihood: -94075.652
7. Current log-likelihood: -94075.555
8. Current log-likelihood: -94075.461
9. Current log-likelihood: -94075.368
10. Current log-likelihood: -94075.280
11. Current log-likelihood: -94075.191
12. Current log-likelihood: -94075.102
13. Current log-likelihood: -94075.014
14. Current log-likelihood: -94074.929
15. Current log-likelihood: -94074.848
16. Current log-likelihood: -94074.773
17. Current log-likelihood: -94074.715
18. Current log-likelihood: -94074.658
19. Current log-likelihood: -94074.601
20. Current log-likelihood: -94074.543
21. Current log-likelihood: -94074.485
22. Current log-likelihood: -94074.429
23. Current log-likelihood: -94074.374
24. Current log-likelihood: -94074.323
25. Current log-likelihood: -94074.272
26. Current log-likelihood: -94074.221
27. Current log-likelihood: -94074.175
28. Current log-likelihood: -94074.126
29. Current log-likelihood: -94074.078
30. Current log-likelihood: -94074.031
31. Current log-likelihood: -94073.984
32. Current log-likelihood: -94073.938
33. Current log-likelihood: -94073.890
34. Current log-likelihood: -94073.848
35. Current log-likelihood: -94073.802
36. Current log-likelihood: -94073.759
37. Current log-likelihood: -94073.714
38. Current log-likelihood: -94073.673
39. Current log-likelihood: -94073.630
40. Current log-likelihood: -94073.591
41. Current log-likelihood: -94073.553
42. Current log-likelihood: -94073.531
43. Current log-likelihood: -94073.496
44. Current log-likelihood: -94073.461
45. Current log-likelihood: -94073.437
46. Current log-likelihood: -94073.406
47. Current log-likelihood: -94073.385
48. Current log-likelihood: -94073.367
49. Current log-likelihood: -94073.344
50. Current log-likelihood: -94073.323
51. Current log-likelihood: -94073.290
52. Current log-likelihood: -94073.272
53. Current log-likelihood: -94073.251
54. Current log-likelihood: -94073.232
55. Current log-likelihood: -94073.215
56. Current log-likelihood: -94073.197
57. Current log-likelihood: -94073.177
58. Current log-likelihood: -94073.159
59. Current log-likelihood: -94073.143
60. Current log-likelihood: -94073.126
61. Current log-likelihood: -94073.106
62. Current log-likelihood: -94073.089
63. Current log-likelihood: -94073.073
64. Current log-likelihood: -94073.057
65. Current log-likelihood: -94073.041
66. Current log-likelihood: -94073.026
67. Current log-likelihood: -94073.006
68. Current log-likelihood: -94072.990
69. Current log-likelihood: -94072.975
70. Current log-likelihood: -94072.960
71. Current log-likelihood: -94072.945
72. Current log-likelihood: -94072.925
73. Current log-likelihood: -94072.911
74. Current log-likelihood: -94072.895
75. Current log-likelihood: -94072.882
76. Current log-likelihood: -94072.866
77. Current log-likelihood: -94072.849
78. Current log-likelihood: -94072.834
79. Current log-likelihood: -94072.820
80. Current log-likelihood: -94072.805
81. Current log-likelihood: -94072.792
82. Current log-likelihood: -94072.778
83. Current log-likelihood: -94072.764
84. Current log-likelihood: -94072.750
85. Current log-likelihood: -94072.737
86. Current log-likelihood: -94072.724
87. Current log-likelihood: -94072.711
88. Current log-likelihood: -94072.698
89. Current log-likelihood: -94072.685
90. Current log-likelihood: -94072.672
91. Current log-likelihood: -94072.660
92. Current log-likelihood: -94072.647
93. Current log-likelihood: -94072.634
94. Current log-likelihood: -94072.622
95. Current log-likelihood: -94072.610
96. Current log-likelihood: -94072.598
97. Current log-likelihood: -94072.585
98. Current log-likelihood: -94072.570
99. Current log-likelihood: -94072.558
Optimal log-likelihood: -94072.558
Site proportion and rates:  (0.114,0.028) (0.160,0.187) (0.212,0.496) (0.241,1.044) (0.167,1.815) (0.106,2.894)
Parameters optimization took 99 rounds (495.970 sec)
BEST SCORE FOUND : -94072.558
Creating bootstrap support values...
Split supports printed to NEXUS file Chitin_syntase.fa.clean.linsi.trim.splits.nex
Total tree length: 32.751

Total number of iterations: 127
CPU time used for tree search: 1868.226 sec (0h:31m:8s)
Wall-clock time used for tree search: 1869.913 sec (0h:31m:9s)
Total CPU time used: 2381.237 sec (0h:39m:41s)
Total wall-clock time used: 2383.042 sec (0h:39m:43s)

Computing bootstrap consensus tree...
Reading input file Chitin_syntase.fa.clean.linsi.trim.splits.nex...
102 taxa and 305 splits.
Consensus tree written to Chitin_syntase.fa.clean.linsi.trim.contree
Reading input trees file Chitin_syntase.fa.clean.linsi.trim.contree
Log-likelihood of consensus tree: -94072.682

Analysis results written to: 
  IQ-TREE report:                Chitin_syntase.fa.clean.linsi.trim.iqtree
  Maximum-likelihood tree:       Chitin_syntase.fa.clean.linsi.trim.treefile
  Likelihood distances:          Chitin_syntase.fa.clean.linsi.trim.mldist

Ultrafast bootstrap approximation results written to:
  Split support values:          Chitin_syntase.fa.clean.linsi.trim.splits.nex
  Consensus tree:                Chitin_syntase.fa.clean.linsi.trim.contree
  Screen log file:               Chitin_syntase.fa.clean.linsi.trim.log

ALISIM COMMAND
--------------
--alisim simulated_MSA -t Chitin_syntase.fa.clean.linsi.trim.treefile -m "LG+F+R6{0.114246,0.0278825,0.159625,0.186713,0.211941,0.495564,0.240799,1.04364,0.167303,1.81536,0.106085,2.8935}" --length 1203

Date and Time: Thu Mar 21 02:11:31 2024
