# Supplementary material for: The Hydractinia cell atlas reveals cellular and molecular principles of cnidarian coloniality
Source: Nat Commun. 2025 Mar 3;16:2121. doi: 10.1038/s41467-025-57168-z (PMC11876637; doi:10.1038/s41467-025-57168-z)
Supplement: Supplementary file 16 — Supplementary Data 13 [file 41467_2025_57168_MOESM16_ESM.zip › IQ_Tree_output/Chitin_synthase/Chitin_syntase.fa.clean.linsi.trim.uniqueseq.phy]

102 1203
XP_004207525.3_uncharacterized_protein_LOC100212386_Hydra_vulgaris                     MVECTQEHFKKTPKILSALKLIVALLLAAATLASVLISKFSVLSIATRCEREAAMVILCIVMMVPPGYSLVKMFIFRKITHPWPTKLAILWGGVGTLLEVAGLSLFFVGVVHNKSTDLNVILMNAIFIFPVFSQFWEEIDSQNIVLAVIAFLLQIGGLSGIIYSIETIVIVPISIGLLSIAWSPKIRKLQIDHDLIVQTNTSRGKATLINSLIKLVTIPFFIFFFSYLFEVADVTKSYEGFLSIKLNSQLGSMFVLQIVSAFIGYHSAWIGCMITLQRMCFAIPLTLCTPLCIGIILL-CDFFS-GPCTNNSGQWVAALSVLLWLGQFFATTYYAWRSQEFIMADEATLFWLPCYDATLLEQNILLNRKNEATNEFFVNYRSLVKKSTIYICTTMYHEADYEMEQLLYSIAGIDRARHNEGRKFEAHIWFDDGVRDKTLKTFAIQLISLLPHTVQAVPANVLKTDAPYGVELKWILPGGMPFYIHMKDNFKVKNKKRWSQVMYMSYVLDYREK---DNLDHSFILTTDADVKFQPEDVTALMDFMSRDPSVGAVCARTHPMGTGPMVWYQIFDYAIGHWLLKVAEHVMGSVLCSPGCFSVYRCTAVKDILPTYATSVDCALDFLTKDMGEDRWFCTLMVEKGWRLDYCASSCDVTYCPENFDEFYKQRRRWGPSTLANQALLVQRQSIIRASNDHINLIFIIYQVLMLISTVIGPGTVLLLVSSGLSAAYYVTLSAMFTANLFVLFGYIIICLYFSQDLQIKSAQLLTFLYAIIMCVTVVGLMIQVSDDISKQRQYGLSKFVLQLTPPTLFLFFLIGLFTLTAILHGMEGMQLVHGLWYLISLPSGYIFLMVYSLANITDRSWGTRESKIAKAAKLSWNHIIWFKFKELFFCCFKDERKAEIAAEEKKKETPSSAYPNVDSEDNNEYFMTMNIEDWLDGPYAVYIENFKEAGYDDTTFLMGMKEQDLIDIDIDNRGHRKKIMAEISRLPPEEIDQDVPEDVYEWLVNLGLGEYWPQFEENSYAEPNALADLKLMDKKVLSSTFNVEKAGHLKKLITAIQQLKYPTSGQRKIRQAKLALENVTTYDMAEQNPEEYMFWDKLRKLCLLTEQAAFSHSTELHAKLFELRNSALVVFAVCNILWLVVMLAILNQGSLAVFNSNFMSVAFLVIYALIMIVQFITLIVHRISTWMHYIARAPFRPGQKI
XP_047126959.1_uncharacterized_protein_LOC100206524_Hydra_vulgaris                     MVNSKVEKKGRTSICLTIIKWIFTFLLFSGILFCLIGSKISILLLSKRCSSETAFVMLIFIMMIPHGVTFLRVLINISSEEVRPKKTAILWGIFSAIFEVIGISMFTLVIFALENPIHAILFMNGIFILQAFRLLIKGFIKTNIILYTVAIFSGVGGYAYVIYFIILQISLPICVLFLSLAWSSKIFQLQTQSKKDLSERSGKNLVTLVSSAIKLVLTPLVAFFINYFFGITDFDSFKQGCIFFS-SDHSLSLFITNVVTSFVGFFLCYLACSMNLQKICFFVPLLISTPVSICLVLVTFIFKG----DTDKLPSTVVIWALLWFSQVFAINIQMFKSQEFLMAREQSLFWLPTYNACLLEQHVLYNRKNEATDENQLNYHEIVKESQIFICTTMYHEADYEMEQLLQSLSRIDQASSYCKRQFEAHIFFDDGVRGDVVKVYALQLLSLLKETMGIDPGKACKLETPYGLQLKWRLPNGMPFIIHLKDTVKVKSKKRWSQVMYMSYILDFKVKQSNKSDDLTYILATDADVMFTPDDVMALMDFMSRNAKVGAVCGRTHPLGSGPLVWYQIFDYAIGHWLLKVADHVFGTVLCSPGCFSVYRAAAVRDILPHYATGVNCAMDFLMKDMGEDRWFCTLMIEAGWKLEYCATAENSTYCPDNFDEFFKQRRRWGPSTLANSLVVINEQKRLRENNNAINLFFIAYQGVLLISSVIGPSTVLMVVAGGLEYAYTVNMVVVLILLIVVTVLYTLVCLYCSQDTQLKCSKLLTLMFAIIMSIAIVGIIRQIVDDVALYITPPTLRNPYIFNPSTWYMFTISAIFILTAILHGSEAPYVFHGVWYLLCLPSGYLLLTIYSVCNLTDRSWGTREVKSQSQGDKSIIDQIKYYFKSIFWCCIPPHLRNNEKGNKSNPT--KFRFPGQPSGSMPHLRSSLLVEDWLPSEYKCYVDNFKNHGYDNISFIAGIKEKDLISIGIVNHGHRKRLMHVIESLPPEELLQEIPENVQEWLTNLGLEEYWGKFFENSYTEPRDLADIKYLSREEIMSLFQIKKEGHIRRLLKATSVLQYPTKAQTRIREARKAIMSEVTRSLKEDNGAEFEFWDTLRSICLLPEQAAFNSSGELVEKLSDLRDTSLLVMGIANVLWLTFMVTVMNQGKLNLIGTSFASLAFLAVYSIVLVLQFVAMVFHRLEAALHYIARAPFKPGHFK
XP_020615433.1_uncharacterized_protein_LOC110053534_Orbicella_faveolata                MVRQTREKDSRSSVWLSVAKCIVGILLFASVLTCLVASKISLLSMASFQNRETLFIMTVLVLMIPEGFSFLRACWTFSKNRKWPCKKAIIVGLVSGLLEVFGLCFFTVVILVQIPPDLRIIMMNGVFVFPVLWQVYKKGPCIQFLAFTLALILEIAGVGVLMYSEIVVWAIPLALLSISFAWCPKIFKIAIEPPEATSSKSARGKAAIITSLWKLLLIPFVAALFCHVYKTADLGQLLYGFSEFNVKHSAFPYFMVQIFTSFVGYMLGILACSMCMQFLAFAFPMTLATPVTVALVLIGVQGDVHFSNGNEKEVLLYVIGACFLFAQFLSVGYYLFKGQDFIMAKESSLFWMPTYNGVLLEQHLLLNRRNKITDDYQINHRELVNNSCVYICTTMYHEIEQEMEQLLQSLHDIDCAREKSKRQIESHIFFDGAIKGDVLNNYVLQLISLIPKTLKVKIEHCMKIKTPYGMQMRWRLPGGMFFHIHLKDNLRVKNKKRWSQVMYMSYVLDFKEKQMEVTDENTYILTTDADVRFTHESVEALLDLMARDPTVGAVCGRTHPLGVGPVVWYQVFDYAIGHWFQKVANHVLGSVLCSPGCFSVYRAAALRDVLPIYSSKVDTSFDFLTKDMGEDRWLCTLMVQSGWRLEYCAAAEDSTYCPDNFDEFFKQRRRWIPSTLANLALLISEWKLTVNNNDYISFGFILYQALMVFSTIISPSTVILIIASGLSYVKIENIIVLVVLLTLLTVGYALICLYTSQEFQLKAAKLLTVVFSLLMAFVTVGVIAQAADDIYERGHPPTAGDGLPADVSSLYLGGLIGIFILAACLHTTEAFCLINGVWYLLCLPSGYLLLIVYSICNMTDRSWGTREEKTKKVDDVPWYETLWTKVRYICTCCRPEPTPASVTSGDENSTFMKFRYPGDKATKLPRLHPETPVEDWLQRDFQLYLNNFRDSGYDNVSFIAGMTDRHLKAIGIEKRGHRKRLLIEIEKLPQVEIPQEVPENVEDWLTELGLDEYWENFTQSGYTEPRMLEDLKIMNKETLKETFRIIKPGHLDKMYKAIQRVQYPSEAQRRIRRAREETSKLVVMDLKVDNGHEYQFWEGLRQACLVPESAVFGAVEELKEKLEDLRNETLMVFAMANAIWIILIMALLSQQHLQVMGTNFLGFSFLVIYGFLIVIQFLTLLWHRGVTFCHVIARAPWRRGTLH
XP_020899147.1_uncharacterized_protein_LOC110237868_isoform_X1_Exaiptasia_diaphana     MVHSKIEKDTRPSVWLSIFKWLFAILLAVMVLSCVVASKISLISIGIFYAQETTFIMMVLVLMIPQFVSFVRSSWSFSEFHPWPSNSAIIWTVLAAFLEVSGLSFFVVVIILKVTAAHCVIVMNSVFLFPIIWQLYRTRQR--FVFLIIPLILELIGIIVLSYDIQKFIWMPFSLLLVSMAWSSKIQQLQIEPRNITYRETARCKSTIISGLVKLFLTPFVAALFCHLFDVADLTKLYDGFREFSDKHPAFPYFMTQIFTSFLGSILGWLACAMCMQRLAFFVPLMLATPLSMFLIYIICCSSAPFQCGDLGDHYLIPLAACLWLAQVLSTGVYVWKEQTFIMAKESSLFWLPVYNGAFLEQNLLLNRKNKITDECQLNQREIAKKSCVYICTTMYHENETEMEQLLHSLHDVDTARQGSKRQFESHIFFDGAVKGDVLNDFVLQLISLVPKTLKVKIDSCMKIKTPYGIQLRWRLPGGMPFHIHLKDNLKVKNKKRWSQAMYMSYVLDYKEATMETNDDNTYILATDADVRFTHESVQALLDLMMRDQKVGAVCGRTHPLGSGPVVWYQVFDYAIGHWFQKVANHVLGSVLCSPGCFSVYRARAVREVLPIYASRVNTSIDFLTKDMGEDRWFCTLMVQSGWRLEYCAAAEDSTFCPDNFEEFFNQRRRWIPSTLVNLIQLISQWKVTVENNDKISLFFIFYQALLVISTLISPATVILIVTEGLKKSEAENDVVVLILLCVMTFGFAFICLYTKQSFQLKVAKILTIVFALIMAAVTVGMAAQIGSDLNKRSDCDSCTDGLPADISTLYFAGVVGIFVVAALMHPTEGYCLVHGVWYLCCLPSGYLLLIIYSLANITDRSWGTRETKERKIDDAPWYQVLWDKLRSVCICCRPEEKPKVPEQPEEEVSKPKWRFPGEKDTKLPKLYAELPVEDWLPAELSLYTRLFIDNGYDNVSFIVGMNNKDLRSIGISKRGHRMQLVYLIERIPHTPLNTDVPENVEEWLHDLGLESYWIYFKNSGYTEPRFLEDLKAMDHETLKEDLNICKAGHVNKMIKAIKNLQYPTPAQREIRRTRELVNKVNLSNIETVNGKEYQFWKSLRTACLLPESAIFGAVTELKEKLEDLRDQFLTVFAVANVMWIIIIVTLNKQADLKFKGTNAVGFAFLVVYGMVIVIMFLTMIWHRISTVCHLLARAPWRRGPYQ
XP_031565735.1_uncharacterized_protein_LOC116300905_Actinia_tenebrosa                  MVKATFEKDPRPSGWLSVFKWVFAGFLSIFVLACVVTSKISLLAIGKYSSKETTFIM-VFILMIPQFLSLVRAVFIFRHTHSWPTNSAIIWCLVAGSLEVVGLSFFLVVIVLKLTAPHCILVMNALFLVPIIWQMNKLRDGWPMIFLVFALVLEIVGIALITYNQIEFAGIPASLILLSIAWCPKIQKLQIKPRNFGYEPTARGKSTIIASFWKLLLTPIVAALFCYAFGVANLSSLQKGFDNFG-VGPAKYFFSAQIVTSLVGYILGGLACAMCIQRVAFALPLTLATPVAMVLIYIICSTSSPFTCNHGDEEYVIPIAVGLWVAQFLSTGFYVWKGQTFIMAKESSLFWLPSYNGAFLEQNLLLNRKNQITDEYQVNQREITKKSCVYICTTMYHETETEMEQLLHSLHDVDMARLASKRQFEAHIFFDGAVKGEVLNDFVLQLIALVPKTLKVKIESTMKIKTPYGMQLRWKLPGGMPFVIHLKDNLKVKNKKRWSQAMYMSYVLDYKETMMGSTDDNTYILATDADVRFTHESVQALLDLMMRDPKVGAVCGRTHPLGSGPIVWYQVFDYAIGHWFQKVANHVLGSVLCSPGCFSVYRARAIRDVLPIYATGVNTSIDFLTKDMGEDRWLCTLMVQSGWRLEYCAAAEDSTYCPEAFDEFFKQRRRWIPSTLANLIQLIGEWKVTTENNDKISLLFIIYQGLMVFSTLISPATVILVITGALHYASGINQDAILILLVLVTIGFAFVCLYTKQDFQLKVAKLLTIVFALVMAFVTVGMAAQIGEDLSLRSKCDKPDDHLPADVSSLYLAGLVGIFLIAALMHPFEAYCLVHGVWYLFCLPSGYLLLIIYSVCNLTDRSWGTRETKEKKSDEVPWYTVVWNKLKYLCMCCRPQAPEGETRSGEEVSSAPKWRFPGEEDTRLPKLHPETAVEEWLPGELNLYLKNFKDNGYDNVSFIAGMTKKELRAIGISKRGHQIQLAYMIEKIPHVPLVHDVPESVDDWLHELGLESYWSYFQANGYTNPRTLEELKAMDSETLKDDLQITKPAHVAKMIKAIKNLQYPTPAQRQIRHAREAVSKISCQLLQVINELEYNFWKGLREACLLPESAIFGAVTELKEKLEDLRDSVLMVFAIANAIWMILLVTLEKQTTLKLLGTNAIGFAFLAIYGFLIVIQFLTLIWHRIDTICHMLARAPWRKGPYQ
XP_058963459.1_uncharacterized_protein_LOC131790290_Pocillopora_verrucosa              MVSQTREKESRSSAWLSIVKCLFGAFLFVSVLICLVASKLSLLSIAHYIERETLFIMIVVLLIIPEAYTLLKASWIFSKTHKWPSRKAVFMGLFSSSLEVFGLCFFAIVVLLDIHPGLRIVMMNGVFVVPVLWQVFRSRGCRQCFIFILALILEFAGIGMLTYGDTPFWGVPLALILLSFAWCPEIFKYVTKQVRATRSKSTRGKAAIITSLWKLFLIPFVAALYCYIFNRADLRELQKGFDNLSVDSDGFVHFMVQIWTSFLGYMLGILACAICMQLLAFAVPMILATPISVGLTLITWAEDHFFKHGDPSDVLLYVITGCFLLAQFFSVGYYVLKKQEGIMAKESSLFWMPTYNGLFLEQHLLLNRRNEITDDYHVKLGELVKNTCVYICTTMYHENEQEMEQLLNSLHDIDCAREKSRRQIESHIFFDGAIKGDVLNNYVLQLISLIPRALKVSIDVCMKLKTPYGMQMRWRLPGGMYFHIHLKDNLRVKNKKRWSQVMYMSYVLDFKEKLMEVTDENTYILTTDADVRFTHESVEALLDLMMRDPNVGAVCGRTHPLGVGPIVWYQIFDYAIGHWFQKVANHVLGSVLCSPGCFSVYRAAAIRDVLPIYSSKVDTSFDFLTKDMGEDRWLCTLMVQSGWRLDYCAAAEDSTFCPDNFDEFFKQRRRWIPSTLANLALVISQWKLTVTNN-YISFAFILYQALMVFSTVISPSTVILIMMSGLQYAEISNQTALLVLLILTSVGYGLICLYTSQDFQLKTAFILTIVFALLMAYVTVGVAAQVGDDLYKRSHPPTGSLELPADVSTLYLAGFIGIFILAALLHLTEAYCLVHGLWYLLCLPSGYLLLIIYSICNLTDRSWGTREEKSKKVDDVPWYEKLWAKIRSICTCCGPQPAPETATSPEETSDLGKWRYPGDKAAKLPRMHPETLVEDWLQKEFQIYVQNFRDGGYDSVSFIVGMTDKHLKAIGIEKRGHRKRLLMEIEKLPQMDIPQEVPENVEDWLTDLGLDEYWTNFTQSGYTEPRMLEDLKIMNKETLKETFGINKSGHLDKLYKAIQKVQYPSEAQRRIRLTREETNKLHVMDLKVDNGHEFFFWEGLRQLCLLPESAVFGAVEELKEKLEDLRNYTLMVFFIANMIWIILIITLMRQTRLQVLGTNVLGLAFLCIYGLIIVIQFLTLLWHRVETFFHVIARTPWRRGQLH
XP_022806797.1_uncharacterized_protein_LOC111343868_isoform_X1_Stylophora_pistillata   MVSQTREKESRSSAWLFIVKCLFGAFLFVCVLVCLIASKLSLLSIASYFERETLFIMIVLLLMIPEVYTLLKASWTFSKTHKWPCRKAVFLGLFSSLLEVFGLCFFGIVVLLDIHPGLRIVMMNGVFFVPVLWQVFRSRGCGQCFIFILALILEFAGIGMLTFSNTPFWGVPLALIAVSFAWNPEIFKIVTEPVQVTRSKSARGKAAIISSLWKLFLIPFVAALYCSIFQIADLKGLQEGFDNFSVDSKEFVPFMVQIWTSFLGYMLGILACAMCMQLLAFAVPMILATPISVGLTLIGWAKDHHFEPGDPKDVLLYVITGCFLLAQFFSVGYYVLKGQDITMAKESSLFWMPTYNGVFLEQHLLLNRRNEITDDYHVDLAELVKNSCVYICTTMYHENEQEMEQLLNSLHDIDCAREKSRRQIESHIFFDGAVKGDVLNNYVLQLISLIPKALKVSIEVCMKLKTPYGMQMRWRLPGGMFFHIHLKDNLRVKNKKRWSQVMYMSYVLDFKEKLMEVTDENTYILTTDADVRFTHESVEALLDLMVRDPNVGAVCGRTHPLGVGPIVWYQIFDYAIGHWFQKVANHVLGSVLCSPGCFSVYRAAAIRDVLPIYSSKVDTSFDFLTKDMGEDRWLCTLMVQSGWRLDYCAAAEDSTFCPDNFDEFFKQRRRWIPSTLANLALVISQWKLTISNN-YISIAFILYQALMVFSTIISPSTVILIMASGMVFAQIFSETAILVLLILTSVGYALICLYTSQDFQLKVAFLLTMVFALLMAFVTVGVAAQVADDLYDRSHPTTAGPKLPANVSSLYLGGLIGIFVLAALLHLTEAYCLIHGLWYLFCLPSGYLLLIIYSICNLTDRSWGTREEKIKKVDDVPWYEKLWAKIRSICICCGPQPAPEPPTSPEET--LGKWRYPGDKASKLPRLHPETLVEDWLQREFQIYANNFRDGGYDSVSFIVGMTDKHLKAIGIEKRGHRKKLLMEIEKLPQIDIPQEVPENVEDWLNELGLDEYWTNFTQSGYTEPRMLEDLKIMNKETLKETFGITKPGHLDKLYKAIQKVQYPTEAQRRIRHTREETNKLQVMDLKVDNGYEYEFWEGLRQLCLLPESAVFGAVEELKEKLEDLRNYTLMVFLIANGMWIILILALMRQSHLQVLGTNVLGLAFLCVYGLIIVIQFLTLLWHRVETFFHVIARAPWRRGQMH
CAH3014056.1_unnamed_protein_product_Porites_evermanni                                 -VRQTREKDRRPPIFLSVVKWLVGIFLFFAVLTCLVASKVSLLSIAYY-NRETSFIMIVLTLMIPEAVSFFKACWTFRSGHKWPRTRAILVGLLVGVLEVFGLSFFAVVILFHFSPGLRLLMMNGVFIFPVLWQVYKNRPW-RLITPVVAFVLEIAGVSVLMYEEKVVWVIPVALVFVSIAWCPKVFKYVMEPATAVNVKSARGKAAIINSLWKLTLIPFMCALFAYIYETANLNKLSQGFEDFTTRNPAFPHFMAQIFTSLIGHLLGILACAMCMQRLAFALPMFIATPISLVLAEITVQNILPFDSNNTTIVYVAGIGFLFWLAQLLSVGYYVFKEPGFIMGKESSLFWMPTYNGVFLEQYLLLNRRNKNTDDYQINQRELVDNSCIYICTTMYHEIEEEMEQLLHSLHDIDCAREKSKRQIESHIFFDGATKGEVLNNYVLQLISLIPKTLKVKIEACMKLKTPYGLQMRWELPGGMLFHIHLKDNLKVKNKKRWSQVMYMSYVLDLKEKIMEVTDENTYILTTDADVKFTHESVEALLDLMSRDPSVGAVCGRTHPLGVGPVVWYQVFDYAIGHWFQKVANDVLGSVLCSPGCFSVYRAAALRDVLPIYSSKVTSSVDFLTKDMGEDRWLCTLMVQAGWRLEYCAAAEDSTFCPDTFDEFFKQRRRWIPSTLANLFAVISEWKLTVNNNDHISFFFILYQALMVFSTIISPSTVILIVASGLSYSHIDDNTVLMVLLSLITVGYVVICLYTSQEFQLKVAKLLTVVFALLMASVAVGLVAQAGDDLYQRAHPTTLGERLPMDVSSMYLFGLIGIYVLAALLHLTEAYCVIHGIWYLFCLPSGYLLLIIYSICNITDRSWGTREEKTKKDNEVPWYKILWEKISNICTCCRPAPAPSGTTSPEDNSSYTKWRYPGDKAPRLPRLHPETAVEDWLQGEF---LVKCKENYRQRWNFVFSITCTDLKAIGIDKRGHRKKLIYAIEKLPQLEIVQEVPENVEDWLTELGLDEYWDNFRQSGYTEPRMLEDLKIMNKETLKADFGIVKPGHLDKLYKAIQKVQYPTEAQRRIRRTREETNKLIVMDLRVDNGMEYQFWEGLRQACLIPESAVFGAVEELKEKLEDLRNQVLAVFAIANIIWMILLEALIRQEHLTIIGTNVLGLSFLAIYGFIVVIQFVTLLWHRGVTFCHVVARAPWKRGPLQ
XP_027035960.1_uncharacterized_protein_LOC113664546_Pocillopora_damicornis             MVSQTREKESRSSAWLSIVKCLFGAFLFVSVLICLVASKLSLLSIAHYIERETLFIMIVVLLIIPEAYTLLKASWIFSKTHKWPCRKAVFMGLFSSSLEVFGLCFFAIVVLLDIHPGLRIVMMNGVFVVPVLWQVFRSRGCRQCFIFILALTLEFAGIGMLTYGDTPFWGVPLALILLSFAWCPEIFKYVTKEVRATRSKSARGKAAIITSLWKLFLIPFVAALYCYIFNRADLRELQKGFDNLSVDSDGFVHFMVQIWTSFLGYMLGILACAICMQLLAFAVPMILATPISVGLTLITWAEDHFFKHGDPSDVLLYVITGCFLLAQFFSVGYYVLKKQEGIMAKESSLFWMPTYNGLFLEQHLLLNRRNEITDDHHVKLGELVKNTCVYICTTMYHENEQEMEQLLNSLHDIDCAREKSRRQIESHIFFDGAIKGDVLNNYVLQLISLIPRALKVSIDVCMKLKTPYGMQMRWRLPGGMYFHIHLKDNLRVKNKKRWSQVMYMSYVLDFKEKLMEVTDENTYILTTDADVRFTHESVEALLDLMMRDPNVGAVCGRTHPLGVGPIVWYQIFDYAIGHWFQKVANHVLGSVLCSPGCFSVYRAAAIRDVLSIYSSKVDTSFDFLTKDMGEDRWLCTLMVQSGWRLDYCAAAEDSTFCPDNFDEFFKQRRRWIPSTLANLALVISQWKLTVTNN-YISFAFILYQALMVFSTVISPSTVILIMMSGLQYAEISNQTALLVLLILTSVGYGLICLYTSQDFQLKTAFILTIVFALLMAFVTVGVAAQVGDDLYKRSHPPTGSLELPADVSTLYLTGLIGIFILAALLHLTEAYCLVHGLWYLLCLPSGYLLLIIYSICNLTDRSWGTREEKSKKVDDVPWYEKLWAKIRSICTCCGPQPAPETATSPEETSDLGKWRYPGDKAAKLPRMHPETLVEDWLQKEFQIYVQNFRDSGYDSVSFIVGMTDKHLKAIGIEKRGHRKRLLMEIEKLPQMDIPQEVPENVEDWLTDLGLDEYWTNFTQSGYTEPRMLEDLKIMNKETLKETFGINKPGHLDKLYKAIQKVQYPSEAQRRIRLTREETNKLHVMDLKVDNGHEFFFWEGLRQLCLLPESAVFGAVEELKEKLEDLRNYTLMVFFIANMIWIILIITLMRQTRLEVLGTNVLGLAFLCIYGLIIVIQFLTLLWHRVETFFHVIARTPWRRGQLH
CAH3103657.1_unnamed_protein_product_Pocillopora_meandrina                             MVSQTREKESRSSAWLSIVKCLFGAFLFVSVLICLVASKLSLLSIAHYIERETLFIMIVVLLIIPEAYTLLKASWIFSKTHKWPCRKAVFMGLFSSSLEVFGLCFFAIVVLLDIHPGLRIVMMNGVFVVPVLWQVFRSRGCRQCFIFILALTLEFAGIGMLTYGDTPIWGVPLALILLSFAWCPEIFKYVTKEVRATRSKSARGKAAIITSLWKLFLIPFVAALYCYIFNRADLRELQKGFDNLSVDTDGFVHFMVQIWTSFLGYMLGILACAICMQLLAFAVPMILATPISVGLTLITWAEDHFFKHGDPSDVLLYVITGCFLLAQFFSVGYYVLKKQEGIMAKESSLFWMPTYNGLFLEQHLLLNRRNEITDDYHVKLGELVKNTCVYICTTMYHENEQEMEQLLNSLHDIDCAREKSRRQIESHIFFDGAIKGDVLNNYVLQLISLIPRALKVSIDVCMKLKTPYGMQMRWRLPGGMYFHIHLKDNLRVKNKKRWSQVMYMSYVLDFKEKLMEVTDENTYILTTDADVRFTHESVEALLDLMMRDPNVGAVCGRTHPLGVGPIVWYQIFDYAIGHWFQKVANHVLGSVLCSPGCFSVYRAAAIRDVLSIYSSKVDTSFDFLTKDMGEDRWLCTLMVQSGWRLDYCAAAEDSTFCPDNFDEFFKQRRRWIPSTLANLALVISQWKLTVTNN-YISFAFILYQALMVFSTVISPSTVILIMMSGLQYAEISNQTALLVLLILTSVGYGLICLYTSQDFQLKTAFILTIVFALLMAYVTVGVAAQVGDDLYKRSHPPTGSFELPVDVSTLYLAGLIGIFILAALLHLTEAYCLVHGLWYLLCLPSGYLLLIIYSICNLTDRSWGTREEKSKKVDDVPWYEKLWAKIRSICTCCGPQPAPETATSPEETSDLGKWRYPGDKAAKLPRMHPETLVEDWLQKEFQIYVQNFRDGGYDSVSFIVGMTDKHLKAIGIEKRGHRKRLLMEIEKLPQMDIPQEVPENVEDWLTDLGLDEYWTNFTQSGYTEPRMLEDLKIMNKETLKETFGINKPGHLDKLYKAIQKVQYPSEAQRRIRLTREETNKLHVMDLKVDNGHEFFFWEGLRQLCLLPESAVFGAVEELKEKLEDLRNYTLMVFFIANIIWIILIITLMRQTRLQVLGTNVLGLAFLCIYGLIIVIQFLTLLWHRVETFFHVIARTPWRRGQLH
XP_032230762.2_uncharacterized_protein_LOC5506512_Nematostella_vectensis               MVKQPSERDPRPSAWISGVKWVFAFFLSMSLLICIVSSKISLLSIAMYSQPETVFVMLILALMIPFALTFLRSCWVFRSSHLWPSNSALFWCVVSSVIEVAALCYFTIIPLMYLPATYCILISNSVFCFPIAWHLWKLWRNRLFFATLASLILELGSLGVLAYSASIMVLLPASMVLLSIAWSPKVQKKMLEPRGLSDGKNARGKSAIITSLIKLIITPIIAGLIAWPYGVLNLDVLSKGFGAFTFNHLAFPHFLAQIFTSVVGYILGWLACSMCLQKIAYALPLILATPVSLALVFIICASDRPMKCEGSELYYIVVLAACLWLAQLLWTGCFIWKEQTFIMARESSLFWMPLYNGVFLEQNLLLNRKNVITDEFHVNQREIAKNACVYICTTMYHETEEEMEQLLHSLHDIDTARAASKRQFESHVFFDGAVKGEVLNDFVLQLIALVPKTLKVKVEAVMKIKTPYGMQFRWRLPGGMPFHIHLKDNLKVKNKKRWSQVMYMSYILDYKEGTMGSTDENTYILATDADVRFTHGDVQALLDLLMRDPRVGAVCGRTHPLGVGPIVWYQVFDYAIGHWFQKTANHVLGTVLCSPGCFSAYRCLAVRDVLPTYATGVTTSTDFLTKDMGEDRWFCTLMVQSGWRLEYCAAAEDSTFCPDNFDEFFRQRRRWIPSTLANLLQLISQWRVTTENNDMVSIWFILYQALNVVATLICPATVILIISGALHYAHVEDELIPAVLLVLVSIGYALVCLYTKQEFQLKVAKLLTIIFALIMAFVVVGMAAQIAIDLQLRSTPKPLKDRLPADVTSLYLGGLVGIFLIAALLHPFEAFCLVHGMWYLLCLPSGYLLLIIYSVCNVTDRSWGTRETKEKKSAEVPWYEELWKTIKYVFTCCRPAEPNNQTDNPPSQYEAPKWRFPGERDTRLPKLLAEMPVEEWLPGELGLYLKNFKDNGYDNVSFIAGMTNKDLRAIGISTRGHRMQLVYAIERIPHVTLNADVPESVEEWLHELGLECYWEYFVRNGYNEPRVLEDLKAMDFTTLKADLNINKAGHLTKMISAIKKLQYPTPSEREIRRARELVKEAGHIDMEKSNGMEFKFWKGLREACLLPESAIFGAVTELKEKLEDLRDSILMVFAMTNAIWMILMVTLTKTPQLKVLGTDALGLAFLAIYGFIIVLQFLTLIWHRLSTWCHMIARAPWTRGPYK
XP_029188601.2_uncharacterized_protein_LOC114955850_Acropora_millepora                 -VNQIREKDPRPSVWYSVVKWTFGIFLFISVLTCLVASKISLLCIANVTNRETVFIMVVLTLMLPEAVSFFKACWIFRKSHRWPRAKAIIVGLVAGVLEVSGLCYFTMIILLSLWPVVLILMMNAVFIIPVIWQIYKNRYCRQLGTFIFALLLEVAGVAVLMFGQVIVWGIPPALIFISIAWCPMMFKFIMEPSGVSKAKSARGKAAIITSLWKLVLIPFVSVLFSLIHKIADLTNLRKGFDDFN-DHKAFPYFMTQIFTSFIGYFLGILACSMCMQRLAFALPMLFATPVSLALSFIAKNIFLSDSGKPYEDPMVYTVAVLLLLAQFITVSYYLFKEQGFIMAKESSLFWMPTYNGVFLEQHLLLNRRNEVTDEFHRKYVDIVKKSCIYICTTMYREIEQEMEQLLNSLHDIDCARQKSKRQIESHIFFDGAIKGDILNNFVLQLISLIPRTLKVKIEACMKIKTPYGMQMRWKLPGGMYFHVHLKDNLKVKNKKRWSQVMYMSYVLDFKTRCMEVSDENTYILTTDADVKFTHESVEALLDFMARDPTVGAVCGRTHPLGIGPLVWYQIFDYAIGHWFQKVANHVLGSVLCSPGCFSVYRASALRDVLPIYSTNVDNSFDFLTKDMGEDRWLCTLMVQAGWRLDYCAAAEDSTFCPDNFDEFFKQRRRWIPSTLANLIMLISQWKLTVGNNDCISFAFILYQALLVFSTIIGPSTVILIMASGLSYAHIESDVALVMILSTITVGFALICLYTSQEFQLKVAKLLTVLFALLMCYVAVGVAAQAGDDLHYRANPTTTTDGLPANVSSLYLAALIGIFFLSALLHPTEAGCLFHGLWYLFCLPSGYLLMIVYSICNMTDRSWGTREEKSKKNNDVPWYSTLWEKMKKLCPCCRAEPSPTATAPLEENSSVTKWRYPGDKASKLPRMHPDTPVEEWLHGEFQLYLKNFKDNGYDNISFIVGITDKDLKAIGIEKRGHRKKLLFAIEKLPLVDIAQEVPENVEDWLVDLGLDEYWENFKQSGYTEPRMLEDIKVMNKETLKNDFNIFKPGHLDKLYKALQKVQYPTESQRRIRRAREETNKLSVLDLKVDNGHEYYFWEGLRQTCLVPESAIFGAVQELKEKLEELRDNTLLVFVVVNAIWLILILTLLEQPHLTVKGTNALGFGFLVVYGVIIVIQFVSLLWHRFTTFFHVVARAPWKRGVQH
XP_015768438.1_PREDICTED                                                               -VNQIREKDPRPSVWYSVVKWTFGIFLFISVLTCLVASKISLLCIANVTNRETVFIMVVLTLMLPEAVSFFKACWIFRKSHRWPRAKAIIVGLVAGVLEVSGLCYFTMIILLSLWPVVLILMMNAVFIIPVIWQIYKNRSCKQLGTFIFALLLEVAGVAVLMIVQVIVWGIPPALIFISIAWCPMMFKFIMEPSGVSKAKSARGKAAIITSLWKLVLIPFVSVLFSLIHRIASLANLRKGFDDFD-DHKAFPYFMTQIFTSFIGYFLGILACSMCMQRLAFALPMLFATPVSLALSFIAKNIFLSDSGKPYEDPMVYTVAVLLLLAQFITVSYYLFKEQGFIMAKESSLFWMPTYNGVFLEQHLLLNRRNEVTDEFHIKYVDIVKKSCIYICTTMYRETEQEMEQLLNSLHDIDCARQKSKRQIESHIFFDGAIKGDILNNFVLQLISLIPRTLKVKIEGCMKIKTPYGMQMRWKLPGGMYFHVHLKDNLKVKNKKRWSQVMYMSYVLDFKTRCMEVSDENTYILTTDADVKFTHESVEALLDFMARDPTVGAVCGRTHPLGIGPLVWYQIFDYAIGHWFQKVANHVLGSVLCSPGCFSVYRASALRDVLPIYSTNVDNSFDFLTKDMGEDRWLCTLMVQAGWRLDYCAAAEDSTFCPDNFDEFFKQRRRWIPSTLANLIMLISQWKLTVGNNDCISFAFILYQALLVFSTIIGPSTVILIMASGLSYAHIESDVALVMILSTITVGFALICLYTSQEFQLKVAKLLTVLFALLMCYVAVGVAAQAGDDLHYRANPTTTTDGLPANVSSLYLAALIGIFFLSALLHPTEAGCLFHGLWYLFCLPSGYLLMIVYSICNMTDRSWGTREEKSKKNNDVPWYSTLWEKMKKLCPCCRAEPSPTATAPLEENSSVTKWRYPGDKASKLPRMHPDTPVEEWLHGEFQLYLKNFKDNGYDNISFIVGITDKDLKAIGIEKRGHRKKLLFAIEKLPLVDIAQEVPENVEDWLVDIGLDEYWENFKQSGYTEPRMLEDIKVMNKETLKNDFNIFKPGHLDKLYKALQKVQYPTESQRRIRRAREETNKLPVLDLKVDNGHEYYFWEGLRRTCLVPESAIFGAVQELKEKLEELRDNTLLVFAVANAIWLILILTLLEQPHLTVKGTNALGFGFLVVYGVIIVIQFVSLLWHRFTTFFHVVARAPWKRGVQH
XP_046857124.1_uncharacterized_protein_LOC124450504_isoform_X1_Xenia_sp._Carnegie-2017 MVEEERHNKQPNSKFLPYAKCAAAGFLSLLFLACGVFSKLSVISVAKSKESCRRYIMLVIILMVPQLVSFVWAFWGRKKNNPWPTCMSIFFCVLASVAEVVGLSFFVMLVLPMVSGVDSIAIMNCVGMLSIFRQIFKSYHRARKLLSFICALTQLAGFVVIIVNPKKLGYFLPPLLLVSFAWVPTIRKLQCIPQSYLRIRTARRKATLICEGLKLLLTPFVTYFMYKYMNDSNMADLDVGFEYLSKTDIVFKYFLVNIFSSFVGYVVGMISCSMAMQKFCFALPITLMTPVSFFIAVGRLFGYK-LFVNHKQMWIAIIVFACVFLAQLLSTIYYIWHSQDLIMATERQLFWMPSYNGVMLEQNLLLNRKNELTEDYVLDRNKLAKDSCVFICTTMYHEADYEMEQLLHSIRRVDVARERSKRRIESHIWFDGAVKGDVLNSYVLQLISLVKKTLHVEVDACTRLETPYGMEMRWKLPGGMNFHIHLKDNLKVKNKKRWSQIMYMSYVLDFKIKQMNVPEADTYILTTDADIKFDADSVEALLDRLIRDPKVGAVCGRTHPIGHGPLVWYQKFDYAIGHWLQKVANHVLGSVLCCPGCFSVYRAKAVRDVLSIYSTTADHAVDFLTKDMGEDRWLCTLMVQAGWRLEYCAAAENSTHCPDAFDEFYKQRRRWIPSTLANLALVISESQITLKNNDSMSYPFILYQMANVFSTLISPGTVILIMLGGLVYGWNINELAVLILLTLVAFGYGLMCLYTSQDLQLKTAKVLTVVYSLLMSVVFVGVLVQSVENPVKKTDVTPEPLYQRFAISAWYLFAIVAVFVLTAFCHPTEAGCLVHGIWYLLCLPSGYLFLIIYSICNLTDRSWGTREAKTKSANDKPISKIIMDKLIWVCHGCKDVQEPRTRSTTSDSSSIEEFRLPGHPHHKLPQFKSHTSVEDWLDGKMKKYKPNFEQNGYDDTSFICGMTDQDLIDIGIETRGHRKKLLREIEQIPLVDMGNNVPDNVDKWLADLGLHDYWLNFKNNSYDNPKALEDLKVMNSKDLTDDLHVTKKGHLKKLTTAVRKLQYPSAIERKIREARQALRKVPTWLLREENGEEFEFWSKLRKLRLLPESKAFGQHSELADKLEDLRSSVVLAFTVANMVWIILIYVLARHASLKVQSTNFLSLAFLVAFGAIVVIQFFTMLWHRVDTLLHILARAPFRGDSPS
XP_046857125.1_uncharacterized_protein_LOC124450504_isoform_X2_Xenia_sp._Carnegie-2017 MVEEERHNKQPNSKFLPYAKCAAAGFLSLLFLACGVFSKLSVISVAKSKESCRRYIMLVIILMVPQLVSFVWAFWGRKKNNPWPTCMSIFFCVLASVAEVVGLSFFVMLVLPMVSGVDSIAIMNCVGMLSIFRQIFKSYHRARKLLSFICALTQLAGFVVIIVNPKKLGYFLPPLLLVSFAWVPTIRKLQCIPQSYLRIRTARRKATLICEGLKLLLTPFVTYFMYKYMNDSNMADLDVGFEYLSKTDIVFKYFLVNIFSSFVGYVVGMISCSMAMQKFCFALPITLMTPVSFFIAVGRLFGYK-LFVNHKQMWIAIIVFACVFLAQLLSTIYYIWHSQDLIMATERQLFWMPSYNGVMLEQNLLLNRKNELTEDYVLDRNKLAKDSCVFICTTMYHEADYEMEQLLHSIRRVDVARERSKRRIESHIWFDGAVKGDVLNSYVLQLISLVKKTLHVEVDACTRLETPYGMEMRWKLPGGMNFHIHLKDNLKVKNKKRWSQIMYMSYVLDFKIKQMNVPEADTYILTTDADIKFDADSVEALLDRLIRDPKVGAVCGRTHPIGHGPLVWYQKFDYAIGHWLQKVANHVLGSVLCCPGCFSVYRAKAVRDVLSIYSTTADHAVDFLTKDMGEDRWLCTLMVQAGWRLEYCAAAENSTHCPDAFDEFYKQRRRWIPSTLANLALVISESQITLKNNDSMSYPFILYQMANVFSTLISPGTVILIMLGGLVYGWNINELAVLILLTLVAFGYGLMCLYTSQDLQLKTAKVLTVVYSLLMSVVFVGVLVQSVENPVKKTDVTPEPLYQRFAISAWYLFAIVAVFVLTAFCHPTEAGCLVHGIWYLLCLPSGYLFLIIYSICNLTDRSWGTREAKTKSANDKPISKIIMDKLIWVCHGCKDVQEPRTRSTTSDSSSI-EFRLPGHPHHKLPQFKSHTSVEDWLDGKMKKYKPNFEQNGYDDTSFICGMTDQDLIDIGIETRGHRKKLLREIEQIPLVDMGNNVPDNVDKWLADLGLHDYWLNFKNNSYDNPKALEDLKVMNSKDLTDDLHVTKKGHLKKLTTAVRKLQYPSAIERKIREARQALRKVPTWLLREENGEEFEFWSKLRKLRLLPESKAFGQHSELADKLEDLRSSVVLAFTVANMVWIILIYVLARHASLKVQSTNFLSLAFLVAFGAIVVIQFFTMLWHRVDTLLHILARAPFRGDSPS
XP_028399423.1_uncharacterized_protein_LOC114522855_isoform_X1_Dendronephthya_gigantea MVETERHHRQPKLPFLPYVKCAVAGFLSLLFLVCGVFSKLSLLAVAKCAKRGRRYIMLVLILMIPQFLCLVSAAWGGKKKCPWPTKKAILFSVGFSLLEVIGLSFFTMVALTSLSASELIAVMTCVCVASIWWQTLKSHQRVRRSLSIVCGVLQLGAFAVLIFRAKDFGYCLIPLLFISVAWLPKIRKIQSQPRAFLRLKTARKRATMISEFVKLLATPFITYLVTWLFHDVEGFDLLGGFKYLGMHDQVFAYFLTNIFISFLGYILGIIACSMALQKISFAFPITLMTPISFFIAL-GCEKIWPPPVSDRQLIVACCVCCAAFVGQFASTTYYIWRSQDFIMAKESQLFWVPTYNAVLLEQSLLLNRKNEMTDEYFVNQNKLAKDSCIFICTTMYHEADYEMEQLLHSIRRVDIARQRSMRRIESHIWFDGAVKRNTLNSYVLQLISLVNKTLNVKVGACTKLETPYGMELRWRLPGGMNFHIHLKDNVKVKNKKRWSQVMYMSYVLDFRMKQLNALEDDTYILTTDADIRFDVDSVEALLDLLMRDPNVGAVCGRTHPLGHGPMVWYQMFDYAIGHWLQKVANHVLGSVLCCPGCFSVYRAKALRDVLSLYSSSADRAIDFLTKDMGEDRWLCTLLVQAGWRLEYCAAAENFTYVPDDFDEFFKQRRRWIPSTLANLALLISESDITTKNNDSMSFPFILYQAANVFATLISPATVILIMVGGLQYGWKSDPTASLVILLIITFGYGLLCLYTSQDFQLLAARVLTLIFSLIMSAAFIGVLIILVASPEGESKPTSESVFYDFPVSSWYFFGLLAVFFITAACHPTEIGCLVHGVWYLLCLPSGYLFLIVYSICNLTDRSWGTRENKVKTANDESLTKIITDKLKWLCRGCKPVQEPNDINSNDESSTPAAFRFPGEDQAKLPTFKTHILASEWLDGKMKQYIPNFEENGYDDTSFISGMTEQELKDIGIETRGHRKKLLREIEQLPVVELDNNVPDNVDIWLTDLGLHEYWLNFKRNSYDNPKALEDLKVMNQSDLNDDFEIWKSGHVKKLTLAIRRLQYPSAIERKIREARLTLNRVPLRSLKDDNGIEHEFWTRLRELRLLPESKAFGQYSELADKLAELRNSVVVCLVVANLVWIILIFTLTLRTQLNVADTNPLGLGFLIVFGVILVIQFITMLWHRVSTVLHFVARAPFRAGEAS
XP_020901183.2_uncharacterized_protein_LOC110239779_Exaiptasia_diaphana                M--------------------------------------------------------------------------------------------------------------------------------------------------------------------------------------------------ILLKETARDKSIIISSIVKLIATPFVSALFCYVFDVADLTNLNNGFVSFAVAHPAFPHFMAQIFTSIVGSVLGWLACAMCMQRLAFFVPMLLATPLSLILISIMCCTSAPLKCLEIHEIIVIPMAICLWLAQVLSTGMYLSKEQSFIMAKESSLFWLPIYNDAFLEQNLLLNRKNQITDESQLNQPDVARNSSVYICTTMYHENETEMEQLLHSLHDIDTAREGTRRTFESHIFFDGAVKGNVLNDFVLQLIALVPKTLGVKIDKCMKIKTPYGMQLRWRLPGGMPFHIHLKDNLKVKNKKRWSQAMYMSYVLDYKEASMEGDDDNTYILATDADVRFTHESVQALLDLMMRDQKVGAVCGRTHPLGSGPVVWYQIFDYAIGHWFQKVANHVLGSVLCSPGCFSVYRARAIRDVLPIYASRVNTSIDFLTKDMGEDRWMCTLMVQSGWRLEYCAAAEDSTFCPDNFDEFFNQRRRWIPSTLINLIQLIS-WKVTVENNDKISIFFILYQALLVAATLISPATVILVITGALKYSKSDNDVAILILLSVITFGYALICLYTKQSFQLKVAKILTIMFSLLMAAVTVGMAAQIAIDLSKRSECDECTDGLPADLSSLYLAGLVGIFLAAALLHPTEAFCLVHGIWYLCCLPSGYLLLIIYSLANITDRSWGTRETKEKKVDDAPWYKILWEK-RSLCFCCQPEQKPSIVEQPGEDITKSSWRFPGEKDPALQRVYSEMSIEMWLPADLALYLKNFTDNGYDNISFITGMTDRDLRSIGINKRGHRSQIIYLIKNIPFIPSDTDVPENVEEWLHSLGLGMYWIHFRENGYTKPQMLEDLKSMDTETLEIDMNIRKVGHLNKMMDAIKNMQYTTSAQREIRQARDLVNKVTLSDIEKDNGKEYRFWTKLRQRCLLPESAVFGSVIQLKEKLEDLRGSFLTVFAIANVMWIIIIITLDKQAELRVKGTNAIGLAFLFVYGLVIVIQFLTMIWHRLSTLCHLLARAPWKRGPYH
XP_028399424.1_uncharacterized_protein_LOC114522855_isoform_X2_Dendronephthya_gigantea M--------------------------------------------------------------------------------------------------------------------------------------------SKRSAELRCEKI----------RSAAAGCFCCSDFCDELAWLPKIRKIQSQPRAFLRLKTARKRATMISEFVKLLATPFITYLVTWLFHDVEGFDLLGGFKYLGMHDQVFAYFLTNIFISFLGYILGIIACSMALQKISFAFPITLMTPISFFIAL-GCEKIWPPPVSDRQLIVACCVCCAAFVGQFASTTYYIWRSQDFIMAKESQLFWVPTYNAVLLEQSLLLNRKNEMTDEYFVNQNKLAKDSCIFICTTMYHEADYEMEQLLHSIRRVDIARQRSMRRIESHIWFDGAVKRNTLNSYVLQLISLVNKTLNVKVGACTKLETPYGMELRWRLPGGMNFHIHLKDNVKVKNKKRWSQVMYMSYVLDFRMKQLNALEDDTYILTTDADIRFDVDSVEALLDLLMRDPNVGAVCGRTHPLGHGPMVWYQMFDYAIGHWLQKVANHVLGSVLCCPGCFSVYRAKALRDVLSLYSSSADRAIDFLTKDMGEDRWLCTLLVQAGWRLEYCAAAENFTYVPDDFDEFFKQRRRWIPSTLANLALLISESDITTKNNDSMSFPFILYQAANVFATLISPATVILIMVGGLQYGWKSDPTASLVILLIITFGYGLLCLYTSQDFQLLAARVLTLIFSLIMSAAFIGVLIILVASPEGESKPTSESVFYDFPVSSWYFFGLLAVFFITAACHPTEIGCLVHGVWYLLCLPSGYLFLIVYSICNLTDRSWGTRENKVKTANDESLTKIITDKLKWLCRGCKPVQEPNDINSNDESSTPAAFRFPGEDQAKLPTFKTHILASEWLDGKMKQYIPNFEENGYDDTSFISGMTEQELKDIGIETRGHRKKLLREIEQLPVVELDNNVPDNVDIWLTDLGLHEYWLNFKRNSYDNPKALEDLKVMNQSDLNDDFEIWKSGHVKKLTLAIRRLQYPSAIERKIREARLTLNRVPLRSLKDDNGIEHEFWTRLRELRLLPESKAFGQYSELADKLAELRNSVVVCLVVANLVWIILIFTLTLRTQLNVADTNPLGLGFLIVFGVILVIQFITMLWHRVSTVLHFVARAPFRAGEAS
KXJ13807.1_Chitin_synthase_6_Exaiptasia_diaphana                                       M--------------------------------------------------------------------------------------------------------------------------------------------------------------------------------------------------ILLKETARDKSIIISSIVKLIATPFVSALFCYVFDVADLTNLNNGFVSFAVAHPAFPHFMAQIFTSIVGSVLGWLACAMCMQRLAFFVPMLLATPLSLILISIMCCTSAPLKCLEIHEIIVIPMAICLWLAQVLSTGMYLSKEQSFIMAKESSLFWLPIYNDAFLEQNLLLNRKNQITDESQLNQPDVARNSSVYICTTMYHENETEMEQLLHSLHDIDTAREGTRRTFESHIFFDGAVKGNVLNDFVLQLIALVPKTLGVKIDKCMKIKTPYGMQLRWRLPGGMPFHIHLKDNLKVKNKKRWSQAMYMSYVLDYKEASMEGDDDNTYILATDADVRFTHESVQALLDLMMRDQKVGAVCGRTHPLGSGPVVWYQIFDYAIGHWFQKVTIYTHTFLL----LLFVYRARAIRDVLPIYASRVNTSIDFLTKDMGEDRWMCTLMVQSGWRLEYCAAAEDSTFCPDNFDEFFNQRRRWIPSTLINLIQLIS-WKVTVENNDKISIFFILYQALLVAATLISPATVILVITGALKYSKSDNDVAILILLSVITFGYALICLYTKQSFQLKVAKILTIMFSLLMAAVTVGMAAQIAIDLSKRSECDECTDGLPADLSSLYLAGLVGIFLAAALLHPTEAFCLVHGIWYLCCLPSGYLLLIIYSLANITDRSWGTRETKEKKVDDAPWYKILWEK-RSLCFCCQPEQKPSIVEQPGEDITKSSWRFPGEKDPALQRVYSEMSIEMWLPADLALYLKNFTDNGYDNISFITGMTDRDLRSIGINKRGHRSQIIYLIKNIPFIPSDTDVPENVEEWLHSLGLGMYWIHFRENGYTKPQMLEDLKSMDTETLEIDMNIRKVGHLNKMMDAIKNMQYTTSAQREIRQARDLVNKVTLSDIEKDNGKEYRFWTKLRQRCLLPESAVFGSVIQLKEKLEDLRGSFLTVFAIANVMWIIIIITLDKQAELRVKGTNAIGLAFLFVYGLVIVIQFLTMIWHRLSTLCHLLARAPWKRGPYH
XP_013407366.1_uncharacterized_protein_LOC106171524_Lingula_anatina                    MVGKKARLSQRPSKALTILKWLVTFVMFACVTAAIVASKLSAVYIARALRQEVAFLMVILTTMFPYLVTLVVAVWVFRRDMPWPSGLAVFWGIVGSILEVTGLLLLCLITMRNYNPIVAVFLMNGVFFIPIITSLVKSFRRIHFFAFLFAFFMEVGGMVTSMFPERLSWETPIAMLFLSLAWCPLIQKAQLYPQRVMPNSSARWKQSILTSIWKLVLTPCIALAFAALADIHDV--QYKGFDINTWHSNLVIYFILNITCSFLGYILSLFACMMCMQKYAFALPLLLSTPCAVAFLAIYLGKNTDARVIEKSLYWQVPAGVALFLAQILSTGVFIFRHQIVVMEKEPFLFWLPGYNATLLEQWLQLSRKTTQSMYRYEAPLERAKRTRVYICTTMYREADYEMEQFLRSLECINRAQAGLDRHFEAHIFFDAAVRDKKASDFLLQLVSLVETVLDSPTIEATRLMTPYGMSMSWQLRRGMALTIHLKDNFKVKNKKRWSQVMYMSYVMDFLMKADDMSDHETFILTTDADVKFSTDSVEALLDNMVRDNNVGAVCARTHPMGSGPLVWYQTFDYAIGHWFQKAANDVLGTVLCCPGCFSVYRVAALRDVLPLYSSKVTKADEFLTKDMGEDRWLCTLMVQAGWRLEYSAAAEDSTHCPEDFDEFFKQRRRWIPSTLANQFLILKDWLLVTKFNDQVRMYFALYQALLVVSTLLGPGTVILIVAGGLNYSLCLNFNWMVVLLLLITIAYAMVCLLTTQETQLLVGKILTFVFALIMAAVSVGTAVQIGEDIGRATHAVNANSIIPLSTTTLYFAAIVGMFLLAGLMHLFEVMALFQGLWYLLCLPSGYLLLMVYSVCNITDRSWGTREEKKDNVSSVPWRTKIATFWKGYLCCCFYRKTESSLPVETLDPDQKSSTYRSRASSYNDTREGLVLVENWLEGDLKKYASRLRRQGFDDTRFLADMTEKELKACGVEVKAHRKAIIEDIKQLPHPEIETFVPIDSWEWLQYLGMDQYYPHFKKNRIVHRKDFEILKGMSQEEIRNDLGVRKPGHLKFLLKAIKNLRWPTEQEIRLQETRKKFDDLPLYYLHEIKADENEFWNKLRKKCLLPNSKAFGTEEELKDKLVELRNFYLILFAVINALWLIFILLLANEKVLFVLGTNPLGLAFLVVFGIVLVIQFLAMIVHRIATWMHMIARAPYVFGKPF
XP_046329406.2_uncharacterized_protein_LOC124113182_isoform_X3_Haliotis_rufescens      MVNKKEKMSNKPTILVPIVKWICTFLLGVAILACVSASKLSIISLAAKVEATRIFIMISLILLVPYCFNFLRAGFFCRKDMPWPNGKSMIIGVAVAVLESFGVCLFAWKILVNFGGFVVILLMNAVFVIPFISTTVFNIRRLLILVSLVAALLQVTGLGFVLYNTGKLWHVLVALACLTVAWDPHIQQLTVTPKLTPKSLSTTWKMAVISNFVKVVGVLIFSYIFFYVFKANTHQEFLDAWSF--KVDSDFDYFLINILTTMVGYALSFFACQIATQKWAFAVPICLTGPLFLVVMLVWCTFVMPGACANGHLWAAIVALVCFFLAHLLSATVPIFRSRPIVLQKESSIFWLPSYNGVLLEQWLMLNMQTRPRDQLRPGPHTSHTKSQVYICTTMYRENEVEMRQLLQSINKINLARANDDRFFESHVIFDGGIRNKNISEFALQLLTLLKETLGIMTDNCTKVETPYGMKLSWNLPRPMTFNIHLKDGLKVRNKKRWSQIMYMSYVIDFLMT---SNDEDCYILTTDADVRFTPDSVEALLDLMTRDRSVGAVCARTHPMGSGPIVWYQVFEYAVGHWFQKAAEHVLGSVLCAPGCFSVYRCVALKEILTVYSTNVEHAFDFLTKDMGEDRWLCTLMVQSGWRIEYCAAAENSTHCPSEFEEFYKQRRRWVASTIANLMLLIKQWQIIRLFNYRVSLLFIVYQGALLFSTLIGPSTVILIVSGGLTFAWEVDSVASVVIQLLICVSFALICLYTSDKTQMLAAKLLTFFYAIVMTAVVVGTAEQLVDDLDRSEPNPDVGIEIPVSVTTIYFGSIMAIFVLAGILHPRECYCLVNGIWYLLCLPSGYLVLMLYSVCNITDRSWGTREEKTTETKGEPWYSSMRRILENIFFCCVPKQQPEDLPHQRDAPQDSIVDYRRPVDEDDLDQYMPIPVEEWLPPELRAYGAVFRKHGFDNTLFITGMTEKELKNIGIKGQGPLQNLLQMIELLPAFEIEYEVPTSVTEWLETIGLSEYKKNFKRNQIKRPVDLSVLKGFGRKEIERELKITKAGHIKRLLYAIRKLREPTEAEKKAIVMKARVDRSPKHLLRKSNVGEYDFWKRLIEDSLKPGNKAFGIEGELKARLSDLRNSWLMIVAVSNSLWLILITTLASKGNLTVLGANPLGLSFLFIFGTLLLVQFLAMIIHRISTLIHFLARAPFKYGAPM
XP_046329399.2_uncharacterized_protein_LOC124113182_isoform_X1_Haliotis_rufescens      MVNKKEKMSNKPTILVPIVKWICTFLLGVAILACVSASKLSIISLAAKVEATRIFIMISLILLVPYCFNFLRAGFFCRKDMPWPNGKSMIIGVAVAVLESFGVCLFAWKILVNFGGFVVILLMNAVFVIPFISTTVFNIRRLLILVSLVAALLQVTGLGFVLYNTGKLWHVLVALACLTVAWDPHIQQLTVTPKLTPKSLSTTWKMAVISNFVKVVGVLIFSYIFFYVFKANTHQEFLDAWSF--KVDSDFDYFLINILTTMVGYALSFFACQIATQKWAFAVPICLTGPLFLVVMLVWCTFVMPGACANGHLWAAIVALVCFFLAHLLSATVPIFRSRPIVLQKESSIFWLPSYNGVLLEQWLMLNMQTRPRDQLRPGPHTSHTKSQVYICTTMYRENEVEMRQLLQSINKINLARANDDRFFESHVIFDGGIRNKNISEFALQLLTLLKETLGIMTDNCTKVETPYGMKLSWNLPRPMTFNIHLKDGLKVRNKKRWSQIMYMSYVIDFLMT---SNDEDCYILTTDADVRFTPDSVEALLDLMTRDRSVGAVCARTHPMGSGPIVWYQVFEYAVGHWFQKAAEHVLGSVLCAPGCFSVYRCVALKEILTVYSTNVEHAFDFLTKDMGEDRWLCTLMVQSGWRIEYCAAAENSTHCPSEFEEFYKQRRRWVASTIANLMLLIKQWQIIRLFNYRVSLLFIVYQGALLFSTLIGPSTVILIVSGGLTFAWEVDSVASVVIQLLICVSFALICLYTSDKTQMLAAKLLTFFYAIVMTAVVVGTAEQLVDDLDRSEPNPDVGIEIPVSVTTIYFGSIMAIFVLAGILHPRECYCLVNGIWYLLCLPSGYLVLMLYSVCNITDRSWGTREEKTTETKGEPWYSSMRRILENIFFCCVPKQQPEDLPHQRDAPQDSIVDYRRPVDEDDLDQYMPIPVEEWLPPELRAYGAVFRKHGFDNTLFITGMTEKELKNIGIKGQGPLQNLLQMIELLPAFEIEYEVPTSVTEWLETIGLSEYKKNFKRNQIKRPVDLSVLKGFGRKEIERELKITKAGHIKRLLYAIRKLREPTEAEKKAIVMKARVDRSPKHLLRKSNVGEYDFWKRLIEDSLKPGNKAFGIEGELKARLSDLRNSWLMIVAVSNSLWLILITTLASKGNLTVLGANPLGLSFLFIFGTLLLVQFLAMIIHRISTLIHFLARAPFKYGAPM
XP_041356161.1_uncharacterized_protein_LOC121373551_Gigantopelta_aegis                 MISRKKKWNDSTSRIAPMVKWFVALTLGLSFLACLGASKFSLIRLTQSTRATRRFLMLVMTMVIPATLNFLRAVWISRRDLPWPKKRAIVLTVVSAVMESAGLCLFVCKILIYYKEVSSILMTSMVLVIPFADNARRFLRNPRMTVVSLGLLLQVAGLCIMAYDVVQIWHLPIAVGCLSFAWCPSIQKDMMQSSVKIFHKKSTWKTSIISHAVKIPCIFVFSFVLFYFYGGIGLSEFVDAWDD--FTKREFTDFLINVLTSIAGYFLAFLACHGSMQKLGFAVPLFLSFPAYVTVLFISCGFVLQDVCQFQPLWLGIVGCVVVMLGLILSTSWFVFRTDRVILQNETRIFWLPSFNGVFLDQWLLLNRQCYLPDKEPDEPMVKFKLGRVYICTTMYRETTYEMRQLLKSISRVNYAREDGGRFFESHVIFDGGVRKRELSSFALQLISLLEPTLGINPDTCTKLITPYGMRLSWNLPNPMTFNIHLKDNHKVKNKKRWSQVMYMSYVLDFLTDD--AKDEECFVLTTDADVKFTPESVEALLDLMTRDSTVGAVCARTHPVGSGPLVWYQVFEYAIGHWFQKAAEHVLGSVLCAPGCFSVYRCRAIKDILCTYATGVEHAFDFLIKDMGEDRWLCTLMVQSGWRIEYCAASENSTNCPQEFEEFYKQRRRWIASTIANLMLIVQKWRVITRVNQRVSVLFIIYQGSLLFSTMISPSTVILIVAGGLSFAWDIHPVTSIVLQILISVIFVLVCLYASDKIQILTAQFLTFLYAIVMSAVAVGTAEQIVTDISSDD----ISFELGISATTFYFICLAGMFILAALLHPREFLCLFHALWYLLCLPSGYLVLNLYSICNITDRSWGTREEKIESSTKEPWETKVKFWFKKIFFCCFTKENKFDVEVQTPAATSSESEDNGS-SEAEDDIALPVSVEDWLPVEFTKYAQSFRQHGFDNTMFISGMNEKELKDIGIKTKTHKKFILDQIELLPAFEIEYHVPGSIKEWLDTIGLTMYQDSFKRCHIRRPKDLSILKTFGRKEVEKELKITKAGHIKRLMYAIRKLRNPTEAEKSAIDMKGKIDASPTHFLKESNVGEYDFWETLRHECLKPGTKAFGIEEELKVKLCGLRNSWLLIFAVCNTLWLILITTLASKGNLTILGANPIGLSFIFIFGTIFLIQFLAMWIHRFNTAVHFIARAPYRCGAPL
AHX26710.1_chitin_synthase_Sabellaria_alveolata                                        MVEQKRQIRQRPSKWLTVVKWFFMIFVFYAVLACLTASKLTMVHLGNHYGVESVFCMLMIILMVPYLLTFIRSMWCFRSDRLWPSWRSFLWGLFASVCEAVGISLFAVEVLPESDGYISVALMNGVFVIQNIWQIGSYAKR-----------LQIVGFAIVVFPQDKLWEIPLTIILLSIAWCPALQKIQLYPKIEYPQCSARWKNSILQSLIKMVLVPGCCIMWGHVMGAIKVEALGVGFTHVNLHHPVFTSFMVHIFLSYGGNILALLACTMCLQRSGFSLPLCLATPLSLVLIVWTCNLFVPYDCPKQSLIYMLPVAACLYLAQLLSTGYFICMTQTIAMQKESHLFWLPGYNSFFLEQHLLLNRKNVETDTTKIDPLDRARRIRVFVCTTMYREADYEMEQLLRSLKRVNDAKQDSHRNFESHIFFDNGVKGKRLTEFALQLVSVARKTLGLRPALCTKIQTPYGMRLNWRLPDGMIFCIHLKDNTLVKNKKRWSQIMYMSYVLDFYIKSDEANDQDTFILTTDADVKFSPQSVEALLDLMARDSTTGAVCSRTFPMGSGPVYWYQIFDYAIGHWLQKASNHVLGSVLCCPGCFSVYRVEALRDVLPIYASSVDKASEFLTKDMGEDRWLCTLMVQSGWRLEYCAAADNSTYCPEDFDEYFKQRRRWIPSTMANQVLMLQEWLKISVFNKQISVFFMFYQGILLFSTMISPSVCILIIVGGLYYAWGVNQIASSILLIIITVGYVACCLYTSQDTQLMVAKVLTVLFAIIMCAVTVGTSVQIAREND-------PTIQLPRSISTLYLGGLVGIFFITGILHLPEFTCLVHGIWYLLCLPTGNLVLVIYSVCNITDRSWGTREEKKAVTSSKAVVDIIVDFFKKICFCFNKDNKKHLLEVETDSTG----------FHDKHVDKKPINTADWLPRNLAQYSDLFYEHGYDDTSFISGISESELKEIGVDQKGHRKAILEATRSIPQVQIDPNVPENASKWLDEIGLPEYKESFIRNNIITSSNMEVLKEMSVEDIQTDLGIVKRGHLRRLTLAIQQLRHKTEGEKIMIRVRYEIDAVTTHDLMIVDKREHDFWEKLRKSKLLPDSKAFAYDTDLKAKLTELRDSTLMVFALSNVIWIILITTLASKSELNVLGTNPLGLCFLVIFGFILVIQFLCMIFHRGSTLMHNIARAPLMLGRPS
XP_045184959.2_uncharacterized_protein_LOC123542969_isoform_X1_Mercenaria_mercenaria   MIQNQKKIRHRPSVKVIVTKWISTVILGALLLACVTDSKISIIALSNKGVVEKQFVMLQLLAVIPNVINFIRGIWAFRQDLPWPRKKALIVGFFISLMESFGICMFVFNIPGITSAHNVILLMNCVFIVPLCSIIFTSFRNKWKCLFSLALVFELIGIGLTGYDPDKIWMVPVAILFLSISWTPGLLNFLLQTDIESEHERATWKLTIYMSFLKILFTFGISMMIFYVVDMSKL-NYKSGWNWSGTSSKEVYYFVANIATSVLGYMFGYIACTTCMQRWAFSVPLVLATPLSMVLLVVSCEGVLSDACKSSDMTLLLVAAGCLVLAQALSTGWLIFRSQSIVMLKEDQLFWVPMYNSALLEQWFMLMRRNEHNDECHEDPVKKAKRSKIIICTTMYREADYEMRQLLESIQGINLAQGDGGRHFESHVFFDGAVKDKNPTDFVLQLVSLVESTLGVKAETCSKTMTPYGMTLTWRLNTGMIFKIHLKDNFKVKNKKRWSQVMYMSYVLDFLMGQDDATDDESYILTTDADVRFTPDSVEALLDLMTRDHSVGAVCARTHPLGSGPLLWYQVFEYAIGHWFQKAAEHVLGSVLCSPGCFSVYRCKAIRDILPQYASNVEHAFDFLTKDMGEDRWFCTLMVQSGWRIEYCAASENSTHCPEDFDEFFKQRRRWVASTIANLMLLVKEWHIIAKLNHRVSFVFLIYQAILLFATLIGPSSVILVVSGGLKYGWNWGANSSLVIQLIICVGFTMTCLMTSSKTQLNVAKLLTFLYAVIMTAVVVGTAVQIASDFNGDPSAKGISDKIKFSTTTLYIGVMAAIFLLAGMLHLSEFVYLLHGVWYLLCLPAGYLILMIYSICNITDRSWGTREVKTHSVQQRSWQDTLKSSFKSFFFCCFTKPAEKTIAIQTETVHFRTSIYAKEDEDTDLDNDTISDVKDWLPSDMKNLARNFIDNGFENTMLISGMTEKELKDIGIKRKGMKKYLLEEIKKLPDYEIQAEVPENLEEWLKTVGLEQYKNTFIKEQIRTSKDMEVLKSFGRSEIEKELKIKKTGHIKRLMYAIRKLRNPTESEMRIMEVKKALMVPKAHQLKTLNGEEYEFWDNLRNLCLMPQSTAFGLEDDLKAKLGDLRNAWLMIFAVSNTLWLILIYTLADKGQLSVFGSNPIGLVVLVLFGLVLIIQFLAMIVHRVSTLTHFLGRAPYRVGDTY
XP_057290350.1_uncharacterized_protein_LOC130613049_Hydractinia_symbiolongicarpus      MVKTKENRDSQTSVCLALVKWIVTILMFLMTLSCLVASKMSIISIAIRCEAETAFVMITLLITIPQVISLLRAIRNFSKTELWPSKFSIFMGIIGAVLETFGLCFFTLVLISTDNFARAVLFMNGIFVFPILLQIITECRKRTFFLFLLSALSAISGFVFIMFEAIDRIIFPVSMICLSIAWSPKLFKKQIQPSANMHVNSARHRMMLISCSVKIILTFLIAFLLNYVFNVTTIDSFANGFKYFTKNKALMNTFFVQLSSSFLGYLLAWLACTMNLQKVCFVLPLLLATPVSVALSIFACHDLI-YNCENNKVWETIVIGVLFWLSQVLSLNFYFFKSQQFLMAREEILFWLPTYDGCLLEQHLLLNRKNEVTDERYINYHEIVKESHIYICTTMYHEADFEMEQLLQSLAKVDQARKECGRQFEAHVWLDDGARGEVVKWYALQLLSLVKDIMDIDPGKAFKLETPYGMQLKWLLPHGMPFIIHLKDKVKVKAKKRWSQVMYMSYILDFKQ--VKERDDLTYILATDADVQFTPNDVMALMDFMSRNPKVGAVCGRTHPMGSGPMVWYQIFDYAIGHWLLKVANHVFGSVLCSPGCFSVYRAKAIRDVLPLYASGVDCAMDFLMKDMGEDRWFCTLLVEAGWKLEYCATAVDSTYCPDNFDEFFKQRRRWGPSTLANSIVVLDKHKTIRENNDAISIFFIIYQAVLMISTIIGPSTVLLVIAGGLQYAFTVNLVVVLILLILTTLIFTLICLYCKPDTQLKAAKILTFGFAIIMSITIVGIILQTVDDIHNYVSPPTVRVPYIFTPATWYLLTIIGIFIVTAFLHGLEGLYLIHGIWYLLCLPSGYLLLTIYSVANLTDRSWGTREGKTQSQADMPFTEKLLKYLKYFCWCCIPPHMRDDDKKNEEEEEHGSFRFPGQDAPHQPRLHAASTVEEWLRREYQCYVENFKNAGYDNVAFIAGLKEKDLINIGIENRGHRKRLMILIESLPPEELFQEVPENVEEWLMKLGLEEYWPKFLANSYTEPRDLADIKYMTRDTISALFDINKEAHIKKLLMATSVLQYPTKAQTRIREARKAIMADPPKQLQTDNGEEFEFWEELRQICLLPEQAAFNQSGELVEKLGDLRDTCLMVLTVANVLWLTFMVTIMEQGDLAVLGTSFASVAFLFVYGLVLVFQFISLLWHRLETAVHFIARAPFKPGHFK
XP_052786371.1_uncharacterized_protein_LOC128221808_Mya_arenaria                       MIQMPKKKRHRPSKKVVLIKWISTFLLFVLILGFVNFSKISVISISNRGHAPGMFIMLQMMAVIPHIFNFIRGIMRFRKDIPWPSKRSMIAATVVCLLESVGIAIFIFKIPGINKPVISVLLMMCVFIAPIFYNLVISFLLREKFRFLMALLFEIGGCGLTGYKIEDYIMTPVAVLCLSISWTPGVQRYLLNLGESSLHTRPSWKLTIYMSFLKAILIYGISMILFHYDGITGISDYGKGWGQLNLSSSYWIFFFGNVIGSLFGYFTAYIACTTCMQKFGFSIPLTFSSPMAFALLYPLCDKIVASQCSTLERNIAIAALVLLVVAQLLSTGFILIRSNSVVMLKEDQLFWTPMYNSALLEQWLMLVRKNEYHDEGHQNPTEKAKRSKIIICTTMYREADYEMKQLLESIQGLNLAQAKGNRHFEAHVFFDGAVKDRNPTEFVLQLVSLVETVLGVKAEHCTKNSTPYGISLSWQLKKGMVFRIHLKDNVKVKNKKRWSQVMYMSYVLDFLLKQKNASEEDCFVLTTDADVRFTPDSVEALLDLMTRDNTVGAVCARTHPLGSGPLVWYQVFEYAIGHWFQKAAEHVIGSVLCSPGCFSVYRCRAIRDILPQYATNVEHAFDFLTKDMGEDRWFCTLLVQSGWRIEYCAASENSTHCPEDFDEFFKQRRRWVASTLANLMLLIKEWNIISKLNPRVSIIFLVYQAILLFATLIGPSSIILIVTGGLKYAWNIGVTTSVVLQVLVTVGYAATCLLTSSKTQLNVAKLLTFLYAVIMSAVMVGTAVQIAKDFSKDNDAVINKAAFPISTTTLYLGVMIGIFLITGILHLGEFVFLLHGAWFFLCIPAGYLILMIYSISNITDRSWGTREVKTHSVTNKSWQDTLTKGFTSFFFCCFKKPLTATSSTQTEAPQDPNEDFED--DDEDDIEDKVLKVEEWLPRETQELVKKFKEHGFENTIFISRMTEKELKDVGVKRTGLKRFLMENVKCLPSYEIQAFVPKDVEEWLDNIGLGIYKKNFKREQIKTSKDMEILKSFTRADIENDLKIKKIGHIKRLLYAISKLRNPTATERKIIDVRERLSKPTIHKLRSINRDEYDFWDNLRNICLLPQSTAYGLEEDLKAKLGDLRNAWLMVFAVSNALWMVLIYTLANQGELSVAGSNPVGLVVLVLFSFVLVIQFLAMILHRIGTLTHFLGRAPYSVSDKY
XP_052265047.1_uncharacterized_protein_LOC127867732_isoform_X3_Dreissena_polymorpha    MIEADRKDSHRPSVVVVIIKWFSTVLLFLLLLAFVNFSKVGSISLSHIQRAQGILVLLQIATIVPHVFSFLRGILTLRKDIPWPSRRSLIGGVVLSVVESVGTTLFVFCVPGLTGPGTTVLLMSGVFVLPVLYNALHSWMATAKFFFTVALAFELAGLGLAGYDSTRFGVMVTAVLCLSVAWIPAIQRRLLNTGSTRKLAPSTWKLTIVMSAVKAVCIFGFSILFYWMLPNASADDWVKGWGQMSLTKTDWVMFVGNIGGTFFGYFTAYIACTTRMQRFGFSVPLTLSTPLSYVTFYAMCARGDEANCTMYGDAFSVSALVLLVVAQTLSNGYLLFRSQFLAMLKEDQLFWTPMYTSGLLEQWLILSKKTEYHDEQHEDPVLKASRTKVIICTTMYREADYEMRQLLQSINGIHRAQTDGVRKFESHIFFDGAVKDVNPTDFVLQLISLAEEELGVTATFCTRTRTPYGLSVSWNLNSNMVFKIHLKDNIKVKNKKRWSQVMYMSYVLDFILKQEKCSEEECFILTTDADVRFNVNSVEALLDLMTRDPSVGAVCARTHPLGSGPLVWYQVFEYAIGHWFQKAAEHVIGSVLCSPGCFSVYRCSAIRDILPEYATNVEHAFDFLTKDMGEDRWFCTLMVQSGWRIEYCAAAENSTHCPEDFDEFFKQRRRWVASTLANLMLLVKEWSTISRLNPRVSAVFLLYQAVLLFATLIGPSSIILVVTGGLTYAWHINPTTTVILQLIVTVLYAVICLTTSSKTQLNTAKLLTFLYAIIMAAVMVGTAVQVAKDISKASDAALIHESFPISTTTLYLAIMVGIFLLTGMMHPSEFYCLLHGFWFFLCIPAGYLILMIYSICNITDQSWGTREVKEHSVAHRNWQDRLTAMFKEVFFCCFTRRETRSIESQTEAGVDARVSFSDTEDDDKINNEEGVKVEEWLTSDFESVVQKFKDNGFENTIFISKMTDKELKDMGIKSSGQKRYLMEKIKKLPDYDIVADVPKNVKSWLKKIGLEMYTTNFKQEHINSSKDMEILKSFSRKDIQTELKINKIGHIKRLMQAIAKLRNPTSGERKILEVRQRLKKSLLHKMREHQPEEEEFWQTLQNLCLLPQSTAYGLEEDLKRDLGELRNKWIVILAVFNTLWMVLIYTLADQGKLSVASSNPVGLVVLVVFSFVLFVQFIAMIIHRITTATHFLARAPYRFGAKY
XP_052265043.1_uncharacterized_protein_LOC127867732_isoform_X1_Dreissena_polymorpha    MIEADRKDSHRPSVVVVIIKWFSTVLLFLLLLAFVNFSKVGSISLSHIQRAQGILVLLQIATIVPHVFSFLRGILTLRKDIPWPSRRSLIGGVVLSVVESVGTTLFVFCVPGLTGPGTTVLLMSGVFVLPVLYNALHSWMATAKFFFTVALAFELAGLGLAGYDSTRFGVMVTAVLCLSVAWIPAIQRRLLNTGSTRKLAPSTWKLTIVMSAVKAVCIFGFSILFYWMLPNASADDWVKGWGQMSLTKTDWVMFVGNIGGTFFGYFTAYIACTTRMQRFGFSVPLTLSTPLSYVTFYAMCARGDEANCTMYGDAFSVSALVLLVVAQTLSNGYLLFRSQFLAMLKEDQLFWTPMYTSGLLEQWLILSKKTEYHDEQHEDPVLKASRTKVIICTTMYREADYEMRQLLQSINGIHRAQTDGVRKFESHIFFDGAVKDVNPTDFVLQLISLAEEELGVTATFCTRTRTPYGLSVSWNLNSNMVFKIHLKDNIKVKNKKRWSQVMYMSYVLDFILKQEKCSEEECFILTTDADVRFNVNSVEALLDLMTRDPSVGAVCARTHPLGSGPLVWYQVFEYAIGHWFQKAAEHVIGSVLCSPGCFSVYRCSAIRDILPEYATNVEHAFDFLTKDMGEDRWFCTLMVQSGWRIEYCAAAENSTHCPEDFDEFFKQRRRWVASTLANLMLLVKEWSTISRLNPRVSAVFLLYQAVLLFATLIGPSSIILVVTGGLTYAWHINPTTTVILQLIVTVLYAVICLTTSSKTQLNTAKLLTFLYAIIMAAVMVGTAVQVAKDISKASDAALIHESFPISTTTLYLAIMVGIFLLTGMMHPSEFYCLLHGFWFFLCIPAGYLILMIYSICNITDQSWGTREVKEHSVAHRNWQDRLTAMFKEVFFCCFTRRETRSIESQTEAGVDARVSFSDTEDDDKINNEEGVKVEEWLTSDFESVVQKFKDNGFENTIFISKMTDKELKDMGIKSSGQKRYLMEKIKKLPDYDIVADVPKNVKSWLKKIGLEMYTTNFKQEHINSSKDMEILKSFSRKDIQTELKINKIGHIKRLMQAIAKLRNPTSGERKILEVRQRLKKSLLHKMREHQPEEEEFWQTLQNLCLLPQSTAYGLEEDLKRDLGELRNKWIVILAVFNTLWMVLIYTLADQGKLSVASSNPVGLVVLVVFSFVLFVQFIAMIIHRITTATHFLARAPYRFGAKY
XP_052265046.1_uncharacterized_protein_LOC127867732_isoform_X2_Dreissena_polymorpha    MIEADRKDSHRPSVVVVIIKWFSTVLLFLLLLAFVNFSKVGSISLSHIQRAQGILVLLQIATIVPHVFSFLRGILTLRKDIPWPSRRSLIGGVVLSVVESVGTTLFVFCVPGLTGPGTTVLLMSGVFVLPVLYNALHSWMATAKFFFTVALAFELAGLGLAGYDSTRFGVMVTAVLCLSVAWIPAIQRRLLNTGSTRKLAPSTWKLTIVMSAVKAVCIFGFSILFYWMLPNASADDWVKGWGQMSLTKTDWVMFVGNIGGTFFGYFTAYIACTTRMQRFGFSVPLTLSTPLSYVTFYAMCAR--EANCTMYGDAFSVSALVLLVVAQTLSNGYLLFRSQFLAMLKEDQLFWTPMYTSGLLEQWLILSKKTEYHDEQHEDPVLKASRTKVIICTTMYREADYEMRQLLQSINGIHRAQTDGVRKFESHIFFDGAVKDVNPTDFVLQLISLAEEELGVTATFCTRTRTPYGLSVSWNLNSNMVFKIHLKDNIKVKNKKRWSQVMYMSYVLDFILKQEKCSEEECFILTTDADVRFNVNSVEALLDLMTRDPSVGAVCARTHPLGSGPLVWYQVFEYAIGHWFQKAAEHVIGSVLCSPGCFSVYRCSAIRDILPEYATNVEHAFDFLTKDMGEDRWFCTLMVQSGWRIEYCAAAENSTHCPEDFDEFFKQRRRWVASTLANLMLLVKEWSTISRLNPRVSAVFLLYQAVLLFATLIGPSSIILVVTGGLTYAWHINPTTTVILQLIVTVLYAVICLTTSSKTQLNTAKLLTFLYAIIMAAVMVGTAVQVAKDISKASDAALIHESFPISTTTLYLAIMVGIFLLTGMMHPSEFYCLLHGFWFFLCIPAGYLILMIYSICNITDQSWGTREVKEHSVAHRNWQDRLTAMFKEVFFCCFTRRETRSIESQTEAGVDARVSFSDTEDDDKINNEEGVKVEEWLTSDFESVVQKFKDNGFENTIFISKMTDKELKDMGIKSSGQKRYLMEKIKKLPDYDIVADVPKNVKSWLKKIGLEMYTTNFKQEHINSSKDMEILKSFSRKDIQTELKINKIGHIKRLMQAIAKLRNPTSGERKILEVRQRLKKSLLHKMREHQPEEEEFWQTLQNLCLLPQSTAYGLEEDLKRDLGELRNKWIVILAVFNTLWMVLIYTLADQGKLSVASSNPVGLVVLVVFSFVLFVQFIAMIIHRITTATHFLARAPYRFGAKY
KAK6184985.1_hypothetical_protein_SNE40_007319_Patella_caerulea                        MVQGKRKTSKGYLCIVPVIKVFATMVIGLLVLFCIAVSKFSILSLTLNIENTSRFIALYFIFLCPYVFNLLRALWVLRKDMPWPSLRSILLALCSSILECWGLCIFTYKILGQFTLTTNLLLMNTVYVLPFILSYNRNKTRLNKCSHIVLSLCALAGTVCILTNNQSFWHVIVAIVTLTIAWSPFVKQELSKTQAKITDSPTFWKMGIIINSFNVIFITLFSFVFYYVFTETMYNEFREAWQL--PWNDVGHNLVLNLSTSLIGYGLAFMALHVCMQKGAFILPVLLFYLLSPILLMLSCKFFFDARCYNDQLPLLIISTVFLFMAIVLYSVQLL--SKDIVLQKESKLFWTPTYNGMLLDQCLMLNKRNVE-----ENSEDIVNKTRVYICTTMYRETAEEMKILLESMYRVNLSQMEGSRFFESHIIFDGGIRNRSLTSFALQLIGLLEPTLGISPADGTKVITPYGMKLSWRLPQSMALSLHLKDNLKVKNKKRWSQVMYMSFVLDFLMGD--AVDEECFILTTDADVKFTPDSVEALLDLMLRDKSVGAVCARTHPMGSGPVVWYQIFDYAIGHWFQKAAEHVLGSVLCAPGCFSVYRCTSLKDVLPEYATTVEHADDFLTKDMGEDRWLCTLLVQSGWRIEYCAAAENSTNCPSDFDEFYKQRRRWIASTIANLMLILRKWYLITSFNHRVSILFIIYQGALLLSTLIGPSTIVLLVSGGLAYSWNTDVVTSMVLQLLTSIVFVGICLKATSTVQLQAAKVLTFVYAVIMTAVFVGTLEQIVQDLNNFREPVSISVDIPVSVTTIYLGSLIAIFVITALVHLQEFTCLLHGLWYLLCLPSGYVILNLYSICNLTDRSWGTREEKSKSVFKEPWYTTLSSILRQICFCCDRNKTQENIGSEGRTRTTTSFQESGDSDENRENTEEALSVESWLPPDLSKYLHLFKKHGYDNTLFISGMSSKELESMGIKSKSHIHYLSEHIKRLPLFEIEFEVPTNVGLWLEKIGLDMYKENFKRNQIRKPYELQILKTYSRKECIKELSISKDGHIKRLMYAISKLRNPTEAERQANEVKAYIEMTPIHLLKESNVGENMFWKSLIDQCLTPGQEAFSIEVELKDALNNLRSLWLMVLAVTNTLWLILISTMASKIDLVVVGANPIGLAFLVIFGIIFVIQFLSMWVHRFQTLTHFLARAPYKCGSPY
XP_052083986.1_uncharacterized_protein_LOC127721292_isoform_X1_Mytilus_californianus   MASGLQSDLENPSKYVVVTKWLATIVFGVLLLVCLVSSKLSAIGIAAKKNCSTSFILLLLILVIPNVLTCLRFTWNYRKDRKWPTKLKIFYCICLSLIESFGLCLFALKVLKIKKSATVVLLMDGVYIGHSVVTFVN-RSRFQSIKFAVSTIMVVAGCGITIFESKDLWHIFVSILCLSIAWLPWLRKKIVSVDQIESKEKYTHKLMIISSGTKTVSMFLFAFLIQSVFDGWSVKEWSEGWDLLGTNGRQTYFFMINIITSILGYAVGLYVLRTQMGKGGFAVPLLLSTPITFGMLYILCSGLYNNICHTENLEFLLPALLLVCIGQCLSTGYYVYKSSTIVLQKEVKLFWMPMYNSILPDQWMLLDRRTQLMDDTQEQQEEQIKKTKVYICTTMYRETRDEMKQLLESISLINAAKQFGTRHFESHIIFDGGIKGNVIGDKALQLLSLVPEVLKTDVDTCTKADFPYGLRLSWRLPGPMTFVIHLKDNRKVKNKKRWSQIMYMSYILDFLVKEANVDDETAFILTTDADVKFTPDSVEALLDLMTRDTSVGAVCARTHPLGEGPLYWYQQFEYAIGHWFQKAAEHVLGSVLCAPGCFSVYRVRALRDIIPTYASNVEKGLEFLTKDMGEDRWLCTLMVQSGWRIDYCAASCNYTNCPTEFDEFYTQRRRWIGSTIANLYLLLKEAKIVRKLNQGISIWFLVYQAALLVSTVLGPSTVMLIISGGLAYAWGLEVITTVIIQFILIVLYGIICIKTSQKTQLLTAKILTFAYALVMMAVVVGTAEQIVENLANINNKAYISKDFPISITTVYFGCLVGLFLVTGICHLDEFTCLFQGIWFLLCLPSGYIMLIIYSVVNITDRSWGTREEKQENTKTSTWYEYIGAILRQIFFCCDKRHDQPPTSIETSDIPESREDLLNQDY-TYGDEDEIIKVDDWFQPGLTEYVALFKKHGYDDTSFIASMTETDLKRIGIKKKTQRTMLENRIKDLPDFLIEAAVPDNVDTWLKDIGLHQYKSAFTKCHIKKTKDLEQLKTFEKKDIENELGITKAAHVRRLQEAIKYLRTPTKEELLHAEIKQRLDNAIKHDIQKINSTEYEFWKLLTETHLKPTSEAFSLLGQLKIKLEELRNTWLMILLAVNSLWLVLISTLASKINLLVLGSNPVGLVFLLIFGVLLLVQFFCMLFHRLSTLAHFLARAPYRFGHAY
CAG2241376.1_CHS1_Mytilus_edulis                                                       -ASGLQSDLENPSKYVVVTKWVATIIFGVLLLVCLVSSKLSAIGIAAKKDCSTSFILLLLLLVIPNVLTCLRFTWNYRKDRKWPSKLKIFYCVCLSLIESFGMCLFAFKVLKINKSATVVLLMDGVFIGHSIVTFINSRSRSQPIKFAVSTIMIVAGCVLTIFETKDLWHIFVSILCLSTAWLPWVRKKIVSVDQIESKEKYTHKLMIISSGTKTISTFLFAFLIQSMFDGWSVKEWSEGWDLLGTNGRQTYFFMINIITSILGYAVGLYVLRTQMGKGGFAVPLLLSTPVTFGMLYILCSGLYNNICHTENLEFLLPALLLVCIGQCLSIGYYVYKSSTIVLQKEVKLFWMPMYNSFLPDQWMLLDRRTQLMDDTQEQQEEQIKKTKVYICTTMYRETRDEMKQLLESISLINAAKQYGTRHFESHIIFDGGIKGNVIGDKALQLLSLVPEVLKTDVDTCTKADFPYGLRLSWRLPGPMTFVIHLKDNRKVKNKKRWSQIMYMSYILDFLVKETNVDDETAFILTTDADVKFTPDSVEALLDLMTRDTSVGAVCARTHPLGEGPLYWYQQFEYAIGHWFQKAAEHVLGSVLCAPGCFSVYRVRALRDIIPTYASNVEKGLEFLTKDMGEDRWLCTLMVQSGWRIDYCAASCNYTNCPTEFDEFYTQRRRWIGSTIANLYLLLKEAKIVRKLNQGISIWFLVYQAALLVSTVLGPSTVMLIISGGLAYAWGLEVITTVIVQFILIVLYGIICIKTSQKTQLLTAKILTFAYALVMMAVVVGTAEQIVENLANINNKPYISKDFPISITTVYFGCLVGLFFVTGLCHLDEFTCLFQGLWFLLCLPSGYIMLIIYSVVNITDRSWGTREEKQENTKASSWYEYLGAILRQIFFCCDKRHDQPPTNIETSDIPESREDHLNQDYIKYGDEDEIIKVEDWFQPGLTEYVALFKKHGYDDTSFIASMTETDLKRIGIKKKTQRTMLENRIKDLPDFLIEAAVPDNVDTWLKDIGLHQYKSAFTKCHIKKTKDLEQLKTFEKKDIENELGITKAAHVRRLQEAIKYLRTPTKEELLHAEIKQRLDNAIKHDIQKINSTEYEFWKLLTDTHLKPTSEAFSLLGQLKIKLEELRNTWLMILLTVNSLWLMLISTLASKINLLVLGS----LVFLLIFGVLLLVQFFCMLFHRLSTLAHFLARAPYRFGHGY
XP_028515089.1_uncharacterized_protein_LOC110239996_Exaiptasia_diaphana                MVDLKVTKDPRPSVWLSFFKCLFGIILSFMVLTSVIASKLSLISIGTFHSKETTFTMMVLILMIPQFMSLIRACWRCSEFHPWPTNVAILWAVFSALLEVFGLSFFTVVVVLKLSAAHCVVIMNCLFLFPIIFRFSKIKQLKPFLLLILSLLLEIAGIGLLSFNLQEAVGIPISLLLVSLAWSKQLQTRQVEPRKIFPKATARDKSTIISSIVKLVATPFVSALFCYVFDVADLANLNNGFLRFDVAHTAFPHFMAQILTSIVGSVLGWLACAMCMQRLAFFLPMLLATPLSLILISILCCTSAPLKCLDTHDNHIFPMAFCLWLAQVLSTGMYLWKGQTFIMAKESSLFWLPVYNNAFLEQSLLLNRKNQATDDSKIIRADVVKKSRVYICTTMYHENKTEMEQLLRSLHDIDTARLKSERNFESHIFFDGAVKGNVLNDFVLQLIALVPKTLGVKIEDCKKIKTPYGMQLKWELPGGMPFYIHLKDNFKVKNKKRWSQAMYMSYVLDYKKASMEGDDNITYILATDADVRFTHESVEALLDLMMRDQKVGAVCGRTHPLGSGPVVWYQVFDYAIGHWFQKVANHVLGSVLCSPGCFSVYRARAIRDVLPIYASPVETSIDFLTKDMGEDRWMCTLMVQSGWRLEYCAAAEDSTFCPDTFDEFFNQRRRWIPSTLVNLIQLIREWKFTVENNDKISIFFILYQALLVVSTLISPATVILVITGALKYSKTDNDVAILILLCVVTFGFALICLYTKQSFQLKVAKVLTIMFALLMTAVTVGMAAQIAIDLSKRSQCDACTDGFPADLSSLYLAGLVGIYFAAALVHPSEAFCLVHGIWYLFCLPSGYLLLIVYSLANITDRSWGTREAKNTFVDDKNWYKVFWKELRHLCFCCQPEQKPFIVEQPGECRP----------SSHNSDSESQMPIEKWL-ADFDSYKNNFIDNGYDDVSFLIGMTDDDLRSIGIERSGDRSQILDEIKNIPFPPVDTDVPENLKEWLHKLGLGRYWTHFEKNGYKKPRMLERLKDMKVESLKEDLNVLKLGHLNKMIKAITNMRYATSAQREIHQTRKIVDKVNPIEI----GKELRFWEMLRSRCLLPESAVFGSMTELKEKLEDLRDSFLTVFAIANVMWIIVIITLDKQAELKVKGTNAIGLVFLFVFGLVIVIQFLTMIFHRLSTLCHLLARALWKRGRSQ
XP_063437912.1_uncharacterized_protein_LOC134718963_Mytilus_trossulus                  MASGLQSDLENPSKYVVVTKWVATIIFGVLLLVCLVSSKLSAIGIATKKDCSTSFILLLLLLVIPNVLTCLRFTWNYRKDRKWPSKLKIFYCVCLSLIESFGMCLFAFKVLKISKSATVVLLMDGVYIGHSIVTFINNRSRSNPIKFAVSTIMIVAGCGLTIFETKDLWHIFVSILCLSTAWLPWVRKKIVSVDQIESKEKYTHKLMIISSGTKTISTFLFAFLIQSMFDGWSVKEWSEGWDLLGTNGRQTYFFMINIITSILGYAVGLYVLRTQMGKGGFAVPLLLSTPVTFGMLYVLCSGLYNNICHTENLEFLLPALLLVCIGQCLSTGYYVYKSSTIVLQKEVKLFWMPMYNSFLPDQWMLLDRRTQLMDDTQEQQEEQIKKTKVYICTTMYRETRDEMKQLLESISLINAAKQYGTRHFESHIIFDGGIKGNVIGDKALQLLSLVPEVLKTDVDTCTKADFPYGLRLSWRLPGPMTFVIHLKDNRKVKNKKRWSQIMYMSYILDFLVKEANVDDETAFILTTDADVKFTPDSVEALLDLMTRDTSVGAVCARTHPLGEGPLYWYQQFEYAIGHWFQKAAEHVLGSVLCAPGCFSVYRVRALRDIIPTYASNVEKGLEFLTKDMGEDRWLCTLMVQSGWRIDYCAASCNYTNCPTEFDEFYTQRRRWIGSTIANLYLLLKEAKIVRKLNQGISIWFLVYQAALLVSTVLGPSTVMLIISGGLAYAWGLEVITTVIVQFILVVLYGIICIKTSQKTQLLTAKILTFAYALVMMAVVVGTAEQIVENLANINNKPYISKDFPISITTVYFGCLVGLFFVTGICHLDEFTCLFQGLWFLLCLPSGYIMLIIYSVVNITDRSWGTREEKQENTKASSWYEYLGAILRQIFFCCDKRHDQPPTSIETSDIPESREDLLNQDY-TYGDEDEIIKVEDWFQPGLTEYVALFKKHGYDDTSFIASMTETDLKRIGIKKKTQRTMLENRIKDLPDFLIEAAVPDNVDTWLKDIGLHQYKSAFTKCHIKKTKDLEQLKTFEKKDIENELGITKAAHVRRLQEAIKYLRTPTKEELLHAEIKQRLDNAIKHDIQKINSTEYEFWKLLTDTHLKPTSEAFSLLGQLKIKLEELRNTWLMILLAVNSLWLVLISTLASKINLLVLGSNPVGLVFLLIFGILLLVQFFCMLFHRLSTLAHFLARAPYRFGHGY
XP_052242756.1_uncharacterized_protein_LOC127852809_isoform_X2_Dreissena_polymorpha    MIEADRKDSHRPSVFVVIIKWFSTALIFLILLAFVNFSKIGAISLSHMQRAHGILVLLQIATIVPHVFSFLRGILTLRKDIPWPSRRSLIGGVALSLVESVGTTLFVFCVPGLTGPGTTVLLMSGVFVLPVLYNALHSWMETAKFFFTVAIAFELAGFGLAGYDSTSFGVMVTAVLCLSVAWIPAIQCRLLNTGSNRKLAPSTWKLTIVMSAVKAVCIFGFSILFYEVLPNASADDWVKGWGQMSLTKTDWVMFVGNIGGTFFGYFTAYFACTTRMQRFGFSVPLTLSTPLSYVTFYAMCPRGVEANCTMYGDAFSVSALVLLVVAQTLSNGYLLFGSQFLAMLKEDQLFWTPMYTSGLLEQWLMLSKKTEYHDEQHEDPVLKASRTKVIICTTMYREADYEMRQLLQSINGIHRAQTDGVWKFESHIFFDGAVKDVNLTDFVLQLISLAEEELGVKAQFCTRTSTPYGLSISWNLNNDMVFKIHLKDNIKVKNKKRWSQVMYMSYVLDFILKQEECSEEECFILTTDADVRFNVNSVEALLDLMTRDPSVGAVCARTRPLGSGPLVWYQVFEYAIGHLFQKAAEHVIGSVLCSPGCFSVYRCSAIRDILPEYATNVERAFDFLIKDMGEDMWFCTLMVQSGWRIEYCAAAENSTHCPEDFDKFFKQRRRWVASTLANLMLLVKEWSTISRLNPRVSVVFLLYQAVLLFATLIGPSSIILVVTGGLTYAWNVNSTTTVILQLIVTVLYAVICLTTSSKTQLNTAKLLTFVYAIIMAAVMVGTAVQVAKDISKASDAALIHPSFPISPTTLYLAIIVGIFLLTGMMHPSEFCCLLHGFWFFLCIPAGYLILMIYSICNITDQSWGTREVEEHSVAHRNWQDRLTAMFKEVFFCCFTRRETRSVESQTEAGVDARKSFSDTEDDDKINNEEGVKVEEWLTPDFDIVVQKFKEYGFENTIFISKMTDNELTDMGIKRSGQKRYLMEKIKTLPDYEIVADVPKDVKSWLTKIGLEMYTTNFKQEHINSSKDIEILKSFSRKDIETELKITKLGHIKRLMQAIAKLRNPTSGERKILEVGQRLKKSVLHKMREHQPEEEEFWQTLQNLCLLPQSTAYGLEEDLKRDLRELRNKWIFILAVFNTLWMVLIYTLSDQGKLSVASSNPVGLVVLVVFSFVLFIQFIAMIIHRITTATHFLARAP-------
XP_050397200.1_uncharacterized_protein_LOC126815549_Patella_vulgata                    MVQGKRKTSKRYLCIVPMVKVFSTMVIGFLVLSCIAVSKFSILNLTLNIKNTSRFIALYFIFLCPYVFNLLRALWVLRKDMPWPSLRSILLAFFTSILECCGLCIFTYKILGQFTLTTNLLLMNTVYVLPFILSYNRNKIRLNKCSHIVLSLCALAGSVCILKNNQSFWHVIVAIVTLTVAWSPFLKQELSKNQTNITDSPTFWKMGIIINAFNVIFITLFSFVFYYAFTETMYNEFLEAWQL--PWNDVAQNLVLNLSTSLIGYGLAFMALHVCMQKGAFILPVLLFYLLSPILLMLSCKILFDVRCYNDQLPLLIISTVLLFTAIALYS-VNIFSKEDIVLQKESKLFWTPTYNGMLLDQCLMLNKRNVE-----ENSEDIVNNTRVYICTTMYRETAEEMKILLESIYRVNLSQMEGSRFFESHIIFDGGIINRSLTSFALQLIGLLEPTLGISPADGTKVITPYGMKLSWRLPQSMALSLHLKDNLKVKNKKRWSQVMYMSFVLDFLMGD--AEDEECFILTTDADVKFTPDSVEALLDLMLRDKTVGAVCARTHPMGSGPVVWYQIFDYAIGHWFQKAAEHVLGSVLCAPGCFSVYRCTSLKDVLPEYATTVEHADDFLTKDMGEDRWLCTLLVQSGWRIEYCAAAENSTNCPSDFDEFYKQRRRWIASTIANLMLILRKWYLITSFNHRVSILFIIYQGALLLSTLIGPSTIILLVSGGLAYSWNTDVVTSMVLQLLTSVVFVGICLKATSTVQLQAAKVLTFAYAVIMTAVFVGTLEQIAQDLNNFREPVSISVDIPVSVTTIYLGSLIAIFMITALVHLQEFTCLLHGLWYLLCLPSGYVILNLYSICNLTDRSWGTREEKSQSVVREPWYTTLASILRQICFCCDRNKKQGNIGSDGRARTTTSLQESGGLDENQENTEEALPIESWLTPDLSKYLDLFKKHGYDNTLFISGMSSKELESMGIKSKSHIHYIAEQIKRLPLFEIEYEVPTNVGLWLEKIGLDMYKENFKRNQIRKPYELQILKTYSRKECMKELSICKDGHIKRLMYAISKLRNPTEAERQANEVKAYIEMTPIHLLKESNVGENIFWKSLIDQCLTPGQEAFSIEVELKDALNNLRSLWLMVLAVTNTLWLILISTMASKVDLTVVGANPIGLAFVVIFGIIFVIQFLSMWVHRFQTLTHFLARAPYKCGSPY
CAC5426141.1_CHS1_Mytilus_coruscus                                                     -ASGIQSDLENPSKYVVVTKWLATIVFGVLLLVCLVSSKLSAIGIAAKKNCSTSFILLLLILVIPNVLTCLRFTWNYRKDRKWPTKLKIFYCICLSLIESFGLCLFALKVLKINKSATVVLLMDGVYIGHSVVIFINSRSRFQSIKFAVSTIMVVAGCGITIFESKDLWHIFVSILCLSTAWLPWLRKKIVSVVQIESKEKYTHKLMIISSVTKTVSTFLFAFLIQSVFDGWSVKEWSEGWDLFGTNGRQTYFFMINIITSILGYAVGLYVLRTQMGKGGFAVPLLLSTPVTFGMLYILCSGLYNNICHTENLEFLLPALFLVCIGQCLSTGYYVYKSSTIVLQKEVKLFWMPMYNSILPDQWMLLDRRTQLMDDTQEQQEEQIKKTKVYICTTMYRETRDEMKQLLESISLINAAKQFGTRHFESHIIFDGGIKGNVIGDKALQLLSLVPEVLKTDVDTCTKADFPYGLRLSWRLPDPMTFVIHLKDNRKVKNKKRWSQIMYMSYILDFLVKEAKVDDETAFILTTDADVKFTPDSVEALLDLMTRDTSVGAVCARTHPLGEGPLYWYQQFEYAIGHWFQKAAEHVLGSVLCAPGCFSVYRVRALRDIIPTYASNVEKGLEFLTKDMGEDRWLCTLMVQSGWRIDYCAASCNYTNCPTEFDEFYTQRRRWIGSTIANLYLLLKEAKIVRKLNQGISIWFLVYQAALLVSTVLGPSTVMLIISGGLAYAWGLEVITTVIIQFILIVLYGIICIKTSQKTQLLTAKILTFAYALVMMAVVVGTAEQIVENLANINNKPYISKDFPISITTVYFGCLVGLFLVTGICHLDEFTCLFQGIWFLLCLPSGYIMLIIYSVVNITDRSWGTREEKQENTKTSTWYEYIGAILRQIFFCCDKRHDKPPTSIETSDIPESREDLLNQDY-TYGDEDEIIKVDDWFQPGLIEYAALFKKHGYDDTSFIASMTETDLKRIGIKKKTQRTMLENRIKDLPDFLIEAAVPDNVDTWLKDIGLHQYKSAFTKCHIKKTKDLEQLKTFEKKDIENELGITKAAHVRRLQEAIKYLRTPTKEELLHAEIKQRLDNAIKHDIQKINATEYEFWKLLTETHLKPTSEAFSLLGQLKIKLEELRNTWLMILLAVNSLWLVLISTLASKINLLVLGSNPVGLVFLLIFGVLLLVQFFCMLFHRLSTLAHFLARAPYRFGHAY
XP_052786209.1_LOW_QUALITY_PROTEIN                                                     MVEMPNKKRHRPSKKVVLIKWITTLLLFVLILGFVNFSKISFISIANRGHAPGMFIMLQI-----------------------------VAATVVCLLESVGITFFIFKIPGITKPVVVVLLMMCVFIAPIFYNLVISFLLKDKFRFFTALVFEIGGCGLTGYKVEDYLIAPVAVLFLSISWTPGVQRYLLKLDESSLHIRPSWKLTIYMSFLKAITIYGISMILFQYGGITGISDYVKGWSQLNLSLSYWIFFLGNVIGSLFGYFTAYIACTTCMQKFGFSIPLIFSSPMAFALLFPLCEMIV-----TAGKTFAIAAMVLLVAAQLLSTGYILIRSQSVVMLKENQLFWTPMYNSALLEQWLMLVRKNEYHDEGHQNPTEKAKRSKIYVCTTMYREADYEMRQLLESIQGLNHAQAKGNRHFEAHVFFDGAVKNRHPTKFVLQLVSLVETVLGVGTELCTKMSTPYGILLSWTLKKGMVFCIHLKDNVKVKNKKRWSQVMYMSYVLDFQLKQNNASEEDCFILTTDADVRFTPDSVEALLDLMIRDNTVGAVCARTHPLGSGPLVWYQVFEYAIGHWFQKAAEHVIGSVLCSPGCFSVYRCRAIRDILPKYATNVEQAFEFLTKDMGEDRWFCTLLVQSGWRIEYCAASENSTHCPEDFDEFFKQRRRWVASTLANLMLLIKEWSIISKLNPRVSIIFLVYQAILLFATLIGPSSIILVVTGGLKYAWNIGVTTSVVLQVLVTLGYVATCLLTSSKTQLNVAKLLTFLYAVIMSAGIVGTAVQVAKDFSKDTDAGILSSSFAISTTTLYLGVMVGIFLITGILHLGEFVFLLHGVWFFLCIPGGYLILMIYSISNITDRTWGTREDKTHSFVNKRWQDTLTKAFKSFLFLTTKTPITATSGTQTELQQDLNADF----DDVDDTEDKVLTVEEWLPSENQELVKRFKEHGFENTIFISKMTEREIRDLGVKSAGLTSNLMQNIKRLPDYEIQAFVPKSVEEWLDNIGLGIYMENFIREHIRTSKDMEILKSFSRADIETHLKIKKIGHIKRLLYAISKLRNPTQTERKIIEVRERLNKQLLQKMDRINCDEFKFWDDLKNFCLLPQSTAYGLEEDLKVKLGDLRNAWLMVFAVSNTLWMVLIFTLANQGQLSVAGSNPVGLVVLVLFSFVLLIQFLAMILHRIGTMTHFLGRAPYRVGDKY
XP_052242755.1_uncharacterized_protein_LOC127852809_isoform_X1_Dreissena_polymorpha    MIEADRKDSHRPSVCVVIIKWFSTVLLFLLLLAFVNFSKIGAISLSHMQRAHGILVLLQIATIVPHVFSFLRGILTLRKDIPWPSRRSLIGGVALSVVESVGTTLFVFCVPGLTGPGTTVLLMSGVFVLPVLYNALHSWMETAKFFFTVALAFELAGLCLAGYDSTSFGVMVIAVLCLSVAWIPAIQCRLLNTGSNRKLAPSTWKLTIVMSAVKAVCIFGFSILFYEVLPNASADDWVKGWGQMSLTKTDWVMFVGNIGGTFFGYFTAYFACTTRMQRFGFSVPLTLSTPLSYVTFYAMCPRGVEANCTMYGDAFSVSALVLLVVAQTLSNGYLLFGSQFLAMLKEDQLFWTPMYTSGLLEQWLMLSKKTEYHDEQHEDPVLKASRTKVIICTTMYREADYEMRQLLQSINGIHRAQTDGVRKFESHIFFDGAVKDVNPTDFVLQLISLAEEELGVKAQFCTRTRTPYGLSISWNLNNDMFFKIHLKDNIKVKNKKRWSQVMYMSYVLDFILKQEKCSEEECFILITDADVRFNVNSVEALLDLMTRDPSVGAVCARTHPLGSGPLGWYQVFEYAIGHWFQKAAEHVIGSVLCSPGCFSVYRCSAIRDILPEYATNVEHAFDFLTKDMGEDRWFCTLMVQSGWRIEYCAAAENSTHCPEDFDEFFKQRRRWVASTLANLMLLVKEWSTISRLNARVSVVFLLYQAALLFATLIGPSSIILVVTGGLTYAWNVNPTSTVILQLIVTVLYAVMCLTTSSKTQLNTAKLLTFVYAIIMAAVMVGTAVQVAKDISKASDAALIHPSFPISTTTLYLAILVGIFLLTGMMHPSEFYCLLHGFWFFLCIPAGYLILMIYSICNITDQSWGTREVKEHSVAHRNWQDRLTAMFKEVFFCCFTRRETRSVESQTEAGVDARESFSDTEDDDKINNEEGVKVEEWLTSDFDSVVQKFKENGFENTIFISKMTDEELKDMGIKRSGQKRYLMEKIKKLPDYEIVADVPKDVKSWLTKIGLIMYKTNFKQEHIKSSKDMEILKSFSRKDIETELKITKIGHIKRLMQAIAKLRNPTSVERKILEVGQRLKKSVLHKMREHQPEEEEFWQTLQNLCLLPQSTAYGLEEDLKRDLGELRNKWIVILAVFNTLWMVLIYTLADQGKLSVASSNPVGLVVLVVFSFVLFIQFIAMIIHRITTATHFLARAPYRFGAKY
XP_058963450.1_uncharacterized_protein_LOC131790282_isoform_X1_Pocillopora_verrucosa   MVQRKAKLGQFFNGFICILKWISAVLIFLAVLFCIVTSKLCLLVLGHQANKQALVMMLVLALVIPQAASLLYAIWTRRKSRPWPTKQGFIIILVSGALEAISLNYIAVVMVTVVNTDVIVLLMCSLSVAPAIWQAFKSRSQLDVIKFSAAAISAITGIVMLSIDLSGQIGIPVSFFLLSIAWSPKLRKLQIRSKQPVKIKTARGKAAIVSSFWKLFLTPLIAMTFAKSYDIVELDSIYDTFKAMTTMNPSTTYFMLHIFASFFGYHFGWLSCSLCMQRIGYALPLTLATPITLLVMQVICEISTPLPSASTDLGYILGAGFLLWFSQFIATTYYTWKSQGQIMAKASDLLWIPSYNGVCLEQYLLLNRRNQSCDEEHNKHNELSNNIHVFICTTMYHEADYEMEQLLRSIHDVDINRTKSGRHFESHVFFDGCIRANVLNSYVLQLVSLVEKTLVVSLTDCIKMKTPYGMQLRWKLQGGMDFTIHLKDNAKVKNKKRWSQVMYMSYVLDFRQELLRVEDDQCFILTTDADVKFTHWSVEALIDQITEDPKTGAVCARTHPLGDGPVVWYQIFDYAIGHWFQKVANHMLGSVLCSPGCFSLYRCQAVRDVLPTYSTGVDHAFEFLTKDMGEDRWMCTLMIQRGWRLTYCAAAEDSTYCPESFDEFYKQRRRWTPSTLANLVLLVSEWKRTLKNNEHISFLFILYQTFLVCSTVIGPSTVILVIVGGMVFSGAINEITTVALLSLLVLAYILVCLFASQNVQLKAAKILTFVFAVIMCIVIIGVAVQISNELKERRAEPILEHYLPAGVSTLYLAGLSSIFLASALLHPKEFTCLLHGIWYILCLPSGYLLLTIYSLCNLTDRSWGTREGKSTSSDGDDWYRPFWNCLKRVCKCCQ-QEESVELSNSSSKLTVDSSEYQLEILEKVSHSDPNSPVEDWIPNDLKDYAPNFRKNGYEKAKFIAGMTDQDLERIGIQNIGHRQKLMRDIKNIPRIDIEENIPENVEVWLQEHGLEEYWPLFRSNGYAEPSDLVDLKKMSKEKLKETLLIRKPGHLNRLKSLINKLQYPNRGQMKIRRTRNELDRLPLKFLDVDNGDEYNFWNGLRQECLIPEMSAFDQTSELKGKLVELRNTTLLVFGVSNALWMIIILALVRHKDLKILGVDIIGLGFLTIYGGIFAIQFLALLCHRFKTLIHILARAPWKMNSTK
XP_058963451.1_uncharacterized_protein_LOC131790282_isoform_X2_Pocillopora_verrucosa   MVQRKAKLGQFFNGFICILKWISAVLIFLAVLFCIVTSKLCLLVLGHQANKQALVMMLVLALVIPQAASLLYAIWTRRKSRPWPTKQGFIIILVSGALEAISLNYIAVVMVTVVNTDVIVLLMCSLSVAPAIWQAFKSRSQLDVIKFSAAAISAITGIVMLSIDLSGQIGIPVSFFLLSIAWSPKLRKLQIRSKQPVKIKTARGKAAIVSSFWKLFLTPLIAMTFAKSYDIVELDSIYDTFKAMTTMNPSTTYFMLHIFASFFGYHFGWLSCSLCMQRIGYALPLTLATPITLLVMQVICEISTPLPSASTDLGYILGAGFLLWFSQFIATTYYTWKSQGQIMAKASDLLWIPSYNGVCLEQYLLLNRRNQSCDEEHNKHNELSNNIHVFICTTMYHEADYEMEQLLRSIHDVDINRTKSGRHFESHVFFDGCIRANVLNSYVLQLVSLVEKTLVVSLTDCIKMKTPYGMQLRWKLQGGMDFTIHLKDNAKVKNKKRWSQVMYMSYVLDFRQELLRVEDDQCFILTTDADVKFTHWSVEALIDQITEDPKTGAVCARTHPLGDGPVVWYQIFDYAIGHWFQKVANHMLGSVLCSPGCFSLYRCQAVRDVLPTYSTGVDHAFEFLTKDMGEDRWMCTLMIQRGWRLTYCAAAEDSTYCPESFDEFYKQRRRWTPSTLANLVLLVSEWKRTLKNNEHISFLFILYQTFLVCSTVIGPSTVILVIVGGMVFSGAINEITTVALLSLLVLAYILVCLFASQNVQLKAAKILTFVFAVIMCIVIIGVAVQISNELKERRAEPILEHYLPAGVSTLYLAGLSSIFLASALLHPKEFTCLLHGIWYILCLPSGYLLLTIYSLCNLTDRSWGTREGKSTSSDGDDWYRPFWNCLKRVCKCCQ-QEESVELSNSSSKLTVDSSEYQLEILEKVSHSDPNSPVEDWIPNDLKS------------------------------------------------------PVSCPIPMRPY-------------YCCPT-----------------------------------------------------------------------------------------------------STSLVLCV--------------------------------------------------------------------
KAH3730572.1_hypothetical_protein_DPMN_056562_Dreissena_polymorpha                     MIEADRKDSHRPSVCVVIIKWFSTVLLFLLLLAFVNFSKIGAISLSHMQRAHGILVLLQIATIVPHVFSFLRGILTLRKDIPWPSRRSLIGGVALSVVESVGTTLFVFCVPGLTGPGTTVLLMSGVFVLPVLYNALHSWMETAKFFFTVALAFELAGLCLAGYDSTSFGVMVIAVLCLSVAWIPAIQCRLLNTGSNRKLAPSTWKLTIVMSAVKAVCIFGFSILFYEVLPNASADDWVKGWGQMSLTKTDWVMFVGNIGGTFFGYFTAYFACTTRMQRFGFSVPLTLSTPLSYVTFYAMCPRGVESNCTMYGDAFSVSALVLLVVAQTLSNGYLLFGSQFLAMLKEDQLFWTPMYTSGLLEQWLMLSKKTEYHDEQHEDPVLKASRTKVIICTTMYREADYEMRQLLQSINGIHRAQTDGVRKFESHIFFDGAVKDVNPTDFVLQLISLAEEELGVKAQFCTRTRTPYGLSISWNLNNDMVFKIHLKDNIKVKNKKRWSQVMYMSYVLDFILKQEKCSEEECFILITDADVRFNVNSVEALLDLMTRDPSVGAVCARTHPLGSGPLGWYQVFEYAIGHWFQKAAEHVIGSVLCSPGCFSVYRCSAIRDILPEYATNVEHAFDFLTKDMGEDRWFCTLMVQSGWRIEYCAAAENSTHCPEDFDEFFKQRRRWVASTLANLMLLVKEWSTISRLNARVSVVFLLYQAALLFATLIGPSSIILVVTGGLTYAWNVNPTSTVILQLIVTVLYAVMCLTTSSKTQLNTAKLLTFVYAIIMAAVMVGTAVQVAKDISKASDAALIHPSFPISTTTLYLAILVGIFLLTGMMHPSEFYCLLHGFWFFLCIPAGYLILMIYSICNITDQSWGTREVKEHSVAHRNWQDRLTAMFKEVFFCCFTRRETRSVESQTEAGVDARESFSDTEDDDKINNEEGVKVEEWLTSDFDSVVQKFKENGFENTIFISKMTDEELKDMGIKRSGQKRYLMEKIKKLPDYEIVADVPKDVKSWLTKIGLIMYKTNFKQEHIKSSKDMEILKSFSRKDIETELKITKIGHIKRLMQAIAKLRNPTSVERKILEVGQRLKKSVLHKMREHQPEEEEFWQTLQNLCLLPQSTAYGLEEDLKRDLGELRNKWIVILAVFNTLWMVLIYTLADQGKLSVASSNPVGLVVLVVFSFVLFIQFIAMIIHRITTATHFLARAPYRFGAKY
XP_060594517.1_uncharacterized_protein_LOC132748872_Ruditapes_philippinarum            MVENQKKSRHRPSVKVVVTKWVSTGILGALLLACVTDSKISIIALSNREDACKGFVMLQLLAVIPNVINFIRGVWAFRKDLPWPKKKAMIAGFFVSLMESLGICLFIFNIPGLTSAHNVILLMNCVFIVPLFSIIYTSFKNLWKCLFLLALLCEIVGIGLTGYGSEVFWTVPLAVLLLSISWTPGLWNFLLETDVDIQHERSTWKLTIYMSFLKIIFTIGISIALLYWENKSLTDSYFSGWNWAGTSQQEVYFFVANMVSSVIGYMIGYIACTTCMQRWAFSVPLVLTTPLSMILLIVSCEGLLATSCESSNGIFLLIAAGCLVLAQALSTGWLLFRSQSLVMLKEDQLFWVPMYNSALLEQWFVLMRRNEHSDVDFEDPVEKAKRSKVIICTTMYREADYEMRQLLESIQGINLAQSSGGRHFESHVFFDGAVKDKNPTDFVLQLVSLVETTLDVKAEACSKTLTPYGMTLTWRLKTGMIFKIHLKDNFKVKNKKRWSQVMYMSYVLDFLMGQDDATDEESYILTTDADVRFTPDSVEALLDLMTRDRSVGAVCARTHPLGSGPLVWYQVFEYAIGHWFQKAAEHVLGSVLCSPGCFSVYRCKAVKDILPQYASNVEHAFDFLTKDMGEDRWFCTLMVQSGWRIEYCAASENSTHCPEEFDEFFKQRRRWVASTIANLMLLVKEWHIIAKLNHRVSFVFLIYQAILLFATLIGPSSVILVVSGGLKYGWNWGSLTSLLVQLFMCVGFTLVCLFTSSNTQLNVAKLLTFFYAVIMTVVVVGTAVQISSDFDGSETAKD-------CTLAFIMGYVYNVISL-----------IDHGV----CIS-----------CNITDRSWGTREIKTHSVQNQNWQETLKKAFKSFFFCCFSKPADKSIAIQTETVQFRSSIYAKETEEDELDSETIMDVKDWLPQDMKQFARNFIDNGFENTMLISGMTEKELKDIGIKRKGMKKYILEEIRKLPDYDIQAEVPTNVEEWLQIIGLEKYKGQFIKEQIKTPKDMEVLKSFGRNEIEKELKITKTGHIKRLMYAIRKLRNPTESELKIMEVRKALMVPKAHMLKTVNAEEYEFWNELKNLCLMPQSTAFGLEDDLKAKLGGLRNAWLMIFAVANTLWMILIYTLADKGKLSVFGSNPIGLVVLVLFGLVLIIQFFAMIVHRISTLTHFLGRAPYRIGDTF
XP_052786290.1_uncharacterized_protein_LOC128221729_Mya_arenaria                       ----------------------------------------------------------------------------------------------------------------------------------------------------------MGGNVLT--ETGD------------QNYAPGLATIVFRQGSFSLLTRPSWKLTIYMSFLKAILIYSISMLLCQFDGISGISDYLKGWSQLNLSPTYWIFFCGNLIGSLFGYFTAYIACTTCMQKFGFSIPLAFSSPMAFALLFPLCEKII------SGETFAIVAMLLLVAAQILSTGYLIFRSQSVVMLKEDQLFWTPMYNSALLEQWLMLVRKNEYHDEDHQNPIEKAKQSKIFICTTMYREADYEMKQLLESIQGLNLAQAKGNRHFEAHVFFDGAVKDRNPTEFVLQLVSLAETVLGVEAEFSTKNATPYGISFSWKLKKGMVFRIHLKDNLKVKNKKRWSQVMYMSYVLDFLLKQENASEEDCFVLTTDADVRFTPDSVEALLDLMTRDNTVGAVCARTHPLGSGPLVWYQVFEYAIGHWFQKAAEHVIGSVLCSPGCFSVYRCRAIRDILPQYATNVEHAFDFLTKDMGEDRWFCTLLVQSGWRIEYCAASENSTHCPEDFDEFFKQRRRWVASTLANLMLLIKEWSIISKLNPRVSIIFLVYQMIILSATLISPSSVILVVTGGLKYSWNIGVTTSVVLQVLVTVGYAATCLLTSSKTQLNVAKLLTFLYAVIMSAVMVGAAVQIANDFSKDSDTVINKASFPISITTLYLGIMVGIFFITGILHLWEFVYLLHGVWFFLCIPAGYLVLMIYSISNITDRSWGTREVKTHSVVNKSWQDSLTKAFKSFFFCCFKKQLTATSSTQTELPQNLNAVFDDNSDDEEGTENKVRTVEEWLPKESHELVKRFKEHGFENTIFISRMSEKELKDVGVKSAGLKSFFMENIKRLPDYEIQAFVPKTVDEWLDNIGLGIYKENFKKEQIRIAKDMEVLKSFSRSDIERDLNIKKIGHIKRLLYAISKLRNPTEAEMKLIEVGERLNKPVQVKLS--NKDGFEFWDNLRNFCLIPQSTAYGLEKDLKEKLGDLRNAWLMVFAVSNALWMVLIFTLANQGQLSVAGSNPAGLVVLVLFSFVLLIQFLAMILHRIGTLTHFLGRAPYRMSGEF
XP_055863772.1_uncharacterized_protein_LOC106072126_isoform_X2_Biomphalaria_glabrata   MVDNQERLQSGPSKLVPIAKWTLTILLGSFITCIFVATKLSFISLARFVFYTGHYLLIYLTIAVPYFLLFLRSAWTCRRTVVWPTKRAMILCVLVGILEPFGLVILALKVLPNMTPTLGAFTMSSFIAFSVVGTTIESFKRVWKACNIVSLILLFGGIGLVIYISKDIWHLPVCIAVLNVAWLPWLLKRMTEQAEGSESTSTTWKSSFITYGVKNLATFFFCFVFYYLFTQEMLSVFLSAWDFHTRDAHVWANFGVNLIGGLVGYILVAVTCHTNMQRGCLALPLVLSLPVSVIVIKVFCNDFMDVFCQDGKLVLVVMVAVAFTLGHMLSIGRHSFEKELVYLQKERELFWVPGYNGAVLDFFLLLNRKQTITIRSRRRQKLGCMKTKVYICTTMYREDEGEMKQLLESLGRVNLAQQEGETYFESHIFFDAGVRNNKISEFPLILVSLLEETLGVKPEHCTKVVTPYGLKLSWGLPDLMIFSIHLKDNTLVKNKKRWSQVMYMSYVLDFLKD-S-ANGGESYILTTDADVMFTPDSVEALLDLMTRDTSIGAVCARTHPMGYGPLVWYQVFEYAVGHWFQKASEHVLGSVLCAPGCFSVYRCRALSDVLPKYCKKVESAFDFLTKDMGEDRWMCTLMVQSGWRIEYCAASENSTNCPAEFEEFYKQRRRWIASTLANLMLVIREWRYISLFNHRLGVVFLCYQALLLFSTLIAPSMVILVVAGGLQYAWDVDVISMILLQVFACIIYTFICIYTSQDTQMLVSKLYTFLYAVAMCAAVVGTAEQVVVDISEESGSSNISIYLPVSVTTIYLAFLIGVFLLGGVLHPREFTCLFHGIWYLLCLPSAYLVLILYSICNLTDSSWGTREETKVTVTSHWWSSFFRKWFKKIFFCCFDKEKTVSVGVQTPVTSASNTDYVDYEASDLKDENKPMDVDQWLPQELSIYSDVFKKHGYENTLLIKGLTEADLIQMGVKRKGHVQYILGLISNLPAFEIEYKVPNNVDDWLEEIGLSMYRDKFYKNKIKTLKEMEILKSFNTKMIYDQLEIKKQGHIKRLLYAIRMLKDPLEAQKKVIRMRQLLDGVDLKELMICNVGEFDFWTSLRSKCLEPDLKAFGMEAEIKEKLVGLRNNWIMTIAVANTLWLILLATIASKGNLTVIGANPIGLVFLIIFGLLFLVQFLAMIVHRVSTLCHYVARAPYTFGNPL
CAC5426140.1_CHS1_Mytilus_coruscus                                                     -ASGIQSDLENPSKYVVVTKWLATIVFGVLLLVCLVSSKLSAIGIAAKKNCSTSFILLLLILVIPNVLTCLRFTWNYRKDRKWPTKLKIFYCICLSLIESFGLCLFALKVLKINKSATVVLLMDGVYIGHSVVIFINSRSRFQSIKFAVSTIMVVAGCGITIFESKDLWHIFVSILCLSTAWLPWLRKKIVSVVQIESKEKYTHKLMIISSVTKTVSTFLFAFLIQSVFDGWSVKEWSEGWDLFGTNGRQTYFFMINIITSILGYAVGLYVLRTQMGKGGFAVPLLLSTPVTFGMLYILCSGLYNNICHTENLEFLLPALFLVCIGQCLSTGYYVYKSSTIVLQKEVKLFWMPMYNSILPDQWMLLDRRTQLMDDTQEQQEEQIKKTKVYICTTMYRETRDEMKQLLESISLINAAKQFGTRHFESHIIFDGGIKGNVIGDKALQLLSLVPEVLKTDVDTCTKADFPYGLRLSWRLPDPMTFVIHLKDNRKVKNKKRWSQIMYMSYILDFLVKEAKVDDETAFILTTDADVKFTPDSVEALLDLMTRDTSVGAVCARTHPLGEGPLYWYQQFEYAIGHWFQKAAEHVLGSVLCAPGCFSVYRVRALRDIIPTYASNVEKGLEFLTKDMGEDRWLCTLMVQSGWRIDYCAASCNYTNCPTEFDEFYTQRRRWIGSTIANLYLLLKEAKIVRKLNQGISIWFLVYQAALLVSTVLGPSTVMLIISGGLAYAWGLEVITTVIIQFILIVLYGIICIKTSQKTQLLTAKILTFAYALVMMAVVVGTAEQIVENLANINNKPYISKDFPISITTVYFGCLVGLFLVTGICHLDEFTCLFQGIWFLLCLPSGYIMLIIYSVVNITDRSWGTREEKQENTKTSTWYEYIGAILRQIFFCCDKRHDKPPTSIETSDIPESREDLLNQDY-TYGDEDEIIKVDDWFQPGLIEYAALFKKHGYDDTSFIASMTETDLKRIGIKKKTQRTMLENRIKDLPDFLIEAAVPDNVDTWLKDIGLHQYKSAFTKCHIKKTKDLEQLKTFEKKDIENELGITKAAHVRRLQEAIKYLRTPTKEELLHAEIKQRLDNAIKHDIQKINATEYEFWKLLTETHLKPTSEAFSLLGQLKIKLEELRNTWLMILLAVNSLWLVLISTLASKINLLVLGSNPVGLVFLLIFGVLLLVQFFCMLFHRLSTLAHFLARAPYRFGHAY
KAK0063682.1_CHS1                                                                      MVDNQERLQSGPSKLVPIAKWTLTILLGSFITCIFVATKLSFISLARFVFYTGHYLLIYLTIAVPYFLLFLRSAWTCRRTVVWPTKRAMILCVLVGILEPFGLVILALKVLPNMSPTLGAFTMSSFIAFSVVGTTIESFKRVWKACNIVSLILLFGGIGLVIYISKDIWHLPVCIAVLNVAWLPWLLKRMTEQAEGSESTSTTWKSSFISYGVKNLATFFFCFVFYYLFTQEMLSVFLSAWDFHTRDAHVWANFGVNLIGGLVGYILVAVACHTNMQRGCLALPLVLSLPVSVIVIKVFCNDFMDVFCQDGKLALVVMVAVAFTLGHMLSIGRHSFEKELVYLQKERELFWVPGYNGAVLDFFLLLNRKQTITIRSRRRQKLGCMKTKVYICTTMYREDEGEMKQLLESLGRVNLAQQEGETYFESHIFFDAGVRNNKISEFPLILVSLLEETLGVKPEHCTKVLTPYGLKLSWGLPDLMIFSIHLKDNTLVKNKKRWSQVMYMSYVLDFLKD-STTNGGESYILTTDADVMFTPDSVEALLDLMTRDTSIGAVCARTHPMGYGPLVWYQVFEYAVGHWFQKASEHVLGSVLCAPGCFSVYRCRALSDVLPKYCKKVESAFDFLTKDMGEDRWMCTLMVQSGWRIEYCAASENSTNCPAEFEEFYKQRRRWIASTLANLMLVIREWRYISLFNHRLGVVFLCYQALLLFSTLIAPSMVILVVAGGLQYAWDVDVISMILLQVFACIIYTFICIYTSQNTQMLVSKLYTFLYAVAMCAAVVGTAEQVVVDISEESGSSNISIYLPVSVTTIYLAFLIGVFLLGGVLHPREFNCLFHGIWYLLCLPSAYLVLILYSICNLTDSSWGTREETKVTVKSNWWSSFFMKWFKKIFF-CFDKEKTVSVGVQTQVTSASNTDYVDYEASDLKDENKPLDVDQWLPQELTIYSGVFKKHGYENTLLIKGLTEADLIQMGVKRKGHVQYLLGLISNLPAFEIEYKVPNNVDDWLEEIGLSMYRDKFYKNKIKTLKEMEILKSFNTKMINDQLEIKKQGHIKRLLYAIRMLKDPLEAQKKVIRMRQLLDGVHLKELMICNVGEFDFWTSLRSKCLEPDLKAFGMEAEIKEKLVGLRNNWIMTIAVANTLWLILLATIASKGNLTVIGANPIGLVFLIIFGLLFLVQFLAMIVHRVSTLCHYVARAPYTFGNPL
XP_031575133.1_uncharacterized_protein_LOC116308782_isoform_X1_Actinia_tenebrosa       MVENREEDEFCTNVYVITTKYIAVILTALLVLFCVTANKICLLVIGNESSKESIVIMLVIILMIPQAISLFYGIWGEKKSQKWPRKSAILWIIFGGIIEASCLSFLCIYVLTVIEPSLFLLFISGLFVIPTIIQISLYAKRMRIVTFTIAAGMQITGLILLVYETTAKFAIPITIALLSIAWSPKIRRLQTKPVTPPRKQAAREKAAIVMALVQLITTPLASVIFCKGLGIVDLDKLGKGFDLISSDHPAFYFFLTQILVTFIGYHMAWLACSMYAQRPAFALPLTLATPLALILIEVSCENHSPLRCGGEELYYMIAVAVLMLTGQFLSTGYYVWANMGYIMGKASHLFWLPSYTGILLEPFLLLNRRNKVTDDKHVASKRLARDSYVFICTTMYHEVQQEMEQLLSSIHDIDVHFKDAGRHVESHIFFDGCIKAEVMNSYILQLASVVEYTLKVKLADVTKVLTPYGMQLRWTLPGGLPVTIHLKDNTKVKNKKRWSQVMYMSYILDYKQRIYNVPDDQTYILTTDADVKFTHESMEALLDYMVQDEGIGAVCGRTHPLGNGPMVWYQIFDYAIGHWFMKVANHVFGSVLCCPGCFSLYRCQAVRDILPTYSTTVSEAFEFLTKDMGEDRWMCTLMVQAGWRLAYCAAAEDQTYCPMEFEEFYKQRRRWMPSTLANLGLLVSEWRTVLKNNENISFPFIIYQVVLLCATLIGPSIVILFIVGGLVNM-GMDEITAAVLMSVTTIGYGLICLFFPQSTQITVAKFLTFIFAVIMIVVTIGLAVQINKEIKDREELRELHKQLPAGISTLYLGGLVAIFLIAAMLHPKEALCLLNGIWYLLCLPSGYLLLTVYSVVNMTDRSWGTREGKTKGGKEVSPLDVLWEQFKVKCACCLPKENKRVLSRKSRKSTSSSQQYRPRRFALLTSDDIHLPVEEWLKGDLKEYTGNFRKHGYDSIAFICSMKEKDLEYIGIKKRGHRQKIAREITKLPKHEIEEDIPIDVGEWLEDLGLEEYIDAFDENGYNEPTDLEDLKNMDKDTVKETFNITKVAHLNMLCQAINKLQYANQGQKVIRKARRELLRVPTHLLEYYNGDEYEFWENLRQSRLIPEMAGFDGNTELKEKLQDLRNSAVMIFLVANTLWMIVIMVLVRQSSLKTLGVDLIGLSFLLVYGTIIILQFLAMIGHRLTTLLHVLARASWTCCQRK
XP_055863770.1_uncharacterized_protein_LOC106072126_isoform_X1_Biomphalaria_glabrata   MVDNQERLQSGPSKLVPIAKWTLTILLGSFITCIFVATKLSFISLARFVFYTGHYLLIYLTIAVPYFLLFLRSAWTCRRTVVWPTKRAMILCVLVGILEPFGLVILALKVLPNMTPTLGAFTMSSFIAFSVVGTTIESFKRVWKACNIVSLILLFGGIGLVIYISKDIWHLPVCIAVLNVAWLPWLLKRMTEQAEGSESTSTTWKSSFITYGVKNLATFFFCFVFYYLFTQEMLSVFLSAWDFHTRDAHVWANFGVNLIGGLVGYILVAVTCHTNMQRGCLALPLVLSLPVSVIVIKVFCNDFMDVFCQDGKLVLVVMVAVAFTLGHMLSIGRHSFEKELVYLQKERELFWVPGYNGAVLDFFLLLNRKQTITIRSRRRQKLGCMKTKVYICTTMYREDEGEMKQLLESLGRVNLAQQEGETYFESHIFFDAGVRNNKISEFPLILVSLLEETLGVKPEHCTKVVTPYGLKLSWGLPDLMIFSIHLKDNTLVKNKKRWSQVMYMSYVLDFLKD-SAANGGESYILTTDADVMFTPDSVEALLDLMTRDTSIGAVCARTHPMGYGPLVWYQVFEYAVGHWFQKASEHVLGSVLCAPGCFSVYRCRALSDVLPKYCKKVESAFDFLTKDMGEDRWMCTLMVQSGWRIEYCAASENSTNCPAEFEEFYKQRRRWIASTLANLMLVIREWRYISLFNHRLGVVFLCYQALLLFSTLIAPSMVILVVAGGLQYAWDVDVISMILLQVFACIIYTFICIYTSQDTQMLVSKLYTFLYAVAMCAAVVGTAEQVVVDISEESGSSNISIYLPVSVTTIYLAFLIGVFLLGGVLHPREFTCLFHGIWYLLCLPSAYLVLILYSICNLTDSSWGTREETKVTVTSHWWSSFFRKWFKKIFFCCFDKEKTVSVGVQTPVTSASNTDYVDYEASDLKDENKPMDVDQWLPQELSIYSDVFKKHGYENTLLIKGLTEADLIQMGVKRKGHVQYILGLISNLPAFEIEYKVPNNVDDWLEEIGLSMYRDKFYKNKIKTLKEMEILKSFNTKMIYDQLEIKKQGHIKRLLYAIRMLKDPLEAQKKVIRMRQLLDGVDLKELMICNVGEFDFWTSLRSKCLEPDLKAFGMEAEIKEKLVGLRNNWIMTIAVANTLWLILLATIASKGNLTVIGANPIGLVFLIIFGLLFLVQFLAMIVHRVSTLCHYVARAPYTFGNPL
XP_031575148.1_uncharacterized_protein_LOC116308782_isoform_X2_Actinia_tenebrosa       MVENREEDEFCTNVYVITTKYIAVILTALLVLFCVTANKICLLVIGNESSKESIVIMLVIILMIPQAISLFYGIWGEKKSQKWPRKSAILWIIFGGIIEASCLSFLCIYVLTVIEPSLFLLFISGLFVIPTIIQISLYAKRMRIVTFTIAAGMQITGLILLVYETTAKFAIPITIALLSIAWSPKIRRLQTKPVTPPRKQAAREKAAIVMALVQLITTPLASVIFCKGLGIVDLDKLGKGFDLISSDHPAFYFFLTQILVTFIGYHMAWLACSMYAQRPAFALPLTLATPLALILIEVSCENHSPLRCGGEELYYMIAVAVLMLTGQFLSTGYYVWANMGYIMGKASHLFWLPSYTGILLEPFLLLNRRNKVTDDKHVASKRLARDSYVFICTTMYHEVQQEMEQLLSSIHDIDVHFKDAGRHVESHIFFDGCIKAEVMNSYILQLASVVEYTLKVKLADVTKVLTPYGMQLRWTLPGGLPVTIHLKDNTKVKNKKRWSQVMYMSYILDYKQRIYNVPDDQTYILTTDADVKFTHESMEALLDYMVQDEGIGAVCGRTHPLGNGPMVWYQIFDYAIGHWFMKVANHVFGSVLCCPGCFSLYRCQAVRDILPTYSTTVSEAFEFLTKDMGEDRWMCTLMVQAGWRLAYCAAAEDQTYCPMEFEEFYKQRRRWMPSTLANLGLLVSEWRTVLKNNENISFPFIIYQVVLLCATLIGPSIVILFIVGGLVNM-GMDEITAAVLMSVTTIGYGLICLFFPQSTQITVAKFLTFIFAVIMIVVTIGLAVQINKEIKDREELRELHKQLPAGISTLYLGGLVAIFLIAAMLHPKEALCLLNGIWYLLCLPSGYLLLTVYSVVNMTDRSWGTREGKTKGGKEVSPLDVLWEQFKVKCACCLPKENKRVLSRKSRKSTSSSQQYRPRRFALLTSDDIHLPVEEWLKGDLKEYTGNFRKHGYDSIAFICSMKEKDLEYIGIKKRGHRQKIAREITKLPKHEIEEDIPIDVGEWLEDLGLEEYIDAFDENGYNEPTDLEDLKNMDKDTVKETFNITKVAHLNMLCQAINKLQYANQGQKVIRKARRELLRVPTHLLEYYNGDEYEFWENLRQSRLIPEMAGFDGNTELKEKLQDLRNSAVMIFLVANTLWMIVIMVLVRQSSLKTLGVDLIGLSFLLVYGTIIILQFLAMIGHRLTTLLHVLARASWTCCQRK
XP_055863773.1_uncharacterized_protein_LOC106072126_isoform_X3_Biomphalaria_glabrata   MVDNQERLQSGPSKLVPIAKWTLTILLGSFITCIFVATKLSFISLARFVFYTGHYLLIYLTIAVPYFLLFLRSAWTCRRTVVWPTKRAMILCVLVGILEPFGLVILALKVLPNMTPTLGAFTMSSFIAFSVVGTTIESFKRVWKACNIVSLILLFGGIGLVIYISKDIWHLPVCIAVLNVAWLPWLLKRMTEQAEGSESTSTTWKSSFITYGVKNLATFFFCFVFYYLFTQEMLSVFLSAWDFHTRDAHVWANFGVNLIGGLVGYILVAVTCHTNMQRGCLALPLVLSLPVSVIVIKVFCNDFMDVFCQDGKLVLVVMVAVAFTLGHMLSIGRHSFEKELVYLQKERELFWVPGYNGAVLDFFLLLNRKQTITIRSRRRQKLGCMKTKVYICTTMYREDEGEMKQLLESLGRVNLAQQEGETYFESHIFFDAGVRNNKISEFPLILVSLLEETLGVKPEHCTKVVTPYGLKLSWGLPDLMIFSIHLKDNTLVKNKKRWSQVMYMSYVLDFLKD-SAANGGESYILTTDADVMFTPDSVEALLDLMTRDTSIGAVCARTHPMGYGPLVWYQVFEYAVGHWFQKASEHVLGSVLCAPGCFSVYRCRALSDVLPKYCKKVESAFDFLTKDMGEDRWMCTLMVQSGWRIEYCAASENSTNCPAEFEEFYKQRRRWIASTLANLMLVIREWRYISLFNHRLGVVFLCYQALLLFSTLIAPSMVILVVAGGLQYAWDVDVISMILLQVFACIIYTFICIYTSQDTQMLVSKLYTFLYAVAMCAAVVGTAEQVVVDISEESGSSNISIYLPVSVTTIYLAFLIGVFLLGGVLHPREFTCLFHGIWYLLCLPSAYLVLILYSICNLTDSSWGTREETKVTVTSHWWSSFFRKWFKKIFF-CFDKEKTVSVGVQTPVTSASNTDYVDYEASDLKDENKPMDVDQWLPQELSIYSDVFKKHGYENTLLIKGLTEADLIQMGVKRKGHVQYILGLISNLPAFEIEYKVPNNVDDWLEEIGLSMYRDKFYKNKIKTLKEMEILKSFNTKMIYDQLEIKKQGHIKRLLYAIRMLKDPLEAQKKVIRMRQLLDGVDLKELMICNVGEFDFWTSLRSKCLEPDLKAFGMEAEIKEKLVGLRNNWIMTIAVANTLWLILLATIASKGNLTVIGANPIGLVFLIIFGLLFLVQFLAMIVHRVSTLCHYVARAPYTFGNPL
CAH3103623.1_unnamed_protein_product_Pocillopora_meandrina                             MVQRKAKLGQFFNGFICILKWISAVLIFLAVLFCIVTSKLCLLVLGHQANKQALVMMLVLALVIPQAASLLYAIWTRRKSRPWPTKQGFIIILVSGALEAISLNYIVVVMVTVVNPDVIVLLMCSLSVAPAIWQAFKSRSQLDVIKFSAAAISAITGIVMLSIDLSGQIGIPVSFFLLSIAWSPKLRKLQIRSKQPVKIKTARGKAAIVSSFWKLFLTPLIAMTFAKIYDIVELDNIHDTFKAMTTMNPSTTYFMFHIFASFFGYHFGWLSCSLCMQRIGYALPLTLATPITLLVMQVICEISTSLPCASTDLGYILGAGFLLWFSQSIATTYYTWKSQGQIMAKASDLLWIPSYNGVCLEQYLLLNRRNQSCDEEHNKHNELSNNIHVFICTTMYHEADYEMEQLLRSIHDVDINRTKSGRHFESHVFFDGCIRANVFNSYVLQLVSLVEKTLVVSLTDCVKMKTPYGMQLRWKLPGGMDFTIHLKDNAKVKNKKRWSQVMYMSYVLDFRQELLRVEDDQCFILTTDADVKFTHWSVEALIDQITEDPKTGAVCARTHPLGDGPVVWYQIFDYAIGHWFQKVANHMLGSVLCSPGCFSLYRCQAVRDVLPTYSTGVDHAFEFLTKDMGEDRWMCTLMIQRGWRLTYCAAAEDSTYCPESFDEFYKQRRRWTPSTLANIVLLVSEWKRTLKNNEHISFLFILYQTFLVCSTVIGPSTVILVIVGGMVFSGAINEITTVALLSLLVLAYILVCLFTSQNVQLKAAKILTFVFAVIMCIVIIGVAVQISNELKERRAEPTLEHYLPAGVSTLYLAGLSSIFLASALLHPKEFTCLLHGIWYILCLPSGYLLLTIYSLCNLTDRSWGTREGKSTSSDGDDWYRPFWNCFKRVCKCCQ-QEESVELSNSSSKVLVDSSEYQLEILEKVSHSDPNSPVEDWIPNDLKDYAPNFRKNGYEKAKFIAGMTDQDLERIGIQNIGHRQKLMRDIKNIPRIDIEENIPENVEVWLQEHGLEEYWPLFRSNGYAEPSDLVDLKKMSKEKLKETLLIRKPGHLNRLKSLINKLQYPNRGQMKIRRTRNELDRLPLNFLDVDNGDEYNFWNGLRQECLIPEMSAFDQTSELKGKLVELRNTTLLVFGVSNALWVIIILALVRHKDLKILGVDIIGLGFLTIYGGIFAIQFLALLCHRFKTLIHILARAPWKMNSTK
XP_058957569.1_chitin_synthase_chs-2-like_Pocillopora_verrucosa                        MANKRKKSDSKYGVFRCAIKWLVAFMLYLSVLTCLVTSKICWLVLGKQINKQALFFMLVLALMIPEAACFIHASLTGKKHQPWPTKRASMLILVGGFFEAFSLCHITVVMVTTVSPDFLVVLMCNIAGLPLTLQKAYRKLQWDTMRSLVSTLFFLAGNIMLSLDLQGIILAQLSLFLLSIVWSPTFREFQIQNTPPKLTRTAQAKTAVISSLCKLFFIPLTAVAFSTVYDIVKL-NTFEGFKAITTSNPSFLYFILHILTSFFCFHFGWIACSLRMQRIGLALPLTLATPITVIITQFFCETETPLPCASGDIHYVLGAGLLLWLAQCLGTTHYLWESPGKILGKVCDSFWIPYYNGVCLEQNLLTNKRNLSFDEECSASNQKDSGLHVFICTTMYHEKREEMEQLLESVYDV-LKNNKSGHHFEAHVFFDGCLRTEELNSYVLQLASLVKNTLKVKLSDCIKVETHFGMQLKWKLE-ETSFTIHLKDNAKVKNKKRWSQVMYMSYVLDFKIITKKLEDDQCFILATDGDVKFTHESVEALIDQICEYPGTGAVCARTYPLGKGPVYWYQVFDYAIGHWFQKVTNHMLGSVLCCPGCFSLYRCRAVRDVLPNYATCADTAFQCLTKDMGEDRWMCTLMIQNGWRLTYCAAAENSTYCPGSFDEFYKQRKRWAPSTLANLVLLITEWKQTLNNNEHISLLFIVYQAFLVFSTVIGGSTVILVIVGGMVLAGPVNHITTSVLLSLVVAVYVLICLYTPPKWQLKVSKILTFFFSVIMCTVAVGLAVQISNDLKERKVEPTLEHHLPAGVSSLYLGGLIAIFVVSALLHPREVTCLFHGIWYFLCLPSGYLLLTVYAICNLTDSSWGTREETSGNKQNSLW---------EYYLCCH-TRSD-----------ELDVTH-STASKSNDEHIPSEQLGDFLGIKLEKYYQRFFDNGYEFIDDLVGIKEEDLEQIGINEED-RSKLMEYIKRIPQDDSKQEIPENIKGWLIKHHLEDYHSKFGE-KFKHLWQLQKLKNEPKKDARKNFGIEKPGHFKRLVKAVCSLQVKGHVQMTILSTEHTLNSVLPVKRDSKPEDEITFWKELEEGFLSPHNTALAFTSSPEENLRKLRTTALWVFSVSNMFWMVLILTLVEKRDLKILGLDVIALSFLITYGGIIFAQFLALLCHRVKTIMHILARTPWILPIKN
XP_032242861.1_uncharacterized_protein_LOC5517022_Nematostella_vectensis               MVEQADQVDICRNIYSCSAKWLVSIILALLLLFCVTANKICLLIIGHEHKKEAIFLILVLIMMIPQGYSLLYGIWDRRRSNPWPRPSAIRWILAGGLVETSCLCFLTICAPTVVPPDLLVLLLSTLFFAPTVWQVHKMRKRIQTLIFGVSAALQLVGLIVL--RIEAKIAVPISLVLLSVAWSPKIRKLQTKPRLKIRKKSARAKAALIMSVVKVAITPLISILFCSVFKVADITQLGAGLTAIS-GTSSYMYFLVQIFSTFAGYHLAWLACAMCVQKIGFALPLTLATPFAFVIVQVICGTSVPVPCGTDNMKYVVAVGLFIWVGQFISTGYYVWKSNGYIMGKANHLFWLPSYNGPLLEPNLLLNRRNQVTDDDHVSQARLSRDTYVFICTTMYHEEDYEMEQLLNSLHDVDSASKQAGRHIESHVFFDGCIKAEKMNSYILQLVSLVETSLKVQMKACVKVKTPYGMQLRWKLPGGMPFTVHLKDNTKVKNKKRWSQVMYMSYVLDHKQKILGVRDDQTFILTTDADVNFKHDSMEALIDYMLQDETIGAVCGRTHPMGKGPLVWYQIFDYAIGHWFMKVANHMFGSVLCCPGCFSLYRCQAVRDILPTYSTTVNEAFEFLTKDMGEDRWMCTLMVQAGWRLMYCAAAEDVTYCPMNFDEFYKQRRRWMPSTLANLALLISEWRVTLGNNEHISVPFIIFQLFLLVSTIIGPSTVILVIVGGMVYGVGANENTSVILLSLITLTYGLICLFMSQDFQLKTAKFLTFVFAVIMILVTIGVAAQIANELEVRRIVKQVELMLPAGISTLYLGGLAGIFMVAALMHPTEAYCLINGLWYLLCLPSGYLLLTIYSVVNMTDRSWGTREGKAAVAQKPTAFHELWFILKERFSCCCPRRSTENIDEKEKKRKQSASQESAYVVDELRTYDLDMIVEEWLKGNMKVYIPLFKEHGYDNLKFISTMTEKDLETIGITTRGHRQKLSRHLKKIPKLEIDEGVPDNVQQWLEDLSLGQYWPHFVDNSYTEPSDLEDVKSMGRDLVQETFRVHKMAHINILWQAIRKLQYPNTGQVKIRHARRQLDRCRTIDLEVDNGAEYDFWDGLREACLKPELAGFDGNTELKDKLEDLRNTTLMVFLISNVLWMIVIMVLVKHSNLKLLGVDFVGLMFLSVYGTIILFQFIAMLAHRLTTLIHLLARAPYICGVQE
XP_027053604.1_uncharacterized_protein_LOC113680763_Pocillopora_damicornis             MAKKRKKSESKYGVFRCAIKWLVAVIVFSAVLACLVTSKICLLVLGQHINKQALFLMLVLTLMIPEAACLIHASWTGKKHRPWPSKKASMLTLVGGFFEASSLCYITVVMVTTVSPDFLVVLMCSIAGLPLMLQKVYRKKQWDIMISLVSTLFFFAGNIMLSLDLKGIILAELSLFLLSIVWSPTFRKLQIQNEHPWLTRTAQAKTAVISSLCKLFFIPVMAVAFSSVYGIVKF-NTFDGFKAITMSNPSCLYFIFHILASFFGYHFGWIACSLRMQKVGLALPLTLATPIAVIITQFFCETETPPPCASGDIHYVLGAGLLLWLAQCLGTTYNLFKSPGKILGKVYDSFWIPCYNGVCLEQYLLTNKRNLSFDEECPASNQKDNGLHVFICTTMYHEKREEMEQLLESVYDV-LKNNKSGHHFEAHVFFDGCLRTEELNSYVLQLASLVKNTLKVKLSDCIKVETHFGMQLKWKLE-ETSFTIHLKDNAKVKNKKRWSQVMYMSYVLDFKIVTEELEDDQCFILATDGDVKFTHESVEALIDQMCEDSRTGAVCARTYPLGEGLVYWYQVFDYAIGHWFQKVTNHMLGSVLCCPGCFSLYRCRAVRDVLPNYATCADTAFQCITKDMGEDRWMCTLMIQNGWRLTYCAAAENSTYCPGSFDEFYKQRKRWAPSTLANLVLLITEWKQTLNNNEHISLLFIVYQAFLVFSTVIGGSTVILVIVGGMVLAGPVNHITTSVLLSLVVAVYVLICLYTPPKWQLKVSKILTFFFSVIMCTVAVGLAVQISNDLKERKVEPTLEHHLPAGVSSLYLGGLITIFVVSALLHPREVTCLFHGIWYFLCLPSGYLLLTVYAICNLTDSSWGTREETSGKKQNSLW---------EYYLCCH-TRSD-----------ELDVTH-STASKSNDEHIPSEQLGDFLGIKLEKYYQRFFDNGYEFIDDLVGIKEEDLEQIGINEED-HSRLMEYIKRIPQDDSKQEIPENIKGWLIKHHLEDYHSKFGE-KFKHLWQLQKLKNEPKKDARKNFGIEKPGHFKRLVKAVCSLQVKGHVQMTILSTEHTLNSVLPVKRDSKPEDEITFWKELEEGFLSPHNTALAFTSSPEENLRKLRTTALWVFSVSNMFWMVLILTLVEKRDLKILGLDVIALSFLITYGGIIFAQFLALLCHRVKTIMHILARTPWILPIKN
XP_052083988.1_uncharacterized_protein_LOC127721292_isoform_X3_Mytilus_californianus   ------------------------------------------------------------------------------------------MCICLSLIESFGLCLFALKVLKIKKSATVVLLMDGVYIGHSVVTFVN-RSRFQSIKFAVSTIMVVAGCGITIFESKDLWHIFVSILCLSIAWLPWLRKKIVSVDQIESKEKYTHKLMIISSGTKTVSMFLFAFLIQSVFDGWSVKEWSEGWDLLGTNGRQTYFFMINIITSILGYAVGLYVLRTQMGKGGFAVPLLLSTPITFGMLYILCSGLYNNICHTENLEFLLPALLLVCIGQCLSTGYYVYKSSTIVLQKEVKLFWMPMYNSILPDQWMLLDRRTQLMDDTQEQQEEQIKKTKVYICTTMYRETRDEMKQLLESISLINAAKQFGTRHFESHIIFDGGIKGNVIGDKALQLLSLVPEVLKTDVDTCTKADFPYGLRLSWRLPGPMTFVIHLKDNRKVKNKKRWSQIMYMSYILDFLVKEANVDDETAFILTTDADVKFTPDSVEALLDLMTRDTSVGAVCARTHPLGEGPLYWYQQFEYAIGHWFQKAAEHVLGSVLCAPGCFSVYRVRALRDIIPTYASNVEKGLEFLTKDMGEDRWLCTLMVQSGWRIDYCAASCNYTNCPTEFDEFYTQRRRWIGSTIANLYLLLKEAKIVRKLNQGISIWFLVYQAALLVSTVLGPSTVMLIISGGLAYAWGLEVITTVIIQFILIVLYGIICIKTSQKTQLLTAKILTFAYALVMMAVVVGTAEQIVENLANINNKAYISKDFPISITTVYFGCLVGLFLVTGICHLDEFTCLFQGIWFLLCLPSGYIMLIIYSVVNITDRSWGTREEKQENTKTSTWYEYIGAILRQIFFCCDKRHDQPPTSIETSDIPESREDLLNQDY-TYGDEDEIIKVDDWFQPGLTEYVALFKKHGYDDTSFIASMTETDLKRIGIKKKTQRTMLENRIKDLPDFLIEAAVPDNVDTWLKDIGLHQYKSAFTKCHIKKTKDLEQLKTFEKKDIENELGITKAAHVRRLQEAIKYLRTPTKEELLHAEIKQRLDNAIKHDIQKINSTEYEFWKLLTETHLKPTSEAFSLLGQLKIKLEELRNTWLMILLAVNSLWLVLISTLASKINLLVLGSNPVGLVFLLIFGVLLLVQFFCMLFHRLSTLAHFLARAPYRFGHAY
CAH3014069.1_unnamed_protein_product_Porites_evermanni                                 MIDKSNKARHCYSFLPWIVKWFVAVFLSLLVLFCVVASRICLLVLGKNAGKQALFLMLVLALMIPEAVSLIYASWTRRKSHPWPSQKGFITIFIGGFLETVSLSYITIVMLKVLNSDVMILLPCSLPLGFTLWHFIKSRSQLEAIRFGISAVFGAAGVSLLCLSL--FFQIPIALVVLSIVWSPKLRKLQIETSNNAAKITARGKAAIVISLWKLFLTPFVALVFAKICNIVELGGMSEGFRAFSSSNSSFVYFMLHIFSSFFAYHLGWLACSLRMQQTGYALPLTLATPIAIFITNVFCDTNMPLSCRSDNQLYTLAGGLPLWLAQFMVTTYYLWKSRGFIMASAHDLFWIPSYNGVYLEQYLLMNRRSRASDEEDVIQRNLSRNVTVFICTTMYHEADYEMKQLLESIHEMDKNKTKAKRHYESHVFFDGGVRGDVLTDYALQLASLVEETLKVQLRSCYKVMTPYGIQLKWNLPGGMEFTIHLKDNTKVKNKKRWSQVMYMSYVLDYQQNRLNARDDQCYILTTDADVKFTHDSVEALIDQIIEDPGVGAVCARTHPLGSGPIVWYQIFDYAIGHWFQKVANHMFGSVLCSPGCFSLYRCQAVRDVLPTYATKVDHAFDFLTKDMGEDRWMCTLMLQKGWRLTYCAAAVDSTYCPESFDEFYKQRRRWAPSSLANLVLLVSEWKLTLKTNEHISFLFIVYQTFLVCSTVIGPSTVLLVIVGGMVYAGGLSEITVIILLCLVVLAYTLVCLFATQSFQLKVSKLLTFVFSVIMCIVSVGVAVQISKELSEREIEPTLEHHLPAGISTLYLAGLSGIFFAAALLHPKEFMCLLHGVWYLLCLPSGYLLLTIFSLCNLTDRSWGTREGKTASEGGGDWLTPIGETLKEIVVCCRPAQLEMHVSASRVEVERRRGRPDIYLKTDMSYSNLKTPVEEWLALDINDYAHMFRDEGYDTMGDLFGLSDQDLESIGIKTRGHRRRLLREIKKIPRVDVEEGIPDDVEEWLEDLGLQQYWPRFESNGYKEPCDLEDLKGLDKKSLKETFHISKRGHLNKLVVGIKKLQYPHEVQKKVRQTRREIDRLPLKFLDVDNGREYDFWEGLRRRCLAPELSAFDDTSKLKDRLVELRNKTLMLFGVANVLWMIIILTLVRHKDLAVLGVDIIGLSFLTVYGLVIVLQFLALLGHRFKTVIHLLARVPWKLSQVK
XP_052242758.1_chitin_synthase_chs-2-like_isoform_X3_Dreissena_polymorpha              ---------------------------------------------------------------------------------------------------------------------------------------------------------------------------------------------------NRKLAPSTWKLTIVMSAVKAVCIFGFSILFYEVLPNASADDWVKGWGQMSLTKTDWVMFVGNIGGTFFGYFTAYIACTTRMQRFGFSVPLTLSMPLSYVTFYAMCPRGVEANCTMYGDAFSVSALVLLVVAQTLSNGYLLFGSQFLAMLKEDQLFWTPMYTSGLLEQWLMLSKKTEYHDEQHEDPVLKASRTKVIICTTMYREADYEMRQLLQSINGIHRAQTDGVRKFESHIFFDGAVKDVNPTDFVLQLISLAEEELGVKAQFCTRTRTPYGLSISWNLNNDMFFKIHLKDNIKVKNKKRWSQVMYMSYVLDFILKQEKCSEEECFILITDADVRFNVNSVEALLDLMTRDPSVGAVCARTHPLGSGPLGWYQVFEYAIGHWFQKAAEHVIGSVLCSPGCFSVYRCSAIRDILPEYATNVEHAFDFLTKDMGEDRWFCTLMVQSGWRIEYCAAAENSTHCPEDFDEFFKQRRRWVASTLANLMLLVKEWSTISRLNARVSVVFLLYQAALLFATLIGPSSIILVVTGGLTYAWNVNPTSTVILQLIVTVLYAVMCLTTSSKTQLNTAKLLTFVYAIIMAAVMVGTAVQVAKDISKASDAALIHPSFPISTTTLYLAILVGIFLLTGMMHPSEFYCLLHGFWFFLCIPAGYLILMIYSICNITDQSWGTREVKEHSVAHRNWQDRLTAMFKEVFFCCFTRRETRSVESQTEAGVDARESFSDTEDDDKINNEEGVKVEEWLTSDFDSVVQKFKENGFENTIFISKMTDEELKDMGIKRSGQKRYLMEKIKKLPDYEIVADVPKDVKSWLTKIGLIMYKTNFKQEHIKSSKDMEILKSFSRKDIETELKITKIGHIKRLMQAIAKLRNPTSVERKILEVGQRLKKSVLHKMREHQPEEEEFWQTLQNLCLLPQSTAYGLEEDLKRDLGELRNKWIVILAVFNTLWMVLIYTLADQGKLSVASSNPVGLVVLVVFSFVLFIQFIAMIIHRITTATHFLARAPYRFGAKY
CAH3142144.1_unnamed_protein_product_Porites_lobata                                    MIDKSNKARHCYSFLPWILKWFVAVFLSLLVLCCVVASRICLLVLGKNAGKQALFLMLILALMIPEAVSLIYASWTRRKSHPWPSQKGFITIFIGGFLETVSLSYITIVMLKVLNSDVMILLPCSLPLGFTLWHFIKSRSQLEVIRFGISAVFGAAGVSFLCLSL--FFQIPIALLVLSIVWSPKLRKLQIETNNNAAKITARGKAAIVISLWKLFLTPFVALVFAKICNIVELGGMSEGFRAFSSSNSSFVYFMLHIFSSFFAYHLGWLACSLRMQQTGYALPLTLATPIAIFITNVFCDTNMPLSCRSDNQLYTLAGGLPLWLAQFMVTTYYLWKSRGFIMASAHDLFWIPSYNGVYLEQYLLMNRRSRASDEEDVIQRNLSRNVTVFICTTMYHEADYEMKQLLESIHEMDKNKTKAKRHYESHVFFDGGVRGDVLTDYALQLASLVEETLKVQLRSCYKVMTPYGIQLKWKLPGGMEFTIHLKDNTKVKNKKRWSQVMYMSYVLDYQQNRLKVRDDQCYILTTDADVKFTHDSVEALIDQIIEDPGVGAVCARTHPLGSGPIVWYQIFDYAIGHWFQKVANHMFGSVLCSPGCFSLYRCQAVRDVLPTYATKVDHAFDFLTKDMGEDRWMCTLMLQKGWRLTYCAAAVDSTYCPESFEEFYKQRRRWAPSSLANLVLLVREWKLTLKTNEHISFLFIVYQTFLVCSTVIGPSTVLLVIVGGMVYAGGLSEITVIILLCLVVLAYTIVCLFATQSFQLKVSKLLTFVFSVIMCIVSVGVAVQISRELSERDIEPTLEHHLPAGISTLYLAGLSGIFFAAALLHPKEFMCLLHGVWYLLCLPSGYLLLTIFSLCNLTDRSWGTREGKTASEGGGDWLTPIGETLKEIVVCCRPAQLQMHVSATRVEVE------DLNRKTDMSYSNLKTPVEEWLALDINNYAVMFRDEGYDTMGDLFGLSDQDLESIGIKTRGHRIRLLREIKKIPRVDVEEGIPDDVEEWLEDLGLQQYWPRFESNGYKEPCDLEDLKGLDKKSLKETFHIWKRGHLNKLVVGIKKLQYPHEVQKKVRQTRREIDRLPLKFLDVDNGREYDFWEGLRRRCLAPELSAFDDTSKLKDRLVELRNKTLMLFGVANVLWMIIILTLVRHKDLAVLGVDIIGLSFLTVYGLVIALQFLALLGHRFKTVIHLLARVPWKISQVK
XP_052242761.1_chitin_synthase_chs-2-like_isoform_X6_Dreissena_polymorpha              ---------------------------------------------------------------------------------------------------------------------------------------------------------------------------------------------------NRKLAPSTWKLTIVMSAVKAVCIFGFSILFYEVLPNASADDWVKGWGQMSLTKTDWVMFVGNIGGTFFGYFTAYIACTTRMQRFGFSVPLTLSMPLSYVTFYAMCPRGVEANCTMYGDAFSVSALVLLVVAQTLSNGYLLFGSQFLAMLKEDQLFWTSMYTSGLLEQWLMLSKKTEYHDEQHEDPVLKASRTKVIICTTMYREADYEMRQLLQSINGIHRAQTDGVRKFESHIFFDGAVKDVNPTDFVLQLISLAEEELGVKAQFCTRTRTPYGLSISWNLNNDMFFKIHLKDNIKVKNKKRWSQVMYMSYVLDFILKQEKCSEEECFILITDADVRFNVNSVEALLDLMTRDPSVGAVCARTHPLGSGPLGWYQVFEYAIGHWFQKAAEHVIGSVLCSPGCFSVYRCSAIRDILPEYATNVEHAFDFLTKDMGEDRWFCTLMVQSGWRIEYCAAAENSTHCPEDFDEFFKQRRRWVASTLANLMLLVKEWSTISRLNARVSVVFLLYQAALLFATLIGPSSIILVVTGGLTYAWNVNPTSTVILQLIVTVLYAVMCLTTSSKTQLNTAKLLTFVYAIIMAAVMVGTAVQVAKDISKASDAALIHPSFPISTTTLYLAILVGIFLLTGMMHPSEFYCLLHGFWFFLCIPAGYLILMIYSICNITDQSWGTREVKEHSVAHRNWQDRLTAMFKEVFFCCFTRRETRSVESQTEAGVDARESFSDTEDDDKINNEEGVKVEEWLTSDFDSVVQKFKENGFENTIFISKMTDEELKDMGIKRSGQKRYLMEKIKKLPDYEIVADVPKDVKSWLTKIGLIMYKTNFKQEHIKSSKDMEILKSFSRKDIETELKITKIGHIKRLMQAIAKLRNPTSVERKILEVGQRLKKSVLHKMREHQPEEEEFWQTLQNLCLLPQSTAYGLEEDLKRDLGELRNKWIVILAVFNTLWMVLIYTLADQGKLSVASSNPVGLVVLVVFSFVLFIQFIAMIIHRITTATHFLARAPYRFGAKY
XP_052083987.1_uncharacterized_protein_LOC127721292_isoform_X2_Mytilus_californianus   MASGLQSDLENPSKYVVVTKWLATIVFGVLLLVCLVSSKLSAIGIAAKKNCSTSFILLLLILVIPNVLTCLRFTWNYRKDRKWPTKLKIFYCICLSLIESFGLCLFALKVLKIKKSATVVLLMDGVYIGHSVVTFVN-RSRFQSIKFAVSTIMVVAGCGITIFESKDLWHIFVSILCLSIAWLPWLRKKIVSVDQIESKEKYTHKLMIISSGTKTVSMFLFAFLIQSVFDGWSVKEWSEGWDLLGTNGRQTYFFMINIITSILGYAVGLYVLRTQMGKGGFAVPLLLSTPITFGMLYILCSGLYNNICHTENLEFLLPALLLVCIGQCLSTGYYVYKSSTIVLQKEVKLFWMPMYNSILPDQWMLLDRRTQLMDDTQEQQEEQIKKTKVYICTTMYRETRDEMKQLLESISLINAAKQFGTRHFESHIIFDGGIKGNVIGDKALQLLSLVPEVLKTDVDTCTKADFPYGLRLSWRLPGPMTFVIHLKDNRKVKNKKRWSQIMYMSYILDFLVKEANVDDETAFILTTDADVKFTPDSVEALLDLMTRDTSVGAVCARTHPLGEGPLYWYQQFEYAIGHWFQKAAEHVLGSVLCAPGCFSVYRVRALRDIIPTYASNVEKGLEFLTKDMGEDRWLCTLMVQSGWRIDYCAASCNYTNCPTEFDEFYTQRRRWIGSTIANLYLLLKEAKIVRKLNQGISIWFLVYQAALLVSTVLGPSTVMLIISGGLAYAWGLEVITTVIIQFILIVLYGIICIKTSQKTQLLTAKILTFAYALVMMAVVVGTAEQIVENLANINNKAYISKDFPISITTVYFGCLVGLFLVTGICHLDEFTCLFQGIWFLLCLPSGYIMLIIYSVVNITDRSWGTREEKQENTKTSTWYEYIGAILRQIFFCCDKRHDQPPTSIETSDIPESREDLLNQDY-TYGDEDEIIKVDDWFQPGLTEYVALFKKHGYDDTSFIASMTETDLKRIGIKKKTQRTMLENRIKDLPDFLIEAAVPDNVDTWLKDIGLHQYKSAFTKCHIKKTKDLEQLKTFEKKDIENELGITKAAHVRRLQEAIKYLRTPTKEELLHAEIKQRLDNAIKHDIQKINSTEYEFWKLLTETHLKPTSEAFSLLGQLKIKLEELRNTWLMILLAVNSLWLVLISTLASKINLLVLGSNPVGFLFLLVLCFYLYSAFFF------------------------
XP_060074634.1_chitin_synthase_chs-1-like_Ylistrum_balloti                             MMDEQKKEDLSPSKVVVIFKWVVTLIFALIGLGCIVGSSLSFIEIAARKESCSAFSTILLILFVPNVFNLLRSLWNRRHDMPWPNKRAINWIFLTSVLESFGLCVFAFKILSLFGVNGLLLSTALFFIFPIT--ILRSREQAIFFLVLASLLSCIGGFSFM--NLKDLWLIPAAVICLTIVWSPLVQKRLINLNEVTRRPQCSWKSAIILSACRLPCIVAFSLLLHFVYKNEDAESFRDSLDW--FEHIEPKMLLTNLFCTFGGYFISSIACRITMQRGAFVLPLVLATPVIFSILSIACKEITLHMCQHEKLMFNIPAIICVFLALCISLGWIIWTTNTIVLCTEAEIFWLPTFSGILLMEWLLVSRRNRLTERR-ETPKCVAKKIKVYICTTMYRETRNEMKQLLKSIHRIQKSYS--DKYYESHIFFDGGVKDKTPTDFALQLISLLPDTLGCDTSCCNRFMTPYGMKLTWELSRKMKFAIHLKDNRKVKNKKRWSQIMYMSYVLDFLVKHNEVDDYNAFILTTDADVDFSPNSVDALLDLMICDNTVGAVCARTHPVGFGPLVWYQKFEYAIGHWFQKAAEHVLGTVLCAPGCFSVYRVRSIRDIVTTYASEVEKAFEFLTKDMGEDRWFCTLLVQSGWRIEYCATAENWTHCPEEFEEFYKQRRRWIASTIANIMLLVQEWKKISMFNYRVSLPFLIYQALLLLSTLISPSVIVLIVSGGLLYAWNLDGMYTVVLQCLICVMFAMFCLFFSNNTQLQIAKFLTFLYACVMMAVAVGTAQQVVKDLENHLHGGKISADIQISMTSLYLGILIAFFILAGLLHPRDFLCLLHGFWYLMCLPSGYLILNIYSVCNITDRSWGTREEKEPISDVRTWYEIFGEKMKTIFFCCK-KEASHPHDSNT-STTIVNITDRVAKAPHLLPEPIPMTVDQWLDTDFDEYGPLFKKHGFDNTLYISGMNEKDLKNIGIRKKAHVTFLLEIIRDLPDFRIEVKVPNNVKDWLHDIGLEQYFDRFENNKIITAKDLEVLKSFSRKEIETELKITKAGHIARLLMAIKQLRNPTTEELKRIEVKRGLNALAFFELSIINPDEHAFWITLRDTCLQPGSAAFGHTEDLMQKLGELRNNFLMTLAVSNMLWLILLSTLASKLELKMYGTDPIGLLFLSVFVSLFVIQFIGMVVHRAITLGHFCARAPYKFGQSY
XP_052786307.1_uncharacterized_protein_LOC128221745_Mya_arenaria                       MVEMPKKKRHRPSKKAVLIKWISTLLLFVLILGFINFSKISVISITNRGHAPGMFIMLQLMAVIPQVINFMRGIMRFRKDIPWPSKRSMTVATVVCLLESVGITLFIFKIPGITKPVVVVLLMMCVFIAPIIYNLVISFILRDRIIFVMALVFEIGGCGLTGFKVEDFIMALVAVLCLSISWTPGVQRYLLKPGKFSLLTRPSWKLTIYMSSFKAILIYGISMLLCQFDGISGISDYLKGWSQLNLSPTYWFFFCGNLIGSLFGYFTAYIACTTCMQKFGFSIPLAFSSPMAFALLFPLCDKIVASQCATTERTFAIVALVLLVAAQILSTGYLIFRSQSVVMLKEDQLFWTPMYNSALLEQWLMLVRKNEYHDEGHQNPTEKAKQSKIFICTTMCREADYEMKQLLESIQGLNLAQAKGNRHFEAHVFFDGAVKDRNPTEFVLQLVSLAETVLGVEAEFSTKNATPYGISFSWKLKKGMVFRIHLKDNLKVKNKKRWSQVMYMSYVLDFLLKQENASEEDCFVLTTDADVRFTPDSVEALLDLMTRDNTVGAVCARTHPLGSGPLVWYQVFEYAIGHWFQKAAEHVIGSVLCSPGCFSVYRCRAIRDILPQYATNVEHAFDFLTKDMGEDRWFCTLLVQSGWRIEYCAASENSTHCPEDFDEFFKQRRRWVASTLANLMLLIKEWSIISKLNPRVSIIFLVYQMIILSATLIGPSSVILVVTGGLKYSWNIGVTTSVVLQVLVTVGYAATCLLTSSKTQLNVAKLLTFLYAVIMSAVMVGAAVQIANDFSKDSDTVINKASFPISITTLYLGIMVGIFFITGILHLWEFVYLLHGVWFFLCIPAGYLVLMIYSISNITDRSWGTREVKTHSVVNKNWQDSLTKAFKSFFFCCFKKQLSATSSTQTELPQNLNAVFDDNSDDEEDTENKVRTVEEWLPKESHELVKRFKEHGFENTIFISRMTEKELKDVGVKSAGLKSFFMENIKRLPDYEIQAFVPKTVDEWLDNIGLGIYKENFKKEQIRIAKDMEVLKSFSRSDIERDLNIKKIGHIKRLLYAISKLRNPTEAEMKLIEVGERLNKPVQVKLS--NKDGFEFWDNLRNFCLIPQSTAYGLEKDLKEKLGDLRNAWLMVFAVSNALWMVLIFTLANQGQLSVAGSNPAGE----------------------------------------
XP_058957557.1_uncharacterized_protein_LOC131784754_Pocillopora_verrucosa              MAKKRKKSESKYGVFRCAIKWLVAVIVFSAVLACLVTSKICLLVLGQHINKQALFLMLVLALMIPEAACLIHASWTGKKHRPWPSKKASILTLVGGFFEASSLCYITVVMVTTVSPDFLVVLMCSIAGLPLMMQKVYRKKQWDIMISLVSTLFFFAGNIMLSLDLKGIILAELSLFLLSIVWSPTFRKLQIQNKHPWLTRTAQAKTAVISSLCKLFFIPVMAVAFSSVYGIVKF-NTFDGFKAITMSNPSCLYFIFHILASFFGYHFGWIACSLRMQRVGLALPLTLATPIAVIITQFFCETEAPSPCASGDVHYVLGAGLLLWLAQCLGTTYNLFKSPGKILGKVYDSFWIPCYNGVCLEQYLLTNKRNFSFDEECSASNQKDRGLHVFICTTMYHEKRKEMKQLLESVYDV-LKNNKSGHHFEAHVFFDGCLRAEELNSYVLQLASLVKDTLKVKLSDCIKVETHFGMQLKWKLE-ETSFTIHLKDNAKVKNKKRWSQVMYMSYVLDFKIVTKALEDDQCFILATDGDVKFTHESVEALIDQMCEDSRTGAVCARTYPLGEGPVYWYQIFDYAIGHWFQKVTNHMLGSVLCCPGCFSLYRCRAVRDVLPNYATCAESAFECLTKDMGEDRWMCTLMIQKGWRLTYCAAAENSTFCPESFQEFYKQRRRWAPSTLANLFLLIREWKQTWSNNEHISLLFFVYQAFLFFSTIIGGSTVILVIVGGMVLAGPISQITTSVLLILVVFGYVLVCLYTTPKWQLRVSKILTCFFSVIMCTVVVGLAVQVSNDLKERNVEPSLEHHLPVGVSSLYLGGLTGIFVVSALLHPREVTCLLHGIGYFFCLPSGYLLLTVYAICNLTDSSWGTREESSGKKQNSLW---------EYYLCCH-TRSD-----------K--TPR-TKAPKSNDERILGKQLKDFLSIKLEKYCKRFLDNGYEFPDDLVGIKEKDLEQIEINEGD-RSELLEHIKRIPTPKTKHKMPENIKGWLKKHHLEQYHSEFAE-VFEHPCQLLKLKNEPEKDARKKFGIEKPGHFKRLLKAVYSLQVKGHAQMTVLSTEHTLNSVLPVQSDNE-EDEITFWKELEQGFLSPIDEALASTSSAEEDLRKLRTTTLWVFGVCNMIWMVLILMLVQKADLKILGLDVIALSFLIIYGGIFVAQFLALLCHRVKTIMHILARTPWTV----
XP_032238680.2_uncharacterized_protein_LOC5513224_Nematostella_vectensis               MVGKPKPREKESYAFLCMIKCTVAGILTCAVLCCLVASKVSVLVLGQIAVKEAVFVMLVLILIIPQAVSLIVAAWVFQKSHPWPSKAAIAWILFGGLLEVACLSYLCLCTLTVVPLGLFVLLMSALFIIPTLWQAIKIRRFIRLALFVFAAVLLIGGLVVLAYHTHARIGVPVAFFVLSYAWSPQIRELQTQPKRKLTKKMARDKAAILISLWKIILTPFVCALLCHLYSIAELSSLRQGFLHIASFRPALDFFLLQIFSTFLGYHLAWLACSMCMQKAAFALPLTFCTPIVVVLVTVACGTSWPLSCSEEHFVWIIALGLSMWVGQFLSTGYYVWKNQGFVMAKASFLFWIPSYNGLMLEQNLLLNRRNEVTDESHVTQKVLKRDTHVFICTTMYHEADYEMEQLLNSLHDVDRYRRKARRHIESHVFFDGCIKSDELNSYILQLVSLVESTLRIPLNKCTKMKTPYGMQLRWKLPGGMPFTIHLKDNNKVKNKKRWSQVMYMSYVVDFKRKIHNIRDDQTFILTTDADVNFKHESMEALIDYMLQDEKVGAVCGRTHPMGKGPLVWYQIFDYAIGHWFQKVANHMLGSVLCCPGCFSLYRCKAVKDILPEYSTNVNEASEFLTKDMGEDRWMCTLMVQAGWRLLYCAAAEDVTYCPTTFDEFYNQRRRWMPSTLANLILLISEWRLVVTNNDYISVPFIIFQLILLLATVIGPSTVILVITGGMNYVGATNEVTTVTIMSLITLAFGLICLFTSQSFQLLIAKLLTFAFSIVMLMVAVGVAVQISKDLEKREAARNELVVLPASVSTLYLGGLTGIFVLAALLHPKEAYCLLNGIFYLLCLPSGYLLLTVYSIVNITDRSWGTREAKTAKPGHGEWYTPFTTLFKRLCPCCEPDEEKTDIFDDDSTSSNEQSEVDGTRLTDETKFDGKVTVEEWLQGELEVYIEHFKEHGYDNLEMVALMTEKDLDLIGIEIRGHKQKLARRIKTLPRIEREEGIPESVEEWLKDLGLGEYWPYFVGNCYTEPSDLEDLKDMGHDQVTETFNIHKQGHVAMMIQAIRKLQYPNKGQLKIRQARRELARLPLLRMDLDNGREFDFWEGLRRISLEPEAAAFSTSSELKEKLTSLRNSVLVIFFVANVLWMLLIMVLARHQSLKVLGVDVIGLGFLIVYGVIIIVQFLTMVCHRLATMIHVLARAPWTCGKDS
XP_033747575.1_uncharacterized_protein_LOC117332686_Pecten_maximus                     MMDEQKKEDLSPSKAVVIFKWIVTMIFALIGLGFLVGSSLSFIEIAARKESCSAFSTILLILFVPNVFNLLRSLWNRRHDMPWPNKRAINWIFLTSILESFGLCVFAFKILSLFGVNGLLLSTALFFIFPIT--IYQCRHHAIFFLVLGSLISSIGGLSFI--NLKDIWLIPAAVACLTIVWSPLVQKRLINVNEVTKRPQACWKSAIILSACRLPCIVGFSLLLHFVYKNADVDSFRASLDW--FEHIEPKMLFTNLLCTFGGYFITSIACRITMQRGAFVLPLVFATPLVFSILSVACKKITLHMCQHEKLMFNIPAIVCVFVALCLSLGWVIWTTNTIVLCTEAEIFWLPTFSGILLMEWLLLSRRNRLTEQR-ETPKCVAKKIKVYICTTMYRETRNEMKQLLKSINRIQKTYS--DKYYESHIFFDGGVKDRTPTDFALQLISLLPDTLGCDVGCCNRFMTPYGMKLTWELSRKMKFAIHLKDNRKVKNKKRWSQIMYMSYVIDFLVKHNEVDDYNAFILTTDADVDFTPNSVDALLDLMICDNTVGAVCARTHPVGFGPLVWYQKFEYAIGHWFQKAAEHVLGSVLCAPGCFSVYRVRSIRDIVTTYASEVEKAFEFLTKDMGEDRWFCTLLVQSGWRIEYCATAENWTHCPEEFEEFYKQRRRWIASTIANLMLLVQEWKKISMFNYRVSLPFLIYQALLLLSTLISPSVIVLIVSGGLYYAWNLDGMSTIFLQCLLCVAFAMICLFFSNNTQLQIAKFLTFLYACVMMAVAVGTAQQVVKDLENHLHGGKISADIQISMTSLYLGSLIVFFVVAGILHPRDFMCLLHGFWYLMCLPSGYLILNIYSVCNITDRSWGTREEKEPISDVTNWYEVFGEKLKTIFFCCKKEETSHAHDPNTSSTTNIHSVDRDTKAAHLLPEPIPMTVDQWLDTDFDEYGPLFKKHGFDNTLYISGMNEKDLKNIGIRKKAHVTFLLEIIRDLPEFRIEVKVPNNVKDWLHDIGLEQYFDRFENNKIITAKDLEVLKSFSRREIETELKITKAGHMARLLMAIKHLRNPTTEELKRIEVKRALNSIAFFEISIINPDENAFWATLRDTCLQPGSAAFGHTEILMQKLGELRNNFLMTLAVSNMLWLILLATLATKLELKMYGTDPIGLLFLSIFESLFVIQFIGMVVHRAITLGHYCARAPYKFGQSY
XP_020898978.1_LOW_QUALITY_PROTEIN                                                     MVAPNEEKDTCQNFYLVLTKWIAVIFIALIVLACVTMNKICLLIIGKEGRKESIFIMLTIILMVPQALSFLAAIWGKHKSQPWPCRTSVLWIIFGGIIEAFCLSYLCIYAVTVKHPHIFLLFMSGLFLIPTIIQVYESSRKRRTALFVLAAIFQIGGLTTLFFETRDKIGIPLALVLLSTAWSPKLRRLQTQSSSSTSTRSAREKAALVMSMVKLIATPIAAVILSLILKFAELPHYKEGFRYINPDHPVFYYFLVQIFSTLIGYHFAWLACSMYTQRAAFALPMTLATPLAIIFIEVLCDSSMPLTCGGRDLILLITALTLLLLGQFMSTGYYVWANKG-IMGKASHLFWLPSYTGALLEPFLLLNRRNKVTDDSHVTSKHLTRKTYVFICSTMYHEELYEMEQLLESIHDIDNNIQRAKRHVESHIFFDGALKAEVMNEYVLQLATIIKKTLKVELNKARKIRTPYGMQLQWVLPGGLPVTIHMKDNTKVKNKKRWSQVMYMSYVLDYKQRLLQVNDDETFILTTDADVHFTHDSMEALIDYMVQDDRIGAVCGRTHPMGNGPLVWYQTFDYAVGHWFAKVANHVFGSVLCCPGCFSLYRCRAVRSVLREYSSNVTEAFEFLTKDMGEDRWFCTLMVENGWRLAYCAAAEDKTYCPQEFEEFYKQRRRWMPSTLANLALLVSKWRMLLTNNENVSFPFILFQIVLLVATLIGPSIVILFIVGGLLSLSVASEEVIVILFSILTMAYAMICLFFSQDIQIKVAKFLTFIFAIIMILVTIGLCTQIEREVTKRKTL--FADRLPAGVSTLYLGGLCAIFFITALLHPKEFLSLIHGFWYLLCLPSGYLLLTIYSIINMTDRSWGTREGKTGTAQSENPLVTLWNLFKTKCSCCFKPQASKKLSRSSQFSSSSDSAYRTDIDLLTSDISLDMSVEEWLKGDVRPYVDNFKKHGYDTLAFISGMSQQDLETIGITRRGHRSRLSRAIAMLPPLIIEEGIPTNVKLWLEELGLGEYWQNFVDNFCTEPSDLEDLKMRSKENLKSEYKVTKMAHLNM-HRAIQKLKYANREQIQIAVARRQLEMLPTETLEPIEAKEYSFWESLRQQCLLPESAVFTDNAELKTKLADLRNSVVMIFFVANALWMVVIMVLVKQTRLKTLGVDVLGLSFLIVYGTVTFCQFLAMIFHRLTTLLHILARTPWICCGTH
XP_034320183.1_uncharacterized_protein_LOC105345033_isoform_X2_Crassostrea_gigas       MVKKQNKSHQGPTKLIVILKWATTLIFAAVLLASLVLSKITLFGLVQGSRNYQAFFMCLITLVAPNVISLLRSIWNGRSDIPWPNKKAAGLIALTTALESTGLCIVIFKTLASGSPASGFSAMQIGFVLPILFHIKKGNRDFFRTFSLLSMMLAIAGVGLVIYSNEDAWSL-VGVVIVFLSMLPYLNKKIYGLTRITSDNAVVWKILLISSLFKIVFIFVVSSLLV--YGMGNM--FIDAWNFLEDTDGLFWFFIVHITTSVLAYVTAVFACHTCMDRGAFVIPLIFSSPVSCVLLVVSCTYIRSDYCESTYIVFSVGAMVLTTLSICFVYGRLFWSVKRLVLLKEIQLFWLPTYNSVMLEQWMYLNRKLSHTEDDDETLTRSDEKTRVYICTTMYRESRKEMQQLLESIGKISQATSDKKIHFESHVFLDGAVRGDELTEFALQLISLLKDALNIDILTCTKTTTPYGLRLGWKLP-GMTFTIHMKDPKKVKKKKRWSQIMYMSYVLDFLSKQPIVKDSDCFILTTDADVKFTPESVEALLDLMKRDTSVGAVCARTYPLGEGPLVWYQKFEYAIGHWFQKAAEHVLGSVLCAPGCFSVYRCSALKDIIPTYASSVERAFEFLIKDMGEDRWLCTLMVQSGWRIEYCAASENETYCPEEFEEFYKQRRRWIASTLANIISLIKEWSLIRTLNHRVSYLFCIYQIFLLTSTFIGPSTVIIIVAGGLNYAWDINVVWVVVLQILVCVIYAGICLFMNETWQMQSGKIITFLYAIVMTAVVVGIAEQVAEDLIAFSPDIKISDDFPVSFVTLYLGLLIAVFLLTGMLHPSEFSCLLNGITYLLCLPSGYLVLNIYSVVNITDRSWGTREEKEHNSKTKPWYDGVETVMRKIFFCFDKKETESNVDMQDEKSKDEDVEEESYSEEELYNELDPTAVEDWLPKDMKGYAKLFKDNGYENTNFLSMLTDVDLKRLGIKKVAQRRNLYRKIQNIPEFTIPVDVPKDLSSWLHQIGLEEYKPNFRRNQIKTVRDMEALKSFTIKEINEDLNITKPGHVRRLQDAIKRLRNPTHDERVITKFKEEISQAFLHDLRSVNQEENKFWKDLIRACLEPASDAFGFEEILKGKLQNLRNEWLMVSGIVNCLWIVIIMTLSSSIDLQIAGTNPLSLLFLIVFGFLFVLQFSCMLVHRFTTLSHFIARAPYKFGQNY
XP_052786292.1_chitin_synthase_chs-1-like_Mya_arenaria                                 ---MPKKKRHRPSKKAVLIKWISTLLLFVLILGFINFSKISVISITNRGHAPGMFIMLQLMAVIPQVINFMRGIMRFRKDIPWPSKRSLTVATVVCLLESVGITLFIFKIPGITKPVVVVLLMMCVFIAPIIYNLVISFLLRDRIIFVMALVFEIGGCGLT-----------------------------------------------------------------------------------------------------------------------------------------------ASQCATTERTFAIVALLLLVAAQILSTGYLIIRSQSVVMLKEDQLFWTPMYNSALLEQWLMLVRKNEYHDEDHQNPIEKAKQSKIFICTTMYREADYEMKQLLESIQRLNLAQAKGNRHFEAHVFFDGAVKDRNPTEFVLQLVSLAETVLGVEAEFSTKNATPYGISFSWKLKKGMVFRIHLKDNLKVKNKKRWSQVMYMSYVLDFLLKQENASEEDCFVLTTDADVQFTPDSVEALLDLMTRDNTVGAVCARTHPLGSGPLVWYQVFEYAIGHWFQKAAEHVIGSVLCSPGCFSVYRCRAIRDILPQYATNVEHAFDFLTKDMGEDRWFCTLLVQSGWLIEYCAASENSTHCPEDFDEFFKQRRRWVASTLANLMLLIKEWSIISKLNPRVSIIFLVYQMIILSATLISPSSVILVVTGGLKYSWNIGVTTSVVLQVLVTVGYAATCLFTSSKTQLNVAKLLTFLYAVIMSAVMVGAAVQIAKDFSKDSDTVINKASFPISITTLYLGIMVGIFFITGILHLWEFVYLLHGVWFFLCIPAGYLVLMIYSISNITDRSWGTREVKTHSVVNKSWQDSLTKAFKSFFFCCFKKQLTATSSTQTELPQNLNAVFDDNSDDEEGTENKVRTVEEWLPKESHELVKRFKEHGFENTIFISRMTEKELKDVGVKSAGLKSFFMENIKRLPDYEIQAFVPKTVDEWLDNIGLGIYKENFKKEQIRIAKDMEVLKSFSRSDIERDLNIKKIGHIKRLLYAISKLRNPTEAEMKLIEVGERLNKPVQVKLS--NKDGFEFWDNLRNFCLIPQSTAYGLEKDLKEKLGDLRNAWLMVFAVSNALWMVLIFTLANQGQLSVAGSNPAGLVVLVLFSFVLLIQFLAMILHRIGTLTHFLGRAPYRMSGEF
GFO42295.1_chitin_synthase_Plakobranchus_ocellatus                                     MVDRKDKLKGGPSGLVPLAKWLATILMGGGVLFLFVASKVTFLELAMHSRYTGQMLIIFLALLLPYGLQLLRAIKNFARSAPWPKATGILACLVVGTLEPLGLILLALKIVPAYGPGLGVLVMGCSVCLSAAAASVLTCAYRAGSFMTLATFLLLGGLTGTIYGIANLLHVVGCLLSLNVAWLPWLQHHMNESNVTKFYKKATWKASIILHLTEVVSTFILTYILFYIFSSHMHDAFLNAWTFSEASSQTYWAFGWNLISSVVCYILVFLVLHTNMQKGSLGLPLVFSLPLSLLLVSQICDHILSPVCHVGQIEYLIPTAAALVLGQLFSFGKQLFIKGRVSLLKETELFWTPAYNGAAIDSWLLLNCKQSLAGKLGIRAAAKPPKMRVYICTTMYREDEDEMRQLLESLDKINKAQQQGETFFESHIVFDGGVQRKKISEFALVLISLLEETLGTKPTMCTKIVTPYGLKLSWALPPLMTFNIHLKDNMLVKNKKRWSQIMYMSYVLDFLTD-ASTPNEEAYILTTDADVKFTPDSVEALLDLMSRDNTIGAVCARTHPMGEGPLVWYQTFEYAVGHWFQKTAEHVMGSVLCAPGCFSVYRCRALRDVLPKYCKKVESAFDFLTKDMGEDRWLCTLMVQSGWRIEYCAASENSTNCPAEFEEFYKQRRRWIASTLANLMLVIREWKYIDLFNERVSVIFLVYQGLLLFSTLIGPSTVILIVAGGLVYAWGFNSVAAIILQVLTCIGFTLICLYLSQKTQFTAAKILTFVYAAVMCAVAVGTAEQIVNDLSRRSASNSISLDVQVSITTIYFGFLVGVYAVAGLVHPREILCLLHGVWYLLCLPSGYLILTIYSICNLTDSSWGTREASTVSAKKKSWHDIYKDTFYAIFFCCDPRQDDGGSDAHTSPRIDDNFARRESLRPEVDLDEVPIPVEDWLPPELSKYADILKRHGFDNTLFIKALTEKELIRMGIVKRGHVQFLLAQIALLPAFEIEYQVPTNVKDWLNDIGLIMYRENFRRNHIRTPKEMEILKRFDRKDIARELGITKEGHIKRLLFAIRMLRDPSEGQLRAMKMRQAIDDSPVHYMIENNVAEFAFWNSLREKCLEPDLKAFGIEAEVKLKLVQLRNSWLTILAVSNTLWLILISTLATKADLTVIGANPVGLIFLFIFGFLFLLQFLAMLVHRTYTLSHYLARASYKYGKPM
XP_061190571.1_uncharacterized_protein_LOC133198502_Saccostrea_echinata                MVKKEKKGSQGPSRIVVILKWLTTLTFAAVLLSCLVTSKLTVIGLAQHAAQYQAFTMCLIILLAPNVLSVLRSLWNGRSDIPWPNKKVIALGVTSAALESVGSCIVIFKAFNTGQTASGVSAMEIGIIIPIFYYMKKGNRQFFRSLSFLAVLFAIGGVSLVILASDTVWSL-GGYVLIFLSWFPYLNKKMFPHVQLPVDKTSAWKVLLISAFSRIVFILATSALLL--FAMDDFDSWTQGWNW--PSDEVFILFIVNATTSIVGYVTAVFACHTCMDRGAFVIPLLLSSPVSSVLLSVSCDWIKQDFCVENYLIYSILAMVCFFIAISLTFGRLLWNIKKIVLLKETQLFWYPTYNSVMLEQWLLVNRKLNDEVDTSETSTRNCEKTRVYICTTMYRESRKEMQQLLESIGKISQATSDRQIHFESHVFLDGAIKGDEMTDYALQLVSLLKDALNIDLLTCTKTATPYGLKLGWKLP-EMTFTIHMKDPKKVKKKKRWSQIMYMSYVLDFLSKQPTVSESDCYILTTDADVKFTPESVEALLDLMKRDSSVGAVCARTYPLGEGPLVWYQKFEYAIGHWFQKAAEHVLGSVLCAPGCFSVYRCSAIKDILPTYASSVERAFDFLIKDMGEDRWLCTLMVQSGWRIEYCAASENETYCPEEFEEFYKQRRRWIASTLANIISLIKEWNLIRLLNHRVSYLFCIYQIFLLTSTFIGPSTVIIIVAGGLNYAWNFDVVWAVVLQIAVCVIYALICLFKNERWQMQSGKIITFLYAVVMTAVVVGIAEQVAEDMIGFNDKVKISDDFPVSFVTLYLGLLIAIFLVTGAFHPSEFTCLLNGITYLLCLPSGYLVLNIYSVVNITDRSWGTREEKEHNTKDKPWYDDMETVMRKIFFCFDKKETS-TKETITEKSTEEDIEYEVEESEEEFDEDNPLPVETWLPKGMKEYKSLFMDKGYENTNFLGMLTEKDLKRIGIEKVAHRQKLYRKIQDIPEFKIPIDVPKDVSSWLHMIGLEEYKHNFNRNQIKTVKDMVALKSFTEKEIKEDLKITKPGHIKRLLDAIDCLRNPTPEERIITEIKEQIGRAYQHDLRSVNQEEYKFWADLIEACLAPSADVFGFEQILKTKLETLRNEWLMVSGIVNCLWIVIIMTLSSSIDLQVAGTNPLSLVFLIVFGFLFVLQFLCMLVHRFTTLSHFIARAPYKFGQNY
XP_022802803.1_uncharacterized_protein_LOC111340249_isoform_X1_Stylophora_pistillata   MASKPKKSESKCGAFRCAVKWIVAVIVFSVVLTCLVTSKICFLVLGQQINKQAVFLMFVLALMIPEAACLIHAIWTWKKHRPWPSKRASMLTLVGGFLEACSLCYITVVMVTTVSPDFLVLFMCSIAGLPLTLREVYGKLQWDTLRSLVSTLCFLAGNIMLSLDLKGVISGQFALFLLSVVWSPKFRKLQIQSKAPRLTRTAQAKAAVISSLCKLVFIPAMAVAFSSIFDIVNIPDISDGFKAITTSNPSFLYFIFHIMASFFGYHFGWISCSLRMQKIGLALPLTLATPIAVMITHLLCETDTPLPCASEDRPYVLSAGLLLWSAQCLGAMYYLWGSPGKILGKVYDLLWIPCYNGVCLEQYLLTNKRNLSSDLEPSSSNQKDSKLHVFICTTMYHEKREEMEQLLESVYDV-LKNGNSEHHFEAHVFFDGCIRTEELNSYVLQLASLVENTLKVELNECIKVKTAFGMQLKWKLK-ETSFTIHLKDNAKVKNKKRWSQVMYMSYVLDFKIVVEKLKDDQCFILATDGDVKFTHESVEALIDQICEDPRTGAVCARTYPLGSGPVVWYQIFDYAVGHWFQKVTNHMLGSVLCCPGCFSLYRCKAVRDVLPNYATCADNAFECLTKDMGEDRWMCTLMIQSGWRLSYCAAAENSTFCPESFDEFYKQRRRWAPSTLANLVLLIREWRQTTSNNEHISSLFIVYQAFLVFSTVIGCSTVILVIVGGMVLAGPIGQITTSVLLSLVVVGYVFVCLYAPPKWQLKVSKILTFSFSVIMCIVAVGLAVQVSNDLKERKVEPTLEHHLPAGVSSLYLAGLTGIFVISALLHPSEITCFFYGFLYFLALPSGYLLLTVYAICNLTDSSWGTREENSGEKQNSLW---------DLCLCCR-TRSD-----------EIHAIHSKKALNSNEEDLSEKGLVDFLRGKLEKYYQGFLDNGYEFVDDLFGIKEEDLKQIEISEED-RPKLLDQTKRILPHRKKHEMPEDIEGWLKKHHLRDYYLKITG-EFKHLWELRKLKTKPEREAEKKFGIKKPGHFKRLLRAVYSLQVKEHVPMTVSYTEYILTSVRSVESDSQPKDEITFWEKLEEGFLSPHNAASASTSSAEKDLQKLRITTFWVFGVSNFLWMILILTLVPRRDLKILGLDVIALSFLIIYGGIFIVQFLALLCHRVKTIMHILARTPWTVHKKS
XP_020627431.1_uncharacterized_protein_LOC110064684_Orbicella_faveolata                MLERTSRLGQLIDVFFTVLKWLTAVLVFSVVVFCVVASKICLLVLGQQTSKQASILMLVLVLMIPQLVSLVYATWTRRKTRPWPTKQGFILILIGGFLETLSLCYITIVGLAVVDPSVIVLLMCSLAVVPSIWQATSSRSRLHAFKFSASAVIAVLGIALLTWDMYGRIGIPIAFILLSIAWSPKLRKHQVRSKHPVKRRTACGKAAIVSSLWKLILTPFLAVMFIKLYNIVELDSIFAGLKDINVSNPSFVYFLLHIFASFFGYHFGWLACSLCLQRVGYALPLTLATPIAIFVIHVICETDTPLPCTSDDLIYILAAGALLWVAQFVSITYYVWKGQGMIMAKAHDLFWIPDYNGVCLEQDLLLNRRNEASDEEHVTQQNLSRDIRVFICTTMYHEEDYEMEQLLRSILDVDINSGKTGRQFESHVFFDGCVRVEVLNSYALKLASLVEKTLNVRLTECSKMKTPYGMQLKWRLPGGMEFTIHLKDNAKVKNQKRWSQVMYMSYILDFKQGLLGVKDEQSFILTTDADVKFTHESVEALVDQIIEDPIIGAVCARTYPLGNGPVVWYQIFDYAIGHWFQKVANHILGSVLCSPGCFSLYRCKAVREVLPTYATGVDHAFEFLTKDMGEDRWMCTLMLERGWRLTYCAAAGDSTYCPESFNEFYKQRRRWTLSTLANLVLLVSEWKRILKNNDHISFLFMLYQTCLVCSTLIGPSTVILGIVGGMVFSGAGNEIITIVVISLAILVYTLICLFTSQDFQLRVSKLLTFIFAVIMCIVFSGVAVQISNEIKS-----TLEQHLPAGISTLYLAGLSGIFIAAALLHPNEFTCLFHGMWYVLCLPSGNVLLTIYSLCNVTDRSWGKYAIQAI-----------------------------------------------------------HRINRYLV-----------------------------------------------------STKQTVP-------------------------------------------------------------------------------------------N-----------------------------------------------------------------------------------------------------------------
XP_046547949.1_uncharacterized_protein_LOC124257847_Haliotis_rubra                     MVSSKEKLSRKPPLLAPIVKWMWTILIGVFLLACLSASKLSVVGLAERIEATRVFLMLALILLVPCCFNFLRAVILFRKDMPWPSIKSIIIGIGAAVLESFGVCLFALKVLVKYKGYLTILLMNAVLVVPLVVNTVFYAIRAVCAISALACVFQVAGLGLVLFTNSDIWHALVSIACLTVAWVPAIQKLTVKSKLGLQSAGSSWKMGIISNFVKAVCVLVFSYILFYVLKNETYEDFLAAWRF--VINSNCNYFLTNIHATLVGYFLSLLACQTAVHKWAFAIPICLTCPLFVVVLLVCCLVALPGACVNRNLWAVIVATACFCLAHLHCTTLLIFRSKFIPPQKESSIFWLPSYNGVLLEQWLILNRQTEQ-----EQPRPTHRRSRVYICTTMYRETQDEMRQLLQSINQINLARFHNDRFFESHIMFDSGIRKKNISEFPLQLLTLIQETLGILTDNCTKVETPYGMKLSWNLPRPMTFNIHLKDERKVRNKKRWSQIMYMSYVIDFLVT---SIDEDCFILTTDGDVAFTPESVEALLDLMTRDPTVGAVCARTHPIGSGPLVWYQVFEYAIGHWFQKAAEHVLGSVLWAPGSFSVYRCVALKEILTVYSSNVEHAFDFLTKDMGEDRWLCTLMIQTGWGIEYCAASKNSTHCPSDFEEFYKQRRRWIASTIANLMLLIKQWKIIRLFNYRVSPLFIAYQIALLVSTLIGPSMVILIVSGGLSFAWDVAPVISGLLQLRIAASFTFICLFTSEKTQLLTAKLLTFLYAIVMAMVIIGAAINIADELNKDDGPGFSGSSTKLSPTTIYLWSIFSVFVLAAVLHPREFLCLIYGICYLLCLPSGYLLLMIYSVCNIPDKSWGTREKKNYGDMGEPGYKRLQKIMEILCFCCIKRGISTDKTLKIEVPPASSEPRSADVDDDDQDEYLSIPVEEWLPTELKEYSTLFRQYGYDSTLFISGMTEKELYNIGIKDTGARQDLLQMIEILPAFEIEYGVPNSVIQWLETIGLAEYEQNFKRNRIKKAKDLSILKSYGRKEVEKELGITMAGHIKRLLYATQKLREPTNAEEKAAEMKALVDSSQKQWLETIGLAEYEFKRNRIKKARKEVEKELGIREPTNGRLGELRNSWLMVLAVSNSLWLILIITLAAKTQFKIFGANSLGLSFLLIFGILLVIQFLAMIIHRISTLVHFMARAPFKYGEPM
CAH3014068.1_unnamed_protein_product_Porites_evermanni                                 MIERRSQAGHYYLVFLMVVKWFAAVLLFLLMLCCVVASKICLLVLGQHIKKQALFLMLILALMIPEGVSFIYASWTRRRSRPWPTKKGFITIFIGGFLEIVSLCYIVFVMLTVISSDAIILLPCSLALCSAVWQVIKSRSQLKTFKFGIGAFFAAAGASLLFF----MYELPVVFFSLSIAWSPELRELQISKGQMRQCNNARGKAAIVISLWKLFLTPLVAVMFAKIYKTVELDRFSAGFKAIDTSNPSLLYFAFHIFASFFGYHFGWLACSLCMQKIGYALPLSLATPITLLITNVFCETNAPLPCTTENLAKTIAAAFLLCLAQFMTTTYYLWKSHGLIIASAYDLFWIPSYNGVCLEQFLLLNRRSKASDDGQNTQQNPTGDQYIFICTTMYREEDYEMEQLLGSIHDVDNNAAKTKRHYESHILFDGGVRGQVIADYALQLASLVEDTLKVQLSDCCKIMTPYGMQLKWRLPGGMEFTIHLKDNAKVRNKKRWSQVMYMSYVLDYQQNRLSVKCDQSFILTTDADVKFTHESVEALIDQIIEDPGVGAVCARTHPMGNGPIVWYQIFDYAIGHWFQKVANHMFGSVLCSPGCFSLYRCQAVRDVLPTYATKVNHAFEFLTKDMGEDRWMCTLMLQRGWRLTYCAAAVDSTYCPESFDEFYKQRRRWTPSTLANLILLVKEWKLTLRRNEHISFVFIVYQTFLVCSTVIGPSTVILVIVGGMLYSGGLNEITIVVLLSLVVFGYALVCLFTSPNFQLKVSKLLTFVFAVIMCIVTVGVAVQVSNELQERNTEPTLEHHLPAGVSTLYLAGLSGIFIAAALLHPKELTCLLHGVWYLLCLPSGYLLLTIYSLCNLTDRSWGTREGKSASE-GGDWYTSVGESLREIVSCCGPNQLQMTFGAEGKVSSEQDLKPDLDRGGEMSYSNLNTPVEVWLNLDFSDCAKIFRNHGYDTVGHLCGLSDQELERIGIKTRGHRQWLLREIKKIPRVDMEEGIPENVKDWLGELGLQDYWSQFESNGYKEPRDLVDLKGMDKGSLKELFDIRKRGHLDRLVLGIKKLQNPDEGQMKIRNTQRKLDCLSLKLLDIHN-AEYEFWEGLRQKCLSPELSAFDQTSKLKEKLIELRNKTLMTFGVINALWIIIILSLVRHKDLKVLGVDIIGLAFLTIYGLIFVLQFLALLGHRFKTIVHVLARLPWRKLNRV
CAH3103501.1_unnamed_protein_product_Pocillopora_meandrina                             ---------------------------------------------------------------------------------------------------------------------------------------------------------------MLFLDLQGIILAQLSLFLLSIVWSPTFREFQIQNTPPKLTRTAQAKTAVISSLCKLFFIPLTAVAFSTVYDIVKL-NTFEGFKAITTSNPSFLYFILHILTSFFCFHFGWIACSLRMQRIGLALPLTLATPITVIITQFFCETEIPLPCASGDIHYVLGAGLLLWLAQCLGATHYLWESPGKILGKVCDSFWIPYYNGVCLEQNLLTNKRNLSFDEECSASNQKDSGLHVFICTTMYHEKREEMEQLLESVYDV-LKNNKSGHHFEAHVFFDGCLRTEELNSYVLQLASLVKNTLKVKLSDCIKVETHFGMQLKWKLE-ETSFTIHLKDNAKVKNKKRWSQVMYMSYVLDFKIVTKKLEDDQCFILATDGDVKFTHESVEALIDQICEYPGTGAVCARTYPLGKGPVYWYQVFDYAIGHWFQKVTNHMLGSVLCCPGCFSLYRCRAVRDVLPNYATCADTAFQCLTKDMGEDRWMCTLMIQNGWRLTYCAAAENSTYCPGSFDEFYKQRKRWAPSTLANLVLLITEWKQTLNNNEHISLLFIIYQAFLVFSTVIGGSTVILVIVGGMVLAGPVNHITTSVLLSLVVAVYVLICLYTPPKWQLKVSKILTFFFSVIMCTVAVGLAVQISNDLKERKVEPTLEHHLPAGVSSLYLGGLIAIFVVSALLHPREVTCLFHGIWYFLCLPSGYLLLTVYAICNLTDSSWGTREESSGKKQNSLW---------EYYLCCH-TRSD-----------ELDVTH-STASESNDEHIPSEQLGDFLGIKLEKYYQSFFDSGYEFIDDLVGIKEEDLEQIGINEED-HSKLMEYIKRIPQDDSKQEIPENIKGWLIKHHLEDYHSKFGE-KFKHLWQLQKLKNEPKKDARKNFGIEKPGHFKRLVKAVCSLQVKGHVQMTILSTEHTLNSVLPVKRDSKPEDEITFWKELEEGFLSPHNTALAFTSSPEENLRKLRTTALWVFSVSNMFWMVLILTLVEKRDLKILGLDVIALSFLITYGGIIFAQFLALLCHRVKTIMHILARTPWILPIKN
CAH3142141.1_unnamed_protein_product_Porites_lobata                                    MIERRSQAGHYYLVFLLVVKWFAAVFLFLLMLCCVVASKICLLVLGQHIKKQALFLMLILALMIPEGVSFIYASWTRRRSRPWPTKKGFITIFIGGFLEIVSLCYIVFVMLTVISSDAIILLPCSLALCSAVWQVIKSRSQLKTFKFGVGAFFAAAGASLLFF----MYELPVVLFSLSIAWSPELRELQISKRQMRQCNNARGKAAIVISLWKLFLTPLVAVMFAKIYKTVELDRFSAGFKAIDTSNPSLLYFAFHIFASFFGYHFGWLACSLCMQKIGYALPLSLATPITLLITNVFCETNAPLPCTTENLAKTIAAALLLCLAQFMTTTYYLWKSHGLIIASAYDLFWIPSYNGVCLEQFLLLNRRSKASDDGQNTQQNPTGDQYIFICTTMYREEDYEMEQLLRSIHDVDNNAAKTKRHYESHILFDGGVRGQVIADYALQLASLVEDTLKVQLSDCCKIMTPYGMQLKWRLPGGMEFTIHLKDNAKVRNKKRWSQVMYMSYVLDYQQNRLNVKCDQSFILTTDADVKFTHESVEALIDQIIEDPGVGAVCARTHPMGSGPIVWYQIFDYAIGHWFQKVANHMFGSVLCSPGCFSLYRCQAVRDVLPTYATKVNHAFEFLTKDMGEDRWMCTLMLQRGWRLTYCAAAVDSTYCPESFDEFYKQRRRWTPSTLANLILLVKEWKLTLRQNEHISFVFIVYQTFLVCSTVIGPSTVILVIVGGMLYSGGWNEITIVVLVSLVVFGYTLVCLLTSPNFQLKVSKLLTFVFAVIMCIVAVGVAVQISNELQERNTEPTLEHHLPAGVSTLYLAGLSGIFIAAALLHPKELTCLLHGVWYLLCLPSGYLLLTIYSLCNLTDRSWGTREGKSASQ-GGDWYTSVGESLREIVSCCGPNQLQMTFGAEGKAPS-QDLQHVLDRGGEMSYSNLNTPVNDWLNLDFSDCAKMFRNHGYDTVGHLCGLSGQELERIGIKTRGHRQWLLREIKKIPQVDMEEGIPENVKDWLGELGLQDYWSQFESNGYKEPRDLVDLKGMDKGSLKELFDIRKRGHLDRLVLGIKKLQNPDEGQMKIRNTQRKLDCVSLKLLDIHN-AESEFWEGLRQKCLSPELSAFDQTSKLKEKLIELRNKTLMTFGVINALWMIIILSLVRHKDLKVLGVDIIGLAFLTIYGLIFVLQFLALLGHRFKTVVHVLARLPWRKLNRV
XP_053386950.1_uncharacterized_protein_LOC123542823_Mercenaria_mercenaria              MIHQVKRNTNKPSCKVVAVKWFSSIFIALLFLTCLTHSKISLLVLSGANARSRLFVMLQIISLAPHVINFVRGVWCLRKDRKWPKPHVTLIMTVMSIIESFGLCLFIFIIPGLSKTHHVILLMNCVFILPLLIRLIVNRKQVEYVMYAGALISEIVGIVFTFIPKSKMWIAPIGVICLSIAWIPSLQKYMVERINLDKVESTAWKMTALMSFVKLLSTFGFSMLIYFNPDKADINRYIDGWRTIQWSQAQIYYFSAHITSGFIGYIVGYIACTTCSQQIGFSFPLAAATPLSVILLAVSCDVIVELDCTNDDRGIIIIATIGLVLAQVLSTWWILYRSQLIVMLREYQLFWTPMYNSALLEHWIMLNRRNELIDTGNLKPFENAKRSTVFICTTMFREDELEMKQLLESLRSVNDRVSQSGLRFEFHIFFDGALKAGIPTEHLLQLVVLVGEVFNIGVHSSTKTITPYGMSLSWRLPDGTCLTVHLKDNSKVKSKKRWSQVMYMSYVLEQGIQNENDKEEESYILTTDADVKFSPKSVEALLDLMTLDKSVGAVCARTHPLGSGLLVWYQIFEYAIGHWFQKASEHVIGSVLCAPGCFSVYRCKAIKTILSVYASNVEKAEEFLTKDMGEDRWFCTLMVQSGWRIEYCAAAENSTHCPENFDEFFKQRRRWIVSTLANQWLLIREWHYIKQHNLRVSFFYKIYQIILLVSTLIGPSSVILVVSGGLKYGQDWNPTATVSLQVVISVCYAFTCLFTSQTVQLMSGKIICGIYAIMMMIAIVGTAVEIATDINGQPG---ISEDIRISSTSLYLLGMAALFLVTALLHLGEFWSIFYGFVYLLGLPSGYLILMIYSICNITDSSWGTREAEQSIVEGKSWHDKFLAVFKYICTCCLSRRMQETGSKGTEDTSDLRKSFRGQT----------PCVEAWLS-DMKAEAKLLKDNGYEKTSFISGLTKRELKDIGIDNKINRGKILMKIKELKDYEIPTEVPENVESWLKRIDLYQYNDNFKRNSVIAQRDLEILVDFNVKDIKELLGITKIGHIKRFLTAIKKLKKPTKAQQKQVNVLKEIKDLTPADPHTT-SDMNSYWEALRKGCLIPQSTVFESDEHLKVKLRELRNKWLVVFAMINVLWLILISTLADKGKLGVFGSNPIGFLVIVVYGLVLLIQFFAMLIHRISTLMHFLGRIPYKCNSNY
XP_029198792.2_uncharacterized_protein_LOC114963732_Acropora_millepora                 MVQRSTQASHCYAVLLCGIKWFIAIFLCAVVLFCVVASKICLLVLGQHICKHALFLMLLFTLMIPHVASFIYAFWTRRKSRPWPTKQGFMVIMFGGFLETVSLCYITMVMLTVITPNAIILVMCSLPMISAIWEAIKSRSRLEVIKFGASATFAVIGIALLLLDISGQIGIPVSLTLLSIAWSPKTRKLQIQSKT---KQSARGKAAIVSSLWNLVLTPLVAVVLAKMYQIVELDKISSGFKAINATHPSFVFFMVHIVASFLGYHFGWLACSLCMQQIGYALPLTLATPIAAIMIHLFFQTNTPLPCILTDLVFSLPAGALLWLAQFLATTYYVWKSQGLVMAKAHDLLWIPSYNGVCLEQYLLLNRRNKASDEEHKKQEKMSTDVKIFICTTMYHEEDYEMEQLLRSIHDVDTHSKESGRHYESHIFFDGCVRAEKLNTFVIQLASLVEKTLKVHLRDCNKIKTPYGMQLKWTLPGGMEFTIHLKDNVKVKNKKRWSQVMYMSYVLDYKEDLLKVKDDQSFILTTDADVKFTHESVEALIDQIVEDPQIGAVCARTHPMGNGPVVWYQIFDYAIGHWFQKVANHMLGSVLCSPGCFSLYRCQAVRDVLPTYATGVDHAFDFLTKDMGEDRWMCTLMIQRGWRLTYCAAAVDSTYCPESFNEFYKQRRRWTPSTLANLILLIKEWKLVLEKNEHISFLFILYQTFLICSTLIGPSTVILVIVGGMVYSGNLNEITIVVLVCLMVVAYTLVCLFTSQNFQLKMSKILTFVFAVIMCIVVIGVAVQISKELQERDPEPTLEHHLPAGVSTLYLAGLAGIFVAAALLHASEFTCLLHAVWYLMCLPSGYLLLTVYSVCNITDRSWGTREGKSASE-SEEWYKPLSNWMKDVCACCGRGRSEVTFPSGGKQASRESIQMSLNSKKEVSYSDLGLPVEEWLTNGFKSYAPKFRKHGYDTMGFLPGMTDKDLEAIGIETRGHRQKLLKEIKKIPRIDIEEGIPDDVQEWLNELGLKEYWPTFEQSGYKEPSDLEGLKGIGKDTLKETLDIRKQGHLNRLISAIRKLQYSNQGQEKLRHTRRELDRLPLSYLDEDDHNEYEFWESLRQTCLVPELSAFDQTSELKAKLVELRNTTLMVFAVTNALWMIIILTLVQHKDLKVLGVDIIGLGFLTIYGCIFVIQFLALLGHRFKTMVHVLARTPWKVSNGR
XP_015758952.1_PREDICTED                                                               MVQRSTQASHCYAVLLCGIKWFIAIFLCAVVLFCVVASKICLLVLGQHICKHALFLMLLFTLMIPHVASFIYAFWTRRKSRPWPTKQGFMVIMFGGFLETVSLCYITMVMLTVITPNAIILVMCSLPMISAIWEAIKSRSRLEVIKCGTSATFAVIGIALLLLDISGQIGIPVSLTLLSIAWSPKTRKLQIQSKT---NQSARGKAAIVSSLWNLVLTPLVAMVLAKMYQIVELDKISSGFKAINATHPSFVFFMVHIVASFLGYHFGWLACSLCMQQIGYALPLTLATPIAAIMIHLFFQTNTSLPCILADLVFSLPAGALLCLAQFLATTYYVWKSQGLVMAKAHDLLWIPSYNGVCLEQYLLLNRRNKASDEEHKKQEKMSTNVKIFICTTMYHEEDYEMEQLLRSIHDVDTHSKESGRHYESHIFFDGCVRAEKLNTFVIQLASLVEKTLKVHLRDCNKIKTPYGMQLKWTLPGGMEFTIHLKDNVKVKNKKRWSQVMYMSYVLDYKEDLLKVTDDQSFILTTDADVKFTHESVEALIDQIVEDPQIGAVCARTHPMGNGPVVWYQIFDYAIGHWFQKVANHMLGSVLCSPGCFSLYRCQAVRDVLPTYATGVEHAFDFLTKDMGEDRWMCTLMIQRGWRLTYCAAAVDSTYCPESFNEFYKQRRRWTPSTLANLILLIKEWKLVLENNEHISFLFILYQTFLICSTLIGPSTVILVIVGGMVYSGNLNEITIVVLVCLMVVAYTLVCLFTSQNFQLKMSKILTFVFAVIMCIVVIGVAVQISKELQERDPEPTLEHHLPAGVSTLYLAGLAGIFVAAALLHANEFTCLLHAVWYLMCLPSGYLLLTVYSVCNITDRSWGTREGKSASE-SEDWYKPLSNWMKDVCTCCGRGWSEVTFPSGGKQASRDSIQTPLNSKNEVSYSDLGLPVEEWLTNGFKSYAPKFREHGYDTMGFLAGMTDKDLKTIGIETRGHRQKLLKEIKKIPRIDIEEGIPDDVQEWLNELGLKEYWPTFEQSGYKEPSDLEGLKGIGKDTLKETLDIRKQGHLNRLISAIRKLQYSNQG-ETSTHTSRTGSSSP------------------------------------------------------------------------------------------------ELPGRR-------------------
XP_015758951.1_PREDICTED                                                               MVQRSTQASHCYAVLLCGIKWFIAIFLCAVVLFCVVASKICLLVLGQHICKHALFLMLLFTLMIPHVASFIYAFWTRRKSRPWPTKQGFMVIMFGGFLETVSLCYITMVMLTVITPNAIILVMCSLPMISAIWEAIKSRSRLEVIKCGTSATFAVIGIALLLLDISGQIGIPVSLTLLSIAWSPKTRKLQIQSKT---NQSARGKAAIVSSLWNLVLTPLVAMVLAKMYQIVELDKISSGFKAINATHPSFVFFMVHIVASFLGYHFGWLACSLCMQQIGYALPLTLATPIAAIMIHLFFQTNTSLPCILADLVFSLPAGALLCLAQFLATTYYVWKSQGLVMAKAHDLLWIPSYNGVCLEQYLLLNRRNKASDEEHKKQEKMSTNVKIFICTTMYHEEDYEMEQLLRSIHDVDTHSKESGRHYESHIFFDGCVRAEKLNTFVIQLASLVEKTLKVHLRDCNKIKTPYGMQLKWTLPGGMEFTIHLKDNVKVKNKKRWSQVMYMSYVLDYKEDLLKVTDDQSFILTTDADVKFTHESVEALIDQIVEDPQIGAVCARTHPMGNGPVVWYQIFDYAIGHWFQKVANHMLGSVLCSPGCFSLYRCQAVRDVLPTYATGVEHAFDFLTKDMGEDRWMCTLMIQRGWRLTYCAAAVDSTYCPESFNEFYKQRRRWTPSTLANLILLIKEWKLVLENNEHISFLFILYQTFLICSTLIGPSTVILVIVGGMVYSGNLNEITIVVLVCLMVVAYTLVCLFTSQNFQLKMSKILTFVFAVIMCIVVIGVAVQISKELQERDPEPTLEHHLPAGVSTLYLAGLAGIFVAAALLHANEFTCLLHAVWYLMCLPSGYLLLTVYSVCNITDRSWGTREGKSASE-SEDWYKPLSNWMKDVCTCCGRGWSEVTFPSGGKQASRDSIQTPLNSKNEVSYSDLGLPVEEWLTNGFKSYAPKFREHGYDTMGFLAGMTDKDLKTIGIETRGHRQKLLKEIKKIPRIDIEEGIPDDVQEWLNELGLKEYWPTFEQSGYKEPSDLEGLKGIGKDTLKETLDIRKQGHLNRLISAIRKLQYSNQGQEKLRHTRRELDRLPLSYLDEGDHNEYEFWESLRQTCLVPELSAFDQTSELKAKLVELRNTTLMVFAVTNALWMIIILTLVQHKDLKVLGVDIIGLGFLTIYGCIFVIQFLALLGHRFKTVVHVLARTPWKVRNGR
KAK2557919.1_Chitin_synthase_chs-2_Acropora_cervicornis                                MVQRTTQASHCYAVLLCVIKWFIAIFLCAVVLCCVVASKICLLVLGQHTCKQALFLMLLFTLMIPHVASFIYASWTRRKSRPWPTKQGFVVIMFGGFLETVSLCYITMVMLTVITPNAIILVMCSLPMTPAIWEAIKSRSRREVIKFGASATFAVIGIALLLLDISGQIGIPVSLTLLSIAWSPKTRKLQIQSKA---KQSARGKAAIVSSLWNLVLTPVVAVVLAKIYQIVELHKISSGFKAINATHPSFVFLMVHIVAGFFGYHFGWLACSLCMQQIGYALPLTLATPIAAIMIHLFFQTNAPLPCISADLVFSLSAGALLWLAQFLATTYYVWKSQGLVMAKAHDLLWIPSYNGVCLEQYLLLNRRNKASDEEHKKQEKMSTDVKIFICTTMYHEEDYEMEQLLRSIHDVDTHSKESGRHYESHIFFDGCVRAEKLNTFVIQLASLVEKTLKVHLRDCNKIKTPYGMQLKWTLPGGIEFTIHLKDNVKVKNKKRWSQVMYMSYVLDYKEDLLKVKDDQSFILTTDADVKFTHESVEALIDQIVEDPQIGAVCARTHPMGNGPVVWYQIFDYAIGHWFQKVANHMLGSVLCSPGCFSLYRCQAVRDVLPTYATGVDHAFDFLTKDMGEDRWMCTLMIQRGWRLTYCAAAVDSTYCPESFNEFYKQRRRWTPSTLANLVLLIKEWKLVLEKNEHISFLFILYQTFLICSTLIGPSTVILVIVGGMVYSGNLNEITIVVLVCLIVVAYTLVCLFTSQNFQLKMSKILTFVFAVIMCIVVIGVAVQISKELQERDPEPTLEHHLPAGVSTLYLAGLAGIFAAAALLHSNEFTCLLHAVWYLMCLPSGYLLLTVYSVCNITDRSWGTREGKSASE-SEDWYKPLGNWMKEVCTCCGIGQSEVTFPSRGKQASRESIQAPLNSKNEVSYSDLGLPVEEWLTNGFKNYAPMFREHGYDTMGFLPGMTDKDLETIGIETRGHRQKLLKEIKKIPRIDIEEGIPDDVQEWLNELGLKEYWPTFEQSGYKEPSDLEGLKGIGKDTLKETLDIRKQGHSNRLISAIRKLQYSNQGQEKLRHTRRELDRLPLSYLDEHDQNEYEFWESLRQTCLVPELSAFDQTSELKAKLVELRNTTLMVFAVTNAMWIIIILTLVQHKDLKVLGVDIIGLGFLTIYGCIFVIQFLALLGHRFKTMVHVLARTPWKVRNGR
XP_062510806.1_uncharacterized_protein_LOC134186768_Corticium_candelabrum              MVGKQNGDAPHSSVFLVVARRVIGIILFVVVLGTLVLSKLSFLAMAHHIRKVANFWRVLIALIVPNLFSFVRCVWCISRNYPWPAKSAIVAGFVTSVVESIALCIFAFILAARPNTALTITLMSGVFSGTIVNQIRRSHNFYRTIATWIALILQVGSIAALVLFDSNLVSIPIALVLLSIVWCSAVQEYLNT---GRPMASARWKNGILTGLWRIMSLPTVAIIMASINLNIELKYLGEGLKRLSDNLSEDTYFLINIFCTWGAYIASWLACTVRMGTIGFVLPLLLATPVAVVTTI-LCVKHQLVTCGFYAYGIVPMLLGLLWISQIICCLFYVWRTQLIPLMKEEDLFIQSYYNCPFTEQSLMLNRKTEFDDEKVIDPQEVARKSRVFVCTTMYREQLHEQRQLLESIHGIAKEQAREIRSFESHIFFDGGAKGCHTTEFANQLFSLLHDALRINLSDGKKWETPYGLQIRWELPGDMPFYVHLKDPHKVKKKKRWSQVMYMSYVLDFRCPRSEDDDDNTFILTTDADIVFDRDAVEIVLDLLCRDQLVGGVCGRVHPLGSGPVVWYQKFDYAIGHWFQKVAEHVLGSVMCCPGCFSVFRGRALRDVLPQYATKADKANDFLTKDMGEDRWLCTLMVEAGWRLEYAASADSSTFCPDTFDEFYKQRRRWTPSTMANLMELCSNAKKVISNNDAVSIVFIIYQAAMIFSTIISPGTVILVMSAGISYAFNSSKIAFLVIFLFMAFLYGVVCIWCRQDTQLKTSKVLTFIFAIIMAAVAVGVVVQIVSGLEGPEVPTPISLE-HVAISTWYLAALALLFIMAALLHPTEFFCLFHALWYLLCLPSGYLFLIIYSICNLNDRSWGTRETVKQNTQSMSVVRSFIDKLRDACGCCDCCHPP--IPSKPSTPEQISVLSAQRTRGEERPPTAGISIRTFLQIGLSVYADKFEAAGYTDTSFFIKMQEKDIRSLGVEKTGLVMRVMRAIDDLPDTSVPRRVPDNVSDWLLSLGLLHYREQFARAGYEGKSDIANLVSINRNVLQHEIGVTKPGHLRKLEMAVKMIKHPSDREVAIIKAKAAIDDLPKQKLDDNNKLEFDFWQELKTQVLEPDSEEYEEVETLKQKLKELRNETVLVFAVTNIIWIVLITMLGVHANLSVFHTNALGLAFLAVYGLIFLIQFLTLICHRLITLIHTLSHRV-RFGSSV
XP_023931466.1_uncharacterized_protein_LOC106150672_Lingula_anatina                    MVAKEEQKTKKPSKGVTVFKWLATLLMFCLLLAALVASKLSALYIAQGEKNSAAFEMVIITTMCPYLVTLIVSLWVFRSDMPWPSRTALFLGLLASSFEVCGILILTLAVLRQVNPVVAILLLNSVYLAPSVVGFFSSCRQSHRVAFALGMLCTVAGLVMSVYGTNMTWEILLPVFLLSVAWSPAMQKIQLYNKGLDPYKSARWKNNILTSLWKLVLTPFAAIAFAKAFDIGDFENFESFFEY--WSDGLLYAFIINVCTSLAGYLFSLFTCMMCMQ-IVFVLPLILSTPAAVGTLFLIDGLFHPEKT-EYPPILLIIAGVAFFFGQFFTVGVFLFKKQTVVMEKESFLFWQPGYNGYLLDQWLSLSRKTKQIMHRFEEPIERGKRTRVYICTTMYRESATEMQQLLQSLGGINRAQAGLDKHFSAHIFFDGAVRDKKASDFLLILVSLVEETLNVKTIDATRVSTPYGMSLSWQLPRGMTLTIHLKDNFKVKNKKRWSQVMYMSYVLDFLMKASDATDQDTFILTTDADVKFSPESVESLMDNMIRDNTVGAVCARTHPMGSGPVVWYQIFDYAIGHWFQKAANDVLGSVLCCPGCFSVYRVAALRDVLPLYASKVTKAEEFLTKDMGEDRWLCTLMVQAGWRLEYSAAAHDETFCPEEFDEFFKQRRRWIPSTLANQFLIMKEWVYISKFNNHIRMFFALYQAFLIVSTLLGPGTVIMIIAGGLNYSLCVSTTAMTILLLIITMGYAAICLTTSQDTQLMVAKVMTFVFALVMAAVTVGTAVQIGEDIGRSFNLTGEHGGLPLSTTSLYFMGIVGIFLVAGLMHLTESYALLHGVWYLLCLPSGYLLLMIYSICNITDRSWGTREEKKEKVSHKTWKDRAIQIYKGFLCCCFYPQRDEMVDAEVQTTT-------------------------YLQ-----------------------MSQEAFSSLA--------------------SIDE----------------TRSSTYMYTSYTEQG---------------------------------------------------------------GTEEEELYRQLRSKA---------------------------------------------SHDIRI------------------------------------------------
XP_027035957.1_LOW_QUALITY_PROTEIN                                                     MVQRKAKLGQFFNGFICILKWISAVLIFLAVLFCIVTSKLCLLVLGHQANKQALVMMLVLALVIPQAASLLYAIWTRRKSRPWPTKQGFIIILVSGALEAISLNYIVVVMVTVVNPDVTVLLMCSLSVAPAIWQAFKSRSQLDVIKFSAAAISAITGIVMLSIDLSGQIGIPVSFFLLSIAWSPKLRKLQIRSKQPVKIKTARGKAAIVSSFWKLFLTPLIAMTFAKSYDIVELDSIYDTFKAMTTMNPSTTYFMLHIFASFFGYHFGWLSCSLCMQRIGYALPLTLATPITLLVMQVIYEISIPLPCASTDLGYILGAGFLLWFSQFIATTYYTWKSQGQIMAKASDLLWIPSYNGVCLEQYLLLNRRNQSCDEEHNKHNELSNNIHVFICTTMYHEADYEMEQLLRSIHDVDINRTKSGRHFESHVFFDGCIRANVLNSYVLQLVSLVEKTLVVSLTDCIKMKTPYGMQLRWKLQGGMDFTIHLKDNAKVKNKKRWSQVMYMSYVLDFRQELLRVEDDQCFILTTDADVKFTHWSVEALIDQITEDPKTGAVCARTHPLGDGPVVWYQIFDYAIGHWFQKVANHMLGSVLCSPGCFSLYRCQAVRDVLPTYSTGVDHAFEFLTKDMGEDRWMCTLMIQRGWRLTYCAAAEDSTYCPESFDEFYKQRRRWTPSTLANLVLLVSEWKRTLKNNEHISFLFILYQTFLVCSTVIGPSTVILVIVGGMVFSGAINEITTVALLSLLVLAYILVCLFASQNVQLKAAKILTF-FAVIMYIVIIGVAVQISNEL-----------------------------------------CPFLYVLDVFGLKQTSIIRTVF---------LGTREGKSTSSDGDDWYRPFWNCLKRVCKCCQ-QEESVELSNSSSKLTVDSSEYQLEILEKVSHSDPNSPVEDWIPNDLKDYAPNFRKNGYEKAKFIAGMTDQDLERIGIQNIGHRQKLMRDIKNIPRIDIEENIPENVEVWLQEHGLEEYWPLFRSNGYAEPSDLVDLKKMSKEKLKETLLIRKPGHLNRLKSLINKLQYPNRGQMKIRRTRNELDRLPLKFLDVDNGDEYNFWNGLRQECLIPEMSAFDQTSELKGKLVELRNTTLLVFGVSNALWMIIILALVRHKDLKILGVDIIGLGFLTIYGGIFAIQFLALLCHRFKTLIHILARAPWKMNSTK
XP_022802804.1_uncharacterized_protein_LOC111340249_isoform_X2_Stylophora_pistillata   M----------------------------------------------------VFIL-----------------------NPEVEESSLCSTLVGGFLEACSLCYITVVMVTTVSPDFLVLFMCSIAGLPLTLREVYGKLQWDTLRSLVSTLCFLAGNIMLSLDLKGVISGQFALFLLSVVWSPKFRKLQIQSKAPRLTRTAQAKAAVISSLCKLVFIPAMAVAFSSIFDIVNIPDISDGFKAITTSNPSFLYFIFHIMASFFGYHFGWISCSLRMQKIGLALPLTLATPIAVMITHLLCETDTPLPCASEDRPYVLSAGLLLWSAQCLGAMYYLWGSPGKILGKVYDLLWIPCYNGVCLEQYLLTNKRNLSSDLEPSSSNQKDSKLHVFICTTMYHEKREEMEQLLESVYDV-LKNGNSEHHFEAHVFFDGCIRTEELNSYVLQLASLVENTLKVELNECIKVKTAFGMQLKWKLK-ETSFTIHLKDNAKVKNKKRWSQVMYMSYVLDFKIVVEKLKDDQCFILATDGDVKFTHESVEALIDQICEDPRTGAVCARTYPLGSGPVVWYQIFDYAVGHWFQKVTNHMLGSVLCCPGCFSLYRCKAVRDVLPNYATCADNAFECLTKDMGEDRWMCTLMIQSGWRLSYCAAAENSTFCPESFDEFYKQRRRWAPSTLANLVLLIREWRQTTSNNEHISSLFIVYQAFLVFSTVIGCSTVILVIVGGMVLAGPIGQITTSVLLSLVVVGYVFVCLYAPPKWQLKVSKILTFSFSVIMCIVAVGLAVQVSNDLKERKVEPTLEHHLPAGVSSLYLAGLTGIFVISALLHPSEITCFFYGFLYFLALPSGYLLLTVYAICNLTDSSWGTREENSGEKQNSLW---------DLCLCCR-TRSD-----------EIHAIHSKKALNSNEEDLSEKGLVDFLRGKLEKYYQGFLDNGYEFVDDLFGIKEEDLKQIEISEED-RPKLLDQTKRILPHRKKHEMPEDIEGWLKKHHLRDYYLKITG-EFKHLWELRKLKTKPEREAEKKFGIKKPGHFKRLLRAVYSLQVKEHVPMTVSYTEYILTSVRSVESDSQPKDEITFWEKLEEGFLSPHNAASASTSSAEKDLQKLRITTFWVFGVSNFLWMILILTLVPRRDLKILGLDVIALSFLIIYGGIFIVQFLALLCHRVKTIMHILARTPWTVHKKS
PFX17869.1_Chitin_synthase_1_Stylophora_pistillata                                     ----------------------------------LVCREIHVSVVG--IDE-------------------------FRNHSPTLDEE---ETLVGGFLEACSLCYITVVMVTTVSPDFLVLFMCSIAGLPLTLREVYGKLQWDTLRSLVSTLCFLAGNIMLSLDLKGVISGQFALFLLSVVWSPKFRKLQIQSKAPRLTRTAQAKAAVISSLCKLVFIPAMAVAFSSIFDIVNIPDISDGFKAITTSNPSFLYFIFHIMASFFGYHFGWISCSLRMQKIGLALPLTLATPIAVMITHLLCETDTPLPCASEDRPYVLSAGLLLWSAQCLGAMYYLWGSPGKILGKVYDLLWIPCYNGVCLEQYLLTNKRNLSSDLEPSSSNQKDSKLHVFICTTMYHEKREEMEQLLESVYDV-LKNGNSEHHFEAHVFFDGCIRTEELNSYVLQLASLVENTLKVELNECIKVKTAFGMQLKWKLK-ETSFTIHLKDNAKVKNKKRWSQVMYMSYVLDFKIVVEKLKDDQCFILATDGDVKFTHESVEALIDQICEDPRTGAVCARTYPLGSGPVVWYQIFDYAVGHWFQKVTNHMLGSVLCCPGCFSLYRCKAVRDVLPNYATCADNAFECLTKDMGEDRWMCTLMIQSGWRLSYCAAAENSTFCPESFDEFYKQRRRWAPSTLANLVLLIREWRQTTSNNEHISSLFIVYQAFLVFSTVIGCSTVILVIVGGMVLAGPIGQITTSVLLSLVVVGYVFVCLYAPPKWQLKVSKILTFSFSVIMCIVAVGLAVQVSNDLKERKVEPTLEHHLPAGVSSLYLAGLTGIFVISALLHPSEITCFFYGFLYFLALPSGYLLLTVYAICNLTDSSWGTREENSGEKQNSLW---------DLCLCCR-TRSD-----------EIHAIHSKKALNSNEEDLSEKGLVDFLRGKLEKYYQGFLDNGYEFVDDLFGIKEEDLKQIEISEED-RPKLLDQTKRILPHRKKHEMPEDIEGWLKKHHLRDYYLKITG-EFKHLWELRKLKTKPEREAEKKFGIKKPGHFKRLLRAVYSLQVKEHVPMTVSYTEYILTSVRSVESDSQPKDEITFWEKLEEGFLSPHNAASASTSSAEKDLQKLRITTFWVFGVSNFLWMILILTLVPRRDLKILGLDVIALSFLIIYGGIFIVQFLALLCHRVKTIMHILARTPWTVHKKS
XP_052265048.1_LOW_QUALITY_PROTEIN                                                     MIETDRKDSFRPSYGVVVLKWLSTFLLCLLILAFVIFSKVGIVSISQQKRTQGVFVSLQIATVVPHVFSFLRGILMFRKDIPWPTRRSLILGVVLSIVESVGTTLFVFCLPGLTGPGTTVLLMSGVFLAPILYNVVHSWMVITRILFIVALLLELAGLASAGYDAKRFGFLVTALLCLSISWIPGIQSFLLKTTNTSSLPPPTWKLTIVMSAVKTVCIFGCSILFYEVFPGRPVKDWVDGWGHLGLTTTDWVMFAGNIGGSLFGYFTAYIACTTCMQWFGITILLNLITPLSYVAFYVMCTKDVESTCKMYYNPYSLIALVLLVAAQTISTGCLFFRSQFLVMLKEDKLFWTPMYTSGLLEQWLMLSKKTEYHDEHHEDPLLKASRTKVIICTTMYREADYEMRQLLQSISGINRAQTDGTRHFESHIFFDGAVKKVNPTDSVLQLVSLAEEELGVKSANCKRKGTPYGMSIEWELIHRLLLRIHLKDNQKVKNKKRWSQVMYMSYVLDFFLKQNNCRHDECFILTTDADVCFNVDSVEALLDLMTRDPSVG-VCARTHPLGSGPIVWYQLFEYAIGHWFQKAAEHVVGSVLCSPGCFSVYRCSAIRDILPEYATNVEHAFDFLTKDMGEDRWLCTLMVQSGWRIEYCAAAENSTYCPEDFDEFFKQRRRWVVSTLANLALLVKEWSTISRLNHRVSVVFLLYQVVHLFATLIGPSSIILVVTGGLTYAWSINPTISVILQVVVMVLFALVCLTSSSKTQLNAAKFLSVLYTIVMAAVMVGTAVEVAKEMSKTDDAPFIDPSFPISTTTLYLAIVVGIFLLTGMMHPSEFYCLLHGFWFFLCIPAGYLILMIYSICNITDQSWGTREVKDSSVMPKNSQDRLIAVFKKVFFCCFTKMETRLIESQTEAGTDEHVGFSNTEDDEQFFDWKGVPVEQWLGRDFDSVVKKFKDNGFENTTFISKMTETELKDIGIKSTGQKHFLMEKIKKLPDFEVVVTVPKDVNSWLNTIGLLMYKDNFKQEQITSSKDMEVLKTFTRSKIELELKITKIGHIKRLMHAIAKLRNPIR-----------------------------------------------------------------------------------------------------------------------------------------
XP_062523680.1_uncharacterized_protein_LOC134198326_Corticium_candelabrum              MIEKQKRQRRNGSIFFQTVSHVVGVVLFILVLSTLVMSKLSFLIMTNQTKKAADFWRLLIALIIPSLFSFLRCIWCISRNYPWPNKLAILAGFVTSVLESVALCIFTFIVAARPHAAITIALMSGVFGFTIVSQLRHIRNASRTVATWIALGLHVGSIAILLLFHNNLTSIPIVLGLLSIVWCSPIQNYLNT---GRPEASARWKNGILTNFWRMISLPVVAIIMSAIDLNVGIDYLGQGLAYLR-NTSRDTFFLVNIFCTWGAYILSWFACTIRKGTIGFIWPLLLATPVAIGTTF-VCSNDQAIACTFYEHGLVPICLFLLWISQIICCVFYVWRTKLIALIKEENLFIQSYYNCPFTEQNLMLNRETEFDDENVKNPENDASKSYVFICTTMYREQLHEQKQLLKCIHNIDEHKNRS-RKFECHVFFDGGAKGCHTTEYANQLFSLLKDTLKIELSNGTKWETPYGLQINWKLPGLIPFFVHLKDPKKVKKKKRWSQIMYLSYILDFRCPKSIGREHNTFVLMTDADIAFDLEDVEIVLDRLCRDKLVGGVCGRVHPLGSGPIVWYQKFDYAVGHWFQKVAEHVLGSVMCCPGCFSVFRAPALREVLPEYATKAEKAKEFLTKDMGEDRWLCTLMVEAGWRLEYAAAAVSYTFCPDSFEEFYKQRRRWIPSTMANLMQLCSNAAKVISNNDAVSIIFILYQAAMIFSTIVAPSTVILVMAAGITYAFNTSSITFLVLFILVSFIYGVVCIWCRPDTQLKMAKILTFIFSIVMGMVAVGVIVQIVSRPEGPEAPTPISLE-DVALSTWYLAGLSSIFFVTALLHPTEFFCLFHSLWYLLCLPSGYLFLIIYSICNLNSDSWGTRETATQNTQSVSFVRYFVDKLKEVCGCCDCCHSS--ITAKPSTPESSRVDQT---ESEDRASTTGIPIRRFFAIGLTNCAEKFEAAGYADTSFFIKMKEKHIRSLGVTKTGVVKRIMRAIDELPDPSVPRGVPNDVSHWLLSFGLSQYEGKFARAGYKGESAIANLLTLNRDILVNEVGVTKKAHLKKLKMAVKMIKYPTDREVAIIKAKSAIDALDKRSMADSDKLEYDFWIKLQANGLKPESEEYKEVDEMKQNLKELRNEMVVVFAVTNIIWVVLITMLGFHAKLSVFHTNALGLAFLAVYGLIFLVQFLALICHRIITVIHYLAHDDHSSSTNT
KAK3800229.1_hypothetical_protein_RRG08_017205_Elysia_crispata                         M--------------------------------------------------------------CPHLFSYLSA-------PPRPCPLLI--------------------------PYLCTPPRPCPFLSPTCVPFSPTCR---------------------SY----YLSAPIPYLCTPPRPCPFLFPYLST-----------------------------CLLLFYL--------------------------------------------STPPRPCPFLFPYL-STP--------------PRPC------LLFP------------------------------YLSTPPRPCPLLSPYL--------STPSPPQSPPFPLPVHPLPATVSCVQDEDEMRQLLESLARINVAQAEGETFFESHIVFDGGVQRKKISEFALVLISLLEETLGIKPTMCTKIVTPYGLKLSWALPPLMTFNIHLKDNMLVKNKKRWSQIMYMSYVLDFLTD-ASTPNEESYILTTDADVKFTPDSVEALLDLMSRDNTIGAVCARTHPMGEGPLVWYQTFEYAVGHWFQKTAEHVMGSVLCAPGCFSVYRCRALRDVLPKYCKKVESAFDFLTKDMGEDRWLCTLMVQSGWRIEYCAASENSTNCPAQFEEFYKQRRRWIASTLANLMLVIREWNYIDLFNERVSVVFLFYQGLLLFSTLIGPSTVILIVAGGLSYAWGFDSIAGVILQVLACVMFTLVCLYLSQKSQFMTAKILTFLYAAVMCAVAVGTAEQIVNDLTRPGASNSISIDLQVSTTTIYFGFLVGVYAIAGLVHPREIFCLLHGVWYLLCLPSGYLILTIYSICNLTDSSWGTREASTVSAKKRSWHDIYKDTFYAIFFCCDPRQRDVPPDPHMHQRVGEHL-RNDPSRPEVDLDEVPMPVEEWLPTELSKYADILKRHGFDNTLFIKALTEKELNRMGIVKRGHVQFLLAQIALLPAFEIEFQVPTNVKDWLNDIGLIMYRENFRRNHIRKPKEMEILKRFDRKDISRELGITKEGHIKRLLYAIRMLRDPSEGQLRAMKMRQAIDDSPVHYLIENNVAEFAFWNSLRDKCLEPDLKAFGIEAEVKVKLIQLRNNWLTILAVSNTLWLILISTLATKADLTVIGANPIGLVFLFIFGFLFLLQFLSMLVHRTYTMSHYLARASYKYGKPL
XP_044166096.1_chitin_synthase_chs-2-like_Acropora_millepora                           MVQRSTQASHCYAVLLCGIKWFIAIFLCAVVLFCVVASKICLLVLGQHICKHALFLMLLFTLMIPHVASFIYAFWTRRKSRPWPTKQGFMVIMFGGFLETVSLCYITMVMLTVITPNAIILVMCSLPMISAIWEAIKSRSRLEVIKLGASATFAVIGIALLLLDISGQIGIPVSLTLLSIAWSPKTRKLQIQSKT---MQSARGKAAIVSSLWNLVLTPLVAVVLAKMYQIVELDKISSGFKAINSTHPSFVFFMVHIVASFLGYHFGWLACSLCMQQIGYALPLTLGTPIAAIMIHLFFQTNTPLPCILADLVFSLPAGALLWLAQFLATTYYVWKSQGLVMAKAHDLLWIPSYNGVCLEQYLLLNRRNKASDEEHRKQEKMSTDVKIFICTTMYHEEDYEMEQLLRSIHDVDTHSKESGRHYESHIFFDGCVRAEKLNTFVIQLASLVEKTLKVHLRDCNKIKTPYGMQLKWTLPGGMEFTIHLKDNVKVKNKKRWSQVMYMSYVLDYKEDLLKVKDDQSFILTTDADVKFTHESVEALIDQIVEDPQIGAVCARTHPMGNGPVVWYQIFDYAIGHWFQKVANHMLGSVLCSPGCFSLYRCQAVRDVLPTYATGVDHAFDFLTKDMGEDRWMCTLMIQRGWRLTYCAAAVDSTYCPESFNEFYKQRRRWTPSTLANLILLIKEWKLVLENNEHISFLFILYQTFLICSTLIGPSTVILVIVGGMVYSGNLNEITIVVLVCLMVVAYTLVCLFTSQNFQLKMSKILTLVFAVIMCIVVIGVAVQISKELQERDPEPTLEHHLPAGVSTLYLAGLAGIFVAAALLHANEFTCLLHAVWYLMCLPSGYLLLTVYSVCNITDRSWG--------------------------------------------------------KNKCS--------------------------------------------------------------------------------------------------------------------------------------------------------------------------------------------------AKLVN-------------------------------------------------------------------------------
XP_046547946.1_uncharacterized_protein_LOC124257845_Haliotis_rubra                     MVSSKEKLSRKPPLLAPVVKWMWTILIGVFLLACLSAGKLSVVGLAERREATRVFLMLALILLVPYCFNFLRAVILFRKDMPWPSIKSLIIGIAAAVLESFGVCLFALKVLVKYKGYLTILLMNAVLVVPLVVNTVYYAIRAVCAISALACVFQLAGFGLVLFTNSDIWHALVSIACLTVAWVPVIQKLTVKSKLGLQSAGSSWKMGIISNFVKAVFVLVFSYILFYVLKNETYEDFLAAWKF--VINSNCNYFLTNIHATLVGYFLSLLACQTAVHKWAFAIPICLTCPLFVVVLLVCCLVALRGVCVNRNLWAVIVATACFCLAHLHCTTLLIFRSKFIPPQKESSIFWLPSYNGVLLEQWLILNRQTEQ-----EQPRPTHRRSRVYICTTMYRETQDEMRQLLQSVNQINVARFHNDRFFESHIMFDSGIRKKNISEFPLQLLTLIQETLGILTDNCTKVETPYGMKLSWNLPRPMTFNIHLKDERKVRNKKRWSQIMYMSYVIDFLVT---SIDEDCFILTTDGDVAFTPESVEALLDLMTRDPTVGAVCARTHPIGSGPLVWYQVFEYAIGHWFQKAAEHVLGSVLCAPGSFSVYRCIALKEILTVYSTNVEHAFDFLTKDMGEDRWLCTLMIQSGWRIEYCAASNNSTHCPSDFEEFYKQRRRWIASTIANLMLLIKQWKIIRLFNYRVSPLFI----ALLVSTLIGPSMVILIVSGGLSFAWDVAPVISGLLQLSIAASFTFICLFTSEKTQLLTAKLLTFLYAIVMAVVIIGAAINIADELNKNGGPGFNGSSTKVSPTTIYLWSIFSVFVFAAVLHPREFVCLIYGICYLLCLPSGYLLLMIYSACNIPDRSWGTREKKNYGDMGEPGYKRLQKIMEILCFCCIKRGISTDKTLKIEVPPASSEPRSADVDDDDQDEYLSIPVEEWLPTELKEYSTLFRQYGYDSTLFISDMTEKELYNIGIKDKGARQDLLQMIEILPAFEIEYGVPNSVMEWLETIGLAEYEQNFRKNRIEKAKDLSILKSYGRKEIEKELRITMAGHIKRLLYAIQKLREPTKAEEKAAEMKALVDSTQKQLLRHVNIAECDFWRQLIDECLKPTSKTFGIEAELKGRLGELRNSWLMVLAVSNSLWLILIITLAAKTQFKIFGANSLGLSFLLIFGTLLVIQFLAMIIHRISTLVHFVARAPFKYGEPM
XP_057290629.1_uncharacterized_protein_LOC130613296_Hydractinia_symbiolongicarpus      MVERKHMHYKKPSRALSLLKLLLALILACVTLFCVVASKLSILSIAKRCQRETSFVMLCLVLMIPPAYTLLTLFITRKITHPWPTKLAILWGGIGTLIEVAGLSLFFVGLVNKNDTDIILILMNAVFVFPVITQFFKELKAQNIALAVVAFIFQVGGISGIIYSTETIIIIPVSIILLSLAWSPKLRKVQIDHDLIVQTNTSRGKATLINCLIKLIAIPVFVTFFVYLFEVADITKTYEGFSGITNDNQLFAMFILQIVASFVGYHTSWVGCMITLQRLCFAIPLTLSTPLCIGIVLT-CDFFG-GPCDDNHGKYVALLSVALWLGQFFATTYYAWKSQDFIMADEATLFWVPTYDGSLLEQNILLNRKNEATNEYFVNYRSLVKKSQVYICTTMYHEADYEMEQLLYSLAGVDRARRHEGRMFESHIWFDDGVRDKTLKTFAIQLISLLPHTVQVKYEDVIKLDTPYGMELKWTLPGGMPFHIHMKDNFKVKNKKRWSQVMYMSYVLDYRER---GNQDHSFILTTDADVKFHPEDVSALMDFMSRDPSVGAVCGRTHPMGSGPLVWYQIFDYAIGHWLLKVAEHVMGSVLCSPGCFSVYRCRALQDILPTYASSVECALDFLTKDMGEDRWLCTLMIERGWRLDYCASSTDSTYCPDTFDEFFKQRRRWGPSTLANQAVMVQTQARIRRSNDDINLIFVIYQVLMLISTVIGPGTVLLLVSSGLHAAYFVNLTEMFFVNLLVVLIYVFICLKFSQKTQLKSAQYLTFIYSMVMTITIVGLMIQVADDIDKQRRFGVEKFSFQFTPPTVFLFFLIGLFMTTALLHGSECVQLIHGMWYLLCLPSGYIFLMIYSLVNITDRSWGTRESAVKKVEEMAWYHRLWFKFREVFFCCFKDERD--VPVEEEEEEERSYIVGDLDDSDISDFYITMNIEDWLDGPYTRYIKKFKEAGYDDTTFLMGLKEQELVEIGIDNRGHRKKILNEIDRLPPEEIDQDVPEDVYEWLMVLGLQDYWESFEANSYAEPNALADLKLMDKKTLSSTFEITKPGHVKKLIKAIKQLKYPTSGQRKIRQAKLALERVQTYQLAEDAPEEFMFWDRLRKICLLTEQAAFSQSEELHSKLFELRNSALVVFAVCNILWLTIMLAILNQGNLTIFNSNFLSVAFLIVYAIIMCMQFGTLLVHRISTWLHFIARTPFKPGSRG
CAI8032192.1_Chitin_synthase_Geodia_barretti                                           M----------------------------------------------------------------------------------------------------------------------------------------------------------------------------------------------------------------------------------------------------------------------------------------------------------------------------------------------------------------------------------------------------------------------------------------------------------------------------------------------------------------------------------------------------------VLMDSLASNKEVGAVCARTHPKGSGVLYWYQIFDYAIGHWFTKPAEHLLGSVLCCPGCFSVFRCRALEGVLQEYSSEVQGAADFLYKDMGEDRWLCTLLIQRGWRLDYCAISENHTYCPESFDEFYRQRRRWVPSTIANLLLVISKAWNITSTNNSVSIAFVLFQAIMAFSTAISPATVILIIASGLQGAYQISDLATIIILVLLSVIYGLVCLYTSQKTQIDVAKSLTLLFAILMAVVFVGIFKEIILEVFPVDNRLVKVFQLPTSPTTWYVAVFAVTYTAAALLHLWEFPFLFHCIWYILGLPSGYLLLLIYSAVNLDSQSWGTREAAKAAGGGGKWAREGGKVVREFLLCCGKRGTDEKVPLLQEDTE----------ADGVEHKKMSSDAKKWLKQECHEYIDKFQQHGYCSLSYIASMTRREFKAIGIDKLGFVLRLEKAAKKLPAMVIETDVPPTVTDWLTTLEMEEYTEVFHRAGYKTEEDIENLKEIDDKELKR-MGIVKMAHVQRLRKALESLFHPTSVEIQIHKAKRDLSSIDPAPIDGK-DREAQFWQNILSNELKPIKVRLQQSKEIGQKLKTLRNSTLALMFLINIMWIILLYTVEVPQLVKYLPERTFHLLFLAVYGFIVLVSFAAMLIHRFLMLIQFLGR-PEVFDEAV
AHX26712.1_chitin_synthase_Sycon_ciliatum                                              MVTSGERLMSQTSMLLKSMRFVSAFLLFLAIMVCVLASKTAFFVVVFRREAGITFATLFILLVTPHVFILLWSFWSLGRNYPWPRREARLWAVLVGILESLGMVLFVLGACVDLPTPLAIALSSGVLFFSLLFEFSLSYTMVRRLIWLSSLLLQVGILVAVVLEGNKLACIPLSVVCLSASWSGYLQHKVND---INPYRTARWKSALIASAVKLVTTIAFLFIFDQVFGYRSVEHVKQGFQLLHGDYDMTVAILVHVLCGLLSYVLICAACGMTLHRWSMVLPLLTTTPLCIILSV-LCESSTYSFCTIEDNAVAFSLLCILWLTQVAYAFIFVTPVKVIDLSKEEVMFHTPGYNPMFLDAFTFVNWRVDHMGAQQDPQEKPRKKRKVYICSTMYREADYEQENLLKSILHVHKAIQDGHLEFESHVFFDGAVRGKTYNDFVLQLFSLVETTLGFDVKHVDMLETPYGMQANWNRRDGIRFTVHLKDGHKFRNKKRWSQVMYMSYVLDYCCRNMDAVDEDTFILTTDADIVFSYSSVKALLDMMSRDDGVGAVCARTHPTGSGPLVWYQVFDYAIGHWFQKTAEHVIGSVMCCPGCFSVFRCRALQDVLHIYATKVEHATEFLTKDMGEDRWLCTLLVEKGWQLVYCAASENHTFCPDNFEEFYKQRRRWIPSTLANLGLCVEHSKKIVQNNDSVGWWFILYQALMIFSTIISPGTIVLLMSSGLVYAYGWNNIASLVFISLVTVAFGVICISFKQ-YEMAAAKLLTFIFAILMVAVFVGVLRQISLDAGTENCDKISFFGAPVGITTIYLGSLTGMFVIAGLVHPTELFCLVHGVWYLLCLPSGYIFLFVYSLCNMDSQSWGTREAKTASGGSGTWQETIQSRLNWLRETGIPVEAAAATGQQQQVPSHAGVQQASQTSREPEQAILPTHISTFLAYKLENLAGRFEEEGYDDAMFLVGMSKDEMARLGVELSVHRAHLSRDIKALPPVPFEHGVPDSIESWLKAIGLPMYSQNFQSRSYITSTNIEGIKELTKEKLIEEIGIRKRGHLKHIVKAIEFIRYPTERELRIKEVRKKIAGRSDPTLARENRAELLFWEALRDACMKPEMAALGINKEIGEKLVELRNYSIMTVAIANVLWMVIIQTLAMHPELNVADTNPIGLLFLLVYGLVYATQFISMLVHRLITIMHMLASAKEAGSIDP
AHX26702.1_chitin_synthase_Leucosolenia_complicata                                     M------------------------------------------------------------------------------SLVYQHFNSI------------------------YTPTGAVDMCGCVHQFGIL-----------------------------VL--------------------------------INPYRTARWKSALITSSVKLVTTIILFLIFDQIFKYDVVRFMGSGLRNIHGDSDMTTAILVHILCGLIAYSLICAACAMTLHFWSMMLPLLGITPLSMLMALYLCDGERYSMCTISENTAALVLACLLWLTQVIYAFLFVAPVTIIPLSREETMFHSPGYNPMFLDQFILVNWRVDHQDQPARAAGNTLRRRKVYICSTMYREADFEQENLLKSIRHVHDAVRSHNLQFESHIFFDGAVREKTYNEFVLQLFSLVETTLGFDVSKVDMYETPYGMQANWNMRDGLRFTVHLKDGHKYKNKKRWSQVMYMSYVLDYCCGQNGGNLDDTFILTTDADIVFSYSSVKALLDLMTRDDGVGAVCARTHPAGSGPLVWYQVFDYAIGHWFQKTAEHVIGSVMCCPGCFSVFRCKALKTVLHVYATKVEQATEFLTKDMGEDRWLCTLLVERGWQLVYCAASENHTFCPESFEEFYKQRRRWVPSTLANLSLCVQHSKKIIQNNDAVGWWFILYQALMIFSTIIAPGTIILLISSGLVYAYDWNQTATLIVISIVTVAFGYICVF-HKKYEMLVAQILTFIFAVLMIAVFIGVIRQIVIDVNAEDCVGGRFLGAPIGVTSIYLAALSSMFIIAGLTHPSEFFCLGHGIWYLLCLPSGYIFLFVYSLCNMDSQSWGTREAKTAAAKTKTWQEFIQSKLKWLRETLVPQNAPAGTSQQQQPEEASELEQQEELFEAAEKKKWPVDIRTFLRHQLEHLTERFQEEGYDDTMFLIGLTKDEMEKLGVDLSVRRSHLNREIKTLPPVSFEHGVPETIDSWLQSIGLPQYSENFRSKGYIAETSIEGLKELTMEKLKGEIGIQKKGHLKHLVKALKFVRYPTERELKIRAVHKKISGRADPKLEKV-KKEQVFWEALREACMKPEMAVLGTNLDLADKLVELRNTSIMAVLIANILWIVIIQTLASHPELNVAGTNPIGLIFLLVYGIVYVTQFLSMLVHRLITVMHMLAAAQQDLQRRP
XP_062523865.1_chitin_synthase_chs-2-like_isoform_X2_Corticium_candelabrum             --------------------------------------------------------------------------------------------------------------------------MSGVFSGTIVTLLGRIYKRYRTFATWTAFILQISGVTSLILFNNNLISIPVVLILLSVVWCSAIQEYLNT---GRRIASARWKNGILTNLWRIISLPTAAIIMSLINLEVDVDYLGKGLKQVRDDLSGDTFFLVTIFCTWGAYILSWFSCTTRMHTSGFVWPLLLATPVAVATTF-VCSNHKELACEYYEYGLLPICLILLWISQIICCVFYVWRTKLIALIKEENLFIQSYYNCPFTDQSLMLNRKTEFDDEKVRDPQKEALDSHVFVCTTMYHEKLHEQKQLLESIHRIDLEQGREIRNFESHIFFDGGSKGCHITQFANQLFSLLEEMLKIKLSNGEKWETPYGLQIKWNLPGGMPFYVHLKDPHKVRKKKRWSQVMYMSYVLDFCCRKSNLNDDNTFILTTDADIEFDREAVEIILYLLCRDQLVGGVCGRVHPLGSGPIVWYQKFDYAVGHWFQKVSEHVLGSVMCCPGCFSVFRARALREVLPEYATKAEKAKEFLTKDMGEDRWLCTLMVEAGWRLEYAAAADSYTFCPDSFDEFYKQRRRWTPSTMANLIELCSNAKKVVENNDAISIIFIFYQAAMIFSTIIAPATVILLMAAGMSYAFHTSPIAFLVLFLLASFVYGAVCIKCGQDTQLKMAKVLTFVFSIIMAVVVIGVIVQIANGFEGAETPTPISLT-DVAVSTWYFGGLAAIFIIAGILHTTDVICLVHSLWYLLCLPSGYLFLIIFSICNLNDRSWGTREKVNQDPKDISVLRSFMDKLRYACGCCNCCHPPTLNESSQQNPQSSSAQQAE--SVNQAAPAIGIPIRRFLKIGVDVYAPNFEAAGYHDTSFLIEIQEADIRSLGVKKAGLVQRIIWAIDELPDTSVPLGVPNNVTDWLESLGLSQYQPQFAEAGYEGRSDIANLVSLNEDILKNEIGVTKPGHLKKLKMALKMVKHPTNREMAILQAKRVIDDLEKLSMAAS-NEENIFWNKLKATCLEPESEMYEKVDEMKENLKELRDQMVLVFAVISIIWIVLITVLGFHAKLSVLHTNVLGLAFLAVYGIIFLVQFICLIWHRIVTFIHYLAHEDHSSSETG
XP_062516171.1_chitin_synthase_chs-2-like_Corticium_candelabrum                        ---------------------------------------------------------------------------------------------------------------------------------------------------------------------------------------------------------------------------------------------------------------------------------------------------------------------------------------------------------------------------------------------------------------------------------------------------------------------------------------------------------------------MYMTYIIYYLIKKSSVDLSDIYLLTTDGDVSFERESVEELIDVLQRDELVGGVCGRTHPSGSGPIAWYQVFDYAISHWFQKAAEHVLGSVMCCPGCFSLFRIKAIKSVLATYRSNVEKSFEFLQKDMGEDRWLSLLLVQAGWRLEYCAAAKNETHCPTSFDEFFKQRRRWIPSTIVNLGKLCSDGADTARRNDNVSLLFILYQAVLWVSGIIAPSTVILIVSAGFAVTYNINEIAIVVIFLIVSVLFGFICFVFPQKVQWLVAKFLTFVFAILMGAVVIGIIYQAVVAFKQLGDPKE-----PTPMSEYF--GLRDVPQLPFFIHLSSHVCFILFGTCFVCHP---VI------------------------------------------C-----------------------------------------------------------------------------------------------------------------------------------------------------------------------------------------------------------F-----------------------------------------------------------------------------------------------------------
CAI8032193.1_Chitin_synthase_chs-2_Geodia_barretti                                     MVKEKESFISRNKKLRLGLRLVIGFVLLLAVLGCVAGSKLTLVALANKTDISRLYWQLVIILVLPHCLTFVRSAVVIGKAHPWPRRSALIAGALSSVLEVVAMSVFVFSVLCYLTPLLALLSMQPVFAAQFVLDIYYTPSRDNKIVKIVAFFLQVVGTGAIIADLDHVIALPLSLVTLGALWSHRFQEFLLQAPQGAADSSARYKANFLNSFYRIVLYPVLAYGVFLIHSNKDIDPWAASTLHLLGTGSDLTLFVAHILTSFFGYVFAWTACLMTLRTIGFALPLLLSTPVALLTGLIYFEEFSEHFSKFNSLNAVIGLWFVVYLGQVLGIAYYLCTKNNLILSQDSDMFLNPHYESVFLEQYLSLNRQVDKSNNMQGHLSEPAPYSFAPQCTA---ENVREMRQMLKSINRMSEWYADQDDTVESHIFFDGAVNGGQLTQYAIQLLSLVSECLGVEIRSGTRKETYYGQSMSWQVGRKMTFTVHFKDNLKVKEKKRWSQVMYMN--------------------------------------------------------------------------------------------------------------------------------------------------------------------------------------------------------------------------------------------------------------------------------------------------------------------------------------------------------------------------------------------------------------------------------------------------------------------------------------------------------------------------------------------------------------------------------------------------------------------------------------------------------------------------------------------------------------------------
KAI6645780.1_Chitin_synthase_6_Oopsacas_minuta                                         MIRKLNIDPELQKRVYTVLKWLVGWSLFVCMLASLILNQMTLAKTISLNHKMKGFVMLMFIILVPNLFNAVRCYLVFSKSYPWPNRNSLIIGVSVSILEILCIVEILFFSGPHLEPDIFLLLLAGTFSTTILLQLRYICKQCMLIVSFIVHTMAILGILAVLIKISSHVLLIASLFILSVLWSPNIQNLTIQPNLRGMQANARWKGGMIYSCVKFFTFLFIAPVAFFLLNIKSISNCTDTYCAFDLKTDLSFVLAVNILLALLVYAMGYMACSIRSQQIGFFIPLILSTPLTVFLINLSWETWPNMVTYRSVMNVTIILLGIALLATPLTYTYTFFKNSKVVMATDDLLFHLPSYNPIFLAEYFLLNRRVERTMLSKFAKPKDYDNAYIFICSTMYHESEKEMRNLLLSIKSVADAAASGKQKFESHIFFDGANQGNDLNLYAMRLISLLEECFDVGLEDGRKRYTPYGIQLAWVVSEQLRFVIHCKNGKKVKNKKRWSQVMYMYYTLFYRIPRNHVGDERTFILTTDADIVFTPESVKSLIEMLSRDRTVGAVCARTHPLGSGPIVWYQIFDYAVGHWFQKVAENILGSVLCCPGCFSLFRASALKDVVQIYAGNVSLAKDFLTKDMGEDRWLCTLLVQHGWRLEYCAVSENFTFCPDHFEEFYKQRRRWIPSTLANLFELVSSGSRIVKKNNFISYLFVFYQILNIISTILSPGSVIIVLVGGLAVALQINQYIILVVQLGIAGAFMLTCLYTSQKTQLNTAKILTGVYAFMMAAVVIGLFGQGAVSVKESIDQYYYLEGTLTSFTTIYLVFLSIMYTIAAILHPFEAYQVLNFVWYLICLPSGYLLLIVYSFCNLTDRSWGTREATVGSDPLSHYFKLMRDYVILLCTCCMKPQKEKPIKAVQEKPEEKGYHYRREVVSVMPGKKNHLSVEQFLDFGLSEYANNFYEHGYENLALTTKLNKSDLNIMGITKRGHVLKILKALKEIYVFEIPAHIPTGIYEWLKMLCVPKYGEVLTQEGYGFKCDIENLIGMEEQELIN-MGITKRGHLQRFKVGLKKLEYPTADELLLRHGHEYLGKLDD------QEDEDIFWYKLRDEILKVDTSVFQAEAKLKSNLEELRNNYLLVLIVANSIWLLGFFLLDSQFSLRIGKVNLIGMIFVLIYGAIYFIQFICLLLHRVYTLMHFVADAQYFPRKRV
AGR33772.1_chitin_synthase_4                                                           -----------------------------------------------------------------------------------------------------------------------------------------------------------------------------------------------------------------------------------------------------------------------------------------------------------------------------------------------------------------------------------------------------------------------------------------------------------------------------------------------------------------------MSYVLKYQIAKKDLTGNNTFILTTDADIEFTAESAVVLLDMLDSDPLVGAVCARTHPQGSGLLYRYQVFDYAIGHWFQKAAEHILGCVLCCPGCFSAFRCSAIESVLDEYSTEVSKATEFLTKDMGEDRWLCTLLVEKGWRLEYCAVSENHTHCPEDFDTFFKQRRRWIPSTVANLSLLITQASKVTQGNDTVFILFVLFQGVLVFSTAISPATVILVIASGFSSACKVSDIATIVILVLLSVAYGLFCIYGNPQHQLDVAKAASLILVIFMCVVFAGNLKNMIYDIVSLEKDCSGTFYFPLTPSTMYLVLFTLLFILAGLLHMNEFSCLIHGVWYFLALPS----------------------------------------------------------------------------------------------------------------------------------------------------------------------------------------------------------------------------------------------------------------------------------------------------------------------------------------------------------------------
