# Supplementary material for: The Hydractinia cell atlas reveals cellular and molecular principles of cnidarian coloniality
Source: Nat Commun. 2025 Mar 3;16:2121. doi: 10.1038/s41467-025-57168-z (PMC11876637; doi:10.1038/s41467-025-57168-z)
Supplement: Supplementary file 16 — Supplementary Data 13 [file 41467_2025_57168_MOESM16_ESM.zip › IQ_Tree_output/Alpha_carbonic_Anhydrase/All_alpha_carbonic_LBAremoved_NoBAC.fasta.linsi]

>XP_057294046.1_carbonic_anhydrase_2-like_isoform_X1_Hydractinia_symbiolongicarpus
MTT---------------------------------------------------------
------------------------------------------------------------
--------------------------------ILKPRKIKITKREIPVFK----------
-PITTLSHRKLTTDEI--------------------------------------------
------------------------------------------------------------
------------------------------------------KRIVDKDGEFNDWTY---
------------------------------------------------------------
------------------------------------------------------------
------------------------------------------------------------
-----------------------------------------QGV--------NGPDYWHR
NFP------VAA-STYQSPVN-IELSEVEYN-ESL----------------TELILT-GY
E-DIQMDKKLKLCN-NGC--TIKLKLENG-----------------VRASRADF--TNTY
EALFVCFHWSTDNSR--GSEHCVD-GKSY--PMEI--------QLIHKNT-KYTE-DE-M
FDK--KDG-LLMLAYFVEISD-----------EEN-----INLSQITDNL------KKIK
YKGEE----VKID-N--FPLRTILP------NNI--------------------------
-------SKYYQYVGSLTTP-PCNECVTWIVLSDTINMSQEQMDNFRLLYSGDNN-----
--TSQLLHNNYRPLQKLHHRKIKTNILT--------------------------------
------------------------------------------------------------
------------------------------------------------------------
-------------------------------------L----------------------
---------------------------------------------------
>XP_057294047.1_carbonic_anhydrase_2-like_isoform_X2_Hydractinia_symbiolongicarpus
MVK---------------------------------------------------------
------------------------------------------------------------
-------------------------------------------KSVKLKK----------
-YLCCLPTWKIHHK----------------------------------------------
------------------------------------------------------------
----------------------------------------------PYKETTRDWTY---
------------------------------------------------------------
------------------------------------------------------------
------------------------------------------------------------
-----------------------------------------QGV--------NGPDYWHR
NFP------VAA-STYQSPVN-IELSEVEYN-ESL----------------TELILT-GY
E-DIQMDKKLKLCN-NGC--TIKLKLENG-----------------VRASRADF--TNTY
EALFVCFHWSTDNSR--GSEHCVD-GKSY--PMEI--------QLIHKNT-KYTE-DE-M
FDK--KDG-LLMLAYFVEISD-----------EEN-----INLSQITDNL------KKIK
YKGEE----VKID-N--FPLRTILP------NNI--------------------------
-------SKYYQYVGSLTTP-PCNECVTWIVLSDTINMSQEQMDNFRLLYSGDNN-----
--TSQLLHNNYRPLQKLHHRKIKTNILT--------------------------------
------------------------------------------------------------
------------------------------------------------------------
-------------------------------------L----------------------
---------------------------------------------------
>XP_004457383.2_carbonic_anhydrase_9_Dasypus_novemcinctus
MAP-------------------------------------------------PCPSP---
----W---LP--------------------------------------------------
--------------------QSPP--------APAQGPTVQLLLLVLLLLPALPR-SLAR
RQEAPLVGGDSSGEDD-------------------PRGEEHPLGEEDLPSEEDPPEEEDL
PGE----EDLPGEEDL-------------------------------PGEEDPP----KA
GAEDSPRLEDRPTVEAPKDTH--GPQ--------------NNAHGKKKGGDHSHWRY---
------------------------------------------------------------
------------------------------------------------------------
------------------------------------------------------------
----------------------------------------------------GGGPPWPL
VSP------ACA-GRFQSPVD-IRPELTAFT-PAL----------------RPPQLL-GF
A-LP-PLPELRLRN-NGH--SAQLTLPPG-----------------LEMALAP---GREY
RALQLHLHWGGAGRP--GSEHTVG-GHRF--PAEI--------HVVHLST-AFAELED-A
VGR--PGG-LAVLAAFLQEGP-----------EEN-----SAYEQLLSHM------EEIA
EEGSE----TRVP-G--LDVSALLP------SDL--------------------------
-------SRYFQYEGSLTTP-PCAQGVIWTVFNQTVRLSAKQLHTLSDSLWGP-------
--DDSRLQLNFRATQPLNGRVIEASFPAGVDSRPATVEPRA-------------------
------------------------------------------VHL---------NSCLGA
GDILALIFGLLFALASIA----------------------------------FVVQMRRQ
QRHR-GETKGSI-----TYSPAEVTETGA-------------------------------
---------------------------------------------------
>XP_004449234.2_carbonic_anhydrase_6_Dasypus_novemcinctus
MLV---------------------------------------------------------
------------------------------------------------------------
------------------------------------------VLLSLLLG----------
------------------------------------------------------------
------------------------------------------------------------
----------------------------------------------AQAQHGSEWTY---
------------------------------------------------------------
------------------------------------------------------------
------------------------------------------------------------
----------------------------------------SEGA--------LDEEHWAA
HYP------ACG-GKRQSPIN-LQRRKVRYD-PAL----------------PELDLS-GF
Q-EQ--EGAFPMVN-NGH--TVQIQLPGT-----------------MRMTVPD---GTEY
IAEQMHFHWGGASSDTRGSEHTID-GKRF--ASEL--------HLVHYNS-KYRNYEK-A
KNA--PDG-LAVLAALFEGQDQ----------VEN-----VFYRDFISHL------GRVK
YPEQN----TTLH-S--LDIQDMLP------KNL--------------------------
-------QHYYSYEGSLTTP-PCTENVLWFILAETVKLSKKQIWELENSVLDH-------
--QNKTLQNDYRKTQPLNHRVVKANFMYRHNQRCNLDS------E---------------
-------------LQLQPNK---------INDN---------------------------
----------------------------------------------------HLIKKIQQ
KKAT----RKGV-------SKKRKLRGNGK-------LNQLEG-----------------
---------------------------------------------------
>XP_007517820.1_carbonic_anhydrase_7_Erinaceus_europaeus
MTG---------------------------------------------------------
------------------------------------------------------------
------------------------------------------------------------
------------------------------------------------------------
------------------------------------------------------------
---------------------------------------------------HHGWGY---
------------------------------------------------------------
------------------------------------------------------------
------------------------------------------------------------
-----------------------------------------GQN--------DGPAQWHK
MYP------IAQ-GDRQSPIN-IISSQAVYS-PSL----------------KPLEL--SY
E-TC---TSLSIAN-NGH--SVQVDFNDT---DDQT-----------VVTGGPL--DGPY
RLKQFHFHWGKKHNV--GSEHTVD-GKSF--PSEL--------HLVHWNAKKYSTFGE-A
ASA--SDG-LAVVGVFLETG------------DEH-----PSMNQLTDAL------YMVR
FKGTK----AQFN-C--FNPKCLLP------AS---------------------------
-------RHYWTYPGSLTTP-PLSESVTWIVLQEPITISERQMEKFRSLLFTSEDD----
--ERIHMVNNFRPPQPLKGRVVKASFQA--------------------------------
------------------------------------------------------------
------------------------------------------------------------
------------------------------------------------------------
---------------------------------------------------
>XP_007535409.1_carbonic_anhydrase_2_Erinaceus_europaeus
MSH---------------------------------------------------------
------------------------------------------------------------
------------------------------------------------------------
------------------------------------------------------------
------------------------------------------------------------
-----------------------------------------------------HWGY---
------------------------------------------------------------
------------------------------------------------------------
------------------------------------------------------------
-----------------------------------------DRD--------NGPEHWHK
DFP------IAQ-GERQSPID-IDTKAAVHD-PEL----------------KPLNV--NY
E-QA---LSRRILN-NGH--SFNVEFDDS---QDKA-----------VLKGGPL--ADTY
RLIQFHFHWGSSDDQ--GSEHTVD-KKKY--AAEL--------HLVHWNT-KYGDFGK-A
VQQ--PDG-LAVLGIFLMVG------------NAK-----PGLQKVIDVL------DTIK
TKGKS----ADFA-G--FDPRGLLP------ES---------------------------
-------LDYWTYLGSLTTP-PLLECVTWIVLKEPISLSNEQMLKFRSLNFSSPDE----
--PEKLMVDNWRPAQPLKNRKIRASFK---------------------------------
------------------------------------------------------------
------------------------------------------------------------
------------------------------------------------------------
---------------------------------------------------
>XP_016049029.1_carbonic_anhydrase_13_Erinaceus_europaeus
MSR---------------------------------------------------------
------------------------------------------------------------
------------------------------------------------------------
------------------------------------------------------------
------------------------------------------------------------
----------------------------------------------------LSWGY---
------------------------------------------------------------
------------------------------------------------------------
------------------------------------------------------------
-----------------------------------------EEH--------NGPIHWNQ
FFP------IAD-GDQQSPIE-IKTKEVKYD-SSL----------------RPLSI--KY
D-AS---SAKIISN-SGH--SFNVDFDDT---EDKS-----------VLRGGPL--AGSY
RLRQFHLHWGSADDH--GSEHVVD-GVRY--AAEL--------HVVHWNSDKYPSFVE-A
AHE--PDG-LAVLGVFLQIG------------EHN-----SQLQKITDIL------DSIK
EKGKQ----TKFT-N--FDPISLLP------PS---------------------------
-------WDYWTYPGSLTVP-PLLESVTWIVLKQPINISSQQLATFRSLLCTTEGE----
--SAAFLLSNHRPPQPLKGRKVRASFH---------------------------------
------------------------------------------------------------
------------------------------------------------------------
------------------------------------------------------------
---------------------------------------------------
>XP_004697542.1_carbonic_anhydrase_2_Echinops_telfairi
MSH---------------------------------------------------------
------------------------------------------------------------
------------------------------------------------------------
------------------------------------------------------------
------------------------------------------------------------
-----------------------------------------------------HWGY---
------------------------------------------------------------
------------------------------------------------------------
------------------------------------------------------------
-----------------------------------------AKH--------NGPDSWHE
NFP------IAK-GERQSPVN-IDSRSAKHD-PAL----------------KPLSI--NY
E-QA---TSRKILN-NGH--SFNVEFDDS---QDKA-----------VLKGGPL--DGTY
RLIQFHFHWGSSDEQ--GSEHTVD-KKMY--PAEL--------HLVHWNT-KYADFGQ-A
VQH--PDG-LAVLGIFLKIG------------SAK-----PDLQRVLDIL------DSIK
TKGKS----AEFK-N--FDPRGLLP------NS---------------------------
-------LDYWTYPGSLTTP-PLLECVTWIVLREPISVSSEQIKKFRSLSINGDNE----
--PEEPMVINFRPPQPLKSRQIRASFK---------------------------------
------------------------------------------------------------
------------------------------------------------------------
------------------------------------------------------------
---------------------------------------------------
>XP_004697543.1_carbonic_anhydrase_3_Echinops_telfairi
MAK---------------------------------------------------------
------------------------------------------------------------
------------------------------------------------------------
------------------------------------------------------------
------------------------------------------------------------
-----------------------------------------------------EWGY---
------------------------------------------------------------
------------------------------------------------------------
------------------------------------------------------------
-----------------------------------------ASH--------NGPDHWHE
LYP------IAK-GDNQSPIE-LHSKDITHD-PSL----------------QPWSV--SY
D-PG---SAKTILN-NGK--TCRVVFDDT---YDRS-----------MLRGGPL--TGPY
RLRQFHLHWGSSDDH--GSEHTVD-GVKY--AAEL--------HLVHWNP-KYNTFGE-A
LKQ--PDG-IAVVGIFLKIG------------REK-----GEFQLLLDAL------DKIK
TKGKE----APFT-P--FDPSCLFP------TC---------------------------
-------RDYWSYHGSFTTP-PCEECIVWILLKEPITVSSDQMAKLRSMYSSAENE----
--PPVPLVGNWRPPQPIKGRVVRASFK---------------------------------
------------------------------------------------------------
------------------------------------------------------------
------------------------------------------------------------
---------------------------------------------------
>XP_059885782.1_carbonic_anhydrase_6_Delphinus_delphis
MTA---------------------------------------------------------
------------------------------------------------------------
---------------------------------------LVTLLSLLLLG----------
------------------------------------------------------------
------------------------------------------------------------
----------------------------------------------PQAQHGTEWTY---
------------------------------------------------------------
------------------------------------------------------------
------------------------------------------------------------
----------------------------------------SDGV--------LDEAHWPR
EYP------DCG-GKRQSPID-LQREKVWYN-PSL----------------RALNLS-GY
E-VQ--HGAFLMIN-NGH--TVQISLPPT-----------------MCMTAAN---GTQY
IAQQMHFHWGGASLEISGSEHTID-GIRY--VMEI--------HVVHYNS-KYKSYDQ-A
QKA--PDG-LAVLAALVEVKDD----------AEN-----TYYSNFISHL------KSIR
YPGQS----TVLR-G--LDVQDMLP------GNL--------------------------
-------HYYYSYWGSLTTP-PCTENVHWFVLADTVKLSRTQVWKLENSLLNH-------
--QNKTIHNDYRGTQTLNNRVVEANFMSQLVSELFLFTLLFIGSE---------------
-------------LQFYPNN---------IDSN---------------------------
--------------------------------------------------LEYSRRFTEQ
KKA------------------KRKRQG---------------------------------
---------------------------------------------------
>XP_059885175.1_carbonic_anhydrase_14_Delphinus_delphis
MLF---------------------------------------------------------
------------------------------------------------------------
----------------------------------------FMLLLEVIWT----------
------------------------------------------------------------
------------------------------------------------------------
----------------------------------------------LAANGGQHWTY---
------------------------------------------------------------
------------------------------------------------------------
------------------------------------------------------------
-----------------------------------------DGP--------HGQDHWPA
SYP------ECG-SNAQSPIN-IQTGSVTFD-PEL----------------LPLQPH-GY
E-EP-GTEPLDLHN-NGH--TVQLSLPPT-------------------LYLEGL--PRKY
VAAQLHLHWGQKGSL-GGSEHQIN-GEAT--AAEL--------HIVHYDSDSYESLSE-A
AQR--PQG-LAVLGILIEVGE-----------TKN-----PAYEHILSHL------HEIR
HKDQK----TSVP-P--FNLRELFP------PLL--------------------------
-------AQYFRYNGSLTTP-PCYQSVLWTVFSRRAQISIGQLEKLQETLFSTEEE----
--PSKLLVQNYRAPQPLNQRMVFASFIQVGS-----------------------------
--------------------------------------------------------LYTT
GEMLSLGVGILVGCLCLLL------------------------------AVYFIARKIRK
KR---LGNRKSV-----VFTSARATEA---------------------------------
---------------------------------------------------
>XP_059891178.1_carbonic_anhydrase_1_Delphinus_delphis
MAS---------------------------------------------------------
------------------------------------------------------------
------------------------------------------------------------
------------------------------------------------------------
------------------------------------------------------------
----------------------------------------------------PDWGY---
------------------------------------------------------------
------------------------------------------------------------
------------------------------------------------------------
-----------------------------------------DGE--------NGPEQWGK
LYP------IAN-GNSQSPID-IKTSETKHD-ASL----------------KPISV--SY
S-PD---TAKEIVN-VGH--SFHINFVDN---DNRS-----------VLKGGPL--SESY
RLHQFHFHWGVKDDY--GSEHLVD-GVKY--SAEL--------HIVHWNSAKYSSFAE-A
ASQ--ADG-LALIGVLMKVG------------QAN-----PNLQKVLDAL------KAVK
TKGKK----APFT-N--FDPSVLLP------SS---------------------------
-------RDYWTYHGSLTHP-PLHESIIWIIFKGNISISSEQLAQFLSLLSNVEGD----
--KEVPIKHNNRPPQPLKGRTVKASF----------------------------------
------------------------------------------------------------
------------------------------------------------------------
------------------------------------------------------------
---------------------------------------------------
>XP_059891177.1_carbonic_anhydrase_13_Delphinus_delphis
MAR---------------------------------------------------------
------------------------------------------------------------
------------------------------------------------------------
------------------------------------------------------------
------------------------------------------------------------
----------------------------------------------------FSWGY---
------------------------------------------------------------
------------------------------------------------------------
------------------------------------------------------------
-----------------------------------------GEH--------NGPIHWNE
FFP------IAD-GDQQSPIE-IKTKEVKYD-SSL----------------RPLSI--KY
D-TS---SAKIISN-SGH--SFNVDFDDT---EDKS-----------VLRGGPL--TGSY
RLRQFHLHWGSTDDH--GSEHVVD-GVRY--AAEL--------HVVHWNSDKYPSFVE-A
AHE--PDG-LAVLGVFLQIG------------EHN-----PQLQKITDIL------HSIK
EKGKQ----TRFT-N--FDPLSLLP------PR---------------------------
-------WDYWTYPGSLTVP-PLLESVTWIVLKQPINISSQQLATFRTLLCTGEGK----
--AAAFLLSNHRPPQPLKGRKVRASFH---------------------------------
------------------------------------------------------------
------------------------------------------------------------
------------------------------------------------------------
---------------------------------------------------
>XP_059891181.1_carbonic_anhydrase_3_Delphinus_delphis
MAK---------------------------------------------------------
------------------------------------------------------------
------------------------------------------------------------
------------------------------------------------------------
------------------------------------------------------------
-----------------------------------------------------EWGY---
------------------------------------------------------------
------------------------------------------------------------
------------------------------------------------------------
-----------------------------------------ADH--------NGPDHWHE
LYP------IAK-GDNQSPIE-LHTKDIKHD-PSL----------------KPWSA--SY
D-PG---SAKTILN-NGK--TCRVVFDDT---YDRS-----------MLRGGPL--TAPY
RLRQFHLHWGSSDDH--GSEHSVD-GVKY--AAEL--------HLVHWNS-KYNSFGS-A
LKQ--PDG-VAVVGIFLKIG------------HEK-----HEFQLLLDAL------DKIK
TKGKE----APFP-N--FDPSCLFP------AC---------------------------
-------RDYWTYHGSFTTP-PCEECIVWLLLKEPITVSHEQMAKLRSLYSSAENE----
--PPVPLVRNWRPPQPVKGRVVKASFK---------------------------------
------------------------------------------------------------
------------------------------------------------------------
------------------------------------------------------------
---------------------------------------------------
>XP_030719666.1_carbonic_anhydrase_7_isoform_X1_Globicephala_melas
MTG---------------------------------------------------------
------------------------------------------------------------
------------------------------------------------------------
------------------------------------------------------------
------------------------------------------------------------
---------------------------------------------------HHGWGY---
------------------------------------------------------------
------------------------------------------------------------
------------------------------------------------------------
-----------------------------------------GHN--------DGPSHWHK
LYP------IAR-GDRQSPIN-IVSRKAVYS-PSL----------------RTLDL--SY
E-SC---TSLSIAN-NGH--SVQVDFNDS---DDRS-----------VVTGGPL--DGPY
RLRQLHFHWGKKHSE--GSEHTVD-GKSF--PSEL--------HLVHWNAKKYSTFGE-A
ASA--PDG-LAVVGVFLETG------------DEH-----PSMNRLTDAL------YMVR
FKGTK----AQFS-C--FNPKYLLP------AS---------------------------
-------RHYWTYPGSLTTP-PLTESVTWIVLREPISISERQMEKFRSLLFTTEED----
--ERIHMVNNFRPPQPLKGRVVKASFWA--------------------------------
------------------------------------------------------------
------------------------------------------------------------
------------------------------------------------------------
---------------------------------------------------
>XP_030695089.1_carbonic_anhydrase_13_Globicephala_melas
MAR---------------------------------------------------------
------------------------------------------------------------
------------------------------------------------------------
------------------------------------------------------------
------------------------------------------------------------
----------------------------------------------------FSWGY---
------------------------------------------------------------
------------------------------------------------------------
------------------------------------------------------------
-----------------------------------------GEH--------NGPIHWNE
FFP------IAD-GDQQSPIE-IKTKEVKYD-SSL----------------RPLSI--KY
D-TS---SAKIISN-SGH--SFNVDFDDT---EDKS-----------VLRGGPL--TGSY
RLRQFHLHWGSTDDH--GSEHVVD-GVRY--AAEL--------HVVHWNSDKYPSFVE-A
AHE--PDG-LAVLGVFLQIG------------EHN-----PQLQKITDIL------DSIK
EKGKQ----TRFT-N--FDPLSLLP------PR---------------------------
-------WDYWTYPGSLTVP-PLLESVTWIVLKQPINISSQQLATFRTLLCTGEGK----
--AAAFLLSNHRPPQPLKGRKVRASFH---------------------------------
------------------------------------------------------------
------------------------------------------------------------
------------------------------------------------------------
---------------------------------------------------
>XP_060145442.1_carbonic_anhydrase_6_Globicephala_melas
MTA---------------------------------------------------------
------------------------------------------------------------
---------------------------------------LVTLLSLLLLG----------
------------------------------------------------------------
------------------------------------------------------------
----------------------------------------------PQAQHGTEWTY---
------------------------------------------------------------
------------------------------------------------------------
------------------------------------------------------------
----------------------------------------SDGV--------LDEAHWPR
EYP------DCG-GKRQSPID-LQREKVWYN-PSL----------------RALNLS-GY
E-VQ--HGAFLMIN-NGH--TVQISLPPT-----------------MCMTAAN---GTQY
IAQQMHFHWGGASLEISGSEHTID-GIRY--VMEI--------HVVHYNS-KYKSYDK-A
QKA--PDG-LAVLAALVEVKDD----------AEN-----TYYSNFISHL------KSIR
YPGQS----TVLR-D--LDVQDMLP------GNL--------------------------
-------HYYYSYWGSLTTP-PCTENVHWFVLADTVKLSRTQVWKLENSLLNH-------
--QNKTIHNDYRGTQTLNNRVVEANFMSQLNQC----------SE---------------
-------------LQFYPNN---------IDSN---------------------------
--------------------------------------------------LEYSRRFIEQ
KKA------------------KRKRQG---------------------------------
---------------------------------------------------
>XP_060156760.1_carbonic_anhydrase_9_isoform_X2_Globicephala_melas
MASVVSLAGSLGLLLVSALPEVLGDRTSPDHRAHPGDAAQVGPGATETRRRPPPPPPKNQ
RERAWAGALPLGALYTAAAVAFVLYKCLQQGKDEATFLQEEAGKKDSLQSEQQLAQLTQQ
LAQTEQHLNSLMAQLEPLFERSPRKIILMVSWARTTGPAVQLLLLLLLLVPAHPQ-SLLW
MQGAPTTGGDSSGEDD-------------------PL------------------REEDL
PSE----EDIPGEEDP-------------------------------PGKLDPPGMKTEA
GEEDSLKIEDLPTVETPRDTQ--GPQ--------------NNAHRDKKGDDHSHWRY---
------------------------------------------------------------
------------------------------------------------------------
------------------------------------------------------------
----------------------------------------------------GGAPPWPQ
VSP------ACA-GRFQSPVD-IRPELTAFC-PAL----------------RPLELL-GF
E-LP-PQPELRLRN-NGH--TVQLSLPPR-----------------LEMALGP---GQEY
RALQLHLHWGAAGRP--GSEHTVG-GHRF--PAEI--------HVVHLST-AFAKADE-A
LGR--PGG-LAVLAAFLQEGP-----------EEN-----SAYEQLLSHL------GEIA
EEDSE----TWVP-G--LDVSALLP------SDL--------------------------
-------SRYFRYEGSLTTP-PCAQGVIWTVFNQTVKLSAKQLHALSDSLWGP-------
--DDSRLQLNFRATQPLNGRIIEASFPAGVDSSPGTVEP---------------------
------------------------------------------VHL---------NSCLAA
GDILALVFGLLFAVTSIA----------------------------------FLVQMRRQ
QRHP-SGTKGSV-----RYHPAEVTETVA-------------------------------
---------------------------------------------------
>ANJ59758.1_alpha_carbonic_anhydrase_3_Corallium_rubrum
MAS---------------------------------------------------------
------------------------------------------------------------
------------------------------------------------------------
------------------------------------------------------------
------------------------------------------------------------
---------------------------------------------------TAKWGY---
------------------------------------------------------------
------------------------------------------------------------
------------------------------------------------------------
-----------------------------------------SKD--------NGPSTWAK
NLC------IKL-GDSQSPID-IIQRQCGFD-SNL----------------KKLKF--TY
P-SF---ENAKLLN-NGN--TVLFSPPDN--RDNTS-----------SVNFGPV--ANQY
KLAQFHFHWGENDDT--GSEHTID-GEPY--SGEL--------HLVHWNTDSYGSAKE-A
LTS--KNG-LVVFGIFMKVGQ-----------EDH-----SGLSNITAKL------PLIQ
KAGSS----TILKEP--FNPSCLFP------DS---------------------------
-------LEYWSYPGSLTTP-PLSESVTWVVFKKPIIVSSAQVAAFRELESD--------
--DGEKVCQNFRPTCPVNKRQVKASFQ---------------------------------
------------------------------------------------------------
------------------------------------------------------------
------------------------------------------------------------
---------------------------------------------------
>ANJ59760.1_alpha_carbonic_anhydrase_5_Corallium_rubrum
MVL---------------------------------------------------------
------------------------------------------------------------
-------------------------------------------FRSVLFSCF--------
------------------------------------------------------------
------------------------------------------------------------
----------------------------------------------VCLSAGAGWNY---
------------------------------------------------------------
------------------------------------------------------------
------------------------------------------------------------
----------------------------------------------------DDPSTWAA
SYP------KCG-GKKQSPIN-IVKSDVQCD-VKLA---------------KSLTLT-NY
N-QA-GSGDFTVKI-KGR--TLQVIVASA-----DA-----------SMSLAGI---GKF
DLAQFHFHWGSDDSR--GSEHKID-GKSY--AAEL--------HFVHYNS-KYPSLGE-A
VNK--SDG-LAVLGALIEKG------------AEN-----AAFKKFLNSSK-----YNVT
NEDTS----AKVK-S--FALQELLP------ENR--------------------------
-------TSFYRYNGSLTVP-NCDESVTWTLLAQPIQISNEQLEELRNLKS---------
--HGKPLVDNYRPVQALNGRTVLSSFQTGGCGAGIQIPPATSISP---------------
-------------TTSTPRSTSIPPTT--------------STHGN--------STTGSG
SSIKGSLFSVLLFTLVL-------------------------------------------
-----------------------------------FILL---------------------
---------------------------------------------------
>ANJ59761.1_alpha_carbonic_anhydrase_6_Corallium_rubrum
MNV---------------------------------------------------------
------------------------------------------------------------
-----------------------------------------LIMSVLFFASCF-------
------------------------------------------------------------
------------------------------------------------QLFDPS------
----------------------------------------------EAASHGQEWSY---
------------------------------------------------------------
------------------------------------------------------------
------------------------------------------------------------
-----------------------------------------EGK--------TGPSFWYH
SYP------KCS-GDQQSPID-IEPRQTTYK-ENL----------------ENSLVF-NY
G-WT-NTPSYIMKN-NGH--SLQVNVPSA-----RA-----------TLTYN----AKSF
ALDQFHFHWGCENGK--GSEHLIN-GLSY--PAEL--------HLVHHNE-RYSSLAE-A
VDK--PDG-LAVVSVMIKVG------------RYN-----KAFRKFLRFS------PNVI
DAGQS----VYVP-S--FDLTRLLP------GNK--------------------------
-------EKFYRYDGSLTTP-PCYESVTWTVMDGTIEISQSQLNRFRKLRRS--------
--DGQALVDNFRPVQPTNNRMVFRSFA---------------------------------
------------------------------------------------------------
------------------------------------------------------------
------------------------------------------------------------
---------------------------------------------------
>ANJ59759.1_alpha_carbonic_anhydrase_4_Corallium_rubrum
MKL---------------------------------------------------------
------------------------------------------------------------
-----------------------------------------VILSFLFVSLQA-----FY
------------------------------------------------------------
------------------------------------------------------------
----------------------------------------------FAEAAQIKWSF---
------------------------------------------------------------
------------------------------------------------------------
------------------------------------------------------------
-----------------------------------------TGV--------NGPSQWKE
HYP------ACK-SKQQSPIN-IPVFKKEYN-SSLK---------------GSLKFT-HY
S-CP-CGGDFKMRN-TGS--TLKLYVTTA-----FA-----------TLTLQR---KERY
WLDQIHFHWGSDNTQ--GSEHRFD-KERF--PAEI--------HFVHYNI-KYKQLLE-A
FNK--PSG-LAVLGVMVKIG------------KAN-----PAFNNFLRHI------NEVR
MAGQV----HQFP-A--FDVETLLP------SNT--------------------------
-------KNFYRYRGSLTTP-PCFDHVTWTVFYTPIEISQEQIEKFRSLRDS--------
--EGKALVNNYRPVQDLNGRPVTSSFHI--------------------------------
------------------------------------------------------------
------------------------------------------------------------
-----------------------------------F-LQD--------------------
---------------------------------------------------
>XP_028416402.1_carbonic_anhydrase_12-like_Dendronephthya_gigantea
------------------------------------------------------------
------------------------------------------------------------
------------------------------------------------------------
------------------------------------------------------------
------------------------------------------------------------
------------------------------------------------------------
------------------------------------------------------------
------------------------------------------------------------
------------------------------------------------------------
------------------------------------------------------------
------------------------------------------------------------
-----------MQN-DGK--TFKIDLRNA-----LA-----------SLTLNR---ARRY
LLDHLHFHWGSSNEI--GSEHQFE-GRSF--PAEL--------HFVHYNI-KFQNLSV-A
IDQ--PKA-LAVLGVMIEVG------------RRN-----PVFDNFLKYI------HRVK
NIGTK----FRFP-S--FDVKNLLP------KDT--------------------------
-------ERFYRYEGSLTTP-PCFDNVTWTVLYTPIEISQQQL-----VRGT--------
--QGSY------------------------------------------------------
------------------------------------------------------------
------------------------------------------------------------
------------------------------------------------------------
---------------------------------------------------
>XP_046848218.1_carbonic_anhydrase_1-like_Xenia_sp._Carnegie-2017
MQC---------------------------------------------------------
------------------------------------------------------------
-----------------------------------------LYIALFIFF----------
---SVLAKIKGKDDL---------------------------------------------
------------------------------------------------------------
----------------------------------------------ENVDDVPPWGYGA-
------------------------------------------------------------
------------------------------------------------------------
------------------------------------------------------------
---------------------------------------SNDQV--------YGVEEWKN
ISK------MCK-GYRQSPIN-IKHDRTRKK-RGH----------------SKISI--KF
TLEN-GQVFGDLKN-NGH--SPVFTVNTS---LASA-----------QVMNVPNHRKDIY
VLRKIYFRFGCTEHA--GSEHLFD-GVPT--SGEM--------HLVFYND-KYRTLDS-A
MNK--MDG-LVIIAVPLGGDM-----------NFN-------------------------
-RGEQ----VSVKNG--IRLSYLVP--ELT-EKT--------------------------
-------LTYYTYKGSITTP-PCYESVRWFVMKSPIAVTSQQLGEFRQLESS--------
---NGKMCDNFRDVQKLHGRFLSLYI----------------------------------
------------------------------------------------------------
------------------------------------------------------------
------------------------------------------------------------
---------------------------------------------------
>XP_046839912.1_carbonic_anhydrase_2-like_Xenia_sp._Carnegie-2017
MLQRWNF-----------------------------------------------------
------------------------------------------------------------
------------------------------------AVRHLRNVPAVFKT----------
------------------------------------------------------------
------------------------------------------------------------
-----------------------------------------SHFSTQMPHLKAEWGY---
------------------------------------------------------------
------------------------------------------------------------
------------------------------------------------------------
-----------------------------------------TEE--------NGPSTWCN
LPG------VKI-GNRQSPID-IIQAKASFD-ESL----------------KSLQF--SY
P-NF---EKATLNN-NGH--TIMFAPGDD---ENAF-----------VVRGGPV--THTY
KLAQFHFHWGVHDDV--GSEHTVD-GKPY--AAEL--------HLVHYNTDLYASAGD-A
LTA--ENG-LIVFGIFLTVGD-----------TEH-----AGLQKIIDKI------SQIQ
SSGAS----ITLESA--FNPIVLFP------DN---------------------------
-------LDYWSYPGSLTTP-PLSESVTWVVFKQPIVVSSGQVAAFREIESA--------
--DGQCLCQNFRPTCELNGRVVKASFKYKA------------------------------
------------------------------------------------------------
------------------------------------------------------------
------------------------------------------------------------
---------------------------------------------------
>XP_031554974.1_carbonic_anhydrase_1-like_Actinia_tenebrosa
MTF---------------------------------------------------------
------------------------------------------------------------
------------------------------------------------------------
----V-------------------------------------------------------
------------------------------------------------------------
---------------------------------------------------GASWSY---
------------------------------------------------------------
------------------------------------------------------------
------------------------------------------------------------
----------------------------------------TENG--------FGPERWQK
RYN------STS-SLLQSPIN-IEKAIIVKD-SSL----------------GPLRL--SY
V-PS---CNSTITN-DGR--TLQLTIPKH---NNTN-----------ILSGGPL--TSEY
QLAMIRFHWSADDNT--GSEHQVE-GNGF--PLEV--------QFLHWNKERYENIGQ-A
LTG--EEG-ICILAVLYQVGN-----------EDH-----EGMKEITKLL------TRID
HKGCFS---SEVKTA--INLGDFIP------DH---------------------------
-------PNYWTYQGSLTTP-PLTENVTWVVCQTTMILSPEQMEVFRSVKAS--------
--NGEVMSCNSRPLCPSNNRVVRESTEITANEDNSDVINDD-------------------
---------------EEPSK---------SDENED-------------------------
------------------------------------------------------------
------------------------------------------------------------
---------------------------------------------------
>XP_031556903.1_carbonic_anhydrase_2-like_Actinia_tenebrosa
MAI---------------------------------------------------------
------------------------------------------------------------
---------------------------------------SLPLLCVLILTLVQ-------
------------------------------------------------------------
------------------------------------------------------------
----------------------------------------------PLLGASNNFNY---
------------------------------------------------------------
------------------------------------------------------------
------------------------------------------------------------
--------------------------------------NVSDTK--------YGPYGWPK
TFP-----DFCN-GSSQSPIN-IETSKTTHA--SL----------------GQLTLT-KF
D-TVPTGAKFKVTN-NGH--SYSVFLAPN-----TF-----------SVSEGGL--TGEF
TTVQFHFHWGSDNNK--GSEHTVD-GKKY--PAEM--------HFVSFNK-KYSEINE-A
LEH--DDG-LAVLGVIFEVGA-----------TEN-----KALTSFLKYA------LNVT
KPSEM----TGLSMN--HSLGSLLP------LNT--------------------------
-------TDFYRYKGSLTTP-RCNEVVTWTVFKNYATISANQLAMLRSLKDN--------
--ATIALTDTFRPVQPLNSRVVQRSFKTAADDKEPDNE----------------------
-------------------------------------------------------SCLVT
VTMTTILSALVVAVLLI-------------------------------------------
------------------------------------------------------------
---------------------------------------------------
>AAD32675.1_carbonic_anhydrase_Anthopleura_elegantissima
MAA---------------------------------------------------------
------------------------------------------------------------
------------------------------------------------------------
------------------------------------------------------------
------------------------------------------------------------
----------------------------------------------------PKWGY---
------------------------------------------------------------
------------------------------------------------------------
------------------------------------------------------------
-----------------------------------------GPN--------NGPSKWAK
DFP------AAA-GARQSPID-IKTHDAQHD-SALK--------------IKPLKI--QY
S-QG---NDFNVTN-NGY--SLVISRKTS----EGT-----------NLSGGPL--EHNY
RFEQFHFHWGKTSGS--GSEHLLD-GKAF--PAEL--------HLVHWNTDLFSSFGE-A
ASS--KNG-LAVLGAFVQIG------------GES-----AGLKTITDLI------PQVQ
NIGDK----QDLKVP--FNLSSLLP------SNT--------------------------
-------NDYWTYSGSLTTP-PCYESVSWFVFKEPIHATENQMQQFRSLKAN--------
--DGGCIVDNYRPVMDGSGRNVRASFE---------------------------------
------------------------------------------------------------
------------------------------------------------------------
------------------------------------------------------------
---------------------------------------------------
>KAK2554129.1_Carbonic_anhydrase_7_Acropora_cervicornis
MMY---------------------------------------------------------
------------------------------------------------------------
---------------------------------------RYLVLFAVTLAVA--------
------------------------------------------------------------
------------------------------------------------------------
----------------------------------------------VAGGKGGNWKYGKT
DAFQGAKKSSNILVNVEELQIAERQIIKDSAKRSLQQRKKVGQGFYSPIANVRPTNIQRE
VDGHERRATSLYKLDPVLDEYGIFRADGRIKFSSLPNDSKHRVILHRESSVTELIICHYH
QAILKHQGRGMSQCRLLDYWRELHRFQPHLEMCDVSKAESLELRSAMKPLTFIVEAEAIV
NCRPLTEDTMNSPDMHKILTPNRLLLTMKCKIILAPHCDFQRGG--------YGTDDWKK
IAP------DCA-GSAQSPIN-IKTSTVSQN-PNL----------------KGLTM--SF
D-NIFGKVRGTLTN-NGH--APTLKISKQ---LGTA-----------TLTGGPLG-KSVY
KLEQLHFHFGCENNK--GSEHTVD-GQAY--SGEI--------HFVTYNT-KYASFSQ-A
MDK--PDG-LSVIGVFMKVSY-----------KDR-----DDNYNIIKAFRLFWKMWSVR
EPGKE----VAVN-D--LSLINLAP--ALAHLRK--------------------------
-------ASFYSYKGSLTTP-PCYQSVKWIVLKNPVLASNYKMTILRRLRDH--------
--EEHSICNNFRPVQALNGRIVSV------------------------------------
------------------------------------------------------------
------------------------------------------------------------
-----------------------------------Y------------------------
---------------------------------------------------
>KAK2563709.1_Carbonic_anhydrase_2_Acropora_cervicornis
MV----------------------------------------------------------
------------------------------------------------------------
------------------------------------------------------------
------------------------------------------------------------
------------------------------------------------------------
------------------------------------------------------WGY---
------------------------------------------------------------
------------------------------------------------------------
------------------------------------------------------------
-----------------------------------------DKE--------NGPANWYK
SCP------IAFIGKRQSPID-LIDNEVKRD-SSL----------------KPLVV--SY
P-PF---SKGKFLN-NGH--SVQFVPDAS---NNLS-----------DL-----------
--------------------------ETV--DKNL--------HFVHWDCETHASFPE-T
VKANKRNG-LCVLGFFLKVG------------AEN-----AALKPITDML------PKLK
KAGSS----EPLAIE--FDMRSVMP------KDL--------------------------
-------TDYYTYDGSLTTP-PLLECVKWVVFKEPLEVSAAQMEAFRAVENG--------
--SGEPLVGNYRPPCPLHSRTVAASFK---------------------------------
------------------------------------------------------------
------------------------------------------------------------
------------------------------------------------------------
---------------------------------------------------
>KAK2574136.1_Carbonic_anhydrase_Acropora_cervicornis
MQM---------------------------------------------------------
------------------------------------------------------------
---------------------------------------AKFLLVAFVTAAV--------
------------------------------------------------------------
------------------------------------------------------------
----------------------------------------------ISITLGEDWSY---
------------------------------------------------------------
------------------------------------------------------------
------------------------------------------------------------
---------------------------------------SVGAS--------DGPENWSG
I--------CKS-GKKQSPID-ILAKKTEYD-YSL----------------GSFTLT-NY
K-HA-SPQNFTSFN-NKH--TLKVSFPSD-----YY-----------KVSGGNL--PGTF
TTVQLHLHWGSDNTK--GAEHGMD-GI--------------------FNN-KYPNISE-S
LSH--SDG-LAVLGVLLKIGA-----------SKN-----IHYDKFLMES------MVPK
EPGTNY--TMTIP-S--FPLDSLLP------ADR--------------------------
-------TKYFRYNGSLTTP-TCNEAVTWTVFEEAVEISKAQMDMLRGLKMN--------
--ASNEIVDNYRPVQPLNGRTVKKSFMVITDQA---------------------------
--------------------------------------------------------ITLQ
MSKVVLLPILFAALFML-------------------------------------------
------------------------------------------------------------
---------------------------------------------------
>XP_029190657.1_carbonic_anhydrase_2_Acropora_millepora
MV----------------------------------------------------------
------------------------------------------------------------
------------------------------------------------------------
------------------------------------------------------------
------------------------------------------------------------
------------------------------------------------------WGY---
------------------------------------------------------------
------------------------------------------------------------
------------------------------------------------------------
-----------------------------------------DKE--------NGPANWYK
SCP------IAFIGKRQSPID-LIDNEVKRD-SSL----------------EPLVV--SY
P-PF---SKGKFLN-NGH--SVQFVPDAS---NNLS-----------ELSGGPL--AKKY
KFEQFHFHWGDKDSE--GSEHRVN-GKMY--SAEL--------HFVHWDCETHASFPE-T
VKANKRNG-LCVLGFFLKVG------------AEN-----AALKPITDML------PKVK
KAGSS----EPLAIE--FDMRSVMP------KDL--------------------------
-------TDYYTYDGSLTTP-PLLECVKWIVFKEPLEVSAAQMEAFRNVENG--------
--NGEPLVGNYRPPCPVHSRTVAASFK---------------------------------
------------------------------------------------------------
------------------------------------------------------------
------------------------------------------------------------
---------------------------------------------------
>XP_029191118.2_carbonic_anhydrase_Acropora_millepora
MQM---------------------------------------------------------
------------------------------------------------------------
---------------------------------------AKFLLVAFVTAAV--------
------------------------------------------------------------
------------------------------------------------------------
----------------------------------------------ISITLGEDWSY---
------------------------------------------------------------
------------------------------------------------------------
------------------------------------------------------------
---------------------------------------SVGAS--------DGPENWSG
I--------CAS-GKKQSPID-ILTKKTEYD-YSL----------------GSFTLT-NY
K-HA-SQQNFKSFN-NKH--TLQVSLPSD-----YY-----------KVSGGNL--PGTF
TTVQLHLHWGSDNTK--GAEHGMD-GMFY--PAEI--------HFVSFNN-KYPNISE-S
LSH--SDG-LAVLGVLLKIGA-----------SKN-----IHYDKFLMES------RVPK
EPGTNY--TMTIP-S--FPLDPLLP------ADR--------------------------
-------TKYFRYNGSLTTP-TCNEAVTWTVFKEAVEISKAQMDMLRGLKMN--------
--ASNEIVDNYRPVQPLNGRTVKSSFMVITDQA---------------------------
--------------------------------------------------------ITLQ
MSKVVLLPILFAALFML-------------------------------------------
------------------------------------------------------------
---------------------------------------------------
>XP_027038541.1_carbonic_anhydrase_3-like_Pocillopora_damicornis
MHCAREI-----------------------------------------------------
--------------------------C---------------------------------
--------------------------------------FLVIFGHISFFT----------
---SAKMSHQ---QT---------------------------------------------
------------------------------------------------------------
----------------------------------------------SRLERFYSLNCSCT
------------------------------------------------------------
------------------------------------------------------------
------------------------------------------------------------
--------------------------------------DRSESL--------NAPNGWRP
DRE--SYLPIQS-AASSSSADIRLVEDLMMD-GNIVGMMHLDVRQVNTDFQNPLRI--SI
E-SEAGIVSGHFFNFYNHKPTFKLDTNDQ----KSI-----------SLSGGSL--TAPY
VMDQFHFHVYCTREE--AELSTLD-RVQV--PGEL--------HLVFFRE-KYQSYNK-A
MHKF-EDG-LAVISIYLEVGE-----------GFNTTYS-DQIAHFLSHV------DYIS
QNENH-----TVPTT--ASVKQLAA--PVL-KKH--------------------------
-------GQYDAYRGNLVEPIQCSDCVDVLVMKERFKLSVKQLTEFRKAPHCKENDW---
------------------------------------------------------------
------------------------------------------------------------
------------------------------------------------------------
----------------------------------GF------------------------
---------------------------------------------------
>XP_027055191.1_carbonic_anhydrase_2-like_Pocillopora_damicornis
MYLLWLIS------------------------------------------------M---
------------------------------------------------------------
------------------------------------------------------------
------------------------------------------------------------
------------------------------------------------------------
----------------------------------------------IGAVACQDYAY---
------------------------------------------------------------
------------------------------------------------------------
------------------------------------------------------------
--------------------------------------LSDQKA--------PAPANWSQ
IFP------KCA-GQLQSPVN-IETKKVKKK--SY----------------PDLEI--SF
D-NPCGRVTGELLN-GGH--SPVFNIDSS---KGGA-----------KLSGGPLE-CDEY
ALQQFHFHFGCENNR--GSEHLID-NQTF--PAQL--------HLVFYNK-KYNSFKD-A
VDK--PDG-LAVLGVLLTATC-----------PGN-----KVLGNLANKL------KKVI
DEGAS----TNVTAADGIKLNYLMP------YNNKQVDEDEDDDEDETDDDDVANSGEDD
DEDSKKKIRYYTYKGSLTTP-PCYESVTWIVFKDKVKISNTQLNKFRKLKAKHGG-----
--APGLMCDNIRPVQPLYKRKVYSVISSRD------------------------------
------------------------------------------------------------
------------------------------------------------------------
------------------------------------------------------------
---------------------------------------------------
>AHZ61699.1_alpha_carbonic_anhydrase,_partial_Orbicella_faveolata
------------------------------------------------------------
------------------------------------------------------------
------------------------------------------------------------
------------------------------------------------------------
------------------------------------------------------------
------------------------------------------------------------
------------------------------------------------------------
------------------------------------------------------------
------------------------------------------------------------
------------------------------------------------------------
-------------------------KQTIFD-AGL----------------ADFVI--DY
E-PI---VSAKLQN-NGH--SVQATFQTG-----KS-----------NISGGGL--LSQF
RAAQMHFHWGSNNSQ--GSEHQVL-GRKY--PMEI--------HIVHYNVEKYASVST-A
MKE--K------------------------------------------------------
------------------------------------------------------------
------------------------------------------------------------
------------------------------------------------------------
------------------------------------------------------------
------------------------------------------------------------
------------------------------------------------------------
---------------------------------------------------
>XP_020608763.1_carbonic_anhydrase_1-like_Orbicella_faveolata
MPI---------------------------------------------------------
------------------------------------------------------------
------------------------------------------------------------
------------------------------------------------------------
------------------------------------------------------------
------------------------------------------------------------
------------------------------------------------------------
------------------------------------------------------------
------------------------------------------------------------
----------------------------------------NKAG----------------
---------ICSTGKRQSPID-IKSSETTLD-TSL----------------GAFTLK-NY
D-RK-LNKTFTGSN-NGY--SLGMSFPAG-----VY-----------NVSGGGL--NDVY
TTVQFHFHYGPNNTV--GSEHVVD-GEHY--AAEL--------HFVSYNT-KYADLMD-A
LNH--EDG-LAVLGLFMQVGG-----------KNN-----TAFSFLESA-------RNLT
SSYTSI---SDVP-A--FRFDTMLP------ANK--------------------------
-------TKYFRYSGSLTTP-SCKESVTWTVFRDAVNISEYQMNILRQLRKT--------
--YTTKSVGNFRPVQPLYDRVIRASFQVGEMTNTTSTTASTNGAE---------------
--------ATTPTITDQKSTSSIPSTVL-STTNAEESPPAPTVEFD----LGSSAVRMTG
GLVLSMLFSALTAL----------------------------------------------
-----------------------------------F------------------------
--------------------------------VH-----------------
>ACA53457.1_alpha_carbonic_anhydrase_Stylophora_pistillata
MKL---------------------------------------------------------
------------------------------------------------------------
-------------------------------------SLFISSLLAMIVACP--------
------------------------------------------------------------
------------------------------------------------------------
----------------------------------------------NLAESAGSWTY---
------------------------------------------------------------
------------------------------------------------------------
------------------------------------------------------------
-----------------------------------------RDP--------EGPDTWKH
HYK------DCE-GHEQSPIN-IVPKDTFFE-PGL----------------ADLVV--NY
E-KS---VSAKLFN-NGH--TVQATFLTG-----KS-----------NISGGNL--TSHF
RALQMHFHWGSENSR--GSEHQVG-GRKF--PLEI--------HIVHYNAEKYPSVSE-A
VDK--GDG-LAVLGILVELQV-----------QDN-----PVFDVMVDNL------DKAR
YKGNE----VILP-S--LQPFSFLP------HDI--------------------------
-------AQYYTYRGSLTTP-GCFESVQWFVFNHTFPISQAQLDKFRDLFDSEKQD----
-TKKLPLVDNYRPVQPLYGRSVSEASNALLFPVARHQTKLWIAWD---------------
-------------------------------------------------SLMTRQYFMKQ
QSICAL------------------------------------------------------
-----------------------------------Y------------QPQ---------
---------------------------------------------------
>ANJ59763.1_alpha_carbonic_anhydrase_3_Stylophora_pistillata
MAP---------------------------------------------------------
------------------------------------------------------------
------------------------------------------------------------
------------------------------------------------------------
------------------------------------------------------------
------------------------------------------------------WGY---
------------------------------------------------------------
------------------------------------------------------------
------------------------------------------------------------
-----------------------------------------EKD--------NGPAHWHK
DCP------IAN-GKNQSPID-LINGEVKYD-SGL----------------KPLTA--KY
V-PF---SDAKFLN-NGH--SVQFQPSAG----NGS-----------ELTGGPL--AVKY
NFEQFHFHWGNNDTE--GSEHRVD-GKMY--PAEL--------HFVHWNS-TNPSFKD-A
VGSGGPNG-LAVLGFFLKVG------------AEN-----AALKPITDLI------PKVK
DAGTS----VTVPSN--FDMQAILP------ATL--------------------------
-------TDYYTYDGSLTTP-PLAECVKWIVFKQPLEVSAAQMEAFRSVINR--------
--DGKPMGGNYRPPCPLHDRAVKTSFK---------------------------------
------------------------------------------------------------
------------------------------------------------------------
------------------------------------------------------------
---------------------------------------------------
>ANJ59765.1_alpha_carbonic_anhydrase_5_Stylophora_pistillata
MNS---------------------------------------------------------
------------------------------------------------------------
-----------------------------------------FLLPVFICVSWM---AL--
------------------------------------------------------------
------------------------------------------------------------
----------------------------------------------SVFATANSWSY---
------------------------------------------------------------
------------------------------------------------------------
------------------------------------------------------------
---------------------------------------NVTSQ--------DGPKNWKG
ICK--------S-GTEQSPIN-IKISDTKYE--KM----------------TDFILT-NY
E-NQPSETNFTAVN-NGNIGTIVFKFKPK-----IY-----------SVRGGGL--DGVF
TTVQFHFHWGSDKTK--GSEHTLD-GKAY--AAEL--------HFVSYNT-RYSGFDV-A
KNK--SDG-LAVLGVFIEVGG-----------ETN-----QAFSFLTEYA------TKLA
NSSSSW---SNIR-P--FGLAPMLPW-----TTL--------------------------
-------QKYFRYHGSLTIP-GCQESVTWTLFKESVKISSEQMKSLRNLTNA--------
--SGKQLVNNYRPVQPLNKRTVKNSFLPPSCPVIRSTS----------------------
----------------------------------------------------------II
IDINAGLFSLMLLSAL--------------------------------------------
-----------------------------------F------------------------
--------------------------------GH-----------------
>ANJ59767.1_alpha_carbonic_anhydrase_7_Stylophora_pistillata
MRSARAI-----------------------------------------------------
--------------------------C---------------------------------
--------------------------------------YEITLGHVLFLT----------
---SAIMSHQLRGKQ---------------------------------------------
------------------------------------------------------------
----------------------------------------------TRLESFCSLNYSCT
------------------------------------------------------------
------------------------------------------------------------
------------------------------------------------------------
--------------------------------------DRSESL--------NAQKGWRP
FRE--SYLPIQS-TKISSSADIRLVEDIIMD-GNIVGMMHLDVKQVSTDSQSPLKI--SF
D-SGTGIVSGHFFNFYDHKPTFKLDAKDQ----TSI-----------LLTGGSL--TAPY
VMDQFHFHIYCTRAE--AELNTLD-QVQV--PGEL--------HLVFFRR-KYQSYNK-A
MHKF-QDG-LAVISIYLEVGE-----------DFNITDSDDQIAYFLSYV------DYIS
QNENH-----TVPTT--TSVKQLAA--PVL-KEH--------------------------
-------AQYDAYRGKLVEPIQCSDCVDVLVMKERFKLSVKQLTEFRKAPHCVENDW---
------------------------------------------------------------
------------------------------------------------------------
------------------------------------------------------------
----------------------------------GF------------------------
---------------------------------------------------
>XP_046369681.1_carbonic_anhydrase_2-like_Haliotis_rufescens
MLI---------------------------------------------------------
------------------------------------------------------------
--------------------------------------------SIVVVV----------
--VAANVYVAAKDAL-----C---------------------------------------
------------------------------------------------------------
----------------------------------------------PIPKHHIHFGY---
------------------------------------------------------------
------------------------------------------------------------
------------------------------------------------------------
---------------------------------------HEGSG--------DDPSHWHD
LDT---DTRCCD-GSQQSPID-IDSDDATCH---------------------PLGGI-DY
E-PK-GAVSGNLKM-NGH--GASLAFFKN---------------ERLVTDDMPFT-DGEY
VLDSMHFH--------SPSEHLVD-GKHY--DGEL--------HMVHYKK-EYGSVGA-A
VDK--EDG-LAVVGVFLEVTCE----------SQD-----HAFNRFVDGV------AHLK
VGEAE-----NVT----LDPSELLL------LD---------------------------
-------DDYYTYKGSLTTP-PCSESVRWVLMVLPVLTTEDRIRVLRAVPVADG------
--EPLSVDTNDRPAQPLNNRTVYLS-----------------------------------
------------------------------------------------------------
------------------------------------------------------------
------------------------------------------------------------
-------------------------------------------------C-
>XP_046363888.1_alpha_carbonic_anhydrase_2-like_isoform_X2_Haliotis_rufescens
MSVRKGIDGDK-----------------------------------------DDPAR---
---------------TAA------------------------------------------
--------------------KEPR--------MSGRVKKALFVLGALVIAGIIIAI----
ICIAVLPSSPAKDEDY-----PF-------------------------------------
------------------------------------------------------------
----------------------------------------------LCAISKDPFSY---
------------------------------------------------------------
------------------------------------------------------------
------------------------------------------------------------
---------------------------------------NHDAF--------NGPLYWKN
ISE---NTRCCG-GTHQSPID-LLRKDLTCR--QL----------------SNITY--NT
D-IQ-GALPGTLKN-NGQ--GATLSFSSE----------------DLVTNNFPYTNGDDF
ALISMHFH--------EPSEHHIN-GTFR--PAEL--------HLVHYNR-KYGTIQE-A
VHR--HDG-LAVIGIILEQDNV----------STN-----AALNTLIDGI------GQLG
SPQSK----VNVT----IDPRELLL------QS---------------------------
-------GGYYTYKGSLTNP-PCSESVRWVVMKNAIHTTEANVLILKSLEVLDG------
--GTLTKYGNERHVQPLNGRPVYTNT----------------------------------
------------------------------------------------------------
------------------------------------------------------------
------------------------------------------------------------
-------------------------------------------------C-
>CCJ09593.1_carbonic_anhydrase_Patella_vulgata
MMREIQL-----------------------------------------------------
------------------------------------------------------------
-------------------------------------HKCAALILLVLIQ----------
------------------------------------------------------------
------------------------------------------------------------
----------------------------------------------VNTTASVHWGY---
------------------------------------------------------------
------------------------------------------------------------
------------------------------------------------------------
-----------------------------------------DN---------DGPSRWSK
IFP------LCG-KIRQSPIN-IVNSKAKVR-SRL----------------GNITMI-GY
D-KP---ITTKIRN-NGH--TAQVDITSG-----DV-----------FIKNGGL--PGKY
KLLQLHFHWGSDNGK--GSEHTIN-GEQF--PMEL--------HLVHYLT-SAAGVGE-A
LTL--PKG-LAVIGFMFEISK-----------DDN-----KEYTNIISAL------SQIT
KYSDRDIFSVQLA-E--FAVGDLLP------NNP--------------------------
-------CHFYRYLGSLTTP-SCDEIVVWSVFKEKIKISKRQLDEFRKLMSS--------
--EGVNLQNNFRPVQPLNGRVVQANFNVADTEDSSEGKENG----------------RR-
------------------------------------------------------------
------------------------------------------------------------
------------------------------------------------------------
---------------------------------------------------
>XP_050396029.1_carbonic_anhydrase_1_Patella_vulgata
MAS---------------------------------------------------------
------------------------------------------------------------
------------------------------------------------------------
------------------------------------------------------------
------------------------------------------------------------
------------------------------------------------------WGY---
------------------------------------------------------------
------------------------------------------------------------
------------------------------------------------------------
-----------------------------------------GKD--------NGPCTWAQ
SFP------IAA-GARQSPID-ITPTAAEYD-AALA--------------STPFSI--QY
E-PE---NAMELCN-PGL--SVKANITKK------S-----------VIKGGPL--EGEY
RLEQFHLHWGSDNKQ--GSEHTVN-GTMY--PAEL--------HLVHYNSSKYSSFGE-A
VDK--PDG-LAVFGIFLQISD-----------KPH-----PGLKTLTDLF------NQVQ
YKNKS----INLSQE--FNPICLLP------ANT--------------------------
-------NNYWTYLGSLTTP-PCCESVTWIVFEEPITVSQDQIDAFRGLCCGEC------
--GSDAIVDNYRPPLPLGERKLRAAFQAKA------------------------------
------------------------------------------------------------
------------------------------------------------------------
------------------------------------------------------------
---------------------------------------------------
>XP_050396028.1_carbonic_anhydrase_1_Patella_vulgata
MAS---------------------------------------------------------
------------------------------------------------------------
------------------------------------------------------------
------------------------------------------------------------
------------------------------------------------------------
------------------------------------------------------WGY---
------------------------------------------------------------
------------------------------------------------------------
------------------------------------------------------------
-----------------------------------------GKD--------NGPCTWAQ
SFP------IAA-GARQSPID-ITPTAAEYD-AALA--------------STPFSI--QY
E-PE---NAMELCN-PGL--SVKANITKK------S-----------VIKGGPL--EGEY
RLEQFHLHWGSDNKQ--GSEHTVN-GTMY--PAEL--------HLVHYNSSKYSSFGE-A
VDK--PDG-LAVFGIFLQISD-----------KPH-----PGLKTLTDLF------NQVQ
YKNKS----INLSQE--FNPICLLP------ANT--------------------------
-------NNYWTYLGSLTTP-PCCESVTWIVFEEPITVSQDQIDAFRGLCCGEC------
--GSDAIVDNYRPPLPLGERKLRAAFQAKA------------------------------
------------------------------------------------------------
------------------------------------------------------------
------------------------------------------------------------
---------------------------------------------------
>XP_046442434.1_carbonic_anhydrase_2-like_Daphnia_pulex
MAH---------------------------------------------------------
------------------------------------------------------------
------------------------------------------------------------
------------------------------------------------------------
------------------------------------------------------------
-----------------------------------------------------NWGY---
------------------------------------------------------------
------------------------------------------------------------
------------------------------------------------------------
-----------------------------------------KST--------NGPHTWAE
HYA------EAA-GERQSPID-IQTSDVTLD-PKL----------------SSRQL--TW
NWPK---HTVDVTN-TGY--CWKAHVHGE-----ES-----------SLEGGPL--KDKY
QLEQYHCHWGVNDNV--GSEHLVD-GKAY--AAEI--------HFVHWNT-KYGSFSE-A
LKH--GDG-LAVLGVFVEVG------------KEH-----GEANNLIKAL------NNIR
FKDET----VKFNDHLELDPSKLMP------VNE--------------------------
------PRSYWTYLGSLTTP-PCYECVIWIVYKEPIQMSHEQLEAFRAMYCGDKEQCCAA
NEMAECILTNYRPCLPKGERCVRASYT---------------------------------
------------------------------------------------------------
------------------------------------------------------------
------------------------------------------------------------
---------------------------------------------------
>XP_046447700.1_carbonic_anhydrase_2-like_Daphnia_pulex
MNS---------------------------------------------------------
------------------------------------------------------------
----------------------------------------LLAGITLILT----------
-------------------LCHF---TVGMEPA-N-------------------------
--------GIP--------------------------------------LLPPIR-----
----------------------------------------------QLREDLEDWNY---
------------------------------------------------------------
------------------------------------------------------------
------------------------------------------------------------
----------------------------------------------------KNPNDWVK
SFD------KCA-GREQSPID-LKVATAIRK--HF----------------PEFKFH-GY
E-VL---VRMEIRN-NGH--SVELKPALSEKTKSLP-----------YITGGGL--NNTY
IFHSLHFHWSDNSAR--GSEHTIN-SVYF--PAEL--------HITHYNH-KYGSFEN-A
AKK--SDG-FAILAILIELEK-----------QSN-----PIFRHIMSQL------GKIK
MKKQK----ALLTSP--IILSDLLP------DNT--------------------------
-------KDFYRYHGSLTTP-NCEETVIWTVFTTPIAVSETQLNAFRFKIFDS-------
--DDERMVMNWRPIQWSNNRKIYLNKHL--------------------------------
------------------------------------------------------------
------------------------------------------------------------
------------------------------------------------------------
---------------------------------------------------
>XP_046449480.1_putative_carbonic_anhydrase_3_Daphnia_pulex
MMK---------------------------------------------------------
------------------------------------------------------------
-----------------------------------VASLFKFWLMVGFAAGS--------
------------------------------------------------------------
----------------------------------------------------PLT-----
----------------------------------------------KVGAPSTHFDY---
------------------------------------------------------------
------------------------------------------------------------
------------------------------------------------------------
----------------------------------------------------TNPQKWEE
HES------NCG-GHHQSPIN-INTEEVIVT--NY----------------PKFIFQ-NY
D-LI---FPESLEN-NGH--TVELKIDNEDDDDDLP-----------SISGGGL--DDRY
NFAQLHFHWD-EGLL--GSEHTIN-RQKY--SAEL--------HIVHYNT-KYGSFDD-A
KPH--QDG-LAVLGILIELQA-----------RDN-----IAFRHLEQF-------DKII
DPSRTI--SDRLQFS--VPLVDLLP------DST--------------------------
-------ESFFRYNGSLTTP-GCNEDVIWTVFETPIAISVRQLAKFRLLNDE--------
--NGMPLGKNVRPTQMLHDRVVTYRPDPNPIQS---------------------------
-------------LFSFPSH----------------------------------------
------------------------------------------------------------
--------------LPNLFKPFSNEFQQSN-----F------------------------
---------------------------------------------------
>ABV65904.1_carbonic_anhydrase_I_Penaeus_monodon
MVG---------------------------------------------------------
------------------------------------------------------------
------------------------------------------------------------
------------------------------------------------------------
------------------------------------------------------------
------------------------------------------------------WGY---
------------------------------------------------------------
------------------------------------------------------------
------------------------------------------------------------
-----------------------------------------SKT--------NGPATWAS
LYP------IAG-GSHQSPID-IKGSSCPCD-GNL----------------TAIQA--TY
Q-DI---RISELSN-SGH--SWKAQVAGG-----SS-----------SLKGGPL--SDEY
VLEQFHCHWGKTNET--GSEHTVN-GHCY--SGEL--------HLVHWNKTKFNSFAE-A
AAA--EGG-LAVLGMFLVVG------------NEH-----AELGKVSKLL------PFIQ
HKGQA----ITLTDP--VNPAAFLP------GS---------------------------
-------GSYWTYSGSLTTP-PCYESVTWIVFEEPIQLSQEQLDAFRAMKSYHPTECCPE
DELGGCLVENYRPPCPLFDRVVRSYKDKMEEE----------------------------
------------------------------------------------------------
------------------------------------------------------------
------------------------------------------------------------
---------------------------------------------------
>XP_037793614.1_carbonic_anhydrase_1-like_Penaeus_monodon
MRV---------------------------------------------------------
------------------------------------------------------------
------------------------------------SLLLICALAALMAAAESKKCKGEC
VSAGSCEGTETKAECGDSQVCCVTGKNVGVKRNCSPTS-----------------RCTAL
SGECRVKKCLPGEKKYKNKKKVTYCEGKRKCVCCARSCENKSACNVNGGYCQPVDHVC--
---DGTLMTERAYCVSNEK----GKKRCGCCIP------------TDHVDETPHWGY---
------------------------------------------------------------
------------------------------------------------------------
------------------------------------------------------------
-----------------------------------------EGT--------TGPTYWPS
LFP-----EFCS-GRSQSPID-LNDDDDTLE-TST----------------DDWVLD-RY
D-II--PKKMIIKN-NGH--TAQIEWTTT-DIREVP-----------NVSGGNL--GDTY
AFAQFHFHWGKKNNR--GSEHTFN-GKKF--PAEL--------HLVHFNT-KYDTIGD-A
VLK--ADG-LAVLGVMLEIAN-----------EDN-----EDLSPIIDGL------STIV
DANSQ----KTLATP--FPLSDLLP------ADT--------------------------
-------SSFYRYSGSLTTP-NCNEVVTWTVFENSITISKAQIEKFRELLDE--------
--EGHHVEDNFRHVQPLNGRLLEKIQLV--------------------------------
------------------------------------------------------------
------------------------------------------------------------
------------------------------------------------------------
---------------------------------------------------
>XP_037793615.1_carbonic_anhydrase_7-like_Penaeus_monodon
MRV---------------------------------------------------------
------------------------------------------------------------
------------------------------------SLLLICALAALVAAAESKKCKGEC
VSAGSCEGTETKAECGDSQVCCVTGKNVGVKRNCSPTS-----------------RCTAL
SGECRVKKCLPGEKKYKNKKKVTYCEGKRKCVCCARSCENKSACNVNGGYCQPVDHVC--
---DGTLMTERAYCVSNEK----GKKRCGCCIP---------TVIDVAPPAAPSWSY---
------------------------------------------------------------
------------------------------------------------------------
------------------------------------------------------------
-----------------------------------------EGE--------GGPENWAT
LFP-----NYCA-SSSQSPVA-LNGLEATAK-SSS----------------DAWVLD-KY
D-TV--PTDLTIKN-NGH--SAQVAWTIT-DIAELP-----------SVSGGEL--GGQY
TFAQFHFHWGSISTQ--GSEHTIN-GHAY--AAEL--------HLVHFKT-EYGSLTE-A
VAH--NDG-LAVLGIMLLGGL-----------VDN-----PKLTPIIDGL------ATIT
NGGTE----EHLATM--LPLQDLLP------PNT--------------------------
-------NTFYRYSGSLTTP-TCNEVVTWTVFQEPISISENQLEEFRKLLGDD-------
--GQHHIVDNFRPVQHLNGRTVEKIILS--------------------------------
------------------------------------------------------------
------------------------------------------------------------
------------------------------------------------------------
---------------------------------------------------
>ADM87521.1_carbonic_anhydrase_Penaeus_vannamei
MVG---------------------------------------------------------
------------------------------------------------------------
------------------------------------------------------------
------------------------------------------------------------
------------------------------------------------------------
------------------------------------------------------WGY---
------------------------------------------------------------
------------------------------------------------------------
------------------------------------------------------------
-----------------------------------------SKT--------NGPATWAS
LYP------IAG-GSHQSPID-IKGSSCPCD-SNL----------------TGIQA--TY
Q-DI---RISELSN-SGH--SWKAHVAGG-----MS-----------LLKGGPL--SDEY
VLEQFHCHWGKTNET--GSEHTVN-GHCY--SGEL--------HLVHWNKTKFKSFAE-A
AAA--EGG-LAVLGMFLVVG------------NEH-----AELGKVCKLL------PFIQ
HKGQA----ITLTDP--VNPAAFLP------GS---------------------------
-------GSYWTYSGSLTTP-PCYECVTWIVFEEPIQLSQEQLDAFRAMKSYHPTECCPE
DELGGCLVENYRPPCPLFDRVVRSYKDKMEEE----------------------------
------------------------------------------------------------
------------------------------------------------------------
------------------------------------------------------------
---------------------------------------------------
>XP_027209605.1_carbonic_anhydrase_1-like_Penaeus_vannamei
MRA---------------------------------------------------------
------------------------------------------------------------
------------------------------------SLLLVFALAALMAAAEAKKCKGEC
VPAGSCEGKLAKGDCGDSQVCCVTGRSVDVKRNCKPTR-----------------KCGKL
KGECRRKRCLPGEVKFKNKGKKAFCKGKKKCVCCARTCENKGLCNLKGGFCQPISLPC--
---DGTLETGKPYCKANKKLKGGKKNKCGCCIPLAPTEAPTTAAPTAAPPSVPSWGY---
------------------------------------------------------------
------------------------------------------------------------
------------------------------------------------------------
-----------------------------------------EGE--------GGPENWAT
LFP-----NYCA-GSSQSPIA-LNGLEATAK-SSS----------------DAWVLD-KY
D-TV--PGALLIEN-NGH--SAKVAWNTT-NIDELP-----------SVSGGEL--GAKY
TFAQFHFHWGSVSTQ--GSEHTIN-GVAY--AAEL--------HLVHFKT-EYGSLGA-A
VAH--DDG-LAVLGIMLLGGL-----------VDN-----PSLTPIIDGL------ATIR
NSGDE----EPLATL--FPLQTLMP------TNP--------------------------
-------NTFYRYSGSLTTP-TCNEVVTWTVFPDVISISENQLEEFRKLLGDD-------
--GEHHIEDNYRPVQPLNGRTVEKITLS--------------------------------
------------------------------------------------------------
------------------------------------------------------------
------------------------------------------------------------
---------------------------------------------------
>XP_027224974.1_carbonic_anhydrase_2-like_Penaeus_vannamei
M-----------------------------------------------------------
------------------------------------------------------------
------------------------------------------------------------
------------------------------------------------------------
------------------------------------------------------------
------------------------------------------------------------
------------------------------------------------------------
------------------------------------------------------------
------------------------------------------------------------
------------------------------------------------------------
------------------------------------------------------------
-----------IEN-NGH--SAKVAWTIT-DVAELP-----------SISGGEL--GGQY
TFAQFHFHWGSVSTQ--GSEHTLN-GVAY--AAEL--------HLVHFKT-EYGSLTE-A
VAH--DDG-LAVLGIMLLGGL-----------VDN-----PSLTPIIEGL------ATIP
NSGDE----EHLATM--FPLQDLLP------PDT--------------------------
-------NTFYRYSGSLTTP-TCNEVVTWTVFREPISISEHQLEEFRKLLGD--------
--HDHHIEDNYRPVQPINGRTVEKITLS--------------------------------
------------------------------------------------------------
------------------------------------------------------------
------------------------------------------------------------
---------------------------------------------------
>XP_037291287.1_carbonic_anhydrase_1-like_Rhipicephalus_microplus
MAS---------------------------------------------------------
------------------------------------------------------------
------------------------------------------------------------
------------------------------------------------------------
--------DL---------------------------------------EHLPIGRQC--
----------------LREDLAGGAARLE--------QN-------GDLSDLGSQGY---
------------------------------------------------------------
------------------------------------------------------------
------------------------------------------------------------
-----------------------------------------DSNA---------------
---------LSS-DDEVGRIDDLSQSGLTAN-GDL------------------------W
D-DT-GLLSTSISN-TGN--TWEVSVKVA-----EP-----------NLRGGPL--QHHY
QLDRFHAHWGKTNNT--GSEHRVD-GKQY--AGEL--------HWVHFNADKYKSFVE-A
ASS--EEG-LAVVAVFLEEG------------AAS-----PLLRSVVDCI------PHIK
HKGMK----RVLQQP--LDVSSPIP------TS---------------------------
-------SSYWTYEGSLTTP-PWYENVTWILYKQPTKVSPEQLAAFRTLMSYEEKVD-PQ
KSSDGPIECNVRAPQPLVRRIVREPLKKQDDRGPRSKG----------------------
----------------QPSSTEYSQL----------------------------------
------------------------------------------------------------
-------------------------------------LQKKK------------------
---------------------------------------------------
>XP_037271325.1_carbonic_anhydrase_6-like_Rhipicephalus_microplus
MGV---------------------------------------------------------
------------------------------------------------------------
------------------------------------------------------------
------------------------------------------------------------
------------------------------------------------------------
------------------------------------------------------------
------------------------------------------------------------
------------------------------------------------------------
------------------------------------------------------------
------------------------------------------------------------
-------KNQCG-GKYQSPID-IKTHETTYN-VSL----------------GLLRYS-NY
D-KN--LQNAYVLN-NGH--TVMVSPKGN----SSA-----------TVTGRGL--PGVY
SFNQFHFHWGADDTV--GTEHHID-GEAH--AMEM--------HLVHTNK-KYATAEE-A
YRH--SDG-LLVIGVLFAVSR-----------QDN-----RALNSVVHSL------DFML
KQHINR---AKLSKA--ISLADLLP------GNP--------------------------
-------RQAYFYRGSLTTP-PCAEAVTWVILKRQGKISETQLKAFRQLEVESAVK----
-GDYEPLVNNFRPTMPLHGRHVSRNFLIIPQYSKGEVKANQ-------------------
------------------------------------------------------------
------------------------------------------------------------
------------------------------------------------------------
---------------------------------------------------
>XP_037287536.1_carbonic_anhydrase_2-like_Rhipicephalus_microplus
MQP---------------------------------------------------------
------------------------------------------------------------
-------------------------------------APSSVLVFAVVVTLV--------
------------------------------------------------------------
------------------------------------------------------------
----------------------------------------------DRGSANAKWGY---
------------------------------------------------------------
------------------------------------------------------------
------------------------------------------------------------
-----------------------------------------SGP--------FGPYNWRN
VDTS-PNVNQCG-DKLQSPVD-LDDRYAEFD-SGL----------------GAISFN-GY
D-QP--LYNPYIVN-NGH--TVQVSATED----SNR-----------FIEGARL--PGRF
QFAQFHLHWGANSSR--GSEHTVR-GFQY--PLEL--------HFVHFNT-RYGSAAE-S
MKY--EDG-LAVVAVFFEVSP-----------TPN-----EDLSAVMDAL------KQVR
LSDEKG---FNMASP--VVLNRFLP------RVT--------------------------
-------SSYYRYQGSLTTP-PCSQAVTFLVMTTPVPISEEQLQQVRLLRTGKDE-----
--NSSQLVDNFRPTFPLNGRRVFKSFPSSAPGLGPEGFPS--------------------
-------------LQDADDSYGI------LRESGFD------------------DRFREL
ASVESLVQGVGEVVRRCNY-------------------------------VRSFVDWPRH
SRVC-APIWNAFQDLPHLTTPPSLYENPAT---GYFQLIAFGN-----KKRK--------
---------------------------------------------------
>XP_029834457.1_carbonic_anhydrase_1_Ixodes_scapularis
MPR--------------------------------------------------SPS----
--------------------------C---------------------------------
--------------------------------LRTLCAMRGVTLDVAAVVKR--------
-----------------------FV-----------------------------------
------------------------------------------------------------
----------------------------------------------SNTPPVKLQAY---
------------------------------------------------------------
------------------------------------------------------------
------------------------------------------------------------
-----------------------------------------RRELHRRKVVVCGPSNWSK
IYP------KAA-GEKQSPID-IVQKNVQSD-PFLA--------------ENPLRW--NY
K-GL---HCTNLLN-TGC--GWRADVTAQ-----GP-----------NISGGPL--HHNY
QMVQFHSHWGTCSKM--GSEHTVD-GEHY--AGEL--------HLVHYNLDMYSRASE-A
ACS--DKG-LSVIGIFLKEG------------QPH-----EELQKITDSM------KKVI
YRGDK----CSIDQD--IDIGSLIP------KN---------------------------
-------SSYWTYEGSLTTP-PCYESVTWIVFKEPIEVSQEQFEAFRELMSYKEGEG-PK
APTDGPILKNYRPPQPLMGRVVRDPAN---------------------------------
------------------------------------------------------------
------------------------------------------------------------
------------------------------------------------------------
---------------------------------------------------
>XP_040074544.1_carbonic_anhydrase_1_Ixodes_scapularis
MPG---------------------------------------------------------
------------------------------------------------------------
--------------------------------------TWSTRMLLVVFQSMH-------
------------------------------------------------------------
------------------------------------------------------------
----------------------------------------------LCRGNSSDWSY---
------------------------------------------------------------
------------------------------------------------------------
------------------------------------------------------------
-----------------------------------------DGK--------QGVGSWSK
LSVG-PSENKCA-SYSQSPIH-IKVRSTICA-DSL----------------GPMRYI-NY
D-EP--LYSPDIVN-NGH--TVQVSAPHD----RYH-----------GIRLPHP--ASTF
RFLQFHFHWGNSSAR--GSEHVVD-DNSY--SMEM--------HLVHMNT-KYTSVEQ-A
SKH--GDG-LAVVAVLFKVGQ-----------VDN-----LYFDVIVDAV------RQVQ
TGENVH---MNVTKP--VVLSHLLP------KNG--------------------------
-------VDHFQYFGSLTTP-PCSEAVTWIVLRKAVTMSERQLSVFRKVQASGPDH----
-GSSHALMDNFRPPMPLHGRYVLRNFHCPQCQQRKEKQRLKIQEEYQ-------------
------------------------------------------------------------
------------------------------------------------------------
---------------AQLFPP--------------F------------QE----------
---------------------------------------------------
>XP_042146874.1_carbonic_anhydrase_2_Ixodes_scapularis
MAS---------------------------------------------------------
------------------------------------------------------------
-------------------------------------SRTQPALSLVLFVLTL-------
------------------------------------------------------------
------------------------------------------------------------
----------------------------------------------SQGSYATHWSY---
------------------------------------------------------------
------------------------------------------------------------
------------------------------------------------------------
-----------------------------------------IGE--------TGPYFWPN
LDLGSSTPNECG-GKYQSPVD-ISERYTDYD-GNM----------------GPLRFN-NY
H-RA--LKSPIIVN-NGH--TAMVSGTPD----REV-----------YVEGNSL--SGKY
QFAQLHFHWGANSSR--GSEHTFS-GTTY--PLEM--------HLVHFNQ-NYGSAPQ-A
MKR--RDG-FLVVAVLFEISR-----------ENN-----PNFQTIVDAL------SRVR
TEEANG---VELPNP--VVLNDLLP------AIS--------------------------
-------SEYYRYNGSLTTP-PCSQAVIFNILTNTVPISEQQMEQFRQLRAGSQD-----
--DSPLLVDNYRPVLPLNGRQVFRSFPSASTPLFRPTEGAT-------------------
------------------------------------------------------------
----SVLLFLLA------------------------------------------------
-----------------------------------Y------------------------
---------------------------------------GGG---RSLLC-
>KAH9415555.1_Carbonic_anhydrase_Dermatophagoides_pteronyssinus
MIN--F------------------------------------------------------
------------------------------------------------------------
------------------------------------------------------------
------------------------------------------------------------
------------------------------------------------------------
------------------------------------------------------WKKYI-
------------------------------------------------------------
------------------------------------------------------------
------------------------------------------------------------
----------------------------------------------------LEQQNWAN
GEN------QCD-GSSQSPID-LITQDVFYN-NTL-----------------KLDLI-NY
D-QP--LISYKVTN-NGH--SIQFDYTGD--VDSAP-----------AITGTVLN-NGIF
RLAQFHFHWGMAKHI--GSEHKIN-GRAF--PVEM--------HLVHYNHAKHETLSK-A
LEA--RDGSVSVLGVFFEIK------------KMN-----PEFEVIGDMI------EKLQ
ESTPEQ--SQFLRET--ITLKNLLP------ENL--------------------------
-------EKLYRYHGSLTTP-PCTEGLVWLVLSQPSEIGRSQFEKFLGVIDEH-------
--TGEKMANNFRRIQPLNGRKVESSFQPETVNKGFVQTMAS-------------------
----------------------------------------------------------SS
TNIVSLIIIFLSLVGA-SP-----------------------------------------
-----------------------------------F-LS---------------------
--------------------------------IH-----------------
>KAH9425620.1_Carbonic_anhydrase-_protein_10_Dermatophagoides_pteronyssinus
MSQ---------------------------------------------------------
------------------------FI-KW-------------------------------
--------------------------------------PNTFCRAIIFFQFIRF------
------------------------------------------------------------
------------------------------------------------------------
----------------------------------------------IQADWESWWTY---
------------------------------------------------------------
------------------------------------------------------------
------------------------------------------------------------
-----------------------------------------EGI--------SGPDFWGR
LNP---RWSHCSKGQRQSPID-IDTSTLLYD-PYL----------------EPIKI--NG
D-----YVRGQLVN-TGR--GISLLVDRS---TTSS------GDKHVTISDGPF--SYQY
TVSNITLHFGRENDR--GSEHTID-GRRF--PGEL--------QLYAYNSQLYSNWSE-A
KRE--PNG-LVAISIFIMVSGHPGQVVTLNQQQPN-----AALKQITGLL------KNIT
KRGLS----YTIE-S--LSIMDLLP------SSW--------------------------
-------KHYVTYEGSLTQP-SCHETVQWVILNRPIYLSSYQFHMLRHSLKGDGH-----
-------QDNFRPTQPRNKRSIRCNIVYENLGNSDRNVVDE-------------------
---------------------------------------------------QHHSSNTLM
STIQQV------------------------------------------------------
------------------------------------------------------------
---------------------------------------------R-----
>XP_015790795.1_carbonic_anhydrase_2_Tetranychus_urticae
MFL---------------------------------------------------------
------------------------------------------------------------
-----------------------------I--------LSTLLLPTLIST----------
------------------------------------------------------------
------------------------------------------------------------
----------------INGEI--GSQ------------FGESHTIVKRATKPDHFTY---
------------------------------------------------------------
------------------------------------------------------------
------------------------------------------------------------
----------------------------------------------------TDQKEWLT
FNG-----SQCG-NDRQSPIN-LDSSLATID-ESL-----------------HLNFN-SY
D-NLLEAGQGSVHS-TGH--NLRLDFKTQ----YTY-----------SVTGSAVE-GHLM
ELYQLHLHWGINSMS--GSEHAID-GERF--AAEV--------HFVHLNA-AYKGFGEKA
LEH--EDA-LTVIGVIAKNG------------DPN-----PGLDILLEAMQS--NSSNIK
YDTKN---------Q--FSLRYFLP------GNT--------------------------
-------KSFFKYFGSLTTP-NCQEAVNWIVMKDFITVSNDQIDRLRSLVDE--------
--HGDEMKTVVRDVQPLKGRTIYQSDSGSMLGP---------------------------
--------------------------------------------------------ISLA
SIVFYLIIHILFIQKCI-------------------------------------------
-------------------------------------LN---------------------
---------------------------------------------------
>RXM30097.1_Carbonic_anhydrase_7_Acipenser_ruthenus
MPG---------------------------------------------------------
------------------------------------------------------------
------------------------------------------------------------
------------------------------------------------------------
------------------------------------------------------------
----------------------------------------------------NHWGY---
------------------------------------------------------------
------------------------------------------------------------
------------------------------------------------------------
-----------------------------------------GDE--------NGPDKWHK
DYP------IAQ-GSRQSPID-IVPSQAVYE-ASL----------------SSLNI--SY
N-CC---TSINISN-NGH--SVVVEFADV---DDKT-----------VIRDGPL--EVPY
RLKQFHFHWGGKNSF--GSEHTVS-GKSY--VSEL--------HLVHWNATKYKTIQE-A
AAA--PDG-LAVLGIFIEIG------------DEH-----PGLHKLTDAL------YMVK
FKETK----ADFK-G--FNPKCLLP------NN---------------------------
-------LSYWTYPGSLTTP-PLLESVTWIVLKEPIRVSEKQMEKFRMLLFTGEEE----
--DRLCMVNNFRPPQPLKGRKVRASFK---------------------------------
------------------------------------------------------------
------------------------------------------------------------
------------------------------------------------------------
---------------------------------------------------
>RXM30490.1_Carbonic_anhydrase_15_Acipenser_ruthenus
MCFSLCVSELR-------------------------------------------------
--------------------------C---------------------------------
--------------------------------NPGQFACHSGTIQCIPLSWQCDGW----
------------------------------------------------------------
----------------------------------------------------PTC-----
--EDESDEMDCPSITVDQRSRH-GKESI------------DNRHSHGRSGEAPHFHA---
------------------------------------------------------------
------------------------------------------------------------
------------------------------------------------------------
--------------------------------------GSGEKS-----LPFSSPAHWKV
LDH------QCG-GANQSPIN-VDRKTARRS-SEL----------------GAFVFK-GY
N-TA-PAGAWSIAN-SGH--AVQVNLGSD-----------------ISVSGAGL--PAVY
NALQFHFHWGKPNGN--GSEHQLD-GNQY--PMEI--------HIVHMHS-KYTDIKV-A
ATD--PNG-LAVLGFFYKVSD-----------TDN-----TNYNTIIDGL------QSVS
YSGDS----VDLAST--FRLDSLLP------SENLL------------------------
-------SRYYRYRGSLTTP-GCAEAVIWTVFEDPIPISSSQLSAFVNSVHFSASG----
-QTEVKMQDNFRPVQALNRRRIYASKQASMNSG---------------------------
--------------------------------------------------------AIPA
LSIVLLLFPLLAIRLL--------------------------------------------
------------------------------------------------------------
---------------------------------------------------
>XP_033904428.2_carbonic_anhydrase_4-like_Acipenser_ruthenus
MKE---------------------------------------------------------
------------------------------------------------------------
------------------------------------------VFLVLIFTVLP-------
------------------------------------------------------------
------------------------------------------------------------
----------------------------------------------HITVGAGDWCY---
------------------------------------------------------------
------------------------------------------------------------
------------------------------------------------------------
-----------------------------------------QSQF-SCSAQCNFPSDWIK
TSA------KCG-GKKQSPIN-IVTRKTVYD-SKL----------------NSFTFE-NY
D-SS---NTVTIKN-NGH--TVQVDLAAN-----------------ITISGGRL--EGKY
KALQLHLHWGTDAGP--GSEHTVD-GEQY--PMEL--------HIVHIKR-NYTNINQ-A
LTD--PTG-VAVLGFMYEEAA-----------QDN-----IKYKPLIDAL------LKVQ
DKGTD----STIP-N--MKLTDLIL----TKENL--------------------------
-------ANYFRYEGSLTTP-SCDQAVVWTLFVKTIPLSKAQLSAFSQKLFFK-------
--TNKTMRGTFRPVQPLHGRTVYRSGSSVTFVS---------------------------
------------------------------------------------------TTVLSV
SVICALGLS---------------------------------------------------
----------------------------------SW------------------------
--------------------------------LH-----------------
>XP_033897728.3_carbonic_anhydrase_7_Acipenser_ruthenus
MPG---------------------------------------------------------
------------------------------------------------------------
------------------------------------------------------------
------------------------------------------------------------
------------------------------------------------------------
----------------------------------------------------NHWGY---
------------------------------------------------------------
------------------------------------------------------------
------------------------------------------------------------
-----------------------------------------GDE--------NGPDKWHK
DYP------IAQ-GSRQSPID-IVPSQAVYE-ASL----------------SSLNI--SY
N-CC---TSINISN-NGH--SVVVEFADV---DDKT-----------VIRDGPL--EVPY
RLKQFHFHWGGKNSF--GSEHTVS-GKSY--VSEL--------HLVHWNATKYKTIQE-A
AAA--PDG-LAVLGIFIEIG------------DEH-----PGLHKLTDAL------YMVK
FKETK----ADFK-G--FNPKCLLP------NN---------------------------
-------LSYWTYPGSLTTP-PLLESVTWIVLKEPIRVSEKQMEKFRMLLFTGEEE----
--DRLCMVNNFRPPQPLKGRKVRASFK---------------------------------
------------------------------------------------------------
------------------------------------------------------------
------------------------------------------------------------
---------------------------------------------------
>XP_041123815.1_carbonic_anhydrase_7_Polyodon_spathula
MPG---------------------------------------------------------
------------------------------------------------------------
------------------------------------------------------------
------------------------------------------------------------
------------------------------------------------------------
----------------------------------------------------NHWGY---
------------------------------------------------------------
------------------------------------------------------------
------------------------------------------------------------
-----------------------------------------GDE--------NGPDKWHK
DYP------IAQ-GSRQSPID-IVPSQAVYE-ASL----------------SSLNI--SY
N-CC---TSINISN-NGH--SVMVEFADV---DDKT-----------VIRDGPL--EVPY
RLKQFHFHWGGKNSY--GSEHTVN-GKSY--VSEL--------HLVHWNATKYKTIQD-A
AAA--PDG-LAVLGIFIEIG------------DEH-----PGLHKLTDAL------YMVK
FKETK----ADFK-G--FNPKCLLP------NN---------------------------
-------LSYWTYPGSLTTP-PLLESVTWIVLKEPIRVSEKQMEKFRMLLFTGEEE----
--DRLCMVNNFRPPQPLKGRKVRASFK---------------------------------
------------------------------------------------------------
------------------------------------------------------------
------------------------------------------------------------
---------------------------------------------------
>XP_041130603.1_carbonic_anhydrase_6_isoform_X3_Polyodon_spathula
MGDFVH------------------------------------------------------
------------------------------------------------------------
--------------------------------------FVYFLLAVLNLH----------
------------------------------------------------------------
------------------------------------------------------------
----------------------------------------------TCTSDDIHWTYKVS
S-----------------------------------------------------------
------------------------------------------------------------
------------------------------------------------------------
-----------------------------------SYHGSKEGG--------LDEAHWGE
KFP------DCA-KNHQSPVN-IERKKVRHN-ITL----------------QPLELS-GF
E-GQ-QDTKFLMKN-TGH--SVQIDLPPT-----------------MAITKG-L--PSRY
TATQMHLHWGGMNQEASGSEHTID-GMRY--MAEL--------HIVHYNSDRYASFAE-A
KDK--PDG-LAVLAFIYEDGH-----------LEN-----TYYSDFIANL------EKIK
YTDQS----TYIS-S--LNVRAMLP------ENL--------------------------
-------SNFFRYQGSLTTP-PCFESIIWTVYDAPITLSLNQIRIMENTLMDH-------
--RNKTLRNDYRHVQPLNDRVIEASFLPRLGAFCRHEDIEAKLEKIEQMIQDLGKQIRRG
KFRHSG-------LQDQPGQTYIAPLAFHFTEKSFRSY--AQVHLTHIMELRSFTACMHV
KTGTTGVHTILSYSGFQNDNELVISTGAEVGLWIGGHFVNFPLNHRSQEVLHYCITWSSH
SGAA-KLWVNGV-----VGEEKHVRRGYVLRAGGIFILGKDQNGTLGISESDSFVGHMSD
VNIWDYILSSSEIRQLMRCSNVRSKGNVVGWGIHTVDLFGGVRLERDTRCG
>XP_041074622.1_carbonic_anhydrase_12_isoform_X3_Polyodon_spathula
MTHRCLV-----------------------------------------------------
------------------------------------------------------------
--------------------------------------TLLQCLHVIALT----------
------------------------------------------------------------
------------------------------------------------------------
----------------------------------------------SAASDGSKWTY---
------------------------------------------------------------
------------------------------------------------------------
------------------------------------------------------------
-----------------------------------------TGL--------EGQYDWPK
KYP------YCG-GVSQSPID-IRNELLQYD-PTL----------------RPVEVR-GY
N-NY--TEPLPLIN-NGH--SVKMSLPST-------------------MYISSL--PHRY
SAAQLHLHWGSVDHL-GGSEHTIK-GKQY--PAEM--------HVVHFNSDKYGNLST-A
MDK--ADG-LAVLGVFIDVG------------AFN-----PVFDHILSHL------GSVR
YRDQV----VQIP-A--FNVFNLLP------ERL--------------------------
-------DEFYRYDGSLTTP-PCYPSVLWTVFRNPVRISQEQLLSLQTVLYSTHVNE---
-PVSLKMNQNYRHPQETNYRHVLVSFRDG-------------------------------
--------------------------------------------------------VILA
ITLAAVLGAVLIVA-----------------------------------LIFFVLRKKRS
KKNN-QENNKGV-----IYKPAASTEEDASKV----------------------------
---------------------------------------------------
>XP_041087205.1_carbonic_anhydrase_14-like_Polyodon_spathula
MKMQGKV-----------------------------------------------------
------------------------------------------------------------
--------------------------------------LFVFLLQSLFLA----------
------------------------------------------------------------
-------------------------------------------------NVSPEPS----
----------------SEEDS--SSE--------------IHHEEQHKSGSHGHWKY---
------------------------------------------------------------
------------------------------------------------------------
------------------------------------------------------------
----------------------------------------------------DDQNTWSL
DFK------NCS-GKSQSPIN-IDTRAAIFT-PSL----------------PQIVLQ-GY
D-LS-DEEKLTLHN-NGH--TLQLSLPDT-----MR-----------IVRG--F--DNVF
VAAQLHFHWGTVKVP--GSEHTVD-GLRF--PAEI--------HVVHYNA-KYNNSSE-A
ASK--PDG-LAVLGAFIEIGP-----------QEN-----ANYDNILSSL------TDVS
IEESD----TEIP-G--FNVRFLLP------PNL--------------------------
-------DHFYRYNGSLTTP-PCFQTVNWTIFNDTVKVSRKQLSELEDTLKAG-------
--HDTILSKNFRAPQLLYGRRVLSSFEALSSPGGVSSRGTQDTSS--------GKSSRQG
AGLGSGEDSSERDLTDKDAK-----------------------------------FALGL
GEILAIVFGALFIVTLLSF-------------------------------IMYMVQQRKK
NARLRKAIRQNV-----IYTPASKE-----------------------------------
----------------------------------------GV---------
>XP_041103105.1_carbonic_anhydrase_Polyodon_spathula
MAH---------------------------------------------------------
------------------------------------------------------------
------------------------------------------------------------
------------------------------------------------------------
------------------------------------------------------------
-----------------------------------------------------SWGY---
------------------------------------------------------------
------------------------------------------------------------
------------------------------------------------------------
-----------------------------------------DAN--------NGPHKWGD
HFP------IAN-GPRQSPIN-VIPSQAHYD-ASL----------------KPLSI--QY
D-AA---TAKSILN-NGH--SFQVDFVDS---DDRS-----------VLKGGPV--SGTY
RLRQFHFHWGSSDEH--GSEHTVE-GKKY--PAEL--------HLVHWNSGKYPSFGE-S
AAQ--PDG-LAVVGVFLKIG------------NAN-----PHLQKIIDAF------DAIK
EKGKQ----TSFS-D--FNPATLLP------GS---------------------------
-------LDFWTYDGSLTTP-PLLESVTWIVLKETISVSAQQMARFRSLLFTGDGE----
--APCHMMNNFRPPQPLKQRKVRASFK---------------------------------
------------------------------------------------------------
------------------------------------------------------------
------------------------------------------------------------
---------------------------------------------------
>XP_028913222.1_carbonic_anhydrase_7_Ornithorhynchus_anatinus
MTG---------------------------------------------------------
------------------------------------------------------------
------------------------------------------------------------
------------------------------------------------------------
------------------------------------------------------------
---------------------------------------------------HHAWGY---
------------------------------------------------------------
------------------------------------------------------------
------------------------------------------------------------
-----------------------------------------GQQ--------DGPSEWYK
SYP------IAK-GNRQSPIN-IVSSQAVYN-SSL----------------KPLLI--SY
E-SC---TSLSIVN-NGH--SVMVEFDDG---DGRT-----------VVNGGPL--DGPY
RLKQFHFHWGEKPGQ--GSEHTVD-GHSF--PSEL--------HLVHWNAKKYHTFGE-A
AAA--PDG-LAVIGIFLETG------------GER-----ASMNRLTDVL------YMVK
FKGSK----AQFS-D--FSPQCLLP------LG---------------------------
-------LHYWTYPGSLTTP-PLNESVTWIVLKEPIKVSEKQLEKFRTLLFTAEED----
--ERIHMVNNFRPPQPLKGRVVQASFRT--------------------------------
------------------------------------------------------------
------------------------------------------------------------
------------------------------------------------------------
---------------------------------------------------
>XP_028938349.1_carbonic_anhydrase_4_Ornithorhynchus_anatinus
MDPEYLKPTGK-----------------------------------------PAPK----
------------------------------------------------------------
--------------------LSAK----LTSGKPATRPLPLPLPLALPLALPL---AL--
------------------------------------------------------------
------------------------------------------------------------
----------------------------------------------AEASGQGHWCYQSQ
------------------------------------------------------------
------------------------------------------------------------
------------------------------------------------------------
--------------------------------------VKAESC--------QGPWEWSD
LSD-----TQCN-GSEQSPVN-IFTAQVKHN-ASL----------------GPFSFQ-DY
D-KK---QNWTLKN-NGH--SVEVTFEPL------------------RLSGGGL--QGTY
KAVQFHLHWSDSVEQ--GSEHTLD-GERF--AMEM--------HIVHIKE-KFQTVTE-A
SEGDDREG-IAVLGFLVKNG------------SEN-----PAFGNLISLL------KKIQ
EKDQS----SLLP-E--VRLCDFLP------SEDKL------------------------
-------NRYFRYLGSLTTP-GCQEKVIWTLFKEPIELDENQITSFSKTLFYDSK-----
--KTMPMKDNFRPVQIRGRREVQVSGAGSLLPSARAAT----------------------
----------------------------------------------------------LA
PALTSLLVSLLL------------------------------------------------
------------------------------------------------------------
---------------------------------------------------
>XP_028910976.1_carbonic_anhydrase_14_Ornithorhynchus_anatinus
MFL---------------------------------------------------------
------------------------------------------------------------
---------------------------------------LVASLLQLVQI----------
------------------------------------------------------------
------------------------------------------------------------
----------------------------------------------AAAARDSHWTY---
------------------------------------------------------------
------------------------------------------------------------
------------------------------------------------------------
-----------------------------------------EGP--------HGQDHWPA
SYP------DCG-GGSQSPID-IRTDGVVFD-PAL----------------APLQPE-GY
D-RP-GPEPLVLKN-NGH--TVQLSLPST-------------------LRLGGL--PVTY
AAAQLHLHWGQPGQP-GGAEHRID-GRAS--AAEL--------HVVHYDSDTYGSLQE-A
APQ--PLG-LAVLGVLIEVGD-----------GDN-----EAYEHILSHL------QEIR
RRGEE----TEVE-P--FDVSGLLP------PDL--------------------------
-------GAYYRYNGSLTTP-PCYQSVLWTLTRHPVQLSPGQLERLQLVLFSTGDED-P-
-GPPLPLVHNFRDPQPLNSRRVTASFPDEGS-----------------------------
---------------------------------------------------------YSI
GKRAALGLGVLAGAGALVV------------------------------ALLFVVGKIRR
KR---REDPKSV-----VFTSSRRTNA---------------------------------
---------------------------------------------------
>XP_030695119.1_carbonic_anhydrase_2_Globicephala_melas
MSH---------------------------------------------------------
------------------------------------------------------------
------------------------------------------------------------
------------------------------------------------------------
------------------------------------------------------------
-----------------------------------------------------HWGY---
------------------------------------------------------------
------------------------------------------------------------
------------------------------------------------------------
-----------------------------------------GKH--------NGPEQWHK
DFP------IAN-GERQSPVD-IHTQAAVHD-PTL----------------KPLSL--RY
E-QA---TSRRIIN-NGH--SFNVEFDDS---QDKA-----------VLEGGPL--TGTY
RLIQFHFHWGSSDEQ--GSEHTVD-KKKY--AAEL--------HLVHWNT-KYGEFGK-A
AQQ--PDG-LAVLGIFLKIG------------DAK-----PGLQKVVDVL------DSIK
AKGKS----ADFT-N--FDPRGLLP------ES---------------------------
-------LDYWTYPGSLTTP-PLLESVTWLVLKEPISVSSEQLSKFCTLNFNAEGE----
--PEDLMVNNWRPTQPLKNRQIKASFK---------------------------------
------------------------------------------------------------
------------------------------------------------------------
------------------------------------------------------------
---------------------------------------------------
>CCE46072.1_carbonic_anhydrase_Sycon_raphanus
MKS---------------------------------------------------------
------------------------------------------------------------
---------------------------------------------AIVFSCL--------
------------------------------------------------------------
------------------------------------------------------------
----------------------------------------------IACATAASWSY---
------------------------------------------------------------
------------------------------------------------------------
------------------------------------------------------------
---------------------------------------NYGAA--------NGPNNWGM
LPG----FSTCGNGTKQTPID-IVRASATRQ--TY----------------PTLSFS-GA
T----NETDWTIQN-NGH--SVAALPTAD-----------------IWLSGGPLG-SKVY
KVYNIHIHFGNSSFR--ASEHSFDGGQRT--TGEF--------HVVTYDR-TFSNIGE-A
VASNRGDA-LSVFGVLFQAQT-----------GQTY---DAGITSLINMA------ANLT
YAGDD----YVDG----LDFSTMVSA-----LDL--------------------------
-------QQYYSYMGSLTTP-GCAEVVSWIVANRLHYVSPAAIDQLMSLKAGMSAT----
--PGIDLQGNTRPLQALNGRTVSRSFDLSGSIS---------------------------
--------------------------------------------------------TLFS
ANIYTLLAALLVAFLARN------------------------------------------
------------------------------------------------------------
---------------------------------------------------
>CAH0790371.1_similar_to_CEF71778.1_CA2_SciCA2_(0_Sycon_ciliatum);_Carbonic_anhydrase_1_(1.13e-25_Mus)_Sycon_ciliatum
MFV---------------------------------------------------------
------------------------------------------------------------
------------------------------------------------------------
------------------------------------------------------------
------------------------------------------------------------
----------------------------------------------VCSMAHDPWNT---
------------------------------------------------------------
------------------------------------------------------------
------------------------------------------------------------
---------------------------------------DYTSQ--------RGPLFWGQ
RPE----FKMCGLGREQSPIN-IRRSSTIYQ--DF----------------PPLAFE-LK
S----PIVHSNIEN-KGS--ATAAFPLSD-----IP-----------ILSGGPLG-NRKY
RVYNVHLHFGNYSFR--AAEHAFD-GVRT--TGEF--------HIVTYDS-RYPHIKA-A
LGSGRRGA-LAVLGVMFEARN-----------VSNI---DMGVTNLIELS------SNVT
YKGDH----YMTG----IDFSNLVSE-----VDM--------------------------
-------GYYYAYNGSLTTP-TCNEVVQWMVIDRIHYVLPETADLLLELKTGYRRE----
--HSIPIFGNTRPLQPLYGRKVLRSFGPVVTDVHDQGEEIVYSSA-----DLVGKC----
----------------------------FVLENRH-----LPIDFDPII----QMKISHV
GNVVHVLGSSCISS----------------------------------------------
------------------------------------------------------------
---------------------------------------------------
>CAH0798070.1_similar_to_CEF71779.1_CA3_SciCA3_(0_Sycon_ciliatum);_Carbonic_anhydrase_2_(6.56e-29_Homo),_partial_Sycon_ciliatum
VVSRFEV---------------------------------------------NEP-----
---------------------------TW-------------------------------
--------------------RDPK----FLD-----GPTSRSMKTAFFFAIAV-------
------------------------------------------------------------
------------------------------------------------------------
-----------------------G--------------------MVAAASAAAKWSS---
------------------------------------------------------------
------------------------------------------------------------
------------------------------------------------------------
---------------------------------------SSRSP--------LGPQNWGS
ISG----YELCGTGKSQSPIN-INKASTTYK--NH----------------PALSFA-NG
A----GNIAFQMMN-TGH--AINALPSNP---DGAP-----------VLSGGPLG-SATY
RLYNIHIHFGNSTLK--SSEHAFE-NTRT--NGEF--------HIVTYKT-TYGNISA-A
VGSGEAGA-LAVFGVLFDARN-----------VSNT---DSGITTFIDYA------SNLT
YNGDS----STVS----LPFPMMATT-----EDL--------------------------
-------KTFYTYSGSLTTP-GCAEVVTWLVNDRIHYVTPDVMDQLAGLRSGNMSV----
--PSYLLLDNTRPLQMLNGRVVERNFEAPSAASIVSGELNT-----------VKR-----
------------------------------------------------------------
------------------------------------------------------------
------------------------------------------------------------
---------------------------------------------------
>KAI6650509.1_Carbonic_anhydrase_20_Oopsacas_minuta
MSR---------------------------------------------------------
------------------------------------------------------------
---------------------------------------------IIILAII--------
------------------------------------------------------------
------------------------------------------------------------
-----------------------GCLS-----------------I-IPIGWTQQFGY---
------------------------------------------------------------
------------------------------------------------------------
------------------------------------------------------------
-----------------------------------------VSP--------IGPANWST
LNP---DWAICGNGNRQSPIN-IPTESSSYW-PQL-----------------SLEIF-NG
D----SLLSGTLMN-NEH--SVEYAIDNTVTDINRPYL-------RATYESASFQ-DGDY
VLQQFHFHWGSVDSR--GSENQFN-GMSS--VAEV--------HFVCRNT-LFNS-SQ-A
GNE--ANE-FLVLGVLLRVCE-----------NSDF---YPVFGPNNSFL------DQIM
SDPDE----VPVS----LRLSGIYNCGGPC-TDT--------------------------
-------NSYYTFQGSFTTP-PCSEAVAWWVAEDMLCISQAQLDMLRSQNVTS-------
--AGPRLTDNYRPIQELNQRTILTNTNAATTTL---------------------------
--------------------------------------------------------MNMS
LSLFLLLLALLFV-----------------------------------------------
------------------------------------------------------------
---------------------------------------------------
>KAI6650508.1_Alpha_carbonic_anhydrase_5_Oopsacas_minuta
MGR---------------------------------------------------------
------------------------------------------------------------
----------------------------------------LIFITILIFV----------
------------------------------------------------------------
------------------------------------------------------------
---------------------------------------------LCSNIRAQEWGY---
------------------------------------------------------------
------------------------------------------------------------
------------------------------------------------------------
-----------------------------------------EPP--------IGPSEWPS
ISP---SYSECGEGTMQSPVD-IITDTVVMS-EEG----------------TGLFLL-HN
D----MMRNGTLVN-DGH--TVEFQADDP-TNTNAPTIALVHNGDDPFFTGRTL--GDRY
HLNSLDFHWGSTDSQ--GSEHFIN-SEGT--VGEV--------HFNYFNS-EYTNFTT-A
AQQ--SDG-LTIIALRLRVCA-----------NSDF---NTVFGTDNEYL------ETLS
NDESV----SGIN----WRLSDLHEC-----ESIIV---------------GVCN-----
-------DKFYVYHGSLTIP-PCYQSALWWVSAQSRCITRQQLDLLRMQRVST-------
--DGAILVNNYRPLQDVDGRTIQQTGLNSASSLS--------------------------
--------------------------------------------------------QSLM
INLLTLIMLFLVVLAL--------------------------------------------
------------------------------------------------------------
---------------------------------------------------
>KAI6654568.1_Alpha_carbonic_anhydrase_5_Oopsacas_minuta
M-----------------------------------------------------------
------------------------------------------------------------
------------------------------------------------------------
------------------------------------------------------------
------------------------------------------------------------
------------------------------------------------------------
------------------------------------------------------------
------------------------------------------------------------
------------------------------------------------------------
------------------------------------------------------------
---------LCNDGTQQSPIN-IEMNDTVFN-KGL-----------------------NF
ETQIPEISHFNIVK-SNNILTYELDIVGE----YFPIIN--------WVRVNEP--SQYY
DLNHIEFHWSCNDSK--GSEHSID-NISG--AAEL--------QLHYYNP-DHGGYDD-A
QVE--DYG-ILVQTYILKLGN-----------KLD---------------------LEIF
KFGQA----ENSR---MIELSGLISL-----TSD--------------------------
-------SKFFKYDGLVRND-PCSR-MQWLVMAESIDITEEQLTELRLISSECN------
------VRDQYERTENL---VVSRNFEEYTQGS---------------------------
------------------------------------------------------AGCLFK
SNLFYALAQAWLSIHYI-------------------------------------------
-----------------------------------Y------------------------
--I------------------------------------------------
>KAI6661523.1_Carbonic_anhydrase_3_Oopsacas_minuta
MEV---------------------------------------------------------
------------------------------------------------------------
------------------------------------------------------------
------------------------------------------------------------
------------------------------------------------------------
------------------------------------------------------------
------------------------------------------------------------
------------------------------------------------------------
------------------------------------------------------------
------------------------------------------------------------
------------------------------------------------------------
-----------------------------------------------------------Y
VLQQFHFHWAAEGSN-WGSENQFD-GKSIYRSSEI--------HLVSRNT-QFNS-SQ-A
GDQ--PNG-FLVSGIKVRICE-----------YSDF---YPFFGANNTYL------DQIK
ADPDEV---WGIY----LRLSDIYNCDGLC-TDT--------------------------
-------NSYYTSQGSFTTS----------------------------------------
--HAVKL-----------------------------------------------------
------------------------------------------------------------
------------------------------------------------------------
------------------------------------------------------------
---------------------------------------------------
>XP_062512629.1_carbonic_anhydrase_1-like_Corticium_candelabrum
MAM---------------------------------------------------------
------------------------------------------------------------
---------------------------------PKVSSASKFVLSVIFFYLAK-------
------------------------------------------------------------
------------------------------------------------------------
----------------------------------------------EASCGTGKWTY---
------------------------------------------------------------
------------------------------------------------------------
------------------------------------------------------------
---------------------------------------PTHTR--------DATSTWIT
EYH------FCS-GQSQSPIN-IKPSDTVYD-SNL----------------TSLNFS-HY
S-TL---NGGEATN-NGH--SIQYNVPDV---ASKP-----------SVTHGPLE-GVTY
KLAQFHFHFGSHNLV--GSEHTID-ESAY--PAEM--------HFVHYNSDKYSSVSR-A
ANE--SDG-LAVVGVFITVG------------QEN-----LEISKL--KV------NSLA
YKGNS----TSVA-A--INLNQLLP------DS---------------------------
-------HDYFTYRGSLTTP-PCYESVTWLVLKDTISMSSAQMATFRLAQVADYND----
-PDIHAMENNYRAVQPLNRRIVNANFEANSGVVRVYSS----------------------
----------------------------------------------------------MA
FVLAAFSLAVFKATVC--------------------------------------------
-----------------------------------F------------------------
---------------------------------------------------
>DAA06050.1_TPA_inf:_carbonic_anhydrase_1_Amphimedon_queenslandica
MQG---------------------------------------------------------
------------------------------------------------------------
--------------------------------------IIALLVAILFCY----------
-NTAGACSYAAGDK----------------------------------------------
------------------------------------------------------------
----------------------------------------------GKTCKDYHFGY---
------------------------------------------------------------
------------------------------------------------------------
------------------------------------------------------------
----------------------------------------------------SNQDDWKN
KCP------DCG-HNLQSPIN-ILSSLAANTDESV----------------APLKMC-GW
C-DV---RSGTLKN-NGH--TLKFTPSQY---GSDA-----------YLSSRN---HNSF
KFLQFHFHWGPKNTK-VGSEHTVD-GGAY--NGEM--------HFVFSGT------DE-C
GSQK-----YTVVGVFLKTDRS----------AKN-------VPVKWQKLN-----RQVA
YNSEE-----QVQ-D--VKLYDYLP------EN---------------------------
-------KDYYLYAGSLTTP-PCTEAVQWIVMKNPIVVPEIFFDTLRSLKKE--------
--DGKPLTRNHRGTQPLNGRDLYSCYKG--------------------------------
------------------------------------------------------------
------------------------------------------------------------
------------------------------------------------------------
-------------------------------------------------C-
>DAA06052.1_TPA_inf:_carbonic_anhydrase_3_Amphimedon_queenslandica
MMT---------------------------------------------------------
---------------------------P--------------------------------
-----------------------------------------LALSLFFFF----------
------------------------------------------------------------
------------------------------------------------------------
----------------------------------------------GIASGAVPFNY---
------------------------------------------------------------
------------------------------------------------------------
------------------------------------------------------------
----------------------------------------------------TNQIAWNS
LFG-----SFCS-GGRQSPID-IITRNVQGGNSTL----------------TPLRMT-NW
D-TS---VNGYVLN-NGH--TLKFSPSSA-----SS-----------EARVQTF--ISTY
KLLQFHFHWGPNNMV--GSENKVN-NTFF--SGEL--------HFVNQNV---SAVNS-V
GSQ------FTVVAVFLTADSSV-----------------QYSGSVWEKLT-----ESIP
AFNAT----RSIQ-S--ITYESMLP------SN---------------------------
-------LSYYYFPGSLTTP-LCNEIVEWFVLQNPVSVPMEFFNKLRTLNDT--------
--NGDPLTLNYRDVQPLNGRTVSGYTVESVSGS---------------------------
--------------------------------------------------------IGLM
STTTALLAFLLIAVLAN-------------------------------------------
-----------------------------------Y------------------------
---------------------------------------------------
>DAA06051.1_TPA_inf:_carbonic_anhydrase_2_Amphimedon_queenslandica
MLLFHSL-----------------------------------------------------
------------------------------------------------------------
-----------------------K--------ASCHLSSKAFLRSRIISSGV--------
------------------------------------------------------------
------------------------------------------------------------
----------------------------------------------IGKMSCSSWNY---
------------------------------------------------------------
------------------------------------------------------------
------------------------------------------------------------
----------------------------------------------------VDQESWCH
LPN-----SQSN-GLNQSPID-IPTKDTKES-PEI----------------SPLILK-GY
E-QK---LKGTWTR-TSH--SLRFDPSGP---APSI-----------VTY------GGAY
ILRQFHFHWGDQPGC--GSEHLVD-GSSY--DAEL--------HFVHEKE---SPTSN-V
PNA--PDQ-FAVLGVLLKRSKG------------------QGGGEVWEAL------KNVP
QVDKK----IEIE----VTPSQLLP------AN---------------------------
-------KSYWHYGGSLTTP-PCSEVVQWFVFHQILSVPDDVVQRWSTLPSE--------
----SPLPFNYRKVQELNGRKVWLLKDSN-------------------------------
------------------------------------------------------------
------------------------------------------------------------
------------------------------------------------------------
---------------------------------------------------
>KII73217.1_Carbonic_anhydrase_2_Thelohanellus_kitauei
MIV---------------------------------------------------------
------------------------------------------------------------
-------------------------------------------LYFLIFFNLVVCE----
VEVSSDAAAAVK------------------------------------------------
-------QNFDG------------------------------------------------
--KKQTFISSQSKAKTLNEN---GVETAP-----------EEANTRSGTLSAIHSPYGDT
------------------------------------------------------------
------------------------------------------------------------
------------------------------------------------------------
------------------------LRAQKVK-------LCVISA--------YAPDKWSD
HYP------LCG-GKRQSPIP-VQAEPANNAGKLL----------------SPLKLT-TY
Q-RD-GLLFGSVVN-NGH--SFGMNIDES---RSSV-----------NITGGPLS-DAIF
ALNQFHFHYSCDTQF-TGSEHTLD-GLKY--AGEL--------HLVFYNT-KYENLKS-A
MDK--SDG-LAVMGFFIKKMKDG---------ADN-------------------------
------------------------------------------------------------
-------FNYVYYQGSLTTP-PLLRVSHMAGFPGA-------------------------
---------NRRPLKRCNC-VINKRFQVGDN-----------------------------
------------------------------------------------------------
------------------------------------------------------------
------------------------------------------------------------
---------------------------------------------------
>KII64408.1_Carbonic_anhydrase_1_Thelohanellus_kitauei
MGL---------------------------------------------------------
------------------------------------------------------------
------------------------------------------------------------
------------------------------------------------------------
----------------------------------------------------PRH-----
--GDKCII------------------------------------------------Y---
------------------------------------------------------------
------------------------------------------------------------
------------------------------------------------------------
-----------------------------------------NLA--------YGPKKWSE
HYP------VCG-GKRQSPIR-MESEHAEKPLNEM----------------FSLELF-TG
N-ED-GIIYGQLMN-DGY--HLSMLIYGA---MGRV-----------EITGGPLN-GIVF
SLYNFHFHYSCDEYL-DGSEHSLD-GEKY--EGEAR-------GFLHIAS----------
------------------------------------------------------------
------------------------------------------------------------
-------SSFL-------------------------------------------------
------------------------------------------------------------
------------------------------------------------------------
------------------------------------------------------------
------------------------------------------------------------
---------------------------------------------------
>KII73221.1_Carbonic_anhydrase_2_Thelohanellus_kitauei
MMT---------------------------------------------------------
------------------------------------------------------------
--------------------------------------LNTVLLSIILA-----------
------------------------------------------------------------
------------------------------------------------------------
------------------------------------------------------------
------------------------------------------------------------
------------------------------------------------------------
------------------------------------------------------------
----------------------------------------------------YSTDKWSE
HYS------ICG-HSHQSPID-IVQEEVQILEDDK----------------NPLDLKING
E-DD-GLVYGYLIN-NGH--ALGVNIDET---RSSV-----------IIKGGVIG-TDTY
KLGNFHIHFSCDDQH-KGCEHTID-GKGY--AGEA--------HFVFYNS-KYENLKA-A
VSQ--SDG-LTVLGFFISVKK-----------ENN-------------------------
--------------S---------------------------------------------
------------------------------------------------------------
------------------------------------------------------------
------------------------------------------------------------
------------------------------------------------------------
------------------------------------------------------------
---------------------------------------------------
>KII73223.1_Carbonic_anhydrase_1_Thelohanellus_kitauei
MTK---------------------------------------------------------
------------------------------------------------------------
------------------------------------------------------------
-------------------------KAVNNYR----------------------------
-------ENIGG-S----------------------------------------------
--EDTCMV--------------------------------------DEMRNGKNSIY---
------------------------------------------------------------
------------------------------------------------------------
------------------------------------------------------------
--------------------------------------------I------GFGPDKWFE
HFP------TCG-GSSQSPIS-IDKFEAEAS-GQL----------------PPVKIS-TS
N-EN-GLLFGYYIN-DGH--GFGMTIDKE---QGTA-----------TISGGPLG-TDTY
TLEKIDFHFSCQDKE-FASEHIVD-GFSH--DGEVLILSHDKIQLVFYNT-KYPNFNT-A
MDK--SDG-LTIMAFFILLSLG----------DFN-----KASLVMTHFM------EDTA
EPVRS----AFSKYG--MNLYDLLP--PL--KNM----------------------GS--
------KLHYVYYSGSLTRP-PCHESVTWMVFPEAVRFSFHEVLKLMLKANQWKKML---
-GYHGHLCNNVRPPQPLNGRKVHVVELSHSAYD---------------------------
------------------------------------------------------------
------------------------------------------------------------
------------------------------------------------------------
---------------------------------------------------
>XP_001506835.1_carbonic_anhydrase_3_Ornithorhynchus_anatinus
MAK---------------------------------------------------------
------------------------------------------------------------
------------------------------------------------------------
------------------------------------------------------------
------------------------------------------------------------
-----------------------------------------------------EWGY---
------------------------------------------------------------
------------------------------------------------------------
------------------------------------------------------------
-----------------------------------------ASH--------NGPDHWHE
LYP------IAK-GDNQSPIE-LHTKDIKYD-PSL----------------QPWAA--SY
D-PG---SAKTILN-NGK--TCRVVFDDT---YDRS-----------MLRGGPL--SAPY
RLRQFHIHWGSADDH--GSEHTVD-GVKY--AAEL--------HMVHWNP-KYGSFGE-A
LKK--PDG-IAVVGLFLKIG------------HEK-----AEFQLLLDAL------DAIK
TKGKE----APFT-H--FDPSCLFP------AC---------------------------
-------RDYWTYHGSFTTP-PCEECIVWLLLKEPITVSSDQMAKLRSLFFSAENE----
--PPVPMVDNWRPPQPQKGRVVRASFK---------------------------------
------------------------------------------------------------
------------------------------------------------------------
------------------------------------------------------------
---------------------------------------------------
>XP_028919104.1_carbonic_anhydrase_2_Ornithorhynchus_anatinus
MAH---------------------------------------------------------
------------------------------------------------------------
------------------------------------------------------------
------------------------------------------------------------
------------------------------------------------------------
----------------------------------------------------HHWGY---
------------------------------------------------------------
------------------------------------------------------------
------------------------------------------------------------
-----------------------------------------GPG--------NGPEHWHE
AFP------IAR-GARQSPVE-IHSASARYD-PTL----------------QPLTI--SY
D-PT---TSKRVVN-NGH--AFNVEFEDS---ADRS-----------VLKGGPL--SGTY
RLIQFHFHWGSCDDK--GSEHTVD-GVKY--AAEL--------HLVHWNT-KYGKFGE-A
VKH--PDG-LAVLGVFLKVG------------NAR-----PGLQKVIDVL------ESIK
TKGKE----TVFT-N--FDPTGLLP------AS---------------------------
-------RDFWTYPGSLTTP-PLLECVTWIVLREPITLSSEQMSKLRCLYFNCEGE----
--TPCKMVDNWRPCQPLKNREIRASFQ---------------------------------
------------------------------------------------------------
------------------------------------------------------------
------------------------------------------------------------
---------------------------------------------------
