# Supplementary material for: The Hydractinia cell atlas reveals cellular and molecular principles of cnidarian coloniality
Source: Nat Commun. 2025 Mar 3;16:2121. doi: 10.1038/s41467-025-57168-z (PMC11876637; doi:10.1038/s41467-025-57168-z)
Supplement: Supplementary file 16 — Supplementary Data 13 [file 41467_2025_57168_MOESM16_ESM.zip › IQ_Tree_output/Chitin_synthase/Chitin_syntase.fa.clean.linsi.trim.contree]

(XP_004207525.3_uncharacterized_protein_LOC100212386_Hydra_vulgaris:0.2247681583,((XP_047126959.1_uncharacterized_protein_LOC100206524_Hydra_vulgaris:0.3964358826,XP_057290350.1_uncharacterized_protein_LOC130613049_Hydractinia_symbiolongicarpus:0.2408437552)100:0.3609284252,(((((((XP_020615433.1_uncharacterized_protein_LOC110053534_Orbicella_faveolata:0.1117118866,((XP_058963459.1_uncharacterized_protein_LOC131790290_Pocillopora_verrucosa:0.0040276317,(XP_027035960.1_uncharacterized_protein_LOC113664546_Pocillopora_damicornis:0.0043303728,CAH3103657.1_unnamed_protein_product_Pocillopora_meandrina:0.0043854693)100:0.0021019690)100:0.0708367028,XP_022806797.1_uncharacterized_protein_LOC111343868_isoform_X1_Stylophora_pistillata:0.0518750321)100:0.1707704735)100:0.0738130465,CAH3014056.1_unnamed_protein_product_Porites_evermanni:0.2153089294)74:0.0304588369,(XP_029188601.2_uncharacterized_protein_LOC114955850_Acropora_millepora:0.0042602978,XP_015768438.1_PREDICTED:0.0097703527)100:0.2213009953)100:0.1690767028,(((XP_020899147.1_uncharacterized_protein_LOC110237868_isoform_X1_Exaiptasia_diaphana:0.1181984527,((XP_020901183.2_uncharacterized_protein_LOC110239779_Exaiptasia_diaphana:0.0000026230,KXJ13807.1_Chitin_synthase_6_Exaiptasia_diaphana:0.0121142245)100:0.0751009506,XP_028515089.1_uncharacterized_protein_LOC110239996_Exaiptasia_diaphana:0.2079471864)100:0.1458656324)100:0.1571813315,XP_031565735.1_uncharacterized_protein_LOC116300905_Actinia_tenebrosa:0.2102441031)98:0.0548471360,XP_032230762.2_uncharacterized_protein_LOC5506512_Nematostella_vectensis:0.3316488387)100:0.1535174147)100:0.1677526059,(((((((XP_058963450.1_uncharacterized_protein_LOC131790282_isoform_X1_Pocillopora_verrucosa:0.0000026230,XP_058963451.1_uncharacterized_protein_LOC131790282_isoform_X2_Pocillopora_verrucosa:0.0193682238)100:0.0028321747,XP_027035957.1_LOW_QUALITY_PROTEIN:0.0216542752)100:0.0053421400,CAH3103623.1_unnamed_protein_product_Pocillopora_meandrina:0.0090475842)100:0.1752372098,((((XP_058957569.1_chitin_synthase_chs-2-like_Pocillopora_verrucosa:0.0042800238,CAH3103501.1_unnamed_protein_product_Pocillopora_meandrina:0.0092024545)100:0.0586691493,XP_027053604.1_uncharacterized_protein_LOC113680763_Pocillopora_damicornis:0.0084939457)100:0.0545434483,XP_058957557.1_uncharacterized_protein_LOC131784754_Pocillopora_verrucosa:0.0690978104)100:0.0829652904,(XP_022802803.1_uncharacterized_protein_LOC111340249_isoform_X1_Stylophora_pistillata:0.0000024383,(XP_022802804.1_uncharacterized_protein_LOC111340249_isoform_X2_Stylophora_pistillata:0.0000021270,PFX17869.1_Chitin_synthase_1_Stylophora_pistillata:0.0097856592)100:0.0195866000)100:0.1541438813)100:0.6442684506)99:0.0503887645,XP_020627431.1_uncharacterized_protein_LOC110064684_Orbicella_faveolata:0.2623917859)98:0.0362899355,(((CAH3014069.1_unnamed_protein_product_Porites_evermanni:0.0122018672,CAH3142144.1_unnamed_protein_product_Porites_lobata:0.0112194649)100:0.2231195829,(CAH3014068.1_unnamed_protein_product_Porites_evermanni:0.0135907790,CAH3142141.1_unnamed_protein_product_Porites_lobata:0.0145541482)100:0.1777292898)100:0.1203463684,((XP_029198792.2_uncharacterized_protein_LOC114963732_Acropora_millepora:0.0088407762,((XP_015758952.1_PREDICTED:0.0114020659,XP_015758951.1_PREDICTED:0.0000022204)100:0.0129655412,XP_044166096.1_chitin_synthase_chs-2-like_Acropora_millepora:0.0109813887)98:0.0010077942)98:0.0184536463,KAK2557919.1_Chitin_synthase_chs-2_Acropora_cervicornis:0.0159438167)100:0.1851336710)100:0.0521632851)100:0.2662343866,((((XP_031575133.1_uncharacterized_protein_LOC116308782_isoform_X1_Actinia_tenebrosa:0.0000026230,XP_031575148.1_uncharacterized_protein_LOC116308782_isoform_X2_Actinia_tenebrosa:0.0000026230)100:0.2528529654,XP_020898978.1_LOW_QUALITY_PROTEIN:0.4079535750)100:0.1984448094,XP_032242861.1_uncharacterized_protein_LOC5517022_Nematostella_vectensis:0.3296035607)100:0.1007764254,XP_032238680.2_uncharacterized_protein_LOC5513224_Nematostella_vectensis:0.4176361752)100:0.1171970503)100:0.3086999257)95:0.0822976389,((((XP_013407366.1_uncharacterized_protein_LOC106171524_Lingula_anatina:0.3186597947,XP_023931466.1_uncharacterized_protein_LOC106150672_Lingula_anatina:0.4367915654)100:0.4266902221,AHX26710.1_chitin_synthase_Sabellaria_alveolata:0.6356860469)95:0.0712539246,(((((((XP_046329406.2_uncharacterized_protein_LOC124113182_isoform_X3_Haliotis_rufescens:0.0000026230,XP_046329399.2_uncharacterized_protein_LOC124113182_isoform_X1_Haliotis_rufescens:0.0000026230)100:0.1732161113,(XP_046547949.1_uncharacterized_protein_LOC124257847_Haliotis_rubra:0.0436597215,XP_046547946.1_uncharacterized_protein_LOC124257845_Haliotis_rubra:0.0210019956)100:0.3415077964)100:0.2413106494,XP_041356161.1_uncharacterized_protein_LOC121373551_Gigantopelta_aegis:0.4800694308)83:0.0862347345,(KAK6184985.1_hypothetical_protein_SNE40_007319_Patella_caerulea:0.0219641947,XP_050397200.1_uncharacterized_protein_LOC126815549_Patella_vulgata:0.0429440715)100:0.6144359347)95:0.0649441835,(((XP_055863772.1_uncharacterized_protein_LOC106072126_isoform_X2_Biomphalaria_glabrata:0.0000026230,(XP_055863770.1_uncharacterized_protein_LOC106072126_isoform_X1_Biomphalaria_glabrata:0.0000026230,XP_055863773.1_uncharacterized_protein_LOC106072126_isoform_X3_Biomphalaria_glabrata:0.0000026230)75:0.0000026230)99:0.0115745675,KAK0063682.1_CHS1:0.0045026042)100:0.4581576376,(GFO42295.1_chitin_synthase_Plakobranchus_ocellatus:0.0919427119,KAK3800229.1_hypothetical_protein_RRG08_017205_Elysia_crispata:0.2381368521)100:0.3406051647)100:0.3384177736)100:0.1253751181,(((((XP_052083986.1_uncharacterized_protein_LOC127721292_isoform_X1_Mytilus_californianus:0.0000026230,XP_052083987.1_uncharacterized_protein_LOC127721292_isoform_X2_Mytilus_californianus:0.0096343869)38:0.0000026254,((CAG2241376.1_CHS1_Mytilus_edulis:0.0087557315,XP_063437912.1_uncharacterized_protein_LOC134718963_Mytilus_trossulus:0.0058993007)100:0.0245560434,(CAC5426141.1_CHS1_Mytilus_coruscus:0.0000026230,CAC5426140.1_CHS1_Mytilus_coruscus:0.0000026230)100:0.0104708804)86:0.0050215661)50:0.0009309074,XP_052083988.1_uncharacterized_protein_LOC127721292_isoform_X3_Mytilus_californianus:0.0000026254)100:0.6818725794,(XP_034320183.1_uncharacterized_protein_LOC105345033_isoform_X2_Crassostrea_gigas:0.1904843157,XP_061190571.1_uncharacterized_protein_LOC133198502_Saccostrea_echinata:0.1622003002)100:0.5466589397)83:0.0668386822,(XP_060074634.1_chitin_synthase_chs-1-like_Ylistrum_balloti:0.0376751745,XP_033747575.1_uncharacterized_protein_LOC117332686_Pecten_maximus:0.0539877087)100:0.6990874560)99:0.0977686949)100:0.0877942670,(((XP_045184959.2_uncharacterized_protein_LOC123542969_isoform_X1_Mercenaria_mercenaria:0.0686216288,XP_060594517.1_uncharacterized_protein_LOC132748872_Ruditapes_philippinarum:0.1439415112)100:0.1871071348,((XP_052786371.1_uncharacterized_protein_LOC128221808_Mya_arenaria:0.0486409247,(XP_052786209.1_LOW_QUALITY_PROTEIN:0.1028227290,((XP_052786290.1_uncharacterized_protein_LOC128221729_Mya_arenaria:0.0234482441,XP_052786292.1_chitin_synthase_chs-1-like_Mya_arenaria:0.0061890470)100:0.0111026229,XP_052786307.1_uncharacterized_protein_LOC128221745_Mya_arenaria:0.0073452985)100:0.0908415079)94:0.0186328473)100:0.1809467418,(((((XP_052265047.1_uncharacterized_protein_LOC127867732_isoform_X3_Dreissena_polymorpha:0.0000000000,KAH3868301.1_hypothetical_protein_DPMN_031444_Dreissena_polymorpha:0.0000000000):0.0000026230,XP_052265043.1_uncharacterized_protein_LOC127867732_isoform_X1_Dreissena_polymorpha:0.0000026230)54:0.0000026230,XP_052265046.1_uncharacterized_protein_LOC127867732_isoform_X2_Dreissena_polymorpha:0.0000026230)100:0.0196874038,(XP_052242756.1_uncharacterized_protein_LOC127852809_isoform_X2_Dreissena_polymorpha:0.0298295395,((XP_052242755.1_uncharacterized_protein_LOC127852809_isoform_X1_Dreissena_polymorpha:0.0000026230,(XP_052242758.1_chitin_synthase_chs-2-like_isoform_X3_Dreissena_polymorpha:0.0000026230,XP_052242761.1_chitin_synthase_chs-2-like_isoform_X6_Dreissena_polymorpha:0.0010878704)100:0.0021808535)100:0.0008478153,KAH3730572.1_hypothetical_protein_DPMN_056562_Dreissena_polymorpha:0.0008278450)100:0.0114506240)100:0.0163103163)100:0.0886760895,XP_052265048.1_LOW_QUALITY_PROTEIN:0.2195380813)100:0.2941014859)100:0.1780916038)100:0.1253716120,XP_053386950.1_uncharacterized_protein_LOC123542823_Mercenaria_mercenaria:0.7786942974)100:0.2158922348)100:0.2348266427)100:0.1671583866,((((XP_062510806.1_uncharacterized_protein_LOC134186768_Corticium_candelabrum:0.1698753102,(XP_062523680.1_uncharacterized_protein_LOC134198326_Corticium_candelabrum:0.2209538304,XP_062523865.1_chitin_synthase_chs-2-like_isoform_X2_Corticium_candelabrum:0.2462356458)58:0.0452307409)100:0.5627749351,XP_062516171.1_chitin_synthase_chs-2-like_Corticium_candelabrum:1.7604824340)85:0.2220132519,(CAI8032193.1_Chitin_synthase_chs-2_Geodia_barretti:1.0488819961,KAI6645780.1_Chitin_synthase_6_Oopsacas_minuta:1.3960336644)69:0.1869424277)47:0.1274311581,((CAI8032192.1_Chitin_synthase_Geodia_barretti:0.7405344831,AGR33772.1_chitin_synthase_4:0.6888324409)100:0.6739395317,(AHX26712.1_chitin_synthase_Sycon_ciliatum:0.2379118567,AHX26702.1_chitin_synthase_Leucosolenia_complicata:0.2902259526)100:0.8021858902)82:0.1928414615)98:0.1860492773)100:0.2114226113)51:0.0567529215,((XP_046857124.1_uncharacterized_protein_LOC124450504_isoform_X1_Xenia_sp._Carnegie-2017:0.0000026230,XP_046857125.1_uncharacterized_protein_LOC124450504_isoform_X2_Xenia_sp._Carnegie-2017:0.0000026230)100:0.2975911138,(XP_028399423.1_uncharacterized_protein_LOC114522855_isoform_X1_Dendronephthya_gigantea:0.0008244375,XP_028399424.1_uncharacterized_protein_LOC114522855_isoform_X2_Dendronephthya_gigantea:0.0257083671)100:0.2575623342)100:0.4648541849)100:0.2562237788)100:0.5570114443,XP_057290629.1_uncharacterized_protein_LOC130613296_Hydractinia_symbiolongicarpus:0.1422536149);
