# Supplementary material for: The Hydractinia cell atlas reveals cellular and molecular principles of cnidarian coloniality
Source: Nat Commun. 2025 Mar 3;16:2121. doi: 10.1038/s41467-025-57168-z (PMC11876637; doi:10.1038/s41467-025-57168-z)
Supplement: Supplementary file 16 — Supplementary Data 13 [file 41467_2025_57168_MOESM16_ESM.zip › IQ_Tree_output/Alpha_carbonic_Anhydrase/All_alpha_carbonic_LBAremoved_NoBAC.fasta]

>XP_057294046.1_carbonic_anhydrase_2-like_isoform_X1_Hydractinia_symbiolongicarpus
MTTILKPRKIKITKREIPVFKPITTLSHRKLTTDEIKRIVDKDGEFNDWTYQGVNGPDYW
HRNFPVAASTYQSPVNIELSEVEYNESLTELILTGYEDIQMDKKLKLCNNGCTIKLKLEN
GVRASRADFTNTYEALFVCFHWSTDNSRGSEHCVDGKSYPMEIQLIHKNTKYTEDEMFDK
KDGLLMLAYFVEISDEENINLSQITDNLKKIKYKGEEVKIDNFPLRTILPNNISKYYQYV
GSLTTPPCNECVTWIVLSDTINMSQEQMDNFRLLYSGDNNTSQLLHNNYRPLQKLHHRKI
KTNILTL
>XP_057294047.1_carbonic_anhydrase_2-like_isoform_X2_Hydractinia_symbiolongicarpus
MVKKSVKLKKYLCCLPTWKIHHKPYKETTRDWTYQGVNGPDYWHRNFPVAASTYQSPVNI
ELSEVEYNESLTELILTGYEDIQMDKKLKLCNNGCTIKLKLENGVRASRADFTNTYEALF
VCFHWSTDNSRGSEHCVDGKSYPMEIQLIHKNTKYTEDEMFDKKDGLLMLAYFVEISDEE
NINLSQITDNLKKIKYKGEEVKIDNFPLRTILPNNISKYYQYVGSLTTPPCNECVTWIVL
SDTINMSQEQMDNFRLLYSGDNNTSQLLHNNYRPLQKLHHRKIKTNILTL
>XP_004457383.2_carbonic_anhydrase_9_Dasypus_novemcinctus
MAPPCPSPWLPQSPPAPAQGPTVQLLLLVLLLLPALPRSLARRQEAPLVGGDSSGEDDPR
GEEHPLGEEDLPSEEDPPEEEDLPGEEDLPGEEDLPGEEDPPKAGAEDSPRLEDRPTVEA
PKDTHGPQNNAHGKKKGGDHSHWRYGGGPPWPLVSPACAGRFQSPVDIRPELTAFTPALR
PPQLLGFALPPLPELRLRNNGHSAQLTLPPGLEMALAPGREYRALQLHLHWGGAGRPGSE
HTVGGHRFPAEIHVVHLSTAFAELEDAVGRPGGLAVLAAFLQEGPEENSAYEQLLSHMEE
IAEEGSETRVPGLDVSALLPSDLSRYFQYEGSLTTPPCAQGVIWTVFNQTVRLSAKQLHT
LSDSLWGPDDSRLQLNFRATQPLNGRVIEASFPAGVDSRPATVEPRAVHLNSCLGAGDIL
ALIFGLLFALASIAFVVQMRRQQRHRGETKGSITYSPAEVTETGA
>XP_004449234.2_carbonic_anhydrase_6_Dasypus_novemcinctus
MLVVLLSLLLGAQAQHGSEWTYSEGALDEEHWAAHYPACGGKRQSPINLQRRKVRYDPAL
PELDLSGFQEQEGAFPMVNNGHTVQIQLPGTMRMTVPDGTEYIAEQMHFHWGGASSDTRG
SEHTIDGKRFASELHLVHYNSKYRNYEKAKNAPDGLAVLAALFEGQDQVENVFYRDFISH
LGRVKYPEQNTTLHSLDIQDMLPKNLQHYYSYEGSLTTPPCTENVLWFILAETVKLSKKQ
IWELENSVLDHQNKTLQNDYRKTQPLNHRVVKANFMYRHNQRCNLDSELQLQPNKINDNH
LIKKIQQKKATRKGVSKKRKLRGNGKLNQLEG
>XP_007517820.1_carbonic_anhydrase_7_Erinaceus_europaeus
MTGHHGWGYGQNDGPAQWHKMYPIAQGDRQSPINIISSQAVYSPSLKPLELSYETCTSLS
IANNGHSVQVDFNDTDDQTVVTGGPLDGPYRLKQFHFHWGKKHNVGSEHTVDGKSFPSEL
HLVHWNAKKYSTFGEAASASDGLAVVGVFLETGDEHPSMNQLTDALYMVRFKGTKAQFNC
FNPKCLLPASRHYWTYPGSLTTPPLSESVTWIVLQEPITISERQMEKFRSLLFTSEDDER
IHMVNNFRPPQPLKGRVVKASFQA
>XP_007535409.1_carbonic_anhydrase_2_Erinaceus_europaeus
MSHHWGYDRDNGPEHWHKDFPIAQGERQSPIDIDTKAAVHDPELKPLNVNYEQALSRRIL
NNGHSFNVEFDDSQDKAVLKGGPLADTYRLIQFHFHWGSSDDQGSEHTVDKKKYAAELHL
VHWNTKYGDFGKAVQQPDGLAVLGIFLMVGNAKPGLQKVIDVLDTIKTKGKSADFAGFDP
RGLLPESLDYWTYLGSLTTPPLLECVTWIVLKEPISLSNEQMLKFRSLNFSSPDEPEKLM
VDNWRPAQPLKNRKIRASFK
>XP_016049029.1_carbonic_anhydrase_13_Erinaceus_europaeus
MSRLSWGYEEHNGPIHWNQFFPIADGDQQSPIEIKTKEVKYDSSLRPLSIKYDASSAKII
SNSGHSFNVDFDDTEDKSVLRGGPLAGSYRLRQFHLHWGSADDHGSEHVVDGVRYAAELH
VVHWNSDKYPSFVEAAHEPDGLAVLGVFLQIGEHNSQLQKITDILDSIKEKGKQTKFTNF
DPISLLPPSWDYWTYPGSLTVPPLLESVTWIVLKQPINISSQQLATFRSLLCTTEGESAA
FLLSNHRPPQPLKGRKVRASFH
>XP_004697542.1_carbonic_anhydrase_2_Echinops_telfairi
MSHHWGYAKHNGPDSWHENFPIAKGERQSPVNIDSRSAKHDPALKPLSINYEQATSRKIL
NNGHSFNVEFDDSQDKAVLKGGPLDGTYRLIQFHFHWGSSDEQGSEHTVDKKMYPAELHL
VHWNTKYADFGQAVQHPDGLAVLGIFLKIGSAKPDLQRVLDILDSIKTKGKSAEFKNFDP
RGLLPNSLDYWTYPGSLTTPPLLECVTWIVLREPISVSSEQIKKFRSLSINGDNEPEEPM
VINFRPPQPLKSRQIRASFK
>XP_004697543.1_carbonic_anhydrase_3_Echinops_telfairi
MAKEWGYASHNGPDHWHELYPIAKGDNQSPIELHSKDITHDPSLQPWSVSYDPGSAKTIL
NNGKTCRVVFDDTYDRSMLRGGPLTGPYRLRQFHLHWGSSDDHGSEHTVDGVKYAAELHL
VHWNPKYNTFGEALKQPDGIAVVGIFLKIGREKGEFQLLLDALDKIKTKGKEAPFTPFDP
SCLFPTCRDYWSYHGSFTTPPCEECIVWILLKEPITVSSDQMAKLRSMYSSAENEPPVPL
VGNWRPPQPIKGRVVRASFK
>XP_059885782.1_carbonic_anhydrase_6_Delphinus_delphis
MTALVTLLSLLLLGPQAQHGTEWTYSDGVLDEAHWPREYPDCGGKRQSPIDLQREKVWYN
PSLRALNLSGYEVQHGAFLMINNGHTVQISLPPTMCMTAANGTQYIAQQMHFHWGGASLE
ISGSEHTIDGIRYVMEIHVVHYNSKYKSYDQAQKAPDGLAVLAALVEVKDDAENTYYSNF
ISHLKSIRYPGQSTVLRGLDVQDMLPGNLHYYYSYWGSLTTPPCTENVHWFVLADTVKLS
RTQVWKLENSLLNHQNKTIHNDYRGTQTLNNRVVEANFMSQLVSELFLFTLLFIGSELQF
YPNNIDSNLEYSRRFTEQKKAKRKRQG
>XP_059885175.1_carbonic_anhydrase_14_Delphinus_delphis
MLFFMLLLEVIWTLAANGGQHWTYDGPHGQDHWPASYPECGSNAQSPINIQTGSVTFDPE
LLPLQPHGYEEPGTEPLDLHNNGHTVQLSLPPTLYLEGLPRKYVAAQLHLHWGQKGSLGG
SEHQINGEATAAELHIVHYDSDSYESLSEAAQRPQGLAVLGILIEVGETKNPAYEHILSH
LHEIRHKDQKTSVPPFNLRELFPPLLAQYFRYNGSLTTPPCYQSVLWTVFSRRAQISIGQ
LEKLQETLFSTEEEPSKLLVQNYRAPQPLNQRMVFASFIQVGSLYTTGEMLSLGVGILVG
CLCLLLAVYFIARKIRKKRLGNRKSVVFTSARATEA
>XP_059891178.1_carbonic_anhydrase_1_Delphinus_delphis
MASPDWGYDGENGPEQWGKLYPIANGNSQSPIDIKTSETKHDASLKPISVSYSPDTAKEI
VNVGHSFHINFVDNDNRSVLKGGPLSESYRLHQFHFHWGVKDDYGSEHLVDGVKYSAELH
IVHWNSAKYSSFAEAASQADGLALIGVLMKVGQANPNLQKVLDALKAVKTKGKKAPFTNF
DPSVLLPSSRDYWTYHGSLTHPPLHESIIWIIFKGNISISSEQLAQFLSLLSNVEGDKEV
PIKHNNRPPQPLKGRTVKASF
>XP_059891177.1_carbonic_anhydrase_13_Delphinus_delphis
MARFSWGYGEHNGPIHWNEFFPIADGDQQSPIEIKTKEVKYDSSLRPLSIKYDTSSAKII
SNSGHSFNVDFDDTEDKSVLRGGPLTGSYRLRQFHLHWGSTDDHGSEHVVDGVRYAAELH
VVHWNSDKYPSFVEAAHEPDGLAVLGVFLQIGEHNPQLQKITDILHSIKEKGKQTRFTNF
DPLSLLPPRWDYWTYPGSLTVPPLLESVTWIVLKQPINISSQQLATFRTLLCTGEGKAAA
FLLSNHRPPQPLKGRKVRASFH
>XP_059891181.1_carbonic_anhydrase_3_Delphinus_delphis
MAKEWGYADHNGPDHWHELYPIAKGDNQSPIELHTKDIKHDPSLKPWSASYDPGSAKTIL
NNGKTCRVVFDDTYDRSMLRGGPLTAPYRLRQFHLHWGSSDDHGSEHSVDGVKYAAELHL
VHWNSKYNSFGSALKQPDGVAVVGIFLKIGHEKHEFQLLLDALDKIKTKGKEAPFPNFDP
SCLFPACRDYWTYHGSFTTPPCEECIVWLLLKEPITVSHEQMAKLRSLYSSAENEPPVPL
VRNWRPPQPVKGRVVKASFK
>XP_030719666.1_carbonic_anhydrase_7_isoform_X1_Globicephala_melas
MTGHHGWGYGHNDGPSHWHKLYPIARGDRQSPINIVSRKAVYSPSLRTLDLSYESCTSLS
IANNGHSVQVDFNDSDDRSVVTGGPLDGPYRLRQLHFHWGKKHSEGSEHTVDGKSFPSEL
HLVHWNAKKYSTFGEAASAPDGLAVVGVFLETGDEHPSMNRLTDALYMVRFKGTKAQFSC
FNPKYLLPASRHYWTYPGSLTTPPLTESVTWIVLREPISISERQMEKFRSLLFTTEEDER
IHMVNNFRPPQPLKGRVVKASFWA
>XP_030695089.1_carbonic_anhydrase_13_Globicephala_melas
MARFSWGYGEHNGPIHWNEFFPIADGDQQSPIEIKTKEVKYDSSLRPLSIKYDTSSAKII
SNSGHSFNVDFDDTEDKSVLRGGPLTGSYRLRQFHLHWGSTDDHGSEHVVDGVRYAAELH
VVHWNSDKYPSFVEAAHEPDGLAVLGVFLQIGEHNPQLQKITDILDSIKEKGKQTRFTNF
DPLSLLPPRWDYWTYPGSLTVPPLLESVTWIVLKQPINISSQQLATFRTLLCTGEGKAAA
FLLSNHRPPQPLKGRKVRASFH
>XP_060145442.1_carbonic_anhydrase_6_Globicephala_melas
MTALVTLLSLLLLGPQAQHGTEWTYSDGVLDEAHWPREYPDCGGKRQSPIDLQREKVWYN
PSLRALNLSGYEVQHGAFLMINNGHTVQISLPPTMCMTAANGTQYIAQQMHFHWGGASLE
ISGSEHTIDGIRYVMEIHVVHYNSKYKSYDKAQKAPDGLAVLAALVEVKDDAENTYYSNF
ISHLKSIRYPGQSTVLRDLDVQDMLPGNLHYYYSYWGSLTTPPCTENVHWFVLADTVKLS
RTQVWKLENSLLNHQNKTIHNDYRGTQTLNNRVVEANFMSQLNQCSELQFYPNNIDSNLE
YSRRFIEQKKAKRKRQG
>XP_060156760.1_carbonic_anhydrase_9_isoform_X2_Globicephala_melas
MASVVSLAGSLGLLLVSALPEVLGDRTSPDHRAHPGDAAQVGPGATETRRRPPPPPPKNQ
RERAWAGALPLGALYTAAAVAFVLYKCLQQGKDEATFLQEEAGKKDSLQSEQQLAQLTQQ
LAQTEQHLNSLMAQLEPLFERSPRKIILMVSWARTTGPAVQLLLLLLLLVPAHPQSLLWM
QGAPTTGGDSSGEDDPLREEDLPSEEDIPGEEDPPGKLDPPGMKTEAGEEDSLKIEDLPT
VETPRDTQGPQNNAHRDKKGDDHSHWRYGGAPPWPQVSPACAGRFQSPVDIRPELTAFCP
ALRPLELLGFELPPQPELRLRNNGHTVQLSLPPRLEMALGPGQEYRALQLHLHWGAAGRP
GSEHTVGGHRFPAEIHVVHLSTAFAKADEALGRPGGLAVLAAFLQEGPEENSAYEQLLSH
LGEIAEEDSETWVPGLDVSALLPSDLSRYFRYEGSLTTPPCAQGVIWTVFNQTVKLSAKQ
LHALSDSLWGPDDSRLQLNFRATQPLNGRIIEASFPAGVDSSPGTVEPVHLNSCLAAGDI
LALVFGLLFAVTSIAFLVQMRRQQRHPSGTKGSVRYHPAEVTETVA
>ANJ59758.1_alpha_carbonic_anhydrase_3_Corallium_rubrum
MASTAKWGYSKDNGPSTWAKNLCIKLGDSQSPIDIIQRQCGFDSNLKKLKFTYPSFENAK
LLNNGNTVLFSPPDNRDNTSSVNFGPVANQYKLAQFHFHWGENDDTGSEHTIDGEPYSGE
LHLVHWNTDSYGSAKEALTSKNGLVVFGIFMKVGQEDHSGLSNITAKLPLIQKAGSSTIL
KEPFNPSCLFPDSLEYWSYPGSLTTPPLSESVTWVVFKKPIIVSSAQVAAFRELESDDGE
KVCQNFRPTCPVNKRQVKASFQ
>ANJ59760.1_alpha_carbonic_anhydrase_5_Corallium_rubrum
MVLFRSVLFSCFVCLSAGAGWNYDDPSTWAASYPKCGGKKQSPINIVKSDVQCDVKLAKS
LTLTNYNQAGSGDFTVKIKGRTLQVIVASADASMSLAGIGKFDLAQFHFHWGSDDSRGSE
HKIDGKSYAAELHFVHYNSKYPSLGEAVNKSDGLAVLGALIEKGAENAAFKKFLNSSKYN
VTNEDTSAKVKSFALQELLPENRTSFYRYNGSLTVPNCDESVTWTLLAQPIQISNEQLEE
LRNLKSHGKPLVDNYRPVQALNGRTVLSSFQTGGCGAGIQIPPATSISPTTSTPRSTSIP
PTTSTHGNSTTGSGSSIKGSLFSVLLFTLVLFILL
>ANJ59761.1_alpha_carbonic_anhydrase_6_Corallium_rubrum
MNVLIMSVLFFASCFQLFDPSEAASHGQEWSYEGKTGPSFWYHSYPKCSGDQQSPIDIEP
RQTTYKENLENSLVFNYGWTNTPSYIMKNNGHSLQVNVPSARATLTYNAKSFALDQFHFH
WGCENGKGSEHLINGLSYPAELHLVHHNERYSSLAEAVDKPDGLAVVSVMIKVGRYNKAF
RKFLRFSPNVIDAGQSVYVPSFDLTRLLPGNKEKFYRYDGSLTTPPCYESVTWTVMDGTI
EISQSQLNRFRKLRRSDGQALVDNFRPVQPTNNRMVFRSFA
>ANJ59759.1_alpha_carbonic_anhydrase_4_Corallium_rubrum
MKLVILSFLFVSLQAFYFAEAAQIKWSFTGVNGPSQWKEHYPACKSKQQSPINIPVFKKE
YNSSLKGSLKFTHYSCPCGGDFKMRNTGSTLKLYVTTAFATLTLQRKERYWLDQIHFHWG
SDNTQGSEHRFDKERFPAEIHFVHYNIKYKQLLEAFNKPSGLAVLGVMVKIGKANPAFNN
FLRHINEVRMAGQVHQFPAFDVETLLPSNTKNFYRYRGSLTTPPCFDHVTWTVFYTPIEI
SQEQIEKFRSLRDSEGKALVNNYRPVQDLNGRPVTSSFHIFLQD
>XP_028416402.1_carbonic_anhydrase_12-like_Dendronephthya_gigantea
MQNDGKTFKIDLRNALASLTLNRARRYLLDHLHFHWGSSNEIGSEHQFEGRSFPAELHFV
HYNIKFQNLSVAIDQPKALAVLGVMIEVGRRNPVFDNFLKYIHRVKNIGTKFRFPSFDVK
NLLPKDTERFYRYEGSLTTPPCFDNVTWTVLYTPIEISQQQLVRGTQGSY
>XP_046848218.1_carbonic_anhydrase_1-like_Xenia_sp._Carnegie-2017
MQCLYIALFIFFSVLAKIKGKDDLENVDDVPPWGYGASNDQVYGVEEWKNISKMCKGYRQ
SPINIKHDRTRKKRGHSKISIKFTLENGQVFGDLKNNGHSPVFTVNTSLASAQVMNVPNH
RKDIYVLRKIYFRFGCTEHAGSEHLFDGVPTSGEMHLVFYNDKYRTLDSAMNKMDGLVII
AVPLGGDMNFNRGEQVSVKNGIRLSYLVPELTEKTLTYYTYKGSITTPPCYESVRWFVMK
SPIAVTSQQLGEFRQLESSNGKMCDNFRDVQKLHGRFLSLYI
>XP_046839912.1_carbonic_anhydrase_2-like_Xenia_sp._Carnegie-2017
MLQRWNFAVRHLRNVPAVFKTSHFSTQMPHLKAEWGYTEENGPSTWCNLPGVKIGNRQSP
IDIIQAKASFDESLKSLQFSYPNFEKATLNNNGHTIMFAPGDDENAFVVRGGPVTHTYKL
AQFHFHWGVHDDVGSEHTVDGKPYAAELHLVHYNTDLYASAGDALTAENGLIVFGIFLTV
GDTEHAGLQKIIDKISQIQSSGASITLESAFNPIVLFPDNLDYWSYPGSLTTPPLSESVT
WVVFKQPIVVSSGQVAAFREIESADGQCLCQNFRPTCELNGRVVKASFKYKA
>XP_031554974.1_carbonic_anhydrase_1-like_Actinia_tenebrosa
MTFVGASWSYTENGFGPERWQKRYNSTSSLLQSPINIEKAIIVKDSSLGPLRLSYVPSCN
STITNDGRTLQLTIPKHNNTNILSGGPLTSEYQLAMIRFHWSADDNTGSEHQVEGNGFPL
EVQFLHWNKERYENIGQALTGEEGICILAVLYQVGNEDHEGMKEITKLLTRIDHKGCFSS
EVKTAINLGDFIPDHPNYWTYQGSLTTPPLTENVTWVVCQTTMILSPEQMEVFRSVKASN
GEVMSCNSRPLCPSNNRVVRESTEITANEDNSDVINDDEEPSKSDENED
>XP_031556903.1_carbonic_anhydrase_2-like_Actinia_tenebrosa
MAISLPLLCVLILTLVQPLLGASNNFNYNVSDTKYGPYGWPKTFPDFCNGSSQSPINIET
SKTTHASLGQLTLTKFDTVPTGAKFKVTNNGHSYSVFLAPNTFSVSEGGLTGEFTTVQFH
FHWGSDNNKGSEHTVDGKKYPAEMHFVSFNKKYSEINEALEHDDGLAVLGVIFEVGATEN
KALTSFLKYALNVTKPSEMTGLSMNHSLGSLLPLNTTDFYRYKGSLTTPRCNEVVTWTVF
KNYATISANQLAMLRSLKDNATIALTDTFRPVQPLNSRVVQRSFKTAADDKEPDNESCLV
TVTMTTILSALVVAVLLI
>AAD32675.1_carbonic_anhydrase_Anthopleura_elegantissima
MAAPKWGYGPNNGPSKWAKDFPAAAGARQSPIDIKTHDAQHDSALKIKPLKIQYSQGNDF
NVTNNGYSLVISRKTSEGTNLSGGPLEHNYRFEQFHFHWGKTSGSGSEHLLDGKAFPAEL
HLVHWNTDLFSSFGEAASSKNGLAVLGAFVQIGGESAGLKTITDLIPQVQNIGDKQDLKV
PFNLSSLLPSNTNDYWTYSGSLTTPPCYESVSWFVFKEPIHATENQMQQFRSLKANDGGC
IVDNYRPVMDGSGRNVRASFE
>KAK2554129.1_Carbonic_anhydrase_7_Acropora_cervicornis
MMYRYLVLFAVTLAVAVAGGKGGNWKYGKTDAFQGAKKSSNILVNVEELQIAERQIIKDS
AKRSLQQRKKVGQGFYSPIANVRPTNIQREVDGHERRATSLYKLDPVLDEYGIFRADGRI
KFSSLPNDSKHRVILHRESSVTELIICHYHQAILKHQGRGMSQCRLLDYWRELHRFQPHL
EMCDVSKAESLELRSAMKPLTFIVEAEAIVNCRPLTEDTMNSPDMHKILTPNRLLLTMKC
KIILAPHCDFQRGGYGTDDWKKIAPDCAGSAQSPINIKTSTVSQNPNLKGLTMSFDNIFG
KVRGTLTNNGHAPTLKISKQLGTATLTGGPLGKSVYKLEQLHFHFGCENNKGSEHTVDGQ
AYSGEIHFVTYNTKYASFSQAMDKPDGLSVIGVFMKVSYKDRDDNYNIIKAFRLFWKMWS
VREPGKEVAVNDLSLINLAPALAHLRKASFYSYKGSLTTPPCYQSVKWIVLKNPVLASNY
KMTILRRLRDHEEHSICNNFRPVQALNGRIVSVY
>KAK2563709.1_Carbonic_anhydrase_2_Acropora_cervicornis
MVWGYDKENGPANWYKSCPIAFIGKRQSPIDLIDNEVKRDSSLKPLVVSYPPFSKGKFLN
NGHSVQFVPDASNNLSDLETVDKNLHFVHWDCETHASFPETVKANKRNGLCVLGFFLKVG
AENAALKPITDMLPKLKKAGSSEPLAIEFDMRSVMPKDLTDYYTYDGSLTTPPLLECVKW
VVFKEPLEVSAAQMEAFRAVENGSGEPLVGNYRPPCPLHSRTVAASFK
>KAK2574136.1_Carbonic_anhydrase_Acropora_cervicornis
MQMAKFLLVAFVTAAVISITLGEDWSYSVGASDGPENWSGICKSGKKQSPIDILAKKTEY
DYSLGSFTLTNYKHASPQNFTSFNNKHTLKVSFPSDYYKVSGGNLPGTFTTVQLHLHWGS
DNTKGAEHGMDGIFNNKYPNISESLSHSDGLAVLGVLLKIGASKNIHYDKFLMESMVPKE
PGTNYTMTIPSFPLDSLLPADRTKYFRYNGSLTTPTCNEAVTWTVFEEAVEISKAQMDML
RGLKMNASNEIVDNYRPVQPLNGRTVKKSFMVITDQAITLQMSKVVLLPILFAALFML
>XP_029190657.1_carbonic_anhydrase_2_Acropora_millepora
MVWGYDKENGPANWYKSCPIAFIGKRQSPIDLIDNEVKRDSSLEPLVVSYPPFSKGKFLN
NGHSVQFVPDASNNLSELSGGPLAKKYKFEQFHFHWGDKDSEGSEHRVNGKMYSAELHFV
HWDCETHASFPETVKANKRNGLCVLGFFLKVGAENAALKPITDMLPKVKKAGSSEPLAIE
FDMRSVMPKDLTDYYTYDGSLTTPPLLECVKWIVFKEPLEVSAAQMEAFRNVENGNGEPL
VGNYRPPCPVHSRTVAASFK
>XP_029191118.2_carbonic_anhydrase_Acropora_millepora
MQMAKFLLVAFVTAAVISITLGEDWSYSVGASDGPENWSGICASGKKQSPIDILTKKTEY
DYSLGSFTLTNYKHASQQNFKSFNNKHTLQVSLPSDYYKVSGGNLPGTFTTVQLHLHWGS
DNTKGAEHGMDGMFYPAEIHFVSFNNKYPNISESLSHSDGLAVLGVLLKIGASKNIHYDK
FLMESRVPKEPGTNYTMTIPSFPLDPLLPADRTKYFRYNGSLTTPTCNEAVTWTVFKEAV
EISKAQMDMLRGLKMNASNEIVDNYRPVQPLNGRTVKSSFMVITDQAITLQMSKVVLLPI
LFAALFML
>XP_027038541.1_carbonic_anhydrase_3-like_Pocillopora_damicornis
MHCAREICFLVIFGHISFFTSAKMSHQQTSRLERFYSLNCSCTDRSESLNAPNGWRPDRE
SYLPIQSAASSSSADIRLVEDLMMDGNIVGMMHLDVRQVNTDFQNPLRISIESEAGIVSG
HFFNFYNHKPTFKLDTNDQKSISLSGGSLTAPYVMDQFHFHVYCTREEAELSTLDRVQVP
GELHLVFFREKYQSYNKAMHKFEDGLAVISIYLEVGEGFNTTYSDQIAHFLSHVDYISQN
ENHTVPTTASVKQLAAPVLKKHGQYDAYRGNLVEPIQCSDCVDVLVMKERFKLSVKQLTE
FRKAPHCKENDWGF
>XP_027055191.1_carbonic_anhydrase_2-like_Pocillopora_damicornis
MYLLWLISMIGAVACQDYAYLSDQKAPAPANWSQIFPKCAGQLQSPVNIETKKVKKKSYP
DLEISFDNPCGRVTGELLNGGHSPVFNIDSSKGGAKLSGGPLECDEYALQQFHFHFGCEN
NRGSEHLIDNQTFPAQLHLVFYNKKYNSFKDAVDKPDGLAVLGVLLTATCPGNKVLGNLA
NKLKKVIDEGASTNVTAADGIKLNYLMPYNNKQVDEDEDDDEDETDDDDVANSGEDDDED
SKKKIRYYTYKGSLTTPPCYESVTWIVFKDKVKISNTQLNKFRKLKAKHGGAPGLMCDNI
RPVQPLYKRKVYSVISSRD
>AHZ61699.1_alpha_carbonic_anhydrase,_partial_Orbicella_faveolata
KQTIFDAGLADFVIDYEPIVSAKLQNNGHSVQATFQTGKSNISGGGLLSQFRAAQMHFHW
GSNNSQGSEHQVLGRKYPMEIHIVHYNVEKYASVSTAMKEK
>XP_020608763.1_carbonic_anhydrase_1-like_Orbicella_faveolata
MPINKAGICSTGKRQSPIDIKSSETTLDTSLGAFTLKNYDRKLNKTFTGSNNGYSLGMSF
PAGVYNVSGGGLNDVYTTVQFHFHYGPNNTVGSEHVVDGEHYAAELHFVSYNTKYADLMD
ALNHEDGLAVLGLFMQVGGKNNTAFSFLESARNLTSSYTSISDVPAFRFDTMLPANKTKY
FRYSGSLTTPSCKESVTWTVFRDAVNISEYQMNILRQLRKTYTTKSVGNFRPVQPLYDRV
IRASFQVGEMTNTTSTTASTNGAEATTPTITDQKSTSSIPSTVLSTTNAEESPPAPTVEF
DLGSSAVRMTGGLVLSMLFSALTALFVH
>ACA53457.1_alpha_carbonic_anhydrase_Stylophora_pistillata
MKLSLFISSLLAMIVACPNLAESAGSWTYRDPEGPDTWKHHYKDCEGHEQSPINIVPKDT
FFEPGLADLVVNYEKSVSAKLFNNGHTVQATFLTGKSNISGGNLTSHFRALQMHFHWGSE
NSRGSEHQVGGRKFPLEIHIVHYNAEKYPSVSEAVDKGDGLAVLGILVELQVQDNPVFDV
MVDNLDKARYKGNEVILPSLQPFSFLPHDIAQYYTYRGSLTTPGCFESVQWFVFNHTFPI
SQAQLDKFRDLFDSEKQDTKKLPLVDNYRPVQPLYGRSVSEASNALLFPVARHQTKLWIA
WDSLMTRQYFMKQQSICALYQPQ
>ANJ59763.1_alpha_carbonic_anhydrase_3_Stylophora_pistillata
MAPWGYEKDNGPAHWHKDCPIANGKNQSPIDLINGEVKYDSGLKPLTAKYVPFSDAKFLN
NGHSVQFQPSAGNGSELTGGPLAVKYNFEQFHFHWGNNDTEGSEHRVDGKMYPAELHFVH
WNSTNPSFKDAVGSGGPNGLAVLGFFLKVGAENAALKPITDLIPKVKDAGTSVTVPSNFD
MQAILPATLTDYYTYDGSLTTPPLAECVKWIVFKQPLEVSAAQMEAFRSVINRDGKPMGG
NYRPPCPLHDRAVKTSFK
>ANJ59765.1_alpha_carbonic_anhydrase_5_Stylophora_pistillata
MNSFLLPVFICVSWMALSVFATANSWSYNVTSQDGPKNWKGICKSGTEQSPINIKISDTK
YEKMTDFILTNYENQPSETNFTAVNNGNIGTIVFKFKPKIYSVRGGGLDGVFTTVQFHFH
WGSDKTKGSEHTLDGKAYAAELHFVSYNTRYSGFDVAKNKSDGLAVLGVFIEVGGETNQA
FSFLTEYATKLANSSSSWSNIRPFGLAPMLPWTTLQKYFRYHGSLTIPGCQESVTWTLFK
ESVKISSEQMKSLRNLTNASGKQLVNNYRPVQPLNKRTVKNSFLPPSCPVIRSTSIIIDI
NAGLFSLMLLSALFGH
>ANJ59767.1_alpha_carbonic_anhydrase_7_Stylophora_pistillata
MRSARAICYEITLGHVLFLTSAIMSHQLRGKQTRLESFCSLNYSCTDRSESLNAQKGWRP
FRESYLPIQSTKISSSADIRLVEDIIMDGNIVGMMHLDVKQVSTDSQSPLKISFDSGTGI
VSGHFFNFYDHKPTFKLDAKDQTSILLTGGSLTAPYVMDQFHFHIYCTRAEAELNTLDQV
QVPGELHLVFFRRKYQSYNKAMHKFQDGLAVISIYLEVGEDFNITDSDDQIAYFLSYVDY
ISQNENHTVPTTTSVKQLAAPVLKEHAQYDAYRGKLVEPIQCSDCVDVLVMKERFKLSVK
QLTEFRKAPHCVENDWGF
>XP_046369681.1_carbonic_anhydrase_2-like_Haliotis_rufescens
MLISIVVVVVAANVYVAAKDALCPIPKHHIHFGYHEGSGDDPSHWHDLDTDTRCCDGSQQ
SPIDIDSDDATCHPLGGIDYEPKGAVSGNLKMNGHGASLAFFKNERLVTDDMPFTDGEYV
LDSMHFHSPSEHLVDGKHYDGELHMVHYKKEYGSVGAAVDKEDGLAVVGVFLEVTCESQD
HAFNRFVDGVAHLKVGEAENVTLDPSELLLLDDDYYTYKGSLTTPPCSESVRWVLMVLPV
LTTEDRIRVLRAVPVADGEPLSVDTNDRPAQPLNNRTVYLSC
>XP_046363888.1_alpha_carbonic_anhydrase_2-like_isoform_X2_Haliotis_rufescens
MSVRKGIDGDKDDPARTAAKEPRMSGRVKKALFVLGALVIAGIIIAIICIAVLPSSPAKD
EDYPFLCAISKDPFSYNHDAFNGPLYWKNISENTRCCGGTHQSPIDLLRKDLTCRQLSNI
TYNTDIQGALPGTLKNNGQGATLSFSSEDLVTNNFPYTNGDDFALISMHFHEPSEHHING
TFRPAELHLVHYNRKYGTIQEAVHRHDGLAVIGIILEQDNVSTNAALNTLIDGIGQLGSP
QSKVNVTIDPRELLLQSGGYYTYKGSLTNPPCSESVRWVVMKNAIHTTEANVLILKSLEV
LDGGTLTKYGNERHVQPLNGRPVYTNTC
>CCJ09593.1_carbonic_anhydrase_Patella_vulgata
MMREIQLHKCAALILLVLIQVNTTASVHWGYDNDGPSRWSKIFPLCGKIRQSPINIVNSK
AKVRSRLGNITMIGYDKPITTKIRNNGHTAQVDITSGDVFIKNGGLPGKYKLLQLHFHWG
SDNGKGSEHTINGEQFPMELHLVHYLTSAAGVGEALTLPKGLAVIGFMFEISKDDNKEYT
NIISALSQITKYSDRDIFSVQLAEFAVGDLLPNNPCHFYRYLGSLTTPSCDEIVVWSVFK
EKIKISKRQLDEFRKLMSSEGVNLQNNFRPVQPLNGRVVQANFNVADTEDSSEGKENGRR
>XP_050396029.1_carbonic_anhydrase_1_Patella_vulgata
MASWGYGKDNGPCTWAQSFPIAAGARQSPIDITPTAAEYDAALASTPFSIQYEPENAMEL
CNPGLSVKANITKKSVIKGGPLEGEYRLEQFHLHWGSDNKQGSEHTVNGTMYPAELHLVH
YNSSKYSSFGEAVDKPDGLAVFGIFLQISDKPHPGLKTLTDLFNQVQYKNKSINLSQEFN
PICLLPANTNNYWTYLGSLTTPPCCESVTWIVFEEPITVSQDQIDAFRGLCCGECGSDAI
VDNYRPPLPLGERKLRAAFQAKA
>XP_050396028.1_carbonic_anhydrase_1_Patella_vulgata
MASWGYGKDNGPCTWAQSFPIAAGARQSPIDITPTAAEYDAALASTPFSIQYEPENAMEL
CNPGLSVKANITKKSVIKGGPLEGEYRLEQFHLHWGSDNKQGSEHTVNGTMYPAELHLVH
YNSSKYSSFGEAVDKPDGLAVFGIFLQISDKPHPGLKTLTDLFNQVQYKNKSINLSQEFN
PICLLPANTNNYWTYLGSLTTPPCCESVTWIVFEEPITVSQDQIDAFRGLCCGECGSDAI
VDNYRPPLPLGERKLRAAFQAKA
>XP_046442434.1_carbonic_anhydrase_2-like_Daphnia_pulex
MAHNWGYKSTNGPHTWAEHYAEAAGERQSPIDIQTSDVTLDPKLSSRQLTWNWPKHTVDV
TNTGYCWKAHVHGEESSLEGGPLKDKYQLEQYHCHWGVNDNVGSEHLVDGKAYAAEIHFV
HWNTKYGSFSEALKHGDGLAVLGVFVEVGKEHGEANNLIKALNNIRFKDETVKFNDHLEL
DPSKLMPVNEPRSYWTYLGSLTTPPCYECVIWIVYKEPIQMSHEQLEAFRAMYCGDKEQC
CAANEMAECILTNYRPCLPKGERCVRASYT
>XP_046447700.1_carbonic_anhydrase_2-like_Daphnia_pulex
MNSLLAGITLILTLCHFTVGMEPANGIPLLPPIRQLREDLEDWNYKNPNDWVKSFDKCAG
REQSPIDLKVATAIRKHFPEFKFHGYEVLVRMEIRNNGHSVELKPALSEKTKSLPYITGG
GLNNTYIFHSLHFHWSDNSARGSEHTINSVYFPAELHITHYNHKYGSFENAAKKSDGFAI
LAILIELEKQSNPIFRHIMSQLGKIKMKKQKALLTSPIILSDLLPDNTKDFYRYHGSLTT
PNCEETVIWTVFTTPIAVSETQLNAFRFKIFDSDDERMVMNWRPIQWSNNRKIYLNKHL
>XP_046449480.1_putative_carbonic_anhydrase_3_Daphnia_pulex
MMKVASLFKFWLMVGFAAGSPLTKVGAPSTHFDYTNPQKWEEHESNCGGHHQSPININTE
EVIVTNYPKFIFQNYDLIFPESLENNGHTVELKIDNEDDDDDLPSISGGGLDDRYNFAQL
HFHWDEGLLGSEHTINRQKYSAELHIVHYNTKYGSFDDAKPHQDGLAVLGILIELQARDN
IAFRHLEQFDKIIDPSRTISDRLQFSVPLVDLLPDSTESFFRYNGSLTTPGCNEDVIWTV
FETPIAISVRQLAKFRLLNDENGMPLGKNVRPTQMLHDRVVTYRPDPNPIQSLFSFPSHL
PNLFKPFSNEFQQSNF
>ABV65904.1_carbonic_anhydrase_I_Penaeus_monodon
MVGWGYSKTNGPATWASLYPIAGGSHQSPIDIKGSSCPCDGNLTAIQATYQDIRISELSN
SGHSWKAQVAGGSSSLKGGPLSDEYVLEQFHCHWGKTNETGSEHTVNGHCYSGELHLVHW
NKTKFNSFAEAAAAEGGLAVLGMFLVVGNEHAELGKVSKLLPFIQHKGQAITLTDPVNPA
AFLPGSGSYWTYSGSLTTPPCYESVTWIVFEEPIQLSQEQLDAFRAMKSYHPTECCPEDE
LGGCLVENYRPPCPLFDRVVRSYKDKMEEE
>XP_037793614.1_carbonic_anhydrase_1-like_Penaeus_monodon
MRVSLLLICALAALMAAAESKKCKGECVSAGSCEGTETKAECGDSQVCCVTGKNVGVKRN
CSPTSRCTALSGECRVKKCLPGEKKYKNKKKVTYCEGKRKCVCCARSCENKSACNVNGGY
CQPVDHVCDGTLMTERAYCVSNEKGKKRCGCCIPTDHVDETPHWGYEGTTGPTYWPSLFP
EFCSGRSQSPIDLNDDDDTLETSTDDWVLDRYDIIPKKMIIKNNGHTAQIEWTTTDIREV
PNVSGGNLGDTYAFAQFHFHWGKKNNRGSEHTFNGKKFPAELHLVHFNTKYDTIGDAVLK
ADGLAVLGVMLEIANEDNEDLSPIIDGLSTIVDANSQKTLATPFPLSDLLPADTSSFYRY
SGSLTTPNCNEVVTWTVFENSITISKAQIEKFRELLDEEGHHVEDNFRHVQPLNGRLLEK
IQLV
>XP_037793615.1_carbonic_anhydrase_7-like_Penaeus_monodon
MRVSLLLICALAALVAAAESKKCKGECVSAGSCEGTETKAECGDSQVCCVTGKNVGVKRN
CSPTSRCTALSGECRVKKCLPGEKKYKNKKKVTYCEGKRKCVCCARSCENKSACNVNGGY
CQPVDHVCDGTLMTERAYCVSNEKGKKRCGCCIPTVIDVAPPAAPSWSYEGEGGPENWAT
LFPNYCASSSQSPVALNGLEATAKSSSDAWVLDKYDTVPTDLTIKNNGHSAQVAWTITDI
AELPSVSGGELGGQYTFAQFHFHWGSISTQGSEHTINGHAYAAELHLVHFKTEYGSLTEA
VAHNDGLAVLGIMLLGGLVDNPKLTPIIDGLATITNGGTEEHLATMLPLQDLLPPNTNTF
YRYSGSLTTPTCNEVVTWTVFQEPISISENQLEEFRKLLGDDGQHHIVDNFRPVQHLNGR
TVEKIILS
>ADM87521.1_carbonic_anhydrase_Penaeus_vannamei
MVGWGYSKTNGPATWASLYPIAGGSHQSPIDIKGSSCPCDSNLTGIQATYQDIRISELSN
SGHSWKAHVAGGMSLLKGGPLSDEYVLEQFHCHWGKTNETGSEHTVNGHCYSGELHLVHW
NKTKFKSFAEAAAAEGGLAVLGMFLVVGNEHAELGKVCKLLPFIQHKGQAITLTDPVNPA
AFLPGSGSYWTYSGSLTTPPCYECVTWIVFEEPIQLSQEQLDAFRAMKSYHPTECCPEDE
LGGCLVENYRPPCPLFDRVVRSYKDKMEEE
>XP_027209605.1_carbonic_anhydrase_1-like_Penaeus_vannamei
MRASLLLVFALAALMAAAEAKKCKGECVPAGSCEGKLAKGDCGDSQVCCVTGRSVDVKRN
CKPTRKCGKLKGECRRKRCLPGEVKFKNKGKKAFCKGKKKCVCCARTCENKGLCNLKGGF
CQPISLPCDGTLETGKPYCKANKKLKGGKKNKCGCCIPLAPTEAPTTAAPTAAPPSVPSW
GYEGEGGPENWATLFPNYCAGSSQSPIALNGLEATAKSSSDAWVLDKYDTVPGALLIENN
GHSAKVAWNTTNIDELPSVSGGELGAKYTFAQFHFHWGSVSTQGSEHTINGVAYAAELHL
VHFKTEYGSLGAAVAHDDGLAVLGIMLLGGLVDNPSLTPIIDGLATIRNSGDEEPLATLF
PLQTLMPTNPNTFYRYSGSLTTPTCNEVVTWTVFPDVISISENQLEEFRKLLGDDGEHHI
EDNYRPVQPLNGRTVEKITLS
>XP_027224974.1_carbonic_anhydrase_2-like_Penaeus_vannamei
MIENNGHSAKVAWTITDVAELPSISGGELGGQYTFAQFHFHWGSVSTQGSEHTLNGVAYA
AELHLVHFKTEYGSLTEAVAHDDGLAVLGIMLLGGLVDNPSLTPIIEGLATIPNSGDEEH
LATMFPLQDLLPPDTNTFYRYSGSLTTPTCNEVVTWTVFREPISISEHQLEEFRKLLGDH
DHHIEDNYRPVQPINGRTVEKITLS
>XP_037291287.1_carbonic_anhydrase_1-like_Rhipicephalus_microplus
MASDLEHLPIGRQCLREDLAGGAARLEQNGDLSDLGSQGYDSNALSSDDEVGRIDDLSQS
GLTANGDLWDDTGLLSTSISNTGNTWEVSVKVAEPNLRGGPLQHHYQLDRFHAHWGKTNN
TGSEHRVDGKQYAGELHWVHFNADKYKSFVEAASSEEGLAVVAVFLEEGAASPLLRSVVD
CIPHIKHKGMKRVLQQPLDVSSPIPTSSSYWTYEGSLTTPPWYENVTWILYKQPTKVSPE
QLAAFRTLMSYEEKVDPQKSSDGPIECNVRAPQPLVRRIVREPLKKQDDRGPRSKGQPSS
TEYSQLLQKKK
>XP_037271325.1_carbonic_anhydrase_6-like_Rhipicephalus_microplus
MGVKNQCGGKYQSPIDIKTHETTYNVSLGLLRYSNYDKNLQNAYVLNNGHTVMVSPKGNS
SATVTGRGLPGVYSFNQFHFHWGADDTVGTEHHIDGEAHAMEMHLVHTNKKYATAEEAYR
HSDGLLVIGVLFAVSRQDNRALNSVVHSLDFMLKQHINRAKLSKAISLADLLPGNPRQAY
FYRGSLTTPPCAEAVTWVILKRQGKISETQLKAFRQLEVESAVKGDYEPLVNNFRPTMPL
HGRHVSRNFLIIPQYSKGEVKANQ
>XP_037287536.1_carbonic_anhydrase_2-like_Rhipicephalus_microplus
MQPAPSSVLVFAVVVTLVDRGSANAKWGYSGPFGPYNWRNVDTSPNVNQCGDKLQSPVDL
DDRYAEFDSGLGAISFNGYDQPLYNPYIVNNGHTVQVSATEDSNRFIEGARLPGRFQFAQ
FHLHWGANSSRGSEHTVRGFQYPLELHFVHFNTRYGSAAESMKYEDGLAVVAVFFEVSPT
PNEDLSAVMDALKQVRLSDEKGFNMASPVVLNRFLPRVTSSYYRYQGSLTTPPCSQAVTF
LVMTTPVPISEEQLQQVRLLRTGKDENSSQLVDNFRPTFPLNGRRVFKSFPSSAPGLGPE
GFPSLQDADDSYGILRESGFDDRFRELASVESLVQGVGEVVRRCNYVRSFVDWPRHSRVC
APIWNAFQDLPHLTTPPSLYENPATGYFQLIAFGNKKRK
>XP_029834457.1_carbonic_anhydrase_1_Ixodes_scapularis
MPRSPSCLRTLCAMRGVTLDVAAVVKRFVSNTPPVKLQAYRRELHRRKVVVCGPSNWSKI
YPKAAGEKQSPIDIVQKNVQSDPFLAENPLRWNYKGLHCTNLLNTGCGWRADVTAQGPNI
SGGPLHHNYQMVQFHSHWGTCSKMGSEHTVDGEHYAGELHLVHYNLDMYSRASEAACSDK
GLSVIGIFLKEGQPHEELQKITDSMKKVIYRGDKCSIDQDIDIGSLIPKNSSYWTYEGSL
TTPPCYESVTWIVFKEPIEVSQEQFEAFRELMSYKEGEGPKAPTDGPILKNYRPPQPLMG
RVVRDPAN
>XP_040074544.1_carbonic_anhydrase_1_Ixodes_scapularis
MPGTWSTRMLLVVFQSMHLCRGNSSDWSYDGKQGVGSWSKLSVGPSENKCASYSQSPIHI
KVRSTICADSLGPMRYINYDEPLYSPDIVNNGHTVQVSAPHDRYHGIRLPHPASTFRFLQ
FHFHWGNSSARGSEHVVDDNSYSMEMHLVHMNTKYTSVEQASKHGDGLAVVAVLFKVGQV
DNLYFDVIVDAVRQVQTGENVHMNVTKPVVLSHLLPKNGVDHFQYFGSLTTPPCSEAVTW
IVLRKAVTMSERQLSVFRKVQASGPDHGSSHALMDNFRPPMPLHGRYVLRNFHCPQCQQR
KEKQRLKIQEEYQAQLFPPFQE
>XP_042146874.1_carbonic_anhydrase_2_Ixodes_scapularis
MASSRTQPALSLVLFVLTLSQGSYATHWSYIGETGPYFWPNLDLGSSTPNECGGKYQSPV
DISERYTDYDGNMGPLRFNNYHRALKSPIIVNNGHTAMVSGTPDREVYVEGNSLSGKYQF
AQLHFHWGANSSRGSEHTFSGTTYPLEMHLVHFNQNYGSAPQAMKRRDGFLVVAVLFEIS
RENNPNFQTIVDALSRVRTEEANGVELPNPVVLNDLLPAISSEYYRYNGSLTTPPCSQAV
IFNILTNTVPISEQQMEQFRQLRAGSQDDSPLLVDNYRPVLPLNGRQVFRSFPSASTPLF
RPTEGATSVLLFLLAYGGGRSLLC
>KAH9415555.1_Carbonic_anhydrase_Dermatophagoides_pteronyssinus
MINFWKKYILEQQNWANGENQCDGSSQSPIDLITQDVFYNNTLKLDLINYDQPLISYKVT
NNGHSIQFDYTGDVDSAPAITGTVLNNGIFRLAQFHFHWGMAKHIGSEHKINGRAFPVEM
HLVHYNHAKHETLSKALEARDGSVSVLGVFFEIKKMNPEFEVIGDMIEKLQESTPEQSQF
LRETITLKNLLPENLEKLYRYHGSLTTPPCTEGLVWLVLSQPSEIGRSQFEKFLGVIDEH
TGEKMANNFRRIQPLNGRKVESSFQPETVNKGFVQTMASSSTNIVSLIIIFLSLVGASPF
LSIH
>KAH9425620.1_Carbonic_anhydrase-_protein_10_Dermatophagoides_pteronyssinus
MSQFIKWPNTFCRAIIFFQFIRFIQADWESWWTYEGISGPDFWGRLNPRWSHCSKGQRQS
PIDIDTSTLLYDPYLEPIKINGDYVRGQLVNTGRGISLLVDRSTTSSGDKHVTISDGPFS
YQYTVSNITLHFGRENDRGSEHTIDGRRFPGELQLYAYNSQLYSNWSEAKREPNGLVAIS
IFIMVSGHPGQVVTLNQQQPNAALKQITGLLKNITKRGLSYTIESLSIMDLLPSSWKHYV
TYEGSLTQPSCHETVQWVILNRPIYLSSYQFHMLRHSLKGDGHQDNFRPTQPRNKRSIRC
NIVYENLGNSDRNVVDEQHHSSNTLMSTIQQVR
>XP_015790795.1_carbonic_anhydrase_2_Tetranychus_urticae
MFLILSTLLLPTLISTINGEIGSQFGESHTIVKRATKPDHFTYTDQKEWLTFNGSQCGND
RQSPINLDSSLATIDESLHLNFNSYDNLLEAGQGSVHSTGHNLRLDFKTQYTYSVTGSAV
EGHLMELYQLHLHWGINSMSGSEHAIDGERFAAEVHFVHLNAAYKGFGEKALEHEDALTV
IGVIAKNGDPNPGLDILLEAMQSNSSNIKYDTKNQFSLRYFLPGNTKSFFKYFGSLTTPN
CQEAVNWIVMKDFITVSNDQIDRLRSLVDEHGDEMKTVVRDVQPLKGRTIYQSDSGSMLG
PISLASIVFYLIIHILFIQKCILN
>RXM30097.1_Carbonic_anhydrase_7_Acipenser_ruthenus
MPGNHWGYGDENGPDKWHKDYPIAQGSRQSPIDIVPSQAVYEASLSSLNISYNCCTSINI
SNNGHSVVVEFADVDDKTVIRDGPLEVPYRLKQFHFHWGGKNSFGSEHTVSGKSYVSELH
LVHWNATKYKTIQEAAAAPDGLAVLGIFIEIGDEHPGLHKLTDALYMVKFKETKADFKGF
NPKCLLPNNLSYWTYPGSLTTPPLLESVTWIVLKEPIRVSEKQMEKFRMLLFTGEEEDRL
CMVNNFRPPQPLKGRKVRASFK
>RXM30490.1_Carbonic_anhydrase_15_Acipenser_ruthenus
MCFSLCVSELRCNPGQFACHSGTIQCIPLSWQCDGWPTCEDESDEMDCPSITVDQRSRHG
KESIDNRHSHGRSGEAPHFHAGSGEKSLPFSSPAHWKVLDHQCGGANQSPINVDRKTARR
SSELGAFVFKGYNTAPAGAWSIANSGHAVQVNLGSDISVSGAGLPAVYNALQFHFHWGKP
NGNGSEHQLDGNQYPMEIHIVHMHSKYTDIKVAATDPNGLAVLGFFYKVSDTDNTNYNTI
IDGLQSVSYSGDSVDLASTFRLDSLLPSENLLSRYYRYRGSLTTPGCAEAVIWTVFEDPI
PISSSQLSAFVNSVHFSASGQTEVKMQDNFRPVQALNRRRIYASKQASMNSGAIPALSIV
LLLFPLLAIRLL
>XP_033904428.2_carbonic_anhydrase_4-like_Acipenser_ruthenus
MKEVFLVLIFTVLPHITVGAGDWCYQSQFSCSAQCNFPSDWIKTSAKCGGKKQSPINIVT
RKTVYDSKLNSFTFENYDSSNTVTIKNNGHTVQVDLAANITISGGRLEGKYKALQLHLHW
GTDAGPGSEHTVDGEQYPMELHIVHIKRNYTNINQALTDPTGVAVLGFMYEEAAQDNIKY
KPLIDALLKVQDKGTDSTIPNMKLTDLILTKENLANYFRYEGSLTTPSCDQAVVWTLFVK
TIPLSKAQLSAFSQKLFFKTNKTMRGTFRPVQPLHGRTVYRSGSSVTFVSTTVLSVSVIC
ALGLSSWLH
>XP_033897728.3_carbonic_anhydrase_7_Acipenser_ruthenus
MPGNHWGYGDENGPDKWHKDYPIAQGSRQSPIDIVPSQAVYEASLSSLNISYNCCTSINI
SNNGHSVVVEFADVDDKTVIRDGPLEVPYRLKQFHFHWGGKNSFGSEHTVSGKSYVSELH
LVHWNATKYKTIQEAAAAPDGLAVLGIFIEIGDEHPGLHKLTDALYMVKFKETKADFKGF
NPKCLLPNNLSYWTYPGSLTTPPLLESVTWIVLKEPIRVSEKQMEKFRMLLFTGEEEDRL
CMVNNFRPPQPLKGRKVRASFK
>XP_041123815.1_carbonic_anhydrase_7_Polyodon_spathula
MPGNHWGYGDENGPDKWHKDYPIAQGSRQSPIDIVPSQAVYEASLSSLNISYNCCTSINI
SNNGHSVMVEFADVDDKTVIRDGPLEVPYRLKQFHFHWGGKNSYGSEHTVNGKSYVSELH
LVHWNATKYKTIQDAAAAPDGLAVLGIFIEIGDEHPGLHKLTDALYMVKFKETKADFKGF
NPKCLLPNNLSYWTYPGSLTTPPLLESVTWIVLKEPIRVSEKQMEKFRMLLFTGEEEDRL
CMVNNFRPPQPLKGRKVRASFK
>XP_041130603.1_carbonic_anhydrase_6_isoform_X3_Polyodon_spathula
MGDFVHFVYFLLAVLNLHTCTSDDIHWTYKVSSSYHGSKEGGLDEAHWGEKFPDCAKNHQ
SPVNIERKKVRHNITLQPLELSGFEGQQDTKFLMKNTGHSVQIDLPPTMAITKGLPSRYT
ATQMHLHWGGMNQEASGSEHTIDGMRYMAELHIVHYNSDRYASFAEAKDKPDGLAVLAFI
YEDGHLENTYYSDFIANLEKIKYTDQSTYISSLNVRAMLPENLSNFFRYQGSLTTPPCFE
SIIWTVYDAPITLSLNQIRIMENTLMDHRNKTLRNDYRHVQPLNDRVIEASFLPRLGAFC
RHEDIEAKLEKIEQMIQDLGKQIRRGKFRHSGLQDQPGQTYIAPLAFHFTEKSFRSYAQV
HLTHIMELRSFTACMHVKTGTTGVHTILSYSGFQNDNELVISTGAEVGLWIGGHFVNFPL
NHRSQEVLHYCITWSSHSGAAKLWVNGVVGEEKHVRRGYVLRAGGIFILGKDQNGTLGIS
ESDSFVGHMSDVNIWDYILSSSEIRQLMRCSNVRSKGNVVGWGIHTVDLFGGVRLERDTR
CG
>XP_041074622.1_carbonic_anhydrase_12_isoform_X3_Polyodon_spathula
MTHRCLVTLLQCLHVIALTSAASDGSKWTYTGLEGQYDWPKKYPYCGGVSQSPIDIRNEL
LQYDPTLRPVEVRGYNNYTEPLPLINNGHSVKMSLPSTMYISSLPHRYSAAQLHLHWGSV
DHLGGSEHTIKGKQYPAEMHVVHFNSDKYGNLSTAMDKADGLAVLGVFIDVGAFNPVFDH
ILSHLGSVRYRDQVVQIPAFNVFNLLPERLDEFYRYDGSLTTPPCYPSVLWTVFRNPVRI
SQEQLLSLQTVLYSTHVNEPVSLKMNQNYRHPQETNYRHVLVSFRDGVILAITLAAVLGA
VLIVALIFFVLRKKRSKKNNQENNKGVIYKPAASTEEDASKV
>XP_041087205.1_carbonic_anhydrase_14-like_Polyodon_spathula
MKMQGKVLFVFLLQSLFLANVSPEPSSEEDSSSEIHHEEQHKSGSHGHWKYDDQNTWSLD
FKNCSGKSQSPINIDTRAAIFTPSLPQIVLQGYDLSDEEKLTLHNNGHTLQLSLPDTMRI
VRGFDNVFVAAQLHFHWGTVKVPGSEHTVDGLRFPAEIHVVHYNAKYNNSSEAASKPDGL
AVLGAFIEIGPQENANYDNILSSLTDVSIEESDTEIPGFNVRFLLPPNLDHFYRYNGSLT
TPPCFQTVNWTIFNDTVKVSRKQLSELEDTLKAGHDTILSKNFRAPQLLYGRRVLSSFEA
LSSPGGVSSRGTQDTSSGKSSRQGAGLGSGEDSSERDLTDKDAKFALGLGEILAIVFGAL
FIVTLLSFIMYMVQQRKKNARLRKAIRQNVIYTPASKEGV
>XP_041103105.1_carbonic_anhydrase_Polyodon_spathula
MAHSWGYDANNGPHKWGDHFPIANGPRQSPINVIPSQAHYDASLKPLSIQYDAATAKSIL
NNGHSFQVDFVDSDDRSVLKGGPVSGTYRLRQFHFHWGSSDEHGSEHTVEGKKYPAELHL
VHWNSGKYPSFGESAAQPDGLAVVGVFLKIGNANPHLQKIIDAFDAIKEKGKQTSFSDFN
PATLLPGSLDFWTYDGSLTTPPLLESVTWIVLKETISVSAQQMARFRSLLFTGDGEAPCH
MMNNFRPPQPLKQRKVRASFK
>XP_028913222.1_carbonic_anhydrase_7_Ornithorhynchus_anatinus
MTGHHAWGYGQQDGPSEWYKSYPIAKGNRQSPINIVSSQAVYNSSLKPLLISYESCTSLS
IVNNGHSVMVEFDDGDGRTVVNGGPLDGPYRLKQFHFHWGEKPGQGSEHTVDGHSFPSEL
HLVHWNAKKYHTFGEAAAAPDGLAVIGIFLETGGERASMNRLTDVLYMVKFKGSKAQFSD
FSPQCLLPLGLHYWTYPGSLTTPPLNESVTWIVLKEPIKVSEKQLEKFRTLLFTAEEDER
IHMVNNFRPPQPLKGRVVQASFRT
>XP_028938349.1_carbonic_anhydrase_4_Ornithorhynchus_anatinus
MDPEYLKPTGKPAPKLSAKLTSGKPATRPLPLPLPLALPLALPLALAEASGQGHWCYQSQ
VKAESCQGPWEWSDLSDTQCNGSEQSPVNIFTAQVKHNASLGPFSFQDYDKKQNWTLKNN
GHSVEVTFEPLRLSGGGLQGTYKAVQFHLHWSDSVEQGSEHTLDGERFAMEMHIVHIKEK
FQTVTEASEGDDREGIAVLGFLVKNGSENPAFGNLISLLKKIQEKDQSSLLPEVRLCDFL
PSEDKLNRYFRYLGSLTTPGCQEKVIWTLFKEPIELDENQITSFSKTLFYDSKKTMPMKD
NFRPVQIRGRREVQVSGAGSLLPSARAATLAPALTSLLVSLLL
>XP_028910976.1_carbonic_anhydrase_14_Ornithorhynchus_anatinus
MFLLVASLLQLVQIAAAARDSHWTYEGPHGQDHWPASYPDCGGGSQSPIDIRTDGVVFDP
ALAPLQPEGYDRPGPEPLVLKNNGHTVQLSLPSTLRLGGLPVTYAAAQLHLHWGQPGQPG
GAEHRIDGRASAAELHVVHYDSDTYGSLQEAAPQPLGLAVLGVLIEVGDGDNEAYEHILS
HLQEIRRRGEETEVEPFDVSGLLPPDLGAYYRYNGSLTTPPCYQSVLWTLTRHPVQLSPG
QLERLQLVLFSTGDEDPGPPLPLVHNFRDPQPLNSRRVTASFPDEGSYSIGKRAALGLGV
LAGAGALVVALLFVVGKIRRKRREDPKSVVFTSSRRTNA
>XP_030695119.1_carbonic_anhydrase_2_Globicephala_melas
MSHHWGYGKHNGPEQWHKDFPIANGERQSPVDIHTQAAVHDPTLKPLSLRYEQATSRRII
NNGHSFNVEFDDSQDKAVLEGGPLTGTYRLIQFHFHWGSSDEQGSEHTVDKKKYAAELHL
VHWNTKYGEFGKAAQQPDGLAVLGIFLKIGDAKPGLQKVVDVLDSIKAKGKSADFTNFDP
RGLLPESLDYWTYPGSLTTPPLLESVTWLVLKEPISVSSEQLSKFCTLNFNAEGEPEDLM
VNNWRPTQPLKNRQIKASFK
>CCE46072.1_carbonic_anhydrase_Sycon_raphanus
MKSAIVFSCLIACATAASWSYNYGAANGPNNWGMLPGFSTCGNGTKQTPIDIVRASATRQ
TYPTLSFSGATNETDWTIQNNGHSVAALPTADIWLSGGPLGSKVYKVYNIHIHFGNSSFR
ASEHSFDGGQRTTGEFHVVTYDRTFSNIGEAVASNRGDALSVFGVLFQAQTGQTYDAGIT
SLINMAANLTYAGDDYVDGLDFSTMVSALDLQQYYSYMGSLTTPGCAEVVSWIVANRLHY
VSPAAIDQLMSLKAGMSATPGIDLQGNTRPLQALNGRTVSRSFDLSGSISTLFSANIYTL
LAALLVAFLARN
>CAH0790371.1_similar_to_CEF71778.1_CA2_SciCA2_(0_Sycon_ciliatum);_Carbonic_anhydrase_1_(1.13e-25_Mus)_Sycon_ciliatum
MFVVCSMAHDPWNTDYTSQRGPLFWGQRPEFKMCGLGREQSPINIRRSSTIYQDFPPLAF
ELKSPIVHSNIENKGSATAAFPLSDIPILSGGPLGNRKYRVYNVHLHFGNYSFRAAEHAF
DGVRTTGEFHIVTYDSRYPHIKAALGSGRRGALAVLGVMFEARNVSNIDMGVTNLIELSS
NVTYKGDHYMTGIDFSNLVSEVDMGYYYAYNGSLTTPTCNEVVQWMVIDRIHYVLPETAD
LLLELKTGYRREHSIPIFGNTRPLQPLYGRKVLRSFGPVVTDVHDQGEEIVYSSADLVGK
CFVLENRHLPIDFDPIIQMKISHVGNVVHVLGSSCISS
>CAH0798070.1_similar_to_CEF71779.1_CA3_SciCA3_(0_Sycon_ciliatum);_Carbonic_anhydrase_2_(6.56e-29_Homo),_partial_Sycon_ciliatum
VVSRFEVNEPTWRDPKFLDGPTSRSMKTAFFFAIAVGMVAAASAAAKWSSSSRSPLGPQN
WGSISGYELCGTGKSQSPININKASTTYKNHPALSFANGAGNIAFQMMNTGHAINALPSN
PDGAPVLSGGPLGSATYRLYNIHIHFGNSTLKSSEHAFENTRTNGEFHIVTYKTTYGNIS
AAVGSGEAGALAVFGVLFDARNVSNTDSGITTFIDYASNLTYNGDSSTVSLPFPMMATTE
DLKTFYTYSGSLTTPGCAEVVTWLVNDRIHYVTPDVMDQLAGLRSGNMSVPSYLLLDNTR
PLQMLNGRVVERNFEAPSAASIVSGELNTVKR
>KAI6650509.1_Carbonic_anhydrase_20_Oopsacas_minuta
MSRIIILAIIGCLSIIPIGWTQQFGYVSPIGPANWSTLNPDWAICGNGNRQSPINIPTES
SSYWPQLSLEIFNGDSLLSGTLMNNEHSVEYAIDNTVTDINRPYLRATYESASFQDGDYV
LQQFHFHWGSVDSRGSENQFNGMSSVAEVHFVCRNTLFNSSQAGNEANEFLVLGVLLRVC
ENSDFYPVFGPNNSFLDQIMSDPDEVPVSLRLSGIYNCGGPCTDTNSYYTFQGSFTTPPC
SEAVAWWVAEDMLCISQAQLDMLRSQNVTSAGPRLTDNYRPIQELNQRTILTNTNAATTT
LMNMSLSLFLLLLALLFV
>KAI6650508.1_Alpha_carbonic_anhydrase_5_Oopsacas_minuta
MGRLIFITILIFVLCSNIRAQEWGYEPPIGPSEWPSISPSYSECGEGTMQSPVDIITDTV
VMSEEGTGLFLLHNDMMRNGTLVNDGHTVEFQADDPTNTNAPTIALVHNGDDPFFTGRTL
GDRYHLNSLDFHWGSTDSQGSEHFINSEGTVGEVHFNYFNSEYTNFTTAAQQSDGLTIIA
LRLRVCANSDFNTVFGTDNEYLETLSNDESVSGINWRLSDLHECESIIVGVCNDKFYVYH
GSLTIPPCYQSALWWVSAQSRCITRQQLDLLRMQRVSTDGAILVNNYRPLQDVDGRTIQQ
TGLNSASSLSQSLMINLLTLIMLFLVVLAL
>KAI6654568.1_Alpha_carbonic_anhydrase_5_Oopsacas_minuta
MLCNDGTQQSPINIEMNDTVFNKGLNFETQIPEISHFNIVKSNNILTYELDIVGEYFPII
NWVRVNEPSQYYDLNHIEFHWSCNDSKGSEHSIDNISGAAELQLHYYNPDHGGYDDAQVE
DYGILVQTYILKLGNKLDLEIFKFGQAENSRMIELSGLISLTSDSKFFKYDGLVRNDPCS
RMQWLVMAESIDITEEQLTELRLISSECNVRDQYERTENLVVSRNFEEYTQGSAGCLFKS
NLFYALAQAWLSIHYIYI
>KAI6661523.1_Carbonic_anhydrase_3_Oopsacas_minuta
MEVYVLQQFHFHWAAEGSNWGSENQFDGKSIYRSSEIHLVSRNTQFNSSQAGDQPNGFLV
SGIKVRICEYSDFYPFFGANNTYLDQIKADPDEVWGIYLRLSDIYNCDGLCTDTNSYYTS
QGSFTTSHAVKL
>XP_062512629.1_carbonic_anhydrase_1-like_Corticium_candelabrum
MAMPKVSSASKFVLSVIFFYLAKEASCGTGKWTYPTHTRDATSTWITEYHFCSGQSQSPI
NIKPSDTVYDSNLTSLNFSHYSTLNGGEATNNGHSIQYNVPDVASKPSVTHGPLEGVTYK
LAQFHFHFGSHNLVGSEHTIDESAYPAEMHFVHYNSDKYSSVSRAANESDGLAVVGVFIT
VGQENLEISKLKVNSLAYKGNSTSVAAINLNQLLPDSHDYFTYRGSLTTPPCYESVTWLV
LKDTISMSSAQMATFRLAQVADYNDPDIHAMENNYRAVQPLNRRIVNANFEANSGVVRVY
SSMAFVLAAFSLAVFKATVCF
>DAA06050.1_TPA_inf:_carbonic_anhydrase_1_Amphimedon_queenslandica
MQGIIALLVAILFCYNTAGACSYAAGDKGKTCKDYHFGYSNQDDWKNKCPDCGHNLQSPI
NILSSLAANTDESVAPLKMCGWCDVRSGTLKNNGHTLKFTPSQYGSDAYLSSRNHNSFKF
LQFHFHWGPKNTKVGSEHTVDGGAYNGEMHFVFSGTDECGSQKYTVVGVFLKTDRSAKNV
PVKWQKLNRQVAYNSEEQVQDVKLYDYLPENKDYYLYAGSLTTPPCTEAVQWIVMKNPIV
VPEIFFDTLRSLKKEDGKPLTRNHRGTQPLNGRDLYSCYKGC
>DAA06052.1_TPA_inf:_carbonic_anhydrase_3_Amphimedon_queenslandica
MMTPLALSLFFFFGIASGAVPFNYTNQIAWNSLFGSFCSGGRQSPIDIITRNVQGGNSTL
TPLRMTNWDTSVNGYVLNNGHTLKFSPSSASSEARVQTFISTYKLLQFHFHWGPNNMVGS
ENKVNNTFFSGELHFVNQNVSAVNSVGSQFTVVAVFLTADSSVQYSGSVWEKLTESIPAF
NATRSIQSITYESMLPSNLSYYYFPGSLTTPLCNEIVEWFVLQNPVSVPMEFFNKLRTLN
DTNGDPLTLNYRDVQPLNGRTVSGYTVESVSGSIGLMSTTTALLAFLLIAVLANY
>DAA06051.1_TPA_inf:_carbonic_anhydrase_2_Amphimedon_queenslandica
MLLFHSLKASCHLSSKAFLRSRIISSGVIGKMSCSSWNYVDQESWCHLPNSQSNGLNQSP
IDIPTKDTKESPEISPLILKGYEQKLKGTWTRTSHSLRFDPSGPAPSIVTYGGAYILRQF
HFHWGDQPGCGSEHLVDGSSYDAELHFVHEKESPTSNVPNAPDQFAVLGVLLKRSKGQGG
GEVWEALKNVPQVDKKIEIEVTPSQLLPANKSYWHYGGSLTTPPCSEVVQWFVFHQILSV
PDDVVQRWSTLPSESPLPFNYRKVQELNGRKVWLLKDSN
>KII73217.1_Carbonic_anhydrase_2_Thelohanellus_kitauei
MIVLYFLIFFNLVVCEVEVSSDAAAAVKQNFDGKKQTFISSQSKAKTLNENGVETAPEEA
NTRSGTLSAIHSPYGDTLRAQKVKLCVISAYAPDKWSDHYPLCGGKRQSPIPVQAEPANN
AGKLLSPLKLTTYQRDGLLFGSVVNNGHSFGMNIDESRSSVNITGGPLSDAIFALNQFHF
HYSCDTQFTGSEHTLDGLKYAGELHLVFYNTKYENLKSAMDKSDGLAVMGFFIKKMKDGA
DNFNYVYYQGSLTTPPLLRVSHMAGFPGANRRPLKRCNCVINKRFQVGDN
>KII64408.1_Carbonic_anhydrase_1_Thelohanellus_kitauei
MGLPRHGDKCIIYNLAYGPKKWSEHYPVCGGKRQSPIRMESEHAEKPLNEMFSLELFTGN
EDGIIYGQLMNDGYHLSMLIYGAMGRVEITGGPLNGIVFSLYNFHFHYSCDEYLDGSEHS
LDGEKYEGEARGFLHIASSSFL
>KII73221.1_Carbonic_anhydrase_2_Thelohanellus_kitauei
MMTLNTVLLSIILAYSTDKWSEHYSICGHSHQSPIDIVQEEVQILEDDKNPLDLKINGED
DGLVYGYLINNGHALGVNIDETRSSVIIKGGVIGTDTYKLGNFHIHFSCDDQHKGCEHTI
DGKGYAGEAHFVFYNSKYENLKAAVSQSDGLTVLGFFISVKKENNS
>KII73223.1_Carbonic_anhydrase_1_Thelohanellus_kitauei
MTKKAVNNYRENIGGSEDTCMVDEMRNGKNSIYIGFGPDKWFEHFPTCGGSSQSPISIDK
FEAEASGQLPPVKISTSNENGLLFGYYINDGHGFGMTIDKEQGTATISGGPLGTDTYTLE
KIDFHFSCQDKEFASEHIVDGFSHDGEVLILSHDKIQLVFYNTKYPNFNTAMDKSDGLTI
MAFFILLSLGDFNKASLVMTHFMEDTAEPVRSAFSKYGMNLYDLLPPLKNMGSKLHYVYY
SGSLTRPPCHESVTWMVFPEAVRFSFHEVLKLMLKANQWKKMLGYHGHLCNNVRPPQPLN
GRKVHVVELSHSAYD
>XP_001506835.1_carbonic_anhydrase_3_Ornithorhynchus_anatinus
MAKEWGYASHNGPDHWHELYPIAKGDNQSPIELHTKDIKYDPSLQPWAASYDPGSAKTIL
NNGKTCRVVFDDTYDRSMLRGGPLSAPYRLRQFHIHWGSADDHGSEHTVDGVKYAAELHM
VHWNPKYGSFGEALKKPDGIAVVGLFLKIGHEKAEFQLLLDALDAIKTKGKEAPFTHFDP
SCLFPACRDYWTYHGSFTTPPCEECIVWLLLKEPITVSSDQMAKLRSLFFSAENEPPVPM
VDNWRPPQPQKGRVVRASFK
>XP_028919104.1_carbonic_anhydrase_2_Ornithorhynchus_anatinus
MAHHHWGYGPGNGPEHWHEAFPIARGARQSPVEIHSASARYDPTLQPLTISYDPTTSKRV
VNNGHAFNVEFEDSADRSVLKGGPLSGTYRLIQFHFHWGSCDDKGSEHTVDGVKYAAELH
LVHWNTKYGKFGEAVKHPDGLAVLGVFLKVGNARPGLQKVIDVLESIKTKGKETVFTNFD
PTGLLPASRDFWTYPGSLTTPPLLECVTWIVLREPITLSSEQMSKLRCLYFNCEGETPCK
MVDNWRPCQPLKNREIRASFQ
