# Supplementary material for: The Hydractinia cell atlas reveals cellular and molecular principles of cnidarian coloniality
Source: Nat Commun. 2025 Mar 3;16:2121. doi: 10.1038/s41467-025-57168-z (PMC11876637; doi:10.1038/s41467-025-57168-z)
Supplement: Supplementary file 16 — Supplementary Data 13 [file 41467_2025_57168_MOESM16_ESM.zip › IQ_Tree_output/Chitin_synthase/Chitin_syntase.fa.clean.linsi.trim.bionj]

(((XP_004207525.3_uncharacterized_protein_LOC100212386_Hydra_vulgaris:0.20033096,XP_057290629.1_uncharacterized_protein_LOC130613296_Hydractinia_symbiolongicarpus:0.16052409):0.53878343,(XP_047126959.1_uncharacterized_protein_LOC100206524_Hydra_vulgaris:0.34336218,XP_057290350.1_uncharacterized_protein_LOC130613049_Hydractinia_symbiolongicarpus:0.27680686):0.30081621):0.20762584,((((XP_032238680.2_uncharacterized_protein_LOC5513224_Nematostella_vectensis:0.38289678,((XP_020898978.1_LOW_QUALITY_PROTEIN:0.33868673,(XP_031575133.1_uncharacterized_protein_LOC116308782_isoform_X1_Actinia_tenebrosa:5e-07,XP_031575148.1_uncharacterized_protein_LOC116308782_isoform_X2_Actinia_tenebrosa:5e-07):0.30100504):0.10005499,XP_032242861.1_uncharacterized_protein_LOC5517022_Nematostella_vectensis:0.36807626):0.07858406):0.068026394,((((CAH3014068.1_unnamed_protein_product_Porites_evermanni:0.013621752,CAH3142141.1_unnamed_protein_product_Porites_lobata:0.013804591):0.20302907,(CAH3014069.1_unnamed_protein_product_Porites_evermanni:0.012424061,CAH3142144.1_unnamed_protein_product_Porites_lobata:0.010259675):0.18266621):0.10312411,(((XP_029198792.2_uncharacterized_protein_LOC114963732_Acropora_millepora:0.0071597537,(XP_015758951.1_PREDICTED:-0.0066298917,XP_015758952.1_PREDICTED:0.017965421):0.015313563):0.0098090125,KAK2557919.1_Chitin_synthase_chs-2_Acropora_cervicornis:0.023374293):0.069443569,XP_044166096.1_chitin_synthase_chs-2-like_Acropora_millepora:-0.064080596):0.14796656):0.033262741,(XP_020627431.1_uncharacterized_protein_LOC110064684_Orbicella_faveolata:0.15575837,(((CAH3103623.1_unnamed_protein_product_Pocillopora_meandrina:-0.0044660224,(XP_027035957.1_LOW_QUALITY_PROTEIN:0.045104288,XP_058963450.1_uncharacterized_protein_LOC131790282_isoform_X1_Pocillopora_verrucosa:-0.02078335):0.019285619):0.014896263,XP_058963451.1_uncharacterized_protein_LOC131790282_isoform_X2_Pocillopora_verrucosa:0.009649978):0.21651407,((((XP_058957569.1_chitin_synthase_chs-2-like_Pocillopora_verrucosa:0.045284182,XP_027053604.1_uncharacterized_protein_LOC113680763_Pocillopora_damicornis:0.024961241):0.050718434,CAH3103501.1_unnamed_protein_product_Pocillopora_meandrina:-0.052972913):0.055320747,XP_058957557.1_uncharacterized_protein_LOC131784754_Pocillopora_verrucosa:0.10613971):0.030606404,(XP_022802803.1_uncharacterized_protein_LOC111340249_isoform_X1_Stylophora_pistillata:0.0043346812,(XP_022802804.1_uncharacterized_protein_LOC111340249_isoform_X2_Stylophora_pistillata:-0.013907912,PFX17869.1_Chitin_synthase_1_Stylophora_pistillata:0.019542467):0.0074476316):0.19084971):0.49988532):0.016721591):0.058683459):0.23460463):0.20701873,(((XP_020615433.1_uncharacterized_protein_LOC110053534_Orbicella_faveolata:0.14144342,((XP_058963459.1_uncharacterized_protein_LOC131790290_Pocillopora_verrucosa:0.0047957995,(XP_027035960.1_uncharacterized_protein_LOC113664546_Pocillopora_damicornis:0.0041175173,CAH3103657.1_unnamed_protein_product_Pocillopora_meandrina:0.0043579168):0.0011651214):0.060936827,XP_022806797.1_uncharacterized_protein_LOC111343868_isoform_X1_Stylophora_pistillata:0.054582883):0.12004511):0.054861542,((XP_029188601.2_uncharacterized_protein_LOC114955850_Acropora_millepora:0.0051650368,XP_015768438.1_PREDICTED:0.0085133873):0.19769385,CAH3014056.1_unnamed_protein_product_Porites_evermanni:0.23672149):-0.0032193325):0.17864893,((XP_020899147.1_uncharacterized_protein_LOC110237868_isoform_X1_Exaiptasia_diaphana:0.17944469,(XP_028515089.1_uncharacterized_protein_LOC110239996_Exaiptasia_diaphana:0.22234923,(KXJ13807.1_Chitin_synthase_6_Exaiptasia_diaphana:0.028373811,XP_020901183.2_uncharacterized_protein_LOC110239779_Exaiptasia_diaphana:-0.017211124):0.030016065):0.074948445):0.12755877,(XP_031565735.1_uncharacterized_protein_LOC116300905_Actinia_tenebrosa:0.2283109,XP_032230762.2_uncharacterized_protein_LOC5506512_Nematostella_vectensis:0.30676317):0.0078251958):0.096696898):0.1423282):0.042772248,((((XP_053386950.1_uncharacterized_protein_LOC123542823_Mercenaria_mercenaria:0.69047248,((XP_045184959.2_uncharacterized_protein_LOC123542969_isoform_X1_Mercenaria_mercenaria:0.054050773,XP_060594517.1_uncharacterized_protein_LOC132748872_Ruditapes_philippinarum:0.15576139):0.24396271,(((XP_052786371.1_uncharacterized_protein_LOC128221808_Mya_arenaria:0.076173246,XP_052786209.1_LOW_QUALITY_PROTEIN:0.08768256):0.06168472,((XP_052786292.1_chitin_synthase_chs-1-like_Mya_arenaria:-0.073134102,XP_052786307.1_uncharacterized_protein_LOC128221745_Mya_arenaria:0.090090953):0.046362974,XP_052786290.1_uncharacterized_protein_LOC128221729_Mya_arenaria:-0.025532886):0.034808688):0.19290146,((((((XP_052265047.1_uncharacterized_protein_LOC127867732_isoform_X3_Dreissena_polymorpha:5e-07,XP_052265043.1_uncharacterized_protein_LOC127867732_isoform_X1_Dreissena_polymorpha:5e-07):0.0041833785,XP_052265046.1_uncharacterized_protein_LOC127867732_isoform_X2_Dreissena_polymorpha:-0.0041828784):0.0053596813,(XP_052242756.1_uncharacterized_protein_LOC127852809_isoform_X2_Dreissena_polymorpha:0.033109069,(XP_052242755.1_uncharacterized_protein_LOC127852809_isoform_X1_Dreissena_polymorpha:0.0013113292,KAH3730572.1_hypothetical_protein_DPMN_056562_Dreissena_polymorpha:0.0003426141):0.0078002643):0.029902289):0.071593128,XP_052242761.1_chitin_synthase_chs-2-like_isoform_X6_Dreissena_polymorpha:-0.064210914):0.035419714,XP_052242758.1_chitin_synthase_chs-2-like_isoform_X3_Dreissena_polymorpha:-0.035458211):0.033824295,XP_052265048.1_LOW_QUALITY_PROTEIN:0.26289085):0.21407276):0.080322154):0.14465153):0.13654441,((((((XP_046329406.2_uncharacterized_protein_LOC124113182_isoform_X3_Haliotis_rufescens:5e-07,XP_046329399.2_uncharacterized_protein_LOC124113182_isoform_X1_Haliotis_rufescens:5e-07):0.17183724,(XP_046547946.1_uncharacterized_protein_LOC124257845_Haliotis_rubra:-0.0012301169,XP_046547949.1_uncharacterized_protein_LOC124257847_Haliotis_rubra:0.066209465):0.33806476):0.21169308,XP_041356161.1_uncharacterized_protein_LOC121373551_Gigantopelta_aegis:0.45609567):0.054912925,(KAK6184985.1_hypothetical_protein_SNE40_007319_Patella_caerulea:0.023300324,XP_050397200.1_uncharacterized_protein_LOC126815549_Patella_vulgata:0.04104108):0.56383246):0.023071669,(((XP_055863772.1_uncharacterized_protein_LOC106072126_isoform_X2_Biomphalaria_glabrata:-0.0022577154,(XP_055863770.1_uncharacterized_protein_LOC106072126_isoform_X1_Biomphalaria_glabrata:-0.0017604803,XP_055863773.1_uncharacterized_protein_LOC106072126_isoform_X3_Biomphalaria_glabrata:0.0017614804):0.0022582156):0.011608269,KAK0063682.1_CHS1:0.0040424522):0.47341985,(KAK3800229.1_hypothetical_protein_RRG08_017205_Elysia_crispata:0.047541827,GFO42295.1_chitin_synthase_Plakobranchus_ocellatus:0.242511):0.25709134):0.25014764):0.097474203,((XP_060074634.1_chitin_synthase_chs-1-like_Ylistrum_balloti:0.040405303,XP_033747575.1_uncharacterized_protein_LOC117332686_Pecten_maximus:0.049180336):0.6669935,((XP_034320183.1_uncharacterized_protein_LOC105345033_isoform_X2_Crassostrea_gigas:0.17723796,XP_061190571.1_uncharacterized_protein_LOC133198502_Saccostrea_echinata:0.17348):0.53823072,((((XP_052083986.1_uncharacterized_protein_LOC127721292_isoform_X1_Mytilus_californianus:-0.019081982,XP_052083987.1_uncharacterized_protein_LOC127721292_isoform_X2_Mytilus_californianus:0.028729012):0.011458086,(CAC5426141.1_CHS1_Mytilus_coruscus:5e-07,CAC5426140.1_CHS1_Mytilus_coruscus:5e-07):0.0044188201):0.013398434,(CAG2241376.1_CHS1_Mytilus_edulis:0.014240301,XP_063437912.1_uncharacterized_protein_LOC134718963_Mytilus_trossulus:0.00030121207):0.010875647):0.028348716,XP_052083988.1_uncharacterized_protein_LOC127721292_isoform_X3_Mytilus_californianus:-0.026200121):0.63693255):0.006501317):0.050766006):0.12302464):0.19483161,((XP_013407366.1_uncharacterized_protein_LOC106171524_Lingula_anatina:0.375368,XP_023931466.1_uncharacterized_protein_LOC106150672_Lingula_anatina:0.34421861):0.33551461,AHX26710.1_chitin_synthase_Sabellaria_alveolata:0.60235029):0.0044158101):0.14130226,(((XP_062510806.1_uncharacterized_protein_LOC134186768_Corticium_candelabrum:0.17473818,XP_062523680.1_uncharacterized_protein_LOC134198326_Corticium_candelabrum:0.26355767):0.04141584,XP_062523865.1_chitin_synthase_chs-2-like_isoform_X2_Corticium_candelabrum:0.19593981):0.70988667,(((AGR33772.1_chitin_synthase_4:-0.40642589,(CAI8032192.1_Chitin_synthase_Geodia_barretti:-0.61897731,CAI8032193.1_Chitin_synthase_chs-2_Geodia_barretti:0.61897826):1.0093913):0.54977876,(KAI6645780.1_Chitin_synthase_6_Oopsacas_minuta:1.268862,XP_062516171.1_chitin_synthase_chs-2-like_Corticium_candelabrum:0.21742022):0.073594078):0.055172324,(AHX26712.1_chitin_synthase_Sycon_ciliatum:0.31204489,AHX26702.1_chitin_synthase_Leucosolenia_complicata:0.17139816):0.81462228):-0.00087222457):0.18766335):0.14470203):0.0081806481,((XP_046857124.1_uncharacterized_protein_LOC124450504_isoform_X1_Xenia_sp._Carnegie-2017:0.0011288577,XP_046857125.1_uncharacterized_protein_LOC124450504_isoform_X2_Xenia_sp._Carnegie-2017:-0.0011278577):0.2995759,(XP_028399423.1_uncharacterized_protein_LOC114522855_isoform_X1_Dendronephthya_gigantea:0.062777661,XP_028399424.1_uncharacterized_protein_LOC114522855_isoform_X2_Dendronephthya_gigantea:-0.037943169):0.23378016):0.43119812);
