# Supplementary material for: The Hydractinia cell atlas reveals cellular and molecular principles of cnidarian coloniality
Source: Nat Commun. 2025 Mar 3;16:2121. doi: 10.1038/s41467-025-57168-z (PMC11876637; doi:10.1038/s41467-025-57168-z)
Supplement: Supplementary file 16 — Supplementary Data 13 [file 41467_2025_57168_MOESM16_ESM.zip › IQ_Tree_output/Chitin_synthase/Chitin_syntase.fa.clean.linsi.trim.iqtree]

IQ-TREE 2.2.0.3 COVID-edition built Oct 17 2022

Input file name: Chitin_syntase.fa.clean.linsi.trim
Type of analysis: ModelFinder + tree reconstruction + ultrafast bootstrap (1000 replicates)
Random seed number: 323618

REFERENCES
----------

To cite IQ-TREE please use:

Bui Quang Minh, Heiko A. Schmidt, Olga Chernomor, Dominik Schrempf,
Michael D. Woodhams, Arndt von Haeseler, and Robert Lanfear (2020)
IQ-TREE 2: New models and efficient methods for phylogenetic inference
in the genomic era. Mol. Biol. Evol., in press.
https://doi.org/10.1093/molbev/msaa015

To cite ModelFinder please use: 

Subha Kalyaanamoorthy, Bui Quang Minh, Thomas KF Wong, Arndt von Haeseler,
and Lars S Jermiin (2017) ModelFinder: Fast model selection for
accurate phylogenetic estimates. Nature Methods, 14:587–589.
https://doi.org/10.1038/nmeth.4285

Since you used ultrafast bootstrap (UFBoot) please also cite: 

Diep Thi Hoang, Olga Chernomor, Arndt von Haeseler, Bui Quang Minh,
and Le Sy Vinh (2018) UFBoot2: Improving the ultrafast bootstrap
approximation. Mol. Biol. Evol., 35:518–522.
https://doi.org/10.1093/molbev/msx281

SEQUENCE ALIGNMENT
------------------

Input data: 103 sequences with 1203 amino-acid sites
Number of constant sites: 79 (= 6.56692% of all sites)
Number of invariant (constant or ambiguous constant) sites: 79 (= 6.56692% of all sites)
Number of parsimony informative sites: 1073
Number of distinct site patterns: 1176

ModelFinder
-----------

Best-fit model according to BIC: LG+F+R6

List of models sorted by BIC scores: 

Model                  LogL         AIC      w-AIC        AICc     w-AICc         BIC      w-BIC
LG+F+R6          -94077.601  188615.202 +    0.855  188724.523 +    0.945  189786.494 +    0.999
LG+F+R7          -94077.377  188618.754 +    0.145  188730.210 +    0.055  189800.231 -  0.00104
Q.pfam+F+R6      -94091.557  188643.114 - 7.43e-07  188752.435 - 8.21e-07  189814.406 - 8.68e-07
Q.pfam+F+R7      -94092.161  188648.321 -  5.5e-08  188759.777 - 2.09e-08  189829.799 - 3.95e-10
Q.yeast+F+R6     -94112.328  188684.655 - 7.09e-16  188793.976 - 7.83e-16  189855.947 - 8.28e-16
Q.yeast+F+R7     -94111.113  188686.226 - 3.23e-16  188797.681 - 1.23e-16  189867.703 - 2.32e-18
JTT+F+R6         -94148.457  188756.914 - 1.44e-31  188866.235 -  1.6e-31  189928.206 - 1.69e-31
JTT+F+R7         -94147.091  188758.182 - 7.66e-32  188869.638 - 2.91e-32  189939.659 -  5.5e-34
Q.insect+F+R6    -94165.366  188790.732 - 6.55e-39  188900.053 - 7.24e-39  189962.024 - 7.65e-39
Q.pfam+R6        -94233.840  188889.679 - 2.14e-60  188979.956 - 3.23e-56  189964.212 - 2.56e-39
Q.pfam+R7        -94231.434  188888.868 - 3.21e-60  188981.046 - 1.87e-56  189973.586 - 2.36e-41
Q.insect+F+R7    -94164.224  188792.448 - 2.78e-39  188903.904 - 1.06e-39  189973.926 - 1.99e-41
JTTDCMut+F+R6    -94176.137  188812.274 - 1.38e-43  188921.595 - 1.52e-43  189983.566 - 1.61e-43
JTTDCMut+F+R7    -94174.107  188812.214 - 1.42e-43  188923.669 - 5.39e-44  189993.691 - 1.02e-45
LG+R6            -94254.414  188930.828 - 2.48e-69  189021.104 - 3.75e-65  190005.361 - 2.97e-48
LG+R7            -94252.280  188930.561 - 2.84e-69  189022.739 - 1.65e-65  190015.279 - 2.09e-50
LG+I+I+R6        -94256.600  188937.200 - 1.03e-70  189028.425 - 9.64e-67  190016.826 - 9.63e-51
LG+I+I+R7        -94252.385  188932.769 -  9.4e-70  189025.907 - 3.39e-66  190022.580 - 5.42e-52
LG+I+I+R5        -94272.663  188965.327 - 8.01e-77  189054.661 - 1.94e-72  190034.767 - 1.22e-54
Q.insect+R6      -94270.441  188962.883 - 2.72e-76  189053.159 -  4.1e-72  190037.416 - 3.26e-55
LG+R5            -94278.121  188974.242 - 9.28e-79  189062.641 - 3.58e-74  190038.590 - 1.81e-55
Q.insect+R7      -94267.184  188960.368 - 9.56e-76  189052.546 - 5.58e-72  190045.086 - 7.03e-57
LG+I+I+R4        -94292.870  189001.740 - 9.92e-85  189089.209 -  6.1e-80  190060.995 - 2.47e-60
LG+I+G4          -94334.140  189074.280 - 1.76e-100  189157.186 - 1.06e-94  190108.072 - 1.48e-70
WAG+F+R6         -94248.241  188956.481 - 6.67e-75  189065.802 - 7.37e-75  190127.773 - 7.79e-75
WAG+F+R7         -94248.991  188961.982 - 4.26e-76  189073.438 - 1.62e-76  190143.459 - 3.06e-78
Q.yeast+R6       -94333.952  189089.903 - 7.11e-104  189180.180 - 1.07e-99  190164.436 - 8.52e-83
Q.yeast+R7       -94330.418  189086.837 - 3.3e-103  189179.015 - 1.92e-99  190171.555 - 2.42e-84
LG+R4            -94356.226  189126.452 - 8.23e-112  189212.997 - 8.03e-107  190180.615 - 2.61e-86
Q.plant+F+R7     -94317.302  189098.605 - 9.17e-106  189210.060 - 3.49e-106  190280.082 - 6.58e-108
Q.plant+F+R6     -94324.765  189109.530 - 3.89e-108  189218.851 - 4.3e-108  190280.822 - 4.55e-108
Q.plant+R6       -94395.868  189213.737 - 9.16e-131  189304.013 - 1.38e-126  190288.270 - 1.1e-109
Q.plant+R7       -94389.940  189205.879 - 4.66e-129  189298.057 - 2.72e-125  190290.597 - 3.43e-110
VT+F+R6          -94331.964  189123.927 - 2.91e-111  189233.248 - 3.21e-111  190295.219 - 3.4e-111
LG+G4            -94435.478  189274.955 - 4.66e-144  189356.967 - 4.38e-138  190303.655 - 5.01e-113
VT+F+R7          -94333.844  189131.689 -   6e-113  189243.145 - 2.28e-113  190313.166 - 4.31e-115
mtInv+F+R6       -94357.230  189174.461 - 3.09e-122  189283.782 - 3.42e-122  190345.753 - 3.61e-122
mtInv+F+R7       -94355.679  189175.359 - 1.98e-122  189286.814 - 7.51e-123  190356.836 - 1.42e-124
LG+I+I+R3        -94495.367  189402.735 - 8.35e-172  189488.361 - 1.29e-166  190451.805 - 3.38e-145
cpREV+F+R6       -94525.014  189510.029 - 4.2e-195  189619.350 - 4.64e-195  190681.321 - 4.9e-195
LG+R3            -94614.167  189638.334 - 5.78e-223  189723.048 - 1.41e-217  190682.311 - 2.99e-195
cpREV+F+R7       -94526.575  189517.149 - 1.19e-196  189628.605 - 4.54e-197  190698.626 - 8.56e-199
VT+R6            -94648.712  189719.424 - 1.42e-240  189809.700 - 2.15e-236  190793.957 - 1.71e-219
VT+R7            -94650.605  189727.210 - 2.9e-242  189819.388 - 1.69e-238  190811.929 - 2.13e-223
JTT+R6           -94682.465  189786.930 - 3.12e-255  189877.206 - 4.71e-251  190861.463 - 3.74e-234
WAG+R6           -94686.724  189795.449 - 4.41e-257  189885.725 - 6.66e-253  190869.982 - 5.29e-236
JTT+R7           -94681.355  189788.711 - 1.28e-255  189880.889 - 7.48e-252  190873.429 - 9.43e-237
WAG+R7           -94687.839  189801.679 - 1.96e-258  189893.856 - 1.14e-254  190886.397 - 1.44e-239
JTTDCMut+R6      -94711.830  189845.659 - 5.52e-268  189935.936 - 8.33e-264  190920.193 - 6.61e-247
JTTDCMut+R7      -94710.914  189847.828 - 1.87e-268  189940.006 - 1.09e-264  190932.546 - 1.37e-249
cpREV+R6         -94737.695  189897.390 - 3.22e-279  189987.667 - 4.87e-275  190971.923 - 3.86e-258
cpREV+R7         -94735.357  189896.714 - 4.52e-279  189988.892 - 2.64e-275  190981.432 - 3.33e-260
Q.mammal+F+R6    -94896.690  190253.380 -        0  190362.701 -        0  191424.672 -        0
rtREV+F+R6       -94901.418  190262.836 -        0  190372.157 -        0  191434.128 -        0
Q.mammal+F+R7    -94894.486  190252.973 -        0  190364.428 -        0  191434.450 -        0
rtREV+F+R7       -94901.118  190266.236 -        0  190377.692 -        0  191447.713 -        0
mtMet+F+R6       -94916.063  190292.126 -        0  190401.447 -        0  191463.418 -        0
mtMet+F+R7       -94909.559  190283.119 -        0  190394.574 -        0  191464.596 -        0
PMB+R6           -95078.810  190579.620 -        0  190669.896 -        0  191654.153 -        0
PMB+R7           -95080.868  190587.736 -        0  190679.914 -        0  191672.454 -        0
LG+I+I+R2        -95114.013  190636.025 -        0  190719.833 -        0  191674.910 -        0
Blosum62+R6      -95115.660  190653.320 -        0  190743.596 -        0  191727.853 -        0
Blosum62+R7      -95119.134  190664.268 -        0  190756.445 -        0  191748.986 -        0
mtZOA+F+R7       -95066.180  190596.361 -        0  190707.816 -        0  191777.838 -        0
mtZOA+F+R6       -95075.237  190610.473 -        0  190719.794 -        0  191781.765 -        0
PMB+F+R6         -95082.902  190625.803 -        0  190735.124 -        0  191797.095 -        0
Dayhoff+F+R6     -95090.003  190640.006 -        0  190749.327 -        0  191811.298 -        0
DCMut+F+R6       -95092.602  190645.204 -        0  190754.525 -        0  191816.496 -        0
PMB+F+R7         -95085.771  190635.542 -        0  190746.998 -        0  191817.019 -        0
Dayhoff+F+R7     -95089.790  190643.580 -        0  190755.036 -        0  191825.058 -        0
DCMut+F+R7       -95092.244  190648.488 -        0  190759.944 -        0  191829.965 -        0
Blosum62+F+R6    -95110.527  190681.055 -        0  190790.376 -        0  191852.347 -        0
Blosum62+F+R7    -95114.093  190692.187 -        0  190803.643 -        0  191873.664 -        0
Q.mammal+R6      -95350.239  191122.478 -        0  191212.755 -        0  192197.011 -        0
Q.mammal+R7      -95344.779  191115.558 -        0  191207.736 -        0  192200.276 -        0
LG+R2            -95485.232  191376.464 -        0  191459.371 -        0  192410.256 -        0
Q.bird+F+R6      -95428.451  191316.901 -        0  191426.222 -        0  192488.193 -        0
Q.bird+F+R7      -95423.261  191310.522 -        0  191421.977 -        0  192491.999 -        0
rtREV+R6         -95606.696  191635.391 -        0  191725.668 -        0  192709.924 -        0
rtREV+R7         -95605.217  191636.434 -        0  191728.611 -        0  192721.152 -        0
mtREV+F+R6       -95571.708  191603.417 -        0  191712.738 -        0  192774.709 -        0
mtREV+F+R7       -95572.718  191609.436 -        0  191720.892 -        0  192790.914 -        0
HIVb+F+R7        -95592.960  191649.920 -        0  191761.375 -        0  192831.397 -        0
HIVb+F+R6        -95601.985  191663.970 -        0  191773.291 -        0  192835.262 -        0
FLU+F+R6         -95608.819  191677.638 -        0  191786.959 -        0  192848.929 -        0
FLU+F+R7         -95604.661  191673.321 -        0  191784.777 -        0  192854.799 -        0
Q.bird+R7        -95809.249  192044.497 -        0  192136.675 -        0  193129.215 -        0
Q.bird+R6        -95817.111  192056.222 -        0  192146.499 -        0  193130.755 -        0
Dayhoff+R6       -96087.768  192597.536 -        0  192687.812 -        0  193672.069 -        0
DCMut+R6         -96090.089  192602.178 -        0  192692.455 -        0  193676.711 -        0
Dayhoff+R7       -96090.331  192606.662 -        0  192698.840 -        0  193691.380 -        0
DCMut+R7         -96092.654  192611.307 -        0  192703.485 -        0  193696.025 -        0
mtVer+F+R7       -96071.383  192606.766 -        0  192718.222 -        0  193788.243 -        0
mtVer+F+R6       -96084.076  192628.151 -        0  192737.472 -        0  193799.443 -        0
FLU+R7           -96276.005  192978.010 -        0  193070.188 -        0  194062.728 -        0
FLU+R6           -96283.415  192988.830 -        0  193079.107 -        0  194063.364 -        0
HIVb+R6          -96303.527  193029.054 -        0  193119.331 -        0  194103.587 -        0
HIVb+R7          -96297.001  193020.002 -        0  193112.180 -        0  194104.720 -        0
mtART+F+R6       -96386.991  193233.982 -        0  193343.303 -        0  194405.274 -        0
mtART+F+R7       -96384.441  193232.882 -        0  193344.338 -        0  194414.359 -        0
mtZOA+R6         -96468.472  193358.943 -        0  193449.220 -        0  194433.476 -        0
mtZOA+R7         -96465.041  193356.082 -        0  193448.260 -        0  194440.801 -        0
mtMet+R6         -97268.166  194958.331 -        0  195048.608 -        0  196032.864 -        0
mtMet+R7         -97268.193  194962.387 -        0  195054.565 -        0  196047.105 -        0
FLAVI+F+R6       -97276.940  195013.880 -        0  195123.201 -        0  196185.171 -        0
FLAVI+F+R7       -97270.504  195005.007 -        0  195116.463 -        0  196186.484 -        0
mtInv+R6         -97468.950  195359.899 -        0  195450.176 -        0  196434.432 -        0
mtInv+R7         -97469.702  195365.404 -        0  195457.582 -        0  196450.122 -        0
mtMAM+F+R6       -97586.790  195633.580 -        0  195742.901 -        0  196804.872 -        0
mtMAM+F+R7       -97584.605  195633.210 -        0  195744.666 -        0  196814.687 -        0
FLAVI+R6         -97838.608  196099.216 -        0  196189.493 -        0  197173.749 -        0
FLAVI+R7         -97832.336  196090.672 -        0  196182.850 -        0  197175.390 -        0
HIVw+F+R6        -98030.599  196521.199 -        0  196630.520 -        0  197692.490 -        0
HIVw+F+R7        -98024.204  196512.408 -        0  196623.864 -        0  197693.885 -        0
mtREV+R6         -98314.668  197051.336 -        0  197141.613 -        0  198125.869 -        0
mtREV+R7         -98313.356  197052.713 -        0  197144.891 -        0  198137.431 -        0
mtART+R7         -98559.314  197544.628 -        0  197636.806 -        0  198629.346 -        0
mtART+R6         -98570.029  197562.057 -        0  197652.334 -        0  198636.590 -        0
mtVer+R6         -98708.141  197838.283 -        0  197928.559 -        0  198912.816 -        0
mtVer+R7         -98702.332  197830.664 -        0  197922.842 -        0  198915.382 -        0
LG+I             -98824.008  198052.015 -        0  198134.027 -        0  199080.715 -        0
LG              -100066.803  200535.605 -        0  200616.728 -        0  201559.212 -        0
HIVw+R7         -100028.023  200482.045 -        0  200574.223 -        0  201566.764 -        0
HIVw+R6         -100035.131  200492.262 -        0  200582.539 -        0  201566.795 -        0
mtMAM+R7        -100298.789  201023.579 -        0  201115.757 -        0  202108.297 -        0
mtMAM+R6        -100316.454  201054.908 -        0  201145.185 -        0  202129.441 -        0

AIC, w-AIC   : Akaike information criterion scores and weights.
AICc, w-AICc : Corrected AIC scores and weights.
BIC, w-BIC   : Bayesian information criterion scores and weights.

Plus signs denote the 95% confidence sets.
Minus signs denote significant exclusion.

SUBSTITUTION PROCESS
--------------------

Model of substitution: LG+F+R6

State frequencies: (empirical counts from alignment)

  pi(A) = 0.0622
  pi(R) = 0.0418
  pi(N) = 0.0327
  pi(D) = 0.0420
  pi(C) = 0.0260
  pi(Q) = 0.0333
  pi(E) = 0.0508
  pi(G) = 0.0516
  pi(H) = 0.0219
  pi(I) = 0.0737
  pi(L) = 0.1240
  pi(K) = 0.0585
  pi(M) = 0.0298
  pi(F) = 0.0572
  pi(P) = 0.0342
  pi(S) = 0.0657
  pi(T) = 0.0604
  pi(W) = 0.0232
  pi(Y) = 0.0352
  pi(V) = 0.0759

Model of rate heterogeneity: FreeRate with 6 categories
Site proportion and rates:  (0.1142,0.0279) (0.1596,0.1867) (0.2119,0.4956) (0.2408,1.0436) (0.1673,1.8154) (0.1061,2.8935)

 Category  Relative_rate  Proportion
  1         0.0279         0.1142
  2         0.1867         0.1596
  3         0.4956         0.2119
  4         1.0436         0.2408
  5         1.8154         0.1673
  6         2.8935         0.1061

MAXIMUM LIKELIHOOD TREE
-----------------------

Log-likelihood of the tree: -94072.5577 (s.e. 1503.1543)
Unconstrained log-likelihood (without tree): -8487.8213
Number of free parameters (#branches + #model parameters): 230
Akaike information criterion (AIC) score: 188605.1154
Corrected Akaike information criterion (AICc) score: 188714.4364
Bayesian information criterion (BIC) score: 189776.4074

Total tree length (sum of branch lengths): 32.7511
Sum of internal branch lengths: 16.9695 (51.8136% of tree length)

WARNING: 3 near-zero internal branches (<0.0008) should be treated with caution
         Such branches are denoted by '**' in the figure below

NOTE: Tree is UNROOTED although outgroup taxon 'XP_004207525.3_uncharacterized_protein_LOC100212386_Hydra_vulgaris' is drawn at root
Numbers in parentheses are  ultrafast bootstrap support (%)

+---XP_004207525.3_uncharacterized_protein_LOC100212386_Hydra_vulgaris
|
|              +------XP_047126959.1_uncharacterized_protein_LOC100206524_Hydra_vulgaris
|        +-----| (100)
|        |     +---XP_057290350.1_uncharacterized_protein_LOC130613049_Hydractinia_symbiolongicarpus
+--------| (100)
|        |                     +--XP_020615433.1_uncharacterized_protein_LOC110053534_Orbicella_faveolata
|        |                  +--| (100)
|        |                  |  |     +--XP_058963459.1_uncharacterized_protein_LOC131790290_Pocillopora_verrucosa
|        |                  |  |  +--| (100)
|        |                  |  |  |  |  +--XP_027035960.1_uncharacterized_protein_LOC113664546_Pocillopora_damicornis
|        |                  |  |  |  +--| (100)
|        |                  |  |  |     +--CAH3103657.1_unnamed_protein_product_Pocillopora_meandrina
|        |                  |  +--| (100)
|        |                  |     +--XP_022806797.1_uncharacterized_protein_LOC111343868_isoform_X1_Stylophora_pistillata
|        |               +--| (74)
|        |               |  +--CAH3014056.1_unnamed_protein_product_Porites_evermanni
|        |            +--| (100)
|        |            |  |  +--XP_029188601.2_uncharacterized_protein_LOC114955850_Acropora_millepora
|        |            |  +--| (100)
|        |            |     +--XP_015768438.1_PREDICTED
|        |         +--| (100)
|        |         |  |        +--XP_020899147.1_uncharacterized_protein_LOC110237868_isoform_X1_Exaiptasia_diaphana
|        |         |  |     +--| (100)
|        |         |  |     |  |     +**XP_020901183.2_uncharacterized_protein_LOC110239779_Exaiptasia_diaphana
|        |         |  |     |  |  +--| (100)
|        |         |  |     |  |  |  +--KXJ13807.1_Chitin_synthase_6_Exaiptasia_diaphana
|        |         |  |     |  +--| (100)
|        |         |  |     |     +--XP_028515089.1_uncharacterized_protein_LOC110239996_Exaiptasia_diaphana
|        |         |  |  +--| (98)
|        |         |  |  |  +--XP_031565735.1_uncharacterized_protein_LOC116300905_Actinia_tenebrosa
|        |         |  +--| (100)
|        |         |     +----XP_032230762.2_uncharacterized_protein_LOC5506512_Nematostella_vectensis
|        |      +--| (95)
|        |      |  |                       +**XP_058963450.1_uncharacterized_protein_LOC131790282_isoform_X1_Pocillopora_verrucosa
|        |      |  |                    +--| (100)
|        |      |  |                    |  +--XP_058963451.1_uncharacterized_protein_LOC131790282_isoform_X2_Pocillopora_verrucosa
|        |      |  |                 +--| (100)
|        |      |  |                 |  +--XP_027035957.1_LOW_QUALITY_PROTEIN
|        |      |  |              +--| (100)
|        |      |  |              |  +--CAH3103623.1_unnamed_protein_product_Pocillopora_meandrina
|        |      |  |           +--| (99)
|        |      |  |           |  |                   +--XP_058957569.1_chitin_synthase_chs-2-like_Pocillopora_verrucosa
|        |      |  |           |  |                +--| (100)
|        |      |  |           |  |                |  +--CAH3103501.1_unnamed_protein_product_Pocillopora_meandrina
|        |      |  |           |  |             +--| (100)
|        |      |  |           |  |             |  +--XP_027053604.1_uncharacterized_protein_LOC113680763_Pocillopora_damicornis
|        |      |  |           |  |          +--| (100)
|        |      |  |           |  |          |  +--XP_058957557.1_uncharacterized_protein_LOC131784754_Pocillopora_verrucosa
|        |      |  |           |  +----------| (100)
|        |      |  |           |             |  +**XP_022802803.1_uncharacterized_protein_LOC111340249_isoform_X1_Stylophora_pistillata
|        |      |  |           |             +--| (100)
|        |      |  |           |                |  +**XP_022802804.1_uncharacterized_protein_LOC111340249_isoform_X2_Stylophora_pistillata
|        |      |  |           |                +--| (100)
|        |      |  |           |                   +--PFX17869.1_Chitin_synthase_1_Stylophora_pistillata
|        |      |  |        +--| (98)
|        |      |  |        |  +---XP_020627431.1_uncharacterized_protein_LOC110064684_Orbicella_faveolata
|        |      |  |    +---| (100)
|        |      |  |    |   |        +--CAH3014069.1_unnamed_protein_product_Porites_evermanni
|        |      |  |    |   |     +--| (100)
|        |      |  |    |   |     |  +--CAH3142144.1_unnamed_protein_product_Porites_lobata
|        |      |  |    |   |  +--| (100)
|        |      |  |    |   |  |  |  +--CAH3014068.1_unnamed_protein_product_Porites_evermanni
|        |      |  |    |   |  |  +--| (100)
|        |      |  |    |   |  |     +--CAH3142141.1_unnamed_protein_product_Porites_lobata
|        |      |  |    |   +--| (100)
|        |      |  |    |      |     +--XP_029198792.2_uncharacterized_protein_LOC114963732_Acropora_millepora
|        |      |  |    |      |  +--| (98)
|        |      |  |    |      |  |  |     +--XP_015758952.1_PREDICTED
|        |      |  |    |      |  |  |  +--| (100)
|        |      |  |    |      |  |  |  |  +**XP_015758951.1_PREDICTED
|        |      |  |    |      |  |  +--| (98)
|        |      |  |    |      |  |     +--XP_044166096.1_chitin_synthase_chs-2-like_Acropora_millepora
|        |      |  |    |      +--| (100)
|        |      |  |    |         +--KAK2557919.1_Chitin_synthase_chs-2_Acropora_cervicornis
|        |      |  +----| (100)
|        |      |       |            +**XP_031575133.1_uncharacterized_protein_LOC116308782_isoform_X1_Actinia_tenebrosa
|        |      |       |        +---| (100)
|        |      |       |        |   +**XP_031575148.1_uncharacterized_protein_LOC116308782_isoform_X2_Actinia_tenebrosa
|        |      |       |     +--| (100)
|        |      |       |     |  +------XP_020898978.1_LOW_QUALITY_PROTEIN
|        |      |       |  +--| (100)
|        |      |       |  |  +----XP_032242861.1_uncharacterized_protein_LOC5517022_Nematostella_vectensis
|        |      |       +--| (100)
|        |      |          +------XP_032238680.2_uncharacterized_protein_LOC5513224_Nematostella_vectensis
|        |   +--| (51)
|        |   |  |               +----XP_013407366.1_uncharacterized_protein_LOC106171524_Lingula_anatina
|        |   |  |        +------| (100)
|        |   |  |        |      +------XP_023931466.1_uncharacterized_protein_LOC106150672_Lingula_anatina
|        |   |  |     +--| (95)
|        |   |  |     |  +----------AHX26710.1_chitin_synthase_Sabellaria_alveolata
|        |   |  |  +--| (100)
|        |   |  |  |  |                      +**XP_046329406.2_uncharacterized_protein_LOC124113182_isoform_X3_Haliotis_rufescens
|        |   |  |  |  |                   +--| (100)
|        |   |  |  |  |                   |  +**XP_046329399.2_uncharacterized_protein_LOC124113182_isoform_X1_Haliotis_rufescens
|        |   |  |  |  |               +---| (100)
|        |   |  |  |  |               |   |     +--XP_046547949.1_uncharacterized_protein_LOC124257847_Haliotis_rubra
|        |   |  |  |  |               |   +-----| (100)
|        |   |  |  |  |               |         +--XP_046547946.1_uncharacterized_protein_LOC124257845_Haliotis_rubra
|        |   |  |  |  |            +--| (83)
|        |   |  |  |  |            |  +-------XP_041356161.1_uncharacterized_protein_LOC121373551_Gigantopelta_aegis
|        |   |  |  |  |         +--| (95)
|        |   |  |  |  |         |  |         +--KAK6184985.1_hypothetical_protein_SNE40_007319_Patella_caerulea
|        |   |  |  |  |         |  +---------| (100)
|        |   |  |  |  |         |            +--XP_050397200.1_uncharacterized_protein_LOC126815549_Patella_vulgata
|        |   |  |  |  |      +--| (100)
|        |   |  |  |  |      |  |                +**XP_055863772.1_uncharacterized_protein_LOC106072126_isoform_X2_Biomphalaria_glabrata
|        |   |  |  |  |      |  |             +--| (99)
|        |   |  |  |  |      |  |             |  |  +**XP_055863770.1_uncharacterized_protein_LOC106072126_isoform_X1_Biomphalaria_glabrata
|        |   |  |  |  |      |  |             |  +**| (75)
|        |   |  |  |  |      |  |             |     +**XP_055863773.1_uncharacterized_protein_LOC106072126_isoform_X3_Biomphalaria_glabrata
|        |   |  |  |  |      |  |     +-------| (100)
|        |   |  |  |  |      |  |     |       +--KAK0063682.1_CHS1
|        |   |  |  |  |      |  +-----| (100)
|        |   |  |  |  |      |        |     +--GFO42295.1_chitin_synthase_Plakobranchus_ocellatus
|        |   |  |  |  |      |        +-----| (100)
|        |   |  |  |  |      |              +---KAK3800229.1_hypothetical_protein_RRG08_017205_Elysia_crispata
|        |   |  |  |  |   +--| (100)
|        |   |  |  |  |   |  |                    +**XP_052083986.1_uncharacterized_protein_LOC127721292_isoform_X1_Mytilus_californianus
|        |   |  |  |  |   |  |                 +--| (50)
|        |   |  |  |  |   |  |                 |  |        +--CAG2241376.1_CHS1_Mytilus_edulis
|        |   |  |  |  |   |  |                 |  |     +--| (100)
|        |   |  |  |  |   |  |                 |  |     |  +--XP_063437912.1_uncharacterized_protein_LOC134718963_Mytilus_trossulus
|        |   |  |  |  |   |  |                 |  |  +--| (86)
|        |   |  |  |  |   |  |                 |  |  |  |  +**CAC5426141.1_CHS1_Mytilus_coruscus
|        |   |  |  |  |   |  |                 |  |  |  +--| (100)
|        |   |  |  |  |   |  |                 |  |  |     +**CAC5426140.1_CHS1_Mytilus_coruscus
|        |   |  |  |  |   |  |                 |  +**| (29)
|        |   |  |  |  |   |  |                 |     +--XP_052083987.1_uncharacterized_protein_LOC127721292_isoform_X2_Mytilus_californianus
|        |   |  |  |  |   |  |     +-----------| (100)
|        |   |  |  |  |   |  |     |           +**XP_052083988.1_uncharacterized_protein_LOC127721292_isoform_X3_Mytilus_californianus
|        |   |  |  |  |   |  |  +--| (83)
|        |   |  |  |  |   |  |  |  |        +--XP_034320183.1_uncharacterized_protein_LOC105345033_isoform_X2_Crassostrea_gigas
|        |   |  |  |  |   |  |  |  +--------| (100)
|        |   |  |  |  |   |  |  |           +--XP_061190571.1_uncharacterized_protein_LOC133198502_Saccostrea_echinata
|        |   |  |  |  |   |  +--| (99)
|        |   |  |  |  |   |     |           +--XP_060074634.1_chitin_synthase_chs-1-like_Ylistrum_balloti
|        |   |  |  |  |   |     +-----------| (100)
|        |   |  |  |  |   |                 +--XP_033747575.1_uncharacterized_protein_LOC117332686_Pecten_maximus
|        |   |  |  |  +---| (100)
|        |   |  |  |      |        +--XP_045184959.2_uncharacterized_protein_LOC123542969_isoform_X1_Mercenaria_mercenaria
|        |   |  |  |      |     +--| (100)
|        |   |  |  |      |     |  +--XP_060594517.1_uncharacterized_protein_LOC132748872_Ruditapes_philippinarum
|        |   |  |  |      |  +--| (100)
|        |   |  |  |      |  |  |     +--XP_052786371.1_uncharacterized_protein_LOC128221808_Mya_arenaria
|        |   |  |  |      |  |  |  +--| (100)
|        |   |  |  |      |  |  |  |  |  +--XP_052786209.1_LOW_QUALITY_PROTEIN
|        |   |  |  |      |  |  |  |  +--| (94)
|        |   |  |  |      |  |  |  |     |     +--XP_052786290.1_uncharacterized_protein_LOC128221729_Mya_arenaria
|        |   |  |  |      |  |  |  |     |  +--| (100)
|        |   |  |  |      |  |  |  |     |  |  +--XP_052786292.1_chitin_synthase_chs-1-like_Mya_arenaria
|        |   |  |  |      |  |  |  |     +--| (100)
|        |   |  |  |      |  |  |  |        +--XP_052786307.1_uncharacterized_protein_LOC128221745_Mya_arenaria
|        |   |  |  |      |  |  +--| (100)
|        |   |  |  |      |  |     |             +**XP_052265047.1_uncharacterized_protein_LOC127867732_isoform_X3_Dreissena_polymorpha
|        |   |  |  |      |  |     |          +**| (54)
|        |   |  |  |      |  |     |          |  +**XP_052265043.1_uncharacterized_protein_LOC127867732_isoform_X1_Dreissena_polymorpha
|        |   |  |  |      |  |     |       +--| (100)
|        |   |  |  |      |  |     |       |  +**XP_052265046.1_uncharacterized_protein_LOC127867732_isoform_X2_Dreissena_polymorpha
|        |   |  |  |      |  |     |    +--| (100)
|        |   |  |  |      |  |     |    |  |  +--XP_052242756.1_uncharacterized_protein_LOC127852809_isoform_X2_Dreissena_polymorpha
|        |   |  |  |      |  |     |    |  +--| (100)
|        |   |  |  |      |  |     |    |     |     +**XP_052242755.1_uncharacterized_protein_LOC127852809_isoform_X1_Dreissena_polymorpha
|        |   |  |  |      |  |     |    |     |  +--| (100)
|        |   |  |  |      |  |     |    |     |  |  |  +**XP_052242758.1_chitin_synthase_chs-2-like_isoform_X3_Dreissena_polymorpha
|        |   |  |  |      |  |     |    |     |  |  +--| (100)
|        |   |  |  |      |  |     |    |     |  |     +--XP_052242761.1_chitin_synthase_chs-2-like_isoform_X6_Dreissena_polymorpha
|        |   |  |  |      |  |     |    |     +--| (100)
|        |   |  |  |      |  |     |    |        +**KAH3730572.1_hypothetical_protein_DPMN_056562_Dreissena_polymorpha
|        |   |  |  |      |  |     +----| (100)
|        |   |  |  |      |  |          +--XP_052265048.1_LOW_QUALITY_PROTEIN
|        |   |  |  |      +--| (100)
|        |   |  |  |         +------------XP_053386950.1_uncharacterized_protein_LOC123542823_Mercenaria_mercenaria
|        |   |  +--| (100)
|        |   |     |                    +--XP_062510806.1_uncharacterized_protein_LOC134186768_Corticium_candelabrum
|        |   |     |                 +--| (42)
|        |   |     |                 |  +--XP_062523680.1_uncharacterized_protein_LOC134198326_Corticium_candelabrum
|        |   |     |        +--------| (100)
|        |   |     |        |        +--XP_062523865.1_chitin_synthase_chs-2-like_isoform_X2_Corticium_candelabrum
|        |   |     |     +--| (85)
|        |   |     |     |  +------------------------------XP_062516171.1_chitin_synthase_chs-2-like_Corticium_candelabrum
|        |   |     |  +--| (47)
|        |   |     |  |  |  +-----------------CAI8032193.1_Chitin_synthase_chs-2_Geodia_barretti
|        |   |     |  |  +--| (69)
|        |   |     |  |     +-----------------------KAI6645780.1_Chitin_synthase_6_Oopsacas_minuta
|        |   |     +--| (98)
|        |   |        |              +------------CAI8032192.1_Chitin_synthase_Geodia_barretti
|        |   |        |  +-----------| (100)
|        |   |        |  |           +-----------AGR33772.1_chitin_synthase_4
|        |   |        +--| (82)
|        |   |           |             +---AHX26712.1_chitin_synthase_Sycon_ciliatum
|        |   |           +-------------| (100)
|        |   |                         +----AHX26702.1_chitin_synthase_Leucosolenia_complicata
|        +---| (100)
|            |            +**XP_046857124.1_uncharacterized_protein_LOC124450504_isoform_X1_Xenia_sp._Carnegie-2017
|            |       +----| (100)
|            |       |    +**XP_046857125.1_uncharacterized_protein_LOC124450504_isoform_X2_Xenia_sp._Carnegie-2017
|            +-------| (100)
|                    |   +**XP_028399423.1_uncharacterized_protein_LOC114522855_isoform_X1_Dendronephthya_gigantea
|                    +---| (100)
|                        +--XP_028399424.1_uncharacterized_protein_LOC114522855_isoform_X2_Dendronephthya_gigantea
|
+--XP_057290629.1_uncharacterized_protein_LOC130613296_Hydractinia_symbiolongicarpus

Tree in newick format:

(XP_004207525.3_uncharacterized_protein_LOC100212386_Hydra_vulgaris:0.2248857946,((XP_047126959.1_uncharacterized_protein_LOC100206524_Hydra_vulgaris:0.3971427784,XP_057290350.1_uncharacterized_protein_LOC130613049_Hydractinia_symbiolongicarpus:0.2409204664)100:0.3611867707,(((((((XP_020615433.1_uncharacterized_protein_LOC110053534_Orbicella_faveolata:0.1117697294,((XP_058963459.1_uncharacterized_protein_LOC131790290_Pocillopora_verrucosa:0.0040331456,(XP_027035960.1_uncharacterized_protein_LOC113664546_Pocillopora_damicornis:0.0043365760,CAH3103657.1_unnamed_protein_product_Pocillopora_meandrina:0.0043916009)100:0.0021049326)100:0.0709912476,XP_022806797.1_uncharacterized_protein_LOC111343868_isoform_X1_Stylophora_pistillata:0.0518791888)100:0.1710549841)100:0.0739734522,CAH3014056.1_unnamed_protein_product_Porites_evermanni:0.2155674041)74:0.0305370667,(XP_029188601.2_uncharacterized_protein_LOC114955850_Acropora_millepora:0.0042649641,XP_015768438.1_PREDICTED:0.0097844525)100:0.2215445946)100:0.1694055374,(((XP_020899147.1_uncharacterized_protein_LOC110237868_isoform_X1_Exaiptasia_diaphana:0.1184101683,((XP_020901183.2_uncharacterized_protein_LOC110239779_Exaiptasia_diaphana:0.0000012398,KXJ13807.1_Chitin_synthase_6_Exaiptasia_diaphana:0.0121299875)100:0.0751854406,XP_028515089.1_uncharacterized_protein_LOC110239996_Exaiptasia_diaphana:0.2082557927)100:0.1459819618)100:0.1574005684,XP_031565735.1_uncharacterized_protein_LOC116300905_Actinia_tenebrosa:0.2104173190)98:0.0553966611,XP_032230762.2_uncharacterized_protein_LOC5506512_Nematostella_vectensis:0.3317241343)100:0.1534718745)100:0.1683111493,(((((((XP_058963450.1_uncharacterized_protein_LOC131790282_isoform_X1_Pocillopora_verrucosa:0.0000012398,XP_058963451.1_uncharacterized_protein_LOC131790282_isoform_X2_Pocillopora_verrucosa:0.0193925696)100:0.0028352048,XP_027035957.1_LOW_QUALITY_PROTEIN:0.0216821797)100:0.0053476185,CAH3103623.1_unnamed_protein_product_Pocillopora_meandrina:0.0090592964)100:0.1754212334,((((XP_058957569.1_chitin_synthase_chs-2-like_Pocillopora_verrucosa:0.0042924214,CAH3103501.1_unnamed_protein_product_Pocillopora_meandrina:0.0092088290)100:0.0587237346,XP_027053604.1_uncharacterized_protein_LOC113680763_Pocillopora_damicornis:0.0085119762)100:0.0546014450,XP_058957557.1_uncharacterized_protein_LOC131784754_Pocillopora_verrucosa:0.0691792875)100:0.0829945692,(XP_022802803.1_uncharacterized_protein_LOC111340249_isoform_X1_Stylophora_pistillata:0.0000029072,(XP_022802804.1_uncharacterized_protein_LOC111340249_isoform_X2_Stylophora_pistillata:0.0000032392,PFX17869.1_Chitin_synthase_1_Stylophora_pistillata:0.0097970854)100:0.0196077572)100:0.1543532565)100:0.6449958523)99:0.0504449465,XP_020627431.1_uncharacterized_protein_LOC110064684_Orbicella_faveolata:0.2626149889)98:0.0362540177,(((CAH3014069.1_unnamed_protein_product_Porites_evermanni:0.0122025869,CAH3142144.1_unnamed_protein_product_Porites_lobata:0.0112486653)100:0.2233755183,(CAH3014068.1_unnamed_protein_product_Porites_evermanni:0.0136158766,CAH3142141.1_unnamed_protein_product_Porites_lobata:0.0145654547)100:0.1779439065)100:0.1204260215,((XP_029198792.2_uncharacterized_protein_LOC114963732_Acropora_millepora:0.0088527849,((XP_015758952.1_PREDICTED:0.0114177053,XP_015758951.1_PREDICTED:0.0000012398)100:0.0129832291,XP_044166096.1_chitin_synthase_chs-2-like_Acropora_millepora:0.0109944239)98:0.0010083639)98:0.0184803502,KAK2557919.1_Chitin_synthase_chs-2_Acropora_cervicornis:0.0159600154)100:0.1853710698)100:0.0522271466)100:0.2671704827,((((XP_031575133.1_uncharacterized_protein_LOC116308782_isoform_X1_Actinia_tenebrosa:0.0000012398,XP_031575148.1_uncharacterized_protein_LOC116308782_isoform_X2_Actinia_tenebrosa:0.0000012398)100:0.2531626349,XP_020898978.1_LOW_QUALITY_PROTEIN:0.4085039887)100:0.1986526962,XP_032242861.1_uncharacterized_protein_LOC5517022_Nematostella_vectensis:0.3301042169)100:0.1009390032,XP_032238680.2_uncharacterized_protein_LOC5513224_Nematostella_vectensis:0.4181119271)100:0.1167615608)100:0.3089154973)95:0.0829027825,((((XP_013407366.1_uncharacterized_protein_LOC106171524_Lingula_anatina:0.3197187747,XP_023931466.1_uncharacterized_protein_LOC106150672_Lingula_anatina:0.4370521356)100:0.4272009077,AHX26710.1_chitin_synthase_Sabellaria_alveolata:0.6369745250)95:0.0708421341,(((((((XP_046329406.2_uncharacterized_protein_LOC124113182_isoform_X3_Haliotis_rufescens:0.0000012398,XP_046329399.2_uncharacterized_protein_LOC124113182_isoform_X1_Haliotis_rufescens:0.0000012398)100:0.1733556207,(XP_046547949.1_uncharacterized_protein_LOC124257847_Haliotis_rubra:0.0437455979,XP_046547946.1_uncharacterized_protein_LOC124257845_Haliotis_rubra:0.0210442112)100:0.3422621897)100:0.2417888116,XP_041356161.1_uncharacterized_protein_LOC121373551_Gigantopelta_aegis:0.4809537306)83:0.0860740054,(KAK6184985.1_hypothetical_protein_SNE40_007319_Patella_caerulea:0.0219423595,XP_050397200.1_uncharacterized_protein_LOC126815549_Patella_vulgata:0.0430736256)100:0.6156035594)95:0.0646447138,(((XP_055863772.1_uncharacterized_protein_LOC106072126_isoform_X2_Biomphalaria_glabrata:0.0000012398,(XP_055863770.1_uncharacterized_protein_LOC106072126_isoform_X1_Biomphalaria_glabrata:0.0000012398,XP_055863773.1_uncharacterized_protein_LOC106072126_isoform_X3_Biomphalaria_glabrata:0.0000012398)75:0.0000012398)99:0.0116075184,KAK0063682.1_CHS1:0.0044935894)100:0.4589644957,(GFO42295.1_chitin_synthase_Plakobranchus_ocellatus:0.0921163612,KAK3800229.1_hypothetical_protein_RRG08_017205_Elysia_crispata:0.2385726758)100:0.3408893641)100:0.3391061537)100:0.1262398432,((((XP_052083986.1_uncharacterized_protein_LOC127721292_isoform_X1_Mytilus_californianus:0.0000012398,(((CAG2241376.1_CHS1_Mytilus_edulis:0.0087737050,XP_063437912.1_uncharacterized_protein_LOC134718963_Mytilus_trossulus:0.0059091494)100:0.0246029721,(CAC5426141.1_CHS1_Mytilus_coruscus:0.0000012398,CAC5426140.1_CHS1_Mytilus_coruscus:0.0000012398)100:0.0104909791)86:0.0050312394,XP_052083987.1_uncharacterized_protein_LOC127721292_isoform_X2_Mytilus_californianus:0.0096554687)29:0.0000012398)50:0.0009319555,XP_052083988.1_uncharacterized_protein_LOC127721292_isoform_X3_Mytilus_californianus:0.0000031973)100:0.6826807464,(XP_034320183.1_uncharacterized_protein_LOC105345033_isoform_X2_Crassostrea_gigas:0.1906539982,XP_061190571.1_uncharacterized_protein_LOC133198502_Saccostrea_echinata:0.1626141042)100:0.5475134492)83:0.0666828646,(XP_060074634.1_chitin_synthase_chs-1-like_Ylistrum_balloti:0.0378560510,XP_033747575.1_uncharacterized_protein_LOC117332686_Pecten_maximus:0.0539558643)100:0.7000820198)99:0.0979824618)100:0.0882847030,(((XP_045184959.2_uncharacterized_protein_LOC123542969_isoform_X1_Mercenaria_mercenaria:0.0687488019,XP_060594517.1_uncharacterized_protein_LOC132748872_Ruditapes_philippinarum:0.1441679526)100:0.1871654978,((XP_052786371.1_uncharacterized_protein_LOC128221808_Mya_arenaria:0.0487087258,(XP_052786209.1_LOW_QUALITY_PROTEIN:0.1029993733,((XP_052786290.1_uncharacterized_protein_LOC128221729_Mya_arenaria:0.0234946068,XP_052786292.1_chitin_synthase_chs-1-like_Mya_arenaria:0.0061997091)100:0.0111156660,XP_052786307.1_uncharacterized_protein_LOC128221745_Mya_arenaria:0.0073621126)100:0.0910039945)94:0.0186816712)100:0.1812174888,((((XP_052265047.1_uncharacterized_protein_LOC127867732_isoform_X3_Dreissena_polymorpha:0.0000012398,XP_052265043.1_uncharacterized_protein_LOC127867732_isoform_X1_Dreissena_polymorpha:0.0000012398)54:0.0000026800,XP_052265046.1_uncharacterized_protein_LOC127867732_isoform_X2_Dreissena_polymorpha:0.0000012398)100:0.0197164451,(XP_052242756.1_uncharacterized_protein_LOC127852809_isoform_X2_Dreissena_polymorpha:0.0298867163,((XP_052242755.1_uncharacterized_protein_LOC127852809_isoform_X1_Dreissena_polymorpha:0.0000030899,(XP_052242758.1_chitin_synthase_chs-2-like_isoform_X3_Dreissena_polymorpha:0.0000033650,XP_052242761.1_chitin_synthase_chs-2-like_isoform_X6_Dreissena_polymorpha:0.0010899275)100:0.0021842904)100:0.0008499775,KAH3730572.1_hypothetical_protein_DPMN_056562_Dreissena_polymorpha:0.0008299492)100:0.0114714586)100:0.0163469285)100:0.0887707901,XP_052265048.1_LOW_QUALITY_PROTEIN:0.2199936799)100:0.2946134398)100:0.1784493020)100:0.1258065914,XP_053386950.1_uncharacterized_protein_LOC123542823_Mercenaria_mercenaria:0.7797699344)100:0.2154193913)100:0.2357029195)100:0.1704428020,(((((XP_062510806.1_uncharacterized_protein_LOC134186768_Corticium_candelabrum:0.2073370590,XP_062523680.1_uncharacterized_protein_LOC134198326_Corticium_candelabrum:0.2238014494)42:0.0423684187,XP_062523865.1_chitin_synthase_chs-2-like_isoform_X2_Corticium_candelabrum:0.2114022820)100:0.5580393773,XP_062516171.1_chitin_synthase_chs-2-like_Corticium_candelabrum:1.7390652811)85:0.2175945680,(CAI8032193.1_Chitin_synthase_chs-2_Geodia_barretti:1.0519440458,KAI6645780.1_Chitin_synthase_6_Oopsacas_minuta:1.3914103506)69:0.1871574045)47:0.1333735667,((CAI8032192.1_Chitin_synthase_Geodia_barretti:0.7478025490,AGR33772.1_chitin_synthase_4:0.6826130665)100:0.6795782440,(AHX26712.1_chitin_synthase_Sycon_ciliatum:0.2372073539,AHX26702.1_chitin_synthase_Leucosolenia_complicata:0.2917750317)100:0.8024381240)82:0.1903757984)98:0.1920680692)100:0.2075053587)51:0.0565529693,((XP_046857124.1_uncharacterized_protein_LOC124450504_isoform_X1_Xenia_sp._Carnegie-2017:0.0000012398,XP_046857125.1_uncharacterized_protein_LOC124450504_isoform_X2_Xenia_sp._Carnegie-2017:0.0000012398)100:0.2980410847,(XP_028399423.1_uncharacterized_protein_LOC114522855_isoform_X1_Dendronephthya_gigantea:0.0008252431,XP_028399424.1_uncharacterized_protein_LOC114522855_isoform_X2_Dendronephthya_gigantea:0.0257507520)100:0.2578577148)100:0.4653668368)100:0.2554745623)100:0.5578607959,XP_057290629.1_uncharacterized_protein_LOC130613296_Hydractinia_symbiolongicarpus:0.1426490814);

CONSENSUS TREE
--------------

Consensus tree is constructed from 1000 bootstrap trees
Log-likelihood of consensus tree: -94072.681631
Robinson-Foulds distance between ML tree and consensus tree: 4

Branches with support >0.000000% are kept (extended consensus)
Branch lengths are optimized by maximum likelihood on original alignment
Numbers in parentheses are bootstrap supports (%)

+--XP_004207525.3_uncharacterized_protein_LOC100212386_Hydra_vulgaris
|
|              +------XP_047126959.1_uncharacterized_protein_LOC100206524_Hydra_vulgaris
|        +-----| (100)
|        |     +---XP_057290350.1_uncharacterized_protein_LOC130613049_Hydractinia_symbiolongicarpus
+--------| (100)
|        |                     +--XP_020615433.1_uncharacterized_protein_LOC110053534_Orbicella_faveolata
|        |                  +--| (100)
|        |                  |  |     +--XP_058963459.1_uncharacterized_protein_LOC131790290_Pocillopora_verrucosa
|        |                  |  |  +--| (100)
|        |                  |  |  |  |  +--XP_027035960.1_uncharacterized_protein_LOC113664546_Pocillopora_damicornis
|        |                  |  |  |  +--| (100)
|        |                  |  |  |     +--CAH3103657.1_unnamed_protein_product_Pocillopora_meandrina
|        |                  |  +--| (100)
|        |                  |     +--XP_022806797.1_uncharacterized_protein_LOC111343868_isoform_X1_Stylophora_pistillata
|        |               +--| (74)
|        |               |  +--CAH3014056.1_unnamed_protein_product_Porites_evermanni
|        |            +--| (100)
|        |            |  |  +--XP_029188601.2_uncharacterized_protein_LOC114955850_Acropora_millepora
|        |            |  +--| (100)
|        |            |     +--XP_015768438.1_PREDICTED
|        |         +--| (100)
|        |         |  |        +--XP_020899147.1_uncharacterized_protein_LOC110237868_isoform_X1_Exaiptasia_diaphana
|        |         |  |     +--| (100)
|        |         |  |     |  |     +--XP_020901183.2_uncharacterized_protein_LOC110239779_Exaiptasia_diaphana
|        |         |  |     |  |  +--| (100)
|        |         |  |     |  |  |  +--KXJ13807.1_Chitin_synthase_6_Exaiptasia_diaphana
|        |         |  |     |  +--| (100)
|        |         |  |     |     +--XP_028515089.1_uncharacterized_protein_LOC110239996_Exaiptasia_diaphana
|        |         |  |  +--| (98)
|        |         |  |  |  +--XP_031565735.1_uncharacterized_protein_LOC116300905_Actinia_tenebrosa
|        |         |  +--| (100)
|        |         |     +----XP_032230762.2_uncharacterized_protein_LOC5506512_Nematostella_vectensis
|        |      +--| (95)
|        |      |  |                       +--XP_058963450.1_uncharacterized_protein_LOC131790282_isoform_X1_Pocillopora_verrucosa
|        |      |  |                    +--| (100)
|        |      |  |                    |  +--XP_058963451.1_uncharacterized_protein_LOC131790282_isoform_X2_Pocillopora_verrucosa
|        |      |  |                 +--| (100)
|        |      |  |                 |  +--XP_027035957.1_LOW_QUALITY_PROTEIN
|        |      |  |              +--| (100)
|        |      |  |              |  +--CAH3103623.1_unnamed_protein_product_Pocillopora_meandrina
|        |      |  |           +--| (99)
|        |      |  |           |  |                   +--XP_058957569.1_chitin_synthase_chs-2-like_Pocillopora_verrucosa
|        |      |  |           |  |                +--| (100)
|        |      |  |           |  |                |  +--CAH3103501.1_unnamed_protein_product_Pocillopora_meandrina
|        |      |  |           |  |             +--| (100)
|        |      |  |           |  |             |  +--XP_027053604.1_uncharacterized_protein_LOC113680763_Pocillopora_damicornis
|        |      |  |           |  |          +--| (100)
|        |      |  |           |  |          |  +--XP_058957557.1_uncharacterized_protein_LOC131784754_Pocillopora_verrucosa
|        |      |  |           |  +----------| (100)
|        |      |  |           |             |  +--XP_022802803.1_uncharacterized_protein_LOC111340249_isoform_X1_Stylophora_pistillata
|        |      |  |           |             +--| (100)
|        |      |  |           |                |  +--XP_022802804.1_uncharacterized_protein_LOC111340249_isoform_X2_Stylophora_pistillata
|        |      |  |           |                +--| (100)
|        |      |  |           |                   +--PFX17869.1_Chitin_synthase_1_Stylophora_pistillata
|        |      |  |        +--| (98)
|        |      |  |        |  +---XP_020627431.1_uncharacterized_protein_LOC110064684_Orbicella_faveolata
|        |      |  |    +---| (100)
|        |      |  |    |   |        +--CAH3014069.1_unnamed_protein_product_Porites_evermanni
|        |      |  |    |   |     +--| (100)
|        |      |  |    |   |     |  +--CAH3142144.1_unnamed_protein_product_Porites_lobata
|        |      |  |    |   |  +--| (100)
|        |      |  |    |   |  |  |  +--CAH3014068.1_unnamed_protein_product_Porites_evermanni
|        |      |  |    |   |  |  +--| (100)
|        |      |  |    |   |  |     +--CAH3142141.1_unnamed_protein_product_Porites_lobata
|        |      |  |    |   +--| (100)
|        |      |  |    |      |     +--XP_029198792.2_uncharacterized_protein_LOC114963732_Acropora_millepora
|        |      |  |    |      |  +--| (98)
|        |      |  |    |      |  |  |     +--XP_015758952.1_PREDICTED
|        |      |  |    |      |  |  |  +--| (100)
|        |      |  |    |      |  |  |  |  +--XP_015758951.1_PREDICTED
|        |      |  |    |      |  |  +--| (98)
|        |      |  |    |      |  |     +--XP_044166096.1_chitin_synthase_chs-2-like_Acropora_millepora
|        |      |  |    |      +--| (100)
|        |      |  |    |         +--KAK2557919.1_Chitin_synthase_chs-2_Acropora_cervicornis
|        |      |  +----| (100)
|        |      |       |            +--XP_031575133.1_uncharacterized_protein_LOC116308782_isoform_X1_Actinia_tenebrosa
|        |      |       |        +---| (100)
|        |      |       |        |   +--XP_031575148.1_uncharacterized_protein_LOC116308782_isoform_X2_Actinia_tenebrosa
|        |      |       |     +--| (100)
|        |      |       |     |  +------XP_020898978.1_LOW_QUALITY_PROTEIN
|        |      |       |  +--| (100)
|        |      |       |  |  +----XP_032242861.1_uncharacterized_protein_LOC5517022_Nematostella_vectensis
|        |      |       +--| (100)
|        |      |          +------XP_032238680.2_uncharacterized_protein_LOC5513224_Nematostella_vectensis
|        |   +--| (51)
|        |   |  |               +----XP_013407366.1_uncharacterized_protein_LOC106171524_Lingula_anatina
|        |   |  |        +------| (100)
|        |   |  |        |      +------XP_023931466.1_uncharacterized_protein_LOC106150672_Lingula_anatina
|        |   |  |     +--| (95)
|        |   |  |     |  +----------AHX26710.1_chitin_synthase_Sabellaria_alveolata
|        |   |  |  +--| (100)
|        |   |  |  |  |                      +--XP_046329406.2_uncharacterized_protein_LOC124113182_isoform_X3_Haliotis_rufescens
|        |   |  |  |  |                   +--| (100)
|        |   |  |  |  |                   |  +--XP_046329399.2_uncharacterized_protein_LOC124113182_isoform_X1_Haliotis_rufescens
|        |   |  |  |  |               +---| (100)
|        |   |  |  |  |               |   |     +--XP_046547949.1_uncharacterized_protein_LOC124257847_Haliotis_rubra
|        |   |  |  |  |               |   +-----| (100)
|        |   |  |  |  |               |         +--XP_046547946.1_uncharacterized_protein_LOC124257845_Haliotis_rubra
|        |   |  |  |  |            +--| (83)
|        |   |  |  |  |            |  +-------XP_041356161.1_uncharacterized_protein_LOC121373551_Gigantopelta_aegis
|        |   |  |  |  |         +--| (95)
|        |   |  |  |  |         |  |         +--KAK6184985.1_hypothetical_protein_SNE40_007319_Patella_caerulea
|        |   |  |  |  |         |  +---------| (100)
|        |   |  |  |  |         |            +--XP_050397200.1_uncharacterized_protein_LOC126815549_Patella_vulgata
|        |   |  |  |  |      +--| (100)
|        |   |  |  |  |      |  |                +--XP_055863772.1_uncharacterized_protein_LOC106072126_isoform_X2_Biomphalaria_glabrata
|        |   |  |  |  |      |  |             +--| (99)
|        |   |  |  |  |      |  |             |  |  +--XP_055863770.1_uncharacterized_protein_LOC106072126_isoform_X1_Biomphalaria_glabrata
|        |   |  |  |  |      |  |             |  +--| (75)
|        |   |  |  |  |      |  |             |     +--XP_055863773.1_uncharacterized_protein_LOC106072126_isoform_X3_Biomphalaria_glabrata
|        |   |  |  |  |      |  |     +-------| (100)
|        |   |  |  |  |      |  |     |       +--KAK0063682.1_CHS1
|        |   |  |  |  |      |  +-----| (100)
|        |   |  |  |  |      |        |     +--GFO42295.1_chitin_synthase_Plakobranchus_ocellatus
|        |   |  |  |  |      |        +-----| (100)
|        |   |  |  |  |      |              +---KAK3800229.1_hypothetical_protein_RRG08_017205_Elysia_crispata
|        |   |  |  |  |   +--| (100)
|        |   |  |  |  |   |  |                       +--XP_052083986.1_uncharacterized_protein_LOC127721292_isoform_X1_Mytilus_californianus
|        |   |  |  |  |   |  |                    +--| (38)
|        |   |  |  |  |   |  |                    |  +--XP_052083987.1_uncharacterized_protein_LOC127721292_isoform_X2_Mytilus_californianus
|        |   |  |  |  |   |  |                 +--| (50)
|        |   |  |  |  |   |  |                 |  |     +--CAG2241376.1_CHS1_Mytilus_edulis
|        |   |  |  |  |   |  |                 |  |  +--| (100)
|        |   |  |  |  |   |  |                 |  |  |  +--XP_063437912.1_uncharacterized_protein_LOC134718963_Mytilus_trossulus
|        |   |  |  |  |   |  |                 |  +--| (86)
|        |   |  |  |  |   |  |                 |     |  +--CAC5426141.1_CHS1_Mytilus_coruscus
|        |   |  |  |  |   |  |                 |     +--| (100)
|        |   |  |  |  |   |  |                 |        +--CAC5426140.1_CHS1_Mytilus_coruscus
|        |   |  |  |  |   |  |     +-----------| (100)
|        |   |  |  |  |   |  |     |           +--XP_052083988.1_uncharacterized_protein_LOC127721292_isoform_X3_Mytilus_californianus
|        |   |  |  |  |   |  |  +--| (83)
|        |   |  |  |  |   |  |  |  |        +--XP_034320183.1_uncharacterized_protein_LOC105345033_isoform_X2_Crassostrea_gigas
|        |   |  |  |  |   |  |  |  +--------| (100)
|        |   |  |  |  |   |  |  |           +--XP_061190571.1_uncharacterized_protein_LOC133198502_Saccostrea_echinata
|        |   |  |  |  |   |  +--| (99)
|        |   |  |  |  |   |     |           +--XP_060074634.1_chitin_synthase_chs-1-like_Ylistrum_balloti
|        |   |  |  |  |   |     +-----------| (100)
|        |   |  |  |  |   |                 +--XP_033747575.1_uncharacterized_protein_LOC117332686_Pecten_maximus
|        |   |  |  |  +---| (100)
|        |   |  |  |      |        +--XP_045184959.2_uncharacterized_protein_LOC123542969_isoform_X1_Mercenaria_mercenaria
|        |   |  |  |      |     +--| (100)
|        |   |  |  |      |     |  +--XP_060594517.1_uncharacterized_protein_LOC132748872_Ruditapes_philippinarum
|        |   |  |  |      |  +--| (100)
|        |   |  |  |      |  |  |     +--XP_052786371.1_uncharacterized_protein_LOC128221808_Mya_arenaria
|        |   |  |  |      |  |  |  +--| (100)
|        |   |  |  |      |  |  |  |  |  +--XP_052786209.1_LOW_QUALITY_PROTEIN
|        |   |  |  |      |  |  |  |  +--| (94)
|        |   |  |  |      |  |  |  |     |     +--XP_052786290.1_uncharacterized_protein_LOC128221729_Mya_arenaria
|        |   |  |  |      |  |  |  |     |  +--| (100)
|        |   |  |  |      |  |  |  |     |  |  +--XP_052786292.1_chitin_synthase_chs-1-like_Mya_arenaria
|        |   |  |  |      |  |  |  |     +--| (100)
|        |   |  |  |      |  |  |  |        +--XP_052786307.1_uncharacterized_protein_LOC128221745_Mya_arenaria
|        |   |  |  |      |  |  +--| (100)
|        |   |  |  |      |  |     |                +**XP_052265047.1_uncharacterized_protein_LOC127867732_isoform_X3_Dreissena_polymorpha
|        |   |  |  |      |  |     |             +--|
|        |   |  |  |      |  |     |             |  +**KAH3868301.1_hypothetical_protein_DPMN_031444_Dreissena_polymorpha
|        |   |  |  |      |  |     |          +--| (54)
|        |   |  |  |      |  |     |          |  +--XP_052265043.1_uncharacterized_protein_LOC127867732_isoform_X1_Dreissena_polymorpha
|        |   |  |  |      |  |     |       +--| (100)
|        |   |  |  |      |  |     |       |  +--XP_052265046.1_uncharacterized_protein_LOC127867732_isoform_X2_Dreissena_polymorpha
|        |   |  |  |      |  |     |    +--| (100)
|        |   |  |  |      |  |     |    |  |  +--XP_052242756.1_uncharacterized_protein_LOC127852809_isoform_X2_Dreissena_polymorpha
|        |   |  |  |      |  |     |    |  +--| (100)
|        |   |  |  |      |  |     |    |     |     +--XP_052242755.1_uncharacterized_protein_LOC127852809_isoform_X1_Dreissena_polymorpha
|        |   |  |  |      |  |     |    |     |  +--| (100)
|        |   |  |  |      |  |     |    |     |  |  |  +--XP_052242758.1_chitin_synthase_chs-2-like_isoform_X3_Dreissena_polymorpha
|        |   |  |  |      |  |     |    |     |  |  +--| (100)
|        |   |  |  |      |  |     |    |     |  |     +--XP_052242761.1_chitin_synthase_chs-2-like_isoform_X6_Dreissena_polymorpha
|        |   |  |  |      |  |     |    |     +--| (100)
|        |   |  |  |      |  |     |    |        +--KAH3730572.1_hypothetical_protein_DPMN_056562_Dreissena_polymorpha
|        |   |  |  |      |  |     +----| (100)
|        |   |  |  |      |  |          +--XP_052265048.1_LOW_QUALITY_PROTEIN
|        |   |  |  |      +--| (100)
|        |   |  |  |         +------------XP_053386950.1_uncharacterized_protein_LOC123542823_Mercenaria_mercenaria
|        |   |  +--| (100)
|        |   |     |                 +--XP_062510806.1_uncharacterized_protein_LOC134186768_Corticium_candelabrum
|        |   |     |        +--------| (100)
|        |   |     |        |        |  +--XP_062523680.1_uncharacterized_protein_LOC134198326_Corticium_candelabrum
|        |   |     |        |        +--| (58)
|        |   |     |        |           +---XP_062523865.1_chitin_synthase_chs-2-like_isoform_X2_Corticium_candelabrum
|        |   |     |     +--| (85)
|        |   |     |     |  +------------------------------XP_062516171.1_chitin_synthase_chs-2-like_Corticium_candelabrum
|        |   |     |  +--| (47)
|        |   |     |  |  |  +-----------------CAI8032193.1_Chitin_synthase_chs-2_Geodia_barretti
|        |   |     |  |  +--| (69)
|        |   |     |  |     +-----------------------KAI6645780.1_Chitin_synthase_6_Oopsacas_minuta
|        |   |     +--| (98)
|        |   |        |             +------------CAI8032192.1_Chitin_synthase_Geodia_barretti
|        |   |        |  +----------| (100)
|        |   |        |  |          +-----------AGR33772.1_chitin_synthase_4
|        |   |        +--| (82)
|        |   |           |             +---AHX26712.1_chitin_synthase_Sycon_ciliatum
|        |   |           +-------------| (100)
|        |   |                         +----AHX26702.1_chitin_synthase_Leucosolenia_complicata
|        +---| (100)
|            |            +--XP_046857124.1_uncharacterized_protein_LOC124450504_isoform_X1_Xenia_sp._Carnegie-2017
|            |       +----| (100)
|            |       |    +--XP_046857125.1_uncharacterized_protein_LOC124450504_isoform_X2_Xenia_sp._Carnegie-2017
|            +-------| (100)
|                    |   +--XP_028399423.1_uncharacterized_protein_LOC114522855_isoform_X1_Dendronephthya_gigantea
|                    +---| (100)
|                        +--XP_028399424.1_uncharacterized_protein_LOC114522855_isoform_X2_Dendronephthya_gigantea
|
+--XP_057290629.1_uncharacterized_protein_LOC130613296_Hydractinia_symbiolongicarpus


Consensus tree in newick format: 

(XP_004207525.3_uncharacterized_protein_LOC100212386_Hydra_vulgaris:0.2247681583,((XP_047126959.1_uncharacterized_protein_LOC100206524_Hydra_vulgaris:0.3964358826,XP_057290350.1_uncharacterized_protein_LOC130613049_Hydractinia_symbiolongicarpus:0.2408437552)100:0.3609284252,(((((((XP_020615433.1_uncharacterized_protein_LOC110053534_Orbicella_faveolata:0.1117118866,((XP_058963459.1_uncharacterized_protein_LOC131790290_Pocillopora_verrucosa:0.0040276317,(XP_027035960.1_uncharacterized_protein_LOC113664546_Pocillopora_damicornis:0.0043303728,CAH3103657.1_unnamed_protein_product_Pocillopora_meandrina:0.0043854693)100:0.0021019690)100:0.0708367028,XP_022806797.1_uncharacterized_protein_LOC111343868_isoform_X1_Stylophora_pistillata:0.0518750321)100:0.1707704735)100:0.0738130465,CAH3014056.1_unnamed_protein_product_Porites_evermanni:0.2153089294)74:0.0304588369,(XP_029188601.2_uncharacterized_protein_LOC114955850_Acropora_millepora:0.0042602978,XP_015768438.1_PREDICTED:0.0097703527)100:0.2213009953)100:0.1690767028,(((XP_020899147.1_uncharacterized_protein_LOC110237868_isoform_X1_Exaiptasia_diaphana:0.1181984527,((XP_020901183.2_uncharacterized_protein_LOC110239779_Exaiptasia_diaphana:0.0000026230,KXJ13807.1_Chitin_synthase_6_Exaiptasia_diaphana:0.0121142245)100:0.0751009506,XP_028515089.1_uncharacterized_protein_LOC110239996_Exaiptasia_diaphana:0.2079471864)100:0.1458656324)100:0.1571813315,XP_031565735.1_uncharacterized_protein_LOC116300905_Actinia_tenebrosa:0.2102441031)98:0.0548471360,XP_032230762.2_uncharacterized_protein_LOC5506512_Nematostella_vectensis:0.3316488387)100:0.1535174147)100:0.1677526059,(((((((XP_058963450.1_uncharacterized_protein_LOC131790282_isoform_X1_Pocillopora_verrucosa:0.0000026230,XP_058963451.1_uncharacterized_protein_LOC131790282_isoform_X2_Pocillopora_verrucosa:0.0193682238)100:0.0028321747,XP_027035957.1_LOW_QUALITY_PROTEIN:0.0216542752)100:0.0053421400,CAH3103623.1_unnamed_protein_product_Pocillopora_meandrina:0.0090475842)100:0.1752372098,((((XP_058957569.1_chitin_synthase_chs-2-like_Pocillopora_verrucosa:0.0042800238,CAH3103501.1_unnamed_protein_product_Pocillopora_meandrina:0.0092024545)100:0.0586691493,XP_027053604.1_uncharacterized_protein_LOC113680763_Pocillopora_damicornis:0.0084939457)100:0.0545434483,XP_058957557.1_uncharacterized_protein_LOC131784754_Pocillopora_verrucosa:0.0690978104)100:0.0829652904,(XP_022802803.1_uncharacterized_protein_LOC111340249_isoform_X1_Stylophora_pistillata:0.0000024383,(XP_022802804.1_uncharacterized_protein_LOC111340249_isoform_X2_Stylophora_pistillata:0.0000021270,PFX17869.1_Chitin_synthase_1_Stylophora_pistillata:0.0097856592)100:0.0195866000)100:0.1541438813)100:0.6442684506)99:0.0503887645,XP_020627431.1_uncharacterized_protein_LOC110064684_Orbicella_faveolata:0.2623917859)98:0.0362899355,(((CAH3014069.1_unnamed_protein_product_Porites_evermanni:0.0122018672,CAH3142144.1_unnamed_protein_product_Porites_lobata:0.0112194649)100:0.2231195829,(CAH3014068.1_unnamed_protein_product_Porites_evermanni:0.0135907790,CAH3142141.1_unnamed_protein_product_Porites_lobata:0.0145541482)100:0.1777292898)100:0.1203463684,((XP_029198792.2_uncharacterized_protein_LOC114963732_Acropora_millepora:0.0088407762,((XP_015758952.1_PREDICTED:0.0114020659,XP_015758951.1_PREDICTED:0.0000022204)100:0.0129655412,XP_044166096.1_chitin_synthase_chs-2-like_Acropora_millepora:0.0109813887)98:0.0010077942)98:0.0184536463,KAK2557919.1_Chitin_synthase_chs-2_Acropora_cervicornis:0.0159438167)100:0.1851336710)100:0.0521632851)100:0.2662343866,((((XP_031575133.1_uncharacterized_protein_LOC116308782_isoform_X1_Actinia_tenebrosa:0.0000026230,XP_031575148.1_uncharacterized_protein_LOC116308782_isoform_X2_Actinia_tenebrosa:0.0000026230)100:0.2528529654,XP_020898978.1_LOW_QUALITY_PROTEIN:0.4079535750)100:0.1984448094,XP_032242861.1_uncharacterized_protein_LOC5517022_Nematostella_vectensis:0.3296035607)100:0.1007764254,XP_032238680.2_uncharacterized_protein_LOC5513224_Nematostella_vectensis:0.4176361752)100:0.1171970503)100:0.3086999257)95:0.0822976389,((((XP_013407366.1_uncharacterized_protein_LOC106171524_Lingula_anatina:0.3186597947,XP_023931466.1_uncharacterized_protein_LOC106150672_Lingula_anatina:0.4367915654)100:0.4266902221,AHX26710.1_chitin_synthase_Sabellaria_alveolata:0.6356860469)95:0.0712539246,(((((((XP_046329406.2_uncharacterized_protein_LOC124113182_isoform_X3_Haliotis_rufescens:0.0000026230,XP_046329399.2_uncharacterized_protein_LOC124113182_isoform_X1_Haliotis_rufescens:0.0000026230)100:0.1732161113,(XP_046547949.1_uncharacterized_protein_LOC124257847_Haliotis_rubra:0.0436597215,XP_046547946.1_uncharacterized_protein_LOC124257845_Haliotis_rubra:0.0210019956)100:0.3415077964)100:0.2413106494,XP_041356161.1_uncharacterized_protein_LOC121373551_Gigantopelta_aegis:0.4800694308)83:0.0862347345,(KAK6184985.1_hypothetical_protein_SNE40_007319_Patella_caerulea:0.0219641947,XP_050397200.1_uncharacterized_protein_LOC126815549_Patella_vulgata:0.0429440715)100:0.6144359347)95:0.0649441835,(((XP_055863772.1_uncharacterized_protein_LOC106072126_isoform_X2_Biomphalaria_glabrata:0.0000026230,(XP_055863770.1_uncharacterized_protein_LOC106072126_isoform_X1_Biomphalaria_glabrata:0.0000026230,XP_055863773.1_uncharacterized_protein_LOC106072126_isoform_X3_Biomphalaria_glabrata:0.0000026230)75:0.0000026230)99:0.0115745675,KAK0063682.1_CHS1:0.0045026042)100:0.4581576376,(GFO42295.1_chitin_synthase_Plakobranchus_ocellatus:0.0919427119,KAK3800229.1_hypothetical_protein_RRG08_017205_Elysia_crispata:0.2381368521)100:0.3406051647)100:0.3384177736)100:0.1253751181,(((((XP_052083986.1_uncharacterized_protein_LOC127721292_isoform_X1_Mytilus_californianus:0.0000026230,XP_052083987.1_uncharacterized_protein_LOC127721292_isoform_X2_Mytilus_californianus:0.0096343869)38:0.0000026254,((CAG2241376.1_CHS1_Mytilus_edulis:0.0087557315,XP_063437912.1_uncharacterized_protein_LOC134718963_Mytilus_trossulus:0.0058993007)100:0.0245560434,(CAC5426141.1_CHS1_Mytilus_coruscus:0.0000026230,CAC5426140.1_CHS1_Mytilus_coruscus:0.0000026230)100:0.0104708804)86:0.0050215661)50:0.0009309074,XP_052083988.1_uncharacterized_protein_LOC127721292_isoform_X3_Mytilus_californianus:0.0000026254)100:0.6818725794,(XP_034320183.1_uncharacterized_protein_LOC105345033_isoform_X2_Crassostrea_gigas:0.1904843157,XP_061190571.1_uncharacterized_protein_LOC133198502_Saccostrea_echinata:0.1622003002)100:0.5466589397)83:0.0668386822,(XP_060074634.1_chitin_synthase_chs-1-like_Ylistrum_balloti:0.0376751745,XP_033747575.1_uncharacterized_protein_LOC117332686_Pecten_maximus:0.0539877087)100:0.6990874560)99:0.0977686949)100:0.0877942670,(((XP_045184959.2_uncharacterized_protein_LOC123542969_isoform_X1_Mercenaria_mercenaria:0.0686216288,XP_060594517.1_uncharacterized_protein_LOC132748872_Ruditapes_philippinarum:0.1439415112)100:0.1871071348,((XP_052786371.1_uncharacterized_protein_LOC128221808_Mya_arenaria:0.0486409247,(XP_052786209.1_LOW_QUALITY_PROTEIN:0.1028227290,((XP_052786290.1_uncharacterized_protein_LOC128221729_Mya_arenaria:0.0234482441,XP_052786292.1_chitin_synthase_chs-1-like_Mya_arenaria:0.0061890470)100:0.0111026229,XP_052786307.1_uncharacterized_protein_LOC128221745_Mya_arenaria:0.0073452985)100:0.0908415079)94:0.0186328473)100:0.1809467418,(((((XP_052265047.1_uncharacterized_protein_LOC127867732_isoform_X3_Dreissena_polymorpha:0.0000000000,KAH3868301.1_hypothetical_protein_DPMN_031444_Dreissena_polymorpha:0.0000000000):0.0000026230,XP_052265043.1_uncharacterized_protein_LOC127867732_isoform_X1_Dreissena_polymorpha:0.0000026230)54:0.0000026230,XP_052265046.1_uncharacterized_protein_LOC127867732_isoform_X2_Dreissena_polymorpha:0.0000026230)100:0.0196874038,(XP_052242756.1_uncharacterized_protein_LOC127852809_isoform_X2_Dreissena_polymorpha:0.0298295395,((XP_052242755.1_uncharacterized_protein_LOC127852809_isoform_X1_Dreissena_polymorpha:0.0000026230,(XP_052242758.1_chitin_synthase_chs-2-like_isoform_X3_Dreissena_polymorpha:0.0000026230,XP_052242761.1_chitin_synthase_chs-2-like_isoform_X6_Dreissena_polymorpha:0.0010878704)100:0.0021808535)100:0.0008478153,KAH3730572.1_hypothetical_protein_DPMN_056562_Dreissena_polymorpha:0.0008278450)100:0.0114506240)100:0.0163103163)100:0.0886760895,XP_052265048.1_LOW_QUALITY_PROTEIN:0.2195380813)100:0.2941014859)100:0.1780916038)100:0.1253716120,XP_053386950.1_uncharacterized_protein_LOC123542823_Mercenaria_mercenaria:0.7786942974)100:0.2158922348)100:0.2348266427)100:0.1671583866,((((XP_062510806.1_uncharacterized_protein_LOC134186768_Corticium_candelabrum:0.1698753102,(XP_062523680.1_uncharacterized_protein_LOC134198326_Corticium_candelabrum:0.2209538304,XP_062523865.1_chitin_synthase_chs-2-like_isoform_X2_Corticium_candelabrum:0.2462356458)58:0.0452307409)100:0.5627749351,XP_062516171.1_chitin_synthase_chs-2-like_Corticium_candelabrum:1.7604824340)85:0.2220132519,(CAI8032193.1_Chitin_synthase_chs-2_Geodia_barretti:1.0488819961,KAI6645780.1_Chitin_synthase_6_Oopsacas_minuta:1.3960336644)69:0.1869424277)47:0.1274311581,((CAI8032192.1_Chitin_synthase_Geodia_barretti:0.7405344831,AGR33772.1_chitin_synthase_4:0.6888324409)100:0.6739395317,(AHX26712.1_chitin_synthase_Sycon_ciliatum:0.2379118567,AHX26702.1_chitin_synthase_Leucosolenia_complicata:0.2902259526)100:0.8021858902)82:0.1928414615)98:0.1860492773)100:0.2114226113)51:0.0567529215,((XP_046857124.1_uncharacterized_protein_LOC124450504_isoform_X1_Xenia_sp._Carnegie-2017:0.0000026230,XP_046857125.1_uncharacterized_protein_LOC124450504_isoform_X2_Xenia_sp._Carnegie-2017:0.0000026230)100:0.2975911138,(XP_028399423.1_uncharacterized_protein_LOC114522855_isoform_X1_Dendronephthya_gigantea:0.0008244375,XP_028399424.1_uncharacterized_protein_LOC114522855_isoform_X2_Dendronephthya_gigantea:0.0257083671)100:0.2575623342)100:0.4648541849)100:0.2562237788)100:0.5570114443,XP_057290629.1_uncharacterized_protein_LOC130613296_Hydractinia_symbiolongicarpus:0.1422536149);

TIME STAMP
----------

Date and time: Thu Mar 21 02:11:31 2024
Total CPU time used: 2381.236594 seconds (0h:39m:41s)
Total wall-clock time used: 2388.539549 seconds (0h:39m:48s)
