# Supplementary material for: The Hydractinia cell atlas reveals cellular and molecular principles of cnidarian coloniality
Source: Nat Commun. 2025 Mar 3;16:2121. doi: 10.1038/s41467-025-57168-z (PMC11876637; doi:10.1038/s41467-025-57168-z)
Supplement: Supplementary file 16 — Supplementary Data 13 [file 41467_2025_57168_MOESM16_ESM.zip › IQ_Tree_output/Alpha_carbonic_Anhydrase/All_alpha_carbonic_LBAremoved_NoBAC.fasta.linsi.trim.contree]

(XP_057294046.1_carbonic_anhydrase_2-like_isoform_X1_Hydractinia_symbiolongicarpus:0.0000029300,XP_057294047.1_carbonic_anhydrase_2-like_isoform_X2_Hydractinia_symbiolongicarpus:0.0079515805,(((((((XP_004457383.2_carbonic_anhydrase_9_Dasypus_novemcinctus:0.1199408219,XP_060156760.1_carbonic_anhydrase_9_isoform_X2_Globicephala_melas:0.0143032707)100:0.8807232899,(XP_059885175.1_carbonic_anhydrase_14_Delphinus_delphis:0.2707753559,XP_028910976.1_carbonic_anhydrase_14_Ornithorhynchus_anatinus:0.2905414815)100:0.2170070614)59:0.0320448691,XP_041074622.1_carbonic_anhydrase_12_isoform_X3_Polyodon_spathula:0.6345625590)63:0.0756219389,XP_041087205.1_carbonic_anhydrase_14-like_Polyodon_spathula:0.7154034718)81:0.1171937049,((XP_004449234.2_carbonic_anhydrase_6_Dasypus_novemcinctus:0.2668532068,(XP_059885782.1_carbonic_anhydrase_6_Delphinus_delphis:0.0079938727,XP_060145442.1_carbonic_anhydrase_6_Globicephala_melas:0.0000021284)100:0.1912231938)100:0.3221083850,XP_041130603.1_carbonic_anhydrase_6_isoform_X3_Polyodon_spathula:0.3986930509)100:0.4394773201)100:0.2630868179,(((((((((XP_007517820.1_carbonic_anhydrase_7_Erinaceus_europaeus:0.0465445153,XP_030719666.1_carbonic_anhydrase_7_isoform_X1_Globicephala_melas:0.0732716427)100:0.0735487086,XP_028913222.1_carbonic_anhydrase_7_Ornithorhynchus_anatinus:0.1598271341)99:0.1324305410,((RXM30097.1_Carbonic_anhydrase_7_Acipenser_ruthenus:0.0000029300,XP_033897728.3_carbonic_anhydrase_7_Acipenser_ruthenus:0.0000029300)100:0.0122297478,XP_041123815.1_carbonic_anhydrase_7_Polyodon_spathula:0.0041218358)100:0.2375105743)100:0.1698611432,((((((XP_007535409.1_carbonic_anhydrase_2_Erinaceus_europaeus:0.1199755626,XP_030695119.1_carbonic_anhydrase_2_Globicephala_melas:0.0898432802)100:0.0281376177,XP_004697542.1_carbonic_anhydrase_2_Echinops_telfairi:0.1510417968)100:0.1367863367,XP_028919104.1_carbonic_anhydrase_2_Ornithorhynchus_anatinus:0.1749938775)99:0.0956678945,((XP_004697543.1_carbonic_anhydrase_3_Echinops_telfairi:0.0536956606,XP_059891181.1_carbonic_anhydrase_3_Delphinus_delphis:0.0572893520)99:0.0337668847,XP_001506835.1_carbonic_anhydrase_3_Ornithorhynchus_anatinus:0.0404640362)100:0.3364565040)91:0.0715983711,((XP_016049029.1_carbonic_anhydrase_13_Erinaceus_europaeus:0.0327169919,(XP_059891177.1_carbonic_anhydrase_13_Delphinus_delphis:0.0040251809,XP_030695089.1_carbonic_anhydrase_13_Globicephala_melas:0.0000029300)100:0.0173289405)100:0.3060283590,XP_059891178.1_carbonic_anhydrase_1_Delphinus_delphis:0.4370635820)52:0.0487555643)71:0.0719889336,XP_041103105.1_carbonic_anhydrase_Polyodon_spathula:0.2083012282)100:0.1943393870)99:0.2466876630,(((ANJ59758.1_alpha_carbonic_anhydrase_3_Corallium_rubrum:0.2542781221,XP_046839912.1_carbonic_anhydrase_2-like_Xenia_sp._Carnegie-2017:0.3212285980)100:0.3708893117,((KAK2563709.1_Carbonic_anhydrase_2_Acropora_cervicornis:0.0530704853,XP_029190657.1_carbonic_anhydrase_2_Acropora_millepora:0.0112682776)100:0.2137663353,ANJ59763.1_alpha_carbonic_anhydrase_3_Stylophora_pistillata:0.2006848057)100:0.4024616294)98:0.0973448880,XP_031554974.1_carbonic_anhydrase_1-like_Actinia_tenebrosa:1.2176147657)73:0.0985683422)45:0.0642862617,((XP_050396029.1_carbonic_anhydrase_1_Patella_vulgata:0.0000029300,XP_050396028.1_carbonic_anhydrase_1_Patella_vulgata:0.0000029300)100:0.4551880076,(XP_046442434.1_carbonic_anhydrase_2-like_Daphnia_pulex:0.6217345202,((ABV65904.1_carbonic_anhydrase_I_Penaeus_monodon:0.0000025581,ADM87521.1_carbonic_anhydrase_Penaeus_vannamei:0.0333660067)100:0.5062395175,(XP_037291287.1_carbonic_anhydrase_1-like_Rhipicephalus_microplus:0.6361357155,XP_029834457.1_carbonic_anhydrase_1_Ixodes_scapularis:0.5043052658)100:0.2526674445)75:0.0810447186)95:0.1821124989)72:0.0798773298)43:0.0414105708,AAD32675.1_carbonic_anhydrase_Anthopleura_elegantissima:0.5424965659)99:0.2813485501,(((((((XP_046848218.1_carbonic_anhydrase_1-like_Xenia_sp._Carnegie-2017:1.0930762489,XP_027055191.1_carbonic_anhydrase_2-like_Pocillopora_damicornis:0.4810612318)99:0.2641063162,KAK2554129.1_Carbonic_anhydrase_7_Acropora_cervicornis:0.7181459609)90:0.0355196002,(((KII73217.1_Carbonic_anhydrase_2_Thelohanellus_kitauei:0.3896576902,KII64408.1_Carbonic_anhydrase_1_Thelohanellus_kitauei:0.8592158571)76:0.2593529949,KII73221.1_Carbonic_anhydrase_2_Thelohanellus_kitauei:0.5345696057)80:0.0957133081,KII73223.1_Carbonic_anhydrase_1_Thelohanellus_kitauei:0.7919763176)99:0.5539614676)78:0.0388308367,(XP_027038541.1_carbonic_anhydrase_3-like_Pocillopora_damicornis:0.0880216082,ANJ59767.1_alpha_carbonic_anhydrase_7_Stylophora_pistillata:0.0834053123)100:1.9823982591)90:0.1806371983,((XP_046369681.1_carbonic_anhydrase_2-like_Haliotis_rufescens:0.5462498171,XP_046363888.1_alpha_carbonic_anhydrase_2-like_isoform_X2_Haliotis_rufescens:0.6922310877)100:0.7524137319,(KAH9425620.1_Carbonic_anhydrase-_protein_10_Dermatophagoides_pteronyssinus:0.9885357316,(CCE46072.1_carbonic_anhydrase_Sycon_raphanus:0.3467426093,(CAH0790371.1_similar_to_CEF71778.1_CA2_SciCA2__0_Sycon_ciliatum___Carbonic_anhydrase_1__1.13e-25_Mus__Sycon_ciliatum:0.6053021860,CAH0798070.1_similar_to_CEF71779.1_CA3_SciCA3__0_Sycon_ciliatum___Carbonic_anhydrase_2__6.56e-29_Homo_:0.4933060908)99:0.0785983685)100:1.0544462776)88:0.1475653598)68:0.0601955167)59:0.0625387145,((XP_015790795.1_carbonic_anhydrase_2_Tetranychus_urticae:1.1356714657,(DAA06050.1_TPA_inf:0.6565635951,(DAA06052.1_TPA_inf:0.6809789896,DAA06051.1_TPA_inf:1.1843181996)98:0.2646968514)100:0.3752621462)92:0.2608664896,(((KAI6650509.1_Carbonic_anhydrase_20_Oopsacas_minuta:0.1564500725,KAI6661523.1_Carbonic_anhydrase_3_Oopsacas_minuta:0.4474927225)100:0.4107989861,KAI6650508.1_Alpha_carbonic_anhydrase_5_Oopsacas_minuta:0.9427711897)100:0.4725084328,KAI6654568.1_Alpha_carbonic_anhydrase_5_Oopsacas_minuta:2.2757106639)56:0.1444163607)49:0.0591746900)35:0.0484535505,XP_062512629.1_carbonic_anhydrase_1-like_Corticium_candelabrum:0.8262032090)69:0.0532140513)74:0.1337581464,(((ANJ59760.1_alpha_carbonic_anhydrase_5_Corallium_rubrum:0.4690658470,(ANJ59761.1_alpha_carbonic_anhydrase_6_Corallium_rubrum:0.5861547538,(ANJ59759.1_alpha_carbonic_anhydrase_4_Corallium_rubrum:0.3366377818,XP_028416402.1_carbonic_anhydrase_12-like_Dendronephthya_gigantea:0.4805985031)100:0.3346907188)95:0.1336456930)56:0.0686437084,(XP_031556903.1_carbonic_anhydrase_2-like_Actinia_tenebrosa:0.6360918683,((KAK2574136.1_Carbonic_anhydrase_Acropora_cervicornis:0.0367816055,XP_029191118.2_carbonic_anhydrase_Acropora_millepora:0.0043697561)100:0.4732632005,(XP_020608763.1_carbonic_anhydrase_1-like_Orbicella_faveolata:0.5001622437,ANJ59765.1_alpha_carbonic_anhydrase_5_Stylophora_pistillata:0.5123099662)99:0.1029061154)99:0.0896072533)100:0.2062416694)81:0.1273651172,(((CCJ09593.1_carbonic_anhydrase_Patella_vulgata:0.6090787226,(RXM30490.1_Carbonic_anhydrase_15_Acipenser_ruthenus:0.7395637211,(XP_033904428.2_carbonic_anhydrase_4-like_Acipenser_ruthenus:0.4705905590,XP_028938349.1_carbonic_anhydrase_4_Ornithorhynchus_anatinus:0.8296850951)99:0.1301526617)100:0.2049658272)91:0.1194713131,((XP_037271325.1_carbonic_anhydrase_6-like_Rhipicephalus_microplus:0.6688905496,((XP_037287536.1_carbonic_anhydrase_2-like_Rhipicephalus_microplus:0.4632348157,XP_042146874.1_carbonic_anhydrase_2_Ixodes_scapularis:0.3305311684)100:0.2320049532,XP_040074544.1_carbonic_anhydrase_1_Ixodes_scapularis:0.7272880261)99:0.0883968944)100:0.2023239515,KAH9415555.1_Carbonic_anhydrase_Dermatophagoides_pteronyssinus:1.1569537440)79:0.1315182413)64:0.0508101122,((XP_046447700.1_carbonic_anhydrase_2-like_Daphnia_pulex:0.8260812998,XP_046449480.1_putative_carbonic_anhydrase_3_Daphnia_pulex:0.6827122813)100:0.3759387972,(XP_037793614.1_carbonic_anhydrase_1-like_Penaeus_monodon:0.3682733044,(XP_037793615.1_carbonic_anhydrase_7-like_Penaeus_monodon:0.0547821804,(XP_027209605.1_carbonic_anhydrase_1-like_Penaeus_vannamei:0.0815864153,XP_027224974.1_carbonic_anhydrase_2-like_Penaeus_vannamei:0.0540122829)92:0.0315597656)100:0.3071610279)100:0.3520872196)88:0.2152091238)72:0.0716740232)56:0.0669470102)67:0.0910618761)79:0.1276625001,(AHZ61699.1_alpha_carbonic_anhydrase:0.2421824071,ACA53457.1_alpha_carbonic_anhydrase_Stylophora_pistillata:0.1978273902)100:0.5871571029)100:0.9862281637);
