# Supplementary material for: The Hydractinia cell atlas reveals cellular and molecular principles of cnidarian coloniality
Source: Nat Commun. 2025 Mar 3;16:2121. doi: 10.1038/s41467-025-57168-z (PMC11876637; doi:10.1038/s41467-025-57168-z)
Supplement: Supplementary file 16 — Supplementary Data 13 [file 41467_2025_57168_MOESM16_ESM.zip › IQ_Tree_output/Chitin_synthase/Chitin_syntase.fa.clean.linsi.trim.mldist]

102
XP_004207525.3_uncharacterized_protein_LOC100212386_Hydra_vulgaris                     0.0000000 1.4032275 1.5192020 1.5266075 1.5143429 1.5448119 1.5490900 1.5712127 1.5559571 1.5449620 1.6248286 1.5418071 1.5497014 1.7011808 1.6972991 1.6204059 1.4090109 1.5096864 1.4768890 1.8589102 1.9338261 1.9338261 1.9198363 1.8135965 1.9208418 1.3053962 1.9058478 1.9301964 1.9301964 1.9204929 2.1495572 2.2418151 2.2843690 1.5784864 2.2494580 2.0172845 2.2097018 2.2944163 1.8958599 2.0055616 1.7235823 1.7712521 2.0037696 1.9248615 1.7877306 2.2309232 2.2944163 2.2453239 1.7430285 2.2309232 1.7430285 2.2362673 1.7337043 2.1606435 1.5847559 2.1178695 2.1622030 1.7746277 1.7285988 1.7581298 1.7341322 2.3178082 2.2596862 1.9964561 2.0667624 1.6025757 2.2153588 1.7628226 2.3501610 1.8297351 2.3524900 2.3851134 2.2203202 1.6579063 2.1243299 1.8429684 1.9255693 1.8412260 2.2844955 1.7057907 1.7538408 1.7026961 1.7080003 2.2182878 1.9566297 1.7837364 2.1800612 2.2373315 2.2236370 2.2695085 2.1573007 1.5737624 2.0817606 0.3608550 2.3763161 2.3639676 2.2221759 2.1554651 1.7612288 3.3172096 2.6144442 1.3852498 
XP_047126959.1_uncharacterized_protein_LOC100206524_Hydra_vulgaris                     1.4032275 0.0000000 1.3714456 1.4396775 1.4184582 1.4750689 1.4788740 1.4873054 1.4766647 1.4781226 1.4499092 1.4451750 1.4436534 1.5952827 1.5952827 1.6419455 1.3576258 1.4824994 1.4231933 1.9103944 1.8829420 1.8829420 1.9394731 1.7792036 1.7514762 0.6201691 1.8787748 1.9368019 1.9368019 1.9289093 2.1146644 2.1384600 2.1318757 1.5989931 2.1179047 1.9695371 2.1297012 2.1377558 1.8550527 1.9911158 1.6903949 1.7198493 1.9889234 1.8579122 1.7786332 2.1771584 2.1377558 2.1809297 1.7640634 2.1806037 1.7640634 2.1857530 1.6817117 2.2224229 1.7278804 2.1944488 2.0670987 1.7102636 1.7713984 1.7181105 1.7770460 2.2018329 2.2297086 1.9093030 2.1988149 1.6451379 2.2623756 1.7884610 2.2184711 1.6787754 2.1627606 2.1268646 2.2627795 1.5663591 2.1320495 1.7821455 2.0418733 1.7569166 2.1508999 1.6304838 1.6650580 1.6386430 1.6757715 2.1941312 1.8717002 1.7498534 2.2331939 2.2855566 2.1236619 2.2336111 2.0101411 1.4533451 2.0520658 1.3678832 2.1347919 2.4063385 2.3050151 2.1251279 1.6521277 3.0346788 2.7336290 1.3446715 
XP_020615433.1_uncharacterized_protein_LOC110053534_Orbicella_faveolata                1.5192020 1.3714456 0.0000000 0.7296090 0.7263249 0.3351191 0.3092153 0.3681476 0.3333287 0.3339563 0.7777323 0.4033455 0.4069742 1.2210255 1.2172456 1.1933086 0.6939908 1.0926849 0.7353030 1.6474860 1.6792878 1.6792878 1.8652058 1.4530077 1.6224319 1.2498233 1.8120301 1.8643222 1.8643222 1.8540778 1.8767567 1.9373319 1.9645751 0.8944529 1.9664097 1.9097569 1.9016692 1.9441744 1.8249536 1.8888431 1.1915842 1.2304377 1.8952440 1.7291205 1.6679496 1.9487675 1.9441744 1.9539235 1.2724460 1.9514313 1.2724460 1.9558072 1.1914322 1.6948081 1.2203521 1.6768321 1.8970826 1.2260174 1.7076633 1.2183710 1.7129950 1.9782475 1.9756944 1.8418559 1.7176638 1.1318178 1.9693964 1.3267498 1.8943525 1.6649927 2.1319861 1.9026944 1.7320386 1.1521504 1.9846891 1.2113073 1.5979107 1.2226209 1.8298985 1.1736866 1.1961046 1.1654865 1.1768930 1.8305210 1.5699240 1.2528211 1.7853456 1.8128735 1.9457670 2.0164156 1.8893961 1.0586865 1.8910558 1.4531260 2.0509974 2.1508973 2.0693361 1.8267581 1.2527458 2.9957095 2.3589831 1.1556002 
XP_020899147.1_uncharacterized_protein_LOC110237868_isoform_X1_Exaiptasia_diaphana     1.5266075 1.4396775 0.7296090 0.0000000 0.4596422 0.7659447 0.7542110 0.7792845 0.7735470 0.7753658 0.6011818 0.7774398 0.7848918 1.2775091 1.2742651 1.3072956 0.2957208 1.2397780 0.3185945 1.6837589 1.7153571 1.7153571 1.9551203 1.4654545 1.6213978 1.3335331 1.7905542 1.8432094 1.8432094 1.8378714 1.9876229 1.9506592 1.9525620 0.4595752 1.9498957 1.9115417 1.9959849 1.9551863 1.8245380 1.8924093 1.3112572 1.2980541 1.8902897 1.7368745 1.6881877 2.0377078 1.9551863 2.0164942 1.3257177 2.0404151 1.3257177 2.0450363 1.3032986 1.7079263 1.2680102 1.7002302 1.9016283 1.2800256 1.7053864 1.2624510 1.7107427 2.0019108 1.9218300 1.8593885 1.6717637 1.2098402 1.9003346 1.3841799 2.0057532 1.6812116 2.0800784 2.0004793 1.7612059 1.1688931 2.0537225 1.3851609 1.5995936 1.3806476 1.8359110 1.2471028 1.2689317 1.2444187 1.2349869 1.8732034 1.5565657 1.3841219 1.7324982 1.7722842 1.9879704 2.1176016 1.8618303 1.0458392 1.9745560 1.4517444 2.2271051 2.1319540 2.0043398 1.8561723 1.3447640 3.0586985 2.3399833 1.3044911 
XP_031565735.1_uncharacterized_protein_LOC116300905_Actinia_tenebrosa                  1.5143429 1.4184582 0.7263249 0.4596422 0.0000000 0.7708324 0.7676752 0.7562536 0.7706074 0.7757264 0.5350740 0.7526249 0.7544896 1.2463519 1.2431506 1.2468124 0.5165604 1.1828466 0.5498763 1.6561624 1.7121529 1.7121529 1.8645710 1.4496617 1.6461921 1.3322482 1.7136255 1.8370260 1.8370260 1.8333104 1.9436105 1.9164664 1.9532769 0.6706564 1.9442273 1.9060332 1.9766400 1.9377219 1.7524951 1.8848258 1.2121636 1.1829414 1.8826964 1.7399966 1.5771823 1.9453398 1.9377219 1.9419252 1.2928584 1.9465280 1.2928584 1.9509102 1.2258971 1.7539409 1.2308541 1.7226966 1.8580900 1.2487963 1.6655418 1.2454020 1.6708049 1.9619149 1.8874559 1.7600065 1.6904066 1.1307543 1.8672834 1.3437197 1.9327113 1.6241858 2.0273429 1.9696686 1.7153058 1.1073281 1.9585055 1.3140877 1.5935558 1.3167843 1.8549097 1.2070908 1.2158287 1.2027994 1.2101378 1.9188524 1.5686282 1.2856495 1.6897507 1.7203698 1.8736334 2.0410652 1.8995963 0.9897477 1.8525600 1.4609275 2.0218951 2.1609604 1.9751706 1.8795606 1.3855868 3.0892932 2.3326375 1.1923170 
XP_058963459.1_uncharacterized_protein_LOC131790290_Pocillopora_verrucosa              1.5448119 1.4750689 0.3351191 0.7659447 0.7708324 0.0000000 0.1199580 0.4895808 0.0101976 0.0101996 0.8583046 0.4782134 0.4868814 1.2236807 1.2201604 1.2051045 0.7206860 1.1280564 0.7636595 1.6434879 1.7759660 1.7759660 1.9068181 1.5512854 1.6718412 1.3147744 1.9003543 1.8562847 1.8562847 1.8509617 1.9015578 1.9528168 1.9516256 0.9566553 1.9584108 1.9505885 1.9475404 1.9543075 1.8839600 1.9317749 1.2702987 1.3184993 1.9374243 1.8124395 1.7388394 2.0251863 1.9543075 2.0225811 1.3771923 2.0279058 1.3771923 2.0325223 1.2641930 1.7976042 1.2828902 1.7708169 1.8992816 1.3009842 1.7538260 1.3072222 1.7593348 2.0120611 2.0604793 1.9378982 1.7812326 1.1596535 2.1059665 1.3851820 2.0292671 1.7389229 2.1759591 2.0519265 1.8064327 1.2239298 2.0452767 1.3167211 1.6677858 1.3260294 1.9119099 1.2647049 1.2940506 1.2550224 1.2602194 1.7551540 1.5483971 1.3510974 1.8391216 1.8650194 2.0278356 1.9908363 1.9293447 1.1774781 1.9820683 1.4911862 1.9394110 2.1554243 2.0339726 1.7902733 1.3699255 3.0497482 2.5034735 1.1626288 
XP_022806797.1_uncharacterized_protein_LOC111343868_isoform_X1_Stylophora_pistillata   1.5490900 1.4788740 0.3092153 0.7542110 0.7676752 0.1199580 0.0000000 0.4740069 0.1205693 0.1219908 0.8576383 0.4707750 0.4770188 1.2194993 1.2159697 1.1987468 0.7134476 1.1207169 0.7563897 1.5947405 1.7513741 1.7513741 1.9092521 1.5135409 1.6052961 1.3051346 1.8682764 1.8549929 1.8549929 1.8496598 1.9459573 1.8817581 1.8918735 0.9199127 1.8972815 1.9271118 2.0065942 1.8732021 1.8761262 1.9096908 1.2664627 1.3508827 1.9161734 1.7673899 1.6943353 2.0415320 1.8732021 2.0363846 1.3516112 2.0442699 1.3516112 2.0489499 1.2605092 1.7944000 1.2503072 1.7651902 1.8432881 1.2519103 1.7070346 1.2563939 1.7123983 1.9387321 1.9860022 1.8969094 1.7421448 1.1841095 2.0316166 1.3853107 2.0070602 1.6853945 2.1767156 2.0091439 1.7895543 1.2131287 2.0039550 1.2929935 1.6588085 1.3002627 1.9181739 1.2227381 1.2561023 1.2143357 1.2171951 1.7815795 1.5417569 1.3391515 1.8253261 1.8603964 2.0030386 2.0104116 1.8985791 1.1344140 1.9445269 1.4716034 1.9655891 2.1162522 2.0468651 1.8027647 1.3048072 3.0845780 2.4050912 1.1641299 
CAH3014056.1_unnamed_protein_product_Porites_evermanni                                 1.5712127 1.4873054 0.3681476 0.7792845 0.7562536 0.4895808 0.4740069 0.0000000 0.4883364 0.4848597 0.7972136 0.4396347 0.4428744 1.3057118 1.3029348 1.2938489 0.7346570 1.2179329 0.7763186 1.6855941 1.8047015 1.8047015 1.9358215 1.4940969 1.7692869 1.3679945 1.9663504 1.9672947 1.9672947 1.9496967 1.9506704 2.0091901 2.0381525 0.9805224 2.0401314 2.0261583 1.9669660 2.0105029 1.9511758 1.9972559 1.2612542 1.2718859 1.9974273 1.9469059 1.8289377 2.0509912 2.0105029 2.0442531 1.3528890 2.0537313 1.3528890 2.0584334 1.2652094 1.7151213 1.3315502 1.7095903 1.9694947 1.3349245 1.8305702 1.3279562 1.8363796 2.0495959 2.0120989 1.9727121 1.7276300 1.2483124 2.0269046 1.4436731 1.9860581 1.7944558 2.1117137 2.0991815 1.7581174 1.2052768 2.1080973 1.3529044 1.6002952 1.3419377 1.9603825 1.2686156 1.2978443 1.2696508 1.2825109 1.9037994 1.5981880 1.3211866 1.7931179 1.8122116 2.1142451 2.0934371 1.9705511 1.0898547 2.0271335 1.4948627 2.1214047 2.2422009 2.1575163 1.8734662 1.3082564 2.7191167 2.4000238 1.2293893 
XP_027035960.1_uncharacterized_protein_LOC113664546_Pocillopora_damicornis             1.5559571 1.4766647 0.3333287 0.7735470 0.7706074 0.0101976 0.1205693 0.4883364 0.0000000 0.0084754 0.8633970 0.4798768 0.4885712 1.2213659 1.2178489 1.2049836 0.7205505 1.1223649 0.7635682 1.6450001 1.7863105 1.7863105 1.9028552 1.5542139 1.6805227 1.3150042 1.9136772 1.8625194 1.8625194 1.8571893 1.9203198 1.9680623 1.9687056 0.9588219 1.9754706 1.9548603 1.9675085 1.9695742 1.8919957 1.9363728 1.2699318 1.3230409 1.9420411 1.8247973 1.7447964 2.0478774 1.9695742 2.0452377 1.3711403 2.0506161 1.3711403 2.0553096 1.2638323 1.7959614 1.2783758 1.7708482 1.9125249 1.3035662 1.7556080 1.3098188 1.7611268 2.0281519 2.0622103 1.9478217 1.7812528 1.1614122 2.1029954 1.3790308 2.0351268 1.7482235 2.1845933 2.0630869 1.8052897 1.2254082 2.0462916 1.3185824 1.6562470 1.3279051 1.9146655 1.2604078 1.2883977 1.2507572 1.2559397 1.7536555 1.5545874 1.3501509 1.8370993 1.8634477 2.0392133 1.9867339 1.9258513 1.1719428 1.9832230 1.4985817 1.9528761 2.1489495 2.0260805 1.7844587 1.3519560 3.0506834 2.4877787 1.1650388 
CAH3103657.1_unnamed_protein_product_Pocillopora_meandrina                             1.5449620 1.4781226 0.3339563 0.7753658 0.7757264 0.0101996 0.1219908 0.4848597 0.0084754 0.0000000 0.8653799 0.4773119 0.4859702 1.2261994 1.2226767 1.2083796 0.7191792 1.1208257 0.7621944 1.6454427 1.7836228 1.7836228 1.8938826 1.5552391 1.6741552 1.3175530 1.9203420 1.8666112 1.8666112 1.8612778 1.9240091 1.9665269 1.9671632 0.9584340 1.9739252 1.9604278 1.9707663 1.9680357 1.8926391 1.9406851 1.2735507 1.3259510 1.9463687 1.8342859 1.7451175 2.0394424 1.9680357 2.0368151 1.3778549 2.0421744 1.3778549 2.0468399 1.2674340 1.7990004 1.2815731 1.7738239 1.9109566 1.3099458 1.7538113 1.3162422 1.7593263 2.0264872 2.0655686 1.9535682 1.7753849 1.1645507 2.1010426 1.3836912 2.0287879 1.7472496 2.1838422 2.0521940 1.8071003 1.2325292 2.0428421 1.3221839 1.6629475 1.3315088 1.9156066 1.2641072 1.2924848 1.2544317 1.2596253 1.7472586 1.5512044 1.3554991 1.8390848 1.8654507 2.0405239 1.9795700 1.9308510 1.1746092 1.9778510 1.4861958 1.9350130 2.1384918 2.0232376 1.7804440 1.3533388 3.0418675 2.4940149 1.1527867 
XP_032230762.2_uncharacterized_protein_LOC5506512_Nematostella_vectensis               1.6248286 1.4499092 0.7777323 0.6011818 0.5350740 0.8583046 0.8576383 0.7972136 0.8633970 0.8653799 0.0000000 0.7925346 0.7981469 1.4113358 1.4078650 1.3572521 0.5735278 1.2446849 0.6075613 1.6936636 1.7699841 1.7699841 1.8304570 1.5201091 1.7005832 1.3450671 1.8175161 1.9154541 1.9154541 1.9069192 2.0017039 2.0307158 2.0487923 0.8407663 2.0389780 2.0134088 2.0375178 2.0488944 1.7720965 2.0112153 1.3709502 1.3735864 2.0103436 1.8108431 1.6433245 2.0726371 2.0488944 2.0876068 1.3732721 2.0737608 1.3732721 2.0784942 1.3843147 1.8533667 1.2745692 1.8554489 1.9898962 1.3809276 1.8032155 1.3836841 1.8089445 2.0805811 1.9486974 1.8195373 1.8161266 1.2552708 1.9611224 1.4658925 1.9670333 1.6640214 2.1091021 2.0271476 1.8415519 1.2401742 2.0789025 1.4582315 1.6921457 1.4429758 1.9794140 1.3221037 1.3325864 1.3128939 1.3344023 1.9199573 1.6683545 1.4681022 1.8235730 1.8693369 2.0556109 2.0193132 1.9767430 1.1388578 1.9753002 1.5656373 2.0912086 2.1516853 2.0205483 1.8399017 1.4485868 3.0648593 2.4754686 1.2726894 
XP_029188601.2_uncharacterized_protein_LOC114955850_Acropora_millepora                 1.5418071 1.4451750 0.4033455 0.7774398 0.7526249 0.4782134 0.4707750 0.4396347 0.4798768 0.4773119 0.7925346 0.0000000 0.0136784 1.2611211 1.2584275 1.2350156 0.7021856 1.1327938 0.7434953 1.5988259 1.7145736 1.7145736 1.7698511 1.5027767 1.6335720 1.3555159 1.7765448 1.8367201 1.8367201 1.8209798 1.9001198 1.9840014 1.9924225 0.9348765 1.9993911 1.9306033 1.9296267 1.9953165 1.7997990 1.8981987 1.2517650 1.2798817 1.9020997 1.7746451 1.6483534 2.0210798 1.9953165 2.0157440 1.3154109 2.0237868 1.3154109 2.0283742 1.2408883 1.7107436 1.2855246 1.7115317 1.9240916 1.2735473 1.6638538 1.2670455 1.6690223 2.0367527 1.9387950 1.7806663 1.7441744 1.1635961 1.9350442 1.3544056 1.9205489 1.6508069 2.1395547 1.9486323 1.7350982 1.1901533 1.9952689 1.2775853 1.5930365 1.2863149 1.8576335 1.2085708 1.2541090 1.2075721 1.1955543 1.8394190 1.5247022 1.3098429 1.7545291 1.7754335 1.9624685 1.9455249 1.9095778 1.0932438 1.9015101 1.5083620 1.9965549 2.1535110 1.9464379 1.7358688 1.3271757 2.9328803 2.4206770 1.1547078 
XP_015768438.1_PREDICTED                                                               1.5497014 1.4436534 0.4069742 0.7848918 0.7544896 0.4868814 0.4770188 0.4428744 0.4885712 0.4859702 0.7981469 0.0136784 0.0000000 1.2558342 1.2531507 1.2381586 0.7075026 1.1336532 0.7489646 1.6101134 1.7045391 1.7045391 1.7647527 1.4914497 1.6352364 1.3530809 1.7847581 1.8403478 1.8403478 1.8245297 1.8802965 1.9913761 1.9976181 0.9283747 2.0045969 1.9357022 1.9170084 2.0027480 1.8019280 1.9030859 1.2459604 1.2787346 1.9070098 1.7809207 1.6458610 2.0076547 2.0027480 2.0015354 1.3194046 2.0103514 1.3194046 2.0148954 1.2351249 1.7166642 1.2964984 1.7108633 1.9317329 1.2570316 1.6588342 1.2506226 1.6640005 2.0445629 1.9390530 1.7876533 1.7473918 1.1584138 1.9429795 1.3611284 1.9193895 1.6496785 2.1183857 1.9568869 1.7448776 1.1928096 1.9792030 1.2877407 1.5942272 1.2964753 1.8497494 1.2116025 1.2573274 1.2105993 1.2006438 1.8197055 1.5414641 1.3035357 1.7650950 1.7859769 1.9700304 1.9397316 1.8951835 1.1011087 1.8895992 1.5143627 2.0205363 2.1381379 1.9589774 1.7474938 1.3271757 2.9416106 2.3979726 1.1547078 
XP_046857124.1_uncharacterized_protein_LOC124450504_isoform_X1_Xenia_sp._Carnegie-2017 1.7011808 1.5952827 1.2210255 1.2775091 1.2463519 1.2236807 1.2194993 1.3057118 1.2213659 1.2261994 1.4113358 1.2611211 1.2558342 0.0000000 0.0000010 0.5492681 1.1500729 0.5437874 1.2096328 1.8966413 1.8448566 1.8448566 1.9272502 1.5939888 1.8603589 1.5381839 1.9693517 1.9348931 1.9348931 1.9233712 1.9909626 2.0458363 2.0577450 1.4155295 2.0518468 1.9856193 2.0497426 2.0790557 2.0371815 1.9526048 1.5192502 1.5803969 1.9536634 1.8406331 1.7465334 2.2015925 2.0790557 2.1800003 1.5917230 2.2050374 1.5917230 2.2015411 1.5152355 2.1582400 1.5633563 2.1826850 2.0055051 1.5953608 1.7355366 1.5947398 1.7410444 2.1177816 2.0630782 1.9964171 2.1833028 1.4984052 2.1194686 1.6555310 2.1682879 1.7474959 2.2774999 2.1071614 2.1635137 1.5288301 2.1079382 1.6415267 1.9484973 1.6408655 2.1448184 1.5479812 1.5796732 1.5516931 1.5798593 1.9265957 1.9143589 1.5740177 2.0875998 2.1421475 2.0829885 2.0279057 2.0712152 1.4027558 1.9805270 1.6708704 2.2135494 2.1651540 2.0187588 1.8659866 1.3728030 3.2763906 2.4768025 1.2109687 
XP_046857125.1_uncharacterized_protein_LOC124450504_isoform_X2_Xenia_sp._Carnegie-2017 1.6972991 1.5952827 1.2172456 1.2742651 1.2431506 1.2201604 1.2159697 1.3029348 1.2178489 1.2226767 1.4078650 1.2584275 1.2531507 0.0000010 0.0000000 0.5478615 1.1470107 0.5421782 1.2064834 1.8950225 1.8416465 1.8416465 1.9239969 1.5939888 1.8567316 1.5342442 1.9650266 1.9322778 1.9322778 1.9207603 1.9874070 2.0424765 2.0543705 1.4155295 2.0484863 1.9829390 2.0461201 2.0756702 2.0292700 1.9499676 1.5187464 1.5798530 1.9510261 1.8369166 1.7387347 2.1980972 2.0756702 2.1765204 1.5887676 2.2015431 1.5887676 2.1980465 1.5147285 2.1499886 1.5604133 2.1743673 2.0019066 1.5919102 1.7326204 1.5947398 1.7381215 2.1143007 2.0570805 1.9886348 2.1833028 1.5008210 2.1115805 1.6525018 2.1725721 1.7398557 2.2780681 2.1112716 2.1553142 1.5288301 2.1045188 1.6411689 1.9398497 1.6405067 2.1367327 1.5504893 1.5791946 1.5512297 1.5824483 1.9192567 1.9143589 1.5735568 2.0791033 2.1335549 2.0875573 2.0245270 2.0763250 1.4027558 1.9772017 1.6674071 2.2135494 2.1623227 2.0149235 1.8624018 1.3728030 3.2763906 2.4753450 1.2109687 
XP_028399423.1_uncharacterized_protein_LOC114522855_isoform_X1_Dendronephthya_gigantea 1.6204059 1.6419455 1.1933086 1.3072956 1.2468124 1.2051045 1.1987468 1.2938489 1.2049836 1.2083796 1.3572521 1.2350156 1.2381586 0.5492681 0.5478615 0.0000000 1.1354106 0.0248345 1.1940190 1.9021962 1.7627888 1.7627888 1.9121262 1.5887863 1.7319356 1.5451417 1.8944240 1.8942104 1.8942104 1.8774755 1.9240622 1.9874408 2.0262942 1.4206181 2.0134813 1.9608047 1.9573242 2.0121907 1.8932049 1.9118679 1.5550101 1.5842807 1.9113801 1.7995841 1.6830370 2.0732652 2.0121907 2.0539350 1.6326103 2.0766236 1.6326103 2.0732400 1.5615327 2.1855045 1.4880163 2.1622241 1.9015278 1.6234610 1.6648879 1.6185971 1.6700929 2.0761832 2.1392692 1.9257596 2.1453092 1.3671038 2.1788069 1.6589735 2.2246439 1.7212897 2.2109852 2.1611288 2.1984169 1.4295056 1.9729276 1.6806225 2.0242648 1.6568415 2.1436707 1.5624246 1.6067648 1.5608171 1.5595641 1.9594703 1.9908732 1.6144718 2.1708171 2.2172595 2.0471034 1.9671189 1.9744399 1.4242180 1.9034021 1.5504431 2.1940181 2.1283981 1.9742590 1.8313542 1.4197102 3.5580096 2.5812246 1.1878933 
XP_020901183.2_uncharacterized_protein_LOC110239779_Exaiptasia_diaphana                1.4090109 1.3576258 0.6939908 0.2957208 0.5165604 0.7206860 0.7134476 0.7346570 0.7205505 0.7191792 0.5735278 0.7021856 0.7075026 1.1500729 1.1470107 1.1354106 0.0000000 1.1354106 0.0111627 1.5720510 1.5830685 1.5830685 1.7363337 1.3076821 1.4496657 1.3023760 1.5469472 1.6186385 1.6186385 1.6125359 1.6827944 1.7309528 1.7616197 0.2467912 1.7374803 1.6661827 1.6918412 1.7296254 1.5631422 1.6551147 1.1864585 1.1301740 1.6544649 1.5677946 1.5770491 1.7510284 1.7296254 1.7597223 1.1975252 1.7539605 1.1975252 1.7583573 1.1761170 1.6185120 1.1362028 1.6428178 1.7355157 1.1800235 1.6642648 1.1772445 1.6695287 1.8066596 1.7337206 1.6166204 1.6088853 1.0634904 1.7181666 1.2448516 1.7411208 1.4271321 1.8012587 1.7000716 1.6594239 0.9803165 1.8862428 1.2461739 1.6286628 1.2631852 1.6321278 1.1438311 1.1646129 1.1556304 1.1596509 1.7491043 1.3267983 1.2772515 1.6594239 1.6638274 1.7193784 1.9285097 1.6965168 0.8742763 1.7983311 1.4083599 2.1810337 1.8834160 1.8774312 1.8156786 1.3321995 2.8154078 2.0637209 1.2960977 
XP_028399424.1_uncharacterized_protein_LOC114522855_isoform_X2_Dendronephthya_gigantea 1.5096864 1.4824994 1.0926849 1.2397780 1.1828466 1.1280564 1.1207169 1.2179329 1.1223649 1.1208257 1.2446849 1.1327938 1.1336532 0.5437874 0.5421782 0.0248345 1.1354106 0.0000000 1.1940190 1.7743488 1.6657413 1.6657413 1.8020085 1.4436263 1.6061799 1.4277641 1.7381145 1.7322180 1.7322180 1.7144653 1.8232029 1.8952581 1.9223845 1.3640715 1.9063311 1.8238993 1.8503739 1.9245714 1.7983258 1.7672034 1.4325230 1.4284103 1.7667188 1.6934271 1.6722108 2.0120789 1.9245714 1.9943215 1.4924026 2.0158569 1.4924026 2.0120646 1.4380023 2.0935892 1.3815938 2.1101479 1.9001143 1.5603764 1.6648879 1.5501102 1.6700929 1.9896728 2.0202226 1.8018181 2.0891369 1.3002229 2.0295555 1.5797302 2.1029998 1.5149275 2.0055960 2.0388868 2.1088168 1.2806210 1.8836991 1.6156584 2.0641102 1.6006299 2.0119082 1.4646951 1.5025272 1.4642808 1.4608136 1.8693767 1.7738678 1.4842378 2.1088168 2.1145458 1.9374702 1.8854575 1.8832047 1.2668983 1.8050186 1.4506316 2.1940181 1.9886662 1.9102091 1.8541291 1.4197102 3.4200690 2.3641075 1.1878933 
KXJ13807.1_Chitin_synthase_6_Exaiptasia_diaphana                                       1.4768890 1.4231933 0.7353030 0.3185945 0.5498763 0.7636595 0.7563897 0.7763186 0.7635682 0.7621944 0.6075613 0.7434953 0.7489646 1.2096328 1.2064834 1.1940190 0.0111627 1.1940190 0.0000000 1.6512084 1.6592974 1.6592974 1.8212674 1.3726784 1.5228613 1.3684615 1.6229953 1.6986451 1.6986451 1.6924014 1.7659458 1.8156579 1.8483288 0.2691021 1.8224549 1.7502232 1.7756603 1.8144159 1.6406173 1.7376000 1.2471482 1.2060048 1.7368998 1.6496371 1.6557228 1.8307121 1.8144159 1.8396530 1.2551676 1.8337410 1.2551676 1.8384599 1.2361504 1.6897556 1.1862792 1.7151682 1.8205369 1.2354300 1.7473426 1.2326246 1.7529292 1.8978789 1.8161234 1.7003899 1.6799388 1.1144958 1.8026063 1.3041428 1.8266852 1.5062276 1.8865451 1.7836556 1.7324258 1.0574125 1.9684086 1.3050532 1.7005006 1.3228546 1.7056341 1.2020715 1.2318960 1.2145250 1.2187875 1.8340004 1.4187893 1.3461478 1.7324258 1.7371076 1.8189704 2.0234104 1.7876566 0.9420086 1.8852658 1.4760118 2.3483488 1.9735019 1.9673068 1.8983733 1.5294102 2.8154078 2.1648963 1.4689517 
XP_013407366.1_uncharacterized_protein_LOC106171524_Lingula_anatina                    1.8589102 1.9103944 1.6474860 1.6837589 1.6561624 1.6434879 1.5947405 1.6855941 1.6450001 1.6454427 1.6936636 1.5988259 1.6101134 1.8966413 1.8950225 1.9021962 1.5720510 1.7743488 1.6512084 0.0000000 1.5855283 1.5855283 1.6244831 1.3251160 1.4309246 1.8775765 1.4293030 1.5621597 1.5621597 1.5570180 1.6865809 1.7410652 1.7761243 1.6327692 1.7705941 1.6369732 1.6977269 1.7429447 1.4901374 1.5987960 1.8134079 1.8580449 1.5985418 1.5272142 1.3200609 1.7891909 1.7429447 1.7982192 1.8847616 1.7929772 1.8847616 1.7968225 1.8059989 2.3194765 1.8751481 2.2139990 1.6757659 1.8561913 1.3979938 1.8438818 1.4023879 1.8029565 1.7602772 1.5018416 2.1881240 1.6331688 1.7907312 1.9129293 1.8708555 1.3325294 1.9167760 1.8507124 2.2947876 1.6519059 1.8097760 1.8925661 2.1438355 1.8697663 1.7734982 1.6666630 1.7372252 1.6714443 1.7097866 2.1584876 0.7195866 1.8886439 2.2969828 2.3226517 1.7708396 2.3684690 1.6960724 1.5192304 1.7442464 1.8459930 2.2021749 2.1772142 2.0163251 2.0986225 1.4398787 3.3726038 2.6061947 1.2168949 
XP_046329406.2_uncharacterized_protein_LOC124113182_isoform_X3_Haliotis_rufescens      1.9338261 1.8829420 1.6792878 1.7153571 1.7121529 1.7759660 1.7513741 1.8047015 1.7863105 1.7836228 1.7699841 1.7145736 1.7045391 1.8448566 1.8416465 1.7627888 1.5830685 1.6657413 1.6592974 1.5855283 0.0000000 0.0000010 0.8432874 1.4576686 1.1307264 1.8330795 1.2772520 1.3470708 1.3470708 1.3366378 1.0194612 1.3683323 1.3947530 1.7671133 1.3703550 1.3951554 1.0380618 1.3719941 1.3443552 1.3624249 1.8356881 1.8094067 1.3597539 1.1678849 1.2246908 1.1758186 1.3719941 1.1624605 1.8943878 1.1758186 1.8943878 1.1779258 1.8351272 2.1513324 1.8918086 2.0985805 1.3020888 1.9007530 1.2091957 1.8849784 1.2129850 1.4282712 1.3807096 1.3352147 2.0552954 1.8487200 1.4042998 1.8858984 1.4552156 1.1331088 1.1529163 1.3966194 2.2390891 1.8199466 0.5566497 1.9002935 1.9650032 1.8890245 1.6611075 1.7970398 1.8226476 1.7914432 1.8008679 2.1335988 1.6682233 1.9451302 2.1961917 2.2392530 1.3959901 2.1676930 1.0638782 1.6401315 0.5281345 1.8998557 2.0749855 2.1772810 2.0310535 2.1039263 1.2646114 2.8728698 2.4640386 1.1473904 
XP_046329399.2_uncharacterized_protein_LOC124113182_isoform_X1_Haliotis_rufescens      1.9338261 1.8829420 1.6792878 1.7153571 1.7121529 1.7759660 1.7513741 1.8047015 1.7863105 1.7836228 1.7699841 1.7145736 1.7045391 1.8448566 1.8416465 1.7627888 1.5830685 1.6657413 1.6592974 1.5855283 0.0000010 0.0000000 0.8432874 1.4576686 1.1307264 1.8330795 1.2772520 1.3470708 1.3470708 1.3366378 1.0194612 1.3683323 1.3947530 1.7671133 1.3703550 1.3951554 1.0380618 1.3719941 1.3443552 1.3624249 1.8356881 1.8094067 1.3597539 1.1678849 1.2246908 1.1758186 1.3719941 1.1624605 1.8943878 1.1758186 1.8943878 1.1779258 1.8351272 2.1513324 1.8918086 2.0985805 1.3020888 1.9007530 1.2091957 1.8849784 1.2129850 1.4282712 1.3807096 1.3352147 2.0552954 1.8487200 1.4042998 1.8858984 1.4552156 1.1331088 1.1529163 1.3966194 2.2390891 1.8199466 0.5566497 1.9002935 1.9650032 1.8890245 1.6611075 1.7970398 1.8226476 1.7914432 1.8008679 2.1335988 1.6682233 1.9451302 2.1961917 2.2392530 1.3959901 2.1676930 1.0638782 1.6401315 0.5281345 1.8998557 2.0749855 2.1772810 2.0310535 2.1039263 1.2646114 2.8728698 2.4640386 1.1473904 
XP_041356161.1_uncharacterized_protein_LOC121373551_Gigantopelta_aegis                 1.9198363 1.9394731 1.8652058 1.9551203 1.8645710 1.9068181 1.9092521 1.9358215 1.9028552 1.8938826 1.8304570 1.7698511 1.7647527 1.9272502 1.9239969 1.9121262 1.7363337 1.8020085 1.8212674 1.6244831 0.8432874 0.8432874 0.0000000 1.5212943 1.1514671 1.9208986 1.2978379 1.3237223 1.3237223 1.3122176 1.0834026 1.4367098 1.4598628 1.9875316 1.4521371 1.3749821 1.0859006 1.4430382 1.3424890 1.3291902 1.8736986 1.8719094 1.3250729 1.2470407 1.1925696 1.2212145 1.4430382 1.2313500 1.9935053 1.2212145 1.9935053 1.2234274 1.8704157 2.2546356 1.9168738 2.1889636 1.3636557 1.8740561 1.1467013 1.8823775 1.1502748 1.4881617 1.3050912 1.3498618 2.0899671 1.8707211 1.3316475 2.0685565 1.4516281 1.1823634 1.1758977 1.4875759 2.2749221 1.7793092 1.0569044 1.8926369 2.0521765 1.8828774 1.7144531 1.7585433 1.8073286 1.7497445 1.7563613 2.1573378 1.7772404 1.9732415 2.2823594 2.3453076 1.4264777 2.1674049 1.0472328 1.6124118 1.0124600 1.9088704 2.0137183 2.2396477 2.0843319 2.2667820 1.2632654 3.2133771 2.6861891 1.0784027 
AHX26710.1_chitin_synthase_Sabellaria_alveolata                                        1.8135965 1.7792036 1.4530077 1.4654545 1.4496617 1.5512854 1.5135409 1.4940969 1.5542139 1.5552391 1.5201091 1.5027767 1.4914497 1.5939888 1.5939888 1.5887863 1.3076821 1.4436263 1.3726784 1.3251160 1.4576686 1.4576686 1.5212943 0.0000000 1.3548697 1.8186748 1.4482610 1.5920546 1.5920546 1.5788939 1.6444081 1.6418945 1.6909172 1.4003894 1.6590177 1.5958884 1.6328812 1.6434199 1.4953398 1.5918341 1.6901532 1.6403385 1.5878988 1.4816993 1.3597623 1.5831227 1.6434199 1.6021460 1.6110877 1.5854873 1.6110877 1.5887361 1.6847321 2.0509376 1.6828119 1.9751726 1.5787047 1.7272418 1.4280554 1.7442695 1.4325928 1.6873510 1.6293365 1.5385055 1.9475935 1.6653008 1.6254386 1.6895435 1.7519141 1.3318346 1.7196744 1.7223980 2.0193940 1.4245055 1.6222358 1.7498495 1.8532610 1.7335084 1.6636180 1.5549809 1.5988973 1.5589373 1.5591118 1.8749118 1.2702002 1.8091327 2.0182221 2.0567254 1.6311295 1.9761289 1.5320711 1.3433548 1.5478450 1.8551652 2.0383386 2.0744910 1.8612882 1.8683792 1.3733179 2.9857435 2.5966660 1.1048081 
XP_045184959.2_uncharacterized_protein_LOC123542969_isoform_X1_Mercenaria_mercenaria   1.9208418 1.7514762 1.6224319 1.6213978 1.6461921 1.6718412 1.6052961 1.7692869 1.6805227 1.6741552 1.7005832 1.6335720 1.6352364 1.8603589 1.8567316 1.7319356 1.4496657 1.6061799 1.5228613 1.4309246 1.1307264 1.1307264 1.1514671 1.3548697 0.0000000 1.7729690 0.5983451 0.7899658 0.7899658 0.7819532 1.3488004 1.3906935 1.4154817 1.6175082 1.3819870 0.8490824 1.3824014 1.3950743 0.6507151 0.8084568 1.7832542 1.7666821 0.8060237 0.2098122 0.5826616 1.4332437 1.3950743 1.4314760 1.7818919 1.4365673 1.7818919 1.4393196 1.7450889 2.2089995 1.8705385 2.1597173 1.3479313 1.8211637 0.6923343 1.8155541 0.6948202 1.4516151 1.3639321 0.6534094 2.0977480 1.8512915 1.3784881 1.8166920 1.4488311 0.5512780 1.4868442 1.3998017 2.1571658 1.5926960 1.3221409 1.7742769 1.9396902 1.7362065 1.0904788 1.6884236 1.7010906 1.6659106 1.6702943 2.1245091 1.4710856 1.8659955 2.1294095 2.1785667 0.9070435 2.2890512 1.2883267 1.4861688 1.2667216 1.8612178 2.0157806 2.1966713 1.9613066 2.1669802 1.3206354 3.2637258 2.5384296 1.2128636 
XP_057290350.1_uncharacterized_protein_LOC130613049_Hydractinia_symbiolongicarpus      1.3053962 0.6201691 1.2498233 1.3335331 1.3322482 1.3147744 1.3051346 1.3679945 1.3150042 1.3175530 1.3450671 1.3555159 1.3530809 1.5381839 1.5342442 1.5451417 1.3023760 1.4277641 1.3684615 1.8775765 1.8330795 1.8330795 1.9208986 1.8186748 1.7729690 0.0000000 1.8674044 1.9820429 1.9820429 1.9645571 1.9483420 2.0757980 2.0513963 1.4844278 2.0672823 2.0172328 1.9795986 2.0724329 1.8805777 2.0206068 1.6222475 1.6564454 2.0173898 1.8524256 1.7877332 2.1146195 2.0724329 2.1134246 1.6648998 2.1185021 1.6648998 2.1234210 1.6233621 2.0804534 1.6225708 2.0526907 2.0587603 1.6429709 1.8723912 1.6436447 1.8783745 2.1418045 2.0608750 1.8587923 2.0647934 1.5158412 2.1076104 1.6730276 2.1920160 1.7323078 2.2238160 2.1797751 2.1562747 1.5033971 2.0187554 1.7124002 1.9430718 1.7073909 1.9805440 1.6041530 1.6747606 1.6210391 1.6304673 2.1104317 1.8600881 1.6654968 2.1744019 2.2117990 2.1347491 2.1678555 2.1531465 1.4701767 1.9612292 1.2439402 2.2639199 2.2987028 2.2059728 2.0409788 1.6947097 3.3966368 2.7335183 1.4336683 
XP_052786371.1_uncharacterized_protein_LOC128221808_Mya_arenaria                       1.9058478 1.8787748 1.8120301 1.7905542 1.7136255 1.9003543 1.8682764 1.9663504 1.9136772 1.9203420 1.8175161 1.7765448 1.7847581 1.9693517 1.9650266 1.8944240 1.5469472 1.7381145 1.6229953 1.4293030 1.2772520 1.2772520 1.2978379 1.4482610 0.5983451 1.8674044 0.0000000 0.6131179 0.6131179 0.6059139 1.4719911 1.4695098 1.4887420 1.7768296 1.4547402 0.6342772 1.4759871 1.4965259 0.1638558 0.6143775 1.9158486 1.8932100 0.6098827 0.6769373 0.1877659 1.5429734 1.4965259 1.5417896 2.0116359 1.5459868 2.0116359 1.5490656 1.9043429 2.2813177 1.9987724 2.2568226 1.4053181 1.9171156 0.5273138 1.9168274 0.5294007 1.5098353 1.4951193 0.1638039 2.2182524 1.9584767 1.4796654 1.9500676 1.4859651 0.1581914 1.5438559 1.4444551 2.2370089 1.7588903 1.4389235 1.9122937 2.0664958 1.9123582 1.2894824 1.8151138 1.8642165 1.7943238 1.8140223 2.2200785 1.5683233 1.9984953 2.1816171 2.2291528 0.7202152 2.2322708 1.2965045 1.6117580 1.3827522 1.9793442 2.0779343 2.1690476 2.0375672 2.1726493 1.3039158 3.2030112 2.6487659 1.1620708 
XP_052265047.1_uncharacterized_protein_LOC127867732_isoform_X3_Dreissena_polymorpha    1.9301964 1.9368019 1.8643222 1.8432094 1.8370260 1.8562847 1.8549929 1.9672947 1.8625194 1.8666112 1.9154541 1.8367201 1.8403478 1.9348931 1.9322778 1.8942104 1.6186385 1.7322180 1.6986451 1.5621597 1.3470708 1.3470708 1.3237223 1.5920546 0.7899658 1.9820429 0.6131179 0.0000000 0.0000010 0.0000010 1.4679165 1.5013037 1.5199508 1.8407095 1.4832152 0.0648526 1.4606998 1.5209551 0.6574913 0.0485358 1.9702897 1.8922976 0.0484399 0.8661896 0.6074437 1.6289391 1.5209551 1.6133186 2.0338231 1.6322149 2.0338231 1.6355398 1.9440170 2.2659723 1.9618214 2.2560593 1.4228708 2.0036432 0.0464784 1.9973974 0.0475648 1.5497486 1.4545433 0.6672346 2.2715716 2.0238722 1.4788711 2.0201231 1.5223499 0.5873785 1.6103663 1.5200648 2.2980216 1.7788196 1.4984982 1.9447980 2.0616026 1.9381683 1.2927855 1.8355012 1.8356368 1.8355867 1.8550207 2.0543005 1.5861853 2.0880786 2.2414067 2.3143228 0.3256001 2.0825366 1.3716010 1.6586362 1.4355843 1.9398540 2.0740533 2.1721696 2.1086831 2.0837857 1.2470346 3.5946675 2.6936230 1.1478453 
XP_052265043.1_uncharacterized_protein_LOC127867732_isoform_X1_Dreissena_polymorpha    1.9301964 1.9368019 1.8643222 1.8432094 1.8370260 1.8562847 1.8549929 1.9672947 1.8625194 1.8666112 1.9154541 1.8367201 1.8403478 1.9348931 1.9322778 1.8942104 1.6186385 1.7322180 1.6986451 1.5621597 1.3470708 1.3470708 1.3237223 1.5920546 0.7899658 1.9820429 0.6131179 0.0000010 0.0000000 0.0000010 1.4679165 1.5013037 1.5199508 1.8407095 1.4832152 0.0648526 1.4606998 1.5209551 0.6574913 0.0485358 1.9702897 1.8922976 0.0484399 0.8661896 0.6074437 1.6289391 1.5209551 1.6133186 2.0338231 1.6322149 2.0338231 1.6355398 1.9440170 2.2659723 1.9618214 2.2560593 1.4228708 2.0036432 0.0464784 1.9973974 0.0475648 1.5497486 1.4545433 0.6672346 2.2715716 2.0238722 1.4788711 2.0201231 1.5223499 0.5873785 1.6103663 1.5200648 2.2980216 1.7788196 1.4984982 1.9447980 2.0616026 1.9381683 1.2927855 1.8355012 1.8356368 1.8355867 1.8550207 2.0543005 1.5861853 2.0880786 2.2414067 2.3143228 0.3256001 2.0825366 1.3716010 1.6586362 1.4355843 1.9398540 2.0740533 2.1721696 2.1086831 2.0837857 1.2470346 3.5946675 2.6936230 1.1478453 
XP_052265046.1_uncharacterized_protein_LOC127867732_isoform_X2_Dreissena_polymorpha    1.9204929 1.9289093 1.8540778 1.8378714 1.8333104 1.8509617 1.8496598 1.9496967 1.8571893 1.8612778 1.9069192 1.8209798 1.8245297 1.9233712 1.9207603 1.8774755 1.6125359 1.7144653 1.6924014 1.5570180 1.3366378 1.3366378 1.3122176 1.5788939 0.7819532 1.9645571 0.6059139 0.0000010 0.0000010 0.0000000 1.4547383 1.4898723 1.5083259 1.8353322 1.4718658 0.0637374 1.4468642 1.5093709 0.6496530 0.0474915 1.9651227 1.8858985 0.0473979 0.8566487 0.5983546 1.6159767 1.5093709 1.6004281 2.0267907 1.6192394 2.0267907 1.6225287 1.9388827 2.2569482 1.9524121 2.2470191 1.4110737 1.9939509 0.0452379 1.9876812 0.0463195 1.5377633 1.4445969 0.6593778 2.2620875 2.0130073 1.4688638 2.0106696 1.5105465 0.5873785 1.5952070 1.5094044 2.2907655 1.7701991 1.4895374 1.9389670 2.0449311 1.9323557 1.2807628 1.8300811 1.8296008 1.8301579 1.8492852 2.0464226 1.5754407 2.0764546 2.2337303 2.3066339 0.3215003 2.0763018 1.3716010 1.6514073 1.4269244 1.9294188 2.0740533 2.1668065 2.0964214 2.0735947 1.2470346 3.5551417 2.6804511 1.1478453 
KAK6184985.1_hypothetical_protein_SNE40_007319_Patella_caerulea                        2.1495572 2.1146644 1.8767567 1.9876229 1.9436105 1.9015578 1.9459573 1.9506704 1.9203198 1.9240091 2.0017039 1.9001198 1.8802965 1.9909626 1.9874070 1.9240622 1.6827944 1.8232029 1.7659458 1.6865809 1.0194612 1.0194612 1.0834026 1.6444081 1.3488004 1.9483420 1.4719911 1.4679165 1.4679165 1.4547383 0.0000000 1.4597229 1.4783919 1.9398445 1.4548839 1.5098038 0.0643414 1.4874878 1.5195151 1.4789089 1.9113230 1.8893463 1.4786685 1.3874770 1.3192072 1.4161888 1.4874878 1.4239358 2.0617751 1.4161888 2.0617751 1.4189321 1.9114604 2.2586804 2.0545058 2.2462897 1.3768133 1.9901567 1.2826484 1.9948221 1.2867572 1.5214156 1.4927459 1.5159831 2.2270044 1.9776600 1.5029411 2.0920476 1.4721775 1.2787739 1.3210816 1.4797174 2.2793478 1.8659418 1.3098622 1.9343303 2.0633747 1.9092585 1.7779704 1.8058235 1.8580541 1.8114485 1.8454543 2.3170929 1.7084075 2.0484656 2.2364679 2.2680139 1.6034027 2.3850129 1.1360025 1.7086985 1.2306575 2.0993123 2.1491171 2.2451633 2.1707735 2.2372308 1.3271604 3.8758911 2.7647135 1.1425839 
XP_052083986.1_uncharacterized_protein_LOC127721292_isoform_X1_Mytilus_californianus   2.2418151 2.1384600 1.9373319 1.9506592 1.9164664 1.9528168 1.8817581 2.0091901 1.9680623 1.9665269 2.0307158 1.9840014 1.9913761 2.0458363 2.0424765 1.9874408 1.7309528 1.8952581 1.8156579 1.7410652 1.3683323 1.3683323 1.4367098 1.6418945 1.3906935 2.0757980 1.4695098 1.5013037 1.5013037 1.4898723 1.4597229 0.0000000 0.0384468 1.9123739 0.0335619 1.5204967 1.5038948 0.0153807 1.4822807 1.4863337 2.0601497 2.0268217 1.4805881 1.5314663 1.3909566 1.5826462 0.0153807 1.5675626 1.9965614 1.5856801 1.9965614 1.5888683 2.0472952 2.3679902 2.0281431 2.3615332 0.0009048 2.0583761 1.3100305 2.0322882 1.3141322 0.0096470 1.3968955 1.5334952 2.3098996 2.0763529 1.3925884 2.0752945 1.3874777 1.3287764 1.5469310 1.3627222 2.4163795 1.9012637 1.5448578 2.0058423 2.1765992 1.9873001 1.6998047 1.9736096 1.9943296 1.9643864 1.9826387 2.1498222 1.7428478 2.1740110 2.3940027 2.4349788 1.6078526 2.2149837 1.4492495 1.7545721 1.4686857 2.1315944 2.0225289 2.3658546 2.2288064 2.1096621 1.2867417 3.7658315 2.7451175 1.3033413 
CAG2241376.1_CHS1_Mytilus_edulis                                                       2.2843690 2.1318757 1.9645751 1.9525620 1.9532769 1.9516256 1.8918735 2.0381525 1.9687056 1.9671632 2.0487923 1.9924225 1.9976181 2.0577450 2.0543705 2.0262942 1.7616197 1.9223845 1.8483288 1.7761243 1.3947530 1.3947530 1.4598628 1.6909172 1.4154817 2.0513963 1.4887420 1.5199508 1.5199508 1.5083259 1.4783919 0.0384468 0.0000000 1.9542376 0.0145415 1.5470299 1.5296706 0.0442371 1.5133725 1.5040838 2.0783824 2.0409981 1.4982551 1.5457213 1.4025086 1.6151076 0.0442371 1.5996687 2.0141529 1.6181708 2.0141529 1.6214635 2.0668129 2.4378137 2.0591033 2.4195338 0.0378525 2.0832103 1.3435193 2.0591846 1.3477351 0.0494050 1.3983626 1.5503247 2.3619983 2.0826379 1.4029251 2.0749470 1.4204477 1.3435905 1.5753374 1.3933936 2.4463041 1.9242183 1.5922080 2.0389018 2.2128348 2.0195547 1.7077423 1.9913819 2.0087624 1.9756123 1.9924114 2.1757493 1.7377118 2.1984068 2.4279112 2.4564663 1.6242454 2.2276839 1.4602907 1.7720111 1.5084776 2.1513315 2.0403538 2.3760078 2.2930631 2.1364898 1.2962522 3.7328879 2.7652668 1.3214397 
XP_028515089.1_uncharacterized_protein_LOC110239996_Exaiptasia_diaphana                1.5784864 1.5989931 0.8944529 0.4595752 0.6706564 0.9566553 0.9199127 0.9805224 0.9588219 0.9584340 0.8407663 0.9348765 0.9283747 1.4155295 1.4155295 1.4206181 0.2467912 1.3640715 0.2691021 1.6327692 1.7671133 1.7671133 1.9875316 1.4003894 1.6175082 1.4844278 1.7768296 1.8407095 1.8407095 1.8353322 1.9398445 1.9123739 1.9542376 0.0000000 1.9267553 1.8861272 1.9092630 1.9168261 1.7876818 1.8545496 1.3747699 1.3171542 1.8539081 1.7350995 1.6279063 1.9445266 1.9168261 1.9427633 1.4312094 1.9471998 1.4312094 1.9515828 1.3676932 1.7034733 1.3795526 1.7160156 1.8441950 1.3334759 1.5900110 1.3389297 1.5950414 1.9881825 1.8337635 1.8150201 1.6930650 1.2619615 1.8029795 1.4083152 1.9883757 1.6268906 2.0295142 1.8987948 1.7482510 1.2488408 2.0585940 1.4296651 1.5618007 1.4384616 1.8567767 1.2880643 1.3052304 1.2927974 1.2857023 1.8715067 1.6233061 1.4525413 1.7104537 1.7537528 1.9547752 2.0496438 1.7570071 1.1363372 1.9860970 1.5049069 2.1258308 1.9852472 1.8061902 1.8951596 1.3195799 3.2176383 2.4076798 1.3014360 
XP_063437912.1_uncharacterized_protein_LOC134718963_Mytilus_trossulus                  2.2494580 2.1179047 1.9664097 1.9498957 1.9442273 1.9584108 1.8972815 2.0401314 1.9754706 1.9739252 2.0389780 1.9993911 2.0045969 2.0518468 2.0484863 2.0134813 1.7374803 1.9063311 1.8224549 1.7705941 1.3703550 1.3703550 1.4521371 1.6590177 1.3819870 2.0672823 1.4547402 1.4832152 1.4832152 1.4718658 1.4548839 0.0335619 0.0145415 1.9267553 0.0000000 1.5094064 1.5052802 0.0410264 1.4667118 1.4764315 2.0740229 2.0331951 1.4707027 1.5133446 1.3764715 1.5961472 0.0410264 1.5809450 2.0058923 1.5991875 2.0058923 1.6024128 2.0625252 2.4313870 2.0643331 2.4119013 0.0316557 2.0656556 1.3114552 2.0401087 1.3155700 0.0432217 1.4071373 1.5055813 2.3513250 2.0810356 1.4036159 2.0726557 1.4038458 1.3045618 1.5664415 1.3819133 2.4485205 1.9333518 1.5608553 2.0216102 2.2123184 2.0099951 1.6912316 1.9780896 1.9975101 1.9676177 1.9834428 2.1571141 1.7523345 2.1894082 2.4307441 2.4657113 1.6110575 2.2111834 1.4470496 1.7682142 1.4815904 2.1236403 2.0329904 2.3701907 2.2481306 2.1363085 1.2973548 3.6710849 2.7648462 1.3296735 
XP_052242756.1_uncharacterized_protein_LOC127852809_isoform_X2_Dreissena_polymorpha    2.0172845 1.9695371 1.9097569 1.9115417 1.9060332 1.9505885 1.9271118 2.0261583 1.9548603 1.9604278 2.0134088 1.9306033 1.9357022 1.9856193 1.9829390 1.9608047 1.6661827 1.8238993 1.7502232 1.6369732 1.3951554 1.3951554 1.3749821 1.5958884 0.8490824 2.0172328 0.6342772 0.0648526 0.0648526 0.0637374 1.5098038 1.5204967 1.5470299 1.8861272 1.5094064 0.0000000 1.5033409 1.5425851 0.7036956 0.0417781 2.0624009 1.9908829 0.0416945 0.9177169 0.6314810 1.6529477 1.5425851 1.6461435 2.0748084 1.6553452 2.0748084 1.6587643 2.0354758 2.3171119 2.0121602 2.3010093 1.4448864 2.0595516 0.0428349 2.0567655 0.0439328 1.5625939 1.5305189 0.7022225 2.3374789 2.0902802 1.5492956 2.0638657 1.5583147 0.6169959 1.6451458 1.5486466 2.3537341 1.8285857 1.5337208 2.0072145 2.1054202 2.0005632 1.3625904 1.9031876 1.9231717 1.9035583 1.9172817 2.1134240 1.6260716 2.1862690 2.3098315 2.3780682 0.3639083 2.1365007 1.4228937 1.7003860 1.4592510 1.9865199 2.0669836 2.2201262 2.1398673 2.0956299 1.2872652 3.6525221 2.7468734 1.1349763 
XP_050397200.1_uncharacterized_protein_LOC126815549_Patella_vulgata                    2.2097018 2.1297012 1.9016692 1.9959849 1.9766400 1.9475404 2.0065942 1.9669660 1.9675085 1.9707663 2.0375178 1.9296267 1.9170084 2.0497426 2.0461201 1.9573242 1.6918412 1.8503739 1.7756603 1.6977269 1.0380618 1.0380618 1.0859006 1.6328812 1.3824014 1.9795986 1.4759871 1.4606998 1.4606998 1.4468642 0.0643414 1.5038948 1.5296706 1.9092630 1.5052802 1.5033409 0.0000000 1.5275881 1.5260124 1.4746199 1.9233336 1.9022137 1.4739247 1.4043544 1.3175483 1.4158838 1.5275881 1.4316297 2.0566392 1.4158838 2.0566392 1.4186286 1.9307278 2.2829206 2.1043908 2.2426088 1.4145224 2.0225449 1.2812694 2.0204753 1.2853829 1.5683447 1.5235078 1.5168919 2.2198972 1.9776724 1.5423395 2.1164951 1.5090952 1.2838451 1.3260967 1.5207196 2.2765782 1.8676517 1.3361040 1.9463252 2.0838018 1.9165750 1.7871967 1.8303444 1.8890516 1.8409187 1.8736111 2.3170371 1.7011868 2.0580687 2.2459602 2.2853654 1.5912057 2.3828955 1.1429647 1.7401568 1.2576539 2.1527877 2.1759305 2.3248118 2.2026925 2.2210992 1.3062250 3.9416818 2.7714102 1.1560018 
CAC5426141.1_CHS1_Mytilus_coruscus                                                     2.2944163 2.1377558 1.9441744 1.9551863 1.9377219 1.9543075 1.8732021 2.0105029 1.9695742 1.9680357 2.0488944 1.9953165 2.0027480 2.0790557 2.0756702 2.0121907 1.7296254 1.9245714 1.8144159 1.7429447 1.3719941 1.3719941 1.4430382 1.6434199 1.3950743 2.0724329 1.4965259 1.5209551 1.5209551 1.5093709 1.4874878 0.0153807 0.0442371 1.9168261 0.0410264 1.5425851 1.5275881 0.0000000 1.5197746 1.5051523 2.0563501 2.0292042 1.4993417 1.5351370 1.4117717 1.5846993 0.0000010 1.5706355 2.0092585 1.5879248 2.0092585 1.5911231 2.0435427 2.3867292 2.0519532 2.3957546 0.0166909 2.0641468 1.3228255 2.0349962 1.3269690 0.0260212 1.4100053 1.5718454 2.3383108 2.1036586 1.4121143 2.0816491 1.3959042 1.3493164 1.5515407 1.3635745 2.4359331 1.9175831 1.5600078 2.0141218 2.1783280 2.0037697 1.6967197 1.9734445 1.9921883 1.9642278 1.9797213 2.1727727 1.7493549 2.1759665 2.4137428 2.4484312 1.6330986 2.2485836 1.4570652 1.7520406 1.4826872 2.1785936 2.0534904 2.3674367 2.2368950 2.1380085 1.2952596 3.7728695 2.7808954 1.3265437 
XP_052786209.1_LOW_QUALITY_PROTEIN                                                     1.8958599 1.8550527 1.8249536 1.8245380 1.7524951 1.8839600 1.8761262 1.9511758 1.8919957 1.8926391 1.7720965 1.7997990 1.8019280 2.0371815 2.0292700 1.8932049 1.5631422 1.7983258 1.6406173 1.4901374 1.3443552 1.3443552 1.3424890 1.4953398 0.6507151 1.8805777 0.1638558 0.6574913 0.6574913 0.6496530 1.5195151 1.4822807 1.5133725 1.7876818 1.4667118 0.7036956 1.5260124 1.5197746 0.0000000 0.6801776 1.8814757 1.8282071 0.6770316 0.7464577 0.2259168 1.5703700 1.5197746 1.5591743 1.9909091 1.5735043 1.9909091 1.5703284 1.8866033 2.2542666 1.9507796 2.2085585 1.4315920 1.8922094 0.5896306 1.8880970 0.5918920 1.5346506 1.4957532 0.2007005 2.1842240 1.9310849 1.4938812 1.9270034 1.5164590 0.1945434 1.5425688 1.5017694 2.2195451 1.6911244 1.4974656 1.9119723 2.0471852 1.9095787 1.2769846 1.8035194 1.8395950 1.7811294 1.7920608 2.1988888 1.6119886 1.9813611 2.1469774 2.2078458 0.8205110 2.3625266 1.3328145 1.5660264 1.4385706 1.9458523 2.1972606 2.2368868 2.0938864 2.2036166 1.3852491 3.3998621 2.6588063 1.1955881 
XP_052242755.1_uncharacterized_protein_LOC127852809_isoform_X1_Dreissena_polymorpha    2.0055616 1.9911158 1.8888431 1.8924093 1.8848258 1.9317749 1.9096908 1.9972559 1.9363728 1.9406851 2.0112153 1.8981987 1.9030859 1.9526048 1.9499676 1.9118679 1.6551147 1.7672034 1.7376000 1.5987960 1.3624249 1.3624249 1.3291902 1.5918341 0.8084568 2.0206068 0.6143775 0.0485358 0.0485358 0.0474915 1.4789089 1.4863337 1.5040838 1.8545496 1.4764315 0.0417781 1.4746199 1.5051523 0.6801776 0.0000000 2.0363088 1.9348786 0.0016539 0.8896096 0.6096200 1.6429208 1.5051523 1.6302925 2.0677613 1.6462186 2.0677613 1.6495902 2.0075155 2.2835141 1.9821333 2.2837365 1.4154614 2.0047305 0.0019816 2.0005447 0.0029744 1.5331458 1.4907488 0.6761293 2.3285154 2.1002513 1.5057860 2.0418760 1.5536368 0.5968916 1.6310614 1.5434765 2.3009240 1.8085429 1.5084881 1.9950794 2.0763852 1.9873228 1.3156262 1.8780894 1.8741895 1.8773036 1.8976409 2.0606009 1.5867286 2.1603228 2.2473830 2.3138970 0.3302121 2.0799975 1.3930741 1.6692623 1.4477387 1.9887188 2.0778086 2.2189440 2.1526098 2.0812870 1.2513195 3.6646621 2.7460979 1.1416760 
XP_058963450.1_uncharacterized_protein_LOC131790282_isoform_X1_Pocillopora_verrucosa   1.7235823 1.6903949 1.1915842 1.3112572 1.2121636 1.2702987 1.2664627 1.2612542 1.2699318 1.2735507 1.3709502 1.2517650 1.2459604 1.5192502 1.5187464 1.5550101 1.1864585 1.4325230 1.2471482 1.8134079 1.8356881 1.8356881 1.8736986 1.6901532 1.7832542 1.6222475 1.9158486 1.9702897 1.9702897 1.9651227 1.9113230 2.0601497 2.0783824 1.3747699 2.0740229 2.0624009 1.9233336 2.0563501 1.8814757 2.0363088 0.0000000 0.0195304 2.0363364 1.8909746 1.7378077 2.2212660 2.0563501 2.2115832 1.0340751 2.2256847 1.0340751 2.2309976 0.0171293 0.9700065 0.9497623 0.9717509 1.9774360 0.6235419 1.8334044 0.6139175 1.8391930 2.1275248 2.0475234 1.9249609 0.9568563 0.9659780 2.0740883 1.1357375 2.0512595 1.7366716 2.1111370 2.0591922 0.9819664 0.4205099 2.0760397 0.6017419 0.9120332 0.6076778 1.9617117 0.4864017 0.5365603 0.4941966 0.4988571 2.0511148 1.8056890 0.0243209 1.0049146 1.0198370 2.0437438 2.1812494 1.9558329 0.4166563 1.9776231 1.6456012 2.0646616 2.2435541 2.0871958 2.0417690 1.4280405 3.1485745 2.4557941 1.2536135 
XP_058963451.1_uncharacterized_protein_LOC131790282_isoform_X2_Pocillopora_verrucosa   1.7712521 1.7198493 1.2304377 1.2980541 1.1829414 1.3184993 1.3508827 1.2718859 1.3230409 1.3259510 1.3735864 1.2798817 1.2787346 1.5803969 1.5798530 1.5842807 1.1301740 1.4284103 1.2060048 1.8580449 1.8094067 1.8094067 1.8719094 1.6403385 1.7666821 1.6564454 1.8932100 1.8922976 1.8922976 1.8858985 1.8893463 2.0268217 2.0409981 1.3171542 2.0331951 1.9908829 1.9022137 2.0292042 1.8282071 1.9348786 0.0195304 0.0000000 1.9349279 1.8866637 1.6321232 2.2863860 2.0292042 2.2852375 1.0588541 2.2920088 1.0588541 2.2989417 0.0397823 0.8110314 0.9615641 0.8079142 1.9206488 0.6509878 1.6648213 0.6356200 1.6716501 2.0268217 2.0661364 1.8604754 0.8113295 0.9757904 2.0856623 1.1254218 2.1230899 1.6366518 2.1224177 2.1172844 0.7919221 0.4122855 1.9980676 0.6165989 0.7130780 0.6149670 1.8896339 0.5101409 0.5090172 0.5136596 0.5144254 2.0124536 1.7532126 0.0530502 0.8004188 0.8185044 2.0166608 2.0652942 1.9298223 0.4144595 1.9826014 1.6746784 1.6548266 2.2664636 2.0641566 1.9681661 1.4365006 3.1485745 2.4008989 1.2536135 
KAH3730572.1_hypothetical_protein_DPMN_056562_Dreissena_polymorpha                     2.0037696 1.9889234 1.8952440 1.8902897 1.8826964 1.9374243 1.9161734 1.9974273 1.9420411 1.9463687 2.0103436 1.9020997 1.9070098 1.9536634 1.9510261 1.9113801 1.6544649 1.7667188 1.7368998 1.5985418 1.3597539 1.3597539 1.3250729 1.5878988 0.8060237 2.0173898 0.6098827 0.0484399 0.0484399 0.0473979 1.4786685 1.4805881 1.4982551 1.8539081 1.4707027 0.0416945 1.4739247 1.4993417 0.6770316 0.0016539 2.0363364 1.9349279 0.0000000 0.8869666 0.6063584 1.6424873 1.4993417 1.6298662 2.0670125 1.6457834 2.0670125 1.6491525 2.0075463 2.2838823 1.9828821 2.2822664 1.4094873 2.0029837 0.0039746 1.9987903 0.0049715 1.5271403 1.4873268 0.6712280 2.3227342 2.0994993 1.5023576 2.0411410 1.5489736 0.5918665 1.6275639 1.5388170 2.3012892 1.8062443 1.5055545 1.9933377 2.0768801 1.9855857 1.3160106 1.8763786 1.8722865 1.8755900 1.8959220 2.0613420 1.5833626 2.1603370 2.2477895 2.3142787 0.3289481 2.0796749 1.3882011 1.6669873 1.4449128 1.9869635 2.0778086 2.2137400 2.1467999 2.0804509 1.2513195 3.6410097 2.7465298 1.1416760 
XP_060594517.1_uncharacterized_protein_LOC132748872_Ruditapes_philippinarum            1.9248615 1.8579122 1.7291205 1.7368745 1.7399966 1.8124395 1.7673899 1.9469059 1.8247973 1.8342859 1.8108431 1.7746451 1.7809207 1.8406331 1.8369166 1.7995841 1.5677946 1.6934271 1.6496371 1.5272142 1.1678849 1.1678849 1.2470407 1.4816993 0.2098122 1.8524256 0.6769373 0.8661896 0.8661896 0.8566487 1.3874770 1.5314663 1.5457213 1.7350995 1.5133446 0.9177169 1.4043544 1.5351370 0.7464577 0.8896096 1.8909746 1.8866637 0.8869666 0.0000000 0.6651012 1.4814628 1.5351370 1.4842862 1.8944354 1.4849481 1.8944354 1.4879232 1.8755858 2.3422195 2.0065111 2.2572458 1.5097388 1.8787955 0.7755108 1.8856092 0.7783030 1.6021358 1.4388666 0.7312755 2.1891529 1.9107524 1.4461738 1.9698828 1.5143678 0.6252357 1.5605106 1.4567495 2.2833976 1.6731346 1.3909656 1.9078094 2.0749553 1.8689634 1.1910256 1.8018501 1.8270784 1.7870224 1.8170161 2.1678145 1.5858388 1.8758363 2.2618961 2.2906888 1.0267172 2.3593720 1.3553077 1.6256426 1.3219582 1.8955347 2.1340078 2.3405217 2.1121478 2.2571176 1.3360807 3.4868720 2.6287575 1.3084171 
XP_052786290.1_uncharacterized_protein_LOC128221729_Mya_arenaria                       1.7877306 1.7786332 1.6679496 1.6881877 1.5771823 1.7388394 1.6943353 1.8289377 1.7447964 1.7451175 1.6433245 1.6483534 1.6458610 1.7465334 1.7387347 1.6830370 1.5770491 1.6722108 1.6557228 1.3200609 1.2246908 1.2246908 1.1925696 1.3597623 0.5826616 1.7877332 0.1877659 0.6074437 0.6074437 0.5983546 1.3192072 1.3909566 1.4025086 1.6279063 1.3764715 0.6314810 1.3175483 1.4117717 0.2259168 0.6096200 1.7378077 1.6321232 0.6063584 0.6651012 0.0000000 1.3867397 1.4117717 1.3910565 1.8601021 1.3901599 1.8601021 1.3932647 1.7469472 2.0238281 1.7705487 1.9668634 1.3909566 1.7505068 0.5705691 1.7398841 0.5727474 1.4407229 1.4126019 0.0426111 1.9538623 1.7397111 1.3904594 1.8033232 1.3492696 0.0160059 1.3736544 1.3066387 2.0222179 1.4579557 1.3691571 1.6900229 2.0500014 1.6916452 1.2166553 1.6255990 1.6423955 1.6136949 1.6591397 2.0867284 1.3980038 1.8335587 2.0222179 2.0222179 0.7016589 2.1904143 1.2625263 1.3035441 1.2995407 1.8475464 2.0632320 2.0294419 2.0436912 2.1477408 1.3557030 3.3109444 2.4572397 1.1855497 
XP_055863772.1_uncharacterized_protein_LOC106072126_isoform_X2_Biomphalaria_glabrata   2.2309232 2.1771584 1.9487675 2.0377078 1.9453398 2.0251863 2.0415320 2.0509912 2.0478774 2.0394424 2.0726371 2.0210798 2.0076547 2.2015925 2.1980972 2.0732652 1.7510284 2.0120789 1.8307121 1.7891909 1.1758186 1.1758186 1.2212145 1.5831227 1.4332437 2.1146195 1.5429734 1.6289391 1.6289391 1.6159767 1.4161888 1.5826462 1.6151076 1.9445266 1.5961472 1.6529477 1.4158838 1.5846993 1.5703700 1.6429208 2.2212660 2.2863860 1.6424873 1.4814628 1.3867397 0.0000000 1.5846993 0.0152257 2.2253368 0.0000010 2.2253368 0.0000010 2.2052958 2.5592177 2.2397950 2.5035766 1.5063044 2.0755186 1.3796281 2.0742725 1.3839720 1.6553841 1.5019320 1.6392597 2.4555561 2.1077141 1.5038786 2.2039397 1.5944395 1.3863080 0.8952595 1.6043778 2.6018737 1.9715717 1.4641972 2.0296422 2.3192421 2.0268991 1.9844949 2.0132927 2.0870287 1.9958775 2.0112276 2.4033854 1.8355464 2.4015519 2.5809443 2.6307821 1.7902935 2.4916469 0.8703655 1.8082912 1.3844844 2.1551483 2.1556830 2.3022746 2.1275662 2.3233254 1.4729608 4.0464351 2.9261982 1.2383510 
CAC5426140.1_CHS1_Mytilus_coruscus                                                     2.2944163 2.1377558 1.9441744 1.9551863 1.9377219 1.9543075 1.8732021 2.0105029 1.9695742 1.9680357 2.0488944 1.9953165 2.0027480 2.0790557 2.0756702 2.0121907 1.7296254 1.9245714 1.8144159 1.7429447 1.3719941 1.3719941 1.4430382 1.6434199 1.3950743 2.0724329 1.4965259 1.5209551 1.5209551 1.5093709 1.4874878 0.0153807 0.0442371 1.9168261 0.0410264 1.5425851 1.5275881 0.0000010 1.5197746 1.5051523 2.0563501 2.0292042 1.4993417 1.5351370 1.4117717 1.5846993 0.0000000 1.5706355 2.0092585 1.5879248 2.0092585 1.5911231 2.0435427 2.3867292 2.0519532 2.3957546 0.0166909 2.0641468 1.3228255 2.0349962 1.3269690 0.0260212 1.4100053 1.5718454 2.3383108 2.1036586 1.4121143 2.0816491 1.3959042 1.3493164 1.5515407 1.3635745 2.4359331 1.9175831 1.5600078 2.0141218 2.1783280 2.0037697 1.6967197 1.9734445 1.9921883 1.9642278 1.9797213 2.1727727 1.7493549 2.1759665 2.4137428 2.4484312 1.6330986 2.2485836 1.4570652 1.7520406 1.4826872 2.1785936 2.0534904 2.3674367 2.2368950 2.1380085 1.2952596 3.7728695 2.7808954 1.3265437 
KAK0063682.1_CHS1                                                                      2.2453239 2.1809297 1.9539235 2.0164942 1.9419252 2.0225811 2.0363846 2.0442531 2.0452377 2.0368151 2.0876068 2.0157440 2.0015354 2.1800003 2.1765204 2.0539350 1.7597223 1.9943215 1.8396530 1.7982192 1.1624605 1.1624605 1.2313500 1.6021460 1.4314760 2.1134246 1.5417896 1.6133186 1.6133186 1.6004281 1.4239358 1.5675626 1.5996687 1.9427633 1.5809450 1.6461435 1.4316297 1.5706355 1.5591743 1.6302925 2.2115832 2.2852375 1.6298662 1.4842862 1.3910565 0.0152257 1.5706355 0.0000000 2.2005201 0.0160767 2.2005201 0.0160767 2.1957027 2.5426567 2.2321731 2.4886815 1.4908299 2.0822309 1.3690760 2.0738106 1.3733903 1.6392824 1.5052637 1.6440879 2.4366263 2.1034398 1.5042290 2.2103626 1.5751309 1.3930923 0.8941906 1.5825501 2.5867994 1.9844405 1.4529032 2.0157622 2.3061834 2.0149774 1.9662146 2.0068963 2.0797633 1.9894957 2.0058380 2.4124888 1.8548550 2.3837162 2.5650008 2.6146972 1.7706229 2.5101746 0.8721720 1.8133741 1.3750372 2.1499695 2.1683874 2.2826911 2.1151417 2.3164950 1.4870344 4.0234748 2.9452968 1.2464518 
XP_031575133.1_uncharacterized_protein_LOC116308782_isoform_X1_Actinia_tenebrosa       1.7430285 1.7640634 1.2724460 1.3257177 1.2928584 1.3771923 1.3516112 1.3528890 1.3711403 1.3778549 1.3732721 1.3154109 1.3194046 1.5917230 1.5887676 1.6326103 1.1975252 1.4924026 1.2551676 1.8847616 1.8943878 1.8943878 1.9935053 1.6110877 1.7818919 1.6648998 2.0116359 2.0338231 2.0338231 2.0267907 2.0617751 1.9965614 2.0141529 1.4312094 2.0058923 2.0748084 2.0566392 2.0092585 1.9909091 2.0677613 1.0340751 1.0588541 2.0670125 1.8944354 1.8601021 2.2253368 2.0092585 2.2005201 0.0000000 2.2288330 0.0000010 2.2341849 1.0378574 1.5939306 0.7185918 1.5986928 1.9452981 1.1059431 1.8562894 1.1146474 1.8622793 2.0490808 1.9990783 2.0774957 1.6026584 0.9126923 1.9585755 0.6396923 2.2399102 1.9002838 2.1598496 2.1661322 1.6334038 0.9688808 2.2061741 1.1318868 1.4533711 1.1383026 2.0563010 0.9828904 1.0367838 1.0016863 1.0067476 2.3015265 1.8856883 1.1046030 1.6233019 1.6640372 2.1581680 2.2999283 1.9372609 0.8969882 2.1262505 1.7491523 2.1825768 2.3067503 2.1549878 1.9751509 1.2905157 3.6820953 2.5103522 1.4200031 
XP_055863770.1_uncharacterized_protein_LOC106072126_isoform_X1_Biomphalaria_glabrata   2.2309232 2.1806037 1.9514313 2.0404151 1.9465280 2.0279058 2.0442699 2.0537313 2.0506161 2.0421744 2.0737608 2.0237868 2.0103514 2.2050374 2.2015431 2.0766236 1.7539605 2.0158569 1.8337410 1.7929772 1.1758186 1.1758186 1.2212145 1.5854873 1.4365673 2.1185021 1.5459868 1.6322149 1.6322149 1.6192394 1.4161888 1.5856801 1.6181708 1.9471998 1.5991875 1.6553452 1.4158838 1.5879248 1.5735043 1.6462186 2.2256847 2.2920088 1.6457834 1.4849481 1.3901599 0.0000010 1.5879248 0.0160767 2.2288330 0.0000000 2.2288330 0.0000010 2.2096909 2.5637048 2.2408629 2.5067605 1.5095230 2.0788721 1.3831802 2.0781110 1.3875315 1.6585266 1.5041975 1.6424687 2.4499156 2.1110910 1.5061525 2.2068560 1.5975021 1.3896424 0.8958270 1.6053038 2.6064223 1.9731553 1.4641972 2.0292954 2.3240737 2.0302316 1.9878936 2.0170503 2.0913000 1.9996262 2.0149920 2.4064542 1.8404230 2.4064408 2.5857680 2.6356196 1.7938830 2.4956463 0.8711256 1.8131389 1.3844844 2.1551483 2.1556830 2.3066549 2.1288389 2.3272513 1.4733732 4.0464351 2.9317829 1.2493572 
XP_031575148.1_uncharacterized_protein_LOC116308782_isoform_X2_Actinia_tenebrosa       1.7430285 1.7640634 1.2724460 1.3257177 1.2928584 1.3771923 1.3516112 1.3528890 1.3711403 1.3778549 1.3732721 1.3154109 1.3194046 1.5917230 1.5887676 1.6326103 1.1975252 1.4924026 1.2551676 1.8847616 1.8943878 1.8943878 1.9935053 1.6110877 1.7818919 1.6648998 2.0116359 2.0338231 2.0338231 2.0267907 2.0617751 1.9965614 2.0141529 1.4312094 2.0058923 2.0748084 2.0566392 2.0092585 1.9909091 2.0677613 1.0340751 1.0588541 2.0670125 1.8944354 1.8601021 2.2253368 2.0092585 2.2005201 0.0000010 2.2288330 0.0000000 2.2341849 1.0378574 1.5939306 0.7185918 1.5986928 1.9452981 1.1059431 1.8562894 1.1146474 1.8622793 2.0490808 1.9990783 2.0774957 1.6026584 0.9126923 1.9585755 0.6396923 2.2399102 1.9002838 2.1598496 2.1661322 1.6334038 0.9688808 2.2061741 1.1318868 1.4533711 1.1383026 2.0563010 0.9828904 1.0367838 1.0016863 1.0067476 2.3015265 1.8856883 1.1046030 1.6233019 1.6640372 2.1581680 2.2999283 1.9372609 0.8969882 2.1262505 1.7491523 2.1825768 2.3067503 2.1549878 1.9751509 1.2905157 3.6820953 2.5103522 1.4200031 
XP_055863773.1_uncharacterized_protein_LOC106072126_isoform_X3_Biomphalaria_glabrata   2.2362673 2.1857530 1.9558072 2.0450363 1.9509102 2.0325223 2.0489499 2.0584334 2.0553096 2.0468399 2.0784942 2.0283742 2.0148954 2.2015411 2.1980465 2.0732400 1.7583573 2.0120646 1.8384599 1.7968225 1.1779258 1.1779258 1.2234274 1.5887361 1.4393196 2.1234210 1.5490656 1.6355398 1.6355398 1.6225287 1.4189321 1.5888683 1.6214635 1.9515828 1.6024128 1.6587643 1.4186286 1.5911231 1.5703284 1.6495902 2.2309976 2.2989417 1.6491525 1.4879232 1.3932647 0.0000010 1.5911231 0.0160767 2.2341849 0.0000010 2.2341849 0.0000000 2.2149436 2.5703917 2.2462156 2.5132393 1.5127254 2.0836281 1.3863141 2.0828950 1.3906803 1.6619984 1.5071712 1.6459759 2.4562229 2.1159617 1.5091407 2.2121323 1.6007358 1.3926680 0.8972525 1.6085759 2.6132970 1.9731553 1.4670743 2.0338947 2.3306992 2.0348362 1.9924832 2.0216162 2.0966536 2.0041478 2.0195620 2.4124847 1.8455000 2.4127151 2.5930103 2.6430015 1.7982102 2.5020601 0.8729063 1.8131389 1.3871443 2.1602002 2.1649621 2.3047996 2.1267512 2.3335532 1.4835107 4.0464351 2.9399090 1.2493572 
CAH3103623.1_unnamed_protein_product_Pocillopora_meandrina                             1.7337043 1.6817117 1.1914322 1.3032986 1.2258971 1.2641930 1.2605092 1.2652094 1.2638323 1.2674340 1.3843147 1.2408883 1.2351249 1.5152355 1.5147285 1.5615327 1.1761170 1.4380023 1.2361504 1.8059989 1.8351272 1.8351272 1.8704157 1.6847321 1.7450889 1.6233621 1.9043429 1.9440170 1.9440170 1.9388827 1.9114604 2.0472952 2.0668129 1.3676932 2.0625252 2.0354758 1.9307278 2.0435427 1.8866033 2.0075155 0.0171293 0.0397823 2.0075463 1.8755858 1.7469472 2.2052958 2.0435427 2.1957027 1.0378574 2.2096909 1.0378574 2.2149436 0.0000000 0.9701491 0.9511899 0.9667240 1.9641964 0.6307105 1.8152268 0.6210190 1.8209428 2.1139396 2.0466765 1.9152778 0.9518285 0.9705977 2.0825722 1.1338595 2.0170689 1.7319427 2.0782258 2.0395642 0.9790409 0.4203298 2.0846715 0.5973004 0.9161650 0.6063060 1.9585900 0.4855268 0.5294777 0.4895813 0.4929295 2.0532539 1.8003659 0.0368309 1.0016728 1.0165572 2.0187329 2.1668215 1.9242938 0.4126310 1.9784813 1.6543323 2.0688860 2.2539833 2.0642566 2.0247794 1.4282637 3.1060006 2.4325720 1.2552979 
XP_058957569.1_chitin_synthase_chs-2-like_Pocillopora_verrucosa                        2.1606435 2.2224229 1.6948081 1.7079263 1.7539409 1.7976042 1.7944000 1.7151213 1.7959614 1.7990004 1.8533667 1.7107436 1.7166642 2.1582400 2.1499886 2.1855045 1.6185120 2.0935892 1.6897556 2.3194765 2.1513324 2.1513324 2.2546356 2.0509376 2.2089995 2.0804534 2.2813177 2.2659723 2.2659723 2.2569482 2.2586804 2.3679902 2.4378137 1.7034733 2.4313870 2.3171119 2.2829206 2.3867292 2.2542666 2.2835141 0.9700065 0.8110314 2.2838823 2.3422195 2.0238281 2.5592177 2.3867292 2.5426567 1.5939306 2.5637048 1.5939306 2.5703917 0.9701491 0.0000000 1.4928370 0.0702454 2.2764195 1.1440069 1.9848728 1.1350965 1.9914099 2.4089583 2.4769348 2.2674489 0.1945167 1.5614349 2.4928591 1.6768246 2.3697804 2.1098494 2.5149139 2.3714149 0.3150523 0.8500931 2.4803424 1.1136477 0.0111688 1.0909983 2.4040875 1.0795621 1.0501910 1.0930859 1.0805529 2.3397148 2.1809266 1.0693976 0.3271737 0.3359009 2.3982224 2.3782768 2.3515733 0.7735609 2.4275819 2.1060680 2.2916011 2.6975023 2.4876897 2.3105086 1.6153763 3.3676505 2.9254387 1.3022178 
XP_032242861.1_uncharacterized_protein_LOC5517022_Nematostella_vectensis               1.5847559 1.7278804 1.2203521 1.2680102 1.2308541 1.2828902 1.2503072 1.3315502 1.2783758 1.2815731 1.2745692 1.2855246 1.2964984 1.5633563 1.5604133 1.4880163 1.1362028 1.3815938 1.1862792 1.8751481 1.8918086 1.8918086 1.9168738 1.6828119 1.8705385 1.6225708 1.9987724 1.9618214 1.9618214 1.9524121 2.0545058 2.0281431 2.0591033 1.3795526 2.0643331 2.0121602 2.1043908 2.0519532 1.9507796 1.9821333 0.9497623 0.9615641 1.9828821 2.0065111 1.7705487 2.2397950 2.0519532 2.2321731 0.7185918 2.2408629 0.7185918 2.2462156 0.9511899 1.4928370 0.0000000 1.4754278 1.9282192 0.9761210 1.7535078 0.9898379 1.7590933 2.0966623 2.0091983 1.9943501 1.4709035 0.7484249 2.0165531 0.8573631 2.1872558 1.8706665 2.1113505 2.2819481 1.4868966 0.8430382 2.1514184 1.0359864 1.3720892 1.0390298 2.0328561 0.9024770 0.9389928 0.9220261 0.9105594 2.0585831 1.8275971 1.0087620 1.4584728 1.5033307 2.0412464 2.1119360 1.8693909 0.7975609 2.0464780 1.6128527 2.1348030 2.1846906 2.0396874 1.9173553 1.4030044 3.3566729 2.6026179 1.4804124 
XP_027053604.1_uncharacterized_protein_LOC113680763_Pocillopora_damicornis             2.1178695 2.1944488 1.6768321 1.7002302 1.7226966 1.7708169 1.7651902 1.7095903 1.7708482 1.7738239 1.8554489 1.7115317 1.7108633 2.1826850 2.1743673 2.1622241 1.6428178 2.1101479 1.7151682 2.2139990 2.0985805 2.0985805 2.1889636 1.9751726 2.1597173 2.0526907 2.2568226 2.2560593 2.2560593 2.2470191 2.2462897 2.3615332 2.4195338 1.7160156 2.4119013 2.3010093 2.2426088 2.3957546 2.2085585 2.2837365 0.9717509 0.8079142 2.2822664 2.2572458 1.9668634 2.5035766 2.3957546 2.4886815 1.5986928 2.5067605 1.5986928 2.5132393 0.9667240 0.0702454 1.4754278 0.0000000 2.2847842 1.1613756 1.9784639 1.1499191 1.9850059 2.4023010 2.4332331 2.1983692 0.1268582 1.5327191 2.4558517 1.6959657 2.3163070 2.0730748 2.4686177 2.3226750 0.2999462 0.8283567 2.3983374 1.1250499 0.0545677 1.1029594 2.3467776 1.0701080 1.0399836 1.0835589 1.0657536 2.3603466 2.0681747 1.0714756 0.3259777 0.3331192 2.4236682 2.4157265 2.3204092 0.7589291 2.3496344 2.0782155 2.2697351 2.6785790 2.4734564 2.3742044 1.6090942 3.4087311 2.8654026 1.2691436 
XP_052083988.1_uncharacterized_protein_LOC127721292_isoform_X3_Mytilus_californianus   2.1622030 2.0670987 1.8970826 1.9016283 1.8580900 1.8992816 1.8432881 1.9694947 1.9125249 1.9109566 1.9898962 1.9240916 1.9317329 2.0055051 2.0019066 1.9015278 1.7355157 1.9001143 1.8205369 1.6757659 1.3020888 1.3020888 1.3636557 1.5787047 1.3479313 2.0587603 1.4053181 1.4228708 1.4228708 1.4110737 1.3768133 0.0009048 0.0378525 1.8441950 0.0316557 1.4448864 1.4145224 0.0166909 1.4315920 1.4154614 1.9774360 1.9206488 1.4094873 1.5097388 1.3909566 1.5063044 0.0166909 1.4908299 1.9452981 1.5095230 1.9452981 1.5127254 1.9641964 2.2764195 1.9282192 2.2847842 0.0000000 1.9568654 1.3100305 1.9294299 1.3141322 0.0114669 1.3668760 1.4684614 2.2284239 1.9944853 1.3608414 2.0112179 1.3276284 1.2508097 1.4434837 1.3294285 2.3591475 1.7780907 1.4936394 1.9193417 2.1765992 1.8979498 1.6490715 1.8793171 1.8901714 1.8697144 1.9108660 2.0903807 1.6896869 2.0911291 2.3650692 2.3674920 1.5278994 2.1485295 1.4222235 1.6149541 1.4135423 2.1086849 2.0310177 2.2614169 2.1915430 2.1096621 1.2867417 3.6908822 2.6601132 1.3033413 
CAH3014069.1_unnamed_protein_product_Porites_evermanni                                 1.7746277 1.7102636 1.2260174 1.2800256 1.2487963 1.3009842 1.2519103 1.3349245 1.3035662 1.3099458 1.3809276 1.2735473 1.2570316 1.5953608 1.5919102 1.6234610 1.1800235 1.5603764 1.2354300 1.8561913 1.9007530 1.9007530 1.8740561 1.7272418 1.8211637 1.6429709 1.9171156 2.0036432 2.0036432 1.9939509 1.9901567 2.0583761 2.0832103 1.3334759 2.0656556 2.0595516 2.0225449 2.0641468 1.8922094 2.0047305 0.6235419 0.6509878 2.0029837 1.8787955 1.7505068 2.0755186 2.0641468 2.0822309 1.1059431 2.0788721 1.1059431 2.0836281 0.6307105 1.1440069 0.9761210 1.1613756 1.9568654 0.0000000 1.7782895 0.0226837 1.7838810 2.1075363 2.0169669 1.9565544 1.1317476 1.0246160 2.0371289 1.1915266 2.0795970 1.7949868 2.0627333 2.1791679 1.1722936 0.5677050 2.1678296 0.4133850 1.0778486 0.4177431 2.0358023 0.5306511 0.5689487 0.5389468 0.5257603 1.9595978 1.8659049 0.6905341 1.1836255 1.2070892 2.0446691 2.0007819 1.8776890 0.4584150 2.1200085 1.6973891 2.0362500 2.2060919 2.0558254 1.9446973 1.5130415 3.3101960 2.5345771 1.2655445 
XP_052242758.1_chitin_synthase_chs-2-like_isoform_X3_Dreissena_polymorpha              1.7285988 1.7713984 1.7076633 1.7053864 1.6655418 1.7538260 1.7070346 1.8305702 1.7556080 1.7538113 1.8032155 1.6638538 1.6588342 1.7355366 1.7326204 1.6648879 1.6642648 1.6648879 1.7473426 1.3979938 1.2091957 1.2091957 1.1467013 1.4280554 0.6923343 1.8723912 0.5273138 0.0464784 0.0464784 0.0452379 1.2826484 1.3100305 1.3435193 1.5900110 1.3114552 0.0428349 1.2812694 1.3228255 0.5896306 0.0019816 1.8334044 1.6648213 0.0039746 0.7755108 0.5705691 1.3796281 1.3228255 1.3690760 1.8562894 1.3831802 1.8562894 1.3863141 1.8152268 1.9848728 1.7535078 1.9784639 1.3100305 1.7782895 0.0000000 1.7730600 0.0009882 1.3558322 1.2900133 0.5842750 2.0327176 1.8277320 1.2984455 1.8462383 1.3222503 0.5175525 1.3605568 1.3146431 2.0113454 1.4688983 1.3701189 1.8108199 1.9952703 1.7945923 1.1883309 1.6374070 1.5957800 1.6299376 1.6693958 1.8973661 1.3815688 1.9778452 2.0113454 2.0113454 0.2950824 1.9195753 1.2364206 1.3067093 1.3108399 1.7356369 2.0867518 1.9943549 2.0860918 1.9629187 1.2513195 3.0958307 2.4851475 1.1416760 
CAH3142144.1_unnamed_protein_product_Porites_lobata                                    1.7581298 1.7181105 1.2183710 1.2624510 1.2454020 1.3072222 1.2563939 1.3279562 1.3098188 1.3162422 1.3836841 1.2670455 1.2506226 1.5947398 1.5947398 1.6185971 1.1772445 1.5501102 1.2326246 1.8438818 1.8849784 1.8849784 1.8823775 1.7442695 1.8155541 1.6436447 1.9168274 1.9973974 1.9973974 1.9876812 1.9948221 2.0322882 2.0591846 1.3389297 2.0401087 2.0567655 2.0204753 2.0349962 1.8880970 2.0005447 0.6139175 0.6356200 1.9987903 1.8856092 1.7398841 2.0742725 2.0349962 2.0738106 1.1146474 2.0781110 1.1146474 2.0828950 0.6210190 1.1350965 0.9898379 1.1499191 1.9294299 0.0226837 1.7730600 0.0000000 1.7786640 2.0764251 1.9717006 1.9382326 1.1122327 1.0163921 1.9982193 1.1911793 2.0718174 1.7853055 2.0603821 2.1476958 1.1566779 0.5797652 2.1720406 0.4031683 1.0669281 0.4087051 2.0292399 0.5215772 0.5578991 0.5299507 0.5116341 1.9581859 1.8717799 0.6790666 1.1635139 1.1869499 2.0163457 2.0049076 1.8624466 0.4600456 2.1260756 1.7014056 2.0743128 2.1839159 2.0520624 1.9741314 1.5375258 3.3225370 2.5113047 1.3027927 
XP_052242761.1_chitin_synthase_chs-2-like_isoform_X6_Dreissena_polymorpha              1.7341322 1.7770460 1.7129950 1.7107427 1.6708049 1.7593348 1.7123983 1.8363796 1.7611268 1.7593263 1.8089445 1.6690223 1.6640005 1.7410444 1.7381215 1.6700929 1.6695287 1.6700929 1.7529292 1.4023879 1.2129850 1.2129850 1.1502748 1.4325928 0.6948202 1.8783745 0.5294007 0.0475648 0.0475648 0.0463195 1.2867572 1.3141322 1.3477351 1.5950414 1.3155700 0.0439328 1.2853829 1.3269690 0.5918920 0.0029744 1.8391930 1.6716501 0.0049715 0.7783030 0.5727474 1.3839720 1.3269690 1.3733903 1.8622793 1.3875315 1.8622793 1.3906803 1.8209428 1.9914099 1.7590933 1.9850059 1.3141322 1.7838810 0.0009882 1.7786640 0.0000000 1.3601775 1.2941015 0.5865831 2.0395265 1.8335293 1.3025433 1.8521974 1.3263734 0.5198653 1.3647993 1.3187603 2.0180250 1.4755926 1.3744608 1.8165181 2.0018479 1.8002184 1.1921564 1.6425427 1.6014603 1.6350555 1.6746458 1.8904928 1.3873080 1.9845167 2.0180250 2.0180250 0.2969190 1.9125658 1.2409203 1.3127864 1.3149727 1.7411296 2.0867518 2.0007852 2.0929009 1.9557976 1.2513195 3.1343343 2.4937707 1.1416760 
XP_052083987.1_uncharacterized_protein_LOC127721292_isoform_X2_Mytilus_californianus   2.3178082 2.2018329 1.9782475 2.0019108 1.9619149 2.0120611 1.9387321 2.0495959 2.0281519 2.0264872 2.0805811 2.0367527 2.0445629 2.1177816 2.1143007 2.0761832 1.8066596 1.9896728 1.8978789 1.8029565 1.4282712 1.4282712 1.4881617 1.6873510 1.4516151 2.1418045 1.5098353 1.5497486 1.5497486 1.5377633 1.5214156 0.0096470 0.0494050 1.9881825 0.0432217 1.5625939 1.5683447 0.0260212 1.5346506 1.5331458 2.1275248 2.0268217 1.5271403 1.6021358 1.4407229 1.6553841 0.0260212 1.6392824 2.0490808 1.6585266 2.0490808 1.6619984 2.1139396 2.4089583 2.0966623 2.4023010 0.0114669 2.1075363 1.3558322 2.0764251 1.3601775 0.0000000 1.4363899 1.5348808 2.3834643 2.1522470 1.4391513 2.1344892 1.4399376 1.3743455 1.5978493 1.4215039 2.4892627 1.9012637 1.6133404 2.0450791 2.2152966 2.0248670 1.7505480 2.0301291 1.9858884 2.0156494 2.0364825 2.2078672 1.7428478 2.2514623 2.4705755 2.5131164 1.6078526 2.2538996 1.5094900 1.7545721 1.5312777 2.1775068 2.0716126 2.3793631 2.2674373 2.1607697 1.2867417 3.7658315 2.8128237 1.3033413 
XP_060074634.1_chitin_synthase_chs-1-like_Ylistrum_balloti                             2.2596862 2.2297086 1.9756944 1.9218300 1.8874559 2.0604793 1.9860022 2.0120989 2.0622103 2.0655686 1.9486974 1.9387950 1.9390530 2.0630782 2.0570805 2.1392692 1.7337206 2.0202226 1.8161234 1.7602772 1.3807096 1.3807096 1.3050912 1.6293365 1.3639321 2.0608750 1.4951193 1.4545433 1.4545433 1.4445969 1.4927459 1.3968955 1.3983626 1.8337635 1.4071373 1.5305189 1.5235078 1.4100053 1.4957532 1.4907488 2.0475234 2.0661364 1.4873268 1.4388666 1.4126019 1.5019320 1.4100053 1.5052637 1.9990783 1.5041975 1.9990783 1.5071712 2.0466765 2.4769348 2.0091983 2.4332331 1.3668760 2.0169669 1.2900133 1.9717006 1.2941015 1.4363899 0.0000000 1.5440608 2.4163856 2.0927685 0.0895856 1.9872172 1.4197075 1.3691367 1.5479734 1.3715279 2.4958971 1.9457561 1.6249370 1.9588024 2.2578596 1.9591156 1.7681253 1.9807614 2.0262262 1.9814020 1.9745771 2.1333934 1.8777505 2.1816392 2.4732615 2.5086967 1.5656340 2.3310406 1.3042172 1.8272040 1.5448372 2.2049289 2.1993531 2.2493821 2.1092431 2.1972947 1.3976022 3.4832568 2.7731637 1.2791309 
XP_052786307.1_uncharacterized_protein_LOC128221745_Mya_arenaria                       1.9964561 1.9093030 1.8418559 1.8593885 1.7600065 1.9378982 1.8969094 1.9727121 1.9478217 1.9535682 1.8195373 1.7806663 1.7876533 1.9964171 1.9886348 1.9257596 1.6166204 1.8018181 1.7003899 1.5018416 1.3352147 1.3352147 1.3498618 1.5385055 0.6534094 1.8587923 0.1638039 0.6672346 0.6672346 0.6593778 1.5159831 1.5334952 1.5503247 1.8150201 1.5055813 0.7022225 1.5168919 1.5718454 0.2007005 0.6761293 1.9249609 1.8604754 0.6712280 0.7312755 0.0426111 1.6392597 1.5718454 1.6440879 2.0774957 1.6424687 2.0774957 1.6459759 1.9152778 2.2674489 1.9943501 2.1983692 1.4684614 1.9565544 0.5842750 1.9382326 0.5865831 1.5348808 1.5440608 0.0000000 2.2071681 1.9593161 1.5110629 1.9935268 1.5322869 0.0169568 1.6034552 1.5395769 2.2525477 1.7678320 1.4751598 1.9108978 2.0447092 1.9169561 1.3018089 1.8479575 1.8721295 1.8324718 1.8432353 2.2679093 1.5997826 2.0177554 2.2126620 2.2652830 0.7338406 2.3732060 1.3709459 1.6302291 1.4083879 2.0020107 2.0640255 2.2349657 2.0939313 2.2397390 1.3595500 3.4598377 2.7007118 1.1981911 
XP_058957557.1_uncharacterized_protein_LOC131784754_Pocillopora_verrucosa              2.0667624 2.1988149 1.7176638 1.6717637 1.6904066 1.7812326 1.7421448 1.7276300 1.7812528 1.7753849 1.8161266 1.7441744 1.7473918 2.1833028 2.1833028 2.1453092 1.6088853 2.0891369 1.6799388 2.1881240 2.0552954 2.0552954 2.0899671 1.9475935 2.0977480 2.0647934 2.2182524 2.2715716 2.2715716 2.2620875 2.2270044 2.3098996 2.3619983 1.6930650 2.3513250 2.3374789 2.2198972 2.3383108 2.1842240 2.3285154 0.9568563 0.8113295 2.3227342 2.1891529 1.9538623 2.4555561 2.3383108 2.4366263 1.6026584 2.4499156 1.6026584 2.4562229 0.9518285 0.1945167 1.4709035 0.1268582 2.2284239 1.1317476 2.0327176 1.1122327 2.0395265 2.3834643 2.4163856 2.2071681 0.0000000 1.5169250 2.4293023 1.6990081 2.2596945 2.0509826 2.3513979 2.2420510 0.3008605 0.8429366 2.2505748 1.0870830 0.1951017 1.0747551 2.2739042 1.0359235 1.0272216 1.0438633 1.0247710 2.2794816 2.0060732 1.0459718 0.3280006 0.3347098 2.3797607 2.3063306 2.1851809 0.7718935 2.2092238 2.0668618 2.2955387 2.6306344 2.4045305 2.2352763 1.5865884 3.3270214 2.7718580 1.3212356 
XP_032238680.2_uncharacterized_protein_LOC5513224_Nematostella_vectensis               1.6025757 1.6451379 1.1318178 1.2098402 1.1307543 1.1596535 1.1841095 1.2483124 1.1614122 1.1645507 1.2552708 1.1635961 1.1584138 1.4984052 1.5008210 1.3671038 1.0634904 1.3002229 1.1144958 1.6331688 1.8487200 1.8487200 1.8707211 1.6653008 1.8512915 1.5158412 1.9584767 2.0238722 2.0238722 2.0130073 1.9776600 2.0763529 2.0826379 1.2619615 2.0810356 2.0902802 1.9776724 2.1036586 1.9310849 2.1002513 0.9659780 0.9757904 2.0994993 1.9107524 1.7397111 2.1077141 2.1036586 2.1034398 0.9126923 2.1110910 0.9126923 2.1159617 0.9705977 1.5614349 0.7484249 1.5327191 1.9944853 1.0246160 1.8277320 1.0163921 1.8335293 2.1522470 2.0927685 1.9593161 1.5169250 0.0000000 2.0339449 1.0123362 2.1078732 1.7834816 2.1500795 2.1633549 1.4935200 0.9121500 2.1859331 1.1071205 1.4518277 1.1232815 2.1623852 0.9619592 1.0279855 0.9865301 0.9774372 2.0672780 1.7358355 1.0172664 1.5228514 1.5504811 2.1756599 2.1807374 1.8685837 0.8740380 2.1287005 1.6428051 2.0525982 2.1838257 2.0616182 2.0062532 1.3725822 3.5427061 2.5921873 1.2863179 
XP_033747575.1_uncharacterized_protein_LOC117332686_Pecten_maximus                     2.2153588 2.2623756 1.9693964 1.9003346 1.8672834 2.1059665 2.0316166 2.0269046 2.1029954 2.1010426 1.9611224 1.9350442 1.9429795 2.1194686 2.1115805 2.1788069 1.7181666 2.0295555 1.8026063 1.7907312 1.4042998 1.4042998 1.3316475 1.6254386 1.3784881 2.1076104 1.4796654 1.4788711 1.4788711 1.4688638 1.5029411 1.3925884 1.4029251 1.8029795 1.4036159 1.5492956 1.5423395 1.4121143 1.4938812 1.5057860 2.0740883 2.0856623 1.5023576 1.4461738 1.3904594 1.5038786 1.4121143 1.5042290 1.9585755 1.5061525 1.9585755 1.5091407 2.0825722 2.4928591 2.0165531 2.4558517 1.3608414 2.0371289 1.2984455 1.9982193 1.3025433 1.4391513 0.0895856 1.5110629 2.4293023 2.0339449 0.0000000 1.9775782 1.4444278 1.3666697 1.5504818 1.4145330 2.4657650 1.9370930 1.6270261 1.9945953 2.2459698 1.9865496 1.7624918 2.0052754 2.0307565 1.9996111 2.0092186 2.1537862 1.8912759 2.2160139 2.4365822 2.4675468 1.5890538 2.3688055 1.3327176 1.8151003 1.5500763 2.1866270 2.1583152 2.2829800 2.1526553 2.2029251 1.3912048 3.4876731 2.7574500 1.2809982 
XP_020898978.1_LOW_QUALITY_PROTEIN                                                     1.7628226 1.7884610 1.3267498 1.3841799 1.3437197 1.3851820 1.3853107 1.4436731 1.3790308 1.3836912 1.4658925 1.3544056 1.3611284 1.6555310 1.6525018 1.6589735 1.2448516 1.5797302 1.3041428 1.9129293 1.8858984 1.8858984 2.0685565 1.6895435 1.8166920 1.6730276 1.9500676 2.0201231 2.0201231 2.0106696 2.0920476 2.0752945 2.0749470 1.4083152 2.0726557 2.0638657 2.1164951 2.0816491 1.9270034 2.0418760 1.1357375 1.1254218 2.0411410 1.9698828 1.8033232 2.2039397 2.0816491 2.2103626 0.6396923 2.2068560 0.6396923 2.2121323 1.1338595 1.6768246 0.8573631 1.6959657 2.0112179 1.1915266 1.8462383 1.1911793 1.8521974 2.1344892 1.9872172 1.9935268 1.6990081 1.0123362 1.9775782 0.0000000 2.2578513 1.8187507 2.2224959 2.2508654 1.6890289 1.0625797 2.0492961 1.2382683 1.5479274 1.2478804 1.9871908 1.1178223 1.1628980 1.1265905 1.1172776 2.1656617 1.8280072 1.2294102 1.6674973 1.7237361 2.0710597 2.1929055 2.0344547 0.9764624 1.9749650 1.7502276 2.0906928 2.2114818 2.0103393 1.9652658 1.4267798 3.5673360 2.5340979 1.3689507 
XP_034320183.1_uncharacterized_protein_LOC105345033_isoform_X2_Crassostrea_gigas       2.3501610 2.2184711 1.8943525 2.0057532 1.9327113 2.0292671 2.0070602 1.9860581 2.0351268 2.0287879 1.9670333 1.9205489 1.9193895 2.1682879 2.1725721 2.2246439 1.7411208 2.1029998 1.8266852 1.8708555 1.4552156 1.4552156 1.4516281 1.7519141 1.4488311 2.1920160 1.4859651 1.5223499 1.5223499 1.5105465 1.4721775 1.3874777 1.4204477 1.9883757 1.4038458 1.5583147 1.5090952 1.3959042 1.5164590 1.5536368 2.0512595 2.1230899 1.5489736 1.5143678 1.3492696 1.5944395 1.3959042 1.5751309 2.2399102 1.5975021 2.2399102 1.6007358 2.0170689 2.3697804 2.1872558 2.3163070 1.3276284 2.0795970 1.3222503 2.0718174 1.3263734 1.4399376 1.4197075 1.5322869 2.2596945 2.1078732 1.4444278 2.2578513 0.0000000 1.3617423 1.6692953 0.3507180 2.4237576 1.9806381 1.7060763 2.0759548 2.1537018 2.0955725 1.7554174 1.9393248 1.9350048 1.9283458 1.9304290 2.3545365 1.7792136 2.1528105 2.4384235 2.4804083 1.5938365 2.4632802 1.5177802 1.7468625 1.6479920 2.1950633 2.1850418 2.4354306 2.2459745 2.4001899 1.3890102 3.5585855 2.6976921 1.3266220 
XP_052786292.1_chitin_synthase_chs-1-like_Mya_arenaria                                 1.8297351 1.6787754 1.6649927 1.6812116 1.6241858 1.7389229 1.6853945 1.7944558 1.7482235 1.7472496 1.6640214 1.6508069 1.6496785 1.7474959 1.7398557 1.7212897 1.4271321 1.5149275 1.5062276 1.3325294 1.1331088 1.1331088 1.1823634 1.3318346 0.5512780 1.7323078 0.1581914 0.5873785 0.5873785 0.5873785 1.2787739 1.3287764 1.3435905 1.6268906 1.3045618 0.6169959 1.2838451 1.3493164 0.1945434 0.5968916 1.7366716 1.6366518 0.5918665 0.6252357 0.0160059 1.3863080 1.3493164 1.3930923 1.9002838 1.3896424 1.9002838 1.3926680 1.7319427 2.1098494 1.8706665 2.0730748 1.2508097 1.7949868 0.5175525 1.7853055 0.5198653 1.3743455 1.3691367 0.0169568 2.0509826 1.7834816 1.3666697 1.8187507 1.3617423 0.0000000 1.4254323 1.3296083 2.1087230 1.5565869 1.2954928 1.7874302 1.8530942 1.7954004 1.1745897 1.6834805 1.7212959 1.6828924 1.6822552 2.0409342 1.3500621 1.8149087 2.0566575 2.1098910 0.6519244 2.1239713 1.2897618 1.3986952 1.2328975 1.8751805 2.0643703 2.0050560 1.8207355 1.9775737 1.3780141 2.9047940 2.5369657 1.1923011 
GFO42295.1_chitin_synthase_Plakobranchus_ocellatus                                     2.3524900 2.1627606 2.1319861 2.0800784 2.0273429 2.1759591 2.1767156 2.1117137 2.1845933 2.1838422 2.1091021 2.1395547 2.1183857 2.2774999 2.2780681 2.2109852 1.8012587 2.0055960 1.8865451 1.9167760 1.1529163 1.1529163 1.1758977 1.7196744 1.4868442 2.2238160 1.5438559 1.6103663 1.6103663 1.5952070 1.3210816 1.5469310 1.5753374 2.0295142 1.5664415 1.6451458 1.3260967 1.5515407 1.5425688 1.6310614 2.1111370 2.1224177 1.6275639 1.5605106 1.3736544 0.8952595 1.5515407 0.8941906 2.1598496 0.8958270 2.1598496 0.8972525 2.0782258 2.5149139 2.1113505 2.4686177 1.4434837 2.0627333 1.3605568 2.0603821 1.3647993 1.5978493 1.5479734 1.6034552 2.3513979 2.1500795 1.5504818 2.2224959 1.6692953 1.4254323 0.0000000 1.6610686 2.5387386 2.0306474 1.5119961 1.9984835 2.2499419 1.9967546 2.0557903 1.9996832 2.0619531 1.9838374 2.0171090 2.3751701 1.9231373 2.2361694 2.4803368 2.5333303 1.7851194 2.5471354 0.2900528 1.8462134 1.4423237 2.2904663 2.1904424 2.2509885 2.0794240 2.4394586 1.4334251 4.5166981 2.8451550 1.2913133 
XP_061190571.1_uncharacterized_protein_LOC133198502_Saccostrea_echinata                2.3851134 2.1268646 1.9026944 2.0004793 1.9696686 2.0519265 2.0091439 2.0991815 2.0630869 2.0521940 2.0271476 1.9486323 1.9568869 2.1071614 2.1112716 2.1611288 1.7000716 2.0388868 1.7836556 1.8507124 1.3966194 1.3966194 1.4875759 1.7223980 1.3998017 2.1797751 1.4444551 1.5200648 1.5200648 1.5094044 1.4797174 1.3627222 1.3933936 1.8987948 1.3819133 1.5486466 1.5207196 1.3635745 1.5017694 1.5434765 2.0591922 2.1172844 1.5388170 1.4567495 1.3066387 1.6043778 1.3635745 1.5825501 2.1661322 1.6053038 2.1661322 1.6085759 2.0395642 2.3714149 2.2819481 2.3226750 1.3294285 2.1791679 1.3146431 2.1476958 1.3187603 1.4215039 1.3715279 1.5395769 2.2420510 2.1633549 1.4145330 2.2508654 0.3507180 1.3296083 1.6610686 0.0000000 2.3865893 1.9970055 1.6127777 2.0953667 2.1315312 2.1384616 1.7479434 1.9481426 1.9672806 1.9384245 1.9655788 2.3960789 1.7720889 2.1748131 2.3974265 2.4235261 1.5656119 2.4894451 1.4868546 1.7999979 1.5436994 2.2031985 2.2172621 2.4994793 2.2635088 2.4019481 1.4043045 3.6639933 2.5639809 1.3725769 
XP_022802803.1_uncharacterized_protein_LOC111340249_isoform_X1_Stylophora_pistillata   2.2203202 2.2627795 1.7320386 1.7612059 1.7153058 1.8064327 1.7895543 1.7581174 1.8052897 1.8071003 1.8415519 1.7350982 1.7448776 2.1635137 2.1553142 2.1984169 1.6594239 2.1088168 1.7324258 2.2947876 2.2390891 2.2390891 2.2749221 2.0193940 2.1571658 2.1562747 2.2370089 2.2980216 2.2980216 2.2907655 2.2793478 2.4163795 2.4463041 1.7482510 2.4485205 2.3537341 2.2765782 2.4359331 2.2195451 2.3009240 0.9819664 0.7919221 2.3012892 2.2833976 2.0222179 2.6018737 2.4359331 2.5867994 1.6334038 2.6064223 1.6334038 2.6132970 0.9790409 0.3150523 1.4868966 0.2999462 2.3591475 1.1722936 2.0113454 1.1566779 2.0180250 2.4892627 2.4958971 2.2525477 0.3008605 1.4935200 2.4657650 1.6890289 2.4237576 2.1087230 2.5387386 2.3865893 0.0000000 0.8167517 2.4442263 1.1559794 0.3195761 1.1371550 2.3143714 1.0554133 1.0342356 1.0642961 1.0572884 2.4211071 2.0228532 1.0674789 0.0112745 0.0179247 2.3489826 2.4086380 2.3957550 0.7354885 2.3944147 2.2032891 2.4850963 2.7448234 2.4651749 2.3889407 1.5315498 3.4685835 2.9074266 1.3008631 
XP_020627431.1_uncharacterized_protein_LOC110064684_Orbicella_faveolata                1.6579063 1.5663591 1.1521504 1.1688931 1.1073281 1.2239298 1.2131287 1.2052768 1.2254082 1.2325292 1.2401742 1.1901533 1.1928096 1.5288301 1.5288301 1.4295056 0.9803165 1.2806210 1.0574125 1.6519059 1.8199466 1.8199466 1.7793092 1.4245055 1.5926960 1.5033971 1.7588903 1.7788196 1.7788196 1.7701991 1.8659418 1.9012637 1.9242183 1.2488408 1.9333518 1.8285857 1.8676517 1.9175831 1.6911244 1.8085429 0.4205099 0.4122855 1.8062443 1.6731346 1.4579557 1.9715717 1.9175831 1.9844405 0.9688808 1.9731553 0.9688808 1.9731553 0.4203298 0.8500931 0.8430382 0.8283567 1.7780907 0.5677050 1.4688983 0.5797652 1.4755926 1.9012637 1.9457561 1.7678320 0.8429366 0.9121500 1.9370930 1.0625797 1.9806381 1.5565869 2.0306474 1.9970055 0.8167517 0.0000000 1.9141146 0.5381305 0.7152960 0.5316085 1.8904741 0.4498880 0.4633615 0.4646755 0.4470772 1.7988902 1.6688731 0.4711675 0.8214406 0.8370147 1.8982329 1.8487524 1.6474848 0.4149753 1.8867463 1.5148214 1.3833093 2.0197446 1.7356930 1.6768191 1.5217151 3.5409096 2.3690020 1.2158578 
XP_046547949.1_uncharacterized_protein_LOC124257847_Haliotis_rubra                     2.1243299 2.1320495 1.9846891 2.0537225 1.9585055 2.0452767 2.0039550 2.1080973 2.0462916 2.0428421 2.0789025 1.9952689 1.9792030 2.1079382 2.1045188 1.9729276 1.8862428 1.8836991 1.9684086 1.8097760 0.5566497 0.5566497 1.0569044 1.6222358 1.3221409 2.0187554 1.4389235 1.4984982 1.4984982 1.4895374 1.3098622 1.5448578 1.5922080 2.0585940 1.5608553 1.5337208 1.3361040 1.5600078 1.4974656 1.5084881 2.0760397 1.9980676 1.5055545 1.3909656 1.3691571 1.4641972 1.5600078 1.4529032 2.2061741 1.4641972 2.2061741 1.4670743 2.0846715 2.4803424 2.1514184 2.3983374 1.4936394 2.1678296 1.3701189 2.1720406 1.3744608 1.6133404 1.6249370 1.4751598 2.2505748 2.1859331 1.6270261 2.0492961 1.7060763 1.2954928 1.5119961 1.6127777 2.4442263 1.9141146 0.0000000 2.1154588 2.3001348 2.1140431 1.7596430 1.9809556 1.9260845 1.9570360 1.9774166 2.3541074 1.7877483 2.1769944 2.4355463 2.4626419 1.5577696 2.3417841 1.3936917 1.7752004 0.0649794 2.0800110 2.2544686 2.4614835 2.2649527 2.3388427 1.4334521 3.2001396 2.8062859 1.3934228 
CAH3014068.1_unnamed_protein_product_Porites_evermanni                                 1.8429684 1.7821455 1.2113073 1.3851609 1.3140877 1.3167211 1.2929935 1.3529044 1.3185824 1.3221839 1.4582315 1.2775853 1.2877407 1.6415267 1.6411689 1.6806225 1.2461739 1.6156584 1.3050532 1.8925661 1.9002935 1.9002935 1.8926369 1.7498495 1.7742769 1.7124002 1.9122937 1.9447980 1.9447980 1.9389670 1.9343303 2.0058423 2.0389018 1.4296651 2.0216102 2.0072145 1.9463252 2.0141218 1.9119723 1.9950794 0.6017419 0.6165989 1.9933377 1.9078094 1.6900229 2.0296422 2.0141218 2.0157622 1.1318868 2.0292954 1.1318868 2.0338947 0.5973004 1.1136477 1.0359864 1.1250499 1.9193417 0.4133850 1.8108199 0.4031683 1.8165181 2.0450791 1.9588024 1.9108978 1.0870830 1.1071205 1.9945953 1.2382683 2.0759548 1.7874302 1.9984835 2.0953667 1.1559794 0.5381305 2.1154588 0.0000000 1.0665565 0.0274263 2.0051872 0.4882722 0.5243815 0.4936595 0.4798614 1.9742913 1.7497726 0.6765903 1.1727455 1.1911057 2.0035449 2.0530309 1.8436397 0.4134278 2.0614453 1.7816392 2.1112887 2.1828147 2.0497867 2.0139956 1.4165574 3.1411911 2.5333862 1.2494691 
CAH3103501.1_unnamed_protein_product_Pocillopora_meandrina                             1.9255693 2.0418733 1.5979107 1.5995936 1.5935558 1.6677858 1.6588085 1.6002952 1.6562470 1.6629475 1.6921457 1.5930365 1.5942272 1.9484973 1.9398497 2.0242648 1.6286628 2.0641102 1.7005006 2.1438355 1.9650032 1.9650032 2.0521765 1.8532610 1.9396902 1.9430718 2.0664958 2.0616026 2.0616026 2.0449311 2.0633747 2.1765992 2.2128348 1.5618007 2.2123184 2.1054202 2.0838018 2.1783280 2.0471852 2.0763852 0.9120332 0.7130780 2.0768801 2.0749553 2.0500014 2.3192421 2.1783280 2.3061834 1.4533711 2.3240737 1.4533711 2.3306992 0.9161650 0.0111688 1.3720892 0.0545677 2.1765992 1.0778486 1.9952703 1.0669281 2.0018479 2.2152966 2.2578596 2.0447092 0.1951017 1.4518277 2.2459698 1.5479274 2.1537018 1.8530942 2.2499419 2.1315312 0.3195761 0.7152960 2.3001348 1.0665565 0.0000000 1.0414619 2.2168778 1.0229474 0.9830836 1.0382934 1.0221188 2.1733766 1.8773205 1.0134134 0.3195761 0.3195761 2.1991651 2.2366511 2.1894671 0.6442495 2.2392629 1.9216833 2.3036880 2.4596064 2.3893559 2.2070798 1.6111993 2.9678135 2.6616445 1.2931295 
CAH3142141.1_unnamed_protein_product_Porites_lobata                                    1.8412260 1.7569166 1.2226209 1.3806476 1.3167843 1.3260294 1.3002627 1.3419377 1.3279051 1.3315088 1.4429758 1.2863149 1.2964753 1.6408655 1.6405067 1.6568415 1.2631852 1.6006299 1.3228546 1.8697663 1.8890245 1.8890245 1.8828774 1.7335084 1.7362065 1.7073909 1.9123582 1.9381683 1.9381683 1.9323557 1.9092585 1.9873001 2.0195547 1.4384616 2.0099951 2.0005632 1.9165750 2.0037697 1.9095787 1.9873228 0.6076778 0.6149670 1.9855857 1.8689634 1.6916452 2.0268991 2.0037697 2.0149774 1.1383026 2.0302316 1.1383026 2.0348362 0.6063060 1.0909983 1.0390298 1.1029594 1.8979498 0.4177431 1.7945923 0.4087051 1.8002184 2.0248670 1.9591156 1.9169561 1.0747551 1.1232815 1.9865496 1.2478804 2.0955725 1.7954004 1.9967546 2.1384616 1.1371550 0.5316085 2.1140431 0.0274263 1.0414619 0.0000000 1.9866083 0.4856107 0.5181667 0.4894391 0.4799201 1.9738449 1.7540460 0.6829046 1.1504773 1.1687477 1.9964937 2.0462346 1.8563452 0.4030085 2.0482422 1.7807283 2.1143473 2.1442796 2.0238881 1.9764957 1.4586358 3.1070970 2.5288872 1.2719246 
XP_053386950.1_uncharacterized_protein_LOC123542823_Mercenaria_mercenaria              2.2844955 2.1508999 1.8298985 1.8359110 1.8549097 1.9119099 1.9181739 1.9603825 1.9146655 1.9156066 1.9794140 1.8576335 1.8497494 2.1448184 2.1367327 2.1436707 1.6321278 2.0119082 1.7056341 1.7734982 1.6611075 1.6611075 1.7144531 1.6636180 1.0904788 1.9805440 1.2894824 1.2927855 1.2927855 1.2807628 1.7779704 1.6998047 1.7077423 1.8567767 1.6912316 1.3625904 1.7871967 1.6967197 1.2769846 1.3156262 1.9617117 1.8896339 1.3160106 1.1910256 1.2166553 1.9844949 1.6967197 1.9662146 2.0563010 1.9878936 2.0563010 1.9924832 1.9585900 2.4040875 2.0328561 2.3467776 1.6490715 2.0358023 1.1883309 2.0292399 1.1921564 1.7505480 1.7681253 1.3018089 2.2739042 2.1623852 1.7624918 1.9871908 1.7554174 1.1745897 2.0557903 1.7479434 2.3143714 1.8904741 1.7596430 2.0051872 2.2168778 1.9866083 0.0000000 1.9295177 1.9575275 1.9242485 1.9413708 2.4400864 1.8085589 2.0504915 2.3236063 2.3565756 1.4162152 2.4761504 1.7884043 1.7066771 1.7192773 2.2094361 2.1608724 2.5004213 2.1530279 2.4036391 1.5598133 3.8678172 2.6269862 1.3754053 
XP_029198792.2_uncharacterized_protein_LOC114963732_Acropora_millepora                 1.7057907 1.6304838 1.1736866 1.2471028 1.2070908 1.2647049 1.2227381 1.2686156 1.2604078 1.2641072 1.3221037 1.2085708 1.2116025 1.5479812 1.5504893 1.5624246 1.1438311 1.4646951 1.2020715 1.6666630 1.7970398 1.7970398 1.7585433 1.5549809 1.6884236 1.6041530 1.8151138 1.8355012 1.8355012 1.8300811 1.8058235 1.9736096 1.9913819 1.2880643 1.9780896 1.9031876 1.8303444 1.9734445 1.8035194 1.8780894 0.4864017 0.5101409 1.8763786 1.8018501 1.6255990 2.0132927 1.9734445 2.0068963 0.9828904 2.0170503 0.9828904 2.0216162 0.4855268 1.0795621 0.9024770 1.0701080 1.8793171 0.5306511 1.6374070 0.5215772 1.6425427 2.0301291 1.9807614 1.8479575 1.0359235 0.9619592 2.0052754 1.1178223 1.9393248 1.6834805 1.9996832 1.9481426 1.0554133 0.4498880 1.9809556 0.4882722 1.0229474 0.4856107 1.9295177 0.0000000 0.0339445 0.0223377 0.0415796 1.9038137 1.7398217 0.5262496 1.0721836 1.0881105 1.9588860 2.0204309 1.7577686 0.0148661 1.9243897 1.6246178 1.9412451 2.1264869 1.9719260 1.8841643 1.4342259 3.0805911 2.3685368 1.2680317 
XP_015758952.1_PREDICTED                                                               1.7538408 1.6650580 1.1961046 1.2689317 1.2158287 1.2940506 1.2561023 1.2978443 1.2883977 1.2924848 1.3325864 1.2541090 1.2573274 1.5796732 1.5791946 1.6067648 1.1646129 1.5025272 1.2318960 1.7372252 1.8226476 1.8226476 1.8073286 1.5988973 1.7010906 1.6747606 1.8642165 1.8356368 1.8356368 1.8296008 1.8580541 1.9943296 2.0087624 1.3052304 1.9975101 1.9231717 1.8890516 1.9921883 1.8395950 1.8741895 0.5365603 0.5090172 1.8722865 1.8270784 1.6423955 2.0870287 1.9921883 2.0797633 1.0367838 2.0913000 1.0367838 2.0966536 0.5294777 1.0501910 0.9389928 1.0399836 1.8901714 0.5689487 1.5957800 0.5578991 1.6014603 1.9858884 2.0262262 1.8721295 1.0272216 1.0279855 2.0307565 1.1628980 1.9350048 1.7212959 2.0619531 1.9672806 1.0342356 0.4633615 1.9260845 0.5243815 0.9830836 0.5181667 1.9575275 0.0339445 0.0000000 0.0113355 0.0595283 1.9487400 1.7251698 0.5879668 1.0508174 1.0684193 1.9574820 2.0449566 1.8442220 0.0172885 1.9190781 1.6810491 1.7493514 2.1748344 2.0194540 1.8884202 1.4489594 3.0521411 2.3660607 1.2398891 
XP_015758951.1_PREDICTED                                                               1.7026961 1.6386430 1.1654865 1.2444187 1.2027994 1.2550224 1.2143357 1.2696508 1.2507572 1.2544317 1.3128939 1.2075721 1.2105993 1.5516931 1.5512297 1.5608171 1.1556304 1.4642808 1.2145250 1.6714443 1.7914432 1.7914432 1.7497445 1.5589373 1.6659106 1.6210391 1.7943238 1.8355867 1.8355867 1.8301579 1.8114485 1.9643864 1.9756123 1.2927974 1.9676177 1.9035583 1.8409187 1.9642278 1.7811294 1.8773036 0.4941966 0.5136596 1.8755900 1.7870224 1.6136949 1.9958775 1.9642278 1.9894957 1.0016863 1.9996262 1.0016863 2.0041478 0.4895813 1.0930859 0.9220261 1.0835589 1.8697144 0.5389468 1.6299376 0.5299507 1.6350555 2.0156494 1.9814020 1.8324718 1.0438633 0.9865301 1.9996111 1.1265905 1.9283458 1.6828924 1.9838374 1.9384245 1.0642961 0.4646755 1.9570360 0.4936595 1.0382934 0.4894391 1.9242485 0.0223377 0.0113355 0.0000000 0.0463278 1.9039855 1.7469155 0.5354967 1.0817883 1.0976948 1.9574820 2.0144093 1.7828266 0.0184076 1.8936169 1.6333938 1.9321057 2.1268550 1.9569223 1.8847754 1.4404897 3.0521411 2.3460544 1.2398891 
KAK2557919.1_Chitin_synthase_chs-2_Acropora_cervicornis                                1.7080003 1.6757715 1.1768930 1.2349869 1.2101378 1.2602194 1.2171951 1.2825109 1.2559397 1.2596253 1.3344023 1.1955543 1.2006438 1.5798593 1.5824483 1.5595641 1.1596509 1.4608136 1.2187875 1.7097866 1.8008679 1.8008679 1.7563613 1.5591118 1.6702943 1.6304673 1.8140223 1.8550207 1.8550207 1.8492852 1.8454543 1.9826387 1.9924114 1.2857023 1.9834428 1.9172817 1.8736111 1.9797213 1.7920608 1.8976409 0.4988571 0.5144254 1.8959220 1.8170161 1.6591397 2.0112276 1.9797213 2.0058380 1.0067476 2.0149920 1.0067476 2.0195620 0.4929295 1.0805529 0.9105594 1.0657536 1.9108660 0.5257603 1.6693958 0.5116341 1.6746458 2.0364825 1.9745771 1.8432353 1.0247710 0.9774372 2.0092186 1.1172776 1.9304290 1.6822552 2.0171090 1.9655788 1.0572884 0.4470772 1.9774166 0.4798614 1.0221188 0.4799201 1.9413708 0.0415796 0.0595283 0.0463278 0.0000000 1.9213287 1.7339473 0.5386352 1.0680284 1.0885753 1.9520465 2.0318855 1.7587595 0.0416227 1.9134986 1.6420971 1.9532204 2.1761426 1.9743011 1.9378816 1.4304514 3.0736315 2.3314564 1.2704067 
XP_062510806.1_uncharacterized_protein_LOC134186768_Corticium_candelabrum              2.2182878 2.1941312 1.8305210 1.8732034 1.9188524 1.7551540 1.7815795 1.9037994 1.7536555 1.7472586 1.9199573 1.8394190 1.8197055 1.9265957 1.9192567 1.9594703 1.7491043 1.8693767 1.8340004 2.1584876 2.1335988 2.1335988 2.1573378 1.8749118 2.1245091 2.1104317 2.2200785 2.0543005 2.0543005 2.0464226 2.3170929 2.1498222 2.1757493 1.8715067 2.1571141 2.1134240 2.3170371 2.1727727 2.1988888 2.0606009 2.0511148 2.0124536 2.0613420 2.1678145 2.0867284 2.4033854 2.1727727 2.4124888 2.3015265 2.4064542 2.3015265 2.4124847 2.0532539 2.3397148 2.0585831 2.3603466 2.0903807 1.9595978 1.8973661 1.9581859 1.8904928 2.2078672 2.1333934 2.2679093 2.2794816 2.0672780 2.1537862 2.1656617 2.3545365 2.0409342 2.3751701 2.3960789 2.4211071 1.7988902 2.3541074 1.9742913 2.1733766 1.9738449 2.4400864 1.9038137 1.9487400 1.9039855 1.9213287 0.0000000 2.1266461 2.2003274 2.4610357 2.4943888 2.1031237 0.4382959 2.0175914 1.6837655 2.3104970 2.1524339 1.8737943 2.0953542 1.9456017 0.4502259 1.2634839 2.7520743 2.4549613 1.1347812 
XP_023931466.1_uncharacterized_protein_LOC106150672_Lingula_anatina                    1.9566297 1.8717002 1.5699240 1.5565657 1.5686282 1.5483971 1.5417569 1.5981880 1.5545874 1.5512044 1.6683545 1.5247022 1.5414641 1.9143589 1.9143589 1.9908732 1.3267983 1.7738678 1.4187893 0.7195866 1.6682233 1.6682233 1.7772404 1.2702002 1.4710856 1.8600881 1.5683233 1.5861853 1.5861853 1.5754407 1.7084075 1.7428478 1.7377118 1.6233061 1.7523345 1.6260716 1.7011868 1.7493549 1.6119886 1.5867286 1.8056890 1.7532126 1.5833626 1.5858388 1.3980038 1.8355464 1.7493549 1.8548550 1.8856883 1.8404230 1.8856883 1.8455000 1.8003659 2.1809266 1.8275971 2.0681747 1.6896869 1.8659049 1.3815688 1.8717799 1.3873080 1.7428478 1.8777505 1.5997826 2.0060732 1.7358355 1.8912759 1.8280072 1.7792136 1.3500621 1.9231373 1.7720889 2.0228532 1.6688731 1.7877483 1.7497726 1.8773205 1.7540460 1.8085589 1.7398217 1.7251698 1.7469155 1.7339473 2.1266461 0.0000000 1.9096827 1.9975069 2.0347071 1.6474614 2.2251421 1.6107050 1.5751371 1.7811277 1.7938688 1.7160801 2.2492190 2.0494456 2.0243566 1.3878245 3.2604362 2.5186737 1.3070123 
XP_027035957.1_LOW_QUALITY_PROTEIN                                                     1.7837364 1.7498534 1.2528211 1.3841219 1.2856495 1.3510974 1.3391515 1.3211866 1.3501509 1.3554991 1.4681022 1.3098429 1.3035357 1.5740177 1.5735568 1.6144718 1.2772515 1.4842378 1.3461478 1.8886439 1.9451302 1.9451302 1.9732415 1.8091327 1.8659955 1.6654968 1.9984953 2.0880786 2.0880786 2.0764546 2.0484656 2.1740110 2.1984068 1.4525413 2.1894082 2.1862690 2.0580687 2.1759665 1.9813611 2.1603228 0.0243209 0.0530502 2.1603370 1.8758363 1.8335587 2.4015519 2.1759665 2.3837162 1.1046030 2.4064408 1.1046030 2.4127151 0.0368309 1.0693976 1.0087620 1.0714756 2.0911291 0.6905341 1.9778452 0.6790666 1.9845167 2.2514623 2.1816392 2.0177554 1.0459718 1.0172664 2.2160139 1.2294102 2.1528105 1.8149087 2.2361694 2.1748131 1.0674789 0.4711675 2.1769944 0.6765903 1.0134134 0.6829046 2.0504915 0.5262496 0.5879668 0.5354967 0.5386352 2.2003274 1.9096827 0.0000000 1.1001208 1.1159903 2.1824895 2.3439077 2.0616580 0.4626607 2.0777561 1.7214942 2.1619681 2.3875872 2.2070697 2.1839363 1.2385845 3.1145469 2.5676403 1.2428747 
XP_022802804.1_uncharacterized_protein_LOC111340249_isoform_X2_Stylophora_pistillata   2.1800612 2.2331939 1.7853456 1.7324982 1.6897507 1.8391216 1.8253261 1.7931179 1.8370993 1.8390848 1.8235730 1.7545291 1.7650950 2.0875998 2.0791033 2.1708171 1.6594239 2.1088168 1.7324258 2.2969828 2.1961917 2.1961917 2.2823594 2.0182221 2.1294095 2.1744019 2.1816171 2.2414067 2.2414067 2.2337303 2.2364679 2.3940027 2.4279112 1.7104537 2.4307441 2.3098315 2.2459602 2.4137428 2.1469774 2.2473830 1.0049146 0.8004188 2.2477895 2.2618961 2.0222179 2.5809443 2.4137428 2.5650008 1.6233019 2.5857680 1.6233019 2.5930103 1.0016728 0.3271737 1.4584728 0.3259777 2.3650692 1.1836255 2.0113454 1.1635139 2.0180250 2.4705755 2.4732615 2.2126620 0.3280006 1.5228514 2.4365822 1.6674973 2.4384235 2.0566575 2.4803368 2.3974265 0.0112745 0.8214406 2.4355463 1.1727455 0.3195761 1.1504773 2.3236063 1.0721836 1.0508174 1.0817883 1.0680284 2.4610357 1.9975069 1.1001208 0.0000000 0.0056346 2.3071159 2.4698799 2.3941542 0.7241964 2.3598266 2.1876617 2.4850963 2.7264361 2.4623312 2.3889407 1.5315498 3.4222767 2.7958330 1.3008631 
PFX17869.1_Chitin_synthase_1_Stylophora_pistillata                                     2.2373315 2.2855566 1.8128735 1.7722842 1.7203698 1.8650194 1.8603964 1.8122116 1.8634477 1.8654507 1.8693369 1.7754335 1.7859769 2.1421475 2.1335549 2.2172595 1.6638274 2.1145458 1.7371076 2.3226517 2.2392530 2.2392530 2.3453076 2.0567254 2.1785667 2.2117990 2.2291528 2.3143228 2.3143228 2.3066339 2.2680139 2.4349788 2.4564663 1.7537528 2.4657113 2.3780682 2.2853654 2.4484312 2.2078458 2.3138970 1.0198370 0.8185044 2.3142787 2.2906888 2.0222179 2.6307821 2.4484312 2.6146972 1.6640372 2.6356196 1.6640372 2.6430015 1.0165572 0.3359009 1.5033307 0.3331192 2.3674920 1.2070892 2.0113454 1.1869499 2.0180250 2.5131164 2.5086967 2.2652830 0.3347098 1.5504811 2.4675468 1.7237361 2.4804083 2.1098910 2.5333303 2.4235261 0.0179247 0.8370147 2.4626419 1.1911057 0.3195761 1.1687477 2.3565756 1.0881105 1.0684193 1.0976948 1.0885753 2.4943888 2.0347071 1.1159903 0.0056346 0.0000000 2.3620123 2.4918496 2.3920873 0.7434008 2.4065473 2.2434911 2.4968488 2.7574788 2.4754295 2.3889407 1.5315498 3.6410755 2.8561998 1.3008631 
XP_052265048.1_LOW_QUALITY_PROTEIN                                                     2.2236370 2.1236619 1.9457670 1.9879704 1.8736334 2.0278356 2.0030386 2.1142451 2.0392133 2.0405239 2.0556109 1.9624685 1.9700304 2.0829885 2.0875573 2.0471034 1.7193784 1.9374702 1.8189704 1.7708396 1.3959901 1.3959901 1.4264777 1.6311295 0.9070435 2.1347491 0.7202152 0.3256001 0.3256001 0.3215003 1.6034027 1.6078526 1.6242454 1.9547752 1.6110575 0.3639083 1.5912057 1.6330986 0.8205110 0.3302121 2.0437438 2.0166608 0.3289481 1.0267172 0.7016589 1.7902935 1.6330986 1.7706229 2.1581680 1.7938830 2.1581680 1.7982102 2.0187329 2.3982224 2.0412464 2.4236682 1.5278994 2.0446691 0.2950824 2.0163457 0.2969190 1.6078526 1.5656340 0.7338406 2.3797607 2.1756599 1.5890538 2.0710597 1.5938365 0.6519244 1.7851194 1.5656119 2.3489826 1.8982329 1.5577696 2.0035449 2.1991651 1.9964937 1.4162152 1.9588860 1.9574820 1.9574820 1.9520465 2.1031237 1.6474614 2.1824895 2.3071159 2.3620123 0.0000000 2.2089251 1.4852805 1.7698744 1.5434472 2.1097907 1.9130615 2.3016905 2.1608668 2.1840305 1.3223488 3.7511969 2.6889838 1.2063494 
XP_062523680.1_uncharacterized_protein_LOC134198326_Corticium_candelabrum              2.2695085 2.2336111 2.0164156 2.1176016 2.0410652 1.9908363 2.0104116 2.0934371 1.9867339 1.9795700 2.0193132 1.9455249 1.9397316 2.0279057 2.0245270 1.9671189 1.9285097 1.8854575 2.0234104 2.3684690 2.1676930 2.1676930 2.1674049 1.9761289 2.2890512 2.1678555 2.2322708 2.0825366 2.0825366 2.0763018 2.3850129 2.2149837 2.2276839 2.0496438 2.2111834 2.1365007 2.3828955 2.2485836 2.3625266 2.0799975 2.1812494 2.0652942 2.0796749 2.3593720 2.1904143 2.4916469 2.2485836 2.5101746 2.2999283 2.4956463 2.2999283 2.5020601 2.1668215 2.3782768 2.1119360 2.4157265 2.1485295 2.0007819 1.9195753 2.0049076 1.9125658 2.2538996 2.3310406 2.3732060 2.3063306 2.1807374 2.3688055 2.1929055 2.4632802 2.1239713 2.5471354 2.4894451 2.4086380 1.8487524 2.3417841 2.0530309 2.2366511 2.0462346 2.4761504 2.0204309 2.0449566 2.0144093 2.0318855 0.4382959 2.2251421 2.3439077 2.4698799 2.4918496 2.2089251 0.0000000 2.1995826 1.8083521 2.3462502 2.3014802 1.9804009 2.1086342 1.9216841 0.4627813 1.2622021 2.8617313 2.5096262 1.2002924 
KAK3800229.1_hypothetical_protein_RRG08_017205_Elysia_crispata                         2.1573007 2.0101411 1.8893961 1.8618303 1.8995963 1.9293447 1.8985791 1.9705511 1.9258513 1.9308510 1.9767430 1.9095778 1.8951835 2.0712152 2.0763250 1.9744399 1.6965168 1.8832047 1.7876566 1.6960724 1.0638782 1.0638782 1.0472328 1.5320711 1.2883267 2.1531465 1.2965045 1.3716010 1.3716010 1.3716010 1.1360025 1.4492495 1.4602907 1.7570071 1.4470496 1.4228937 1.1429647 1.4570652 1.3328145 1.3930741 1.9558329 1.9298223 1.3882011 1.3553077 1.2625263 0.8703655 1.4570652 0.8721720 1.9372609 0.8711256 1.9372609 0.8729063 1.9242938 2.3515733 1.8693909 2.3204092 1.4222235 1.8776890 1.2364206 1.8624466 1.2409203 1.5094900 1.3042172 1.3709459 2.1851809 1.8685837 1.3327176 2.0344547 1.5177802 1.2897618 0.2900528 1.4868546 2.3957550 1.6474848 1.3936917 1.8436397 2.1894671 1.8563452 1.7884043 1.7577686 1.8442220 1.7828266 1.7587595 2.0175914 1.6107050 2.0616580 2.3941542 2.3920873 1.4852805 2.1995826 0.0000000 1.5269461 1.3038940 2.0798849 2.1779725 2.0797329 2.1145689 2.0996428 1.4242166 3.8953535 2.4734508 1.2767046 
XP_044166096.1_chitin_synthase_chs-2-like_Acropora_millepora                           1.5737624 1.4533451 1.0586865 1.0458392 0.9897477 1.1774781 1.1344140 1.0898547 1.1719428 1.1746092 1.1388578 1.0932438 1.1011087 1.4027558 1.4027558 1.4242180 0.8742763 1.2668983 0.9420086 1.5192304 1.6401315 1.6401315 1.6124118 1.3433548 1.4861688 1.4701767 1.6117580 1.6586362 1.6586362 1.6514073 1.7086985 1.7545721 1.7720111 1.1363372 1.7682142 1.7003860 1.7401568 1.7520406 1.5660264 1.6692623 0.4166563 0.4144595 1.6669873 1.6256426 1.3035441 1.8082912 1.7520406 1.8133741 0.8969882 1.8131389 0.8969882 1.8131389 0.4126310 0.7735609 0.7975609 0.7589291 1.6149541 0.4584150 1.3067093 0.4600456 1.3127864 1.7545721 1.8272040 1.6302291 0.7718935 0.8740380 1.8151003 0.9764624 1.7468625 1.3986952 1.8462134 1.7999979 0.7354885 0.4149753 1.7752004 0.4134278 0.6442495 0.4030085 1.7066771 0.0148661 0.0172885 0.0184076 0.0416227 1.6837655 1.5751371 0.4626607 0.7241964 0.7434008 1.7698744 1.8083521 1.5269461 0.0000000 1.7751545 1.4930279 1.1838721 1.9598798 1.6609524 1.5761752 1.4839103 3.1056086 2.1218317 1.2418634 
XP_046547946.1_uncharacterized_protein_LOC124257845_Haliotis_rubra                     2.0817606 2.0520658 1.8910558 1.9745560 1.8525600 1.9820683 1.9445269 2.0271335 1.9832230 1.9778510 1.9753002 1.9015101 1.8895992 1.9805270 1.9772017 1.9034021 1.7983311 1.8050186 1.8852658 1.7442464 0.5281345 0.5281345 1.0124600 1.5478450 1.2667216 1.9612292 1.3827522 1.4355843 1.4355843 1.4269244 1.2306575 1.4686857 1.5084776 1.9860970 1.4815904 1.4592510 1.2576539 1.4826872 1.4385706 1.4477387 1.9776231 1.9826014 1.4449128 1.3219582 1.2995407 1.3844844 1.4826872 1.3750372 2.1262505 1.3844844 2.1262505 1.3871443 1.9784813 2.4275819 2.0464780 2.3496344 1.4135423 2.1200085 1.3108399 2.1260756 1.3149727 1.5312777 1.5448372 1.4083879 2.2092238 2.1287005 1.5500763 1.9749650 1.6479920 1.2328975 1.4423237 1.5436994 2.3944147 1.8867463 0.0649794 2.0614453 2.2392629 2.0482422 1.7192773 1.9243897 1.9190781 1.8936169 1.9134986 2.3104970 1.7811277 2.0777561 2.3598266 2.4065473 1.5434472 2.3462502 1.3038940 1.7751545 0.0000000 2.0520573 2.2017647 2.3960506 2.2271165 2.2452749 1.3693732 3.1725845 2.6251953 1.3416498 
XP_057290629.1_uncharacterized_protein_LOC130613296_Hydractinia_symbiolongicarpus      0.3608550 1.3678832 1.4531260 1.4517444 1.4609275 1.4911862 1.4716034 1.4948627 1.4985817 1.4861958 1.5656373 1.5083620 1.5143627 1.6708704 1.6674071 1.5504431 1.4083599 1.4506316 1.4760118 1.8459930 1.8998557 1.8998557 1.9088704 1.8551652 1.8612178 1.2439402 1.9793442 1.9398540 1.9398540 1.9294188 2.0993123 2.1315944 2.1513315 1.5049069 2.1236403 1.9865199 2.1527877 2.1785936 1.9458523 1.9887188 1.6456012 1.6746784 1.9869635 1.8955347 1.8475464 2.1551483 2.1785936 2.1499695 1.7491523 2.1551483 1.7491523 2.1602002 1.6543323 2.1060680 1.6128527 2.0782155 2.1086849 1.6973891 1.7356369 1.7014056 1.7411296 2.1775068 2.2049289 2.0020107 2.0668618 1.6428051 2.1866270 1.7502276 2.1950633 1.8751805 2.2904663 2.2031985 2.2032891 1.5148214 2.0800110 1.7816392 1.9216833 1.7807283 2.2094361 1.6246178 1.6810491 1.6333938 1.6420971 2.1524339 1.7938688 1.7214942 2.1876617 2.2434911 2.1097907 2.3014802 2.0798849 1.4930279 2.0520573 0.0000000 2.1921756 2.4252606 2.2336819 2.0907895 1.5943624 3.3660311 2.6741894 1.4385689 
CAI8032192.1_Chitin_synthase_Geodia_barretti                                           2.3763161 2.1347919 2.0509974 2.2271051 2.0218951 1.9394110 1.9655891 2.1214047 1.9528761 1.9350130 2.0912086 1.9965549 2.0205363 2.2135494 2.2135494 2.1940181 2.1810337 2.1940181 2.3483488 2.2021749 2.0749855 2.0749855 2.0137183 2.0383386 2.0157806 2.2639199 2.0779343 2.0740533 2.0740533 2.0740533 2.1491171 2.0225289 2.0403538 2.1258308 2.0329904 2.0669836 2.1759305 2.0534904 2.1972606 2.0778086 2.0646616 1.6548266 2.0778086 2.1340078 2.0632320 2.1556830 2.0534904 2.1683874 2.1825768 2.1556830 2.1825768 2.1649621 2.0688860 2.2916011 2.1348030 2.2697351 2.0310177 2.0362500 2.0867518 2.0743128 2.0867518 2.0716126 2.1993531 2.0640255 2.2955387 2.0525982 2.1583152 2.0906928 2.1850418 2.0643703 2.1904424 2.2172621 2.4850963 1.3833093 2.2544686 2.1112887 2.3036880 2.1143473 2.1608724 1.9412451 1.7493514 1.9321057 1.9532204 1.8737943 1.7160801 2.1619681 2.4850963 2.4968488 1.9130615 1.9804009 2.1779725 1.1838721 2.2017647 2.1921756 0.0000000 2.0176453 1.8960967 2.1107451 1.4713585 0.0000010 2.1401457 0.7176828 
AHX26712.1_chitin_synthase_Sycon_ciliatum                                              2.3639676 2.4063385 2.1508973 2.1319540 2.1609604 2.1554243 2.1162522 2.2422009 2.1489495 2.1384918 2.1516853 2.1535110 2.1381379 2.1651540 2.1623227 2.1283981 1.8834160 1.9886662 1.9735019 2.1772142 2.1772810 2.1772810 2.2396477 2.0744910 2.1966713 2.2987028 2.1690476 2.1721696 2.1721696 2.1668065 2.2451633 2.3658546 2.3760078 1.9852472 2.3701907 2.2201262 2.3248118 2.3674367 2.2368868 2.2189440 2.2435541 2.2664636 2.2137400 2.3405217 2.0294419 2.3022746 2.3674367 2.2826911 2.3067503 2.3066549 2.3067503 2.3047996 2.2539833 2.6975023 2.1846906 2.6785790 2.2614169 2.2060919 1.9943549 2.1839159 2.0007852 2.3793631 2.2493821 2.2349657 2.6306344 2.1838257 2.2829800 2.2114818 2.4354306 2.0050560 2.2509885 2.4994793 2.7448234 2.0197446 2.4614835 2.1828147 2.4596064 2.1442796 2.5004213 2.1264869 2.1748344 2.1268550 2.1761426 2.0953542 2.2492190 2.3875872 2.7264361 2.7574788 2.3016905 2.1086342 2.0797329 1.9598798 2.3960506 2.4252606 2.0176453 0.0000000 0.4834431 2.0451109 1.3925026 3.5564254 2.7300337 1.0184824 
AHX26702.1_chitin_synthase_Leucosolenia_complicata                                     2.2221759 2.3050151 2.0693361 2.0043398 1.9751706 2.0339726 2.0468651 2.1575163 2.0260805 2.0232376 2.0205483 1.9464379 1.9589774 2.0187588 2.0149235 1.9742590 1.8774312 1.9102091 1.9673068 2.0163251 2.0310535 2.0310535 2.0843319 1.8612882 1.9613066 2.2059728 2.0375672 2.1086831 2.1086831 2.0964214 2.1707735 2.2288064 2.2930631 1.8061902 2.2481306 2.1398673 2.2026925 2.2368950 2.0938864 2.1526098 2.0871958 2.0641566 2.1467999 2.1121478 2.0436912 2.1275662 2.2368950 2.1151417 2.1549878 2.1288389 2.1549878 2.1267512 2.0642566 2.4876897 2.0396874 2.4734564 2.1915430 2.0558254 2.0860918 2.0520624 2.0929009 2.2674373 2.1092431 2.0939313 2.4045305 2.0616182 2.1526553 2.0103393 2.2459745 1.8207355 2.0794240 2.2635088 2.4651749 1.7356930 2.2649527 2.0497867 2.3893559 2.0238881 2.1530279 1.9719260 2.0194540 1.9569223 1.9743011 1.9456017 2.0494456 2.2070697 2.4623312 2.4754295 2.1608668 1.9216841 2.1145689 1.6609524 2.2271165 2.2336819 1.8960967 0.4834431 0.0000000 1.9227945 1.2921821 3.8692506 2.3948800 1.0663265 
XP_062523865.1_chitin_synthase_chs-2-like_isoform_X2_Corticium_candelabrum             2.1554651 2.1251279 1.8267581 1.8561723 1.8795606 1.7902733 1.8027647 1.8734662 1.7844587 1.7804440 1.8399017 1.7358688 1.7474938 1.8659866 1.8624018 1.8313542 1.8156786 1.8541291 1.8983733 2.0986225 2.1039263 2.1039263 2.2667820 1.8683792 2.1669802 2.0409788 2.1726493 2.0837857 2.0837857 2.0735947 2.2372308 2.1096621 2.1364898 1.8951596 2.1363085 2.0956299 2.2210992 2.1380085 2.2036166 2.0812870 2.0417690 1.9681661 2.0804509 2.2571176 2.1477408 2.3233254 2.1380085 2.3164950 1.9751509 2.3272513 1.9751509 2.3335532 2.0247794 2.3105086 1.9173553 2.3742044 2.1096621 1.9446973 1.9629187 1.9741314 1.9557976 2.1607697 2.1972947 2.2397390 2.2352763 2.0062532 2.2029251 1.9652658 2.4001899 1.9775737 2.4394586 2.4019481 2.3889407 1.6768191 2.3388427 2.0139956 2.2070798 1.9764957 2.4036391 1.8841643 1.8884202 1.8847754 1.9378816 0.4502259 2.0243566 2.1839363 2.3889407 2.3889407 2.1840305 0.4627813 2.0996428 1.5761752 2.2452749 2.0907895 2.1107451 2.0451109 1.9227945 0.0000000 1.1847741 2.9563753 2.4162878 1.1389935 
XP_062516171.1_chitin_synthase_chs-2-like_Corticium_candelabrum                        1.7612288 1.6521277 1.2527458 1.3447640 1.3855868 1.3699255 1.3048072 1.3082564 1.3519560 1.3533388 1.4485868 1.3271757 1.3271757 1.3728030 1.3728030 1.4197102 1.3321995 1.4197102 1.5294102 1.4398787 1.2646114 1.2646114 1.2632654 1.3733179 1.3206354 1.6947097 1.3039158 1.2470346 1.2470346 1.2470346 1.3271604 1.2867417 1.2962522 1.3195799 1.2973548 1.2872652 1.3062250 1.2952596 1.3852491 1.2513195 1.4280405 1.4365006 1.2513195 1.3360807 1.3557030 1.4729608 1.2952596 1.4870344 1.2905157 1.4733732 1.2905157 1.4835107 1.4282637 1.6153763 1.4030044 1.6090942 1.2867417 1.5130415 1.2513195 1.5375258 1.2513195 1.2867417 1.3976022 1.3595500 1.5865884 1.3725822 1.3912048 1.4267798 1.3890102 1.3780141 1.4334251 1.4043045 1.5315498 1.5217151 1.4334521 1.4165574 1.6111993 1.4586358 1.5598133 1.4342259 1.4489594 1.4404897 1.4304514 1.2634839 1.3878245 1.2385845 1.5315498 1.5315498 1.3223488 1.2622021 1.4242166 1.4839103 1.3693732 1.5943624 1.4713585 1.3925026 1.2921821 1.1847741 0.0000000 0.2464383 1.4862823 1.5346796 
CAI8032193.1_Chitin_synthase_chs-2_Geodia_barretti                                     3.3172096 3.0346788 2.9957095 3.0586985 3.0892932 3.0497482 3.0845780 2.7191167 3.0506834 3.0418675 3.0648593 2.9328803 2.9416106 3.2763906 3.2763906 3.5580096 2.8154078 3.4200690 2.8154078 3.3726038 2.8728698 2.8728698 3.2133771 2.9857435 3.2637258 3.3966368 3.2030112 3.5946675 3.5946675 3.5551417 3.8758911 3.7658315 3.7328879 3.2176383 3.6710849 3.6525221 3.9416818 3.7728695 3.3998621 3.6646621 3.1485745 3.1485745 3.6410097 3.4868720 3.3109444 4.0464351 3.7728695 4.0234748 3.6820953 4.0464351 3.6820953 4.0464351 3.1060006 3.3676505 3.3566729 3.4087311 3.6908822 3.3101960 3.0958307 3.3225370 3.1343343 3.7658315 3.4832568 3.4598377 3.3270214 3.5427061 3.4876731 3.5673360 3.5585855 2.9047940 4.5166981 3.6639933 3.4685835 3.5409096 3.2001396 3.1411911 2.9678135 3.1070970 3.8678172 3.0805911 3.0521411 3.0521411 3.0736315 2.7520743 3.2604362 3.1145469 3.4222767 3.6410755 3.7511969 2.8617313 3.8953535 3.1056086 3.1725845 3.3660311 0.0000010 3.5564254 3.8692506 2.9563753 0.2464383 0.0000000 3.4720239 0.4882491 
KAI6645780.1_Chitin_synthase_6_Oopsacas_minuta                                         2.6144442 2.7336290 2.3589831 2.3399833 2.3326375 2.5034735 2.4050912 2.4000238 2.4877787 2.4940149 2.4754686 2.4206770 2.3979726 2.4768025 2.4753450 2.5812246 2.0637209 2.3641075 2.1648963 2.6061947 2.4640386 2.4640386 2.6861891 2.5966660 2.5384296 2.7335183 2.6487659 2.6936230 2.6936230 2.6804511 2.7647135 2.7451175 2.7652668 2.4076798 2.7648462 2.7468734 2.7714102 2.7808954 2.6588063 2.7460979 2.4557941 2.4008989 2.7465298 2.6287575 2.4572397 2.9261982 2.7808954 2.9452968 2.5103522 2.9317829 2.5103522 2.9399090 2.4325720 2.9254387 2.6026179 2.8654026 2.6601132 2.5345771 2.4851475 2.5113047 2.4937707 2.8128237 2.7731637 2.7007118 2.7718580 2.5921873 2.7574500 2.5340979 2.6976921 2.5369657 2.8451550 2.5639809 2.9074266 2.3690020 2.8062859 2.5333862 2.6616445 2.5288872 2.6269862 2.3685368 2.3660607 2.3460544 2.3314564 2.4549613 2.5186737 2.5676403 2.7958330 2.8561998 2.6889838 2.5096262 2.4734508 2.1218317 2.6251953 2.6741894 2.1401457 2.7300337 2.3948800 2.4162878 1.4862823 3.4720239 0.0000000 1.4723248 
AGR33772.1_chitin_synthase_4                                                           1.3852498 1.3446715 1.1556002 1.3044911 1.1923170 1.1626288 1.1641299 1.2293893 1.1650388 1.1527867 1.2726894 1.1547078 1.1547078 1.2109687 1.2109687 1.1878933 1.2960977 1.1878933 1.4689517 1.2168949 1.1473904 1.1473904 1.0784027 1.1048081 1.2128636 1.4336683 1.1620708 1.1478453 1.1478453 1.1478453 1.1425839 1.3033413 1.3214397 1.3014360 1.3296735 1.1349763 1.1560018 1.3265437 1.1955881 1.1416760 1.2536135 1.2536135 1.1416760 1.3084171 1.1855497 1.2383510 1.3265437 1.2464518 1.4200031 1.2493572 1.4200031 1.2493572 1.2552979 1.3022178 1.4804124 1.2691436 1.3033413 1.2655445 1.1416760 1.3027927 1.1416760 1.3033413 1.2791309 1.1981911 1.3212356 1.2863179 1.2809982 1.3689507 1.3266220 1.1923011 1.2913133 1.3725769 1.3008631 1.2158578 1.3934228 1.2494691 1.2931295 1.2719246 1.3754053 1.2680317 1.2398891 1.2398891 1.2704067 1.1347812 1.3070123 1.2428747 1.3008631 1.3008631 1.2063494 1.2002924 1.2767046 1.2418634 1.3416498 1.4385689 0.7176828 1.0184824 1.0663265 1.1389935 1.5346796 0.4882491 1.4723248 0.0000000 
