# Supplementary material for: The Hydractinia cell atlas reveals cellular and molecular principles of cnidarian coloniality
Source: Nat Commun. 2025 Mar 3;16:2121. doi: 10.1038/s41467-025-57168-z (PMC11876637; doi:10.1038/s41467-025-57168-z)
Supplement: Supplementary file 16 — Supplementary Data 13 [file 41467_2025_57168_MOESM16_ESM.zip › IQ_Tree_output/Chitin_synthase/Chitin_syntase.fa.clean.linsi.trim]

>XP_004207525.3_uncharacterized_protein_LOC100212386_Hydra_vulgaris 1203 bp
MVECTQEHFKKTPKILSALKLIVALLLAAATLASVLISKFSVLSIATRCEREAAMVILCI
VMMVPPGYSLVKMFIFRKITHPWPTKLAILWGGVGTLLEVAGLSLFFVGVVHNKSTDLNV
ILMNAIFIFPVFSQFWEEIDSQNIVLAVIAFLLQIGGLSGIIYSIETIVIVPISIGLLSI
AWSPKIRKLQIDHDLIVQTNTSRGKATLINSLIKLVTIPFFIFFFSYLFEVADVTKSYEG
FLSIKLNSQLGSMFVLQIVSAFIGYHSAWIGCMITLQRMCFAIPLTLCTPLCIGIILL-C
DFFS-GPCTNNSGQWVAALSVLLWLGQFFATTYYAWRSQEFIMADEATLFWLPCYDATLL
EQNILLNRKNEATNEFFVNYRSLVKKSTIYICTTMYHEADYEMEQLLYSIAGIDRARHNE
GRKFEAHIWFDDGVRDKTLKTFAIQLISLLPHTVQAVPANVLKTDAPYGVELKWILPGGM
PFYIHMKDNFKVKNKKRWSQVMYMSYVLDYREK---DNLDHSFILTTDADVKFQPEDVTA
LMDFMSRDPSVGAVCARTHPMGTGPMVWYQIFDYAIGHWLLKVAEHVMGSVLCSPGCFSV
YRCTAVKDILPTYATSVDCALDFLTKDMGEDRWFCTLMVEKGWRLDYCASSCDVTYCPEN
FDEFYKQRRRWGPSTLANQALLVQRQSIIRASNDHINLIFIIYQVLMLISTVIGPGTVLL
LVSSGLSAAYYVTLSAMFTANLFVLFGYIIICLYFSQDLQIKSAQLLTFLYAIIMCVTVV
GLMIQVSDDISKQRQYGLSKFVLQLTPPTLFLFFLIGLFTLTAILHGMEGMQLVHGLWYL
ISLPSGYIFLMVYSLANITDRSWGTRESKIAKAAKLSWNHIIWFKFKELFFCCFKDERKA
EIAAEEKKKETPSSAYPNVDSEDNNEYFMTMNIEDWLDGPYAVYIENFKEAGYDDTTFLM
GMKEQDLIDIDIDNRGHRKKIMAEISRLPPEEIDQDVPEDVYEWLVNLGLGEYWPQFEEN
SYAEPNALADLKLMDKKVLSSTFNVEKAGHLKKLITAIQQLKYPTSGQRKIRQAKLALEN
VTTYDMAEQNPEEYMFWDKLRKLCLLTEQAAFSHSTELHAKLFELRNSALVVFAVCNILW
LVVMLAILNQGSLAVFNSNFMSVAFLVIYALIMIVQFITLIVHRISTWMHYIARAPFRPG
QKI
>XP_047126959.1_uncharacterized_protein_LOC100206524_Hydra_vulgaris 1203 bp
MVNSKVEKKGRTSICLTIIKWIFTFLLFSGILFCLIGSKISILLLSKRCSSETAFVMLIF
IMMIPHGVTFLRVLINISSEEVRPKKTAILWGIFSAIFEVIGISMFTLVIFALENPIHAI
LFMNGIFILQAFRLLIKGFIKTNIILYTVAIFSGVGGYAYVIYFIILQISLPICVLFLSL
AWSSKIFQLQTQSKKDLSERSGKNLVTLVSSAIKLVLTPLVAFFINYFFGITDFDSFKQG
CIFFS-SDHSLSLFITNVVTSFVGFFLCYLACSMNLQKICFFVPLLISTPVSICLVLVTF
IFKG----DTDKLPSTVVIWALLWFSQVFAINIQMFKSQEFLMAREQSLFWLPTYNACLL
EQHVLYNRKNEATDENQLNYHEIVKESQIFICTTMYHEADYEMEQLLQSLSRIDQASSYC
KRQFEAHIFFDDGVRGDVVKVYALQLLSLLKETMGIDPGKACKLETPYGLQLKWRLPNGM
PFIIHLKDTVKVKSKKRWSQVMYMSYILDFKVKQSNKSDDLTYILATDADVMFTPDDVMA
LMDFMSRNAKVGAVCGRTHPLGSGPLVWYQIFDYAIGHWLLKVADHVFGTVLCSPGCFSV
YRAAAVRDILPHYATGVNCAMDFLMKDMGEDRWFCTLMIEAGWKLEYCATAENSTYCPDN
FDEFFKQRRRWGPSTLANSLVVINEQKRLRENNNAINLFFIAYQGVLLISSVIGPSTVLM
VVAGGLEYAYTVNMVVVLILLIVVTVLYTLVCLYCSQDTQLKCSKLLTLMFAIIMSIAIV
GIIRQIVDDVALYITPPTLRNPYIFNPSTWYMFTISAIFILTAILHGSEAPYVFHGVWYL
LCLPSGYLLLTIYSVCNLTDRSWGTREVKSQSQGDKSIIDQIKYYFKSIFWCCIPPHLRN
NEKGNKSNPT--KFRFPGQPSGSMPHLRSSLLVEDWLPSEYKCYVDNFKNHGYDNISFIA
GIKEKDLISIGIVNHGHRKRLMHVIESLPPEELLQEIPENVQEWLTNLGLEEYWGKFFEN
SYTEPRDLADIKYLSREEIMSLFQIKKEGHIRRLLKATSVLQYPTKAQTRIREARKAIMS
EVTRSLKEDNGAEFEFWDTLRSICLLPEQAAFNSSGELVEKLSDLRDTSLLVMGIANVLW
LTFMVTVMNQGKLNLIGTSFASLAFLAVYSIVLVLQFVAMVFHRLEAALHYIARAPFKPG
HFK
>XP_020615433.1_uncharacterized_protein_LOC110053534_Orbicella_faveolata 1203 bp
MVRQTREKDSRSSVWLSVAKCIVGILLFASVLTCLVASKISLLSMASFQNRETLFIMTVL
VLMIPEGFSFLRACWTFSKNRKWPCKKAIIVGLVSGLLEVFGLCFFTVVILVQIPPDLRI
IMMNGVFVFPVLWQVYKKGPCIQFLAFTLALILEIAGVGVLMYSEIVVWAIPLALLSISF
AWCPKIFKIAIEPPEATSSKSARGKAAIITSLWKLLLIPFVAALFCHVYKTADLGQLLYG
FSEFNVKHSAFPYFMVQIFTSFVGYMLGILACSMCMQFLAFAFPMTLATPVTVALVLIGV
QGDVHFSNGNEKEVLLYVIGACFLFAQFLSVGYYLFKGQDFIMAKESSLFWMPTYNGVLL
EQHLLLNRRNKITDDYQINHRELVNNSCVYICTTMYHEIEQEMEQLLQSLHDIDCAREKS
KRQIESHIFFDGAIKGDVLNNYVLQLISLIPKTLKVKIEHCMKIKTPYGMQMRWRLPGGM
FFHIHLKDNLRVKNKKRWSQVMYMSYVLDFKEKQMEVTDENTYILTTDADVRFTHESVEA
LLDLMARDPTVGAVCGRTHPLGVGPVVWYQVFDYAIGHWFQKVANHVLGSVLCSPGCFSV
YRAAALRDVLPIYSSKVDTSFDFLTKDMGEDRWLCTLMVQSGWRLEYCAAAEDSTYCPDN
FDEFFKQRRRWIPSTLANLALLISEWKLTVNNNDYISFGFILYQALMVFSTIISPSTVIL
IIASGLSYVKIENIIVLVVLLTLLTVGYALICLYTSQEFQLKAAKLLTVVFSLLMAFVTV
GVIAQAADDIYERGHPPTAGDGLPADVSSLYLGGLIGIFILAACLHTTEAFCLINGVWYL
LCLPSGYLLLIVYSICNMTDRSWGTREEKTKKVDDVPWYETLWTKVRYICTCCRPEPTPA
SVTSGDENSTFMKFRYPGDKATKLPRLHPETPVEDWLQRDFQLYLNNFRDSGYDNVSFIA
GMTDRHLKAIGIEKRGHRKRLLIEIEKLPQVEIPQEVPENVEDWLTELGLDEYWENFTQS
GYTEPRMLEDLKIMNKETLKETFRIIKPGHLDKMYKAIQRVQYPSEAQRRIRRAREETSK
LVVMDLKVDNGHEYQFWEGLRQACLVPESAVFGAVEELKEKLEDLRNETLMVFAMANAIW
IILIMALLSQQHLQVMGTNFLGFSFLVIYGFLIVIQFLTLLWHRGVTFCHVIARAPWRRG
TLH
>XP_020899147.1_uncharacterized_protein_LOC110237868_isoform_X1_Exaiptasia_diaphana 1203 bp
MVHSKIEKDTRPSVWLSIFKWLFAILLAVMVLSCVVASKISLISIGIFYAQETTFIMMVL
VLMIPQFVSFVRSSWSFSEFHPWPSNSAIIWTVLAAFLEVSGLSFFVVVIILKVTAAHCV
IVMNSVFLFPIIWQLYRTRQR--FVFLIIPLILELIGIIVLSYDIQKFIWMPFSLLLVSM
AWSSKIQQLQIEPRNITYRETARCKSTIISGLVKLFLTPFVAALFCHLFDVADLTKLYDG
FREFSDKHPAFPYFMTQIFTSFLGSILGWLACAMCMQRLAFFVPLMLATPLSMFLIYIIC
CSSAPFQCGDLGDHYLIPLAACLWLAQVLSTGVYVWKEQTFIMAKESSLFWLPVYNGAFL
EQNLLLNRKNKITDECQLNQREIAKKSCVYICTTMYHENETEMEQLLHSLHDVDTARQGS
KRQFESHIFFDGAVKGDVLNDFVLQLISLVPKTLKVKIDSCMKIKTPYGIQLRWRLPGGM
PFHIHLKDNLKVKNKKRWSQAMYMSYVLDYKEATMETNDDNTYILATDADVRFTHESVQA
LLDLMMRDQKVGAVCGRTHPLGSGPVVWYQVFDYAIGHWFQKVANHVLGSVLCSPGCFSV
YRARAVREVLPIYASRVNTSIDFLTKDMGEDRWFCTLMVQSGWRLEYCAAAEDSTFCPDN
FEEFFNQRRRWIPSTLVNLIQLISQWKVTVENNDKISLFFIFYQALLVISTLISPATVIL
IVTEGLKKSEAENDVVVLILLCVMTFGFAFICLYTKQSFQLKVAKILTIVFALIMAAVTV
GMAAQIGSDLNKRSDCDSCTDGLPADISTLYFAGVVGIFVVAALMHPTEGYCLVHGVWYL
CCLPSGYLLLIIYSLANITDRSWGTRETKERKIDDAPWYQVLWDKLRSVCICCRPEEKPK
VPEQPEEEVSKPKWRFPGEKDTKLPKLYAELPVEDWLPAELSLYTRLFIDNGYDNVSFIV
GMNNKDLRSIGISKRGHRMQLVYLIERIPHTPLNTDVPENVEEWLHDLGLESYWIYFKNS
GYTEPRFLEDLKAMDHETLKEDLNICKAGHVNKMIKAIKNLQYPTPAQREIRRTRELVNK
VNLSNIETVNGKEYQFWKSLRTACLLPESAIFGAVTELKEKLEDLRDQFLTVFAVANVMW
IIIIVTLNKQADLKFKGTNAVGFAFLVVYGMVIVIMFLTMIWHRISTVCHLLARAPWRRG
PYQ
>XP_031565735.1_uncharacterized_protein_LOC116300905_Actinia_tenebrosa 1203 bp
MVKATFEKDPRPSGWLSVFKWVFAGFLSIFVLACVVTSKISLLAIGKYSSKETTFIMXVF
ILMIPQFLSLVRAVFIFRHTHSWPTNSAIIWCLVAGSLEVVGLSFFLVVIVLKLTAPHCI
LVMNALFLVPIIWQMNKLRDGWPMIFLVFALVLEIVGIALITYNQIEFAGIPASLILLSI
AWCPKIQKLQIKPRNFGYEPTARGKSTIIASFWKLLLTPIVAALFCYAFGVANLSSLQKG
FDNFG-VGPAKYFFSAQIVTSLVGYILGGLACAMCIQRVAFALPLTLATPVAMVLIYIIC
STSSPFTCNHGDEEYVIPIAVGLWVAQFLSTGFYVWKGQTFIMAKESSLFWLPSYNGAFL
EQNLLLNRKNQITDEYQVNQREITKKSCVYICTTMYHETETEMEQLLHSLHDVDMARLAS
KRQFEAHIFFDGAVKGEVLNDFVLQLIALVPKTLKVKIESTMKIKTPYGMQLRWKLPGGM
PFVIHLKDNLKVKNKKRWSQAMYMSYVLDYKETMMGSTDDNTYILATDADVRFTHESVQA
LLDLMMRDPKVGAVCGRTHPLGSGPIVWYQVFDYAIGHWFQKVANHVLGSVLCSPGCFSV
YRARAIRDVLPIYATGVNTSIDFLTKDMGEDRWLCTLMVQSGWRLEYCAAAEDSTYCPEA
FDEFFKQRRRWIPSTLANLIQLIGEWKVTTENNDKISLLFIIYQGLMVFSTLISPATVIL
VITGALHYASGINQDAILILLVLVTIGFAFVCLYTKQDFQLKVAKLLTIVFALVMAFVTV
GMAAQIGEDLSLRSKCDKPDDHLPADVSSLYLAGLVGIFLIAALMHPFEAYCLVHGVWYL
FCLPSGYLLLIIYSVCNLTDRSWGTRETKEKKSDEVPWYTVVWNKLKYLCMCCRPQAPEG
ETRSGEEVSSAPKWRFPGEEDTRLPKLHPETAVEEWLPGELNLYLKNFKDNGYDNVSFIA
GMTKKELRAIGISKRGHQIQLAYMIEKIPHVPLVHDVPESVDDWLHELGLESYWSYFQAN
GYTNPRTLEELKAMDSETLKDDLQITKPAHVAKMIKAIKNLQYPTPAQRQIRHAREAVSK
ISCQLLQVINELEYNFWKGLREACLLPESAIFGAVTELKEKLEDLRDSVLMVFAIANAIW
MILLVTLEKQTTLKLLGTNAIGFAFLAIYGFLIVIQFLTLIWHRIDTICHMLARAPWRKG
PYQ
>XP_058963459.1_uncharacterized_protein_LOC131790290_Pocillopora_verrucosa 1203 bp
MVSQTREKESRSSAWLSIVKCLFGAFLFVSVLICLVASKLSLLSIAHYIERETLFIMIVV
LLIIPEAYTLLKASWIFSKTHKWPSRKAVFMGLFSSSLEVFGLCFFAIVVLLDIHPGLRI
VMMNGVFVVPVLWQVFRSRGCRQCFIFILALILEFAGIGMLTYGDTPFWGVPLALILLSF
AWCPEIFKYVTKQVRATRSKSTRGKAAIITSLWKLFLIPFVAALYCYIFNRADLRELQKG
FDNLSVDSDGFVHFMVQIWTSFLGYMLGILACAICMQLLAFAVPMILATPISVGLTLITW
AEDHFFKHGDPSDVLLYVITGCFLLAQFFSVGYYVLKKQEGIMAKESSLFWMPTYNGLFL
EQHLLLNRRNEITDDYHVKLGELVKNTCVYICTTMYHENEQEMEQLLNSLHDIDCAREKS
RRQIESHIFFDGAIKGDVLNNYVLQLISLIPRALKVSIDVCMKLKTPYGMQMRWRLPGGM
YFHIHLKDNLRVKNKKRWSQVMYMSYVLDFKEKLMEVTDENTYILTTDADVRFTHESVEA
LLDLMMRDPNVGAVCGRTHPLGVGPIVWYQIFDYAIGHWFQKVANHVLGSVLCSPGCFSV
YRAAAIRDVLPIYSSKVDTSFDFLTKDMGEDRWLCTLMVQSGWRLDYCAAAEDSTFCPDN
FDEFFKQRRRWIPSTLANLALVISQWKLTVTNN-YISFAFILYQALMVFSTVISPSTVIL
IMMSGLQYAEISNQTALLVLLILTSVGYGLICLYTSQDFQLKTAFILTIVFALLMAYVTV
GVAAQVGDDLYKRSHPPTGSLELPADVSTLYLAGFIGIFILAALLHLTEAYCLVHGLWYL
LCLPSGYLLLIIYSICNLTDRSWGTREEKSKKVDDVPWYEKLWAKIRSICTCCGPQPAPE
TATSPEETSDLGKWRYPGDKAAKLPRMHPETLVEDWLQKEFQIYVQNFRDGGYDSVSFIV
GMTDKHLKAIGIEKRGHRKRLLMEIEKLPQMDIPQEVPENVEDWLTDLGLDEYWTNFTQS
GYTEPRMLEDLKIMNKETLKETFGINKSGHLDKLYKAIQKVQYPSEAQRRIRLTREETNK
LHVMDLKVDNGHEFFFWEGLRQLCLLPESAVFGAVEELKEKLEDLRNYTLMVFFIANMIW
IILIITLMRQTRLQVLGTNVLGLAFLCIYGLIIVIQFLTLLWHRVETFFHVIARTPWRRG
QLH
>XP_022806797.1_uncharacterized_protein_LOC111343868_isoform_X1_Stylophora_pistillata 1203 bp
MVSQTREKESRSSAWLFIVKCLFGAFLFVCVLVCLIASKLSLLSIASYFERETLFIMIVL
LLMIPEVYTLLKASWTFSKTHKWPCRKAVFLGLFSSLLEVFGLCFFGIVVLLDIHPGLRI
VMMNGVFFVPVLWQVFRSRGCGQCFIFILALILEFAGIGMLTFSNTPFWGVPLALIAVSF
AWNPEIFKIVTEPVQVTRSKSARGKAAIISSLWKLFLIPFVAALYCSIFQIADLKGLQEG
FDNFSVDSKEFVPFMVQIWTSFLGYMLGILACAMCMQLLAFAVPMILATPISVGLTLIGW
AKDHHFEPGDPKDVLLYVITGCFLLAQFFSVGYYVLKGQDITMAKESSLFWMPTYNGVFL
EQHLLLNRRNEITDDYHVDLAELVKNSCVYICTTMYHENEQEMEQLLNSLHDIDCAREKS
RRQIESHIFFDGAVKGDVLNNYVLQLISLIPKALKVSIEVCMKLKTPYGMQMRWRLPGGM
FFHIHLKDNLRVKNKKRWSQVMYMSYVLDFKEKLMEVTDENTYILTTDADVRFTHESVEA
LLDLMVRDPNVGAVCGRTHPLGVGPIVWYQIFDYAIGHWFQKVANHVLGSVLCSPGCFSV
YRAAAIRDVLPIYSSKVDTSFDFLTKDMGEDRWLCTLMVQSGWRLDYCAAAEDSTFCPDN
FDEFFKQRRRWIPSTLANLALVISQWKLTISNN-YISIAFILYQALMVFSTIISPSTVIL
IMASGMVFAQIFSETAILVLLILTSVGYALICLYTSQDFQLKVAFLLTMVFALLMAFVTV
GVAAQVADDLYDRSHPTTAGPKLPANVSSLYLGGLIGIFVLAALLHLTEAYCLIHGLWYL
FCLPSGYLLLIIYSICNLTDRSWGTREEKIKKVDDVPWYEKLWAKIRSICICCGPQPAPE
PPTSPEET--LGKWRYPGDKASKLPRLHPETLVEDWLQREFQIYANNFRDGGYDSVSFIV
GMTDKHLKAIGIEKRGHRKKLLMEIEKLPQIDIPQEVPENVEDWLNELGLDEYWTNFTQS
GYTEPRMLEDLKIMNKETLKETFGITKPGHLDKLYKAIQKVQYPTEAQRRIRHTREETNK
LQVMDLKVDNGYEYEFWEGLRQLCLLPESAVFGAVEELKEKLEDLRNYTLMVFLIANGMW
IILILALMRQSHLQVLGTNVLGLAFLCVYGLIIVIQFLTLLWHRVETFFHVIARAPWRRG
QMH
>CAH3014056.1_unnamed_protein_product_Porites_evermanni 1203 bp
-VRQTREKDRRPPIFLSVVKWLVGIFLFFAVLTCLVASKVSLLSIAYY-NRETSFIMIVL
TLMIPEAVSFFKACWTFRSGHKWPRTRAILVGLLVGVLEVFGLSFFAVVILFHFSPGLRL
LMMNGVFIFPVLWQVYKNRPW-RLITPVVAFVLEIAGVSVLMYEEKVVWVIPVALVFVSI
AWCPKVFKYVMEPATAVNVKSARGKAAIINSLWKLTLIPFMCALFAYIYETANLNKLSQG
FEDFTTRNPAFPHFMAQIFTSLIGHLLGILACAMCMQRLAFALPMFIATPISLVLAEITV
QNILPFDSNNTTIVYVAGIGFLFWLAQLLSVGYYVFKEPGFIMGKESSLFWMPTYNGVFL
EQYLLLNRRNKNTDDYQINQRELVDNSCIYICTTMYHEIEEEMEQLLHSLHDIDCAREKS
KRQIESHIFFDGATKGEVLNNYVLQLISLIPKTLKVKIEACMKLKTPYGLQMRWELPGGM
LFHIHLKDNLKVKNKKRWSQVMYMSYVLDLKEKIMEVTDENTYILTTDADVKFTHESVEA
LLDLMSRDPSVGAVCGRTHPLGVGPVVWYQVFDYAIGHWFQKVANDVLGSVLCSPGCFSV
YRAAALRDVLPIYSSKVTSSVDFLTKDMGEDRWLCTLMVQAGWRLEYCAAAEDSTFCPDT
FDEFFKQRRRWIPSTLANLFAVISEWKLTVNNNDHISFFFILYQALMVFSTIISPSTVIL
IVASGLSYSHIDDNTVLMVLLSLITVGYVVICLYTSQEFQLKVAKLLTVVFALLMASVAV
GLVAQAGDDLYQRAHPTTLGERLPMDVSSMYLFGLIGIYVLAALLHLTEAYCVIHGIWYL
FCLPSGYLLLIIYSICNITDRSWGTREEKTKKDNEVPWYKILWEKISNICTCCRPAPAPS
GTTSPEDNSSYTKWRYPGDKAPRLPRLHPETAVEDWLQGEF---LVKCKENYRQRWNFVF
SITCTDLKAIGIDKRGHRKKLIYAIEKLPQLEIVQEVPENVEDWLTELGLDEYWDNFRQS
GYTEPRMLEDLKIMNKETLKADFGIVKPGHLDKLYKAIQKVQYPTEAQRRIRRTREETNK
LIVMDLRVDNGMEYQFWEGLRQACLIPESAVFGAVEELKEKLEDLRNQVLAVFAIANIIW
MILLEALIRQEHLTIIGTNVLGLSFLAIYGFIVVIQFVTLLWHRGVTFCHVVARAPWKRG
PLQ
>XP_027035960.1_uncharacterized_protein_LOC113664546_Pocillopora_damicornis 1203 bp
MVSQTREKESRSSAWLSIVKCLFGAFLFVSVLICLVASKLSLLSIAHYIERETLFIMIVV
LLIIPEAYTLLKASWIFSKTHKWPCRKAVFMGLFSSSLEVFGLCFFAIVVLLDIHPGLRI
VMMNGVFVVPVLWQVFRSRGCRQCFIFILALTLEFAGIGMLTYGDTPFWGVPLALILLSF
AWCPEIFKYVTKEVRATRSKSARGKAAIITSLWKLFLIPFVAALYCYIFNRADLRELQKG
FDNLSVDSDGFVHFMVQIWTSFLGYMLGILACAICMQLLAFAVPMILATPISVGLTLITW
AEDHFFKHGDPSDVLLYVITGCFLLAQFFSVGYYVLKKQEGIMAKESSLFWMPTYNGLFL
EQHLLLNRRNEITDDHHVKLGELVKNTCVYICTTMYHENEQEMEQLLNSLHDIDCAREKS
RRQIESHIFFDGAIKGDVLNNYVLQLISLIPRALKVSIDVCMKLKTPYGMQMRWRLPGGM
YFHIHLKDNLRVKNKKRWSQVMYMSYVLDFKEKLMEVTDENTYILTTDADVRFTHESVEA
LLDLMMRDPNVGAVCGRTHPLGVGPIVWYQIFDYAIGHWFQKVANHVLGSVLCSPGCFSV
YRAAAIRDVLSIYSSKVDTSFDFLTKDMGEDRWLCTLMVQSGWRLDYCAAAEDSTFCPDN
FDEFFKQRRRWIPSTLANLALVISQWKLTVTNN-YISFAFILYQALMVFSTVISPSTVIL
IMMSGLQYAEISNQTALLVLLILTSVGYGLICLYTSQDFQLKTAFILTIVFALLMAFVTV
GVAAQVGDDLYKRSHPPTGSLELPADVSTLYLTGLIGIFILAALLHLTEAYCLVHGLWYL
LCLPSGYLLLIIYSICNLTDRSWGTREEKSKKVDDVPWYEKLWAKIRSICTCCGPQPAPE
TATSPEETSDLGKWRYPGDKAAKLPRMHPETLVEDWLQKEFQIYVQNFRDSGYDSVSFIV
GMTDKHLKAIGIEKRGHRKRLLMEIEKLPQMDIPQEVPENVEDWLTDLGLDEYWTNFTQS
GYTEPRMLEDLKIMNKETLKETFGINKPGHLDKLYKAIQKVQYPSEAQRRIRLTREETNK
LHVMDLKVDNGHEFFFWEGLRQLCLLPESAVFGAVEELKEKLEDLRNYTLMVFFIANMIW
IILIITLMRQTRLEVLGTNVLGLAFLCIYGLIIVIQFLTLLWHRVETFFHVIARTPWRRG
QLH
>CAH3103657.1_unnamed_protein_product_Pocillopora_meandrina 1203 bp
MVSQTREKESRSSAWLSIVKCLFGAFLFVSVLICLVASKLSLLSIAHYIERETLFIMIVV
LLIIPEAYTLLKASWIFSKTHKWPCRKAVFMGLFSSSLEVFGLCFFAIVVLLDIHPGLRI
VMMNGVFVVPVLWQVFRSRGCRQCFIFILALTLEFAGIGMLTYGDTPIWGVPLALILLSF
AWCPEIFKYVTKEVRATRSKSARGKAAIITSLWKLFLIPFVAALYCYIFNRADLRELQKG
FDNLSVDTDGFVHFMVQIWTSFLGYMLGILACAICMQLLAFAVPMILATPISVGLTLITW
AEDHFFKHGDPSDVLLYVITGCFLLAQFFSVGYYVLKKQEGIMAKESSLFWMPTYNGLFL
EQHLLLNRRNEITDDYHVKLGELVKNTCVYICTTMYHENEQEMEQLLNSLHDIDCAREKS
RRQIESHIFFDGAIKGDVLNNYVLQLISLIPRALKVSIDVCMKLKTPYGMQMRWRLPGGM
YFHIHLKDNLRVKNKKRWSQVMYMSYVLDFKEKLMEVTDENTYILTTDADVRFTHESVEA
LLDLMMRDPNVGAVCGRTHPLGVGPIVWYQIFDYAIGHWFQKVANHVLGSVLCSPGCFSV
YRAAAIRDVLSIYSSKVDTSFDFLTKDMGEDRWLCTLMVQSGWRLDYCAAAEDSTFCPDN
FDEFFKQRRRWIPSTLANLALVISQWKLTVTNN-YISFAFILYQALMVFSTVISPSTVIL
IMMSGLQYAEISNQTALLVLLILTSVGYGLICLYTSQDFQLKTAFILTIVFALLMAYVTV
GVAAQVGDDLYKRSHPPTGSFELPVDVSTLYLAGLIGIFILAALLHLTEAYCLVHGLWYL
LCLPSGYLLLIIYSICNLTDRSWGTREEKSKKVDDVPWYEKLWAKIRSICTCCGPQPAPE
TATSPEETSDLGKWRYPGDKAAKLPRMHPETLVEDWLQKEFQIYVQNFRDGGYDSVSFIV
GMTDKHLKAIGIEKRGHRKRLLMEIEKLPQMDIPQEVPENVEDWLTDLGLDEYWTNFTQS
GYTEPRMLEDLKIMNKETLKETFGINKPGHLDKLYKAIQKVQYPSEAQRRIRLTREETNK
LHVMDLKVDNGHEFFFWEGLRQLCLLPESAVFGAVEELKEKLEDLRNYTLMVFFIANIIW
IILIITLMRQTRLQVLGTNVLGLAFLCIYGLIIVIQFLTLLWHRVETFFHVIARTPWRRG
QLH
>XP_032230762.2_uncharacterized_protein_LOC5506512_Nematostella_vectensis 1203 bp
MVKQPSERDPRPSAWISGVKWVFAFFLSMSLLICIVSSKISLLSIAMYSQPETVFVMLIL
ALMIPFALTFLRSCWVFRSSHLWPSNSALFWCVVSSVIEVAALCYFTIIPLMYLPATYCI
LISNSVFCFPIAWHLWKLWRNRLFFATLASLILELGSLGVLAYSASIMVLLPASMVLLSI
AWSPKVQKKMLEPRGLSDGKNARGKSAIITSLIKLIITPIIAGLIAWPYGVLNLDVLSKG
FGAFTFNHLAFPHFLAQIFTSVVGYILGWLACSMCLQKIAYALPLILATPVSLALVFIIC
ASDRPMKCEGSELYYIVVLAACLWLAQLLWTGCFIWKEQTFIMARESSLFWMPLYNGVFL
EQNLLLNRKNVITDEFHVNQREIAKNACVYICTTMYHETEEEMEQLLHSLHDIDTARAAS
KRQFESHVFFDGAVKGEVLNDFVLQLIALVPKTLKVKVEAVMKIKTPYGMQFRWRLPGGM
PFHIHLKDNLKVKNKKRWSQVMYMSYILDYKEGTMGSTDENTYILATDADVRFTHGDVQA
LLDLLMRDPRVGAVCGRTHPLGVGPIVWYQVFDYAIGHWFQKTANHVLGTVLCSPGCFSA
YRCLAVRDVLPTYATGVTTSTDFLTKDMGEDRWFCTLMVQSGWRLEYCAAAEDSTFCPDN
FDEFFRQRRRWIPSTLANLLQLISQWRVTTENNDMVSIWFILYQALNVVATLICPATVIL
IISGALHYAHVEDELIPAVLLVLVSIGYALVCLYTKQEFQLKVAKLLTIIFALIMAFVVV
GMAAQIAIDLQLRSTPKPLKDRLPADVTSLYLGGLVGIFLIAALLHPFEAFCLVHGMWYL
LCLPSGYLLLIIYSVCNVTDRSWGTRETKEKKSAEVPWYEELWKTIKYVFTCCRPAEPNN
QTDNPPSQYEAPKWRFPGERDTRLPKLLAEMPVEEWLPGELGLYLKNFKDNGYDNVSFIA
GMTNKDLRAIGISTRGHRMQLVYAIERIPHVTLNADVPESVEEWLHELGLECYWEYFVRN
GYNEPRVLEDLKAMDFTTLKADLNINKAGHLTKMISAIKKLQYPTPSEREIRRARELVKE
AGHIDMEKSNGMEFKFWKGLREACLLPESAIFGAVTELKEKLEDLRDSILMVFAMTNAIW
MILMVTLTKTPQLKVLGTDALGLAFLAIYGFIIVLQFLTLIWHRLSTWCHMIARAPWTRG
PYK
>XP_029188601.2_uncharacterized_protein_LOC114955850_Acropora_millepora 1203 bp
-VNQIREKDPRPSVWYSVVKWTFGIFLFISVLTCLVASKISLLCIANVTNRETVFIMVVL
TLMLPEAVSFFKACWIFRKSHRWPRAKAIIVGLVAGVLEVSGLCYFTMIILLSLWPVVLI
LMMNAVFIIPVIWQIYKNRYCRQLGTFIFALLLEVAGVAVLMFGQVIVWGIPPALIFISI
AWCPMMFKFIMEPSGVSKAKSARGKAAIITSLWKLVLIPFVSVLFSLIHKIADLTNLRKG
FDDFN-DHKAFPYFMTQIFTSFIGYFLGILACSMCMQRLAFALPMLFATPVSLALSFIAK
NIFLSDSGKPYEDPMVYTVAVLLLLAQFITVSYYLFKEQGFIMAKESSLFWMPTYNGVFL
EQHLLLNRRNEVTDEFHRKYVDIVKKSCIYICTTMYREIEQEMEQLLNSLHDIDCARQKS
KRQIESHIFFDGAIKGDILNNFVLQLISLIPRTLKVKIEACMKIKTPYGMQMRWKLPGGM
YFHVHLKDNLKVKNKKRWSQVMYMSYVLDFKTRCMEVSDENTYILTTDADVKFTHESVEA
LLDFMARDPTVGAVCGRTHPLGIGPLVWYQIFDYAIGHWFQKVANHVLGSVLCSPGCFSV
YRASALRDVLPIYSTNVDNSFDFLTKDMGEDRWLCTLMVQAGWRLDYCAAAEDSTFCPDN
FDEFFKQRRRWIPSTLANLIMLISQWKLTVGNNDCISFAFILYQALLVFSTIIGPSTVIL
IMASGLSYAHIESDVALVMILSTITVGFALICLYTSQEFQLKVAKLLTVLFALLMCYVAV
GVAAQAGDDLHYRANPTTTTDGLPANVSSLYLAALIGIFFLSALLHPTEAGCLFHGLWYL
FCLPSGYLLMIVYSICNMTDRSWGTREEKSKKNNDVPWYSTLWEKMKKLCPCCRAEPSPT
ATAPLEENSSVTKWRYPGDKASKLPRMHPDTPVEEWLHGEFQLYLKNFKDNGYDNISFIV
GITDKDLKAIGIEKRGHRKKLLFAIEKLPLVDIAQEVPENVEDWLVDLGLDEYWENFKQS
GYTEPRMLEDIKVMNKETLKNDFNIFKPGHLDKLYKALQKVQYPTESQRRIRRAREETNK
LSVLDLKVDNGHEYYFWEGLRQTCLVPESAIFGAVQELKEKLEELRDNTLLVFVVVNAIW
LILILTLLEQPHLTVKGTNALGFGFLVVYGVIIVIQFVSLLWHRFTTFFHVVARAPWKRG
VQH
>XP_015768438.1_PREDICTED 1203 bp
-VNQIREKDPRPSVWYSVVKWTFGIFLFISVLTCLVASKISLLCIANVTNRETVFIMVVL
TLMLPEAVSFFKACWIFRKSHRWPRAKAIIVGLVAGVLEVSGLCYFTMIILLSLWPVVLI
LMMNAVFIIPVIWQIYKNRSCKQLGTFIFALLLEVAGVAVLMIVQVIVWGIPPALIFISI
AWCPMMFKFIMEPSGVSKAKSARGKAAIITSLWKLVLIPFVSVLFSLIHRIASLANLRKG
FDDFD-DHKAFPYFMTQIFTSFIGYFLGILACSMCMQRLAFALPMLFATPVSLALSFIAK
NIFLSDSGKPYEDPMVYTVAVLLLLAQFITVSYYLFKEQGFIMAKESSLFWMPTYNGVFL
EQHLLLNRRNEVTDEFHIKYVDIVKKSCIYICTTMYRETEQEMEQLLNSLHDIDCARQKS
KRQIESHIFFDGAIKGDILNNFVLQLISLIPRTLKVKIEGCMKIKTPYGMQMRWKLPGGM
YFHVHLKDNLKVKNKKRWSQVMYMSYVLDFKTRCMEVSDENTYILTTDADVKFTHESVEA
LLDFMARDPTVGAVCGRTHPLGIGPLVWYQIFDYAIGHWFQKVANHVLGSVLCSPGCFSV
YRASALRDVLPIYSTNVDNSFDFLTKDMGEDRWLCTLMVQAGWRLDYCAAAEDSTFCPDN
FDEFFKQRRRWIPSTLANLIMLISQWKLTVGNNDCISFAFILYQALLVFSTIIGPSTVIL
IMASGLSYAHIESDVALVMILSTITVGFALICLYTSQEFQLKVAKLLTVLFALLMCYVAV
GVAAQAGDDLHYRANPTTTTDGLPANVSSLYLAALIGIFFLSALLHPTEAGCLFHGLWYL
FCLPSGYLLMIVYSICNMTDRSWGTREEKSKKNNDVPWYSTLWEKMKKLCPCCRAEPSPT
ATAPLEENSSVTKWRYPGDKASKLPRMHPDTPVEEWLHGEFQLYLKNFKDNGYDNISFIV
GITDKDLKAIGIEKRGHRKKLLFAIEKLPLVDIAQEVPENVEDWLVDIGLDEYWENFKQS
GYTEPRMLEDIKVMNKETLKNDFNIFKPGHLDKLYKALQKVQYPTESQRRIRRAREETNK
LPVLDLKVDNGHEYYFWEGLRRTCLVPESAIFGAVQELKEKLEELRDNTLLVFAVANAIW
LILILTLLEQPHLTVKGTNALGFGFLVVYGVIIVIQFVSLLWHRFTTFFHVVARAPWKRG
VQH
>XP_046857124.1_uncharacterized_protein_LOC124450504_isoform_X1_Xenia_sp._Carnegie-2017 1203 bp
MVEEERHNKQPNSKFLPYAKCAAAGFLSLLFLACGVFSKLSVISVAKSKESCRRYIMLVI
ILMVPQLVSFVWAFWGRKKNNPWPTCMSIFFCVLASVAEVVGLSFFVMLVLPMVSGVDSI
AIMNCVGMLSIFRQIFKSYHRARKLLSFICALTQLAGFVVIIVNPKKLGYFLPPLLLVSF
AWVPTIRKLQCIPQSYLRIRTARRKATLICEGLKLLLTPFVTYFMYKYMNDSNMADLDVG
FEYLSKTDIVFKYFLVNIFSSFVGYVVGMISCSMAMQKFCFALPITLMTPVSFFIAVGRL
FGYK-LFVNHKQMWIAIIVFACVFLAQLLSTIYYIWHSQDLIMATERQLFWMPSYNGVML
EQNLLLNRKNELTEDYVLDRNKLAKDSCVFICTTMYHEADYEMEQLLHSIRRVDVARERS
KRRIESHIWFDGAVKGDVLNSYVLQLISLVKKTLHVEVDACTRLETPYGMEMRWKLPGGM
NFHIHLKDNLKVKNKKRWSQIMYMSYVLDFKIKQMNVPEADTYILTTDADIKFDADSVEA
LLDRLIRDPKVGAVCGRTHPIGHGPLVWYQKFDYAIGHWLQKVANHVLGSVLCCPGCFSV
YRAKAVRDVLSIYSTTADHAVDFLTKDMGEDRWLCTLMVQAGWRLEYCAAAENSTHCPDA
FDEFYKQRRRWIPSTLANLALVISESQITLKNNDSMSYPFILYQMANVFSTLISPGTVIL
IMLGGLVYGWNINELAVLILLTLVAFGYGLMCLYTSQDLQLKTAKVLTVVYSLLMSVVFV
GVLVQSVENPVKKTDVTPEPLYQRFAISAWYLFAIVAVFVLTAFCHPTEAGCLVHGIWYL
LCLPSGYLFLIIYSICNLTDRSWGTREAKTKSANDKPISKIIMDKLIWVCHGCKDVQEPR
TRSTTSDSSSIEEFRLPGHPHHKLPQFKSHTSVEDWLDGKMKKYKPNFEQNGYDDTSFIC
GMTDQDLIDIGIETRGHRKKLLREIEQIPLVDMGNNVPDNVDKWLADLGLHDYWLNFKNN
SYDNPKALEDLKVMNSKDLTDDLHVTKKGHLKKLTTAVRKLQYPSAIERKIREARQALRK
VPTWLLREENGEEFEFWSKLRKLRLLPESKAFGQHSELADKLEDLRSSVVLAFTVANMVW
IILIYVLARHASLKVQSTNFLSLAFLVAFGAIVVIQFFTMLWHRVDTLLHILARAPFRGD
SPS
>XP_046857125.1_uncharacterized_protein_LOC124450504_isoform_X2_Xenia_sp._Carnegie-2017 1203 bp
MVEEERHNKQPNSKFLPYAKCAAAGFLSLLFLACGVFSKLSVISVAKSKESCRRYIMLVI
ILMVPQLVSFVWAFWGRKKNNPWPTCMSIFFCVLASVAEVVGLSFFVMLVLPMVSGVDSI
AIMNCVGMLSIFRQIFKSYHRARKLLSFICALTQLAGFVVIIVNPKKLGYFLPPLLLVSF
AWVPTIRKLQCIPQSYLRIRTARRKATLICEGLKLLLTPFVTYFMYKYMNDSNMADLDVG
FEYLSKTDIVFKYFLVNIFSSFVGYVVGMISCSMAMQKFCFALPITLMTPVSFFIAVGRL
FGYK-LFVNHKQMWIAIIVFACVFLAQLLSTIYYIWHSQDLIMATERQLFWMPSYNGVML
EQNLLLNRKNELTEDYVLDRNKLAKDSCVFICTTMYHEADYEMEQLLHSIRRVDVARERS
KRRIESHIWFDGAVKGDVLNSYVLQLISLVKKTLHVEVDACTRLETPYGMEMRWKLPGGM
NFHIHLKDNLKVKNKKRWSQIMYMSYVLDFKIKQMNVPEADTYILTTDADIKFDADSVEA
LLDRLIRDPKVGAVCGRTHPIGHGPLVWYQKFDYAIGHWLQKVANHVLGSVLCCPGCFSV
YRAKAVRDVLSIYSTTADHAVDFLTKDMGEDRWLCTLMVQAGWRLEYCAAAENSTHCPDA
FDEFYKQRRRWIPSTLANLALVISESQITLKNNDSMSYPFILYQMANVFSTLISPGTVIL
IMLGGLVYGWNINELAVLILLTLVAFGYGLMCLYTSQDLQLKTAKVLTVVYSLLMSVVFV
GVLVQSVENPVKKTDVTPEPLYQRFAISAWYLFAIVAVFVLTAFCHPTEAGCLVHGIWYL
LCLPSGYLFLIIYSICNLTDRSWGTREAKTKSANDKPISKIIMDKLIWVCHGCKDVQEPR
TRSTTSDSSSI-EFRLPGHPHHKLPQFKSHTSVEDWLDGKMKKYKPNFEQNGYDDTSFIC
GMTDQDLIDIGIETRGHRKKLLREIEQIPLVDMGNNVPDNVDKWLADLGLHDYWLNFKNN
SYDNPKALEDLKVMNSKDLTDDLHVTKKGHLKKLTTAVRKLQYPSAIERKIREARQALRK
VPTWLLREENGEEFEFWSKLRKLRLLPESKAFGQHSELADKLEDLRSSVVLAFTVANMVW
IILIYVLARHASLKVQSTNFLSLAFLVAFGAIVVIQFFTMLWHRVDTLLHILARAPFRGD
SPS
>XP_028399423.1_uncharacterized_protein_LOC114522855_isoform_X1_Dendronephthya_gigantea 1203 bp
MVETERHHRQPKLPFLPYVKCAVAGFLSLLFLVCGVFSKLSLLAVAKCAKRGRRYIMLVL
ILMIPQFLCLVSAAWGGKKKCPWPTKKAILFSVGFSLLEVIGLSFFTMVALTSLSASELI
AVMTCVCVASIWWQTLKSHQRVRRSLSIVCGVLQLGAFAVLIFRAKDFGYCLIPLLFISV
AWLPKIRKIQSQPRAFLRLKTARKRATMISEFVKLLATPFITYLVTWLFHDVEGFDLLGG
FKYLGMHDQVFAYFLTNIFISFLGYILGIIACSMALQKISFAFPITLMTPISFFIAL-GC
EKIWPPPVSDRQLIVACCVCCAAFVGQFASTTYYIWRSQDFIMAKESQLFWVPTYNAVLL
EQSLLLNRKNEMTDEYFVNQNKLAKDSCIFICTTMYHEADYEMEQLLHSIRRVDIARQRS
MRRIESHIWFDGAVKRNTLNSYVLQLISLVNKTLNVKVGACTKLETPYGMELRWRLPGGM
NFHIHLKDNVKVKNKKRWSQVMYMSYVLDFRMKQLNALEDDTYILTTDADIRFDVDSVEA
LLDLLMRDPNVGAVCGRTHPLGHGPMVWYQMFDYAIGHWLQKVANHVLGSVLCCPGCFSV
YRAKALRDVLSLYSSSADRAIDFLTKDMGEDRWLCTLLVQAGWRLEYCAAAENFTYVPDD
FDEFFKQRRRWIPSTLANLALLISESDITTKNNDSMSFPFILYQAANVFATLISPATVIL
IMVGGLQYGWKSDPTASLVILLIITFGYGLLCLYTSQDFQLLAARVLTLIFSLIMSAAFI
GVLIILVASPEGESKPTSESVFYDFPVSSWYFFGLLAVFFITAACHPTEIGCLVHGVWYL
LCLPSGYLFLIVYSICNLTDRSWGTRENKVKTANDESLTKIITDKLKWLCRGCKPVQEPN
DINSNDESSTPAAFRFPGEDQAKLPTFKTHILASEWLDGKMKQYIPNFEENGYDDTSFIS
GMTEQELKDIGIETRGHRKKLLREIEQLPVVELDNNVPDNVDIWLTDLGLHEYWLNFKRN
SYDNPKALEDLKVMNQSDLNDDFEIWKSGHVKKLTLAIRRLQYPSAIERKIREARLTLNR
VPLRSLKDDNGIEHEFWTRLRELRLLPESKAFGQYSELADKLAELRNSVVVCLVVANLVW
IILIFTLTLRTQLNVADTNPLGLGFLIVFGVILVIQFITMLWHRVSTVLHFVARAPFRAG
EAS
>XP_020901183.2_uncharacterized_protein_LOC110239779_Exaiptasia_diaphana 1203 bp
M-----------------------------------------------------------
------------------------------------------------------------
------------------------------------------------------------
---------------ILLKETARDKSIIISSIVKLIATPFVSALFCYVFDVADLTNLNNG
FVSFAVAHPAFPHFMAQIFTSIVGSVLGWLACAMCMQRLAFFVPMLLATPLSLILISIMC
CTSAPLKCLEIHEIIVIPMAICLWLAQVLSTGMYLSKEQSFIMAKESSLFWLPIYNDAFL
EQNLLLNRKNQITDESQLNQPDVARNSSVYICTTMYHENETEMEQLLHSLHDIDTAREGT
RRTFESHIFFDGAVKGNVLNDFVLQLIALVPKTLGVKIDKCMKIKTPYGMQLRWRLPGGM
PFHIHLKDNLKVKNKKRWSQAMYMSYVLDYKEASMEGDDDNTYILATDADVRFTHESVQA
LLDLMMRDQKVGAVCGRTHPLGSGPVVWYQIFDYAIGHWFQKVANHVLGSVLCSPGCFSV
YRARAIRDVLPIYASRVNTSIDFLTKDMGEDRWMCTLMVQSGWRLEYCAAAEDSTFCPDN
FDEFFNQRRRWIPSTLINLIQLISXWKVTVENNDKISIFFILYQALLVAATLISPATVIL
VITGALKYSKSDNDVAILILLSVITFGYALICLYTKQSFQLKVAKILTIMFSLLMAAVTV
GMAAQIAIDLSKRSECDECTDGLPADLSSLYLAGLVGIFLAAALLHPTEAFCLVHGIWYL
CCLPSGYLLLIIYSLANITDRSWGTRETKEKKVDDAPWYKILWEKXRSLCFCCQPEQKPS
IVEQPGEDITKSSWRFPGEKDPALQRVYSEMSIEMWLPADLALYLKNFTDNGYDNISFIT
GMTDRDLRSIGINKRGHRSQIIYLIKNIPFIPSDTDVPENVEEWLHSLGLGMYWIHFREN
GYTKPQMLEDLKSMDTETLEIDMNIRKVGHLNKMMDAIKNMQYTTSAQREIRQARDLVNK
VTLSDIEKDNGKEYRFWTKLRQRCLLPESAVFGSVIQLKEKLEDLRGSFLTVFAIANVMW
IIIIITLDKQAELRVKGTNAIGLAFLFVYGLVIVIQFLTMIWHRLSTLCHLLARAPWKRG
PYH
>XP_028399424.1_uncharacterized_protein_LOC114522855_isoform_X2_Dendronephthya_gigantea 1203 bp
M-----------------------------------------------------------
------------------------------------------------------------
---------------------SKRSAELRCEKI----------RSAAAGCFCCSDFCDEL
AWLPKIRKIQSQPRAFLRLKTARKRATMISEFVKLLATPFITYLVTWLFHDVEGFDLLGG
FKYLGMHDQVFAYFLTNIFISFLGYILGIIACSMALQKISFAFPITLMTPISFFIAL-GC
EKIWPPPVSDRQLIVACCVCCAAFVGQFASTTYYIWRSQDFIMAKESQLFWVPTYNAVLL
EQSLLLNRKNEMTDEYFVNQNKLAKDSCIFICTTMYHEADYEMEQLLHSIRRVDIARQRS
MRRIESHIWFDGAVKRNTLNSYVLQLISLVNKTLNVKVGACTKLETPYGMELRWRLPGGM
NFHIHLKDNVKVKNKKRWSQVMYMSYVLDFRMKQLNALEDDTYILTTDADIRFDVDSVEA
LLDLLMRDPNVGAVCGRTHPLGHGPMVWYQMFDYAIGHWLQKVANHVLGSVLCCPGCFSV
YRAKALRDVLSLYSSSADRAIDFLTKDMGEDRWLCTLLVQAGWRLEYCAAAENFTYVPDD
FDEFFKQRRRWIPSTLANLALLISESDITTKNNDSMSFPFILYQAANVFATLISPATVIL
IMVGGLQYGWKSDPTASLVILLIITFGYGLLCLYTSQDFQLLAARVLTLIFSLIMSAAFI
GVLIILVASPEGESKPTSESVFYDFPVSSWYFFGLLAVFFITAACHPTEIGCLVHGVWYL
LCLPSGYLFLIVYSICNLTDRSWGTRENKVKTANDESLTKIITDKLKWLCRGCKPVQEPN
DINSNDESSTPAAFRFPGEDQAKLPTFKTHILASEWLDGKMKQYIPNFEENGYDDTSFIS
GMTEQELKDIGIETRGHRKKLLREIEQLPVVELDNNVPDNVDIWLTDLGLHEYWLNFKRN
SYDNPKALEDLKVMNQSDLNDDFEIWKSGHVKKLTLAIRRLQYPSAIERKIREARLTLNR
VPLRSLKDDNGIEHEFWTRLRELRLLPESKAFGQYSELADKLAELRNSVVVCLVVANLVW
IILIFTLTLRTQLNVADTNPLGLGFLIVFGVILVIQFITMLWHRVSTVLHFVARAPFRAG
EAS
>KXJ13807.1_Chitin_synthase_6_Exaiptasia_diaphana 1203 bp
M-----------------------------------------------------------
------------------------------------------------------------
------------------------------------------------------------
---------------ILLKETARDKSIIISSIVKLIATPFVSALFCYVFDVADLTNLNNG
FVSFAVAHPAFPHFMAQIFTSIVGSVLGWLACAMCMQRLAFFVPMLLATPLSLILISIMC
CTSAPLKCLEIHEIIVIPMAICLWLAQVLSTGMYLSKEQSFIMAKESSLFWLPIYNDAFL
EQNLLLNRKNQITDESQLNQPDVARNSSVYICTTMYHENETEMEQLLHSLHDIDTAREGT
RRTFESHIFFDGAVKGNVLNDFVLQLIALVPKTLGVKIDKCMKIKTPYGMQLRWRLPGGM
PFHIHLKDNLKVKNKKRWSQAMYMSYVLDYKEASMEGDDDNTYILATDADVRFTHESVQA
LLDLMMRDQKVGAVCGRTHPLGSGPVVWYQIFDYAIGHWFQKVTIYTHTFLL----LLFV
YRARAIRDVLPIYASRVNTSIDFLTKDMGEDRWMCTLMVQSGWRLEYCAAAEDSTFCPDN
FDEFFNQRRRWIPSTLINLIQLISXWKVTVENNDKISIFFILYQALLVAATLISPATVIL
VITGALKYSKSDNDVAILILLSVITFGYALICLYTKQSFQLKVAKILTIMFSLLMAAVTV
GMAAQIAIDLSKRSECDECTDGLPADLSSLYLAGLVGIFLAAALLHPTEAFCLVHGIWYL
CCLPSGYLLLIIYSLANITDRSWGTRETKEKKVDDAPWYKILWEKXRSLCFCCQPEQKPS
IVEQPGEDITKSSWRFPGEKDPALQRVYSEMSIEMWLPADLALYLKNFTDNGYDNISFIT
GMTDRDLRSIGINKRGHRSQIIYLIKNIPFIPSDTDVPENVEEWLHSLGLGMYWIHFREN
GYTKPQMLEDLKSMDTETLEIDMNIRKVGHLNKMMDAIKNMQYTTSAQREIRQARDLVNK
VTLSDIEKDNGKEYRFWTKLRQRCLLPESAVFGSVIQLKEKLEDLRGSFLTVFAIANVMW
IIIIITLDKQAELRVKGTNAIGLAFLFVYGLVIVIQFLTMIWHRLSTLCHLLARAPWKRG
PYH
>XP_013407366.1_uncharacterized_protein_LOC106171524_Lingula_anatina 1203 bp
MVGKKARLSQRPSKALTILKWLVTFVMFACVTAAIVASKLSAVYIARALRQEVAFLMVIL
TTMFPYLVTLVVAVWVFRRDMPWPSGLAVFWGIVGSILEVTGLLLLCLITMRNYNPIVAV
FLMNGVFFIPIITSLVKSFRRIHFFAFLFAFFMEVGGMVTSMFPERLSWETPIAMLFLSL
AWCPLIQKAQLYPQRVMPNSSARWKQSILTSIWKLVLTPCIALAFAALADIHDV--QYKG
FDINTWHSNLVIYFILNITCSFLGYILSLFACMMCMQKYAFALPLLLSTPCAVAFLAIYL
GKNTDARVIEKSLYWQVPAGVALFLAQILSTGVFIFRHQIVVMEKEPFLFWLPGYNATLL
EQWLQLSRKTTQSMYRYEAPLERAKRTRVYICTTMYREADYEMEQFLRSLECINRAQAGL
DRHFEAHIFFDAAVRDKKASDFLLQLVSLVETVLDSPTIEATRLMTPYGMSMSWQLRRGM
ALTIHLKDNFKVKNKKRWSQVMYMSYVMDFLMKADDMSDHETFILTTDADVKFSTDSVEA
LLDNMVRDNNVGAVCARTHPMGSGPLVWYQTFDYAIGHWFQKAANDVLGTVLCCPGCFSV
YRVAALRDVLPLYSSKVTKADEFLTKDMGEDRWLCTLMVQAGWRLEYSAAAEDSTHCPED
FDEFFKQRRRWIPSTLANQFLILKDWLLVTKFNDQVRMYFALYQALLVVSTLLGPGTVIL
IVAGGLNYSLCLNFNWMVVLLLLITIAYAMVCLLTTQETQLLVGKILTFVFALIMAAVSV
GTAVQIGEDIGRATHAVNANSIIPLSTTTLYFAAIVGMFLLAGLMHLFEVMALFQGLWYL
LCLPSGYLLLMVYSVCNITDRSWGTREEKKDNVSSVPWRTKIATFWKGYLCCCFYRKTES
SLPVETLDPDQKSSTYRSRASSYNDTREGLVLVENWLEGDLKKYASRLRRQGFDDTRFLA
DMTEKELKACGVEVKAHRKAIIEDIKQLPHPEIETFVPIDSWEWLQYLGMDQYYPHFKKN
RIVHRKDFEILKGMSQEEIRNDLGVRKPGHLKFLLKAIKNLRWPTEQEIRLQETRKKFDD
LPLYYLHEIKADENEFWNKLRKKCLLPNSKAFGTEEELKDKLVELRNFYLILFAVINALW
LIFILLLANEKVLFVLGTNPLGLAFLVVFGIVLVIQFLAMIVHRIATWMHMIARAPYVFG
KPF
>XP_046329406.2_uncharacterized_protein_LOC124113182_isoform_X3_Haliotis_rufescens 1203 bp
MVNKKEKMSNKPTILVPIVKWICTFLLGVAILACVSASKLSIISLAAKVEATRIFIMISL
ILLVPYCFNFLRAGFFCRKDMPWPNGKSMIIGVAVAVLESFGVCLFAWKILVNFGGFVVI
LLMNAVFVIPFISTTVFNIRRLLILVSLVAALLQVTGLGFVLYNTGKLWHVLVALACLTV
AWDPHIQQLTVTPKLTPKSLSTTWKMAVISNFVKVVGVLIFSYIFFYVFKANTHQEFLDA
WSF--KVDSDFDYFLINILTTMVGYALSFFACQIATQKWAFAVPICLTGPLFLVVMLVWC
TFVMPGACANGHLWAAIVALVCFFLAHLLSATVPIFRSRPIVLQKESSIFWLPSYNGVLL
EQWLMLNMQTRPRDQLRPGPHTSHTKSQVYICTTMYRENEVEMRQLLQSINKINLARAND
DRFFESHVIFDGGIRNKNISEFALQLLTLLKETLGIMTDNCTKVETPYGMKLSWNLPRPM
TFNIHLKDGLKVRNKKRWSQIMYMSYVIDFLMT---SNDEDCYILTTDADVRFTPDSVEA
LLDLMTRDRSVGAVCARTHPMGSGPIVWYQVFEYAVGHWFQKAAEHVLGSVLCAPGCFSV
YRCVALKEILTVYSTNVEHAFDFLTKDMGEDRWLCTLMVQSGWRIEYCAAAENSTHCPSE
FEEFYKQRRRWVASTIANLMLLIKQWQIIRLFNYRVSLLFIVYQGALLFSTLIGPSTVIL
IVSGGLTFAWEVDSVASVVIQLLICVSFALICLYTSDKTQMLAAKLLTFFYAIVMTAVVV
GTAEQLVDDLDRSEPNPDVGIEIPVSVTTIYFGSIMAIFVLAGILHPRECYCLVNGIWYL
LCLPSGYLVLMLYSVCNITDRSWGTREEKTTETKGEPWYSSMRRILENIFFCCVPKQQPE
DLPHQRDAPQDSIVDYRRPVDEDDLDQYMPIPVEEWLPPELRAYGAVFRKHGFDNTLFIT
GMTEKELKNIGIKGQGPLQNLLQMIELLPAFEIEYEVPTSVTEWLETIGLSEYKKNFKRN
QIKRPVDLSVLKGFGRKEIERELKITKAGHIKRLLYAIRKLREPTEAEKKAIVMKARVDR
SPKHLLRKSNVGEYDFWKRLIEDSLKPGNKAFGIEGELKARLSDLRNSWLMIVAVSNSLW
LILITTLASKGNLTVLGANPLGLSFLFIFGTLLLVQFLAMIIHRISTLIHFLARAPFKYG
APM
>XP_046329399.2_uncharacterized_protein_LOC124113182_isoform_X1_Haliotis_rufescens 1203 bp
MVNKKEKMSNKPTILVPIVKWICTFLLGVAILACVSASKLSIISLAAKVEATRIFIMISL
ILLVPYCFNFLRAGFFCRKDMPWPNGKSMIIGVAVAVLESFGVCLFAWKILVNFGGFVVI
LLMNAVFVIPFISTTVFNIRRLLILVSLVAALLQVTGLGFVLYNTGKLWHVLVALACLTV
AWDPHIQQLTVTPKLTPKSLSTTWKMAVISNFVKVVGVLIFSYIFFYVFKANTHQEFLDA
WSF--KVDSDFDYFLINILTTMVGYALSFFACQIATQKWAFAVPICLTGPLFLVVMLVWC
TFVMPGACANGHLWAAIVALVCFFLAHLLSATVPIFRSRPIVLQKESSIFWLPSYNGVLL
EQWLMLNMQTRPRDQLRPGPHTSHTKSQVYICTTMYRENEVEMRQLLQSINKINLARAND
DRFFESHVIFDGGIRNKNISEFALQLLTLLKETLGIMTDNCTKVETPYGMKLSWNLPRPM
TFNIHLKDGLKVRNKKRWSQIMYMSYVIDFLMT---SNDEDCYILTTDADVRFTPDSVEA
LLDLMTRDRSVGAVCARTHPMGSGPIVWYQVFEYAVGHWFQKAAEHVLGSVLCAPGCFSV
YRCVALKEILTVYSTNVEHAFDFLTKDMGEDRWLCTLMVQSGWRIEYCAAAENSTHCPSE
FEEFYKQRRRWVASTIANLMLLIKQWQIIRLFNYRVSLLFIVYQGALLFSTLIGPSTVIL
IVSGGLTFAWEVDSVASVVIQLLICVSFALICLYTSDKTQMLAAKLLTFFYAIVMTAVVV
GTAEQLVDDLDRSEPNPDVGIEIPVSVTTIYFGSIMAIFVLAGILHPRECYCLVNGIWYL
LCLPSGYLVLMLYSVCNITDRSWGTREEKTTETKGEPWYSSMRRILENIFFCCVPKQQPE
DLPHQRDAPQDSIVDYRRPVDEDDLDQYMPIPVEEWLPPELRAYGAVFRKHGFDNTLFIT
GMTEKELKNIGIKGQGPLQNLLQMIELLPAFEIEYEVPTSVTEWLETIGLSEYKKNFKRN
QIKRPVDLSVLKGFGRKEIERELKITKAGHIKRLLYAIRKLREPTEAEKKAIVMKARVDR
SPKHLLRKSNVGEYDFWKRLIEDSLKPGNKAFGIEGELKARLSDLRNSWLMIVAVSNSLW
LILITTLASKGNLTVLGANPLGLSFLFIFGTLLLVQFLAMIIHRISTLIHFLARAPFKYG
APM
>XP_041356161.1_uncharacterized_protein_LOC121373551_Gigantopelta_aegis 1203 bp
MISRKKKWNDSTSRIAPMVKWFVALTLGLSFLACLGASKFSLIRLTQSTRATRRFLMLVM
TMVIPATLNFLRAVWISRRDLPWPKKRAIVLTVVSAVMESAGLCLFVCKILIYYKEVSSI
LMTSMVLVIPFADNARRFLRNPRMTVVSLGLLLQVAGLCIMAYDVVQIWHLPIAVGCLSF
AWCPSIQKDMMQSSVKIFHKKSTWKTSIISHAVKIPCIFVFSFVLFYFYGGIGLSEFVDA
WDD--FTKREFTDFLINVLTSIAGYFLAFLACHGSMQKLGFAVPLFLSFPAYVTVLFISC
GFVLQDVCQFQPLWLGIVGCVVVMLGLILSTSWFVFRTDRVILQNETRIFWLPSFNGVFL
DQWLLLNRQCYLPDKEPDEPMVKFKLGRVYICTTMYRETTYEMRQLLKSISRVNYAREDG
GRFFESHVIFDGGVRKRELSSFALQLISLLEPTLGINPDTCTKLITPYGMRLSWNLPNPM
TFNIHLKDNHKVKNKKRWSQVMYMSYVLDFLTDD--AKDEECFVLTTDADVKFTPESVEA
LLDLMTRDSTVGAVCARTHPVGSGPLVWYQVFEYAIGHWFQKAAEHVLGSVLCAPGCFSV
YRCRAIKDILCTYATGVEHAFDFLIKDMGEDRWLCTLMVQSGWRIEYCAASENSTNCPQE
FEEFYKQRRRWIASTIANLMLIVQKWRVITRVNQRVSVLFIIYQGSLLFSTMISPSTVIL
IVAGGLSFAWDIHPVTSIVLQILISVIFVLVCLYASDKIQILTAQFLTFLYAIVMSAVAV
GTAEQIVTDISSDD----ISFELGISATTFYFICLAGMFILAALLHPREFLCLFHALWYL
LCLPSGYLVLNLYSICNITDRSWGTREEKIESSTKEPWETKVKFWFKKIFFCCFTKENKF
DVEVQTPAATSSESEDNGS-SEAEDDIALPVSVEDWLPVEFTKYAQSFRQHGFDNTMFIS
GMNEKELKDIGIKTKTHKKFILDQIELLPAFEIEYHVPGSIKEWLDTIGLTMYQDSFKRC
HIRRPKDLSILKTFGRKEVEKELKITKAGHIKRLMYAIRKLRNPTEAEKSAIDMKGKIDA
SPTHFLKESNVGEYDFWETLRHECLKPGTKAFGIEEELKVKLCGLRNSWLLIFAVCNTLW
LILITTLASKGNLTILGANPIGLSFIFIFGTIFLIQFLAMWIHRFNTAVHFIARAPYRCG
APL
>AHX26710.1_chitin_synthase_Sabellaria_alveolata 1203 bp
MVEQKRQIRQRPSKWLTVVKWFFMIFVFYAVLACLTASKLTMVHLGNHYGVESVFCMLMI
ILMVPYLLTFIRSMWCFRSDRLWPSWRSFLWGLFASVCEAVGISLFAVEVLPESDGYISV
ALMNGVFVIQNIWQIGSYAKRXXXXXXXXXXXLQIVGFAIVVFPQDKLWEIPLTIILLSI
AWCPALQKIQLYPKIEYPQCSARWKNSILQSLIKMVLVPGCCIMWGHVMGAIKVEALGVG
FTHVNLHHPVFTSFMVHIFLSYGGNILALLACTMCLQRSGFSLPLCLATPLSLVLIVWTC
NLFVPYDCPKQSLIYMLPVAACLYLAQLLSTGYFICMTQTIAMQKESHLFWLPGYNSFFL
EQHLLLNRKNVETDTTKIDPLDRARRIRVFVCTTMYREADYEMEQLLRSLKRVNDAKQDS
HRNFESHIFFDNGVKGKRLTEFALQLVSVARKTLGLRPALCTKIQTPYGMRLNWRLPDGM
IFCIHLKDNTLVKNKKRWSQIMYMSYVLDFYIKSDEANDQDTFILTTDADVKFSPQSVEA
LLDLMARDSTTGAVCSRTFPMGSGPVYWYQIFDYAIGHWLQKASNHVLGSVLCCPGCFSV
YRVEALRDVLPIYASSVDKASEFLTKDMGEDRWLCTLMVQSGWRLEYCAAADNSTYCPED
FDEYFKQRRRWIPSTMANQVLMLQEWLKISVFNKQISVFFMFYQGILLFSTMISPSVCIL
IIVGGLYYAWGVNQIASSILLIIITVGYVACCLYTSQDTQLMVAKVLTVLFAIIMCAVTV
GTSVQIAREND-------PTIQLPRSISTLYLGGLVGIFFITGILHLPEFTCLVHGIWYL
LCLPTGNLVLVIYSVCNITDRSWGTREEKKAVTSSKAVVDIIVDFFKKICFCFNKDNKKH
LLEVETDSTG----------FHDKHVDKKPINTADWLPRNLAQYSDLFYEHGYDDTSFIS
GISESELKEIGVDQKGHRKAILEATRSIPQVQIDPNVPENASKWLDEIGLPEYKESFIRN
NIITSSNMEVLKEMSVEDIQTDLGIVKRGHLRRLTLAIQQLRHKTEGEKIMIRVRYEIDA
VTTHDLMIVDKREHDFWEKLRKSKLLPDSKAFAYDTDLKAKLTELRDSTLMVFALSNVIW
IILITTLASKSELNVLGTNPLGLCFLVIFGFILVIQFLCMIFHRGSTLMHNIARAPLMLG
RPS
>XP_045184959.2_uncharacterized_protein_LOC123542969_isoform_X1_Mercenaria_mercenaria 1203 bp
MIQNQKKIRHRPSVKVIVTKWISTVILGALLLACVTDSKISIIALSNKGVVEKQFVMLQL
LAVIPNVINFIRGIWAFRQDLPWPRKKALIVGFFISLMESFGICMFVFNIPGITSAHNVI
LLMNCVFIVPLCSIIFTSFRNKWKCLFSLALVFELIGIGLTGYDPDKIWMVPVAILFLSI
SWTPGLLNFLLQTDIESEHERATWKLTIYMSFLKILFTFGISMMIFYVVDMSKL-NYKSG
WNWSGTSSKEVYYFVANIATSVLGYMFGYIACTTCMQRWAFSVPLVLATPLSMVLLVVSC
EGVLSDACKSSDMTLLLVAAGCLVLAQALSTGWLIFRSQSIVMLKEDQLFWVPMYNSALL
EQWFMLMRRNEHNDECHEDPVKKAKRSKIIICTTMYREADYEMRQLLESIQGINLAQGDG
GRHFESHVFFDGAVKDKNPTDFVLQLVSLVESTLGVKAETCSKTMTPYGMTLTWRLNTGM
IFKIHLKDNFKVKNKKRWSQVMYMSYVLDFLMGQDDATDDESYILTTDADVRFTPDSVEA
LLDLMTRDHSVGAVCARTHPLGSGPLLWYQVFEYAIGHWFQKAAEHVLGSVLCSPGCFSV
YRCKAIRDILPQYASNVEHAFDFLTKDMGEDRWFCTLMVQSGWRIEYCAASENSTHCPED
FDEFFKQRRRWVASTIANLMLLVKEWHIIAKLNHRVSFVFLIYQAILLFATLIGPSSVIL
VVSGGLKYGWNWGANSSLVIQLIICVGFTMTCLMTSSKTQLNVAKLLTFLYAVIMTAVVV
GTAVQIASDFNGDPSAKGISDKIKFSTTTLYIGVMAAIFLLAGMLHLSEFVYLLHGVWYL
LCLPAGYLILMIYSICNITDRSWGTREVKTHSVQQRSWQDTLKSSFKSFFFCCFTKPAEK
TIAIQTETVHFRTSIYAKEDEDTDLDNDTISDVKDWLPSDMKNLARNFIDNGFENTMLIS
GMTEKELKDIGIKRKGMKKYLLEEIKKLPDYEIQAEVPENLEEWLKTVGLEQYKNTFIKE
QIRTSKDMEVLKSFGRSEIEKELKIKKTGHIKRLMYAIRKLRNPTESEMRIMEVKKALMV
PKAHQLKTLNGEEYEFWDNLRNLCLMPQSTAFGLEDDLKAKLGDLRNAWLMIFAVSNTLW
LILIYTLADKGQLSVFGSNPIGLVVLVLFGLVLIIQFLAMIVHRVSTLTHFLGRAPYRVG
DTY
>XP_057290350.1_uncharacterized_protein_LOC130613049_Hydractinia_symbiolongicarpus 1203 bp
MVKTKENRDSQTSVCLALVKWIVTILMFLMTLSCLVASKMSIISIAIRCEAETAFVMITL
LITIPQVISLLRAIRNFSKTELWPSKFSIFMGIIGAVLETFGLCFFTLVLISTDNFARAV
LFMNGIFVFPILLQIITECRKRTFFLFLLSALSAISGFVFIMFEAIDRIIFPVSMICLSI
AWSPKLFKKQIQPSANMHVNSARHRMMLISCSVKIILTFLIAFLLNYVFNVTTIDSFANG
FKYFTKNKALMNTFFVQLSSSFLGYLLAWLACTMNLQKVCFVLPLLLATPVSVALSIFAC
HDLI-YNCENNKVWETIVIGVLFWLSQVLSLNFYFFKSQQFLMAREEILFWLPTYDGCLL
EQHLLLNRKNEVTDERYINYHEIVKESHIYICTTMYHEADFEMEQLLQSLAKVDQARKEC
GRQFEAHVWLDDGARGEVVKWYALQLLSLVKDIMDIDPGKAFKLETPYGMQLKWLLPHGM
PFIIHLKDKVKVKAKKRWSQVMYMSYILDFKQ--VKERDDLTYILATDADVQFTPNDVMA
LMDFMSRNPKVGAVCGRTHPMGSGPMVWYQIFDYAIGHWLLKVANHVFGSVLCSPGCFSV
YRAKAIRDVLPLYASGVDCAMDFLMKDMGEDRWFCTLLVEAGWKLEYCATAVDSTYCPDN
FDEFFKQRRRWGPSTLANSIVVLDKHKTIRENNDAISIFFIIYQAVLMISTIIGPSTVLL
VIAGGLQYAFTVNLVVVLILLILTTLIFTLICLYCKPDTQLKAAKILTFGFAIIMSITIV
GIILQTVDDIHNYVSPPTVRVPYIFTPATWYLLTIIGIFIVTAFLHGLEGLYLIHGIWYL
LCLPSGYLLLTIYSVANLTDRSWGTREGKTQSQADMPFTEKLLKYLKYFCWCCIPPHMRD
DDKKNEEEEEHGSFRFPGQDAPHQPRLHAASTVEEWLRREYQCYVENFKNAGYDNVAFIA
GLKEKDLINIGIENRGHRKRLMILIESLPPEELFQEVPENVEEWLMKLGLEEYWPKFLAN
SYTEPRDLADIKYMTRDTISALFDINKEAHIKKLLMATSVLQYPTKAQTRIREARKAIMA
DPPKQLQTDNGEEFEFWEELRQICLLPEQAAFNQSGELVEKLGDLRDTCLMVLTVANVLW
LTFMVTIMEQGDLAVLGTSFASVAFLFVYGLVLVFQFISLLWHRLETAVHFIARAPFKPG
HFK
>XP_052786371.1_uncharacterized_protein_LOC128221808_Mya_arenaria 1203 bp
MIQMPKKKRHRPSKKVVLIKWISTFLLFVLILGFVNFSKISVISISNRGHAPGMFIMLQM
MAVIPHIFNFIRGIMRFRKDIPWPSKRSMIAATVVCLLESVGIAIFIFKIPGINKPVISV
LLMMCVFIAPIFYNLVISFLLREKFRFLMALLFEIGGCGLTGYKIEDYIMTPVAVLCLSI
SWTPGVQRYLLNLGESSLHTRPSWKLTIYMSFLKAILIYGISMILFHYDGITGISDYGKG
WGQLNLSSSYWIFFFGNVIGSLFGYFTAYIACTTCMQKFGFSIPLTFSSPMAFALLYPLC
DKIVASQCSTLERNIAIAALVLLVVAQLLSTGFILIRSNSVVMLKEDQLFWTPMYNSALL
EQWLMLVRKNEYHDEGHQNPTEKAKRSKIIICTTMYREADYEMKQLLESIQGLNLAQAKG
NRHFEAHVFFDGAVKDRNPTEFVLQLVSLVETVLGVKAEHCTKNSTPYGISLSWQLKKGM
VFRIHLKDNVKVKNKKRWSQVMYMSYVLDFLLKQKNASEEDCFVLTTDADVRFTPDSVEA
LLDLMTRDNTVGAVCARTHPLGSGPLVWYQVFEYAIGHWFQKAAEHVIGSVLCSPGCFSV
YRCRAIRDILPQYATNVEHAFDFLTKDMGEDRWFCTLLVQSGWRIEYCAASENSTHCPED
FDEFFKQRRRWVASTLANLMLLIKEWNIISKLNPRVSIIFLVYQAILLFATLIGPSSIIL
IVTGGLKYAWNIGVTTSVVLQVLVTVGYAATCLLTSSKTQLNVAKLLTFLYAVIMSAVMV
GTAVQIAKDFSKDNDAVINKAAFPISTTTLYLGVMIGIFLITGILHLGEFVFLLHGAWFF
LCIPAGYLILMIYSISNITDRSWGTREVKTHSVTNKSWQDTLTKGFTSFFFCCFKKPLTA
TSSTQTEAPQDPNEDFED--DDEDDIEDKVLKVEEWLPRETQELVKKFKEHGFENTIFIS
RMTEKELKDVGVKRTGLKRFLMENVKCLPSYEIQAFVPKDVEEWLDNIGLGIYKKNFKRE
QIKTSKDMEILKSFTRADIENDLKIKKIGHIKRLLYAISKLRNPTATERKIIDVRERLSK
PTIHKLRSINRDEYDFWDNLRNICLLPQSTAYGLEEDLKAKLGDLRNAWLMVFAVSNALW
MVLIYTLANQGELSVAGSNPVGLVVLVLFSFVLVIQFLAMILHRIGTLTHFLGRAPYSVS
DKY
>XP_052265047.1_uncharacterized_protein_LOC127867732_isoform_X3_Dreissena_polymorpha 1203 bp
MIEADRKDSHRPSVVVVIIKWFSTVLLFLLLLAFVNFSKVGSISLSHIQRAQGILVLLQI
ATIVPHVFSFLRGILTLRKDIPWPSRRSLIGGVVLSVVESVGTTLFVFCVPGLTGPGTTV
LLMSGVFVLPVLYNALHSWMATAKFFFTVALAFELAGLGLAGYDSTRFGVMVTAVLCLSV
AWIPAIQRRLLNTGSTRKLAPSTWKLTIVMSAVKAVCIFGFSILFYWMLPNASADDWVKG
WGQMSLTKTDWVMFVGNIGGTFFGYFTAYIACTTRMQRFGFSVPLTLSTPLSYVTFYAMC
ARGDEANCTMYGDAFSVSALVLLVVAQTLSNGYLLFRSQFLAMLKEDQLFWTPMYTSGLL
EQWLILSKKTEYHDEQHEDPVLKASRTKVIICTTMYREADYEMRQLLQSINGIHRAQTDG
VRKFESHIFFDGAVKDVNPTDFVLQLISLAEEELGVTATFCTRTRTPYGLSVSWNLNSNM
VFKIHLKDNIKVKNKKRWSQVMYMSYVLDFILKQEKCSEEECFILTTDADVRFNVNSVEA
LLDLMTRDPSVGAVCARTHPLGSGPLVWYQVFEYAIGHWFQKAAEHVIGSVLCSPGCFSV
YRCSAIRDILPEYATNVEHAFDFLTKDMGEDRWFCTLMVQSGWRIEYCAAAENSTHCPED
FDEFFKQRRRWVASTLANLMLLVKEWSTISRLNPRVSAVFLLYQAVLLFATLIGPSSIIL
VVTGGLTYAWHINPTTTVILQLIVTVLYAVICLTTSSKTQLNTAKLLTFLYAIIMAAVMV
GTAVQVAKDISKASDAALIHESFPISTTTLYLAIMVGIFLLTGMMHPSEFYCLLHGFWFF
LCIPAGYLILMIYSICNITDQSWGTREVKEHSVAHRNWQDRLTAMFKEVFFCCFTRRETR
SIESQTEAGVDARVSFSDTEDDDKINNEEGVKVEEWLTSDFESVVQKFKDNGFENTIFIS
KMTDKELKDMGIKSSGQKRYLMEKIKKLPDYDIVADVPKNVKSWLKKIGLEMYTTNFKQE
HINSSKDMEILKSFSRKDIQTELKINKIGHIKRLMQAIAKLRNPTSGERKILEVRQRLKK
SLLHKMREHQPEEEEFWQTLQNLCLLPQSTAYGLEEDLKRDLGELRNKWIVILAVFNTLW
MVLIYTLADQGKLSVASSNPVGLVVLVVFSFVLFVQFIAMIIHRITTATHFLARAPYRFG
AKY
>XP_052265043.1_uncharacterized_protein_LOC127867732_isoform_X1_Dreissena_polymorpha 1203 bp
MIEADRKDSHRPSVVVVIIKWFSTVLLFLLLLAFVNFSKVGSISLSHIQRAQGILVLLQI
ATIVPHVFSFLRGILTLRKDIPWPSRRSLIGGVVLSVVESVGTTLFVFCVPGLTGPGTTV
LLMSGVFVLPVLYNALHSWMATAKFFFTVALAFELAGLGLAGYDSTRFGVMVTAVLCLSV
AWIPAIQRRLLNTGSTRKLAPSTWKLTIVMSAVKAVCIFGFSILFYWMLPNASADDWVKG
WGQMSLTKTDWVMFVGNIGGTFFGYFTAYIACTTRMQRFGFSVPLTLSTPLSYVTFYAMC
ARGDEANCTMYGDAFSVSALVLLVVAQTLSNGYLLFRSQFLAMLKEDQLFWTPMYTSGLL
EQWLILSKKTEYHDEQHEDPVLKASRTKVIICTTMYREADYEMRQLLQSINGIHRAQTDG
VRKFESHIFFDGAVKDVNPTDFVLQLISLAEEELGVTATFCTRTRTPYGLSVSWNLNSNM
VFKIHLKDNIKVKNKKRWSQVMYMSYVLDFILKQEKCSEEECFILTTDADVRFNVNSVEA
LLDLMTRDPSVGAVCARTHPLGSGPLVWYQVFEYAIGHWFQKAAEHVIGSVLCSPGCFSV
YRCSAIRDILPEYATNVEHAFDFLTKDMGEDRWFCTLMVQSGWRIEYCAAAENSTHCPED
FDEFFKQRRRWVASTLANLMLLVKEWSTISRLNPRVSAVFLLYQAVLLFATLIGPSSIIL
VVTGGLTYAWHINPTTTVILQLIVTVLYAVICLTTSSKTQLNTAKLLTFLYAIIMAAVMV
GTAVQVAKDISKASDAALIHESFPISTTTLYLAIMVGIFLLTGMMHPSEFYCLLHGFWFF
LCIPAGYLILMIYSICNITDQSWGTREVKEHSVAHRNWQDRLTAMFKEVFFCCFTRRETR
SIESQTEAGVDARVSFSDTEDDDKINNEEGVKVEEWLTSDFESVVQKFKDNGFENTIFIS
KMTDKELKDMGIKSSGQKRYLMEKIKKLPDYDIVADVPKNVKSWLKKIGLEMYTTNFKQE
HINSSKDMEILKSFSRKDIQTELKINKIGHIKRLMQAIAKLRNPTSGERKILEVRQRLKK
SLLHKMREHQPEEEEFWQTLQNLCLLPQSTAYGLEEDLKRDLGELRNKWIVILAVFNTLW
MVLIYTLADQGKLSVASSNPVGLVVLVVFSFVLFVQFIAMIIHRITTATHFLARAPYRFG
AKY
>KAH3868301.1_hypothetical_protein_DPMN_031444_Dreissena_polymorpha 1203 bp
MIEADRKDSHRPSVVVVIIKWFSTVLLFLLLLAFVNFSKVGSISLSHIQRAQGILVLLQI
ATIVPHVFSFLRGILTLRKDIPWPSRRSLIGGVVLSVVESVGTTLFVFCVPGLTGPGTTV
LLMSGVFVLPVLYNALHSWMATAKFFFTVALAFELAGLGLAGYDSTRFGVMVTAVLCLSV
AWIPAIQRRLLNTGSTRKLAPSTWKLTIVMSAVKAVCIFGFSILFYWMLPNASADDWVKG
WGQMSLTKTDWVMFVGNIGGTFFGYFTAYIACTTRMQRFGFSVPLTLSTPLSYVTFYAMC
ARGDEANCTMYGDAFSVSALVLLVVAQTLSNGYLLFRSQFLAMLKEDQLFWTPMYTSGLL
EQWLILSKKTEYHDEQHEDPVLKASRTKVIICTTMYREADYEMRQLLQSINGIHRAQTDG
VRKFESHIFFDGAVKDVNPTDFVLQLISLAEEELGVTATFCTRTRTPYGLSVSWNLNSNM
VFKIHLKDNIKVKNKKRWSQVMYMSYVLDFILKQEKCSEEECFILTTDADVRFNVNSVEA
LLDLMTRDPSVGAVCARTHPLGSGPLVWYQVFEYAIGHWFQKAAEHVIGSVLCSPGCFSV
YRCSAIRDILPEYATNVEHAFDFLTKDMGEDRWFCTLMVQSGWRIEYCAAAENSTHCPED
FDEFFKQRRRWVASTLANLMLLVKEWSTISRLNPRVSAVFLLYQAVLLFATLIGPSSIIL
VVTGGLTYAWHINPTTTVILQLIVTVLYAVICLTTSSKTQLNTAKLLTFLYAIIMAAVMV
GTAVQVAKDISKASDAALIHESFPISTTTLYLAIMVGIFLLTGMMHPSEFYCLLHGFWFF
LCIPAGYLILMIYSICNITDQSWGTREVKEHSVAHRNWQDRLTAMFKEVFFCCFTRRETR
SIESQTEAGVDARVSFSDTEDDDKINNEEGVKVEEWLTSDFESVVQKFKDNGFENTIFIS
KMTDKELKDMGIKSSGQKRYLMEKIKKLPDYDIVADVPKNVKSWLKKIGLEMYTTNFKQE
HINSSKDMEILKSFSRKDIQTELKINKIGHIKRLMQAIAKLRNPTSGERKILEVRQRLKK
SLLHKMREHQPEEEEFWQTLQNLCLLPQSTAYGLEEDLKRDLGELRNKWIVILAVFNTLW
MVLIYTLADQGKLSVASSNPVGLVVLVVFSFVLFVQFIAMIIHRITTATHFLARAPYRFG
AKY
>XP_052265046.1_uncharacterized_protein_LOC127867732_isoform_X2_Dreissena_polymorpha 1203 bp
MIEADRKDSHRPSVVVVIIKWFSTVLLFLLLLAFVNFSKVGSISLSHIQRAQGILVLLQI
ATIVPHVFSFLRGILTLRKDIPWPSRRSLIGGVVLSVVESVGTTLFVFCVPGLTGPGTTV
LLMSGVFVLPVLYNALHSWMATAKFFFTVALAFELAGLGLAGYDSTRFGVMVTAVLCLSV
AWIPAIQRRLLNTGSTRKLAPSTWKLTIVMSAVKAVCIFGFSILFYWMLPNASADDWVKG
WGQMSLTKTDWVMFVGNIGGTFFGYFTAYIACTTRMQRFGFSVPLTLSTPLSYVTFYAMC
AR--EANCTMYGDAFSVSALVLLVVAQTLSNGYLLFRSQFLAMLKEDQLFWTPMYTSGLL
EQWLILSKKTEYHDEQHEDPVLKASRTKVIICTTMYREADYEMRQLLQSINGIHRAQTDG
VRKFESHIFFDGAVKDVNPTDFVLQLISLAEEELGVTATFCTRTRTPYGLSVSWNLNSNM
VFKIHLKDNIKVKNKKRWSQVMYMSYVLDFILKQEKCSEEECFILTTDADVRFNVNSVEA
LLDLMTRDPSVGAVCARTHPLGSGPLVWYQVFEYAIGHWFQKAAEHVIGSVLCSPGCFSV
YRCSAIRDILPEYATNVEHAFDFLTKDMGEDRWFCTLMVQSGWRIEYCAAAENSTHCPED
FDEFFKQRRRWVASTLANLMLLVKEWSTISRLNPRVSAVFLLYQAVLLFATLIGPSSIIL
VVTGGLTYAWHINPTTTVILQLIVTVLYAVICLTTSSKTQLNTAKLLTFLYAIIMAAVMV
GTAVQVAKDISKASDAALIHESFPISTTTLYLAIMVGIFLLTGMMHPSEFYCLLHGFWFF
LCIPAGYLILMIYSICNITDQSWGTREVKEHSVAHRNWQDRLTAMFKEVFFCCFTRRETR
SIESQTEAGVDARVSFSDTEDDDKINNEEGVKVEEWLTSDFESVVQKFKDNGFENTIFIS
KMTDKELKDMGIKSSGQKRYLMEKIKKLPDYDIVADVPKNVKSWLKKIGLEMYTTNFKQE
HINSSKDMEILKSFSRKDIQTELKINKIGHIKRLMQAIAKLRNPTSGERKILEVRQRLKK
SLLHKMREHQPEEEEFWQTLQNLCLLPQSTAYGLEEDLKRDLGELRNKWIVILAVFNTLW
MVLIYTLADQGKLSVASSNPVGLVVLVVFSFVLFVQFIAMIIHRITTATHFLARAPYRFG
AKY
>KAK6184985.1_hypothetical_protein_SNE40_007319_Patella_caerulea 1203 bp
MVQGKRKTSKGYLCIVPVIKVFATMVIGLLVLFCIAVSKFSILSLTLNIENTSRFIALYF
IFLCPYVFNLLRALWVLRKDMPWPSLRSILLALCSSILECWGLCIFTYKILGQFTLTTNL
LLMNTVYVLPFILSYNRNKTRLNKCSHIVLSLCALAGTVCILTNNQSFWHVIVAIVTLTI
AWSPFVKQELSKTQAKITDSPTFWKMGIIINSFNVIFITLFSFVFYYVFTETMYNEFREA
WQL--PWNDVGHNLVLNLSTSLIGYGLAFMALHVCMQKGAFILPVLLFYLLSPILLMLSC
KFFFDARCYNDQLPLLIISTVFLFMAIVLYSVQLL--SKDIVLQKESKLFWTPTYNGMLL
DQCLMLNKRNVE-----ENSEDIVNKTRVYICTTMYRETAEEMKILLESMYRVNLSQMEG
SRFFESHIIFDGGIRNRSLTSFALQLIGLLEPTLGISPADGTKVITPYGMKLSWRLPQSM
ALSLHLKDNLKVKNKKRWSQVMYMSFVLDFLMGD--AVDEECFILTTDADVKFTPDSVEA
LLDLMLRDKSVGAVCARTHPMGSGPVVWYQIFDYAIGHWFQKAAEHVLGSVLCAPGCFSV
YRCTSLKDVLPEYATTVEHADDFLTKDMGEDRWLCTLLVQSGWRIEYCAAAENSTNCPSD
FDEFYKQRRRWIASTIANLMLILRKWYLITSFNHRVSILFIIYQGALLLSTLIGPSTIVL
LVSGGLAYSWNTDVVTSMVLQLLTSIVFVGICLKATSTVQLQAAKVLTFVYAVIMTAVFV
GTLEQIVQDLNNFREPVSISVDIPVSVTTIYLGSLIAIFVITALVHLQEFTCLLHGLWYL
LCLPSGYVILNLYSICNLTDRSWGTREEKSKSVFKEPWYTTLSSILRQICFCCDRNKTQE
NIGSEGRTRTTTSFQESGDSDENRENTEEALSVESWLPPDLSKYLHLFKKHGYDNTLFIS
GMSSKELESMGIKSKSHIHYLSEHIKRLPLFEIEFEVPTNVGLWLEKIGLDMYKENFKRN
QIRKPYELQILKTYSRKECIKELSISKDGHIKRLMYAISKLRNPTEAERQANEVKAYIEM
TPIHLLKESNVGENMFWKSLIDQCLTPGQEAFSIEVELKDALNNLRSLWLMVLAVTNTLW
LILISTMASKIDLVVVGANPIGLAFLVIFGIIFVIQFLSMWVHRFQTLTHFLARAPYKCG
SPY
>XP_052083986.1_uncharacterized_protein_LOC127721292_isoform_X1_Mytilus_californianus 1203 bp
MASGLQSDLENPSKYVVVTKWLATIVFGVLLLVCLVSSKLSAIGIAAKKNCSTSFILLLL
ILVIPNVLTCLRFTWNYRKDRKWPTKLKIFYCICLSLIESFGLCLFALKVLKIKKSATVV
LLMDGVYIGHSVVTFVN-RSRFQSIKFAVSTIMVVAGCGITIFESKDLWHIFVSILCLSI
AWLPWLRKKIVSVDQIESKEKYTHKLMIISSGTKTVSMFLFAFLIQSVFDGWSVKEWSEG
WDLLGTNGRQTYFFMINIITSILGYAVGLYVLRTQMGKGGFAVPLLLSTPITFGMLYILC
SGLYNNICHTENLEFLLPALLLVCIGQCLSTGYYVYKSSTIVLQKEVKLFWMPMYNSILP
DQWMLLDRRTQLMDDTQEQQEEQIKKTKVYICTTMYRETRDEMKQLLESISLINAAKQFG
TRHFESHIIFDGGIKGNVIGDKALQLLSLVPEVLKTDVDTCTKADFPYGLRLSWRLPGPM
TFVIHLKDNRKVKNKKRWSQIMYMSYILDFLVKEANVDDETAFILTTDADVKFTPDSVEA
LLDLMTRDTSVGAVCARTHPLGEGPLYWYQQFEYAIGHWFQKAAEHVLGSVLCAPGCFSV
YRVRALRDIIPTYASNVEKGLEFLTKDMGEDRWLCTLMVQSGWRIDYCAASCNYTNCPTE
FDEFYTQRRRWIGSTIANLYLLLKEAKIVRKLNQGISIWFLVYQAALLVSTVLGPSTVML
IISGGLAYAWGLEVITTVIIQFILIVLYGIICIKTSQKTQLLTAKILTFAYALVMMAVVV
GTAEQIVENLANINNKAYISKDFPISITTVYFGCLVGLFLVTGICHLDEFTCLFQGIWFL
LCLPSGYIMLIIYSVVNITDRSWGTREEKQENTKTSTWYEYIGAILRQIFFCCDKRHDQP
PTSIETSDIPESREDLLNQDY-TYGDEDEIIKVDDWFQPGLTEYVALFKKHGYDDTSFIA
SMTETDLKRIGIKKKTQRTMLENRIKDLPDFLIEAAVPDNVDTWLKDIGLHQYKSAFTKC
HIKKTKDLEQLKTFEKKDIENELGITKAAHVRRLQEAIKYLRTPTKEELLHAEIKQRLDN
AIKHDIQKINSTEYEFWKLLTETHLKPTSEAFSLLGQLKIKLEELRNTWLMILLAVNSLW
LVLISTLASKINLLVLGSNPVGLVFLLIFGVLLLVQFFCMLFHRLSTLAHFLARAPYRFG
HAY
>CAG2241376.1_CHS1_Mytilus_edulis 1203 bp
-ASGLQSDLENPSKYVVVTKWVATIIFGVLLLVCLVSSKLSAIGIAAKKDCSTSFILLLL
LLVIPNVLTCLRFTWNYRKDRKWPSKLKIFYCVCLSLIESFGMCLFAFKVLKINKSATVV
LLMDGVFIGHSIVTFINSRSRSQPIKFAVSTIMIVAGCVLTIFETKDLWHIFVSILCLST
AWLPWVRKKIVSVDQIESKEKYTHKLMIISSGTKTISTFLFAFLIQSMFDGWSVKEWSEG
WDLLGTNGRQTYFFMINIITSILGYAVGLYVLRTQMGKGGFAVPLLLSTPVTFGMLYILC
SGLYNNICHTENLEFLLPALLLVCIGQCLSIGYYVYKSSTIVLQKEVKLFWMPMYNSFLP
DQWMLLDRRTQLMDDTQEQQEEQIKKTKVYICTTMYRETRDEMKQLLESISLINAAKQYG
TRHFESHIIFDGGIKGNVIGDKALQLLSLVPEVLKTDVDTCTKADFPYGLRLSWRLPGPM
TFVIHLKDNRKVKNKKRWSQIMYMSYILDFLVKETNVDDETAFILTTDADVKFTPDSVEA
LLDLMTRDTSVGAVCARTHPLGEGPLYWYQQFEYAIGHWFQKAAEHVLGSVLCAPGCFSV
YRVRALRDIIPTYASNVEKGLEFLTKDMGEDRWLCTLMVQSGWRIDYCAASCNYTNCPTE
FDEFYTQRRRWIGSTIANLYLLLKEAKIVRKLNQGISIWFLVYQAALLVSTVLGPSTVML
IISGGLAYAWGLEVITTVIVQFILIVLYGIICIKTSQKTQLLTAKILTFAYALVMMAVVV
GTAEQIVENLANINNKPYISKDFPISITTVYFGCLVGLFFVTGLCHLDEFTCLFQGLWFL
LCLPSGYIMLIIYSVVNITDRSWGTREEKQENTKASSWYEYLGAILRQIFFCCDKRHDQP
PTNIETSDIPESREDHLNQDYIKYGDEDEIIKVEDWFQPGLTEYVALFKKHGYDDTSFIA
SMTETDLKRIGIKKKTQRTMLENRIKDLPDFLIEAAVPDNVDTWLKDIGLHQYKSAFTKC
HIKKTKDLEQLKTFEKKDIENELGITKAAHVRRLQEAIKYLRTPTKEELLHAEIKQRLDN
AIKHDIQKINSTEYEFWKLLTDTHLKPTSEAFSLLGQLKIKLEELRNTWLMILLTVNSLW
LMLISTLASKINLLVLGS----LVFLLIFGVLLLVQFFCMLFHRLSTLAHFLARAPYRFG
HGY
>XP_028515089.1_uncharacterized_protein_LOC110239996_Exaiptasia_diaphana 1203 bp
MVDLKVTKDPRPSVWLSFFKCLFGIILSFMVLTSVIASKLSLISIGTFHSKETTFTMMVL
ILMIPQFMSLIRACWRCSEFHPWPTNVAILWAVFSALLEVFGLSFFTVVVVLKLSAAHCV
VIMNCLFLFPIIFRFSKIKQLKPFLLLILSLLLEIAGIGLLSFNLQEAVGIPISLLLVSL
AWSKQLQTRQVEPRKIFPKATARDKSTIISSIVKLVATPFVSALFCYVFDVADLANLNNG
FLRFDVAHTAFPHFMAQILTSIVGSVLGWLACAMCMQRLAFFLPMLLATPLSLILISILC
CTSAPLKCLDTHDNHIFPMAFCLWLAQVLSTGMYLWKGQTFIMAKESSLFWLPVYNNAFL
EQSLLLNRKNQATDDSKIIRADVVKKSRVYICTTMYHENKTEMEQLLRSLHDIDTARLKS
ERNFESHIFFDGAVKGNVLNDFVLQLIALVPKTLGVKIEDCKKIKTPYGMQLKWELPGGM
PFYIHLKDNFKVKNKKRWSQAMYMSYVLDYKKASMEGDDNITYILATDADVRFTHESVEA
LLDLMMRDQKVGAVCGRTHPLGSGPVVWYQVFDYAIGHWFQKVANHVLGSVLCSPGCFSV
YRARAIRDVLPIYASPVETSIDFLTKDMGEDRWMCTLMVQSGWRLEYCAAAEDSTFCPDT
FDEFFNQRRRWIPSTLVNLIQLIREWKFTVENNDKISIFFILYQALLVVSTLISPATVIL
VITGALKYSKTDNDVAILILLCVVTFGFALICLYTKQSFQLKVAKVLTIMFALLMTAVTV
GMAAQIAIDLSKRSQCDACTDGFPADLSSLYLAGLVGIYFAAALVHPSEAFCLVHGIWYL
FCLPSGYLLLIVYSLANITDRSWGTREAKNTFVDDKNWYKVFWKELRHLCFCCQPEQKPF
IVEQPGECRP----------SSHNSDSESQMPIEKWL-ADFDSYKNNFIDNGYDDVSFLI
GMTDDDLRSIGIERSGDRSQILDEIKNIPFPPVDTDVPENLKEWLHKLGLGRYWTHFEKN
GYKKPRMLERLKDMKVESLKEDLNVLKLGHLNKMIKAITNMRYATSAQREIHQTRKIVDK
VNPIEI----GKELRFWEMLRSRCLLPESAVFGSMTELKEKLEDLRDSFLTVFAIANVMW
IIVIITLDKQAELKVKGTNAIGLVFLFVFGLVIVIQFLTMIFHRLSTLCHLLARALWKRG
RSQ
>XP_063437912.1_uncharacterized_protein_LOC134718963_Mytilus_trossulus 1203 bp
MASGLQSDLENPSKYVVVTKWVATIIFGVLLLVCLVSSKLSAIGIATKKDCSTSFILLLL
LLVIPNVLTCLRFTWNYRKDRKWPSKLKIFYCVCLSLIESFGMCLFAFKVLKISKSATVV
LLMDGVYIGHSIVTFINNRSRSNPIKFAVSTIMIVAGCGLTIFETKDLWHIFVSILCLST
AWLPWVRKKIVSVDQIESKEKYTHKLMIISSGTKTISTFLFAFLIQSMFDGWSVKEWSEG
WDLLGTNGRQTYFFMINIITSILGYAVGLYVLRTQMGKGGFAVPLLLSTPVTFGMLYVLC
SGLYNNICHTENLEFLLPALLLVCIGQCLSTGYYVYKSSTIVLQKEVKLFWMPMYNSFLP
DQWMLLDRRTQLMDDTQEQQEEQIKKTKVYICTTMYRETRDEMKQLLESISLINAAKQYG
TRHFESHIIFDGGIKGNVIGDKALQLLSLVPEVLKTDVDTCTKADFPYGLRLSWRLPGPM
TFVIHLKDNRKVKNKKRWSQIMYMSYILDFLVKEANVDDETAFILTTDADVKFTPDSVEA
LLDLMTRDTSVGAVCARTHPLGEGPLYWYQQFEYAIGHWFQKAAEHVLGSVLCAPGCFSV
YRVRALRDIIPTYASNVEKGLEFLTKDMGEDRWLCTLMVQSGWRIDYCAASCNYTNCPTE
FDEFYTQRRRWIGSTIANLYLLLKEAKIVRKLNQGISIWFLVYQAALLVSTVLGPSTVML
IISGGLAYAWGLEVITTVIVQFILVVLYGIICIKTSQKTQLLTAKILTFAYALVMMAVVV
GTAEQIVENLANINNKPYISKDFPISITTVYFGCLVGLFFVTGICHLDEFTCLFQGLWFL
LCLPSGYIMLIIYSVVNITDRSWGTREEKQENTKASSWYEYLGAILRQIFFCCDKRHDQP
PTSIETSDIPESREDLLNQDY-TYGDEDEIIKVEDWFQPGLTEYVALFKKHGYDDTSFIA
SMTETDLKRIGIKKKTQRTMLENRIKDLPDFLIEAAVPDNVDTWLKDIGLHQYKSAFTKC
HIKKTKDLEQLKTFEKKDIENELGITKAAHVRRLQEAIKYLRTPTKEELLHAEIKQRLDN
AIKHDIQKINSTEYEFWKLLTDTHLKPTSEAFSLLGQLKIKLEELRNTWLMILLAVNSLW
LVLISTLASKINLLVLGSNPVGLVFLLIFGILLLVQFFCMLFHRLSTLAHFLARAPYRFG
HGY
>XP_052242756.1_uncharacterized_protein_LOC127852809_isoform_X2_Dreissena_polymorpha 1203 bp
MIEADRKDSHRPSVFVVIIKWFSTALIFLILLAFVNFSKIGAISLSHMQRAHGILVLLQI
ATIVPHVFSFLRGILTLRKDIPWPSRRSLIGGVALSLVESVGTTLFVFCVPGLTGPGTTV
LLMSGVFVLPVLYNALHSWMETAKFFFTVAIAFELAGFGLAGYDSTSFGVMVTAVLCLSV
AWIPAIQCRLLNTGSNRKLAPSTWKLTIVMSAVKAVCIFGFSILFYEVLPNASADDWVKG
WGQMSLTKTDWVMFVGNIGGTFFGYFTAYFACTTRMQRFGFSVPLTLSTPLSYVTFYAMC
PRGVEANCTMYGDAFSVSALVLLVVAQTLSNGYLLFGSQFLAMLKEDQLFWTPMYTSGLL
EQWLMLSKKTEYHDEQHEDPVLKASRTKVIICTTMYREADYEMRQLLQSINGIHRAQTDG
VWKFESHIFFDGAVKDVNLTDFVLQLISLAEEELGVKAQFCTRTSTPYGLSISWNLNNDM
VFKIHLKDNIKVKNKKRWSQVMYMSYVLDFILKQEECSEEECFILTTDADVRFNVNSVEA
LLDLMTRDPSVGAVCARTRPLGSGPLVWYQVFEYAIGHLFQKAAEHVIGSVLCSPGCFSV
YRCSAIRDILPEYATNVERAFDFLIKDMGEDMWFCTLMVQSGWRIEYCAAAENSTHCPED
FDKFFKQRRRWVASTLANLMLLVKEWSTISRLNPRVSVVFLLYQAVLLFATLIGPSSIIL
VVTGGLTYAWNVNSTTTVILQLIVTVLYAVICLTTSSKTQLNTAKLLTFVYAIIMAAVMV
GTAVQVAKDISKASDAALIHPSFPISPTTLYLAIIVGIFLLTGMMHPSEFCCLLHGFWFF
LCIPAGYLILMIYSICNITDQSWGTREVEEHSVAHRNWQDRLTAMFKEVFFCCFTRRETR
SVESQTEAGVDARKSFSDTEDDDKINNEEGVKVEEWLTPDFDIVVQKFKEYGFENTIFIS
KMTDNELTDMGIKRSGQKRYLMEKIKTLPDYEIVADVPKDVKSWLTKIGLEMYTTNFKQE
HINSSKDIEILKSFSRKDIETELKITKLGHIKRLMQAIAKLRNPTSGERKILEVGQRLKK
SVLHKMREHQPEEEEFWQTLQNLCLLPQSTAYGLEEDLKRDLRELRNKWIFILAVFNTLW
MVLIYTLSDQGKLSVASSNPVGLVVLVVFSFVLFIQFIAMIIHRITTATHFLARAP----
---
>XP_050397200.1_uncharacterized_protein_LOC126815549_Patella_vulgata 1203 bp
MVQGKRKTSKRYLCIVPMVKVFSTMVIGFLVLSCIAVSKFSILNLTLNIKNTSRFIALYF
IFLCPYVFNLLRALWVLRKDMPWPSLRSILLAFFTSILECCGLCIFTYKILGQFTLTTNL
LLMNTVYVLPFILSYNRNKIRLNKCSHIVLSLCALAGSVCILKNNQSFWHVIVAIVTLTV
AWSPFLKQELSKNQTNITDSPTFWKMGIIINAFNVIFITLFSFVFYYAFTETMYNEFLEA
WQL--PWNDVAQNLVLNLSTSLIGYGLAFMALHVCMQKGAFILPVLLFYLLSPILLMLSC
KILFDVRCYNDQLPLLIISTVLLFTAIALYS-VNIFSKEDIVLQKESKLFWTPTYNGMLL
DQCLMLNKRNVE-----ENSEDIVNNTRVYICTTMYRETAEEMKILLESIYRVNLSQMEG
SRFFESHIIFDGGIINRSLTSFALQLIGLLEPTLGISPADGTKVITPYGMKLSWRLPQSM
ALSLHLKDNLKVKNKKRWSQVMYMSFVLDFLMGD--AEDEECFILTTDADVKFTPDSVEA
LLDLMLRDKTVGAVCARTHPMGSGPVVWYQIFDYAIGHWFQKAAEHVLGSVLCAPGCFSV
YRCTSLKDVLPEYATTVEHADDFLTKDMGEDRWLCTLLVQSGWRIEYCAAAENSTNCPSD
FDEFYKQRRRWIASTIANLMLILRKWYLITSFNHRVSILFIIYQGALLLSTLIGPSTIIL
LVSGGLAYSWNTDVVTSMVLQLLTSVVFVGICLKATSTVQLQAAKVLTFAYAVIMTAVFV
GTLEQIAQDLNNFREPVSISVDIPVSVTTIYLGSLIAIFMITALVHLQEFTCLLHGLWYL
LCLPSGYVILNLYSICNLTDRSWGTREEKSQSVVREPWYTTLASILRQICFCCDRNKKQG
NIGSDGRARTTTSLQESGGLDENQENTEEALPIESWLTPDLSKYLDLFKKHGYDNTLFIS
GMSSKELESMGIKSKSHIHYIAEQIKRLPLFEIEYEVPTNVGLWLEKIGLDMYKENFKRN
QIRKPYELQILKTYSRKECMKELSICKDGHIKRLMYAISKLRNPTEAERQANEVKAYIEM
TPIHLLKESNVGENIFWKSLIDQCLTPGQEAFSIEVELKDALNNLRSLWLMVLAVTNTLW
LILISTMASKVDLTVVGANPIGLAFVVIFGIIFVIQFLSMWVHRFQTLTHFLARAPYKCG
SPY
>CAC5426141.1_CHS1_Mytilus_coruscus 1203 bp
-ASGIQSDLENPSKYVVVTKWLATIVFGVLLLVCLVSSKLSAIGIAAKKNCSTSFILLLL
ILVIPNVLTCLRFTWNYRKDRKWPTKLKIFYCICLSLIESFGLCLFALKVLKINKSATVV
LLMDGVYIGHSVVIFINSRSRFQSIKFAVSTIMVVAGCGITIFESKDLWHIFVSILCLST
AWLPWLRKKIVSVVQIESKEKYTHKLMIISSVTKTVSTFLFAFLIQSVFDGWSVKEWSEG
WDLFGTNGRQTYFFMINIITSILGYAVGLYVLRTQMGKGGFAVPLLLSTPVTFGMLYILC
SGLYNNICHTENLEFLLPALFLVCIGQCLSTGYYVYKSSTIVLQKEVKLFWMPMYNSILP
DQWMLLDRRTQLMDDTQEQQEEQIKKTKVYICTTMYRETRDEMKQLLESISLINAAKQFG
TRHFESHIIFDGGIKGNVIGDKALQLLSLVPEVLKTDVDTCTKADFPYGLRLSWRLPDPM
TFVIHLKDNRKVKNKKRWSQIMYMSYILDFLVKEAKVDDETAFILTTDADVKFTPDSVEA
LLDLMTRDTSVGAVCARTHPLGEGPLYWYQQFEYAIGHWFQKAAEHVLGSVLCAPGCFSV
YRVRALRDIIPTYASNVEKGLEFLTKDMGEDRWLCTLMVQSGWRIDYCAASCNYTNCPTE
FDEFYTQRRRWIGSTIANLYLLLKEAKIVRKLNQGISIWFLVYQAALLVSTVLGPSTVML
IISGGLAYAWGLEVITTVIIQFILIVLYGIICIKTSQKTQLLTAKILTFAYALVMMAVVV
GTAEQIVENLANINNKPYISKDFPISITTVYFGCLVGLFLVTGICHLDEFTCLFQGIWFL
LCLPSGYIMLIIYSVVNITDRSWGTREEKQENTKTSTWYEYIGAILRQIFFCCDKRHDKP
PTSIETSDIPESREDLLNQDY-TYGDEDEIIKVDDWFQPGLIEYAALFKKHGYDDTSFIA
SMTETDLKRIGIKKKTQRTMLENRIKDLPDFLIEAAVPDNVDTWLKDIGLHQYKSAFTKC
HIKKTKDLEQLKTFEKKDIENELGITKAAHVRRLQEAIKYLRTPTKEELLHAEIKQRLDN
AIKHDIQKINATEYEFWKLLTETHLKPTSEAFSLLGQLKIKLEELRNTWLMILLAVNSLW
LVLISTLASKINLLVLGSNPVGLVFLLIFGVLLLVQFFCMLFHRLSTLAHFLARAPYRFG
HAY
>XP_052786209.1_LOW_QUALITY_PROTEIN 1203 bp
MVEMPNKKRHRPSKKVVLIKWITTLLLFVLILGFVNFSKISFISIANRGHAPGMFIMLQI
-----------------------------VAATVVCLLESVGITFFIFKIPGITKPVVVV
LLMMCVFIAPIFYNLVISFLLKDKFRFFTALVFEIGGCGLTGYKVEDYLIAPVAVLFLSI
SWTPGVQRYLLKLDESSLHIRPSWKLTIYMSFLKAITIYGISMILFQYGGITGISDYVKG
WSQLNLSLSYWIFFLGNVIGSLFGYFTAYIACTTCMQKFGFSIPLIFSSPMAFALLFPLC
EMIV-----TAGKTFAIAAMVLLVAAQLLSTGYILIRSQSVVMLKENQLFWTPMYNSALL
EQWLMLVRKNEYHDEGHQNPTEKAKRSKIYVCTTMYREADYEMRQLLESIQGLNHAQAKG
NRHFEAHVFFDGAVKNRHPTKFVLQLVSLVETVLGVGTELCTKMSTPYGILLSWTLKKGM
VFCIHLKDNVKVKNKKRWSQVMYMSYVLDFQLKQNNASEEDCFILTTDADVRFTPDSVEA
LLDLMIRDNTVGAVCARTHPLGSGPLVWYQVFEYAIGHWFQKAAEHVIGSVLCSPGCFSV
YRCRAIRDILPKYATNVEQAFEFLTKDMGEDRWFCTLLVQSGWRIEYCAASENSTHCPED
FDEFFKQRRRWVASTLANLMLLIKEWSIISKLNPRVSIIFLVYQAILLFATLIGPSSIIL
VVTGGLKYAWNIGVTTSVVLQVLVTLGYVATCLLTSSKTQLNVAKLLTFLYAVIMSAGIV
GTAVQVAKDFSKDTDAGILSSSFAISTTTLYLGVMVGIFLITGILHLGEFVFLLHGVWFF
LCIPGGYLILMIYSISNITDRTWGTREDKTHSFVNKRWQDTLTKAFKSFLFLTTKTPITA
TSGTQTELQQDLNADF----DDVDDTEDKVLTVEEWLPSENQELVKRFKEHGFENTIFIS
KMTEREIRDLGVKSAGLTSNLMQNIKRLPDYEIQAFVPKSVEEWLDNIGLGIYMENFIRE
HIRTSKDMEILKSFSRADIETHLKIKKIGHIKRLLYAISKLRNPTQTERKIIEVRERLNK
QLLQKMDRINCDEFKFWDDLKNFCLLPQSTAYGLEEDLKVKLGDLRNAWLMVFAVSNTLW
MVLIFTLANQGQLSVAGSNPVGLVVLVLFSFVLLIQFLAMILHRIGTMTHFLGRAPYRVG
DKY
>XP_052242755.1_uncharacterized_protein_LOC127852809_isoform_X1_Dreissena_polymorpha 1203 bp
MIEADRKDSHRPSVCVVIIKWFSTVLLFLLLLAFVNFSKIGAISLSHMQRAHGILVLLQI
ATIVPHVFSFLRGILTLRKDIPWPSRRSLIGGVALSVVESVGTTLFVFCVPGLTGPGTTV
LLMSGVFVLPVLYNALHSWMETAKFFFTVALAFELAGLCLAGYDSTSFGVMVIAVLCLSV
AWIPAIQCRLLNTGSNRKLAPSTWKLTIVMSAVKAVCIFGFSILFYEVLPNASADDWVKG
WGQMSLTKTDWVMFVGNIGGTFFGYFTAYFACTTRMQRFGFSVPLTLSTPLSYVTFYAMC
PRGVEANCTMYGDAFSVSALVLLVVAQTLSNGYLLFGSQFLAMLKEDQLFWTPMYTSGLL
EQWLMLSKKTEYHDEQHEDPVLKASRTKVIICTTMYREADYEMRQLLQSINGIHRAQTDG
VRKFESHIFFDGAVKDVNPTDFVLQLISLAEEELGVKAQFCTRTRTPYGLSISWNLNNDM
FFKIHLKDNIKVKNKKRWSQVMYMSYVLDFILKQEKCSEEECFILITDADVRFNVNSVEA
LLDLMTRDPSVGAVCARTHPLGSGPLGWYQVFEYAIGHWFQKAAEHVIGSVLCSPGCFSV
YRCSAIRDILPEYATNVEHAFDFLTKDMGEDRWFCTLMVQSGWRIEYCAAAENSTHCPED
FDEFFKQRRRWVASTLANLMLLVKEWSTISRLNARVSVVFLLYQAALLFATLIGPSSIIL
VVTGGLTYAWNVNPTSTVILQLIVTVLYAVMCLTTSSKTQLNTAKLLTFVYAIIMAAVMV
GTAVQVAKDISKASDAALIHPSFPISTTTLYLAILVGIFLLTGMMHPSEFYCLLHGFWFF
LCIPAGYLILMIYSICNITDQSWGTREVKEHSVAHRNWQDRLTAMFKEVFFCCFTRRETR
SVESQTEAGVDARESFSDTEDDDKINNEEGVKVEEWLTSDFDSVVQKFKENGFENTIFIS
KMTDEELKDMGIKRSGQKRYLMEKIKKLPDYEIVADVPKDVKSWLTKIGLIMYKTNFKQE
HIKSSKDMEILKSFSRKDIETELKITKIGHIKRLMQAIAKLRNPTSVERKILEVGQRLKK
SVLHKMREHQPEEEEFWQTLQNLCLLPQSTAYGLEEDLKRDLGELRNKWIVILAVFNTLW
MVLIYTLADQGKLSVASSNPVGLVVLVVFSFVLFIQFIAMIIHRITTATHFLARAPYRFG
AKY
>XP_058963450.1_uncharacterized_protein_LOC131790282_isoform_X1_Pocillopora_verrucosa 1203 bp
MVQRKAKLGQFFNGFICILKWISAVLIFLAVLFCIVTSKLCLLVLGHQANKQALVMMLVL
ALVIPQAASLLYAIWTRRKSRPWPTKQGFIIILVSGALEAISLNYIAVVMVTVVNTDVIV
LLMCSLSVAPAIWQAFKSRSQLDVIKFSAAAISAITGIVMLSIDLSGQIGIPVSFFLLSI
AWSPKLRKLQIRSKQPVKIKTARGKAAIVSSFWKLFLTPLIAMTFAKSYDIVELDSIYDT
FKAMTTMNPSTTYFMLHIFASFFGYHFGWLSCSLCMQRIGYALPLTLATPITLLVMQVIC
EISTPLPSASTDLGYILGAGFLLWFSQFIATTYYTWKSQGQIMAKASDLLWIPSYNGVCL
EQYLLLNRRNQSCDEEHNKHNELSNNIHVFICTTMYHEADYEMEQLLRSIHDVDINRTKS
GRHFESHVFFDGCIRANVLNSYVLQLVSLVEKTLVVSLTDCIKMKTPYGMQLRWKLQGGM
DFTIHLKDNAKVKNKKRWSQVMYMSYVLDFRQELLRVEDDQCFILTTDADVKFTHWSVEA
LIDQITEDPKTGAVCARTHPLGDGPVVWYQIFDYAIGHWFQKVANHMLGSVLCSPGCFSL
YRCQAVRDVLPTYSTGVDHAFEFLTKDMGEDRWMCTLMIQRGWRLTYCAAAEDSTYCPES
FDEFYKQRRRWTPSTLANLVLLVSEWKRTLKNNEHISFLFILYQTFLVCSTVIGPSTVIL
VIVGGMVFSGAINEITTVALLSLLVLAYILVCLFASQNVQLKAAKILTFVFAVIMCIVII
GVAVQISNELKERRAEPILEHYLPAGVSTLYLAGLSSIFLASALLHPKEFTCLLHGIWYI
LCLPSGYLLLTIYSLCNLTDRSWGTREGKSTSSDGDDWYRPFWNCLKRVCKCCQ-QEESV
ELSNSSSKLTVDSSEYQLEILEKVSHSDPNSPVEDWIPNDLKDYAPNFRKNGYEKAKFIA
GMTDQDLERIGIQNIGHRQKLMRDIKNIPRIDIEENIPENVEVWLQEHGLEEYWPLFRSN
GYAEPSDLVDLKKMSKEKLKETLLIRKPGHLNRLKSLINKLQYPNRGQMKIRRTRNELDR
LPLKFLDVDNGDEYNFWNGLRQECLIPEMSAFDQTSELKGKLVELRNTTLLVFGVSNALW
MIIILALVRHKDLKILGVDIIGLGFLTIYGGIFAIQFLALLCHRFKTLIHILARAPWKMN
STK
>XP_058963451.1_uncharacterized_protein_LOC131790282_isoform_X2_Pocillopora_verrucosa 1203 bp
MVQRKAKLGQFFNGFICILKWISAVLIFLAVLFCIVTSKLCLLVLGHQANKQALVMMLVL
ALVIPQAASLLYAIWTRRKSRPWPTKQGFIIILVSGALEAISLNYIAVVMVTVVNTDVIV
LLMCSLSVAPAIWQAFKSRSQLDVIKFSAAAISAITGIVMLSIDLSGQIGIPVSFFLLSI
AWSPKLRKLQIRSKQPVKIKTARGKAAIVSSFWKLFLTPLIAMTFAKSYDIVELDSIYDT
FKAMTTMNPSTTYFMLHIFASFFGYHFGWLSCSLCMQRIGYALPLTLATPITLLVMQVIC
EISTPLPSASTDLGYILGAGFLLWFSQFIATTYYTWKSQGQIMAKASDLLWIPSYNGVCL
EQYLLLNRRNQSCDEEHNKHNELSNNIHVFICTTMYHEADYEMEQLLRSIHDVDINRTKS
GRHFESHVFFDGCIRANVLNSYVLQLVSLVEKTLVVSLTDCIKMKTPYGMQLRWKLQGGM
DFTIHLKDNAKVKNKKRWSQVMYMSYVLDFRQELLRVEDDQCFILTTDADVKFTHWSVEA
LIDQITEDPKTGAVCARTHPLGDGPVVWYQIFDYAIGHWFQKVANHMLGSVLCSPGCFSL
YRCQAVRDVLPTYSTGVDHAFEFLTKDMGEDRWMCTLMIQRGWRLTYCAAAEDSTYCPES
FDEFYKQRRRWTPSTLANLVLLVSEWKRTLKNNEHISFLFILYQTFLVCSTVIGPSTVIL
VIVGGMVFSGAINEITTVALLSLLVLAYILVCLFASQNVQLKAAKILTFVFAVIMCIVII
GVAVQISNELKERRAEPILEHYLPAGVSTLYLAGLSSIFLASALLHPKEFTCLLHGIWYI
LCLPSGYLLLTIYSLCNLTDRSWGTREGKSTSSDGDDWYRPFWNCLKRVCKCCQ-QEESV
ELSNSSSKLTVDSSEYQLEILEKVSHSDPNSPVEDWIPNDLKS-----------------
-------------------------------------PVSCPIPMRPY------------
-YCCPT------------------------------------------------------
-----------------------------------------------STSLVLCV-----
------------------------------------------------------------
---
>KAH3730572.1_hypothetical_protein_DPMN_056562_Dreissena_polymorpha 1203 bp
MIEADRKDSHRPSVCVVIIKWFSTVLLFLLLLAFVNFSKIGAISLSHMQRAHGILVLLQI
ATIVPHVFSFLRGILTLRKDIPWPSRRSLIGGVALSVVESVGTTLFVFCVPGLTGPGTTV
LLMSGVFVLPVLYNALHSWMETAKFFFTVALAFELAGLCLAGYDSTSFGVMVIAVLCLSV
AWIPAIQCRLLNTGSNRKLAPSTWKLTIVMSAVKAVCIFGFSILFYEVLPNASADDWVKG
WGQMSLTKTDWVMFVGNIGGTFFGYFTAYFACTTRMQRFGFSVPLTLSTPLSYVTFYAMC
PRGVESNCTMYGDAFSVSALVLLVVAQTLSNGYLLFGSQFLAMLKEDQLFWTPMYTSGLL
EQWLMLSKKTEYHDEQHEDPVLKASRTKVIICTTMYREADYEMRQLLQSINGIHRAQTDG
VRKFESHIFFDGAVKDVNPTDFVLQLISLAEEELGVKAQFCTRTRTPYGLSISWNLNNDM
VFKIHLKDNIKVKNKKRWSQVMYMSYVLDFILKQEKCSEEECFILITDADVRFNVNSVEA
LLDLMTRDPSVGAVCARTHPLGSGPLGWYQVFEYAIGHWFQKAAEHVIGSVLCSPGCFSV
YRCSAIRDILPEYATNVEHAFDFLTKDMGEDRWFCTLMVQSGWRIEYCAAAENSTHCPED
FDEFFKQRRRWVASTLANLMLLVKEWSTISRLNARVSVVFLLYQAALLFATLIGPSSIIL
VVTGGLTYAWNVNPTSTVILQLIVTVLYAVMCLTTSSKTQLNTAKLLTFVYAIIMAAVMV
GTAVQVAKDISKASDAALIHPSFPISTTTLYLAILVGIFLLTGMMHPSEFYCLLHGFWFF
LCIPAGYLILMIYSICNITDQSWGTREVKEHSVAHRNWQDRLTAMFKEVFFCCFTRRETR
SVESQTEAGVDARESFSDTEDDDKINNEEGVKVEEWLTSDFDSVVQKFKENGFENTIFIS
KMTDEELKDMGIKRSGQKRYLMEKIKKLPDYEIVADVPKDVKSWLTKIGLIMYKTNFKQE
HIKSSKDMEILKSFSRKDIETELKITKIGHIKRLMQAIAKLRNPTSVERKILEVGQRLKK
SVLHKMREHQPEEEEFWQTLQNLCLLPQSTAYGLEEDLKRDLGELRNKWIVILAVFNTLW
MVLIYTLADQGKLSVASSNPVGLVVLVVFSFVLFIQFIAMIIHRITTATHFLARAPYRFG
AKY
>XP_060594517.1_uncharacterized_protein_LOC132748872_Ruditapes_philippinarum 1203 bp
MVENQKKSRHRPSVKVVVTKWVSTGILGALLLACVTDSKISIIALSNREDACKGFVMLQL
LAVIPNVINFIRGVWAFRKDLPWPKKKAMIAGFFVSLMESLGICLFIFNIPGLTSAHNVI
LLMNCVFIVPLFSIIYTSFKNLWKCLFLLALLCEIVGIGLTGYGSEVFWTVPLAVLLLSI
SWTPGLWNFLLETDVDIQHERSTWKLTIYMSFLKIIFTIGISIALLYWENKSLTDSYFSG
WNWAGTSQQEVYFFVANMVSSVIGYMIGYIACTTCMQRWAFSVPLVLTTPLSMILLIVSC
EGLLATSCESSNGIFLLIAAGCLVLAQALSTGWLLFRSQSLVMLKEDQLFWVPMYNSALL
EQWFVLMRRNEHSDVDFEDPVEKAKRSKVIICTTMYREADYEMRQLLESIQGINLAQSSG
GRHFESHVFFDGAVKDKNPTDFVLQLVSLVETTLDVKAEACSKTLTPYGMTLTWRLKTGM
IFKIHLKDNFKVKNKKRWSQVMYMSYVLDFLMGQDDATDEESYILTTDADVRFTPDSVEA
LLDLMTRDRSVGAVCARTHPLGSGPLVWYQVFEYAIGHWFQKAAEHVLGSVLCSPGCFSV
YRCKAVKDILPQYASNVEHAFDFLTKDMGEDRWFCTLMVQSGWRIEYCAASENSTHCPEE
FDEFFKQRRRWVASTIANLMLLVKEWHIIAKLNHRVSFVFLIYQAILLFATLIGPSSVIL
VVSGGLKYGWNWGSLTSLLVQLFMCVGFTLVCLFTSSNTQLNVAKLLTFFYAVIMTVVVV
GTAVQISSDFDGSETAKD-------CTLAFIMGYVYNVISL-----------IDHGV---
-CIS-----------CNITDRSWGTREIKTHSVQNQNWQETLKKAFKSFFFCCFSKPADK
SIAIQTETVQFRSSIYAKETEEDELDSETIMDVKDWLPQDMKQFARNFIDNGFENTMLIS
GMTEKELKDIGIKRKGMKKYILEEIRKLPDYDIQAEVPTNVEEWLQIIGLEKYKGQFIKE
QIKTPKDMEVLKSFGRNEIEKELKITKTGHIKRLMYAIRKLRNPTESELKIMEVRKALMV
PKAHMLKTVNAEEYEFWNELKNLCLMPQSTAFGLEDDLKAKLGGLRNAWLMIFAVANTLW
MILIYTLADKGKLSVFGSNPIGLVVLVLFGLVLIIQFFAMIVHRISTLTHFLGRAPYRIG
DTF
>XP_052786290.1_uncharacterized_protein_LOC128221729_Mya_arenaria 1203 bp
------------------------------------------------------------
------------------------------------------------------------
----------------------------------MGGNVLT--ETGD------------Q
NYAPGLATIVFRQGSFSLLTRPSWKLTIYMSFLKAILIYSISMLLCQFDGISGISDYLKG
WSQLNLSPTYWIFFCGNLIGSLFGYFTAYIACTTCMQKFGFSIPLAFSSPMAFALLFPLC
EKII------SGETFAIVAMLLLVAAQILSTGYLIFRSQSVVMLKEDQLFWTPMYNSALL
EQWLMLVRKNEYHDEDHQNPIEKAKQSKIFICTTMYREADYEMKQLLESIQGLNLAQAKG
NRHFEAHVFFDGAVKDRNPTEFVLQLVSLAETVLGVEAEFSTKNATPYGISFSWKLKKGM
VFRIHLKDNLKVKNKKRWSQVMYMSYVLDFLLKQENASEEDCFVLTTDADVRFTPDSVEA
LLDLMTRDNTVGAVCARTHPLGSGPLVWYQVFEYAIGHWFQKAAEHVIGSVLCSPGCFSV
YRCRAIRDILPQYATNVEHAFDFLTKDMGEDRWFCTLLVQSGWRIEYCAASENSTHCPED
FDEFFKQRRRWVASTLANLMLLIKEWSIISKLNPRVSIIFLVYQMIILSATLISPSSVIL
VVTGGLKYSWNIGVTTSVVLQVLVTVGYAATCLLTSSKTQLNVAKLLTFLYAVIMSAVMV
GAAVQIANDFSKDSDTVINKASFPISITTLYLGIMVGIFFITGILHLWEFVYLLHGVWFF
LCIPAGYLVLMIYSISNITDRSWGTREVKTHSVVNKSWQDSLTKAFKSFFFCCFKKQLTA
TSSTQTELPQNLNAVFDDNSDDEEGTENKVRTVEEWLPKESHELVKRFKEHGFENTIFIS
RMSEKELKDVGVKSAGLKSFFMENIKRLPDYEIQAFVPKTVDEWLDNIGLGIYKENFKKE
QIRIAKDMEVLKSFSRSDIERDLNIKKIGHIKRLLYAISKLRNPTEAEMKLIEVGERLNK
PVQVKLS--NKDGFEFWDNLRNFCLIPQSTAYGLEKDLKEKLGDLRNAWLMVFAVSNALW
MVLIFTLANQGQLSVAGSNPAGLVVLVLFSFVLLIQFLAMILHRIGTLTHFLGRAPYRMS
GEF
>XP_055863772.1_uncharacterized_protein_LOC106072126_isoform_X2_Biomphalaria_glabrata 1203 bp
MVDNQERLQSGPSKLVPIAKWTLTILLGSFITCIFVATKLSFISLARFVFYTGHYLLIYL
TIAVPYFLLFLRSAWTCRRTVVWPTKRAMILCVLVGILEPFGLVILALKVLPNMTPTLGA
FTMSSFIAFSVVGTTIESFKRVWKACNIVSLILLFGGIGLVIYISKDIWHLPVCIAVLNV
AWLPWLLKRMTEQAEGSESTSTTWKSSFITYGVKNLATFFFCFVFYYLFTQEMLSVFLSA
WDFHTRDAHVWANFGVNLIGGLVGYILVAVTCHTNMQRGCLALPLVLSLPVSVIVIKVFC
NDFMDVFCQDGKLVLVVMVAVAFTLGHMLSIGRHSFEKELVYLQKERELFWVPGYNGAVL
DFFLLLNRKQTITIRSRRRQKLGCMKTKVYICTTMYREDEGEMKQLLESLGRVNLAQQEG
ETYFESHIFFDAGVRNNKISEFPLILVSLLEETLGVKPEHCTKVVTPYGLKLSWGLPDLM
IFSIHLKDNTLVKNKKRWSQVMYMSYVLDFLKD-S-ANGGESYILTTDADVMFTPDSVEA
LLDLMTRDTSIGAVCARTHPMGYGPLVWYQVFEYAVGHWFQKASEHVLGSVLCAPGCFSV
YRCRALSDVLPKYCKKVESAFDFLTKDMGEDRWMCTLMVQSGWRIEYCAASENSTNCPAE
FEEFYKQRRRWIASTLANLMLVIREWRYISLFNHRLGVVFLCYQALLLFSTLIAPSMVIL
VVAGGLQYAWDVDVISMILLQVFACIIYTFICIYTSQDTQMLVSKLYTFLYAVAMCAAVV
GTAEQVVVDISEESGSSNISIYLPVSVTTIYLAFLIGVFLLGGVLHPREFTCLFHGIWYL
LCLPSAYLVLILYSICNLTDSSWGTREETKVTVTSHWWSSFFRKWFKKIFFCCFDKEKTV
SVGVQTPVTSASNTDYVDYEASDLKDENKPMDVDQWLPQELSIYSDVFKKHGYENTLLIK
GLTEADLIQMGVKRKGHVQYILGLISNLPAFEIEYKVPNNVDDWLEEIGLSMYRDKFYKN
KIKTLKEMEILKSFNTKMIYDQLEIKKQGHIKRLLYAIRMLKDPLEAQKKVIRMRQLLDG
VDLKELMICNVGEFDFWTSLRSKCLEPDLKAFGMEAEIKEKLVGLRNNWIMTIAVANTLW
LILLATIASKGNLTVIGANPIGLVFLIIFGLLFLVQFLAMIVHRVSTLCHYVARAPYTFG
NPL
>CAC5426140.1_CHS1_Mytilus_coruscus 1203 bp
-ASGIQSDLENPSKYVVVTKWLATIVFGVLLLVCLVSSKLSAIGIAAKKNCSTSFILLLL
ILVIPNVLTCLRFTWNYRKDRKWPTKLKIFYCICLSLIESFGLCLFALKVLKINKSATVV
LLMDGVYIGHSVVIFINSRSRFQSIKFAVSTIMVVAGCGITIFESKDLWHIFVSILCLST
AWLPWLRKKIVSVVQIESKEKYTHKLMIISSVTKTVSTFLFAFLIQSVFDGWSVKEWSEG
WDLFGTNGRQTYFFMINIITSILGYAVGLYVLRTQMGKGGFAVPLLLSTPVTFGMLYILC
SGLYNNICHTENLEFLLPALFLVCIGQCLSTGYYVYKSSTIVLQKEVKLFWMPMYNSILP
DQWMLLDRRTQLMDDTQEQQEEQIKKTKVYICTTMYRETRDEMKQLLESISLINAAKQFG
TRHFESHIIFDGGIKGNVIGDKALQLLSLVPEVLKTDVDTCTKADFPYGLRLSWRLPDPM
TFVIHLKDNRKVKNKKRWSQIMYMSYILDFLVKEAKVDDETAFILTTDADVKFTPDSVEA
LLDLMTRDTSVGAVCARTHPLGEGPLYWYQQFEYAIGHWFQKAAEHVLGSVLCAPGCFSV
YRVRALRDIIPTYASNVEKGLEFLTKDMGEDRWLCTLMVQSGWRIDYCAASCNYTNCPTE
FDEFYTQRRRWIGSTIANLYLLLKEAKIVRKLNQGISIWFLVYQAALLVSTVLGPSTVML
IISGGLAYAWGLEVITTVIIQFILIVLYGIICIKTSQKTQLLTAKILTFAYALVMMAVVV
GTAEQIVENLANINNKPYISKDFPISITTVYFGCLVGLFLVTGICHLDEFTCLFQGIWFL
LCLPSGYIMLIIYSVVNITDRSWGTREEKQENTKTSTWYEYIGAILRQIFFCCDKRHDKP
PTSIETSDIPESREDLLNQDY-TYGDEDEIIKVDDWFQPGLIEYAALFKKHGYDDTSFIA
SMTETDLKRIGIKKKTQRTMLENRIKDLPDFLIEAAVPDNVDTWLKDIGLHQYKSAFTKC
HIKKTKDLEQLKTFEKKDIENELGITKAAHVRRLQEAIKYLRTPTKEELLHAEIKQRLDN
AIKHDIQKINATEYEFWKLLTETHLKPTSEAFSLLGQLKIKLEELRNTWLMILLAVNSLW
LVLISTLASKINLLVLGSNPVGLVFLLIFGVLLLVQFFCMLFHRLSTLAHFLARAPYRFG
HAY
>KAK0063682.1_CHS1 1203 bp
MVDNQERLQSGPSKLVPIAKWTLTILLGSFITCIFVATKLSFISLARFVFYTGHYLLIYL
TIAVPYFLLFLRSAWTCRRTVVWPTKRAMILCVLVGILEPFGLVILALKVLPNMSPTLGA
FTMSSFIAFSVVGTTIESFKRVWKACNIVSLILLFGGIGLVIYISKDIWHLPVCIAVLNV
AWLPWLLKRMTEQAEGSESTSTTWKSSFISYGVKNLATFFFCFVFYYLFTQEMLSVFLSA
WDFHTRDAHVWANFGVNLIGGLVGYILVAVACHTNMQRGCLALPLVLSLPVSVIVIKVFC
NDFMDVFCQDGKLALVVMVAVAFTLGHMLSIGRHSFEKELVYLQKERELFWVPGYNGAVL
DFFLLLNRKQTITIRSRRRQKLGCMKTKVYICTTMYREDEGEMKQLLESLGRVNLAQQEG
ETYFESHIFFDAGVRNNKISEFPLILVSLLEETLGVKPEHCTKVLTPYGLKLSWGLPDLM
IFSIHLKDNTLVKNKKRWSQVMYMSYVLDFLKD-STTNGGESYILTTDADVMFTPDSVEA
LLDLMTRDTSIGAVCARTHPMGYGPLVWYQVFEYAVGHWFQKASEHVLGSVLCAPGCFSV
YRCRALSDVLPKYCKKVESAFDFLTKDMGEDRWMCTLMVQSGWRIEYCAASENSTNCPAE
FEEFYKQRRRWIASTLANLMLVIREWRYISLFNHRLGVVFLCYQALLLFSTLIAPSMVIL
VVAGGLQYAWDVDVISMILLQVFACIIYTFICIYTSQNTQMLVSKLYTFLYAVAMCAAVV
GTAEQVVVDISEESGSSNISIYLPVSVTTIYLAFLIGVFLLGGVLHPREFNCLFHGIWYL
LCLPSAYLVLILYSICNLTDSSWGTREETKVTVKSNWWSSFFMKWFKKIFF-CFDKEKTV
SVGVQTQVTSASNTDYVDYEASDLKDENKPLDVDQWLPQELTIYSGVFKKHGYENTLLIK
GLTEADLIQMGVKRKGHVQYLLGLISNLPAFEIEYKVPNNVDDWLEEIGLSMYRDKFYKN
KIKTLKEMEILKSFNTKMINDQLEIKKQGHIKRLLYAIRMLKDPLEAQKKVIRMRQLLDG
VHLKELMICNVGEFDFWTSLRSKCLEPDLKAFGMEAEIKEKLVGLRNNWIMTIAVANTLW
LILLATIASKGNLTVIGANPIGLVFLIIFGLLFLVQFLAMIVHRVSTLCHYVARAPYTFG
NPL
>XP_031575133.1_uncharacterized_protein_LOC116308782_isoform_X1_Actinia_tenebrosa 1203 bp
MVENREEDEFCTNVYVITTKYIAVILTALLVLFCVTANKICLLVIGNESSKESIVIMLVI
ILMIPQAISLFYGIWGEKKSQKWPRKSAILWIIFGGIIEASCLSFLCIYVLTVIEPSLFL
LFISGLFVIPTIIQISLYAKRMRIVTFTIAAGMQITGLILLVYETTAKFAIPITIALLSI
AWSPKIRRLQTKPVTPPRKQAAREKAAIVMALVQLITTPLASVIFCKGLGIVDLDKLGKG
FDLISSDHPAFYFFLTQILVTFIGYHMAWLACSMYAQRPAFALPLTLATPLALILIEVSC
ENHSPLRCGGEELYYMIAVAVLMLTGQFLSTGYYVWANMGYIMGKASHLFWLPSYTGILL
EPFLLLNRRNKVTDDKHVASKRLARDSYVFICTTMYHEVQQEMEQLLSSIHDIDVHFKDA
GRHVESHIFFDGCIKAEVMNSYILQLASVVEYTLKVKLADVTKVLTPYGMQLRWTLPGGL
PVTIHLKDNTKVKNKKRWSQVMYMSYILDYKQRIYNVPDDQTYILTTDADVKFTHESMEA
LLDYMVQDEGIGAVCGRTHPLGNGPMVWYQIFDYAIGHWFMKVANHVFGSVLCCPGCFSL
YRCQAVRDILPTYSTTVSEAFEFLTKDMGEDRWMCTLMVQAGWRLAYCAAAEDQTYCPME
FEEFYKQRRRWMPSTLANLGLLVSEWRTVLKNNENISFPFIIYQVVLLCATLIGPSIVIL
FIVGGLVNM-GMDEITAAVLMSVTTIGYGLICLFFPQSTQITVAKFLTFIFAVIMIVVTI
GLAVQINKEIKDREELRELHKQLPAGISTLYLGGLVAIFLIAAMLHPKEALCLLNGIWYL
LCLPSGYLLLTVYSVVNMTDRSWGTREGKTKGGKEVSPLDVLWEQFKVKCACCLPKENKR
VLSRKSRKSTSSSQQYRPRRFALLTSDDIHLPVEEWLKGDLKEYTGNFRKHGYDSIAFIC
SMKEKDLEYIGIKKRGHRQKIAREITKLPKHEIEEDIPIDVGEWLEDLGLEEYIDAFDEN
GYNEPTDLEDLKNMDKDTVKETFNITKVAHLNMLCQAINKLQYANQGQKVIRKARRELLR
VPTHLLEYYNGDEYEFWENLRQSRLIPEMAGFDGNTELKEKLQDLRNSAVMIFLVANTLW
MIVIMVLVRQSSLKTLGVDLIGLSFLLVYGTIIILQFLAMIGHRLTTLLHVLARASWTCC
QRK
>XP_055863770.1_uncharacterized_protein_LOC106072126_isoform_X1_Biomphalaria_glabrata 1203 bp
MVDNQERLQSGPSKLVPIAKWTLTILLGSFITCIFVATKLSFISLARFVFYTGHYLLIYL
TIAVPYFLLFLRSAWTCRRTVVWPTKRAMILCVLVGILEPFGLVILALKVLPNMTPTLGA
FTMSSFIAFSVVGTTIESFKRVWKACNIVSLILLFGGIGLVIYISKDIWHLPVCIAVLNV
AWLPWLLKRMTEQAEGSESTSTTWKSSFITYGVKNLATFFFCFVFYYLFTQEMLSVFLSA
WDFHTRDAHVWANFGVNLIGGLVGYILVAVTCHTNMQRGCLALPLVLSLPVSVIVIKVFC
NDFMDVFCQDGKLVLVVMVAVAFTLGHMLSIGRHSFEKELVYLQKERELFWVPGYNGAVL
DFFLLLNRKQTITIRSRRRQKLGCMKTKVYICTTMYREDEGEMKQLLESLGRVNLAQQEG
ETYFESHIFFDAGVRNNKISEFPLILVSLLEETLGVKPEHCTKVVTPYGLKLSWGLPDLM
IFSIHLKDNTLVKNKKRWSQVMYMSYVLDFLKD-SAANGGESYILTTDADVMFTPDSVEA
LLDLMTRDTSIGAVCARTHPMGYGPLVWYQVFEYAVGHWFQKASEHVLGSVLCAPGCFSV
YRCRALSDVLPKYCKKVESAFDFLTKDMGEDRWMCTLMVQSGWRIEYCAASENSTNCPAE
FEEFYKQRRRWIASTLANLMLVIREWRYISLFNHRLGVVFLCYQALLLFSTLIAPSMVIL
VVAGGLQYAWDVDVISMILLQVFACIIYTFICIYTSQDTQMLVSKLYTFLYAVAMCAAVV
GTAEQVVVDISEESGSSNISIYLPVSVTTIYLAFLIGVFLLGGVLHPREFTCLFHGIWYL
LCLPSAYLVLILYSICNLTDSSWGTREETKVTVTSHWWSSFFRKWFKKIFFCCFDKEKTV
SVGVQTPVTSASNTDYVDYEASDLKDENKPMDVDQWLPQELSIYSDVFKKHGYENTLLIK
GLTEADLIQMGVKRKGHVQYILGLISNLPAFEIEYKVPNNVDDWLEEIGLSMYRDKFYKN
KIKTLKEMEILKSFNTKMIYDQLEIKKQGHIKRLLYAIRMLKDPLEAQKKVIRMRQLLDG
VDLKELMICNVGEFDFWTSLRSKCLEPDLKAFGMEAEIKEKLVGLRNNWIMTIAVANTLW
LILLATIASKGNLTVIGANPIGLVFLIIFGLLFLVQFLAMIVHRVSTLCHYVARAPYTFG
NPL
>XP_031575148.1_uncharacterized_protein_LOC116308782_isoform_X2_Actinia_tenebrosa 1203 bp
MVENREEDEFCTNVYVITTKYIAVILTALLVLFCVTANKICLLVIGNESSKESIVIMLVI
ILMIPQAISLFYGIWGEKKSQKWPRKSAILWIIFGGIIEASCLSFLCIYVLTVIEPSLFL
LFISGLFVIPTIIQISLYAKRMRIVTFTIAAGMQITGLILLVYETTAKFAIPITIALLSI
AWSPKIRRLQTKPVTPPRKQAAREKAAIVMALVQLITTPLASVIFCKGLGIVDLDKLGKG
FDLISSDHPAFYFFLTQILVTFIGYHMAWLACSMYAQRPAFALPLTLATPLALILIEVSC
ENHSPLRCGGEELYYMIAVAVLMLTGQFLSTGYYVWANMGYIMGKASHLFWLPSYTGILL
EPFLLLNRRNKVTDDKHVASKRLARDSYVFICTTMYHEVQQEMEQLLSSIHDIDVHFKDA
GRHVESHIFFDGCIKAEVMNSYILQLASVVEYTLKVKLADVTKVLTPYGMQLRWTLPGGL
PVTIHLKDNTKVKNKKRWSQVMYMSYILDYKQRIYNVPDDQTYILTTDADVKFTHESMEA
LLDYMVQDEGIGAVCGRTHPLGNGPMVWYQIFDYAIGHWFMKVANHVFGSVLCCPGCFSL
YRCQAVRDILPTYSTTVSEAFEFLTKDMGEDRWMCTLMVQAGWRLAYCAAAEDQTYCPME
FEEFYKQRRRWMPSTLANLGLLVSEWRTVLKNNENISFPFIIYQVVLLCATLIGPSIVIL
FIVGGLVNM-GMDEITAAVLMSVTTIGYGLICLFFPQSTQITVAKFLTFIFAVIMIVVTI
GLAVQINKEIKDREELRELHKQLPAGISTLYLGGLVAIFLIAAMLHPKEALCLLNGIWYL
LCLPSGYLLLTVYSVVNMTDRSWGTREGKTKGGKEVSPLDVLWEQFKVKCACCLPKENKR
VLSRKSRKSTSSSQQYRPRRFALLTSDDIHLPVEEWLKGDLKEYTGNFRKHGYDSIAFIC
SMKEKDLEYIGIKKRGHRQKIAREITKLPKHEIEEDIPIDVGEWLEDLGLEEYIDAFDEN
GYNEPTDLEDLKNMDKDTVKETFNITKVAHLNMLCQAINKLQYANQGQKVIRKARRELLR
VPTHLLEYYNGDEYEFWENLRQSRLIPEMAGFDGNTELKEKLQDLRNSAVMIFLVANTLW
MIVIMVLVRQSSLKTLGVDLIGLSFLLVYGTIIILQFLAMIGHRLTTLLHVLARASWTCC
QRK
>XP_055863773.1_uncharacterized_protein_LOC106072126_isoform_X3_Biomphalaria_glabrata 1203 bp
MVDNQERLQSGPSKLVPIAKWTLTILLGSFITCIFVATKLSFISLARFVFYTGHYLLIYL
TIAVPYFLLFLRSAWTCRRTVVWPTKRAMILCVLVGILEPFGLVILALKVLPNMTPTLGA
FTMSSFIAFSVVGTTIESFKRVWKACNIVSLILLFGGIGLVIYISKDIWHLPVCIAVLNV
AWLPWLLKRMTEQAEGSESTSTTWKSSFITYGVKNLATFFFCFVFYYLFTQEMLSVFLSA
WDFHTRDAHVWANFGVNLIGGLVGYILVAVTCHTNMQRGCLALPLVLSLPVSVIVIKVFC
NDFMDVFCQDGKLVLVVMVAVAFTLGHMLSIGRHSFEKELVYLQKERELFWVPGYNGAVL
DFFLLLNRKQTITIRSRRRQKLGCMKTKVYICTTMYREDEGEMKQLLESLGRVNLAQQEG
ETYFESHIFFDAGVRNNKISEFPLILVSLLEETLGVKPEHCTKVVTPYGLKLSWGLPDLM
IFSIHLKDNTLVKNKKRWSQVMYMSYVLDFLKD-SAANGGESYILTTDADVMFTPDSVEA
LLDLMTRDTSIGAVCARTHPMGYGPLVWYQVFEYAVGHWFQKASEHVLGSVLCAPGCFSV
YRCRALSDVLPKYCKKVESAFDFLTKDMGEDRWMCTLMVQSGWRIEYCAASENSTNCPAE
FEEFYKQRRRWIASTLANLMLVIREWRYISLFNHRLGVVFLCYQALLLFSTLIAPSMVIL
VVAGGLQYAWDVDVISMILLQVFACIIYTFICIYTSQDTQMLVSKLYTFLYAVAMCAAVV
GTAEQVVVDISEESGSSNISIYLPVSVTTIYLAFLIGVFLLGGVLHPREFTCLFHGIWYL
LCLPSAYLVLILYSICNLTDSSWGTREETKVTVTSHWWSSFFRKWFKKIFF-CFDKEKTV
SVGVQTPVTSASNTDYVDYEASDLKDENKPMDVDQWLPQELSIYSDVFKKHGYENTLLIK
GLTEADLIQMGVKRKGHVQYILGLISNLPAFEIEYKVPNNVDDWLEEIGLSMYRDKFYKN
KIKTLKEMEILKSFNTKMIYDQLEIKKQGHIKRLLYAIRMLKDPLEAQKKVIRMRQLLDG
VDLKELMICNVGEFDFWTSLRSKCLEPDLKAFGMEAEIKEKLVGLRNNWIMTIAVANTLW
LILLATIASKGNLTVIGANPIGLVFLIIFGLLFLVQFLAMIVHRVSTLCHYVARAPYTFG
NPL
>CAH3103623.1_unnamed_protein_product_Pocillopora_meandrina 1203 bp
MVQRKAKLGQFFNGFICILKWISAVLIFLAVLFCIVTSKLCLLVLGHQANKQALVMMLVL
ALVIPQAASLLYAIWTRRKSRPWPTKQGFIIILVSGALEAISLNYIVVVMVTVVNPDVIV
LLMCSLSVAPAIWQAFKSRSQLDVIKFSAAAISAITGIVMLSIDLSGQIGIPVSFFLLSI
AWSPKLRKLQIRSKQPVKIKTARGKAAIVSSFWKLFLTPLIAMTFAKIYDIVELDNIHDT
FKAMTTMNPSTTYFMFHIFASFFGYHFGWLSCSLCMQRIGYALPLTLATPITLLVMQVIC
EISTSLPCASTDLGYILGAGFLLWFSQSIATTYYTWKSQGQIMAKASDLLWIPSYNGVCL
EQYLLLNRRNQSCDEEHNKHNELSNNIHVFICTTMYHEADYEMEQLLRSIHDVDINRTKS
GRHFESHVFFDGCIRANVFNSYVLQLVSLVEKTLVVSLTDCVKMKTPYGMQLRWKLPGGM
DFTIHLKDNAKVKNKKRWSQVMYMSYVLDFRQELLRVEDDQCFILTTDADVKFTHWSVEA
LIDQITEDPKTGAVCARTHPLGDGPVVWYQIFDYAIGHWFQKVANHMLGSVLCSPGCFSL
YRCQAVRDVLPTYSTGVDHAFEFLTKDMGEDRWMCTLMIQRGWRLTYCAAAEDSTYCPES
FDEFYKQRRRWTPSTLANIVLLVSEWKRTLKNNEHISFLFILYQTFLVCSTVIGPSTVIL
VIVGGMVFSGAINEITTVALLSLLVLAYILVCLFTSQNVQLKAAKILTFVFAVIMCIVII
GVAVQISNELKERRAEPTLEHYLPAGVSTLYLAGLSSIFLASALLHPKEFTCLLHGIWYI
LCLPSGYLLLTIYSLCNLTDRSWGTREGKSTSSDGDDWYRPFWNCFKRVCKCCQ-QEESV
ELSNSSSKVLVDSSEYQLEILEKVSHSDPNSPVEDWIPNDLKDYAPNFRKNGYEKAKFIA
GMTDQDLERIGIQNIGHRQKLMRDIKNIPRIDIEENIPENVEVWLQEHGLEEYWPLFRSN
GYAEPSDLVDLKKMSKEKLKETLLIRKPGHLNRLKSLINKLQYPNRGQMKIRRTRNELDR
LPLNFLDVDNGDEYNFWNGLRQECLIPEMSAFDQTSELKGKLVELRNTTLLVFGVSNALW
VIIILALVRHKDLKILGVDIIGLGFLTIYGGIFAIQFLALLCHRFKTLIHILARAPWKMN
STK
>XP_058957569.1_chitin_synthase_chs-2-like_Pocillopora_verrucosa 1203 bp
MANKRKKSDSKYGVFRCAIKWLVAFMLYLSVLTCLVTSKICWLVLGKQINKQALFFMLVL
ALMIPEAACFIHASLTGKKHQPWPTKRASMLILVGGFFEAFSLCHITVVMVTTVSPDFLV
VLMCNIAGLPLTLQKAYRKLQWDTMRSLVSTLFFLAGNIMLSLDLQGIILAQLSLFLLSI
VWSPTFREFQIQNTPPKLTRTAQAKTAVISSLCKLFFIPLTAVAFSTVYDIVKL-NTFEG
FKAITTSNPSFLYFILHILTSFFCFHFGWIACSLRMQRIGLALPLTLATPITVIITQFFC
ETETPLPCASGDIHYVLGAGLLLWLAQCLGTTHYLWESPGKILGKVCDSFWIPYYNGVCL
EQNLLTNKRNLSFDEECSASNQKDSGLHVFICTTMYHEKREEMEQLLESVYDV-LKNNKS
GHHFEAHVFFDGCLRTEELNSYVLQLASLVKNTLKVKLSDCIKVETHFGMQLKWKLE-ET
SFTIHLKDNAKVKNKKRWSQVMYMSYVLDFKIITKKLEDDQCFILATDGDVKFTHESVEA
LIDQICEYPGTGAVCARTYPLGKGPVYWYQVFDYAIGHWFQKVTNHMLGSVLCCPGCFSL
YRCRAVRDVLPNYATCADTAFQCLTKDMGEDRWMCTLMIQNGWRLTYCAAAENSTYCPGS
FDEFYKQRKRWAPSTLANLVLLITEWKQTLNNNEHISLLFIVYQAFLVFSTVIGGSTVIL
VIVGGMVLAGPVNHITTSVLLSLVVAVYVLICLYTPPKWQLKVSKILTFFFSVIMCTVAV
GLAVQISNDLKERKVEPTLEHHLPAGVSSLYLGGLIAIFVVSALLHPREVTCLFHGIWYF
LCLPSGYLLLTVYAICNLTDSSWGTREETSGNKQNSLW---------EYYLCCH-TRSD-
----------ELDVTH-STASKSNDEHIPSEQLGDFLGIKLEKYYQRFFDNGYEFIDDLV
GIKEEDLEQIGINEED-RSKLMEYIKRIPQDDSKQEIPENIKGWLIKHHLEDYHSKFGE-
KFKHLWQLQKLKNEPKKDARKNFGIEKPGHFKRLVKAVCSLQVKGHVQMTILSTEHTLNS
VLPVKRDSKPEDEITFWKELEEGFLSPHNTALAFTSSPEENLRKLRTTALWVFSVSNMFW
MVLILTLVEKRDLKILGLDVIALSFLITYGGIIFAQFLALLCHRVKTIMHILARTPWILP
IKN
>XP_032242861.1_uncharacterized_protein_LOC5517022_Nematostella_vectensis 1203 bp
MVEQADQVDICRNIYSCSAKWLVSIILALLLLFCVTANKICLLIIGHEHKKEAIFLILVL
IMMIPQGYSLLYGIWDRRRSNPWPRPSAIRWILAGGLVETSCLCFLTICAPTVVPPDLLV
LLLSTLFFAPTVWQVHKMRKRIQTLIFGVSAALQLVGLIVL--RIEAKIAVPISLVLLSV
AWSPKIRKLQTKPRLKIRKKSARAKAALIMSVVKVAITPLISILFCSVFKVADITQLGAG
LTAIS-GTSSYMYFLVQIFSTFAGYHLAWLACAMCVQKIGFALPLTLATPFAFVIVQVIC
GTSVPVPCGTDNMKYVVAVGLFIWVGQFISTGYYVWKSNGYIMGKANHLFWLPSYNGPLL
EPNLLLNRRNQVTDDDHVSQARLSRDTYVFICTTMYHEEDYEMEQLLNSLHDVDSASKQA
GRHIESHVFFDGCIKAEKMNSYILQLVSLVETSLKVQMKACVKVKTPYGMQLRWKLPGGM
PFTVHLKDNTKVKNKKRWSQVMYMSYVLDHKQKILGVRDDQTFILTTDADVNFKHDSMEA
LIDYMLQDETIGAVCGRTHPMGKGPLVWYQIFDYAIGHWFMKVANHMFGSVLCCPGCFSL
YRCQAVRDILPTYSTTVNEAFEFLTKDMGEDRWMCTLMVQAGWRLMYCAAAEDVTYCPMN
FDEFYKQRRRWMPSTLANLALLISEWRVTLGNNEHISVPFIIFQLFLLVSTIIGPSTVIL
VIVGGMVYGVGANENTSVILLSLITLTYGLICLFMSQDFQLKTAKFLTFVFAVIMILVTI
GVAAQIANELEVRRIVKQVELMLPAGISTLYLGGLAGIFMVAALMHPTEAYCLINGLWYL
LCLPSGYLLLTIYSVVNMTDRSWGTREGKAAVAQKPTAFHELWFILKERFSCCCPRRSTE
NIDEKEKKRKQSASQESAYVVDELRTYDLDMIVEEWLKGNMKVYIPLFKEHGYDNLKFIS
TMTEKDLETIGITTRGHRQKLSRHLKKIPKLEIDEGVPDNVQQWLEDLSLGQYWPHFVDN
SYTEPSDLEDVKSMGRDLVQETFRVHKMAHINILWQAIRKLQYPNTGQVKIRHARRQLDR
CRTIDLEVDNGAEYDFWDGLREACLKPELAGFDGNTELKDKLEDLRNTTLMVFLISNVLW
MIVIMVLVKHSNLKLLGVDFVGLMFLSVYGTIILFQFIAMLAHRLTTLIHLLARAPYICG
VQE
>XP_027053604.1_uncharacterized_protein_LOC113680763_Pocillopora_damicornis 1203 bp
MAKKRKKSESKYGVFRCAIKWLVAVIVFSAVLACLVTSKICLLVLGQHINKQALFLMLVL
TLMIPEAACLIHASWTGKKHRPWPSKKASMLTLVGGFFEASSLCYITVVMVTTVSPDFLV
VLMCSIAGLPLMLQKVYRKKQWDIMISLVSTLFFFAGNIMLSLDLKGIILAELSLFLLSI
VWSPTFRKLQIQNEHPWLTRTAQAKTAVISSLCKLFFIPVMAVAFSSVYGIVKF-NTFDG
FKAITMSNPSCLYFIFHILASFFGYHFGWIACSLRMQKVGLALPLTLATPIAVIITQFFC
ETETPPPCASGDIHYVLGAGLLLWLAQCLGTTYNLFKSPGKILGKVYDSFWIPCYNGVCL
EQYLLTNKRNLSFDEECPASNQKDNGLHVFICTTMYHEKREEMEQLLESVYDV-LKNNKS
GHHFEAHVFFDGCLRTEELNSYVLQLASLVKNTLKVKLSDCIKVETHFGMQLKWKLE-ET
SFTIHLKDNAKVKNKKRWSQVMYMSYVLDFKIVTEELEDDQCFILATDGDVKFTHESVEA
LIDQMCEDSRTGAVCARTYPLGEGLVYWYQVFDYAIGHWFQKVTNHMLGSVLCCPGCFSL
YRCRAVRDVLPNYATCADTAFQCITKDMGEDRWMCTLMIQNGWRLTYCAAAENSTYCPGS
FDEFYKQRKRWAPSTLANLVLLITEWKQTLNNNEHISLLFIVYQAFLVFSTVIGGSTVIL
VIVGGMVLAGPVNHITTSVLLSLVVAVYVLICLYTPPKWQLKVSKILTFFFSVIMCTVAV
GLAVQISNDLKERKVEPTLEHHLPAGVSSLYLGGLITIFVVSALLHPREVTCLFHGIWYF
LCLPSGYLLLTVYAICNLTDSSWGTREETSGKKQNSLW---------EYYLCCH-TRSD-
----------ELDVTH-STASKSNDEHIPSEQLGDFLGIKLEKYYQRFFDNGYEFIDDLV
GIKEEDLEQIGINEED-HSRLMEYIKRIPQDDSKQEIPENIKGWLIKHHLEDYHSKFGE-
KFKHLWQLQKLKNEPKKDARKNFGIEKPGHFKRLVKAVCSLQVKGHVQMTILSTEHTLNS
VLPVKRDSKPEDEITFWKELEEGFLSPHNTALAFTSSPEENLRKLRTTALWVFSVSNMFW
MVLILTLVEKRDLKILGLDVIALSFLITYGGIIFAQFLALLCHRVKTIMHILARTPWILP
IKN
>XP_052083988.1_uncharacterized_protein_LOC127721292_isoform_X3_Mytilus_californianus 1203 bp
------------------------------------------------------------
------------------------------MCICLSLIESFGLCLFALKVLKIKKSATVV
LLMDGVYIGHSVVTFVN-RSRFQSIKFAVSTIMVVAGCGITIFESKDLWHIFVSILCLSI
AWLPWLRKKIVSVDQIESKEKYTHKLMIISSGTKTVSMFLFAFLIQSVFDGWSVKEWSEG
WDLLGTNGRQTYFFMINIITSILGYAVGLYVLRTQMGKGGFAVPLLLSTPITFGMLYILC
SGLYNNICHTENLEFLLPALLLVCIGQCLSTGYYVYKSSTIVLQKEVKLFWMPMYNSILP
DQWMLLDRRTQLMDDTQEQQEEQIKKTKVYICTTMYRETRDEMKQLLESISLINAAKQFG
TRHFESHIIFDGGIKGNVIGDKALQLLSLVPEVLKTDVDTCTKADFPYGLRLSWRLPGPM
TFVIHLKDNRKVKNKKRWSQIMYMSYILDFLVKEANVDDETAFILTTDADVKFTPDSVEA
LLDLMTRDTSVGAVCARTHPLGEGPLYWYQQFEYAIGHWFQKAAEHVLGSVLCAPGCFSV
YRVRALRDIIPTYASNVEKGLEFLTKDMGEDRWLCTLMVQSGWRIDYCAASCNYTNCPTE
FDEFYTQRRRWIGSTIANLYLLLKEAKIVRKLNQGISIWFLVYQAALLVSTVLGPSTVML
IISGGLAYAWGLEVITTVIIQFILIVLYGIICIKTSQKTQLLTAKILTFAYALVMMAVVV
GTAEQIVENLANINNKAYISKDFPISITTVYFGCLVGLFLVTGICHLDEFTCLFQGIWFL
LCLPSGYIMLIIYSVVNITDRSWGTREEKQENTKTSTWYEYIGAILRQIFFCCDKRHDQP
PTSIETSDIPESREDLLNQDY-TYGDEDEIIKVDDWFQPGLTEYVALFKKHGYDDTSFIA
SMTETDLKRIGIKKKTQRTMLENRIKDLPDFLIEAAVPDNVDTWLKDIGLHQYKSAFTKC
HIKKTKDLEQLKTFEKKDIENELGITKAAHVRRLQEAIKYLRTPTKEELLHAEIKQRLDN
AIKHDIQKINSTEYEFWKLLTETHLKPTSEAFSLLGQLKIKLEELRNTWLMILLAVNSLW
LVLISTLASKINLLVLGSNPVGLVFLLIFGVLLLVQFFCMLFHRLSTLAHFLARAPYRFG
HAY
>CAH3014069.1_unnamed_protein_product_Porites_evermanni 1203 bp
MIDKSNKARHCYSFLPWIVKWFVAVFLSLLVLFCVVASRICLLVLGKNAGKQALFLMLVL
ALMIPEAVSLIYASWTRRKSHPWPSQKGFITIFIGGFLETVSLSYITIVMLKVLNSDVMI
LLPCSLPLGFTLWHFIKSRSQLEAIRFGISAVFGAAGVSLLCLSL--FFQIPIALVVLSI
VWSPKLRKLQIETSNNAAKITARGKAAIVISLWKLFLTPFVALVFAKICNIVELGGMSEG
FRAFSSSNSSFVYFMLHIFSSFFAYHLGWLACSLRMQQTGYALPLTLATPIAIFITNVFC
DTNMPLSCRSDNQLYTLAGGLPLWLAQFMVTTYYLWKSRGFIMASAHDLFWIPSYNGVYL
EQYLLMNRRSRASDEEDVIQRNLSRNVTVFICTTMYHEADYEMKQLLESIHEMDKNKTKA
KRHYESHVFFDGGVRGDVLTDYALQLASLVEETLKVQLRSCYKVMTPYGIQLKWNLPGGM
EFTIHLKDNTKVKNKKRWSQVMYMSYVLDYQQNRLNARDDQCYILTTDADVKFTHDSVEA
LIDQIIEDPGVGAVCARTHPLGSGPIVWYQIFDYAIGHWFQKVANHMFGSVLCSPGCFSL
YRCQAVRDVLPTYATKVDHAFDFLTKDMGEDRWMCTLMLQKGWRLTYCAAAVDSTYCPES
FDEFYKQRRRWAPSSLANLVLLVSEWKLTLKTNEHISFLFIVYQTFLVCSTVIGPSTVLL
VIVGGMVYAGGLSEITVIILLCLVVLAYTLVCLFATQSFQLKVSKLLTFVFSVIMCIVSV
GVAVQISKELSEREIEPTLEHHLPAGISTLYLAGLSGIFFAAALLHPKEFMCLLHGVWYL
LCLPSGYLLLTIFSLCNLTDRSWGTREGKTASEGGGDWLTPIGETLKEIVVCCRPAQLEM
HVSASRVEVERRRGRPDIYLKTDMSYSNLKTPVEEWLALDINDYAHMFRDEGYDTMGDLF
GLSDQDLESIGIKTRGHRRRLLREIKKIPRVDVEEGIPDDVEEWLEDLGLQQYWPRFESN
GYKEPCDLEDLKGLDKKSLKETFHISKRGHLNKLVVGIKKLQYPHEVQKKVRQTRREIDR
LPLKFLDVDNGREYDFWEGLRRRCLAPELSAFDDTSKLKDRLVELRNKTLMLFGVANVLW
MIIILTLVRHKDLAVLGVDIIGLSFLTVYGLVIVLQFLALLGHRFKTVIHLLARVPWKLS
QVK
>XP_052242758.1_chitin_synthase_chs-2-like_isoform_X3_Dreissena_polymorpha 1203 bp
------------------------------------------------------------
------------------------------------------------------------
------------------------------------------------------------
---------------NRKLAPSTWKLTIVMSAVKAVCIFGFSILFYEVLPNASADDWVKG
WGQMSLTKTDWVMFVGNIGGTFFGYFTAYIACTTRMQRFGFSVPLTLSMPLSYVTFYAMC
PRGVEANCTMYGDAFSVSALVLLVVAQTLSNGYLLFGSQFLAMLKEDQLFWTPMYTSGLL
EQWLMLSKKTEYHDEQHEDPVLKASRTKVIICTTMYREADYEMRQLLQSINGIHRAQTDG
VRKFESHIFFDGAVKDVNPTDFVLQLISLAEEELGVKAQFCTRTRTPYGLSISWNLNNDM
FFKIHLKDNIKVKNKKRWSQVMYMSYVLDFILKQEKCSEEECFILITDADVRFNVNSVEA
LLDLMTRDPSVGAVCARTHPLGSGPLGWYQVFEYAIGHWFQKAAEHVIGSVLCSPGCFSV
YRCSAIRDILPEYATNVEHAFDFLTKDMGEDRWFCTLMVQSGWRIEYCAAAENSTHCPED
FDEFFKQRRRWVASTLANLMLLVKEWSTISRLNARVSVVFLLYQAALLFATLIGPSSIIL
VVTGGLTYAWNVNPTSTVILQLIVTVLYAVMCLTTSSKTQLNTAKLLTFVYAIIMAAVMV
GTAVQVAKDISKASDAALIHPSFPISTTTLYLAILVGIFLLTGMMHPSEFYCLLHGFWFF
LCIPAGYLILMIYSICNITDQSWGTREVKEHSVAHRNWQDRLTAMFKEVFFCCFTRRETR
SVESQTEAGVDARESFSDTEDDDKINNEEGVKVEEWLTSDFDSVVQKFKENGFENTIFIS
KMTDEELKDMGIKRSGQKRYLMEKIKKLPDYEIVADVPKDVKSWLTKIGLIMYKTNFKQE
HIKSSKDMEILKSFSRKDIETELKITKIGHIKRLMQAIAKLRNPTSVERKILEVGQRLKK
SVLHKMREHQPEEEEFWQTLQNLCLLPQSTAYGLEEDLKRDLGELRNKWIVILAVFNTLW
MVLIYTLADQGKLSVASSNPVGLVVLVVFSFVLFIQFIAMIIHRITTATHFLARAPYRFG
AKY
>CAH3142144.1_unnamed_protein_product_Porites_lobata 1203 bp
MIDKSNKARHCYSFLPWILKWFVAVFLSLLVLCCVVASRICLLVLGKNAGKQALFLMLIL
ALMIPEAVSLIYASWTRRKSHPWPSQKGFITIFIGGFLETVSLSYITIVMLKVLNSDVMI
LLPCSLPLGFTLWHFIKSRSQLEVIRFGISAVFGAAGVSFLCLSL--FFQIPIALLVLSI
VWSPKLRKLQIETNNNAAKITARGKAAIVISLWKLFLTPFVALVFAKICNIVELGGMSEG
FRAFSSSNSSFVYFMLHIFSSFFAYHLGWLACSLRMQQTGYALPLTLATPIAIFITNVFC
DTNMPLSCRSDNQLYTLAGGLPLWLAQFMVTTYYLWKSRGFIMASAHDLFWIPSYNGVYL
EQYLLMNRRSRASDEEDVIQRNLSRNVTVFICTTMYHEADYEMKQLLESIHEMDKNKTKA
KRHYESHVFFDGGVRGDVLTDYALQLASLVEETLKVQLRSCYKVMTPYGIQLKWKLPGGM
EFTIHLKDNTKVKNKKRWSQVMYMSYVLDYQQNRLKVRDDQCYILTTDADVKFTHDSVEA
LIDQIIEDPGVGAVCARTHPLGSGPIVWYQIFDYAIGHWFQKVANHMFGSVLCSPGCFSL
YRCQAVRDVLPTYATKVDHAFDFLTKDMGEDRWMCTLMLQKGWRLTYCAAAVDSTYCPES
FEEFYKQRRRWAPSSLANLVLLVREWKLTLKTNEHISFLFIVYQTFLVCSTVIGPSTVLL
VIVGGMVYAGGLSEITVIILLCLVVLAYTIVCLFATQSFQLKVSKLLTFVFSVIMCIVSV
GVAVQISRELSERDIEPTLEHHLPAGISTLYLAGLSGIFFAAALLHPKEFMCLLHGVWYL
LCLPSGYLLLTIFSLCNLTDRSWGTREGKTASEGGGDWLTPIGETLKEIVVCCRPAQLQM
HVSATRVEVE------DLNRKTDMSYSNLKTPVEEWLALDINNYAVMFRDEGYDTMGDLF
GLSDQDLESIGIKTRGHRIRLLREIKKIPRVDVEEGIPDDVEEWLEDLGLQQYWPRFESN
GYKEPCDLEDLKGLDKKSLKETFHIWKRGHLNKLVVGIKKLQYPHEVQKKVRQTRREIDR
LPLKFLDVDNGREYDFWEGLRRRCLAPELSAFDDTSKLKDRLVELRNKTLMLFGVANVLW
MIIILTLVRHKDLAVLGVDIIGLSFLTVYGLVIALQFLALLGHRFKTVIHLLARVPWKIS
QVK
>XP_052242761.1_chitin_synthase_chs-2-like_isoform_X6_Dreissena_polymorpha 1203 bp
------------------------------------------------------------
------------------------------------------------------------
------------------------------------------------------------
---------------NRKLAPSTWKLTIVMSAVKAVCIFGFSILFYEVLPNASADDWVKG
WGQMSLTKTDWVMFVGNIGGTFFGYFTAYIACTTRMQRFGFSVPLTLSMPLSYVTFYAMC
PRGVEANCTMYGDAFSVSALVLLVVAQTLSNGYLLFGSQFLAMLKEDQLFWTSMYTSGLL
EQWLMLSKKTEYHDEQHEDPVLKASRTKVIICTTMYREADYEMRQLLQSINGIHRAQTDG
VRKFESHIFFDGAVKDVNPTDFVLQLISLAEEELGVKAQFCTRTRTPYGLSISWNLNNDM
FFKIHLKDNIKVKNKKRWSQVMYMSYVLDFILKQEKCSEEECFILITDADVRFNVNSVEA
LLDLMTRDPSVGAVCARTHPLGSGPLGWYQVFEYAIGHWFQKAAEHVIGSVLCSPGCFSV
YRCSAIRDILPEYATNVEHAFDFLTKDMGEDRWFCTLMVQSGWRIEYCAAAENSTHCPED
FDEFFKQRRRWVASTLANLMLLVKEWSTISRLNARVSVVFLLYQAALLFATLIGPSSIIL
VVTGGLTYAWNVNPTSTVILQLIVTVLYAVMCLTTSSKTQLNTAKLLTFVYAIIMAAVMV
GTAVQVAKDISKASDAALIHPSFPISTTTLYLAILVGIFLLTGMMHPSEFYCLLHGFWFF
LCIPAGYLILMIYSICNITDQSWGTREVKEHSVAHRNWQDRLTAMFKEVFFCCFTRRETR
SVESQTEAGVDARESFSDTEDDDKINNEEGVKVEEWLTSDFDSVVQKFKENGFENTIFIS
KMTDEELKDMGIKRSGQKRYLMEKIKKLPDYEIVADVPKDVKSWLTKIGLIMYKTNFKQE
HIKSSKDMEILKSFSRKDIETELKITKIGHIKRLMQAIAKLRNPTSVERKILEVGQRLKK
SVLHKMREHQPEEEEFWQTLQNLCLLPQSTAYGLEEDLKRDLGELRNKWIVILAVFNTLW
MVLIYTLADQGKLSVASSNPVGLVVLVVFSFVLFIQFIAMIIHRITTATHFLARAPYRFG
AKY
>XP_052083987.1_uncharacterized_protein_LOC127721292_isoform_X2_Mytilus_californianus 1203 bp
MASGLQSDLENPSKYVVVTKWLATIVFGVLLLVCLVSSKLSAIGIAAKKNCSTSFILLLL
ILVIPNVLTCLRFTWNYRKDRKWPTKLKIFYCICLSLIESFGLCLFALKVLKIKKSATVV
LLMDGVYIGHSVVTFVN-RSRFQSIKFAVSTIMVVAGCGITIFESKDLWHIFVSILCLSI
AWLPWLRKKIVSVDQIESKEKYTHKLMIISSGTKTVSMFLFAFLIQSVFDGWSVKEWSEG
WDLLGTNGRQTYFFMINIITSILGYAVGLYVLRTQMGKGGFAVPLLLSTPITFGMLYILC
SGLYNNICHTENLEFLLPALLLVCIGQCLSTGYYVYKSSTIVLQKEVKLFWMPMYNSILP
DQWMLLDRRTQLMDDTQEQQEEQIKKTKVYICTTMYRETRDEMKQLLESISLINAAKQFG
TRHFESHIIFDGGIKGNVIGDKALQLLSLVPEVLKTDVDTCTKADFPYGLRLSWRLPGPM
TFVIHLKDNRKVKNKKRWSQIMYMSYILDFLVKEANVDDETAFILTTDADVKFTPDSVEA
LLDLMTRDTSVGAVCARTHPLGEGPLYWYQQFEYAIGHWFQKAAEHVLGSVLCAPGCFSV
YRVRALRDIIPTYASNVEKGLEFLTKDMGEDRWLCTLMVQSGWRIDYCAASCNYTNCPTE
FDEFYTQRRRWIGSTIANLYLLLKEAKIVRKLNQGISIWFLVYQAALLVSTVLGPSTVML
IISGGLAYAWGLEVITTVIIQFILIVLYGIICIKTSQKTQLLTAKILTFAYALVMMAVVV
GTAEQIVENLANINNKAYISKDFPISITTVYFGCLVGLFLVTGICHLDEFTCLFQGIWFL
LCLPSGYIMLIIYSVVNITDRSWGTREEKQENTKTSTWYEYIGAILRQIFFCCDKRHDQP
PTSIETSDIPESREDLLNQDY-TYGDEDEIIKVDDWFQPGLTEYVALFKKHGYDDTSFIA
SMTETDLKRIGIKKKTQRTMLENRIKDLPDFLIEAAVPDNVDTWLKDIGLHQYKSAFTKC
HIKKTKDLEQLKTFEKKDIENELGITKAAHVRRLQEAIKYLRTPTKEELLHAEIKQRLDN
AIKHDIQKINSTEYEFWKLLTETHLKPTSEAFSLLGQLKIKLEELRNTWLMILLAVNSLW
LVLISTLASKINLLVLGSNPVGFLFLLVLCFYLYSAFFF---------------------
---
>XP_060074634.1_chitin_synthase_chs-1-like_Ylistrum_balloti 1203 bp
MMDEQKKEDLSPSKVVVIFKWVVTLIFALIGLGCIVGSSLSFIEIAARKESCSAFSTILL
ILFVPNVFNLLRSLWNRRHDMPWPNKRAINWIFLTSVLESFGLCVFAFKILSLFGVNGLL
LSTALFFIFPIT--ILRSREQAIFFLVLASLLSCIGGFSFM--NLKDLWLIPAAVICLTI
VWSPLVQKRLINLNEVTRRPQCSWKSAIILSACRLPCIVAFSLLLHFVYKNEDAESFRDS
LDW--FEHIEPKMLLTNLFCTFGGYFISSIACRITMQRGAFVLPLVLATPVIFSILSIAC
KEITLHMCQHEKLMFNIPAIICVFLALCISLGWIIWTTNTIVLCTEAEIFWLPTFSGILL
MEWLLVSRRNRLTERR-ETPKCVAKKIKVYICTTMYRETRNEMKQLLKSIHRIQKSYS--
DKYYESHIFFDGGVKDKTPTDFALQLISLLPDTLGCDTSCCNRFMTPYGMKLTWELSRKM
KFAIHLKDNRKVKNKKRWSQIMYMSYVLDFLVKHNEVDDYNAFILTTDADVDFSPNSVDA
LLDLMICDNTVGAVCARTHPVGFGPLVWYQKFEYAIGHWFQKAAEHVLGTVLCAPGCFSV
YRVRSIRDIVTTYASEVEKAFEFLTKDMGEDRWFCTLLVQSGWRIEYCATAENWTHCPEE
FEEFYKQRRRWIASTIANIMLLVQEWKKISMFNYRVSLPFLIYQALLLLSTLISPSVIVL
IVSGGLLYAWNLDGMYTVVLQCLICVMFAMFCLFFSNNTQLQIAKFLTFLYACVMMAVAV
GTAQQVVKDLENHLHGGKISADIQISMTSLYLGILIAFFILAGLLHPRDFLCLLHGFWYL
MCLPSGYLILNIYSVCNITDRSWGTREEKEPISDVRTWYEIFGEKMKTIFFCCK-KEASH
PHDSNT-STTIVNITDRVAKAPHLLPEPIPMTVDQWLDTDFDEYGPLFKKHGFDNTLYIS
GMNEKDLKNIGIRKKAHVTFLLEIIRDLPDFRIEVKVPNNVKDWLHDIGLEQYFDRFENN
KIITAKDLEVLKSFSRKEIETELKITKAGHIARLLMAIKQLRNPTTEELKRIEVKRGLNA
LAFFELSIINPDEHAFWITLRDTCLQPGSAAFGHTEDLMQKLGELRNNFLMTLAVSNMLW
LILLSTLASKLELKMYGTDPIGLLFLSVFVSLFVIQFIGMVVHRAITLGHFCARAPYKFG
QSY
>XP_052786307.1_uncharacterized_protein_LOC128221745_Mya_arenaria 1203 bp
MVEMPKKKRHRPSKKAVLIKWISTLLLFVLILGFINFSKISVISITNRGHAPGMFIMLQL
MAVIPQVINFMRGIMRFRKDIPWPSKRSMTVATVVCLLESVGITLFIFKIPGITKPVVVV
LLMMCVFIAPIIYNLVISFILRDRIIFVMALVFEIGGCGLTGFKVEDFIMALVAVLCLSI
SWTPGVQRYLLKPGKFSLLTRPSWKLTIYMSSFKAILIYGISMLLCQFDGISGISDYLKG
WSQLNLSPTYWFFFCGNLIGSLFGYFTAYIACTTCMQKFGFSIPLAFSSPMAFALLFPLC
DKIVASQCATTERTFAIVALVLLVAAQILSTGYLIFRSQSVVMLKEDQLFWTPMYNSALL
EQWLMLVRKNEYHDEGHQNPTEKAKQSKIFICTTMCREADYEMKQLLESIQGLNLAQAKG
NRHFEAHVFFDGAVKDRNPTEFVLQLVSLAETVLGVEAEFSTKNATPYGISFSWKLKKGM
VFRIHLKDNLKVKNKKRWSQVMYMSYVLDFLLKQENASEEDCFVLTTDADVRFTPDSVEA
LLDLMTRDNTVGAVCARTHPLGSGPLVWYQVFEYAIGHWFQKAAEHVIGSVLCSPGCFSV
YRCRAIRDILPQYATNVEHAFDFLTKDMGEDRWFCTLLVQSGWRIEYCAASENSTHCPED
FDEFFKQRRRWVASTLANLMLLIKEWSIISKLNPRVSIIFLVYQMIILSATLIGPSSVIL
VVTGGLKYSWNIGVTTSVVLQVLVTVGYAATCLLTSSKTQLNVAKLLTFLYAVIMSAVMV
GAAVQIANDFSKDSDTVINKASFPISITTLYLGIMVGIFFITGILHLWEFVYLLHGVWFF
LCIPAGYLVLMIYSISNITDRSWGTREVKTHSVVNKNWQDSLTKAFKSFFFCCFKKQLSA
TSSTQTELPQNLNAVFDDNSDDEEDTENKVRTVEEWLPKESHELVKRFKEHGFENTIFIS
RMTEKELKDVGVKSAGLKSFFMENIKRLPDYEIQAFVPKTVDEWLDNIGLGIYKENFKKE
QIRIAKDMEVLKSFSRSDIERDLNIKKIGHIKRLLYAISKLRNPTEAEMKLIEVGERLNK
PVQVKLS--NKDGFEFWDNLRNFCLIPQSTAYGLEKDLKEKLGDLRNAWLMVFAVSNALW
MVLIFTLANQGQLSVAGSNPAGE-------------------------------------
---
>XP_058957557.1_uncharacterized_protein_LOC131784754_Pocillopora_verrucosa 1203 bp
MAKKRKKSESKYGVFRCAIKWLVAVIVFSAVLACLVTSKICLLVLGQHINKQALFLMLVL
ALMIPEAACLIHASWTGKKHRPWPSKKASILTLVGGFFEASSLCYITVVMVTTVSPDFLV
VLMCSIAGLPLMMQKVYRKKQWDIMISLVSTLFFFAGNIMLSLDLKGIILAELSLFLLSI
VWSPTFRKLQIQNKHPWLTRTAQAKTAVISSLCKLFFIPVMAVAFSSVYGIVKF-NTFDG
FKAITMSNPSCLYFIFHILASFFGYHFGWIACSLRMQRVGLALPLTLATPIAVIITQFFC
ETEAPSPCASGDVHYVLGAGLLLWLAQCLGTTYNLFKSPGKILGKVYDSFWIPCYNGVCL
EQYLLTNKRNFSFDEECSASNQKDRGLHVFICTTMYHEKRKEMKQLLESVYDV-LKNNKS
GHHFEAHVFFDGCLRAEELNSYVLQLASLVKDTLKVKLSDCIKVETHFGMQLKWKLE-ET
SFTIHLKDNAKVKNKKRWSQVMYMSYVLDFKIVTKALEDDQCFILATDGDVKFTHESVEA
LIDQMCEDSRTGAVCARTYPLGEGPVYWYQIFDYAIGHWFQKVTNHMLGSVLCCPGCFSL
YRCRAVRDVLPNYATCAESAFECLTKDMGEDRWMCTLMIQKGWRLTYCAAAENSTFCPES
FQEFYKQRRRWAPSTLANLFLLIREWKQTWSNNEHISLLFFVYQAFLFFSTIIGGSTVIL
VIVGGMVLAGPISQITTSVLLILVVFGYVLVCLYTTPKWQLRVSKILTCFFSVIMCTVVV
GLAVQVSNDLKERNVEPSLEHHLPVGVSSLYLGGLTGIFVVSALLHPREVTCLLHGIGYF
FCLPSGYLLLTVYAICNLTDSSWGTREESSGKKQNSLW---------EYYLCCH-TRSD-
----------K--TPR-TKAPKSNDERILGKQLKDFLSIKLEKYCKRFLDNGYEFPDDLV
GIKEKDLEQIEINEGD-RSELLEHIKRIPTPKTKHKMPENIKGWLKKHHLEQYHSEFAE-
VFEHPCQLLKLKNEPEKDARKKFGIEKPGHFKRLLKAVYSLQVKGHAQMTVLSTEHTLNS
VLPVQSDNE-EDEITFWKELEQGFLSPIDEALASTSSAEEDLRKLRTTTLWVFGVCNMIW
MVLILMLVQKADLKILGLDVIALSFLIIYGGIFVAQFLALLCHRVKTIMHILARTPWTV-
---
>XP_032238680.2_uncharacterized_protein_LOC5513224_Nematostella_vectensis 1203 bp
MVGKPKPREKESYAFLCMIKCTVAGILTCAVLCCLVASKVSVLVLGQIAVKEAVFVMLVL
ILIIPQAVSLIVAAWVFQKSHPWPSKAAIAWILFGGLLEVACLSYLCLCTLTVVPLGLFV
LLMSALFIIPTLWQAIKIRRFIRLALFVFAAVLLIGGLVVLAYHTHARIGVPVAFFVLSY
AWSPQIRELQTQPKRKLTKKMARDKAAILISLWKIILTPFVCALLCHLYSIAELSSLRQG
FLHIASFRPALDFFLLQIFSTFLGYHLAWLACSMCMQKAAFALPLTFCTPIVVVLVTVAC
GTSWPLSCSEEHFVWIIALGLSMWVGQFLSTGYYVWKNQGFVMAKASFLFWIPSYNGLML
EQNLLLNRRNEVTDESHVTQKVLKRDTHVFICTTMYHEADYEMEQLLNSLHDVDRYRRKA
RRHIESHVFFDGCIKSDELNSYILQLVSLVESTLRIPLNKCTKMKTPYGMQLRWKLPGGM
PFTIHLKDNNKVKNKKRWSQVMYMSYVVDFKRKIHNIRDDQTFILTTDADVNFKHESMEA
LIDYMLQDEKVGAVCGRTHPMGKGPLVWYQIFDYAIGHWFQKVANHMLGSVLCCPGCFSL
YRCKAVKDILPEYSTNVNEASEFLTKDMGEDRWMCTLMVQAGWRLLYCAAAEDVTYCPTT
FDEFYNQRRRWMPSTLANLILLISEWRLVVTNNDYISVPFIIFQLILLLATVIGPSTVIL
VITGGMNYVGATNEVTTVTIMSLITLAFGLICLFTSQSFQLLIAKLLTFAFSIVMLMVAV
GVAVQISKDLEKREAARNELVVLPASVSTLYLGGLTGIFVLAALLHPKEAYCLLNGIFYL
LCLPSGYLLLTVYSIVNITDRSWGTREAKTAKPGHGEWYTPFTTLFKRLCPCCEPDEEKT
DIFDDDSTSSNEQSEVDGTRLTDETKFDGKVTVEEWLQGELEVYIEHFKEHGYDNLEMVA
LMTEKDLDLIGIEIRGHKQKLARRIKTLPRIEREEGIPESVEEWLKDLGLGEYWPYFVGN
CYTEPSDLEDLKDMGHDQVTETFNIHKQGHVAMMIQAIRKLQYPNKGQLKIRQARRELAR
LPLLRMDLDNGREFDFWEGLRRISLEPEAAAFSTSSELKEKLTSLRNSVLVIFFVANVLW
MLLIMVLARHQSLKVLGVDVIGLGFLIVYGVIIIVQFLTMVCHRLATMIHVLARAPWTCG
KDS
>XP_033747575.1_uncharacterized_protein_LOC117332686_Pecten_maximus 1203 bp
MMDEQKKEDLSPSKAVVIFKWIVTMIFALIGLGFLVGSSLSFIEIAARKESCSAFSTILL
ILFVPNVFNLLRSLWNRRHDMPWPNKRAINWIFLTSILESFGLCVFAFKILSLFGVNGLL
LSTALFFIFPIT--IYQCRHHAIFFLVLGSLISSIGGLSFI--NLKDIWLIPAAVACLTI
VWSPLVQKRLINVNEVTKRPQACWKSAIILSACRLPCIVGFSLLLHFVYKNADVDSFRAS
LDW--FEHIEPKMLFTNLLCTFGGYFITSIACRITMQRGAFVLPLVFATPLVFSILSVAC
KKITLHMCQHEKLMFNIPAIVCVFVALCLSLGWVIWTTNTIVLCTEAEIFWLPTFSGILL
MEWLLLSRRNRLTEQR-ETPKCVAKKIKVYICTTMYRETRNEMKQLLKSINRIQKTYS--
DKYYESHIFFDGGVKDRTPTDFALQLISLLPDTLGCDVGCCNRFMTPYGMKLTWELSRKM
KFAIHLKDNRKVKNKKRWSQIMYMSYVIDFLVKHNEVDDYNAFILTTDADVDFTPNSVDA
LLDLMICDNTVGAVCARTHPVGFGPLVWYQKFEYAIGHWFQKAAEHVLGSVLCAPGCFSV
YRVRSIRDIVTTYASEVEKAFEFLTKDMGEDRWFCTLLVQSGWRIEYCATAENWTHCPEE
FEEFYKQRRRWIASTIANLMLLVQEWKKISMFNYRVSLPFLIYQALLLLSTLISPSVIVL
IVSGGLYYAWNLDGMSTIFLQCLLCVAFAMICLFFSNNTQLQIAKFLTFLYACVMMAVAV
GTAQQVVKDLENHLHGGKISADIQISMTSLYLGSLIVFFVVAGILHPRDFMCLLHGFWYL
MCLPSGYLILNIYSVCNITDRSWGTREEKEPISDVTNWYEVFGEKLKTIFFCCKKEETSH
AHDPNTSSTTNIHSVDRDTKAAHLLPEPIPMTVDQWLDTDFDEYGPLFKKHGFDNTLYIS
GMNEKDLKNIGIRKKAHVTFLLEIIRDLPEFRIEVKVPNNVKDWLHDIGLEQYFDRFENN
KIITAKDLEVLKSFSRREIETELKITKAGHMARLLMAIKHLRNPTTEELKRIEVKRALNS
IAFFEISIINPDENAFWATLRDTCLQPGSAAFGHTEILMQKLGELRNNFLMTLAVSNMLW
LILLATLATKLELKMYGTDPIGLLFLSIFESLFVIQFIGMVVHRAITLGHYCARAPYKFG
QSY
>XP_020898978.1_LOW_QUALITY_PROTEIN 1203 bp
MVAPNEEKDTCQNFYLVLTKWIAVIFIALIVLACVTMNKICLLIIGKEGRKESIFIMLTI
ILMVPQALSFLAAIWGKHKSQPWPCRTSVLWIIFGGIIEAFCLSYLCIYAVTVKHPHIFL
LFMSGLFLIPTIIQVYESSRKRRTALFVLAAIFQIGGLTTLFFETRDKIGIPLALVLLST
AWSPKLRRLQTQSSSSTSTRSAREKAALVMSMVKLIATPIAAVILSLILKFAELPHYKEG
FRYINPDHPVFYYFLVQIFSTLIGYHFAWLACSMYTQRAAFALPMTLATPLAIIFIEVLC
DSSMPLTCGGRDLILLITALTLLLLGQFMSTGYYVWANKGXIMGKASHLFWLPSYTGALL
EPFLLLNRRNKVTDDSHVTSKHLTRKTYVFICSTMYHEELYEMEQLLESIHDIDNNIQRA
KRHVESHIFFDGALKAEVMNEYVLQLATIIKKTLKVELNKARKIRTPYGMQLQWVLPGGL
PVTIHMKDNTKVKNKKRWSQVMYMSYVLDYKQRLLQVNDDETFILTTDADVHFTHDSMEA
LIDYMVQDDRIGAVCGRTHPMGNGPLVWYQTFDYAVGHWFAKVANHVFGSVLCCPGCFSL
YRCRAVRSVLREYSSNVTEAFEFLTKDMGEDRWFCTLMVENGWRLAYCAAAEDKTYCPQE
FEEFYKQRRRWMPSTLANLALLVSKWRMLLTNNENVSFPFILFQIVLLVATLIGPSIVIL
FIVGGLLSLSVASEEVIVILFSILTMAYAMICLFFSQDIQIKVAKFLTFIFAIIMILVTI
GLCTQIEREVTKRKTL--FADRLPAGVSTLYLGGLCAIFFITALLHPKEFLSLIHGFWYL
LCLPSGYLLLTIYSIINMTDRSWGTREGKTGTAQSENPLVTLWNLFKTKCSCCFKPQASK
KLSRSSQFSSSSDSAYRTDIDLLTSDISLDMSVEEWLKGDVRPYVDNFKKHGYDTLAFIS
GMSQQDLETIGITRRGHRSRLSRAIAMLPPLIIEEGIPTNVKLWLEELGLGEYWQNFVDN
FCTEPSDLEDLKMRSKENLKSEYKVTKMAHLNMXHRAIQKLKYANREQIQIAVARRQLEM
LPTETLEPIEAKEYSFWESLRQQCLLPESAVFTDNAELKTKLADLRNSVVMIFFVANALW
MVVIMVLVKQTRLKTLGVDVLGLSFLIVYGTVTFCQFLAMIFHRLTTLLHILARTPWICC
GTH
>XP_034320183.1_uncharacterized_protein_LOC105345033_isoform_X2_Crassostrea_gigas 1203 bp
MVKKQNKSHQGPTKLIVILKWATTLIFAAVLLASLVLSKITLFGLVQGSRNYQAFFMCLI
TLVAPNVISLLRSIWNGRSDIPWPNKKAAGLIALTTALESTGLCIVIFKTLASGSPASGF
SAMQIGFVLPILFHIKKGNRDFFRTFSLLSMMLAIAGVGLVIYSNEDAWSL-VGVVIVFL
SMLPYLNKKIYGLTRITSDNAVVWKILLISSLFKIVFIFVVSSLLV--YGMGNM--FIDA
WNFLEDTDGLFWFFIVHITTSVLAYVTAVFACHTCMDRGAFVIPLIFSSPVSCVLLVVSC
TYIRSDYCESTYIVFSVGAMVLTTLSICFVYGRLFWSVKRLVLLKEIQLFWLPTYNSVML
EQWMYLNRKLSHTEDDDETLTRSDEKTRVYICTTMYRESRKEMQQLLESIGKISQATSDK
KIHFESHVFLDGAVRGDELTEFALQLISLLKDALNIDILTCTKTTTPYGLRLGWKLP-GM
TFTIHMKDPKKVKKKKRWSQIMYMSYVLDFLSKQPIVKDSDCFILTTDADVKFTPESVEA
LLDLMKRDTSVGAVCARTYPLGEGPLVWYQKFEYAIGHWFQKAAEHVLGSVLCAPGCFSV
YRCSALKDIIPTYASSVERAFEFLIKDMGEDRWLCTLMVQSGWRIEYCAASENETYCPEE
FEEFYKQRRRWIASTLANIISLIKEWSLIRTLNHRVSYLFCIYQIFLLTSTFIGPSTVII
IVAGGLNYAWDINVVWVVVLQILVCVIYAGICLFMNETWQMQSGKIITFLYAIVMTAVVV
GIAEQVAEDLIAFSPDIKISDDFPVSFVTLYLGLLIAVFLLTGMLHPSEFSCLLNGITYL
LCLPSGYLVLNIYSVVNITDRSWGTREEKEHNSKTKPWYDGVETVMRKIFFCFDKKETES
NVDMQDEKSKDEDVEEESYSEEELYNELDPTAVEDWLPKDMKGYAKLFKDNGYENTNFLS
MLTDVDLKRLGIKKVAQRRNLYRKIQNIPEFTIPVDVPKDLSSWLHQIGLEEYKPNFRRN
QIKTVRDMEALKSFTIKEINEDLNITKPGHVRRLQDAIKRLRNPTHDERVITKFKEEISQ
AFLHDLRSVNQEENKFWKDLIRACLEPASDAFGFEEILKGKLQNLRNEWLMVSGIVNCLW
IVIIMTLSSSIDLQIAGTNPLSLLFLIVFGFLFVLQFSCMLVHRFTTLSHFIARAPYKFG
QNY
>XP_052786292.1_chitin_synthase_chs-1-like_Mya_arenaria 1203 bp
---MPKKKRHRPSKKAVLIKWISTLLLFVLILGFINFSKISVISITNRGHAPGMFIMLQL
MAVIPQVINFMRGIMRFRKDIPWPSKRSLTVATVVCLLESVGITLFIFKIPGITKPVVVV
LLMMCVFIAPIIYNLVISFLLRDRIIFVMALVFEIGGCGLT-------------------
------------------------------------------------------------
------------------------------------------------------------
----ASQCATTERTFAIVALLLLVAAQILSTGYLIIRSQSVVMLKEDQLFWTPMYNSALL
EQWLMLVRKNEYHDEDHQNPIEKAKQSKIFICTTMYREADYEMKQLLESIQRLNLAQAKG
NRHFEAHVFFDGAVKDRNPTEFVLQLVSLAETVLGVEAEFSTKNATPYGISFSWKLKKGM
VFRIHLKDNLKVKNKKRWSQVMYMSYVLDFLLKQENASEEDCFVLTTDADVQFTPDSVEA
LLDLMTRDNTVGAVCARTHPLGSGPLVWYQVFEYAIGHWFQKAAEHVIGSVLCSPGCFSV
YRCRAIRDILPQYATNVEHAFDFLTKDMGEDRWFCTLLVQSGWLIEYCAASENSTHCPED
FDEFFKQRRRWVASTLANLMLLIKEWSIISKLNPRVSIIFLVYQMIILSATLISPSSVIL
VVTGGLKYSWNIGVTTSVVLQVLVTVGYAATCLFTSSKTQLNVAKLLTFLYAVIMSAVMV
GAAVQIAKDFSKDSDTVINKASFPISITTLYLGIMVGIFFITGILHLWEFVYLLHGVWFF
LCIPAGYLVLMIYSISNITDRSWGTREVKTHSVVNKSWQDSLTKAFKSFFFCCFKKQLTA
TSSTQTELPQNLNAVFDDNSDDEEGTENKVRTVEEWLPKESHELVKRFKEHGFENTIFIS
RMTEKELKDVGVKSAGLKSFFMENIKRLPDYEIQAFVPKTVDEWLDNIGLGIYKENFKKE
QIRIAKDMEVLKSFSRSDIERDLNIKKIGHIKRLLYAISKLRNPTEAEMKLIEVGERLNK
PVQVKLS--NKDGFEFWDNLRNFCLIPQSTAYGLEKDLKEKLGDLRNAWLMVFAVSNALW
MVLIFTLANQGQLSVAGSNPAGLVVLVLFSFVLLIQFLAMILHRIGTLTHFLGRAPYRMS
GEF
>GFO42295.1_chitin_synthase_Plakobranchus_ocellatus 1203 bp
MVDRKDKLKGGPSGLVPLAKWLATILMGGGVLFLFVASKVTFLELAMHSRYTGQMLIIFL
ALLLPYGLQLLRAIKNFARSAPWPKATGILACLVVGTLEPLGLILLALKIVPAYGPGLGV
LVMGCSVCLSAAAASVLTCAYRAGSFMTLATFLLLGGLTGTIYGIANLLHVVGCLLSLNV
AWLPWLQHHMNESNVTKFYKKATWKASIILHLTEVVSTFILTYILFYIFSSHMHDAFLNA
WTFSEASSQTYWAFGWNLISSVVCYILVFLVLHTNMQKGSLGLPLVFSLPLSLLLVSQIC
DHILSPVCHVGQIEYLIPTAAALVLGQLFSFGKQLFIKGRVSLLKETELFWTPAYNGAAI
DSWLLLNCKQSLAGKLGIRAAAKPPKMRVYICTTMYREDEDEMRQLLESLDKINKAQQQG
ETFFESHIVFDGGVQRKKISEFALVLISLLEETLGTKPTMCTKIVTPYGLKLSWALPPLM
TFNIHLKDNMLVKNKKRWSQIMYMSYVLDFLTD-ASTPNEEAYILTTDADVKFTPDSVEA
LLDLMSRDNTIGAVCARTHPMGEGPLVWYQTFEYAVGHWFQKTAEHVMGSVLCAPGCFSV
YRCRALRDVLPKYCKKVESAFDFLTKDMGEDRWLCTLMVQSGWRIEYCAASENSTNCPAE
FEEFYKQRRRWIASTLANLMLVIREWKYIDLFNERVSVIFLVYQGLLLFSTLIGPSTVIL
IVAGGLVYAWGFNSVAAIILQVLTCIGFTLICLYLSQKTQFTAAKILTFVYAAVMCAVAV
GTAEQIVNDLSRRSASNSISLDVQVSITTIYFGFLVGVYAVAGLVHPREILCLLHGVWYL
LCLPSGYLILTIYSICNLTDSSWGTREASTVSAKKKSWHDIYKDTFYAIFFCCDPRQDDG
GSDAHTSPRIDDNFARRESLRPEVDLDEVPIPVEDWLPPELSKYADILKRHGFDNTLFIK
ALTEKELIRMGIVKRGHVQFLLAQIALLPAFEIEYQVPTNVKDWLNDIGLIMYRENFRRN
HIRTPKEMEILKRFDRKDIARELGITKEGHIKRLLFAIRMLRDPSEGQLRAMKMRQAIDD
SPVHYMIENNVAEFAFWNSLREKCLEPDLKAFGIEAEVKLKLVQLRNSWLTILAVSNTLW
LILISTLATKADLTVIGANPVGLIFLFIFGFLFLLQFLAMLVHRTYTLSHYLARASYKYG
KPM
>XP_061190571.1_uncharacterized_protein_LOC133198502_Saccostrea_echinata 1203 bp
MVKKEKKGSQGPSRIVVILKWLTTLTFAAVLLSCLVTSKLTVIGLAQHAAQYQAFTMCLI
ILLAPNVLSVLRSLWNGRSDIPWPNKKVIALGVTSAALESVGSCIVIFKAFNTGQTASGV
SAMEIGIIIPIFYYMKKGNRQFFRSLSFLAVLFAIGGVSLVILASDTVWSL-GGYVLIFL
SWFPYLNKKMFPHVQLPVDKTSAWKVLLISAFSRIVFILATSALLL--FAMDDFDSWTQG
WNW--PSDEVFILFIVNATTSIVGYVTAVFACHTCMDRGAFVIPLLLSSPVSSVLLSVSC
DWIKQDFCVENYLIYSILAMVCFFIAISLTFGRLLWNIKKIVLLKETQLFWYPTYNSVML
EQWLLVNRKLNDEVDTSETSTRNCEKTRVYICTTMYRESRKEMQQLLESIGKISQATSDR
QIHFESHVFLDGAIKGDEMTDYALQLVSLLKDALNIDLLTCTKTATPYGLKLGWKLP-EM
TFTIHMKDPKKVKKKKRWSQIMYMSYVLDFLSKQPTVSESDCYILTTDADVKFTPESVEA
LLDLMKRDSSVGAVCARTYPLGEGPLVWYQKFEYAIGHWFQKAAEHVLGSVLCAPGCFSV
YRCSAIKDILPTYASSVERAFDFLIKDMGEDRWLCTLMVQSGWRIEYCAASENETYCPEE
FEEFYKQRRRWIASTLANIISLIKEWNLIRLLNHRVSYLFCIYQIFLLTSTFIGPSTVII
IVAGGLNYAWNFDVVWAVVLQIAVCVIYALICLFKNERWQMQSGKIITFLYAVVMTAVVV
GIAEQVAEDMIGFNDKVKISDDFPVSFVTLYLGLLIAIFLVTGAFHPSEFTCLLNGITYL
LCLPSGYLVLNIYSVVNITDRSWGTREEKEHNTKDKPWYDDMETVMRKIFFCFDKKETS-
TKETITEKSTEEDIEYEVEESEEEFDEDNPLPVETWLPKGMKEYKSLFMDKGYENTNFLG
MLTEKDLKRIGIEKVAHRQKLYRKIQDIPEFKIPIDVPKDVSSWLHMIGLEEYKHNFNRN
QIKTVKDMVALKSFTEKEIKEDLKITKPGHIKRLLDAIDCLRNPTPEERIITEIKEQIGR
AYQHDLRSVNQEEYKFWADLIEACLAPSADVFGFEQILKTKLETLRNEWLMVSGIVNCLW
IVIIMTLSSSIDLQVAGTNPLSLVFLIVFGFLFVLQFLCMLVHRFTTLSHFIARAPYKFG
QNY
>XP_022802803.1_uncharacterized_protein_LOC111340249_isoform_X1_Stylophora_pistillata 1203 bp
MASKPKKSESKCGAFRCAVKWIVAVIVFSVVLTCLVTSKICFLVLGQQINKQAVFLMFVL
ALMIPEAACLIHAIWTWKKHRPWPSKRASMLTLVGGFLEACSLCYITVVMVTTVSPDFLV
LFMCSIAGLPLTLREVYGKLQWDTLRSLVSTLCFLAGNIMLSLDLKGVISGQFALFLLSV
VWSPKFRKLQIQSKAPRLTRTAQAKAAVISSLCKLVFIPAMAVAFSSIFDIVNIPDISDG
FKAITTSNPSFLYFIFHIMASFFGYHFGWISCSLRMQKIGLALPLTLATPIAVMITHLLC
ETDTPLPCASEDRPYVLSAGLLLWSAQCLGAMYYLWGSPGKILGKVYDLLWIPCYNGVCL
EQYLLTNKRNLSSDLEPSSSNQKDSKLHVFICTTMYHEKREEMEQLLESVYDV-LKNGNS
EHHFEAHVFFDGCIRTEELNSYVLQLASLVENTLKVELNECIKVKTAFGMQLKWKLK-ET
SFTIHLKDNAKVKNKKRWSQVMYMSYVLDFKIVVEKLKDDQCFILATDGDVKFTHESVEA
LIDQICEDPRTGAVCARTYPLGSGPVVWYQIFDYAVGHWFQKVTNHMLGSVLCCPGCFSL
YRCKAVRDVLPNYATCADNAFECLTKDMGEDRWMCTLMIQSGWRLSYCAAAENSTFCPES
FDEFYKQRRRWAPSTLANLVLLIREWRQTTSNNEHISSLFIVYQAFLVFSTVIGCSTVIL
VIVGGMVLAGPIGQITTSVLLSLVVVGYVFVCLYAPPKWQLKVSKILTFSFSVIMCIVAV
GLAVQVSNDLKERKVEPTLEHHLPAGVSSLYLAGLTGIFVISALLHPSEITCFFYGFLYF
LALPSGYLLLTVYAICNLTDSSWGTREENSGEKQNSLW---------DLCLCCR-TRSD-
----------EIHAIHSKKALNSNEEDLSEKGLVDFLRGKLEKYYQGFLDNGYEFVDDLF
GIKEEDLKQIEISEED-RPKLLDQTKRILPHRKKHEMPEDIEGWLKKHHLRDYYLKITG-
EFKHLWELRKLKTKPEREAEKKFGIKKPGHFKRLLRAVYSLQVKEHVPMTVSYTEYILTS
VRSVESDSQPKDEITFWEKLEEGFLSPHNAASASTSSAEKDLQKLRITTFWVFGVSNFLW
MILILTLVPRRDLKILGLDVIALSFLIIYGGIFIVQFLALLCHRVKTIMHILARTPWTVH
KKS
>XP_020627431.1_uncharacterized_protein_LOC110064684_Orbicella_faveolata 1203 bp
MLERTSRLGQLIDVFFTVLKWLTAVLVFSVVVFCVVASKICLLVLGQQTSKQASILMLVL
VLMIPQLVSLVYATWTRRKTRPWPTKQGFILILIGGFLETLSLCYITIVGLAVVDPSVIV
LLMCSLAVVPSIWQATSSRSRLHAFKFSASAVIAVLGIALLTWDMYGRIGIPIAFILLSI
AWSPKLRKHQVRSKHPVKRRTACGKAAIVSSLWKLILTPFLAVMFIKLYNIVELDSIFAG
LKDINVSNPSFVYFLLHIFASFFGYHFGWLACSLCLQRVGYALPLTLATPIAIFVIHVIC
ETDTPLPCTSDDLIYILAAGALLWVAQFVSITYYVWKGQGMIMAKAHDLFWIPDYNGVCL
EQDLLLNRRNEASDEEHVTQQNLSRDIRVFICTTMYHEEDYEMEQLLRSILDVDINSGKT
GRQFESHVFFDGCVRVEVLNSYALKLASLVEKTLNVRLTECSKMKTPYGMQLKWRLPGGM
EFTIHLKDNAKVKNQKRWSQVMYMSYILDFKQGLLGVKDEQSFILTTDADVKFTHESVEA
LVDQIIEDPIIGAVCARTYPLGNGPVVWYQIFDYAIGHWFQKVANHILGSVLCSPGCFSL
YRCKAVREVLPTYATGVDHAFEFLTKDMGEDRWMCTLMLERGWRLTYCAAAGDSTYCPES
FNEFYKQRRRWTLSTLANLVLLVSEWKRILKNNDHISFLFMLYQTCLVCSTLIGPSTVIL
GIVGGMVFSGAGNEIITIVVISLAILVYTLICLFTSQDFQLRVSKLLTFIFAVIMCIVFS
GVAVQISNEIKS-----TLEQHLPAGISTLYLAGLSGIFIAAALLHPNEFTCLFHGMWYV
LCLPSGNVLLTIYSLCNVTDRSWGKYAIQAI-----------------------------
------------------------------HRINRYLV----------------------
-------------------------------STKQTVP----------------------
------------------------------------------------------------
---------N--------------------------------------------------
------------------------------------------------------------
---
>XP_046547949.1_uncharacterized_protein_LOC124257847_Haliotis_rubra 1203 bp
MVSSKEKLSRKPPLLAPIVKWMWTILIGVFLLACLSASKLSVVGLAERIEATRVFLMLAL
ILLVPCCFNFLRAVILFRKDMPWPSIKSIIIGIGAAVLESFGVCLFALKVLVKYKGYLTI
LLMNAVLVVPLVVNTVFYAIRAVCAISALACVFQVAGLGLVLFTNSDIWHALVSIACLTV
AWVPAIQKLTVKSKLGLQSAGSSWKMGIISNFVKAVCVLVFSYILFYVLKNETYEDFLAA
WRF--VINSNCNYFLTNIHATLVGYFLSLLACQTAVHKWAFAIPICLTCPLFVVVLLVCC
LVALPGACVNRNLWAVIVATACFCLAHLHCTTLLIFRSKFIPPQKESSIFWLPSYNGVLL
EQWLILNRQTEQ-----EQPRPTHRRSRVYICTTMYRETQDEMRQLLQSINQINLARFHN
DRFFESHIMFDSGIRKKNISEFPLQLLTLIQETLGILTDNCTKVETPYGMKLSWNLPRPM
TFNIHLKDERKVRNKKRWSQIMYMSYVIDFLVT---SIDEDCFILTTDGDVAFTPESVEA
LLDLMTRDPTVGAVCARTHPIGSGPLVWYQVFEYAIGHWFQKAAEHVLGSVLWAPGSFSV
YRCVALKEILTVYSSNVEHAFDFLTKDMGEDRWLCTLMIQTGWGIEYCAASKNSTHCPSD
FEEFYKQRRRWIASTIANLMLLIKQWKIIRLFNYRVSPLFIAYQIALLVSTLIGPSMVIL
IVSGGLSFAWDVAPVISGLLQLRIAASFTFICLFTSEKTQLLTAKLLTFLYAIVMAMVII
GAAINIADELNKDDGPGFSGSSTKLSPTTIYLWSIFSVFVLAAVLHPREFLCLIYGICYL
LCLPSGYLLLMIYSVCNIPDKSWGTREKKNYGDMGEPGYKRLQKIMEILCFCCIKRGIST
DKTLKIEVPPASSEPRSADVDDDDQDEYLSIPVEEWLPTELKEYSTLFRQYGYDSTLFIS
GMTEKELYNIGIKDTGARQDLLQMIEILPAFEIEYGVPNSVIQWLETIGLAEYEQNFKRN
RIKKAKDLSILKSYGRKEVEKELGITMAGHIKRLLYATQKLREPTNAEEKAAEMKALVDS
SQKQWLETIGLAEYEFKRNRIKKARKEVEKELGIREPTNGRLGELRNSWLMVLAVSNSLW
LILIITLAAKTQFKIFGANSLGLSFLLIFGILLVIQFLAMIIHRISTLVHFMARAPFKYG
EPM
>CAH3014068.1_unnamed_protein_product_Porites_evermanni 1203 bp
MIERRSQAGHYYLVFLMVVKWFAAVLLFLLMLCCVVASKICLLVLGQHIKKQALFLMLIL
ALMIPEGVSFIYASWTRRRSRPWPTKKGFITIFIGGFLEIVSLCYIVFVMLTVISSDAII
LLPCSLALCSAVWQVIKSRSQLKTFKFGIGAFFAAAGASLLFF----MYELPVVFFSLSI
AWSPELRELQISKGQMRQCNNARGKAAIVISLWKLFLTPLVAVMFAKIYKTVELDRFSAG
FKAIDTSNPSLLYFAFHIFASFFGYHFGWLACSLCMQKIGYALPLSLATPITLLITNVFC
ETNAPLPCTTENLAKTIAAAFLLCLAQFMTTTYYLWKSHGLIIASAYDLFWIPSYNGVCL
EQFLLLNRRSKASDDGQNTQQNPTGDQYIFICTTMYREEDYEMEQLLGSIHDVDNNAAKT
KRHYESHILFDGGVRGQVIADYALQLASLVEDTLKVQLSDCCKIMTPYGMQLKWRLPGGM
EFTIHLKDNAKVRNKKRWSQVMYMSYVLDYQQNRLSVKCDQSFILTTDADVKFTHESVEA
LIDQIIEDPGVGAVCARTHPMGNGPIVWYQIFDYAIGHWFQKVANHMFGSVLCSPGCFSL
YRCQAVRDVLPTYATKVNHAFEFLTKDMGEDRWMCTLMLQRGWRLTYCAAAVDSTYCPES
FDEFYKQRRRWTPSTLANLILLVKEWKLTLRRNEHISFVFIVYQTFLVCSTVIGPSTVIL
VIVGGMLYSGGLNEITIVVLLSLVVFGYALVCLFTSPNFQLKVSKLLTFVFAVIMCIVTV
GVAVQVSNELQERNTEPTLEHHLPAGVSTLYLAGLSGIFIAAALLHPKELTCLLHGVWYL
LCLPSGYLLLTIYSLCNLTDRSWGTREGKSASE-GGDWYTSVGESLREIVSCCGPNQLQM
TFGAEGKVSSEQDLKPDLDRGGEMSYSNLNTPVEVWLNLDFSDCAKIFRNHGYDTVGHLC
GLSDQELERIGIKTRGHRQWLLREIKKIPRVDMEEGIPENVKDWLGELGLQDYWSQFESN
GYKEPRDLVDLKGMDKGSLKELFDIRKRGHLDRLVLGIKKLQNPDEGQMKIRNTQRKLDC
LSLKLLDIHN-AEYEFWEGLRQKCLSPELSAFDQTSKLKEKLIELRNKTLMTFGVINALW
IIIILSLVRHKDLKVLGVDIIGLAFLTIYGLIFVLQFLALLGHRFKTIVHVLARLPWRKL
NRV
>CAH3103501.1_unnamed_protein_product_Pocillopora_meandrina 1203 bp
------------------------------------------------------------
------------------------------------------------------------
---------------------------------------MLFLDLQGIILAQLSLFLLSI
VWSPTFREFQIQNTPPKLTRTAQAKTAVISSLCKLFFIPLTAVAFSTVYDIVKL-NTFEG
FKAITTSNPSFLYFILHILTSFFCFHFGWIACSLRMQRIGLALPLTLATPITVIITQFFC
ETEIPLPCASGDIHYVLGAGLLLWLAQCLGATHYLWESPGKILGKVCDSFWIPYYNGVCL
EQNLLTNKRNLSFDEECSASNQKDSGLHVFICTTMYHEKREEMEQLLESVYDV-LKNNKS
GHHFEAHVFFDGCLRTEELNSYVLQLASLVKNTLKVKLSDCIKVETHFGMQLKWKLE-ET
SFTIHLKDNAKVKNKKRWSQVMYMSYVLDFKIVTKKLEDDQCFILATDGDVKFTHESVEA
LIDQICEYPGTGAVCARTYPLGKGPVYWYQVFDYAIGHWFQKVTNHMLGSVLCCPGCFSL
YRCRAVRDVLPNYATCADTAFQCLTKDMGEDRWMCTLMIQNGWRLTYCAAAENSTYCPGS
FDEFYKQRKRWAPSTLANLVLLITEWKQTLNNNEHISLLFIIYQAFLVFSTVIGGSTVIL
VIVGGMVLAGPVNHITTSVLLSLVVAVYVLICLYTPPKWQLKVSKILTFFFSVIMCTVAV
GLAVQISNDLKERKVEPTLEHHLPAGVSSLYLGGLIAIFVVSALLHPREVTCLFHGIWYF
LCLPSGYLLLTVYAICNLTDSSWGTREESSGKKQNSLW---------EYYLCCH-TRSD-
----------ELDVTH-STASESNDEHIPSEQLGDFLGIKLEKYYQSFFDSGYEFIDDLV
GIKEEDLEQIGINEED-HSKLMEYIKRIPQDDSKQEIPENIKGWLIKHHLEDYHSKFGE-
KFKHLWQLQKLKNEPKKDARKNFGIEKPGHFKRLVKAVCSLQVKGHVQMTILSTEHTLNS
VLPVKRDSKPEDEITFWKELEEGFLSPHNTALAFTSSPEENLRKLRTTALWVFSVSNMFW
MVLILTLVEKRDLKILGLDVIALSFLITYGGIIFAQFLALLCHRVKTIMHILARTPWILP
IKN
>CAH3142141.1_unnamed_protein_product_Porites_lobata 1203 bp
MIERRSQAGHYYLVFLLVVKWFAAVFLFLLMLCCVVASKICLLVLGQHIKKQALFLMLIL
ALMIPEGVSFIYASWTRRRSRPWPTKKGFITIFIGGFLEIVSLCYIVFVMLTVISSDAII
LLPCSLALCSAVWQVIKSRSQLKTFKFGVGAFFAAAGASLLFF----MYELPVVLFSLSI
AWSPELRELQISKRQMRQCNNARGKAAIVISLWKLFLTPLVAVMFAKIYKTVELDRFSAG
FKAIDTSNPSLLYFAFHIFASFFGYHFGWLACSLCMQKIGYALPLSLATPITLLITNVFC
ETNAPLPCTTENLAKTIAAALLLCLAQFMTTTYYLWKSHGLIIASAYDLFWIPSYNGVCL
EQFLLLNRRSKASDDGQNTQQNPTGDQYIFICTTMYREEDYEMEQLLRSIHDVDNNAAKT
KRHYESHILFDGGVRGQVIADYALQLASLVEDTLKVQLSDCCKIMTPYGMQLKWRLPGGM
EFTIHLKDNAKVRNKKRWSQVMYMSYVLDYQQNRLNVKCDQSFILTTDADVKFTHESVEA
LIDQIIEDPGVGAVCARTHPMGSGPIVWYQIFDYAIGHWFQKVANHMFGSVLCSPGCFSL
YRCQAVRDVLPTYATKVNHAFEFLTKDMGEDRWMCTLMLQRGWRLTYCAAAVDSTYCPES
FDEFYKQRRRWTPSTLANLILLVKEWKLTLRQNEHISFVFIVYQTFLVCSTVIGPSTVIL
VIVGGMLYSGGWNEITIVVLVSLVVFGYTLVCLLTSPNFQLKVSKLLTFVFAVIMCIVAV
GVAVQISNELQERNTEPTLEHHLPAGVSTLYLAGLSGIFIAAALLHPKELTCLLHGVWYL
LCLPSGYLLLTIYSLCNLTDRSWGTREGKSASQ-GGDWYTSVGESLREIVSCCGPNQLQM
TFGAEGKAPS-QDLQHVLDRGGEMSYSNLNTPVNDWLNLDFSDCAKMFRNHGYDTVGHLC
GLSGQELERIGIKTRGHRQWLLREIKKIPQVDMEEGIPENVKDWLGELGLQDYWSQFESN
GYKEPRDLVDLKGMDKGSLKELFDIRKRGHLDRLVLGIKKLQNPDEGQMKIRNTQRKLDC
VSLKLLDIHN-AESEFWEGLRQKCLSPELSAFDQTSKLKEKLIELRNKTLMTFGVINALW
MIIILSLVRHKDLKVLGVDIIGLAFLTIYGLIFVLQFLALLGHRFKTVVHVLARLPWRKL
NRV
>XP_053386950.1_uncharacterized_protein_LOC123542823_Mercenaria_mercenaria 1203 bp
MIHQVKRNTNKPSCKVVAVKWFSSIFIALLFLTCLTHSKISLLVLSGANARSRLFVMLQI
ISLAPHVINFVRGVWCLRKDRKWPKPHVTLIMTVMSIIESFGLCLFIFIIPGLSKTHHVI
LLMNCVFILPLLIRLIVNRKQVEYVMYAGALISEIVGIVFTFIPKSKMWIAPIGVICLSI
AWIPSLQKYMVERINLDKVESTAWKMTALMSFVKLLSTFGFSMLIYFNPDKADINRYIDG
WRTIQWSQAQIYYFSAHITSGFIGYIVGYIACTTCSQQIGFSFPLAAATPLSVILLAVSC
DVIVELDCTNDDRGIIIIATIGLVLAQVLSTWWILYRSQLIVMLREYQLFWTPMYNSALL
EHWIMLNRRNELIDTGNLKPFENAKRSTVFICTTMFREDELEMKQLLESLRSVNDRVSQS
GLRFEFHIFFDGALKAGIPTEHLLQLVVLVGEVFNIGVHSSTKTITPYGMSLSWRLPDGT
CLTVHLKDNSKVKSKKRWSQVMYMSYVLEQGIQNENDKEEESYILTTDADVKFSPKSVEA
LLDLMTLDKSVGAVCARTHPLGSGLLVWYQIFEYAIGHWFQKASEHVIGSVLCAPGCFSV
YRCKAIKTILSVYASNVEKAEEFLTKDMGEDRWFCTLMVQSGWRIEYCAAAENSTHCPEN
FDEFFKQRRRWIVSTLANQWLLIREWHYIKQHNLRVSFFYKIYQIILLVSTLIGPSSVIL
VVSGGLKYGQDWNPTATVSLQVVISVCYAFTCLFTSQTVQLMSGKIICGIYAIMMMIAIV
GTAVEIATDINGQPG---ISEDIRISSTSLYLLGMAALFLVTALLHLGEFWSIFYGFVYL
LGLPSGYLILMIYSICNITDSSWGTREAEQSIVEGKSWHDKFLAVFKYICTCCLSRRMQE
TGSKGTEDTSDLRKSFRGQT----------PCVEAWLS-DMKAEAKLLKDNGYEKTSFIS
GLTKRELKDIGIDNKINRGKILMKIKELKDYEIPTEVPENVESWLKRIDLYQYNDNFKRN
SVIAQRDLEILVDFNVKDIKELLGITKIGHIKRFLTAIKKLKKPTKAQQKQVNVLKEIKD
LTPADPHTT-SDMNSYWEALRKGCLIPQSTVFESDEHLKVKLRELRNKWLVVFAMINVLW
LILISTLADKGKLGVFGSNPIGFLVIVVYGLVLLIQFFAMLIHRISTLMHFLGRIPYKCN
SNY
>XP_029198792.2_uncharacterized_protein_LOC114963732_Acropora_millepora 1203 bp
MVQRSTQASHCYAVLLCGIKWFIAIFLCAVVLFCVVASKICLLVLGQHICKHALFLMLLF
TLMIPHVASFIYAFWTRRKSRPWPTKQGFMVIMFGGFLETVSLCYITMVMLTVITPNAII
LVMCSLPMISAIWEAIKSRSRLEVIKFGASATFAVIGIALLLLDISGQIGIPVSLTLLSI
AWSPKTRKLQIQSKT---KQSARGKAAIVSSLWNLVLTPLVAVVLAKMYQIVELDKISSG
FKAINATHPSFVFFMVHIVASFLGYHFGWLACSLCMQQIGYALPLTLATPIAAIMIHLFF
QTNTPLPCILTDLVFSLPAGALLWLAQFLATTYYVWKSQGLVMAKAHDLLWIPSYNGVCL
EQYLLLNRRNKASDEEHKKQEKMSTDVKIFICTTMYHEEDYEMEQLLRSIHDVDTHSKES
GRHYESHIFFDGCVRAEKLNTFVIQLASLVEKTLKVHLRDCNKIKTPYGMQLKWTLPGGM
EFTIHLKDNVKVKNKKRWSQVMYMSYVLDYKEDLLKVKDDQSFILTTDADVKFTHESVEA
LIDQIVEDPQIGAVCARTHPMGNGPVVWYQIFDYAIGHWFQKVANHMLGSVLCSPGCFSL
YRCQAVRDVLPTYATGVDHAFDFLTKDMGEDRWMCTLMIQRGWRLTYCAAAVDSTYCPES
FNEFYKQRRRWTPSTLANLILLIKEWKLVLEKNEHISFLFILYQTFLICSTLIGPSTVIL
VIVGGMVYSGNLNEITIVVLVCLMVVAYTLVCLFTSQNFQLKMSKILTFVFAVIMCIVVI
GVAVQISKELQERDPEPTLEHHLPAGVSTLYLAGLAGIFVAAALLHASEFTCLLHAVWYL
MCLPSGYLLLTVYSVCNITDRSWGTREGKSASE-SEEWYKPLSNWMKDVCACCGRGRSEV
TFPSGGKQASRESIQMSLNSKKEVSYSDLGLPVEEWLTNGFKSYAPKFRKHGYDTMGFLP
GMTDKDLEAIGIETRGHRQKLLKEIKKIPRIDIEEGIPDDVQEWLNELGLKEYWPTFEQS
GYKEPSDLEGLKGIGKDTLKETLDIRKQGHLNRLISAIRKLQYSNQGQEKLRHTRRELDR
LPLSYLDEDDHNEYEFWESLRQTCLVPELSAFDQTSELKAKLVELRNTTLMVFAVTNALW
MIIILTLVQHKDLKVLGVDIIGLGFLTIYGCIFVIQFLALLGHRFKTMVHVLARTPWKVS
NGR
>XP_015758952.1_PREDICTED 1203 bp
MVQRSTQASHCYAVLLCGIKWFIAIFLCAVVLFCVVASKICLLVLGQHICKHALFLMLLF
TLMIPHVASFIYAFWTRRKSRPWPTKQGFMVIMFGGFLETVSLCYITMVMLTVITPNAII
LVMCSLPMISAIWEAIKSRSRLEVIKCGTSATFAVIGIALLLLDISGQIGIPVSLTLLSI
AWSPKTRKLQIQSKT---NQSARGKAAIVSSLWNLVLTPLVAMVLAKMYQIVELDKISSG
FKAINATHPSFVFFMVHIVASFLGYHFGWLACSLCMQQIGYALPLTLATPIAAIMIHLFF
QTNTSLPCILADLVFSLPAGALLCLAQFLATTYYVWKSQGLVMAKAHDLLWIPSYNGVCL
EQYLLLNRRNKASDEEHKKQEKMSTNVKIFICTTMYHEEDYEMEQLLRSIHDVDTHSKES
GRHYESHIFFDGCVRAEKLNTFVIQLASLVEKTLKVHLRDCNKIKTPYGMQLKWTLPGGM
EFTIHLKDNVKVKNKKRWSQVMYMSYVLDYKEDLLKVTDDQSFILTTDADVKFTHESVEA
LIDQIVEDPQIGAVCARTHPMGNGPVVWYQIFDYAIGHWFQKVANHMLGSVLCSPGCFSL
YRCQAVRDVLPTYATGVEHAFDFLTKDMGEDRWMCTLMIQRGWRLTYCAAAVDSTYCPES
FNEFYKQRRRWTPSTLANLILLIKEWKLVLENNEHISFLFILYQTFLICSTLIGPSTVIL
VIVGGMVYSGNLNEITIVVLVCLMVVAYTLVCLFTSQNFQLKMSKILTFVFAVIMCIVVI
GVAVQISKELQERDPEPTLEHHLPAGVSTLYLAGLAGIFVAAALLHANEFTCLLHAVWYL
MCLPSGYLLLTVYSVCNITDRSWGTREGKSASE-SEDWYKPLSNWMKDVCTCCGRGWSEV
TFPSGGKQASRDSIQTPLNSKNEVSYSDLGLPVEEWLTNGFKSYAPKFREHGYDTMGFLA
GMTDKDLKTIGIETRGHRQKLLKEIKKIPRIDIEEGIPDDVQEWLNELGLKEYWPTFEQS
GYKEPSDLEGLKGIGKDTLKETLDIRKQGHLNRLISAIRKLQYSNQG-ETSTHTSRTGSS
SP----------------------------------------------------------
--------------------------------------ELPGRR----------------
---
>XP_015758951.1_PREDICTED 1203 bp
MVQRSTQASHCYAVLLCGIKWFIAIFLCAVVLFCVVASKICLLVLGQHICKHALFLMLLF
TLMIPHVASFIYAFWTRRKSRPWPTKQGFMVIMFGGFLETVSLCYITMVMLTVITPNAII
LVMCSLPMISAIWEAIKSRSRLEVIKCGTSATFAVIGIALLLLDISGQIGIPVSLTLLSI
AWSPKTRKLQIQSKT---NQSARGKAAIVSSLWNLVLTPLVAMVLAKMYQIVELDKISSG
FKAINATHPSFVFFMVHIVASFLGYHFGWLACSLCMQQIGYALPLTLATPIAAIMIHLFF
QTNTSLPCILADLVFSLPAGALLCLAQFLATTYYVWKSQGLVMAKAHDLLWIPSYNGVCL
EQYLLLNRRNKASDEEHKKQEKMSTNVKIFICTTMYHEEDYEMEQLLRSIHDVDTHSKES
GRHYESHIFFDGCVRAEKLNTFVIQLASLVEKTLKVHLRDCNKIKTPYGMQLKWTLPGGM
EFTIHLKDNVKVKNKKRWSQVMYMSYVLDYKEDLLKVTDDQSFILTTDADVKFTHESVEA
LIDQIVEDPQIGAVCARTHPMGNGPVVWYQIFDYAIGHWFQKVANHMLGSVLCSPGCFSL
YRCQAVRDVLPTYATGVEHAFDFLTKDMGEDRWMCTLMIQRGWRLTYCAAAVDSTYCPES
FNEFYKQRRRWTPSTLANLILLIKEWKLVLENNEHISFLFILYQTFLICSTLIGPSTVIL
VIVGGMVYSGNLNEITIVVLVCLMVVAYTLVCLFTSQNFQLKMSKILTFVFAVIMCIVVI
GVAVQISKELQERDPEPTLEHHLPAGVSTLYLAGLAGIFVAAALLHANEFTCLLHAVWYL
MCLPSGYLLLTVYSVCNITDRSWGTREGKSASE-SEDWYKPLSNWMKDVCTCCGRGWSEV
TFPSGGKQASRDSIQTPLNSKNEVSYSDLGLPVEEWLTNGFKSYAPKFREHGYDTMGFLA
GMTDKDLKTIGIETRGHRQKLLKEIKKIPRIDIEEGIPDDVQEWLNELGLKEYWPTFEQS
GYKEPSDLEGLKGIGKDTLKETLDIRKQGHLNRLISAIRKLQYSNQGQEKLRHTRRELDR
LPLSYLDEGDHNEYEFWESLRQTCLVPELSAFDQTSELKAKLVELRNTTLMVFAVTNALW
MIIILTLVQHKDLKVLGVDIIGLGFLTIYGCIFVIQFLALLGHRFKTVVHVLARTPWKVR
NGR
>KAK2557919.1_Chitin_synthase_chs-2_Acropora_cervicornis 1203 bp
MVQRTTQASHCYAVLLCVIKWFIAIFLCAVVLCCVVASKICLLVLGQHTCKQALFLMLLF
TLMIPHVASFIYASWTRRKSRPWPTKQGFVVIMFGGFLETVSLCYITMVMLTVITPNAII
LVMCSLPMTPAIWEAIKSRSRREVIKFGASATFAVIGIALLLLDISGQIGIPVSLTLLSI
AWSPKTRKLQIQSKA---KQSARGKAAIVSSLWNLVLTPVVAVVLAKIYQIVELHKISSG
FKAINATHPSFVFLMVHIVAGFFGYHFGWLACSLCMQQIGYALPLTLATPIAAIMIHLFF
QTNAPLPCISADLVFSLSAGALLWLAQFLATTYYVWKSQGLVMAKAHDLLWIPSYNGVCL
EQYLLLNRRNKASDEEHKKQEKMSTDVKIFICTTMYHEEDYEMEQLLRSIHDVDTHSKES
GRHYESHIFFDGCVRAEKLNTFVIQLASLVEKTLKVHLRDCNKIKTPYGMQLKWTLPGGI
EFTIHLKDNVKVKNKKRWSQVMYMSYVLDYKEDLLKVKDDQSFILTTDADVKFTHESVEA
LIDQIVEDPQIGAVCARTHPMGNGPVVWYQIFDYAIGHWFQKVANHMLGSVLCSPGCFSL
YRCQAVRDVLPTYATGVDHAFDFLTKDMGEDRWMCTLMIQRGWRLTYCAAAVDSTYCPES
FNEFYKQRRRWTPSTLANLVLLIKEWKLVLEKNEHISFLFILYQTFLICSTLIGPSTVIL
VIVGGMVYSGNLNEITIVVLVCLIVVAYTLVCLFTSQNFQLKMSKILTFVFAVIMCIVVI
GVAVQISKELQERDPEPTLEHHLPAGVSTLYLAGLAGIFAAAALLHSNEFTCLLHAVWYL
MCLPSGYLLLTVYSVCNITDRSWGTREGKSASE-SEDWYKPLGNWMKEVCTCCGIGQSEV
TFPSRGKQASRESIQAPLNSKNEVSYSDLGLPVEEWLTNGFKNYAPMFREHGYDTMGFLP
GMTDKDLETIGIETRGHRQKLLKEIKKIPRIDIEEGIPDDVQEWLNELGLKEYWPTFEQS
GYKEPSDLEGLKGIGKDTLKETLDIRKQGHSNRLISAIRKLQYSNQGQEKLRHTRRELDR
LPLSYLDEHDQNEYEFWESLRQTCLVPELSAFDQTSELKAKLVELRNTTLMVFAVTNAMW
IIIILTLVQHKDLKVLGVDIIGLGFLTIYGCIFVIQFLALLGHRFKTMVHVLARTPWKVR
NGR
>XP_062510806.1_uncharacterized_protein_LOC134186768_Corticium_candelabrum 1203 bp
MVGKQNGDAPHSSVFLVVARRVIGIILFVVVLGTLVLSKLSFLAMAHHIRKVANFWRVLI
ALIVPNLFSFVRCVWCISRNYPWPAKSAIVAGFVTSVVESIALCIFAFILAARPNTALTI
TLMSGVFSGTIVNQIRRSHNFYRTIATWIALILQVGSIAALVLFDSNLVSIPIALVLLSI
VWCSAVQEYLNT---GRPMASARWKNGILTGLWRIMSLPTVAIIMASINLNIELKYLGEG
LKRLSDNLSEDTYFLINIFCTWGAYIASWLACTVRMGTIGFVLPLLLATPVAVVTTI-LC
VKHQLVTCGFYAYGIVPMLLGLLWISQIICCLFYVWRTQLIPLMKEEDLFIQSYYNCPFT
EQSLMLNRKTEFDDEKVIDPQEVARKSRVFVCTTMYREQLHEQRQLLESIHGIAKEQARE
IRSFESHIFFDGGAKGCHTTEFANQLFSLLHDALRINLSDGKKWETPYGLQIRWELPGDM
PFYVHLKDPHKVKKKKRWSQVMYMSYVLDFRCPRSEDDDDNTFILTTDADIVFDRDAVEI
VLDLLCRDQLVGGVCGRVHPLGSGPVVWYQKFDYAIGHWFQKVAEHVLGSVMCCPGCFSV
FRGRALRDVLPQYATKADKANDFLTKDMGEDRWLCTLMVEAGWRLEYAASADSSTFCPDT
FDEFYKQRRRWTPSTMANLMELCSNAKKVISNNDAVSIVFIIYQAAMIFSTIISPGTVIL
VMSAGISYAFNSSKIAFLVIFLFMAFLYGVVCIWCRQDTQLKTSKVLTFIFAIIMAAVAV
GVVVQIVSGLEGPEVPTPISLE-HVAISTWYLAALALLFIMAALLHPTEFFCLFHALWYL
LCLPSGYLFLIIYSICNLNDRSWGTRETVKQNTQSMSVVRSFIDKLRDACGCCDCCHPP-
-IPSKPSTPEQISVLSAQRTRGEERPPTAGISIRTFLQIGLSVYADKFEAAGYTDTSFFI
KMQEKDIRSLGVEKTGLVMRVMRAIDDLPDTSVPRRVPDNVSDWLLSLGLLHYREQFARA
GYEGKSDIANLVSINRNVLQHEIGVTKPGHLRKLEMAVKMIKHPSDREVAIIKAKAAIDD
LPKQKLDDNNKLEFDFWQELKTQVLEPDSEEYEEVETLKQKLKELRNETVLVFAVTNIIW
IVLITMLGVHANLSVFHTNALGLAFLAVYGLIFLIQFLTLICHRLITLIHTLSHRV-RFG
SSV
>XP_023931466.1_uncharacterized_protein_LOC106150672_Lingula_anatina 1203 bp
MVAKEEQKTKKPSKGVTVFKWLATLLMFCLLLAALVASKLSALYIAQGEKNSAAFEMVII
TTMCPYLVTLIVSLWVFRSDMPWPSRTALFLGLLASSFEVCGILILTLAVLRQVNPVVAI
LLLNSVYLAPSVVGFFSSCRQSHRVAFALGMLCTVAGLVMSVYGTNMTWEILLPVFLLSV
AWSPAMQKIQLYNKGLDPYKSARWKNNILTSLWKLVLTPFAAIAFAKAFDIGDFENFESF
FEY--WSDGLLYAFIINVCTSLAGYLFSLFTCMMCMQ-IVFVLPLILSTPAAVGTLFLID
GLFHPEKT-EYPPILLIIAGVAFFFGQFFTVGVFLFKKQTVVMEKESFLFWQPGYNGYLL
DQWLSLSRKTKQIMHRFEEPIERGKRTRVYICTTMYRESATEMQQLLQSLGGINRAQAGL
DKHFSAHIFFDGAVRDKKASDFLLILVSLVEETLNVKTIDATRVSTPYGMSLSWQLPRGM
TLTIHLKDNFKVKNKKRWSQVMYMSYVLDFLMKASDATDQDTFILTTDADVKFSPESVES
LMDNMIRDNTVGAVCARTHPMGSGPVVWYQIFDYAIGHWFQKAANDVLGSVLCCPGCFSV
YRVAALRDVLPLYASKVTKAEEFLTKDMGEDRWLCTLMVQAGWRLEYSAAAHDETFCPEE
FDEFFKQRRRWIPSTLANQFLIMKEWVYISKFNNHIRMFFALYQAFLIVSTLLGPGTVIM
IIAGGLNYSLCVSTTAMTILLLIITMGYAAICLTTSQDTQLMVAKVMTFVFALVMAAVTV
GTAVQIGEDIGRSFNLTGEHGGLPLSTTSLYFMGIVGIFLVAGLMHLTESYALLHGVWYL
LCLPSGYLLLMIYSICNITDRSWGTREEKKEKVSHKTWKDRAIQIYKGFLCCCFYPQRDE
MVDAEVQTTT-------------------------YLQ----------------------
-MSQEAFSSLA--------------------SIDE----------------TRSSTYMYT
SYTEQG------------------------------------------------------
---------GTEEEELYRQLRSKA------------------------------------
---------SHDIRI---------------------------------------------
---
>XP_027035957.1_LOW_QUALITY_PROTEIN 1203 bp
MVQRKAKLGQFFNGFICILKWISAVLIFLAVLFCIVTSKLCLLVLGHQANKQALVMMLVL
ALVIPQAASLLYAIWTRRKSRPWPTKQGFIIILVSGALEAISLNYIVVVMVTVVNPDVTV
LLMCSLSVAPAIWQAFKSRSQLDVIKFSAAAISAITGIVMLSIDLSGQIGIPVSFFLLSI
AWSPKLRKLQIRSKQPVKIKTARGKAAIVSSFWKLFLTPLIAMTFAKSYDIVELDSIYDT
FKAMTTMNPSTTYFMLHIFASFFGYHFGWLSCSLCMQRIGYALPLTLATPITLLVMQVIY
EISIPLPCASTDLGYILGAGFLLWFSQFIATTYYTWKSQGQIMAKASDLLWIPSYNGVCL
EQYLLLNRRNQSCDEEHNKHNELSNNIHVFICTTMYHEADYEMEQLLRSIHDVDINRTKS
GRHFESHVFFDGCIRANVLNSYVLQLVSLVEKTLVVSLTDCIKMKTPYGMQLRWKLQGGM
DFTIHLKDNAKVKNKKRWSQVMYMSYVLDFRQELLRVEDDQCFILTTDADVKFTHWSVEA
LIDQITEDPKTGAVCARTHPLGDGPVVWYQIFDYAIGHWFQKVANHMLGSVLCSPGCFSL
YRCQAVRDVLPTYSTGVDHAFEFLTKDMGEDRWMCTLMIQRGWRLTYCAAAEDSTYCPES
FDEFYKQRRRWTPSTLANLVLLVSEWKRTLKNNEHISFLFILYQTFLVCSTVIGPSTVIL
VIVGGMVFSGAINEITTVALLSLLVLAYILVCLFASQNVQLKAAKILTFXFAVIMYIVII
GVAVQISNEL-----------------------------------------CPFLYVLDV
FGLKQTSIIRTVF---------LGTREGKSTSSDGDDWYRPFWNCLKRVCKCCQ-QEESV
ELSNSSSKLTVDSSEYQLEILEKVSHSDPNSPVEDWIPNDLKDYAPNFRKNGYEKAKFIA
GMTDQDLERIGIQNIGHRQKLMRDIKNIPRIDIEENIPENVEVWLQEHGLEEYWPLFRSN
GYAEPSDLVDLKKMSKEKLKETLLIRKPGHLNRLKSLINKLQYPNRGQMKIRRTRNELDR
LPLKFLDVDNGDEYNFWNGLRQECLIPEMSAFDQTSELKGKLVELRNTTLLVFGVSNALW
MIIILALVRHKDLKILGVDIIGLGFLTIYGGIFAIQFLALLCHRFKTLIHILARAPWKMN
STK
>XP_022802804.1_uncharacterized_protein_LOC111340249_isoform_X2_Stylophora_pistillata 1203 bp
M----------------------------------------------------VFIL---
--------------------NPEVEESSLCSTLVGGFLEACSLCYITVVMVTTVSPDFLV
LFMCSIAGLPLTLREVYGKLQWDTLRSLVSTLCFLAGNIMLSLDLKGVISGQFALFLLSV
VWSPKFRKLQIQSKAPRLTRTAQAKAAVISSLCKLVFIPAMAVAFSSIFDIVNIPDISDG
FKAITTSNPSFLYFIFHIMASFFGYHFGWISCSLRMQKIGLALPLTLATPIAVMITHLLC
ETDTPLPCASEDRPYVLSAGLLLWSAQCLGAMYYLWGSPGKILGKVYDLLWIPCYNGVCL
EQYLLTNKRNLSSDLEPSSSNQKDSKLHVFICTTMYHEKREEMEQLLESVYDV-LKNGNS
EHHFEAHVFFDGCIRTEELNSYVLQLASLVENTLKVELNECIKVKTAFGMQLKWKLK-ET
SFTIHLKDNAKVKNKKRWSQVMYMSYVLDFKIVVEKLKDDQCFILATDGDVKFTHESVEA
LIDQICEDPRTGAVCARTYPLGSGPVVWYQIFDYAVGHWFQKVTNHMLGSVLCCPGCFSL
YRCKAVRDVLPNYATCADNAFECLTKDMGEDRWMCTLMIQSGWRLSYCAAAENSTFCPES
FDEFYKQRRRWAPSTLANLVLLIREWRQTTSNNEHISSLFIVYQAFLVFSTVIGCSTVIL
VIVGGMVLAGPIGQITTSVLLSLVVVGYVFVCLYAPPKWQLKVSKILTFSFSVIMCIVAV
GLAVQVSNDLKERKVEPTLEHHLPAGVSSLYLAGLTGIFVISALLHPSEITCFFYGFLYF
LALPSGYLLLTVYAICNLTDSSWGTREENSGEKQNSLW---------DLCLCCR-TRSD-
----------EIHAIHSKKALNSNEEDLSEKGLVDFLRGKLEKYYQGFLDNGYEFVDDLF
GIKEEDLKQIEISEED-RPKLLDQTKRILPHRKKHEMPEDIEGWLKKHHLRDYYLKITG-
EFKHLWELRKLKTKPEREAEKKFGIKKPGHFKRLLRAVYSLQVKEHVPMTVSYTEYILTS
VRSVESDSQPKDEITFWEKLEEGFLSPHNAASASTSSAEKDLQKLRITTFWVFGVSNFLW
MILILTLVPRRDLKILGLDVIALSFLIIYGGIFIVQFLALLCHRVKTIMHILARTPWTVH
KKS
>PFX17869.1_Chitin_synthase_1_Stylophora_pistillata 1203 bp
----------------------------------LVCREIHVSVVG--IDE---------
----------------FRNHSPTLDEE---ETLVGGFLEACSLCYITVVMVTTVSPDFLV
LFMCSIAGLPLTLREVYGKLQWDTLRSLVSTLCFLAGNIMLSLDLKGVISGQFALFLLSV
VWSPKFRKLQIQSKAPRLTRTAQAKAAVISSLCKLVFIPAMAVAFSSIFDIVNIPDISDG
FKAITTSNPSFLYFIFHIMASFFGYHFGWISCSLRMQKIGLALPLTLATPIAVMITHLLC
ETDTPLPCASEDRPYVLSAGLLLWSAQCLGAMYYLWGSPGKILGKVYDLLWIPCYNGVCL
EQYLLTNKRNLSSDLEPSSSNQKDSKLHVFICTTMYHEKREEMEQLLESVYDV-LKNGNS
EHHFEAHVFFDGCIRTEELNSYVLQLASLVENTLKVELNECIKVKTAFGMQLKWKLK-ET
SFTIHLKDNAKVKNKKRWSQVMYMSYVLDFKIVVEKLKDDQCFILATDGDVKFTHESVEA
LIDQICEDPRTGAVCARTYPLGSGPVVWYQIFDYAVGHWFQKVTNHMLGSVLCCPGCFSL
YRCKAVRDVLPNYATCADNAFECLTKDMGEDRWMCTLMIQSGWRLSYCAAAENSTFCPES
FDEFYKQRRRWAPSTLANLVLLIREWRQTTSNNEHISSLFIVYQAFLVFSTVIGCSTVIL
VIVGGMVLAGPIGQITTSVLLSLVVVGYVFVCLYAPPKWQLKVSKILTFSFSVIMCIVAV
GLAVQVSNDLKERKVEPTLEHHLPAGVSSLYLAGLTGIFVISALLHPSEITCFFYGFLYF
LALPSGYLLLTVYAICNLTDSSWGTREENSGEKQNSLW---------DLCLCCR-TRSD-
----------EIHAIHSKKALNSNEEDLSEKGLVDFLRGKLEKYYQGFLDNGYEFVDDLF
GIKEEDLKQIEISEED-RPKLLDQTKRILPHRKKHEMPEDIEGWLKKHHLRDYYLKITG-
EFKHLWELRKLKTKPEREAEKKFGIKKPGHFKRLLRAVYSLQVKEHVPMTVSYTEYILTS
VRSVESDSQPKDEITFWEKLEEGFLSPHNAASASTSSAEKDLQKLRITTFWVFGVSNFLW
MILILTLVPRRDLKILGLDVIALSFLIIYGGIFIVQFLALLCHRVKTIMHILARTPWTVH
KKS
>XP_052265048.1_LOW_QUALITY_PROTEIN 1203 bp
MIETDRKDSFRPSYGVVVLKWLSTFLLCLLILAFVIFSKVGIVSISQQKRTQGVFVSLQI
ATVVPHVFSFLRGILMFRKDIPWPTRRSLILGVVLSIVESVGTTLFVFCLPGLTGPGTTV
LLMSGVFLAPILYNVVHSWMVITRILFIVALLLELAGLASAGYDAKRFGFLVTALLCLSI
SWIPGIQSFLLKTTNTSSLPPPTWKLTIVMSAVKTVCIFGCSILFYEVFPGRPVKDWVDG
WGHLGLTTTDWVMFAGNIGGSLFGYFTAYIACTTCMQWFGITILLNLITPLSYVAFYVMC
TKDVESTCKMYYNPYSLIALVLLVAAQTISTGCLFFRSQFLVMLKEDKLFWTPMYTSGLL
EQWLMLSKKTEYHDEHHEDPLLKASRTKVIICTTMYREADYEMRQLLQSISGINRAQTDG
TRHFESHIFFDGAVKKVNPTDSVLQLVSLAEEELGVKSANCKRKGTPYGMSIEWELIHRL
LLRIHLKDNQKVKNKKRWSQVMYMSYVLDFFLKQNNCRHDECFILTTDADVCFNVDSVEA
LLDLMTRDPSVGXVCARTHPLGSGPIVWYQLFEYAIGHWFQKAAEHVVGSVLCSPGCFSV
YRCSAIRDILPEYATNVEHAFDFLTKDMGEDRWLCTLMVQSGWRIEYCAAAENSTYCPED
FDEFFKQRRRWVVSTLANLALLVKEWSTISRLNHRVSVVFLLYQVVHLFATLIGPSSIIL
VVTGGLTYAWSINPTISVILQVVVMVLFALVCLTSSSKTQLNAAKFLSVLYTIVMAAVMV
GTAVEVAKEMSKTDDAPFIDPSFPISTTTLYLAIVVGIFLLTGMMHPSEFYCLLHGFWFF
LCIPAGYLILMIYSICNITDQSWGTREVKDSSVMPKNSQDRLIAVFKKVFFCCFTKMETR
LIESQTEAGTDEHVGFSNTEDDEQFFDWKGVPVEQWLGRDFDSVVKKFKDNGFENTTFIS
KMTETELKDIGIKSTGQKHFLMEKIKKLPDFEVVVTVPKDVNSWLNTIGLLMYKDNFKQE
QITSSKDMEVLKTFTRSKIELELKITKIGHIKRLMHAIAKLRNPIR--------------
------------------------------------------------------------
------------------------------------------------------------
---
>XP_062523680.1_uncharacterized_protein_LOC134198326_Corticium_candelabrum 1203 bp
MIEKQKRQRRNGSIFFQTVSHVVGVVLFILVLSTLVMSKLSFLIMTNQTKKAADFWRLLI
ALIIPSLFSFLRCIWCISRNYPWPNKLAILAGFVTSVLESVALCIFTFIVAARPHAAITI
ALMSGVFGFTIVSQLRHIRNASRTVATWIALGLHVGSIAILLLFHNNLTSIPIVLGLLSI
VWCSPIQNYLNT---GRPEASARWKNGILTNFWRMISLPVVAIIMSAIDLNVGIDYLGQG
LAYLR-NTSRDTFFLVNIFCTWGAYILSWFACTIRKGTIGFIWPLLLATPVAIGTTF-VC
SNDQAIACTFYEHGLVPICLFLLWISQIICCVFYVWRTKLIALIKEENLFIQSYYNCPFT
EQNLMLNRETEFDDENVKNPENDASKSYVFICTTMYREQLHEQKQLLKCIHNIDEHKNRS
-RKFECHVFFDGGAKGCHTTEYANQLFSLLKDTLKIELSNGTKWETPYGLQINWKLPGLI
PFFVHLKDPKKVKKKKRWSQIMYLSYILDFRCPKSIGREHNTFVLMTDADIAFDLEDVEI
VLDRLCRDKLVGGVCGRVHPLGSGPIVWYQKFDYAVGHWFQKVAEHVLGSVMCCPGCFSV
FRAPALREVLPEYATKAEKAKEFLTKDMGEDRWLCTLMVEAGWRLEYAAAAVSYTFCPDS
FEEFYKQRRRWIPSTMANLMQLCSNAAKVISNNDAVSIIFILYQAAMIFSTIVAPSTVIL
VMAAGITYAFNTSSITFLVLFILVSFIYGVVCIWCRPDTQLKMAKILTFIFSIVMGMVAV
GVIVQIVSRPEGPEAPTPISLE-DVALSTWYLAGLSSIFFVTALLHPTEFFCLFHSLWYL
LCLPSGYLFLIIYSICNLNSDSWGTRETATQNTQSVSFVRYFVDKLKEVCGCCDCCHSS-
-ITAKPSTPESSRVDQT---ESEDRASTTGIPIRRFFAIGLTNCAEKFEAAGYADTSFFI
KMKEKHIRSLGVTKTGVVKRIMRAIDELPDPSVPRGVPNDVSHWLLSFGLSQYEGKFARA
GYKGESAIANLLTLNRDILVNEVGVTKKAHLKKLKMAVKMIKYPTDREVAIIKAKSAIDA
LDKRSMADSDKLEYDFWIKLQANGLKPESEEYKEVDEMKQNLKELRNEMVVVFAVTNIIW
VVLITMLGFHAKLSVFHTNALGLAFLAVYGLIFLVQFLALICHRIITVIHYLAHDDHSSS
TNT
>KAK3800229.1_hypothetical_protein_RRG08_017205_Elysia_crispata 1203 bp
M-----------------------------------------------------------
---CPHLFSYLSA-------PPRPCPLLI--------------------------PYLCT
PPRPCPFLSPTCVPFSPTCR---------------------SY----YLSAPIPYLCTPP
RPCPFLFPYLST-----------------------------CLLLFYL------------
--------------------------------STPPRPCPFLFPYL-STP----------
----PRPC------LLFP------------------------------YLSTPPRPCPLL
SPYL--------STPSPPQSPPFPLPVHPLPATVSCVQDEDEMRQLLESLARINVAQAEG
ETFFESHIVFDGGVQRKKISEFALVLISLLEETLGIKPTMCTKIVTPYGLKLSWALPPLM
TFNIHLKDNMLVKNKKRWSQIMYMSYVLDFLTD-ASTPNEESYILTTDADVKFTPDSVEA
LLDLMSRDNTIGAVCARTHPMGEGPLVWYQTFEYAVGHWFQKTAEHVMGSVLCAPGCFSV
YRCRALRDVLPKYCKKVESAFDFLTKDMGEDRWLCTLMVQSGWRIEYCAASENSTNCPAQ
FEEFYKQRRRWIASTLANLMLVIREWNYIDLFNERVSVVFLFYQGLLLFSTLIGPSTVIL
IVAGGLSYAWGFDSIAGVILQVLACVMFTLVCLYLSQKSQFMTAKILTFLYAAVMCAVAV
GTAEQIVNDLTRPGASNSISIDLQVSTTTIYFGFLVGVYAIAGLVHPREIFCLLHGVWYL
LCLPSGYLILTIYSICNLTDSSWGTREASTVSAKKRSWHDIYKDTFYAIFFCCDPRQRDV
PPDPHMHQRVGEHL-RNDPSRPEVDLDEVPMPVEEWLPTELSKYADILKRHGFDNTLFIK
ALTEKELNRMGIVKRGHVQFLLAQIALLPAFEIEFQVPTNVKDWLNDIGLIMYRENFRRN
HIRKPKEMEILKRFDRKDISRELGITKEGHIKRLLYAIRMLRDPSEGQLRAMKMRQAIDD
SPVHYLIENNVAEFAFWNSLRDKCLEPDLKAFGIEAEVKVKLIQLRNNWLTILAVSNTLW
LILISTLATKADLTVIGANPIGLVFLFIFGFLFLLQFLSMLVHRTYTMSHYLARASYKYG
KPL
>XP_044166096.1_chitin_synthase_chs-2-like_Acropora_millepora 1203 bp
MVQRSTQASHCYAVLLCGIKWFIAIFLCAVVLFCVVASKICLLVLGQHICKHALFLMLLF
TLMIPHVASFIYAFWTRRKSRPWPTKQGFMVIMFGGFLETVSLCYITMVMLTVITPNAII
LVMCSLPMISAIWEAIKSRSRLEVIKLGASATFAVIGIALLLLDISGQIGIPVSLTLLSI
AWSPKTRKLQIQSKT---MQSARGKAAIVSSLWNLVLTPLVAVVLAKMYQIVELDKISSG
FKAINSTHPSFVFFMVHIVASFLGYHFGWLACSLCMQQIGYALPLTLGTPIAAIMIHLFF
QTNTPLPCILADLVFSLPAGALLWLAQFLATTYYVWKSQGLVMAKAHDLLWIPSYNGVCL
EQYLLLNRRNKASDEEHRKQEKMSTDVKIFICTTMYHEEDYEMEQLLRSIHDVDTHSKES
GRHYESHIFFDGCVRAEKLNTFVIQLASLVEKTLKVHLRDCNKIKTPYGMQLKWTLPGGM
EFTIHLKDNVKVKNKKRWSQVMYMSYVLDYKEDLLKVKDDQSFILTTDADVKFTHESVEA
LIDQIVEDPQIGAVCARTHPMGNGPVVWYQIFDYAIGHWFQKVANHMLGSVLCSPGCFSL
YRCQAVRDVLPTYATGVDHAFDFLTKDMGEDRWMCTLMIQRGWRLTYCAAAVDSTYCPES
FNEFYKQRRRWTPSTLANLILLIKEWKLVLENNEHISFLFILYQTFLICSTLIGPSTVIL
VIVGGMVYSGNLNEITIVVLVCLMVVAYTLVCLFTSQNFQLKMSKILTLVFAVIMCIVVI
GVAVQISKELQERDPEPTLEHHLPAGVSTLYLAGLAGIFVAAALLHANEFTCLLHAVWYL
MCLPSGYLLLTVYSVCNITDRSWG------------------------------------
--------------------KNKCS-----------------------------------
------------------------------------------------------------
------------------------------------------------------------
---------------------------------------AKLVN----------------
------------------------------------------------------------
---
>XP_046547946.1_uncharacterized_protein_LOC124257845_Haliotis_rubra 1203 bp
MVSSKEKLSRKPPLLAPVVKWMWTILIGVFLLACLSAGKLSVVGLAERREATRVFLMLAL
ILLVPYCFNFLRAVILFRKDMPWPSIKSLIIGIAAAVLESFGVCLFALKVLVKYKGYLTI
LLMNAVLVVPLVVNTVYYAIRAVCAISALACVFQLAGFGLVLFTNSDIWHALVSIACLTV
AWVPVIQKLTVKSKLGLQSAGSSWKMGIISNFVKAVFVLVFSYILFYVLKNETYEDFLAA
WKF--VINSNCNYFLTNIHATLVGYFLSLLACQTAVHKWAFAIPICLTCPLFVVVLLVCC
LVALRGVCVNRNLWAVIVATACFCLAHLHCTTLLIFRSKFIPPQKESSIFWLPSYNGVLL
EQWLILNRQTEQ-----EQPRPTHRRSRVYICTTMYRETQDEMRQLLQSVNQINVARFHN
DRFFESHIMFDSGIRKKNISEFPLQLLTLIQETLGILTDNCTKVETPYGMKLSWNLPRPM
TFNIHLKDERKVRNKKRWSQIMYMSYVIDFLVT---SIDEDCFILTTDGDVAFTPESVEA
LLDLMTRDPTVGAVCARTHPIGSGPLVWYQVFEYAIGHWFQKAAEHVLGSVLCAPGSFSV
YRCIALKEILTVYSTNVEHAFDFLTKDMGEDRWLCTLMIQSGWRIEYCAASNNSTHCPSD
FEEFYKQRRRWIASTIANLMLLIKQWKIIRLFNYRVSPLFI----ALLVSTLIGPSMVIL
IVSGGLSFAWDVAPVISGLLQLSIAASFTFICLFTSEKTQLLTAKLLTFLYAIVMAVVII
GAAINIADELNKNGGPGFNGSSTKVSPTTIYLWSIFSVFVFAAVLHPREFVCLIYGICYL
LCLPSGYLLLMIYSACNIPDRSWGTREKKNYGDMGEPGYKRLQKIMEILCFCCIKRGIST
DKTLKIEVPPASSEPRSADVDDDDQDEYLSIPVEEWLPTELKEYSTLFRQYGYDSTLFIS
DMTEKELYNIGIKDKGARQDLLQMIEILPAFEIEYGVPNSVMEWLETIGLAEYEQNFRKN
RIEKAKDLSILKSYGRKEIEKELRITMAGHIKRLLYAIQKLREPTKAEEKAAEMKALVDS
TQKQLLRHVNIAECDFWRQLIDECLKPTSKTFGIEAELKGRLGELRNSWLMVLAVSNSLW
LILIITLAAKTQFKIFGANSLGLSFLLIFGTLLVIQFLAMIIHRISTLVHFVARAPFKYG
EPM
>XP_057290629.1_uncharacterized_protein_LOC130613296_Hydractinia_symbiolongicarpus 1203 bp
MVERKHMHYKKPSRALSLLKLLLALILACVTLFCVVASKLSILSIAKRCQRETSFVMLCL
VLMIPPAYTLLTLFITRKITHPWPTKLAILWGGIGTLIEVAGLSLFFVGLVNKNDTDIIL
ILMNAVFVFPVITQFFKELKAQNIALAVVAFIFQVGGISGIIYSTETIIIIPVSIILLSL
AWSPKLRKVQIDHDLIVQTNTSRGKATLINCLIKLIAIPVFVTFFVYLFEVADITKTYEG
FSGITNDNQLFAMFILQIVASFVGYHTSWVGCMITLQRLCFAIPLTLSTPLCIGIVLT-C
DFFG-GPCDDNHGKYVALLSVALWLGQFFATTYYAWKSQDFIMADEATLFWVPTYDGSLL
EQNILLNRKNEATNEYFVNYRSLVKKSQVYICTTMYHEADYEMEQLLYSLAGVDRARRHE
GRMFESHIWFDDGVRDKTLKTFAIQLISLLPHTVQVKYEDVIKLDTPYGMELKWTLPGGM
PFHIHMKDNFKVKNKKRWSQVMYMSYVLDYRER---GNQDHSFILTTDADVKFHPEDVSA
LMDFMSRDPSVGAVCGRTHPMGSGPLVWYQIFDYAIGHWLLKVAEHVMGSVLCSPGCFSV
YRCRALQDILPTYASSVECALDFLTKDMGEDRWLCTLMIERGWRLDYCASSTDSTYCPDT
FDEFFKQRRRWGPSTLANQAVMVQTQARIRRSNDDINLIFVIYQVLMLISTVIGPGTVLL
LVSSGLHAAYFVNLTEMFFVNLLVVLIYVFICLKFSQKTQLKSAQYLTFIYSMVMTITIV
GLMIQVADDIDKQRRFGVEKFSFQFTPPTVFLFFLIGLFMTTALLHGSECVQLIHGMWYL
LCLPSGYIFLMIYSLVNITDRSWGTRESAVKKVEEMAWYHRLWFKFREVFFCCFKDERD-
-VPVEEEEEEERSYIVGDLDDSDISDFYITMNIEDWLDGPYTRYIKKFKEAGYDDTTFLM
GLKEQELVEIGIDNRGHRKKILNEIDRLPPEEIDQDVPEDVYEWLMVLGLQDYWESFEAN
SYAEPNALADLKLMDKKTLSSTFEITKPGHVKKLIKAIKQLKYPTSGQRKIRQAKLALER
VQTYQLAEDAPEEFMFWDRLRKICLLTEQAAFSQSEELHSKLFELRNSALVVFAVCNILW
LTIMLAILNQGNLTIFNSNFLSVAFLIVYAIIMCMQFGTLLVHRISTWLHFIARTPFKPG
SRG
>CAI8032192.1_Chitin_synthase_Geodia_barretti 1203 bp
M-----------------------------------------------------------
------------------------------------------------------------
------------------------------------------------------------
------------------------------------------------------------
------------------------------------------------------------
------------------------------------------------------------
------------------------------------------------------------
------------------------------------------------------------
-----------------------------------------------------------V
LMDSLASNKEVGAVCARTHPKGSGVLYWYQIFDYAIGHWFTKPAEHLLGSVLCCPGCFSV
FRCRALEGVLQEYSSEVQGAADFLYKDMGEDRWLCTLLIQRGWRLDYCAISENHTYCPES
FDEFYRQRRRWVPSTIANLLLVISKAWNITSTNNSVSIAFVLFQAIMAFSTAISPATVIL
IIASGLQGAYQISDLATIIILVLLSVIYGLVCLYTSQKTQIDVAKSLTLLFAILMAVVFV
GIFKEIILEVFPVDNRLVKVFQLPTSPTTWYVAVFAVTYTAAALLHLWEFPFLFHCIWYI
LGLPSGYLLLLIYSAVNLDSQSWGTREAAKAAGGGGKWAREGGKVVREFLLCCGKRGTDE
KVPLLQEDTE----------ADGVEHKKMSSDAKKWLKQECHEYIDKFQQHGYCSLSYIA
SMTRREFKAIGIDKLGFVLRLEKAAKKLPAMVIETDVPPTVTDWLTTLEMEEYTEVFHRA
GYKTEEDIENLKEIDDKELKR-MGIVKMAHVQRLRKALESLFHPTSVEIQIHKAKRDLSS
IDPAPIDGK-DREAQFWQNILSNELKPIKVRLQQSKEIGQKLKTLRNSTLALMFLINIMW
IILLYTVEVPQLVKYLPERTFHLLFLAVYGFIVLVSFAAMLIHRFLMLIQFLGR-PEVFD
EAV
>AHX26712.1_chitin_synthase_Sycon_ciliatum 1203 bp
MVTSGERLMSQTSMLLKSMRFVSAFLLFLAIMVCVLASKTAFFVVVFRREAGITFATLFI
LLVTPHVFILLWSFWSLGRNYPWPRREARLWAVLVGILESLGMVLFVLGACVDLPTPLAI
ALSSGVLFFSLLFEFSLSYTMVRRLIWLSSLLLQVGILVAVVLEGNKLACIPLSVVCLSA
SWSGYLQHKVND---INPYRTARWKSALIASAVKLVTTIAFLFIFDQVFGYRSVEHVKQG
FQLLHGDYDMTVAILVHVLCGLLSYVLICAACGMTLHRWSMVLPLLTTTPLCIILSV-LC
ESSTYSFCTIEDNAVAFSLLCILWLTQVAYAFIFVTPVKVIDLSKEEVMFHTPGYNPMFL
DAFTFVNWRVDHMGAQQDPQEKPRKKRKVYICSTMYREADYEQENLLKSILHVHKAIQDG
HLEFESHVFFDGAVRGKTYNDFVLQLFSLVETTLGFDVKHVDMLETPYGMQANWNRRDGI
RFTVHLKDGHKFRNKKRWSQVMYMSYVLDYCCRNMDAVDEDTFILTTDADIVFSYSSVKA
LLDMMSRDDGVGAVCARTHPTGSGPLVWYQVFDYAIGHWFQKTAEHVIGSVMCCPGCFSV
FRCRALQDVLHIYATKVEHATEFLTKDMGEDRWLCTLLVEKGWQLVYCAASENHTFCPDN
FEEFYKQRRRWIPSTLANLGLCVEHSKKIVQNNDSVGWWFILYQALMIFSTIISPGTIVL
LMSSGLVYAYGWNNIASLVFISLVTVAFGVICISFKQ-YEMAAAKLLTFIFAILMVAVFV
GVLRQISLDAGTENCDKISFFGAPVGITTIYLGSLTGMFVIAGLVHPTELFCLVHGVWYL
LCLPSGYIFLFVYSLCNMDSQSWGTREAKTASGGSGTWQETIQSRLNWLRETGIPVEAAA
ATGQQQQVPSHAGVQQASQTSREPEQAILPTHISTFLAYKLENLAGRFEEEGYDDAMFLV
GMSKDEMARLGVELSVHRAHLSRDIKALPPVPFEHGVPDSIESWLKAIGLPMYSQNFQSR
SYITSTNIEGIKELTKEKLIEEIGIRKRGHLKHIVKAIEFIRYPTERELRIKEVRKKIAG
RSDPTLARENRAELLFWEALRDACMKPEMAALGINKEIGEKLVELRNYSIMTVAIANVLW
MVIIQTLAMHPELNVADTNPIGLLFLLVYGLVYATQFISMLVHRLITIMHMLASAKEAGS
IDP
>AHX26702.1_chitin_synthase_Leucosolenia_complicata 1203 bp
M-----------------------------------------------------------
-------------------SLVYQHFNSI------------------------YTPTGAV
DMCGCVHQFGIL-----------------------------VL-----------------
---------------INPYRTARWKSALITSSVKLVTTIILFLIFDQIFKYDVVRFMGSG
LRNIHGDSDMTTAILVHILCGLIAYSLICAACAMTLHFWSMMLPLLGITPLSMLMALYLC
DGERYSMCTISENTAALVLACLLWLTQVIYAFLFVAPVTIIPLSREETMFHSPGYNPMFL
DQFILVNWRVDHQDQPARAAGNTLRRRKVYICSTMYREADFEQENLLKSIRHVHDAVRSH
NLQFESHIFFDGAVREKTYNEFVLQLFSLVETTLGFDVSKVDMYETPYGMQANWNMRDGL
RFTVHLKDGHKYKNKKRWSQVMYMSYVLDYCCGQNGGNLDDTFILTTDADIVFSYSSVKA
LLDLMTRDDGVGAVCARTHPAGSGPLVWYQVFDYAIGHWFQKTAEHVIGSVMCCPGCFSV
FRCKALKTVLHVYATKVEQATEFLTKDMGEDRWLCTLLVERGWQLVYCAASENHTFCPES
FEEFYKQRRRWVPSTLANLSLCVQHSKKIIQNNDAVGWWFILYQALMIFSTIIAPGTIIL
LISSGLVYAYDWNQTATLIVISIVTVAFGYICVF-HKKYEMLVAQILTFIFAVLMIAVFI
GVIRQIVIDVNAEDCVGGRFLGAPIGVTSIYLAALSSMFIIAGLTHPSEFFCLGHGIWYL
LCLPSGYIFLFVYSLCNMDSQSWGTREAKTAAAKTKTWQEFIQSKLKWLRETLVPQNAPA
GTSQQQQPEEASELEQQEELFEAAEKKKWPVDIRTFLRHQLEHLTERFQEEGYDDTMFLI
GLTKDEMEKLGVDLSVRRSHLNREIKTLPPVSFEHGVPETIDSWLQSIGLPQYSENFRSK
GYIAETSIEGLKELTMEKLKGEIGIQKKGHLKHLVKALKFVRYPTERELKIRAVHKKISG
RADPKLEKV-KKEQVFWEALREACMKPEMAVLGTNLDLADKLVELRNTSIMAVLIANILW
IVIIQTLASHPELNVAGTNPIGLIFLLVYGIVYVTQFLSMLVHRLITVMHMLAAAQQDLQ
RRP
>XP_062523865.1_chitin_synthase_chs-2-like_isoform_X2_Corticium_candelabrum 1203 bp
------------------------------------------------------------
------------------------------------------------------------
--MSGVFSGTIVTLLGRIYKRYRTFATWTAFILQISGVTSLILFNNNLISIPVVLILLSV
VWCSAIQEYLNT---GRRIASARWKNGILTNLWRIISLPTAAIIMSLINLEVDVDYLGKG
LKQVRDDLSGDTFFLVTIFCTWGAYILSWFSCTTRMHTSGFVWPLLLATPVAVATTF-VC
SNHKELACEYYEYGLLPICLILLWISQIICCVFYVWRTKLIALIKEENLFIQSYYNCPFT
DQSLMLNRKTEFDDEKVRDPQKEALDSHVFVCTTMYHEKLHEQKQLLESIHRIDLEQGRE
IRNFESHIFFDGGSKGCHITQFANQLFSLLEEMLKIKLSNGEKWETPYGLQIKWNLPGGM
PFYVHLKDPHKVRKKKRWSQVMYMSYVLDFCCRKSNLNDDNTFILTTDADIEFDREAVEI
ILYLLCRDQLVGGVCGRVHPLGSGPIVWYQKFDYAVGHWFQKVSEHVLGSVMCCPGCFSV
FRARALREVLPEYATKAEKAKEFLTKDMGEDRWLCTLMVEAGWRLEYAAAADSYTFCPDS
FDEFYKQRRRWTPSTMANLIELCSNAKKVVENNDAISIIFIFYQAAMIFSTIIAPATVIL
LMAAGMSYAFHTSPIAFLVLFLLASFVYGAVCIKCGQDTQLKMAKVLTFVFSIIMAVVVI
GVIVQIANGFEGAETPTPISLT-DVAVSTWYFGGLAAIFIIAGILHTTDVICLVHSLWYL
LCLPSGYLFLIIFSICNLNDRSWGTREKVNQDPKDISVLRSFMDKLRYACGCCNCCHPPT
LNESSQQNPQSSSAQQAE--SVNQAAPAIGIPIRRFLKIGVDVYAPNFEAAGYHDTSFLI
EIQEADIRSLGVKKAGLVQRIIWAIDELPDTSVPLGVPNNVTDWLESLGLSQYQPQFAEA
GYEGRSDIANLVSLNEDILKNEIGVTKPGHLKKLKMALKMVKHPTNREMAILQAKRVIDD
LEKLSMAAS-NEENIFWNKLKATCLEPESEMYEKVDEMKENLKELRDQMVLVFAVISIIW
IVLITVLGFHAKLSVLHTNVLGLAFLAVYGIIFLVQFICLIWHRIVTFIHYLAHEDHSSS
ETG
>XP_062516171.1_chitin_synthase_chs-2-like_Corticium_candelabrum 1203 bp
------------------------------------------------------------
------------------------------------------------------------
------------------------------------------------------------
------------------------------------------------------------
------------------------------------------------------------
------------------------------------------------------------
------------------------------------------------------------
------------------------------------------------------------
---------------------MYMTYIIYYLIKKSSVDLSDIYLLTTDGDVSFERESVEE
LIDVLQRDELVGGVCGRTHPSGSGPIAWYQVFDYAISHWFQKAAEHVLGSVMCCPGCFSL
FRIKAIKSVLATYRSNVEKSFEFLQKDMGEDRWLSLLLVQAGWRLEYCAAAKNETHCPTS
FDEFFKQRRRWIPSTIVNLGKLCSDGADTARRNDNVSLLFILYQAVLWVSGIIAPSTVIL
IVSAGFAVTYNINEIAIVVIFLIVSVLFGFICFVFPQKVQWLVAKFLTFVFAILMGAVVI
GIIYQAVVAFKQLGDPKE-----PTPMSEYF--GLRDVPQLPFFIHLSSHVCFILFGTCF
VCHP---VI------------------------------------------C--------
------------------------------------------------------------
------------------------------------------------------------
------------------------------------------------------------
---------------F--------------------------------------------
------------------------------------------------------------
---
>CAI8032193.1_Chitin_synthase_chs-2_Geodia_barretti 1203 bp
MVKEKESFISRNKKLRLGLRLVIGFVLLLAVLGCVAGSKLTLVALANKTDISRLYWQLVI
ILVLPHCLTFVRSAVVIGKAHPWPRRSALIAGALSSVLEVVAMSVFVFSVLCYLTPLLAL
LSMQPVFAAQFVLDIYYTPSRDNKIVKIVAFFLQVVGTGAIIADLDHVIALPLSLVTLGA
LWSHRFQEFLLQAPQGAADSSARYKANFLNSFYRIVLYPVLAYGVFLIHSNKDIDPWAAS
TLHLLGTGSDLTLFVAHILTSFFGYVFAWTACLMTLRTIGFALPLLLSTPVALLTGLIYF
EEFSEHFSKFNSLNAVIGLWFVVYLGQVLGIAYYLCTKNNLILSQDSDMFLNPHYESVFL
EQYLSLNRQVDKSNNMQGHLSEPAPYSFAPQCTA---ENVREMRQMLKSINRMSEWYADQ
DDTVESHIFFDGAVNGGQLTQYAIQLLSLVSECLGVEIRSGTRKETYYGQSMSWQVGRKM
TFTVHFKDNLKVKEKKRWSQVMYMN-----------------------------------
------------------------------------------------------------
------------------------------------------------------------
------------------------------------------------------------
------------------------------------------------------------
------------------------------------------------------------
------------------------------------------------------------
------------------------------------------------------------
------------------------------------------------------------
------------------------------------------------------------
------------------------------------------------------------
------------------------------------------------------------
---
>KAI6645780.1_Chitin_synthase_6_Oopsacas_minuta 1203 bp
MIRKLNIDPELQKRVYTVLKWLVGWSLFVCMLASLILNQMTLAKTISLNHKMKGFVMLMF
IILVPNLFNAVRCYLVFSKSYPWPNRNSLIIGVSVSILEILCIVEILFFSGPHLEPDIFL
LLLAGTFSTTILLQLRYICKQCMLIVSFIVHTMAILGILAVLIKISSHVLLIASLFILSV
LWSPNIQNLTIQPNLRGMQANARWKGGMIYSCVKFFTFLFIAPVAFFLLNIKSISNCTDT
YCAFDLKTDLSFVLAVNILLALLVYAMGYMACSIRSQQIGFFIPLILSTPLTVFLINLSW
ETWPNMVTYRSVMNVTIILLGIALLATPLTYTYTFFKNSKVVMATDDLLFHLPSYNPIFL
AEYFLLNRRVERTMLSKFAKPKDYDNAYIFICSTMYHESEKEMRNLLLSIKSVADAAASG
KQKFESHIFFDGANQGNDLNLYAMRLISLLEECFDVGLEDGRKRYTPYGIQLAWVVSEQL
RFVIHCKNGKKVKNKKRWSQVMYMYYTLFYRIPRNHVGDERTFILTTDADIVFTPESVKS
LIEMLSRDRTVGAVCARTHPLGSGPIVWYQIFDYAVGHWFQKVAENILGSVLCCPGCFSL
FRASALKDVVQIYAGNVSLAKDFLTKDMGEDRWLCTLLVQHGWRLEYCAVSENFTFCPDH
FEEFYKQRRRWIPSTLANLFELVSSGSRIVKKNNFISYLFVFYQILNIISTILSPGSVII
VLVGGLAVALQINQYIILVVQLGIAGAFMLTCLYTSQKTQLNTAKILTGVYAFMMAAVVI
GLFGQGAVSVKESIDQYYYLEGTLTSFTTIYLVFLSIMYTIAAILHPFEAYQVLNFVWYL
ICLPSGYLLLIVYSFCNLTDRSWGTREATVGSDPLSHYFKLMRDYVILLCTCCMKPQKEK
PIKAVQEKPEEKGYHYRREVVSVMPGKKNHLSVEQFLDFGLSEYANNFYEHGYENLALTT
KLNKSDLNIMGITKRGHVLKILKALKEIYVFEIPAHIPTGIYEWLKMLCVPKYGEVLTQE
GYGFKCDIENLIGMEEQELIN-MGITKRGHLQRFKVGLKKLEYPTADELLLRHGHEYLGK
LDD------QEDEDIFWYKLRDEILKVDTSVFQAEAKLKSNLEELRNNYLLVLIVANSIW
LLGFFLLDSQFSLRIGKVNLIGMIFVLIYGAIYFIQFICLLLHRVYTLMHFVADAQYFPR
KRV
>AGR33772.1_chitin_synthase_4 1203 bp
------------------------------------------------------------
------------------------------------------------------------
------------------------------------------------------------
------------------------------------------------------------
------------------------------------------------------------
------------------------------------------------------------
------------------------------------------------------------
------------------------------------------------------------
-----------------------MSYVLKYQIAKKDLTGNNTFILTTDADIEFTAESAVV
LLDMLDSDPLVGAVCARTHPQGSGLLYRYQVFDYAIGHWFQKAAEHILGCVLCCPGCFSA
FRCSAIESVLDEYSTEVSKATEFLTKDMGEDRWLCTLLVEKGWRLEYCAVSENHTHCPED
FDTFFKQRRRWIPSTVANLSLLITQASKVTQGNDTVFILFVLFQGVLVFSTAISPATVIL
VIASGFSSACKVSDIATIVILVLLSVAYGLFCIYGNPQHQLDVAKAASLILVIFMCVVFA
GNLKNMIYDIVSLEKDCSGTFYFPLTPSTMYLVLFTLLFILAGLLHMNEFSCLIHGVWYF
LALPS-------------------------------------------------------
------------------------------------------------------------
------------------------------------------------------------
------------------------------------------------------------
------------------------------------------------------------
------------------------------------------------------------
---
