# Supplementary material for: The Hydractinia cell atlas reveals cellular and molecular principles of cnidarian coloniality
Source: Nat Commun. 2025 Mar 3;16:2121. doi: 10.1038/s41467-025-57168-z (PMC11876637; doi:10.1038/s41467-025-57168-z)
Supplement: Supplementary file 16 — Supplementary Data 13 [file 41467_2025_57168_MOESM16_ESM.zip › IQ_Tree_output/Alpha_carbonic_Anhydrase/All_alpha_carbonic_LBAremoved_NoBAC.fasta.linsi.trim.tre]

#NEXUS
begin taxa;
	dimensions ntax=94;
	taxlabels
	'AAD32675.1_CA_Anthopleura_elegantissima'
	'ABV65904.1_CA_I_Penaeus_monodon'
	'ACA53457.1_alpha_CA_Stylophora_pistillata'
	'ADM87521.1_CA_Penaeus_vannamei'
	'AHZ61699.1_alpha_carbonic_anhydrase'
	'ANJ59758.1_alpha_CA_3_Corallium_rubrum'
	'ANJ59759.1_alpha_CA_4_Corallium_rubrum'
	'ANJ59760.1_alpha_CA_5_Corallium_rubrum'
	'ANJ59761.1_alpha_CA_6_Corallium_rubrum'
	'ANJ59763.1_alpha_CA_3_Stylophora_pistillata'
	'ANJ59765.1_alpha_CA_5_Stylophora_pistillata'
	'ANJ59767.1_alpha_CA_7_Stylophora_pistillata'
	'CAH0790371.1_Sycon_ciliatum__CA_1_1.13e-25_Mus_Sycon_ciliatum'
	'CAH0798070.1_Sycon_ciliatum__CA_2_6.56e-29_Homo_'
	'CCE46072.1_CA_Sycon_raphanus'
	'CCJ09593.1_CA_Patella_vulgata'
	'DAA06050.1_TPA_inf'
	'DAA06051.1_TPA_inf'
	'DAA06052.1_TPA_inf'
	'KAH9415555.1_CA_Dermatophagoides_pteronyssinus'
	'KAH9425620.1_Carbonic_anhydrase-_protein_10_Dermatophagoides_pteronyssinus'
	'KAI6650508.1_Alpha_CA_5_Oopsacas_minuta'
	'KAI6650509.1_CA_20_Oopsacas_minuta'
	'KAI6654568.1_Alpha_CA_5_Oopsacas_minuta'
	'KAI6661523.1_CA_3_Oopsacas_minuta'
	'KAK2554129.1_CA_7_Acropora_cervicornis'
	'KAK2563709.1_CA_2_Acropora_cervicornis'
	'KAK2574136.1_CA_Acropora_cervicornis'
	'KII64408.1_CA_1_Thelohanellus_kitauei'
	'KII73217.1_CA_2_Thelohanellus_kitauei'
	'KII73221.1_CA_2_Thelohanellus_kitauei'
	'KII73223.1_CA_1_Thelohanellus_kitauei'
	'RXM30097.1_CA_7_Acipenser_ruthenus'
	'RXM30490.1_CA_15_Acipenser_ruthenus'
	'XP_001506835.1_CA_3_Ornithorhynchus_anatinus'
	'XP_004449234.2_CA_6_Dasypus_novemcinctus'
	'XP_004457383.2_CA_9_Dasypus_novemcinctus'
	'XP_004697542.1_CA_2_Echinops_telfairi'
	'XP_004697543.1_CA_3_Echinops_telfairi'
	'XP_007517820.1_CA_7_Erinaceus_europaeus'
	'XP_007535409.1_CA_2_Erinaceus_europaeus'
	'XP_015790795.1_CA_2_Tetranychus_urticae'
	'XP_016049029.1_CA_13_Erinaceus_europaeus'
	'XP_020608763.1_CA_1-like_Orbicella_faveolata'
	'XP_027038541.1_CA_3-like_Pocillopora_damicornis'
	'XP_027055191.1_CA_2-like_Pocillopora_damicornis'
	'XP_027209605.1_CA_1-like_Penaeus_vannamei'
	'XP_027224974.1_CA_2-like_Penaeus_vannamei'
	'XP_028416402.1_CA_12-like_Dendronephthya_gigantea'
	'XP_028910976.1_CA_14_Ornithorhynchus_anatinus'
	'XP_028913222.1_CA_7_Ornithorhynchus_anatinus'
	'XP_028919104.1_CA_2_Ornithorhynchus_anatinus'
	'XP_028938349.1_CA_4_Ornithorhynchus_anatinus'
	'XP_029190657.1_CA_2_Acropora_millepora'
	'XP_029191118.2_CA_Acropora_millepora'
	'XP_029834457.1_CA_1_Ixodes_scapularis'
	'XP_030695089.1_CA_13_Globicephala_melas'
	'XP_030695119.1_CA_2_Globicephala_melas'
	'XP_030719666.1_CA_7_isoform_X1_Globicephala_melas'
	'XP_031554974.1_CA_1-like_Actinia_tenebrosa'
	'XP_031556903.1_CA_2-like_Actinia_tenebrosa'
	'XP_033897728.3_CA_7_Acipenser_ruthenus'
	'XP_033904428.2_CA_4-like_Acipenser_ruthenus'
	'XP_037271325.1_CA_6-like_Rhipicephalus_microplus'
	'XP_037287536.1_CA_2-like_Rhipicephalus_microplus'
	'XP_037291287.1_CA_1-like_Rhipicephalus_microplus'
	'XP_037793614.1_CA_1-like_Penaeus_monodon'
	'XP_037793615.1_CA_7-like_Penaeus_monodon'
	'XP_040074544.1_CA_1_Ixodes_scapularis'
	'XP_041074622.1_CA_12_isoform_X3_Polyodon_spathula'
	'XP_041087205.1_CA_14-like_Polyodon_spathula'
	'XP_041103105.1_CA_Polyodon_spathula'
	'XP_041123815.1_CA_7_Polyodon_spathula'
	'XP_041130603.1_CA_6_isoform_X3_Polyodon_spathula'
	'XP_042146874.1_CA_2_Ixodes_scapularis'
	'XP_046363888.1_alpha_CA_2-like_isoform_X2_Haliotis_rufescens'
	'XP_046369681.1_CA_2-like_Haliotis_rufescens'
	'XP_046442434.1_CA_2-like_Daphnia_pulex'
	'XP_046447700.1_CA_2-like_Daphnia_pulex'
	'XP_046449480.1_putative_CA_3_Daphnia_pulex'
	'XP_046839912.1_CA_2-like_Xenia_sp._Carnegie-2017'
	'XP_046848218.1_CA_1-like_Xenia_sp._Carnegie-2017'
	'XP_050396028.1_CA_1_Patella_vulgata'
	'XP_050396029.1_CA_1_Patella_vulgata'
	'XP_057294046.1_CA_2-like_isoform_X1_Hydractinia_symbiolongicarpus'
	'XP_057294047.1_CA_2-like_isoform_X2_Hydractinia_symbiolongicarpus'
	'XP_059885175.1_CA_14_Delphinus_delphis'
	'XP_059885782.1_CA_6_Delphinus_delphis'
	'XP_059891177.1_CA_13_Delphinus_delphis'
	'XP_059891178.1_CA_1_Delphinus_delphis'
	'XP_059891181.1_CA_3_Delphinus_delphis'
	'XP_060145442.1_CA_6_Globicephala_melas'
	'XP_060156760.1_CA_9_isoform_X2_Globicephala_melas'
	'XP_062512629.1_CA_1-like_Corticium_candelabrum'
;
end;
begin trees;
	tree tree_1 = [&R] ('XP_057294046.1_CA_2-like_isoform_X1_Hydractinia_symbiolongicarpus':3.0E-6,'XP_057294047.1_CA_2-like_isoform_X2_Hydractinia_symbiolongicarpus':0.007958,((((((('XP_004457383.2_CA_9_Dasypus_novemcinctus':0.120039,'XP_060156760.1_CA_9_isoform_X2_Globicephala_melas':0.014293)[&label=100]:0.881039,('XP_059885175.1_CA_14_Delphinus_delphis':0.271035,'XP_028910976.1_CA_14_Ornithorhync…
end;
begin figtree;
	set appearance.backgroundColorAttribute="Default";
	set appearance.backgroundColour=#ffffff;
	set appearance.branchColorAttribute="User selection";
	set appearance.branchColorGradient=false;
	set appearance.branchLineWidth=1.0;
	set appearance.branchMinLineWidth=0.0;
	set appearance.branchWidthAttribute="Fixed";
	set appearance.foregroundColour=#000000;
	set appearance.hilightingGradient=false;
	set appearance.selectionColour=#2d3680;
	set branchLabels.colorAttribute="User selection";
	set branchLabels.displayAttribute="Branch times";
	set branchLabels.fontName="sansserif";
	set branchLabels.fontSize=8;
	set branchLabels.fontStyle=0;
	set branchLabels.isShown=false;
	set branchLabels.significantDigits=4;
	set layout.expansion=0;
	set layout.layoutType="RADIAL";
	set layout.zoom=1000;
	set legend.attribute="label";
	set legend.fontSize=10.0;
	set legend.isShown=false;
	set legend.significantDigits=4;
	set nodeBars.barWidth=4.0;
	set nodeBars.displayAttribute=null;
	set nodeBars.isShown=false;
	set nodeLabels.colorAttribute="User selection";
	set nodeLabels.displayAttribute="label";
	set nodeLabels.fontName="sansserif";
	set nodeLabels.fontSize=13;
	set nodeLabels.fontStyle=0;
	set nodeLabels.isShown=true;
	set nodeLabels.significantDigits=4;
	set nodeShapeExternal.colourAttribute="User selection";
	set nodeShapeExternal.isShown=false;
	set nodeShapeExternal.minSize=10.0;
	set nodeShapeExternal.scaleType=Width;
	set nodeShapeExternal.shapeType=Circle;
	set nodeShapeExternal.size=4.0;
	set nodeShapeExternal.sizeAttribute="Fixed";
	set nodeShapeInternal.colourAttribute="User selection";
	set nodeShapeInternal.isShown=false;
	set nodeShapeInternal.minSize=10.0;
	set nodeShapeInternal.scaleType=Width;
	set nodeShapeInternal.shapeType=Circle;
	set nodeShapeInternal.size=4.0;
	set nodeShapeInternal.sizeAttribute="Fixed";
	set polarLayout.alignTipLabels=false;
	set polarLayout.angularRange=0;
	set polarLayout.rootAngle=0;
	set polarLayout.rootLength=100;
	set polarLayout.showRoot=true;
	set radialLayout.spread=7.0;
	set rectilinearLayout.alignTipLabels=false;
	set rectilinearLayout.curvature=0;
	set rectilinearLayout.rootLength=100;
	set scale.offsetAge=0.0;
	set scale.rootAge=1.0;
	set scale.scaleFactor=1.0;
	set scale.scaleRoot=false;
	set scaleAxis.automaticScale=true;
	set scaleAxis.fontSize=8.0;
	set scaleAxis.isShown=false;
	set scaleAxis.lineWidth=1.0;
	set scaleAxis.majorTicks=1.0;
	set scaleAxis.minorTicks=0.5;
	set scaleAxis.origin=0.0;
	set scaleAxis.reverseAxis=false;
	set scaleAxis.showGrid=true;
	set scaleBar.automaticScale=true;
	set scaleBar.fontSize=10.0;
	set scaleBar.isShown=true;
	set scaleBar.lineWidth=1.0;
	set scaleBar.scaleRange=0.0;
	set tipLabels.colorAttribute="User selection";
	set tipLabels.displayAttribute="Names";
	set tipLabels.fontName="sansserif";
	set tipLabels.fontSize=12;
	set tipLabels.fontStyle=0;
	set tipLabels.isShown=true;
	set tipLabels.significantDigits=4;
	set trees.order=false;
	set trees.orderType="increasing";
	set trees.rooting=false;
	set trees.rootingType="User Selection";
	set trees.transform=false;
	set trees.transformType="cladogram";
end;
