# Supplementary material for: The Hydractinia cell atlas reveals cellular and molecular principles of cnidarian coloniality
Source: Nat Commun. 2025 Mar 3;16:2121. doi: 10.1038/s41467-025-57168-z (PMC11876637; doi:10.1038/s41467-025-57168-z)
Supplement: Supplementary file 16 — Supplementary Data 13 [file 41467_2025_57168_MOESM16_ESM.zip › IQ_Tree_output/Protochaderin/Protochaderin_all.fa.clean.linsi.trim.splits.nex]

#nexus

BEGIN Taxa;
DIMENSIONS ntax=139;
TAXLABELS
[1] 'XP_012556552.2_protocadherin_Fat_4_Hydra_vulgaris'
[2] 'XP_046847643.1_protocadherin_Fat_4-like_Xenia_sp._Carnegie-2017'
[3] 'XP_029199018.2_protocadherin_Fat_4-like_Acropora_millepora'
[4] 'XP_044176313.1_protocadherin_Fat_1-like_Acropora_millepora'
[5] 'KXJ29307.1_Protocadherin_Fat_4_Exaiptasia_diaphana'
[6] 'XP_031572090.1_protocadherin_Fat_1-like_Actinia_tenebrosa'
[7] 'XP_031567535.1_protocadherin_Fat_4-like_isoform_X1_Actinia_tenebrosa'
[8] 'XP_028399939.1_protocadherin_Fat_4-like_isoform_X1_Dendronephthya_gigantea'
[9] 'XP_027036443.1_protocadherin_Fat_1-like_Pocillopora_damicornis'
[10] 'XP_022798264.1_protocadherin_alpha-13-like_Stylophora_pistillata'
[11] 'XP_022784236.1_protocadherin_Fat_4-like_Stylophora_pistillata'
[12] 'PFX33557.1_Protocadherin_Fat_1_Stylophora_pistillata'
[13] 'XP_020616832.1_protocadherin_Fat_4-like_Orbicella_faveolata'
[14] 'XP_020610732.1_protocadherin_Fat_4-like_Orbicella_faveolata'
[15] 'CRX73260.1_Protocadherin_Fat4-like_Hydra_vulgaris'
[16] 'CAB3980206.1_protocadherin_Paramuricea_clavata'
[17] 'XP_028518873.1_protocadherin_Fat_4_Exaiptasia_diaphana'
[18] 'XP_028518439.1_protocadherin_beta-2_Exaiptasia_diaphana'
[19] 'XP_028512505.1_protocadherin_Fat_1_isoform_X3_Exaiptasia_diaphana'
[20] 'XP_020911608.1_protocadherin_beta-14_isoform_X1_Exaiptasia_diaphana'
[21] 'XP_058940299.1_protocadherin_Fat_4-like_Pocillopora_verrucosa'
[22] 'XP_058969111.1_protocadherin_Fat_4-like_isoform_X2_Pocillopora_verrucosa'
[23] 'XP_057314646.1_protocadherin_Fat_3-like_Hydractinia_symbiolongicarpus'
[24] 'XP_057296313.1_protocadherin_gamma-A4-like_Hydractinia_symbiolongicarpus'
[25] 'KAK2574086.1_Protocadherin_Fat_4_Acropora_cervicornis'
[26] 'KAK2568514.1_Protocadherin_Fat_1_Acropora_cervicornis'
[27] 'CAB3991312.1_protocadherin_Fat_2_Paramuricea_clavata'
[28] 'CAB4016043.1_protocadherin_Fat_3_Paramuricea_clavata'
[29] 'XP_001631945.3_protocadherin_Fat_4_Nematostella_vectensis'
[30] 'XP_057312343.1_protocadherin_Fat_4-like_Hydractinia_symbiolongicarpus'
[31] 'XP_047135447.1_protocadherin_Fat_1_Hydra_vulgaris'
[32] 'XP_057289964.1_protocadherin_Fat_3-like_isoform_X3_Hydractinia_symbiolongicarpus'
[33] 'XP_057292888.1_protocadherin_Fat_4-like_Hydractinia_symbiolongicarpus'
[34] 'XP_047131132.1_protocadherin_Fat_4-like_Hydra_vulgaris'
[35] 'XP_047129578.1_protocadherin_Fat_4-like_Hydra_vulgaris'
[36] 'XP_047123814.1_protocadherin_Fat_4_Hydra_vulgaris'
[37] 'AFI99115.1_fat_protocadherin'
[38] 'AFI99113.1_dachsous_protocadherin_Clytia_hemisphaerica'
[39] 'XP_057290963.1_protocadherin-like_protein_Hydractinia_symbiolongicarpus'
[40] 'HSYMB_XP_057297258.1_protocadherin_Fat_4-like'
[41] 'XP_057296196.1_protocadherin_Fat_4-like_Hydractinia_symbiolongicarpus'
[42] 'XP_048580321.1_LOC116612238_isoform_X2_Nematostella_vectensis'
[43] 'XP_048580322.1_protocadherin_Fat_4-like_isoform_X3_Nematostella_vectensis'
[44] 'XP_048580320.1_LOC116612238_isoform_X1_Nematostella_vectensis'
[45] 'CAH3046991.1_unnamed_protein_product_Porites_lobata'
[46] 'XP_032236268.2_cadherin-23_Nematostella_vectensis'
[47] 'XP_035681475.1_LOW_QUALITY_PROTEIN'
[48] 'CAH1266790.1_FAT4_Branchiostoma_lanceolatum'
[49] 'XP_062511281.1_protocadherin_Fat_4-like_Corticium_candelabrum'
[50] 'XP_047422251.1_protocadherin_Fat_4_isoform_X2_Sciurus_carolinensis'
[51] 'XP_028657872.2_protocadherin_Fat_4_Erpetoichthys_calabaricus'
[52] 'XP_039607151.1_protocadherin_Fat_4_isoform_X2_Polypterus_senegalus'
[53] 'XP_039607150.1_protocadherin_Fat_4_isoform_X1_Polypterus_senegalus'
[54] 'XP_003927769.1_protocadherin_Fat_4_isoform_X3_Saimiri_boliviensis_boliviensis'
[55] 'XP_010336662.1_protocadherin_Fat_4_isoform_X1_Saimiri_boliviensis_boliviensis'
[56] 'XP_010336663.1_protocadherin_Fat_4_isoform_X2_Saimiri_boliviensis_boliviensis'
[57] 'XP_033127144.1_protocadherin_Fat_4-like_Anneissia_japonica'
[58] 'XP_019647497.1_protocadherin_Fat_4-like_Branchiostoma_belcheri'
[59] 'XP_035282267.1_protocadherin_Fat_4_Anguilla_anguilla'
[60] 'CAH3179920.1_unnamed_protein_product_Porites_lobata'
[61] 'XP_024906692.1_protocadherin_Fat_4_Pteropus_alecto'
[62] 'NXC33613.1_FAT4_protein_Campylorhamphus_procurvoides'
[63] 'NXU83715.1_FAT4_protein_Xiphorhynchus_elegans'
[64] 'XP_053559609.1_LOW_QUALITY_PROTEIN'
[65] 'XP_061109178.1_protocadherin_Fat_4_isoform_X1_Conger_conger'
[66] 'XP_011374193.1_protocadherin_Fat_4'
[67] 'XP_036406910.1_protocadherin_Fat_4_Megalops_cyprinoides'
[68] 'XP_039735502.1_LOW_QUALITY_PROTEIN'
[69] 'XP_058653769.1_LOW_QUALITY_PROTEIN'
[70] 'KAF4104585.1_hypothetical_protein_G5714_013916_Onychostoma_macrolepis'
[71] 'XP_061109179.1_protocadherin_Fat_4_isoform_X2_Conger_conger'
[72] 'MBN3273026.1_FAT4_protein_Polyodon_spathula'
[73] 'XP_031568386.1_cadherin-23-like_Actinia_tenebrosa'
[74] 'RXM31136.1_Protocadherin_Fat_4_Acipenser_ruthenus'
[75] 'XP_062992077.1_protocadherin_Fat_4_isoform_X2_Elgaria_multicarinata_webbii'
[76] 'XP_041120710.1_protocadherin_Fat_4_Polyodon_spathula'
[77] 'XP_062992076.1_protocadherin_Fat_4_isoform_X1_Elgaria_multicarinata_webbii'
[78] 'XP_054595335.1_protocadherin_Fat_4_isoform_X1_Nothobranchius_furzeri'
[79] 'XP_037833197.1_protocadherin_Fat_4_Kryptolebias_marmoratus'
[80] 'XP_054595336.1_protocadherin_Fat_4_isoform_X2_Nothobranchius_furzeri'
[81] 'XP_051715866.1_protocadherin_Fat_4_Ctenopharyngodon_idella'
[82] 'XP_048826720.1_protocadherin_Fat_4_Brienomyrus_brachyistius'
[83] 'XP_033891297.3_protocadherin_Fat_4_Acipenser_ruthenus'
[84] 'KAK6493905.1_protocadherin_Fat_4_Huso_huso'
[85] 'KAK6493650.1_protocadherin_Fat_4-like_Huso_huso'
[86] 'XP_029140462.1_protocadherin_Fat_4_Protobothrops_mucrosquamatus'
[87] 'XP_036096789.1_protocadherin_Fat_4_isoform_X1_Molossus_molossus'
[88] 'CAB3367511.1_Hypothetical_predicted_protein_Cloeon_dipterum'
[89] 'XP_026553802.1_protocadherin_Fat_4_Pseudonaja_textilis'
[90] 'CAG4640600.1_EOG090X0007_Eulimnadia_texana'
[91] 'XP_033871341.3_protocadherin_Fat_4-like_Acipenser_ruthenus'
[92] 'XP_048036025.1_protocadherin_Fat_4_Megalobrama_amblycephala'
[93] 'XP_043087238.1_protocadherin_Fat_4_isoform_X2_Puntigrus_tetrazona'
[94] 'XP_039211337.1_protocadherin_Fat_4_Crotalus_tigris'
[95] 'XP_043087237.1_protocadherin_Fat_4_isoform_X1_Puntigrus_tetrazona'
[96] 'XP_051505314.1_protocadherin_Fat_4-like_Myxocyprinus_asiaticus'
[97] 'XP_058048913.1_protocadherin_Fat_4_isoform_X1_Ahaetulla_prasina'
[98] 'XP_034298784.1_protocadherin_Fat_4_Pantherophis_guttatus'
[99] 'XP_026522809.1_protocadherin_Fat_4_Notechis_scutatus'
[100] 'XP_036778852.2_protocadherin_Fat_4_Manis_pentadactyla'
[101] 'XP_005997005.1_protocadherin_Fat_4_Latimeria_chalumnae'
[102] 'XP_051514377.1_protocadherin_Fat_4-like_Myxocyprinus_asiaticus'
[103] 'KAI5129959.1_Protocadherin_Fat_4_Manis_pentadactyla'
[104] 'XP_014858141.1_protocadherin_Fat_4_isoform_X1_Poecilia_mexicana'
[105] 'XP_029107771.1_protocadherin_Fat_4_Scleropages_formosus'
[106] 'XP_036445151.1_protocadherin_Fat_4_Colossoma_macropomum'
[107] 'XP_040903843.1_protocadherin_Fat_4_Toxotes_jaculatrix'
[108] 'KAK2891400.1_hypothetical_protein_Q8A67_014043_Cirrhinus_molitorella'
[109] 'XP_014858142.1_protocadherin_Fat_4_isoform_X2_Poecilia_mexicana'
[110] 'XP_047209502.1_protocadherin_Fat_4_Girardinichthys_multiradiatus'
[111] 'XP_007572601.1_protocadherin_Fat_4_isoform_X1_Poecilia_formosa'
[112] 'XP_041930532.1_protocadherin_Fat_4_Alosa_sapidissima'
[113] 'XP_036096790.1_protocadherin_Fat_4_isoform_X2_Molossus_molossus'
[114] 'XP_016516422.1_protocadherin_Fat_4_isoform_X2_Poecilia_formosa'
[115] 'XP_041129934.1_protocadherin_Fat_4-like_Polyodon_spathula'
[116] 'XP_013911162.1_protocadherin_Fat_4_Thamnophis_sirtalis'
[117] 'XP_048086719.1_protocadherin_Fat_4_Alosa_alosa'
[118] 'XP_017565213.1_protocadherin_Fat_4_isoform_X1_Pygocentrus_nattereri'
[119] 'XP_014900811.1_protocadherin_Fat_4_isoform_X2_Poecilia_latipinna'
[120] 'XP_037400567.1_protocadherin_Fat_4_isoform_X2_Pygocentrus_nattereri'
[121] 'XP_060103362.1_protocadherin_Fat_4_Heteronotia_binoei'
[122] 'AUG84445.1_fat_Platynereis_dumerilii'
[123] 'XP_014900809.1_protocadherin_Fat_4_isoform_X1_Poecilia_latipinna'
[124] 'XP_016379492.1_protocadherin_Fat_4-like_Sinocyclocheilus_rhinocerous'
[125] 'XP_028815685.1_protocadherin_Fat_4_Denticeps_clupeoides'
[126] 'XP_036373166.1_protocadherin_Fat_4-like_Megalops_cyprinoides'
[127] 'XP_016349626.1_protocadherin_Fat_4-like_Sinocyclocheilus_anshuiensis'
[128] 'XP_016373795.1_LOW_QUALITY_PROTEIN'
[129] 'XP_063046685.1_protocadherin_Fat_4_Engraulis_encrasicolus'
[130] 'XP_030621866.1_protocadherin_Fat_4_Chanos_chanos'
[131] 'XP_034739117.1_protocadherin_Fat_4_isoform_X1_Etheostoma_cragini'
[132] 'XP_063165821.1_protocadherin_Fat_4_Candoia_aspera'
[133] 'CAH1264998.1_FAT4_Branchiostoma_lanceolatum'
[134] 'XP_056328030.1_protocadherin_Fat_4_Danio_aesculapii'
[135] 'XP_026185883.1_protocadherin_Fat_4_Mastacembelus_armatus'
[136] 'XP_023184135.1_protocadherin_Fat_4_isoform_X1_Xiphophorus_maculatus'
[137] 'XP_032410457.1_protocadherin_Fat_4_isoform_X1_Xiphophorus_hellerii'
[138] 'XP_028600415.1_protocadherin_Fat_4_Podarcis_muralis'
[139] 'XP_034739118.1_protocadherin_Fat_4_isoform_X2_Etheostoma_cragini'
;
END; [Taxa]

BEGIN Splits;
DIMENSIONS ntax=139 nsplits=618;
FORMAT labels=no weights=yes confidences=no intervals=no;
MATRIX
	100	 2,
	100	 3,
	100	 30,
	100	 38,
	100	 30 38,
	100	 3 30 38,
	100	 47,
	100	 48,
	99	 47 48,
	100	 58,
	100	 47 48 58,
	100	 57,
	99	 47 48 57 58,
	100	 88,
	100	 90,
	100	 88 90,
	100	 122,
	100	 88 90 122,
	100	 47 48 57 58 88 90 122,
	100	 50,
	100	 54,
	100	 56,
	17	 54 56,
	100	 55,
	100	 54 55 56,
	100	 100,
	100	 103,
	100	 100 103,
	22	 54 55 56 100 103,
	100	 61,
	100	 66,
	100	 61 66,
	100	 68,
	100	 61 66 68,
	100	 87,
	100	 113,
	100	 87 113,
	100	 61 66 68 87 113,
	98	 54 55 56 61 66 68 87 100 103 113,
	100	 50 54 55 56 61 66 68 87 100 103 113,
	100	 62,
	100	 63,
	100	 62 63,
	100	 75,
	100	 77,
	100	 75 77,
	100	 86,
	100	 94,
	100	 86 94,
	100	 89,
	100	 99,
	100	 89 99,
	100	 97,
	100	 98,
	100	 97 98,
	100	 116,
	100	 97 98 116,
	100	 89 97 98 99 116,
	100	 86 89 94 97 98 99 116,
	100	 132,
	100	 86 89 94 97 98 99 116 132,
	98	 75 77 86 89 94 97 98 99 116 132,
	100	 138,
	100	 75 77 86 89 94 97 98 99 116 132 138,
	100	 121,
	100	 75 77 86 89 94 97 98 99 116 121 132 138,
	100	 62 63 75 77 86 89 94 97 98 99 116 121 132 138,
	100	 50 54 55 56 61 62 63 66 68 75 77 86 87 89 94 97 98 99 100 103 113 116 121 132 138,
	100	 64,
	100	 50 54 55 56 61 62 63 64 66 68 75 77 86 87 89 94 97 98 99 100 103 113 116 121 132 138,
	100	 51,
	100	 52,
	100	 53,
	100	 52 53,
	100	 51 52 53,
	100	 59,
	100	 65,
	100	 71,
	100	 65 71,
	100	 59 65 71,
	100	 67,
	100	 59 65 67 71,
	100	 126,
	96	 59 65 67 71 126,
	100	 69,
	100	 70,
	100	 69 70,
	100	 93,
	100	 95,
	100	 93 95,
	97	 69 70 93 95,
	100	 124,
	100	 127,
	100	 124 127,
	100	 69 70 93 95 124 127,
	100	 128,
	100	 69 70 93 95 124 127 128,
	100	 108,
	100	 69 70 93 95 108 124 127 128,
	100	 134,
	80	 69 70 93 95 108 124 127 128 134,
	100	 81,
	100	 92,
	100	 81 92,
	100	 69 70 81 92 93 95 108 124 127 128 134,
	100	 96,
	100	 102,
	100	 96 102,
	100	 69 70 81 92 93 95 96 102 108 124 127 128 134,
	100	 106,
	100	 118,
	100	 120,
	100	 118 120,
	100	 106 118 120,
	100	 69 70 81 92 93 95 96 102 106 108 118 120 124 127 128 134,
	100	 130,
	100	 69 70 81 92 93 95 96 102 106 108 118 120 124 127 128 130 134,
	100	 112,
	100	 117,
	100	 112 117,
	100	 129,
	100	 112 117 129,
	100	 125,
	100	 112 117 125 129,
	100	 69 70 81 92 93 95 96 102 106 108 112 117 118 120 124 125 127 128 129 130 134,
	100	 78,
	100	 80,
	100	 78 80,
	100	 79,
	100	 78 79 80,
	100	 104,
	100	 109,
	99	 104 109,
	100	 111,
	100	 114,
	81	 111 114,
	100	 119,
	100	 123,
	100	 119 123,
	97	 111 114 119 123,
	100	 104 109 111 114 119 123,
	100	 136,
	100	 137,
	100	 136 137,
	100	 104 109 111 114 119 123 136 137,
	100	 110,
	100	 104 109 110 111 114 119 123 136 137,
	100	 78 79 80 104 109 110 111 114 119 123 136 137,
	100	 107,
	100	 131,
	100	 139,
	100	 131 139,
	94	 107 131 139,
	100	 135,
	89	 107 131 135 139,
	100	 78 79 80 104 107 109 110 111 114 119 123 131 135 136 137 139,
	100	 69 70 78 79 80 81 92 93 95 96 102 104 106 107 108 109 110 111 112 114 117 118 119 120 123 124 125 127 128 129 130 131 134 135 136 137 139,
	100	 82,
	100	 105,
	100	 82 105,
	81	 69 70 78 79 80 81 82 92 93 95 96 102 104 105 106 107 108 109 110 111 112 114 117 118 119 120 123 124 125 127 128 129 130 131 134 135 136 137 139,
	100	 59 65 67 69 70 71 78 79 80 81 82 92 93 95 96 102 104 105 106 107 108 109 110 111 112 114 117 118 119 120 123 124 125 126 127 128 129 130 131 134 135 136 137 139,
	100	 72,
	100	 76,
	100	 72 76,
	100	 74,
	100	 83,
	100	 74 83,
	100	 84,
	100	 74 83 84,
	100	 72 74 76 83 84,
	100	 85,
	100	 91,
	100	 85 91,
	100	 115,
	100	 85 91 115,
	100	 72 74 76 83 84 85 91 115,
	78	 59 65 67 69 70 71 72 74 76 78 79 80 81 82 83 84 85 91 92 93 95 96 102 104 105 106 107 108 109 110 111 112 114 115 117 118 119 120 123 124 125 126 127 128 129 130 131 134 135 136 137 139,
	100	 51 52 53 59 65 67 69 70 71 72 74 76 78 79 80 81 82 83 84 85 91 92 93 95 96 102 104 105 106 107 108 109 110 111 112 114 115 117 118 119 120 123 124 125 126 127 128 129 130 131 134 135 136 137 139,
	100	 101,
	67	 51 52 53 59 65 67 69 70 71 72 74 76 78 79 80 81 82 83 84 85 91 92 93 95 96 101 102 104 105 106 107 108 109 110 111 112 114 115 117 118 119 120 123 124 125 126 127 128 129 130 131 134 135 136 137 139,
	100	 1 2 3 4 5 6 7 8 9 10 11 12 13 14 15 16 17 18 19 20 21 22 23 24 25 26 27 28 29 30 31 32 33 34 35 36 37 38 39 40 41 42 43 44 45 46 47 48 49 57 58 60 73 88 90 122 133,
	100	 1 2 3 4 5 6 7 8 9 10 11 12 13 14 15 16 17 18 19 20 21 22 23 24 25 26 27 28 29 30 31 32 33 34 35 36 37 38 39 40 41 42 43 44 45 46 49 60 73 133,
	21	 1 2 4 5 6 7 8 9 10 11 12 13 14 15 16 17 18 19 20 21 22 23 24 25 26 27 28 29 31 32 33 34 35 36 37 39 40 41 42 43 44 45 46 49 60 73 133,
	100	 4,
	100	 9,
	100	 4 9,
	100	 23,
	100	 37,
	100	 23 37,
	100	 4 9 23 37,
	100	 16,
	100	 39,
	100	 16 39,
	40	 4 9 16 23 37 39,
	100	 8,
	100	 32,
	100	 42,
	100	 44,
	80	 42 44,
	100	 43,
	100	 42 43 44,
	48	 32 42 43 44,
	65	 8 32 42 43 44,
	100	 11,
	100	 13,
	100	 11 13,
	100	 45,
	100	 11 13 45,
	100	 15,
	100	 36,
	100	 15 36,
	100	 11 13 15 36 45,
	100	 46,
	100	 73,
	100	 46 73,
	100	 60,
	100	 46 60 73,
	100	 133,
	100	 46 60 73 133,
	100	 49,
	59	 46 49 60 73 133,
	29	 11 13 15 36 45 46 49 60 73 133,
	16	 8 11 13 15 32 36 42 43 44 45 46 49 60 73 133,
	100	 24,
	100	 41,
	100	 24 41,
	100	 40,
	100	 24 40 41,
	100	 28,
	1	 24 28 40 41,
	1	 8 11 13 15 24 28 32 36 40 41 42 43 44 45 46 49 60 73 133,
	11	 4 8 9 11 13 15 16 23 24 28 32 36 37 39 40 41 42 43 44 45 46 49 60 73 133,
	100	 5,
	100	 21,
	100	 5 21,
	100	 12,
	100	 26,
	100	 12 26,
	100	 19,
	99	 12 19 26,
	100	 18,
	100	 22,
	97	 18 22,
	99	 12 18 19 22 26,
	67	 5 12 18 19 21 22 26,
	100	 20,
	79	 5 12 18 19 20 21 22 26,
	0	 4 5 8 9 11 12 13 15 16 18 19 20 21 22 23 24 26 28 32 36 37 39 40 41 42 43 44 45 46 49 60 73 133,
	10	 1 2 6 7 10 14 17 25 27 29 31 33 34 35,
	100	 7,
	100	 34,
	100	 35,
	100	 34 35,
	98	 7 34 35,
	100	 27,
	85	 7 27 34 35,
	100	 25,
	9	 7 25 27 34 35,
	100	 31,
	0	 7 25 27 31 34 35,
	9	 1 2 6 10 14 17 29 33,
	100	 10,
	100	 1 2 6 14 17 29 33,
	100	 1 6 14 17 29 33,
	100	 6,
	100	 29,
	100	 6 29,
	100	 1 14 17 33,
	100	 14,
	100	 17,
	100	 14 17,
	100	 1 33,
	100	 33,
	100	 1,
	65	 3 25 30 38,
	42	 3 10 25 30 38,
	31	 54 55,
	78	 61 66 68 87 100 103 113,
	19	 59 65 67 71 82 105 126,
	62	 1 2 4 5 6 7 8 9 11 12 13 14 15 16 17 18 19 20 21 22 23 24 26 27 28 29 31 32 33 34 35 36 37 39 40 41 42 43 44 45 46 49 60 73 133,
	55	 16 28 39,
	52	 4 9 16 23 28 37 39,
	30	 5 20 21,
	20	 43 44,
	40	 8 32 42 43 44 46 49 60 73 133,
	50	 8 24 32 40 41 42 43 44 46 49 60 73 133,
	42	 8 11 13 15 24 32 36 40 41 42 43 44 45 46 49 60 73 133,
	4	 5 8 11 13 15 20 21 24 32 36 40 41 42 43 44 45 46 49 60 73 133,
	0	 4 5 8 9 11 13 15 16 20 21 23 24 28 32 36 37 39 40 41 42 43 44 45 46 49 60 73 133,
	3	 1 2 6 7 12 14 17 18 19 22 26 27 29 31 33 34 35,
	51	 1 2 6 7 14 17 27 29 31 33 34 35,
	69	 1 2 6 14 17 29 31 33,
	33	 50 54 55 56 61 62 63 64 66 68 75 77 86 87 89 94 97 98 99 100 101 103 113 116 121 132 138,
	18	 114 119 123,
	19	 1 2 3 4 5 6 7 8 9 11 12 13 14 15 16 17 18 19 20 21 22 23 24 25 26 27 28 29 30 31 32 33 34 35 36 37 38 39 40 41 42 43 44 45 46 49 60 73 133,
	5	 27 28,
	2	 5 12 18 19 20 21 22 26 27 28,
	3	 1 2 4 6 7 8 9 11 13 14 15 16 17 23 24 29 31 32 33 34 35 36 37 39 40 41 42 43 44 45 46 49 60 73 133,
	2	 1 2 4 6 7 8 9 14 16 17 23 24 29 31 32 33 34 35 37 39 40 41 42 43 44 46 49 60 73 133,
	40	 8 32,
	7	 1 2 4 6 7 9 14 16 17 23 29 31 33 34 35 37 39,
	1	 1 2 4 6 7 9 14 17 23 29 31 33 34 35 37,
	7	 1 2 6 7 14 17 29 31 33 34 35,
	52	 55 56,
	0	 86 89 94 97 98 99 116 121 132,
	0	 75 77 86 89 94 97 98 99 116 121 132,
	4	 107 135,
	8	 1 2 4 5 6 7 8 9 11 12 13 14 15 16 17 18 19 20 21 22 23 24 25 26 27 28 29 31 32 33 34 35 36 37 39 40 41 42 43 44 45 46 49 60 73 133,
	2	 5 12 18 19 20 21 22 25 26,
	1	 5 12 18 19 20 21 22 25 26 28,
	25	 1 2 4 6 7 8 9 11 13 14 15 16 17 23 24 27 29 31 32 33 34 35 36 37 39 40 41 42 43 44 45 46 49 60 73 133,
	17	 1 2 4 6 7 8 9 14 16 17 23 24 27 29 31 32 33 34 35 37 39 40 41 42 43 44 46 49 60 73 133,
	21	 1 2 4 6 7 9 14 16 17 23 27 29 31 33 34 35 37 39,
	1	 12 19 22 26,
	46	 1 2 4 6 7 8 9 11 13 14 15 16 17 23 24 27 28 29 31 32 33 34 35 36 37 39 40 41 42 43 44 45 46 49 60 73 133,
	26	 1 2 4 6 7 8 9 14 16 17 23 24 27 28 29 31 32 33 34 35 37 39 40 41 42 43 44 46 49 60 73 133,
	13	 8 49,
	13	 8 46 49 60 73 133,
	30	 1 2 4 6 7 9 14 16 17 23 27 28 29 31 33 34 35 37 39,
	1	 3 10 20 25 30 38,
	3	 1 2 4 5 6 7 8 9 11 12 13 14 15 16 17 18 19 21 22 23 24 26 27 28 29 31 32 33 34 35 36 37 39 40 41 42 43 44 45 46 49 60 73 133,
	1	 8 24 40 41 46 49 60 73 133,
	11	 31 32,
	8	 31 32 42 43 44,
	11	 8 24 31 32 40 41 42 43 44 46 49 60 73 133,
	11	 1 2 4 6 7 9 14 16 17 23 27 28 29 33 34 35 37 39,
	2	 4 7 9 16 23 27 34 35 37 39,
	7	 1 2 6 14 17 28 29 33,
	3	 5 8 20 21 24 32 40 41 42 43 44 46 49 60 73 133,
	24	 11 13 15 36 45 49,
	11	 11 13 15 32 36 42 43 44 45 46 49 60 73 133,
	11	 11 13 15 24 32 36 40 41 42 43 44 45 46 49 60 73 133,
	2	 7 27 28 34 35,
	7	 4 7 9 16 23 27 28 34 35 37 39,
	9	 78 79 80 104 107 109 110 111 114 119 123 131 136 137 139,
	1	 1 2 4 5 6 7 8 9 12 14 16 17 18 19 20 21 22 23 24 26 27 28 29 31 32 33 34 35 37 39 40 41 42 43 44 46 49 60 73 133,
	2	 27 46 49 60 73 133,
	6	 8 27 32 42 43 44 46 49 60 73 133,
	8	 8 24 27 32 40 41 42 43 44 46 49 60 73 133,
	1	 8 24 27 28 32 40 41 42 43 44 46 49 60 73 133,
	7	 3 10 30 38,
	20	 5 12 18 19 20 21 22 26 28,
	1	 1 2 4 6 7 9 14 17 23 27 29 31 33 34 35 37,
	1	 50 54 55 56,
	1	 50 54 55 56 100 103,
	3	 104 109 111 114,
	1	 1 2 3 4 5 6 7 8 9 11 12 13 14 15 16 17 18 19 20 21 22 23 24 26 27 28 29 30 31 32 33 34 35 36 37 38 39 40 41 42 43 44 45 46 49 60 73 133,
	2	 78 79 80 104 109 110 111 114 119 123 131 136 137 139,
	3	 93 95 124 127,
	11	 24 40 41 46 49 60 73 133,
	16	 1 2 4 5 6 7 8 9 10 11 12 13 14 15 16 17 18 19 20 21 22 23 24 26 27 28 29 31 32 33 34 35 36 37 39 40 41 42 43 44 45 46 49 60 73 133,
	2	 1 2 4 6 7 8 9 10 11 13 14 15 16 17 23 24 27 28 29 31 32 33 34 35 36 37 39 40 41 42 43 44 45 46 49 60 73 133,
	2	 1 2 4 6 7 9 10 14 16 17 23 27 28 29 31 33 34 35 37 39,
	2	 1 2 6 7 10 14 17 27 29 31 33 34 35,
	10	 1 2 6 10 14 17 29 31 33,
	22	 51 52 53 72 74 76 83 84 85 91 115,
	3	 8 27 32 42 43 44,
	4	 1 2 4 6 7 9 14 16 17 23 28 29 31 33 34 35 37 39,
	5	 7 31 34 35,
	14	 5 10 12 18 19 20 21 22 26,
	20	 69 70 81 92 93 95 108 124 127 128,
	10	 1 2 4 6 7 8 9 10 11 13 14 15 16 17 23 24 25 27 28 29 31 32 33 34 35 36 37 39 40 41 42 43 44 45 46 49 60 73 133,
	1	 86 89 94 97 98 99 116 132 138,
	1	 1 2 3 4 5 6 7 8 9 10 11 12 13 14 15 16 17 18 19 20 21 22 23 24 26 27 28 29 30 31 32 33 34 35 36 37 38 39 40 41 42 43 44 45 46 49 60 73 133,
	1	 12 18 19 20 22 26,
	2	 8 32 42 43 44 49,
	1	 24 27 40 41,
	1	 5 8 21 24 27 32 40 41 42 43 44 46 49 60 73 133,
	1	 5 8 11 13 15 21 24 27 32 36 40 41 42 43 44 45 46 49 60 73 133,
	1	 1 2 4 6 7 9 12 14 16 17 18 19 20 22 23 26 28 29 31 33 34 35 37 39,
	1	 1 2 4 6 7 9 12 14 17 18 19 20 22 23 26 29 31 33 34 35 37,
	1	 7 20 34 35,
	1	 1 2 4 6 9 12 14 17 18 19 22 23 26 29 31 33 37,
	1	 1 2 4 6 9 14 17 23 29 31 33 37,
	6	 10 20,
	0	 5 12 18 19 21 22 26 28,
	0	 1 2 4 6 7 8 9 11 13 14 15 16 17 20 23 24 27 29 31 32 33 34 35 36 37 39 40 41 42 43 44 45 46 49 60 73 133,
	0	 8 11 13 15 20 24 32 36 40 41 42 43 44 45 46 49 60 73 133,
	1	 1 2 4 6 7 9 10 14 16 17 23 25 27 28 29 31 33 34 35 37 39,
	0	 42 43 44 46 49 60 73 133,
	1	 1 2 6 8 11 13 14 15 17 24 29 31 32 33 36 40 41 42 43 44 45 46 49 60 73 133,
	10	 8 31 32 42 43 44 46 49 60 73 133,
	6	 1 2 4 6 9 14 16 17 23 28 29 33 37 39,
	0	 50 54 55 56 61 66 68 87 113,
	2	 5 10 12 18 19 20 21 22 26 28,
	1	 8 27 32,
	0	 47 58,
	2	 12 18 19 26,
	3	 8 31 32,
	3	 8 31 32 42 43 44,
	3	 8 11 13 15 24 31 32 36 40 41 42 43 44 45 46 49 60 73 133,
	2	 4 7 9 23 27 34 35 37,
	1	 1 2 4 5 6 7 8 9 12 14 16 17 18 19 21 22 23 24 26 27 28 29 31 32 33 34 35 37 39 40 41 42 43 44 46 49 60 73 133,
	1	 5 8 11 12 13 15 18 19 20 21 22 24 26 32 36 40 41 42 43 44 45 46 49 60 73 133,
	1	 1 2 4 5 6 7 8 9 11 13 14 15 16 17 20 21 23 24 27 28 29 31 32 33 34 35 36 37 39 40 41 42 43 44 45 46 49 60 73 133,
	0	 2 6 29,
	4	 59 65 67 69 70 71 78 79 80 81 82 92 93 95 96 102 104 105 106 107 108 109 110 111 112 114 117 118 119 120 123 124 125 127 128 129 130 131 134 135 136 137 139,
	1	 7 27,
	1	 1 2 4 6 7 8 9 10 11 13 14 15 16 17 20 23 24 25 27 28 29 31 32 33 34 35 36 37 39 40 41 42 43 44 45 46 49 60 73 133,
	2	 27 32 42 43 44,
	0	 11 13 15 27 32 36 42 43 44 45 46 49 60 73 133,
	0	 11 13 15 24 27 32 36 40 41 42 43 44 45 46 49 60 73 133,
	0	 11 13 15 24 27 28 32 36 40 41 42 43 44 45 46 49 60 73 133,
	2	 8 11 13 15 24 27 28 32 36 40 41 42 43 44 45 46 49 60 73 133,
	1	 1 2 4 6 7 9 10 14 16 17 20 23 25 29 31 33 34 35 37 39,
	1	 1 2 6 7 10 14 17 20 25 29 31 33 34 35,
	1	 7 20 31 34 35,
	5	 1 2 6 10 14 17 25 29 33,
	6	 1 2 6 14 17 25 29 33,
	1	 5 11 12 13 15 18 19 20 21 22 26 36 45,
	3	 1 2 6 10 14 17 25 29 31 33,
	0	 131 135 139,
	1	 20 25,
	0	 7 20 25 27 34 35,
	1	 1 2 4 5 6 8 9 11 12 13 14 15 16 17 18 19 21 22 23 24 26 28 29 31 32 33 36 37 39 40 41 42 43 44 45 46 49 60 73 133,
	1	 1 2 4 6 8 9 11 13 14 15 16 17 23 24 28 29 31 32 33 36 37 39 40 41 42 43 44 45 46 49 60 73 133,
	1	 1 2 4 6 9 14 16 17 23 28 29 31 33 37 39,
	1	 27 28 32 42 43 44,
	2	 8 27 28 32 42 43 44,
	1	 5 8 11 13 15 20 21 24 27 28 32 36 40 41 42 43 44 45 46 49 60 73 133,
	1	 1 2 4 6 7 9 10 12 14 16 17 18 19 22 23 25 26 29 31 33 34 35 37 39,
	1	 1 2 6 7 10 12 14 17 18 19 22 25 26 29 31 33 34 35,
	1	 1 2 6 7 10 14 17 25 29 31 33 34 35,
	1	 7 25 34 35,
	1	 7 10 25 34 35,
	1	 4 8 9 11 13 15 16 23 24 32 36 37 39 40 41 42 43 44 45 46 49 60 73 133,
	0	 4 7 9 23 27 28 34 35 37,
	0	 10 18 22,
	0	 3 10 18 22 30 38,
	0	 1 2 4 5 6 7 8 9 11 12 13 14 15 16 17 19 20 21 23 24 25 26 27 28 29 31 32 33 34 35 36 37 39 40 41 42 43 44 45 46 49 60 73 133,
	0	 1 2 4 5 6 7 8 9 11 12 13 14 15 16 17 19 21 23 24 25 26 27 28 29 31 32 33 34 35 36 37 39 40 41 42 43 44 45 46 49 60 73 133,
	1	 27 32,
	1	 28 42 43 44,
	0	 5 8 21 27 28 32 42 43 44,
	0	 11 13 15 25 36 45 46 49 60 73 133,
	0	 5 8 11 13 15 21 25 27 28 32 36 42 43 44 45 46 49 60 73 133,
	0	 5 8 11 13 15 21 24 25 27 28 32 36 40 41 42 43 44 45 46 49 60 73 133,
	0	 1 2 4 6 7 9 12 14 16 17 19 23 26 29 31 33 34 35 37 39,
	0	 1 2 6 7 12 14 17 19 26 29 31 33 34 35,
	0	 7 12 19 26 34 35,
	2	 10 25,
	0	 75 77 138,
	1	 32 42 43 44 49,
	3	 32 42 43 44 46 49 60 73 133,
	2	 24 32 40 41 42 43 44 46 49 60 73 133,
	0	 1 2 6 7 8 10 11 13 14 15 17 24 25 27 29 31 32 33 34 35 36 40 41 42 43 44 45 46 49 60 73 133,
	0	 59 65 67 69 70 71 78 79 80 81 92 93 95 96 102 104 106 107 108 109 110 111 112 114 117 118 119 120 123 124 125 126 127 128 129 130 131 134 135 136 137 139,
	3	 1 2 4 6 7 9 12 14 16 17 18 19 22 23 26 27 28 29 31 33 34 35 37 39,
	0	 3 25,
	0	 8 11 13 15 36 45 46 49 60 73 133,
	0	 31 32 42 43 44 46 60 73 133,
	1	 1 2 6 7 8 11 13 14 15 17 24 27 29 31 32 33 34 35 36 40 41 42 43 44 45 46 49 60 73 133,
	0	 5 20 21 24 40 41,
	2	 1 2 4 5 6 8 9 10 11 12 13 14 15 16 17 18 19 20 21 22 23 24 26 28 29 31 32 33 36 37 39 40 41 42 43 44 45 46 49 60 73 133,
	2	 1 2 4 6 8 9 10 11 13 14 15 16 17 23 24 28 29 31 32 33 36 37 39 40 41 42 43 44 45 46 49 60 73 133,
	1	 4 7 9 23 37,
	0	 4 7 9 16 23 37 39,
	1	 1 2 6 14 17 29 31 33 34 35,
	1	 31 34 35,
	1	 5 12 18 19 21 22 26 42 43 44,
	1	 8 28 32,
	1	 5 8 12 18 19 21 22 26 28 32 42 43 44,
	1	 11 13 15 24 36 40 41 45 46 49 60 73 133,
	1	 5 8 11 12 13 15 18 19 21 22 24 26 28 32 36 40 41 42 43 44 45 46 49 60 73 133,
	1	 4 5 8 9 11 12 13 15 16 18 19 21 22 23 24 26 28 32 36 37 39 40 41 42 43 44 45 46 49 60 73 133,
	1	 1 2 6 7 10 14 17 20 25 27 29 31 33 34 35,
	1	 20 31,
	1	 7 20 27 31 34 35,
	3	 4 7 9 23 34 35 37,
	2	 4 7 9 16 23 34 35 37 39,
	1	 47 48 58 88 90 122,
	0	 50 61 66 68 87 113,
	0	 97 116,
	1	 48 58,
	0	 18 19,
	0	 4 8 9 16 23 24 28 32 37 39 40 41 42 43 44 46 49 60 73 133,
	0	 24 32 40 41 42 43 44,
	1	 1 2 6 7 12 14 17 18 19 22 26 27 28 29 31 33 34 35,
	1	 1 2 6 7 14 17 27 28 29 31 33 34 35,
	1	 1 2 4 6 7 8 9 11 12 13 14 15 16 17 18 19 22 23 24 26 27 28 29 31 32 33 34 35 36 37 39 40 41 42 43 44 45 46 49 60 73 133,
	0	 124 127 128,
	0	 5 8 10 11 12 13 15 18 19 20 21 22 24 26 32 36 40 41 42 43 44 45 46 49 60 73 133,
	0	 4 5 8 9 11 13 15 16 20 21 23 24 32 36 37 39 40 41 42 43 44 45 46 49 60 73 133,
	0	 3 10 11 13 15 25 30 36 38 45,
	1	 1 2 3 4 5 6 7 8 9 10 11 12 13 14 15 16 17 18 19 21 22 23 24 25 26 27 28 29 30 31 32 33 34 35 36 37 38 39 40 41 42 43 44 45 46 49 60 73 133,
	1	 1 2 4 6 7 9 14 16 17 23 27 29 33 34 35 37 39,
	0	 104 109 114,
	1	 27 28 42 43 44,
	1	 8 11 13 15 27 28 32 36 42 43 44 45 46 49 60 73 133,
	0	 104 111 114 119 123,
	0	 8 46 60 73 133,
	1	 5 8 11 12 13 15 18 19 21 22 24 26 27 28 32 36 40 41 42 43 44 45 46 49 60 73 133,
	2	 78 79 80 104 109 110 111 114 119 123 135 136 137,
	1	 1 2 4 6 7 8 9 10 11 13 14 15 16 17 20 23 24 27 28 29 31 32 33 34 35 36 37 39 40 41 42 43 44 45 46 49 60 73 133,
	1	 8 28 32 42 43 44,
	1	 8 24 28 32 40 41 42 43 44 46 49 60 73 133,
	1	 1 2 4 6 7 9 10 14 16 17 20 23 27 29 31 33 34 35 37 39,
	1	 1 2 6 7 10 14 17 20 27 29 31 33 34 35,
	1	 5 10 12 18 19 20 21 22 25 26,
	0	 57 88 90 122,
	0	 109 111 114 119 123,
	0	 8 24 40 41,
	1	 5 11 12 13 15 18 19 21 22 26 36 45,
	1	 1 2 4 6 7 8 9 11 13 14 15 16 17 23 24 25 27 28 29 31 32 33 34 35 36 37 39 40 41 42 43 44 45 46 49 60 73 133,
	0	 8 11 13 15 28 32 36 42 43 44 45 46 49 60 73 133,
	1	 1 2 4 6 9 14 16 17 23 29 31 33 37 39,
	0	 27 49,
	1	 1 2 4 5 6 8 9 11 12 13 14 15 16 17 18 19 20 21 22 23 24 25 26 28 29 31 32 33 36 37 39 40 41 42 43 44 45 46 49 60 73 133,
	0	 78 80 104 109 110 111 114 119 123 136 137,
	0	 1 2 4 5 6 7 8 9 11 12 13 14 15 16 17 18 19 20 21 22 23 24 26 27 29 31 32 33 34 35 36 37 39 40 41 42 43 44 45 46 49 60 73 133,
	0	 5 11 12 13 15 18 19 20 21 22 26 27 28 36 45,
	1	 4 9 23 28 37,
	1	 7 27 31 34 35,
	0	 3 20 25 30 38,
	1	 8 32 46 60 73 133,
	1	 42 43 44 49,
	0	 1 2 4 5 6 8 9 11 12 13 14 15 16 17 18 19 20 21 22 23 24 26 28 29 31 32 33 36 37 39 40 41 42 43 44 45 46 49 60 73 133,
	0	 1 2 4 6 8 9 11 13 14 15 16 17 23 24 29 31 32 33 36 37 39 40 41 42 43 44 45 46 49 60 73 133,
	0	 1 2 4 6 8 9 14 16 17 23 24 29 31 32 33 37 39 40 41 42 43 44 46 49 60 73 133,
	1	 4 7 9 16 23 28 34 35 37 39,
	0	 1 2 4 5 6 7 8 9 10 12 14 16 17 18 19 20 21 22 23 24 26 27 28 29 31 32 33 34 35 37 39 40 41 42 43 44 46 49 60 73 133,
	0	 1 2 4 6 7 8 9 11 12 13 14 15 16 17 18 19 22 23 24 26 27 29 31 32 33 34 35 36 37 39 40 41 42 43 44 45 46 49 60 73 133,
	0	 1 2 4 6 7 9 12 14 16 17 18 19 22 23 26 27 29 31 33 34 35 37 39,
	0	 5 8 21 24 27 28 32 40 41 42 43 44 46 49 60 73 133,
	0	 5 8 20 21 24 27 28 32 40 41 42 43 44 46 49 60 73 133,
	0	 3 5 8 11 13 15 20 21 24 27 28 30 32 36 38 40 41 42 43 44 45 46 49 60 73 133,
	0	 1 2 4 5 6 8 9 10 11 12 13 14 15 16 17 18 19 21 22 23 24 26 28 29 31 32 33 36 37 39 40 41 42 43 44 45 46 49 60 73 133,
	0	 1 2 4 6 9 10 14 16 17 23 28 29 31 33 37 39,
	0	 10 18 22 25,
	0	 3 10 18 22 25 30 38,
	0	 1 2 4 5 6 7 8 9 11 12 13 14 15 16 17 19 20 21 23 24 26 27 28 29 31 32 33 34 35 36 37 39 40 41 42 43 44 45 46 49 60 73 133,
	0	 5 8 11 13 15 21 24 32 36 40 41 42 43 44 45 46 49 60 73 133,
	0	 1 2 4 6 7 9 12 14 16 17 19 20 23 26 27 28 29 31 33 34 35 37 39,
	0	 1 2 6 7 12 14 17 19 20 26 27 29 31 33 34 35,
	1	 7 20 27 34 35,
	0	 7 12 19 20 26 27 34 35,
	0	 1 2 4 6 7 8 9 14 16 17 23 27 28 29 31 33 34 35 37 39,
	0	 1 2 4 6 7 8 9 10 11 12 13 14 15 16 17 18 19 22 23 24 25 26 27 28 29 31 32 33 34 35 36 37 39 40 41 42 43 44 45 46 49 60 73 133,
	0	 1 2 4 6 7 9 10 12 14 17 18 19 22 23 25 26 29 31 33 34 35 37,
	0	 1 2 4 5 6 7 8 9 10 12 14 16 17 18 19 20 21 22 23 24 25 26 27 28 29 31 32 33 34 35 37 39 40 41 42 43 44 46 49 60 73 133,
	1	 5 20 21 25,
	0	 12 18 26,
	0	 1 2 4 6 7 8 9 10 14 16 17 23 24 27 28 29 31 32 33 34 35 37 39 40 41 42 43 44 46 49 60 73 133,
	0	 1 2 4 5 6 7 9 10 12 14 16 17 18 19 20 21 22 23 26 27 29 31 33 34 35 37 39,
	1	 5 18 21 22,
	0	 1 2 4 6 7 9 12 14 17 18 19 22 23 26 27 29 31 33 34 35 37,
	0	 24 40 41 42 43 44 46 49 60 73 133,
	0	 111 119 123,
	1	 12 18 19 22 26 28,
	0	 82 105 126,
	1	 8 32 42 43 44 46 60 73 133,
	0	 8 31 32 42 43 44 46 60 73 133,
	0	 69 70 124 127,
	0	 8 11 13 15 31 32 36 42 43 44 45 46 49 60 73 133,
	0	 1 2 3 4 6 7 8 9 11 13 14 15 16 17 23 24 25 27 28 29 30 31 32 33 34 35 36 37 38 39 40 41 42 43 44 45 46 49 60 73 133,
	0	 25 27,
	0	 1 2 4 5 6 7 8 9 11 12 13 14 15 16 17 18 19 20 21 22 23 24 26 28 29 31 32 33 34 35 36 37 39 40 41 42 43 44 45 46 49 60 73 133,
	0	 1 2 4 6 7 8 9 11 13 14 15 16 17 23 24 28 29 31 32 33 34 35 36 37 39 40 41 42 43 44 45 46 49 60 73 133,
	0	 1 2 4 6 7 8 9 14 16 17 23 24 28 29 31 32 33 34 35 37 39 40 41 42 43 44 46 49 60 73 133,
	0	 4 7 8 9 11 13 15 16 23 24 27 28 32 34 35 36 37 39 40 41 42 43 44 45 46 49 60 73 133,
	0	 5 18 20 21 22,
	0	 1 2 4 6 7 8 9 11 12 13 14 15 16 17 19 23 24 26 27 28 29 31 32 33 34 35 36 37 39 40 41 42 43 44 45 46 49 60 73 133,
	0	 1 2 4 6 7 9 12 14 16 17 19 23 26 27 28 29 31 33 34 35 37 39,
	0	 1 2 6 7 12 14 17 19 26 27 29 31 33 34 35,
	0	 7 12 19 26 27 34 35,
	0	 5 10 18 20 21 22,
	0	 8 28 31 32,
	0	 8 24 28 31 32 40 41 42 43 44 46 49 60 73 133,
	0	 8 11 13 15 24 28 31 32 36 40 41 42 43 44 45 46 49 60 73 133,
	0	 5 8 10 11 13 15 18 20 21 22 24 28 31 32 36 40 41 42 43 44 45 46 49 60 73 133,
	0	 1 2 4 6 7 9 12 14 16 17 19 23 25 26 27 29 33 34 35 37 39,
	0	 1 2 6 7 12 14 17 19 25 26 27 29 33 34 35,
	0	 1 2 6 14 17 28 29 31 33,
	0	 5 8 12 18 19 20 21 22 26 32 42 43 44,
	0	 5 8 11 12 13 15 18 19 20 21 22 26 32 36 42 43 44 45 46 49 60 73 133,
	0	 5 8 11 12 13 15 18 19 20 21 22 24 26 28 32 36 40 41 42 43 44 45 46 49 60 73 133,
	0	 42 43,
	1	 8 11 13 15 24 27 32 36 40 41 42 43 44 45 46 49 60 73 133,
	0	 12 18 22 26,
	0	 4 5 8 9 11 13 15 16 20 21 23 24 27 28 32 36 37 39 40 41 42 43 44 45 46 49 60 73 133,
	0	 18 22 25,
	0	 1 2 4 6 7 9 12 14 17 19 20 23 26 27 29 31 33 34 35 37,
	0	 1 2 6 12 14 17 19 26 29 31 33,
	0	 5 21 24 27 40 41,
	0	 3 5 10 12 18 19 20 21 22 25 26 30 38,
	0	 25 28,
	0	 46 60,
	0	 1 2 4 5 6 7 8 9 11 13 14 15 16 17 20 21 23 24 25 27 29 31 32 33 34 35 36 37 39 40 41 42 43 44 45 46 49 60 73 133,
	0	 4 8 9 11 13 15 16 20 23 24 32 36 37 39 40 41 42 43 44 45 46 49 60 73 133,
	0	 7 10 20 31 34 35,
	0	 1 2 4 5 6 7 8 9 12 14 16 17 18 19 20 21 22 23 24 26 28 29 31 32 33 34 35 37 39 40 41 42 43 44 46 49 60 73 133,
	0	 1 2 4 6 7 8 9 10 14 16 17 20 23 24 27 28 29 31 32 33 34 35 37 39 40 41 42 43 44 46 49 60 73 133,
	0	 4 7 9 16 23 28 37 39,
	0	 1 2 3 4 6 7 8 9 11 13 14 15 16 17 23 24 25 29 30 31 32 33 34 35 36 37 38 39 40 41 42 43 44 45 46 49 60 73 133,
	0	 5 21 22,
	0	 5 21 22 28 42 43 44,
	0	 5 12 18 19 21 22 26 28 42 43 44,
	0	 5 8 12 18 19 21 22 26 27 28 32 42 43 44,
	0	 24 27 40 41 46 49 60 73 133,
	0	 25 30 38,
	0	 1 2 4 6 7 8 9 11 13 14 15 16 17 20 23 24 27 28 29 31 32 33 34 35 36 37 39 40 41 42 43 44 45 46 49 60 73 133,
	0	 27 46 60 73 133,
	0	 18 19 22,
	0	 8 27 32 42 43 44 49,
	0	 8 24 32 40 41 42 43 44,
	0	 104 109 111,
	0	 24 27 28 40 41 46 49 60 73 133,
	0	 1 2 4 6 7 8 9 11 12 13 14 15 16 17 18 19 20 22 23 24 26 27 28 29 31 32 33 34 35 36 37 39 40 41 42 43 44 45 46 49 60 73 133,
	0	 112 117 125 129 130,
	0	 4 7 9 16 23 27 28 37 39,
	0	 7 12 18 19 22 26 27 34 35,
	0	 5 8 11 12 13 15 18 19 21 22 24 26 32 36 40 41 42 43 44 45 46 49 60 73 133,
	0	 31 42 43 44,
	0	 1 2 6 7 14 17 27 29 33 34 35,
	0	 5 8 20 21 32 42 43 44 46 49 60 73 133,
	0	 5 20 21 28,
	0	 8 31,
;
END; [Splits]
