# Supplementary material for: The Hydractinia cell atlas reveals cellular and molecular principles of cnidarian coloniality
Source: Nat Commun. 2025 Mar 3;16:2121. doi: 10.1038/s41467-025-57168-z (PMC11876637; doi:10.1038/s41467-025-57168-z)
Supplement: Supplementary file 16 — Supplementary Data 13 [file 41467_2025_57168_MOESM16_ESM.zip › IQ_Tree_output/Protochaderin/Protochaderin_all.fa.clean.linsi.trim.tre]

#NEXUS
begin taxa;
	dimensions ntax=139;
	taxlabels
	'AFI99113.1_dachsous_protocadherin_Clytia_hemisphaerica'
	'AFI99115.1_fat_protocadherin'
	'AUG84445.1_fat_Platynereis_dumerilii'
	'CAB3367511.1_Hypothetical_predicted_protein_Cloeon_dipterum'
	'CAB3980206.1_protocadherin_Paramuricea_clavata'
	'CAB3991312.1_protocadherin_Fat_2_Paramuricea_clavata'
	'CAB4016043.1_protocadherin_Fat_3_Paramuricea_clavata'
	'CAG4640600.1_EOG090X0007_Eulimnadia_texana'
	'CAH1264998.1_FAT4_Branchiostoma_lanceolatum'
	'CAH1266790.1_FAT4_Branchiostoma_lanceolatum'
	'CAH3046991.1_unnamed_protein_product_Porites_lobata'
	'CAH3179920.1_unnamed_protein_product_Porites_lobata'
	'CRX73260.1_Protocadherin_Fat4-like_Hydra_vulgaris'
	'HSYMB_XP_057297258.1_protocadherin_Fat_4-like'
	'KAF4104585.1_hypothetical_protein_G5714_013916_Onychostoma_macrolepis'
	'KAI5129959.1_Protocadherin_Fat_4_Manis_pentadactyla'
	'KAK2568514.1_Protocadherin_Fat_1_Acropora_cervicornis'
	'KAK2574086.1_Protocadherin_Fat_4_Acropora_cervicornis'
	'KAK2891400.1_hypothetical_protein_Q8A67_014043_Cirrhinus_molitorella'
	'KAK6493650.1_protocadherin_Fat_4-like_Huso_huso'
	'KAK6493905.1_protocadherin_Fat_4_Huso_huso'
	'KXJ29307.1_Protocadherin_Fat_4_Exaiptasia_diaphana'
	'MBN3273026.1_FAT4_protein_Polyodon_spathula'
	'NXC33613.1_FAT4_protein_Campylorhamphus_procurvoides'
	'NXU83715.1_FAT4_protein_Xiphorhynchus_elegans'
	'PFX33557.1_Protocadherin_Fat_1_Stylophora_pistillata'
	'RXM31136.1_Protocadherin_Fat_4_Acipenser_ruthenus'
	'XP_001631945.3_protocadherin_Fat_4_Nematostella_vectensis'
	'XP_003927769.1_protocadherin_Fat_4_isoform_X3_Saimiri_boliviensis_boliviensis'
	'XP_005997005.1_protocadherin_Fat_4_Latimeria_chalumnae'
	'XP_007572601.1_protocadherin_Fat_4_isoform_X1_Poecilia_formosa'
	'XP_010336662.1_protocadherin_Fat_4_isoform_X1_Saimiri_boliviensis_boliviensis'
	'XP_010336663.1_protocadherin_Fat_4_isoform_X2_Saimiri_boliviensis_boliviensis'
	'XP_011374193.1_protocadherin_Fat_4'
	'XP_012556552.2_protocadherin_Fat_4_Hydra_vulgaris'
	'XP_013911162.1_protocadherin_Fat_4_Thamnophis_sirtalis'
	'XP_014858141.1_protocadherin_Fat_4_isoform_X1_Poecilia_mexicana'
	'XP_014858142.1_protocadherin_Fat_4_isoform_X2_Poecilia_mexicana'
	'XP_014900809.1_protocadherin_Fat_4_isoform_X1_Poecilia_latipinna'
	'XP_014900811.1_protocadherin_Fat_4_isoform_X2_Poecilia_latipinna'
	'XP_016349626.1_protocadherin_Fat_4-like_Sinocyclocheilus_anshuiensis'
	'XP_016373795.1_LOW_QUALITY_PROTEIN'
	'XP_016379492.1_protocadherin_Fat_4-like_Sinocyclocheilus_rhinocerous'
	'XP_016516422.1_protocadherin_Fat_4_isoform_X2_Poecilia_formosa'
	'XP_017565213.1_protocadherin_Fat_4_isoform_X1_Pygocentrus_nattereri'
	'XP_019647497.1_protocadherin_Fat_4-like_Branchiostoma_belcheri'
	'XP_020610732.1_protocadherin_Fat_4-like_Orbicella_faveolata'
	'XP_020616832.1_protocadherin_Fat_4-like_Orbicella_faveolata'
	'XP_020911608.1_protocadherin_beta-14_isoform_X1_Exaiptasia_diaphana'
	'XP_022784236.1_protocadherin_Fat_4-like_Stylophora_pistillata'
	'XP_022798264.1_protocadherin_alpha-13-like_Stylophora_pistillata'
	'XP_023184135.1_protocadherin_Fat_4_isoform_X1_Xiphophorus_maculatus'
	'XP_024906692.1_protocadherin_Fat_4_Pteropus_alecto'
	'XP_026185883.1_protocadherin_Fat_4_Mastacembelus_armatus'
	'XP_026522809.1_protocadherin_Fat_4_Notechis_scutatus'
	'XP_026553802.1_protocadherin_Fat_4_Pseudonaja_textilis'
	'XP_027036443.1_protocadherin_Fat_1-like_Pocillopora_damicornis'
	'XP_028399939.1_protocadherin_Fat_4-like_isoform_X1_Dendronephthya_gigantea'
	'XP_028512505.1_protocadherin_Fat_1_isoform_X3_Exaiptasia_diaphana'
	'XP_028518439.1_protocadherin_beta-2_Exaiptasia_diaphana'
	'XP_028518873.1_protocadherin_Fat_4_Exaiptasia_diaphana'
	'XP_028600415.1_protocadherin_Fat_4_Podarcis_muralis'
	'XP_028657872.2_protocadherin_Fat_4_Erpetoichthys_calabaricus'
	'XP_028815685.1_protocadherin_Fat_4_Denticeps_clupeoides'
	'XP_029107771.1_protocadherin_Fat_4_Scleropages_formosus'
	'XP_029140462.1_protocadherin_Fat_4_Protobothrops_mucrosquamatus'
	'XP_029199018.2_protocadherin_Fat_4-like_Acropora_millepora'
	'XP_030621866.1_protocadherin_Fat_4_Chanos_chanos'
	'XP_031567535.1_protocadherin_Fat_4-like_isoform_X1_Actinia_tenebrosa'
	'XP_031568386.1_cadherin-23-like_Actinia_tenebrosa'
	'XP_031572090.1_protocadherin_Fat_1-like_Actinia_tenebrosa'
	'XP_032236268.2_cadherin-23_Nematostella_vectensis'
	'XP_032410457.1_protocadherin_Fat_4_isoform_X1_Xiphophorus_hellerii'
	'XP_033127144.1_protocadherin_Fat_4-like_Anneissia_japonica'
	'XP_033871341.3_protocadherin_Fat_4-like_Acipenser_ruthenus'
	'XP_033891297.3_protocadherin_Fat_4_Acipenser_ruthenus'
	'XP_034298784.1_protocadherin_Fat_4_Pantherophis_guttatus'
	'XP_034739117.1_protocadherin_Fat_4_isoform_X1_Etheostoma_cragini'
	'XP_034739118.1_protocadherin_Fat_4_isoform_X2_Etheostoma_cragini'
	'XP_035282267.1_protocadherin_Fat_4_Anguilla_anguilla'
	'XP_035681475.1_LOW_QUALITY_PROTEIN'
	'XP_036096789.1_protocadherin_Fat_4_isoform_X1_Molossus_molossus'
	'XP_036096790.1_protocadherin_Fat_4_isoform_X2_Molossus_molossus'
	'XP_036373166.1_protocadherin_Fat_4-like_Megalops_cyprinoides'
	'XP_036406910.1_protocadherin_Fat_4_Megalops_cyprinoides'
	'XP_036445151.1_protocadherin_Fat_4_Colossoma_macropomum'
	'XP_036778852.2_protocadherin_Fat_4_Manis_pentadactyla'
	'XP_037400567.1_protocadherin_Fat_4_isoform_X2_Pygocentrus_nattereri'
	'XP_037833197.1_protocadherin_Fat_4_Kryptolebias_marmoratus'
	'XP_039211337.1_protocadherin_Fat_4_Crotalus_tigris'
	'XP_039607150.1_protocadherin_Fat_4_isoform_X1_Polypterus_senegalus'
	'XP_039607151.1_protocadherin_Fat_4_isoform_X2_Polypterus_senegalus'
	'XP_039735502.1_LOW_QUALITY_PROTEIN'
	'XP_040903843.1_protocadherin_Fat_4_Toxotes_jaculatrix'
	'XP_041120710.1_protocadherin_Fat_4_Polyodon_spathula'
	'XP_041129934.1_protocadherin_Fat_4-like_Polyodon_spathula'
	'XP_041930532.1_protocadherin_Fat_4_Alosa_sapidissima'
	'XP_043087237.1_protocadherin_Fat_4_isoform_X1_Puntigrus_tetrazona'
	'XP_043087238.1_protocadherin_Fat_4_isoform_X2_Puntigrus_tetrazona'
	'XP_044176313.1_protocadherin_Fat_1-like_Acropora_millepora'
	'XP_046847643.1_protocadherin_Fat_4-like_Xenia_sp._Carnegie-2017'
	'XP_047123814.1_protocadherin_Fat_4_Hydra_vulgaris'
	'XP_047129578.1_protocadherin_Fat_4-like_Hydra_vulgaris'
	'XP_047131132.1_protocadherin_Fat_4-like_Hydra_vulgaris'
	'XP_047135447.1_protocadherin_Fat_1_Hydra_vulgaris'
	'XP_047209502.1_protocadherin_Fat_4_Girardinichthys_multiradiatus'
	'XP_047422251.1_protocadherin_Fat_4_isoform_X2_Sciurus_carolinensis'
	'XP_048036025.1_protocadherin_Fat_4_Megalobrama_amblycephala'
	'XP_048086719.1_protocadherin_Fat_4_Alosa_alosa'
	'XP_048580320.1_LOC116612238_isoform_X1_Nematostella_vectensis'
	'XP_048580321.1_LOC116612238_isoform_X2_Nematostella_vectensis'
	'XP_048580322.1_protocadherin_Fat_4-like_isoform_X3_Nematostella_vectensis'
	'XP_048826720.1_protocadherin_Fat_4_Brienomyrus_brachyistius'
	'XP_051505314.1_protocadherin_Fat_4-like_Myxocyprinus_asiaticus'
	'XP_051514377.1_protocadherin_Fat_4-like_Myxocyprinus_asiaticus'
	'XP_051715866.1_protocadherin_Fat_4_Ctenopharyngodon_idella'
	'XP_053559609.1_LOW_QUALITY_PROTEIN'
	'XP_054595335.1_protocadherin_Fat_4_isoform_X1_Nothobranchius_furzeri'
	'XP_054595336.1_protocadherin_Fat_4_isoform_X2_Nothobranchius_furzeri'
	'XP_056328030.1_protocadherin_Fat_4_Danio_aesculapii'
	'XP_057289964.1_protocadherin_Fat_3-like_isoform_X3_Hydractinia_symbiolongicarpus'
	'XP_057290963.1_protocadherin-like_protein_Hydractinia_symbiolongicarpus'
	'XP_057292888.1_protocadherin_Fat_4-like_Hydractinia_symbiolongicarpus'
	'XP_057296196.1_protocadherin_Fat_4-like_Hydractinia_symbiolongicarpus'
	'XP_057296313.1_protocadherin_gamma-A4-like_Hydractinia_symbiolongicarpus'
	'XP_057312343.1_protocadherin_Fat_4-like_Hydractinia_symbiolongicarpus'
	'XP_057314646.1_protocadherin_Fat_3-like_Hydractinia_symbiolongicarpus'
	'XP_058048913.1_protocadherin_Fat_4_isoform_X1_Ahaetulla_prasina'
	'XP_058653769.1_LOW_QUALITY_PROTEIN'
	'XP_058940299.1_protocadherin_Fat_4-like_Pocillopora_verrucosa'
	'XP_058969111.1_protocadherin_Fat_4-like_isoform_X2_Pocillopora_verrucosa'
	'XP_060103362.1_protocadherin_Fat_4_Heteronotia_binoei'
	'XP_061109178.1_protocadherin_Fat_4_isoform_X1_Conger_conger'
	'XP_061109179.1_protocadherin_Fat_4_isoform_X2_Conger_conger'
	'XP_062511281.1_protocadherin_Fat_4-like_Corticium_candelabrum'
	'XP_062992076.1_protocadherin_Fat_4_isoform_X1_Elgaria_multicarinata_webbii'
	'XP_062992077.1_protocadherin_Fat_4_isoform_X2_Elgaria_multicarinata_webbii'
	'XP_063046685.1_protocadherin_Fat_4_Engraulis_encrasicolus'
	'XP_063165821.1_protocadherin_Fat_4_Candoia_aspera'
;
end;
begin trees;
	tree tree_1 = [&R] ('XP_012556552.2_protocadherin_Fat_4_Hydra_vulgaris':0.725257,((('XP_046847643.1_protocadherin_Fat_4-like_Xenia_sp._Carnegie-2017':1.874358,(((((((((('XP_029199018.2_protocadherin_Fat_4-like_Acropora_millepora':0.860876,('XP_057312343.1_protocadherin_Fat_4-like_Hydractinia_symbiolongicarpus':0.583029,'AFI99113.1_dachsous_protocadherin_Clytia_hemisphaerica':0.72507)[&label=100]:…
end;
begin figtree;
	set appearance.backgroundColorAttribute="Default";
	set appearance.backgroundColour=#ffffff;
	set appearance.branchColorAttribute="User selection";
	set appearance.branchColorGradient=false;
	set appearance.branchLineWidth=1.0;
	set appearance.branchMinLineWidth=0.0;
	set appearance.branchWidthAttribute="Fixed";
	set appearance.foregroundColour=#000000;
	set appearance.hilightingGradient=false;
	set appearance.selectionColour=#2d3680;
	set branchLabels.colorAttribute="User selection";
	set branchLabels.displayAttribute="Branch times";
	set branchLabels.fontName="sansserif";
	set branchLabels.fontSize=8;
	set branchLabels.fontStyle=0;
	set branchLabels.isShown=false;
	set branchLabels.significantDigits=4;
	set layout.expansion=0;
	set layout.layoutType="RADIAL";
	set layout.zoom=713;
	set legend.attribute=null;
	set legend.fontSize=10.0;
	set legend.isShown=false;
	set legend.significantDigits=4;
	set nodeBars.barWidth=4.0;
	set nodeBars.displayAttribute=null;
	set nodeBars.isShown=false;
	set nodeLabels.colorAttribute="User selection";
	set nodeLabels.displayAttribute="label";
	set nodeLabels.fontName="sansserif";
	set nodeLabels.fontSize=10;
	set nodeLabels.fontStyle=0;
	set nodeLabels.isShown=true;
	set nodeLabels.significantDigits=4;
	set nodeShapeExternal.colourAttribute=null;
	set nodeShapeExternal.isShown=false;
	set nodeShapeExternal.minSize=10.0;
	set nodeShapeExternal.scaleType=Width;
	set nodeShapeExternal.shapeType=Circle;
	set nodeShapeExternal.size=4.0;
	set nodeShapeExternal.sizeAttribute=null;
	set nodeShapeInternal.colourAttribute=null;
	set nodeShapeInternal.isShown=false;
	set nodeShapeInternal.minSize=10.0;
	set nodeShapeInternal.scaleType=Width;
	set nodeShapeInternal.shapeType=Circle;
	set nodeShapeInternal.size=4.0;
	set nodeShapeInternal.sizeAttribute=null;
	set polarLayout.alignTipLabels=false;
	set polarLayout.angularRange=0;
	set polarLayout.rootAngle=0;
	set polarLayout.rootLength=100;
	set polarLayout.showRoot=true;
	set radialLayout.spread=3.0;
	set rectilinearLayout.alignTipLabels=false;
	set rectilinearLayout.curvature=0;
	set rectilinearLayout.rootLength=100;
	set scale.offsetAge=0.0;
	set scale.rootAge=1.0;
	set scale.scaleFactor=1.0;
	set scale.scaleRoot=false;
	set scaleAxis.automaticScale=true;
	set scaleAxis.fontSize=8.0;
	set scaleAxis.isShown=false;
	set scaleAxis.lineWidth=1.0;
	set scaleAxis.majorTicks=1.0;
	set scaleAxis.minorTicks=0.5;
	set scaleAxis.origin=0.0;
	set scaleAxis.reverseAxis=false;
	set scaleAxis.showGrid=true;
	set scaleBar.automaticScale=true;
	set scaleBar.fontSize=10.0;
	set scaleBar.isShown=true;
	set scaleBar.lineWidth=1.0;
	set scaleBar.scaleRange=0.0;
	set tipLabels.colorAttribute="User selection";
	set tipLabels.displayAttribute="Names";
	set tipLabels.fontName="sansserif";
	set tipLabels.fontSize=9;
	set tipLabels.fontStyle=0;
	set tipLabels.isShown=true;
	set tipLabels.significantDigits=4;
	set trees.order=false;
	set trees.orderType="increasing";
	set trees.rooting=false;
	set trees.rootingType="User Selection";
	set trees.transform=false;
	set trees.transformType="cladogram";
end;
