# Supplementary material for: The Hydractinia cell atlas reveals cellular and molecular principles of cnidarian coloniality
Source: Nat Commun. 2025 Mar 3;16:2121. doi: 10.1038/s41467-025-57168-z (PMC11876637; doi:10.1038/s41467-025-57168-z)
Supplement: Supplementary file 16 — Supplementary Data 13 [file 41467_2025_57168_MOESM16_ESM.zip › IQ_Tree_output/Protochaderin/Protochaderin_all.fa.clean.linsi.trim.contree]

(XP_012556552.2_protocadherin_Fat_4_Hydra_vulgaris:0.7244354309,(((XP_046847643.1_protocadherin_Fat_4-like_Xenia_sp._Carnegie-2017:1.8726851956,(((((((((XP_029199018.2_protocadherin_Fat_4-like_Acropora_millepora:0.8600830029,(XP_057312343.1_protocadherin_Fat_4-like_Hydractinia_symbiolongicarpus:0.5842466927,AFI99113.1_dachsous_protocadherin_Clytia_hemisphaerica:0.7226040487)100:0.7391896430)100:0.2049964029,KAK2574086.1_Protocadherin_Fat_4_Acropora_cervicornis:2.9355681021)65:0.0865399023,XP_022798264.1_protocadherin_alpha-13-like_Stylophora_pistillata:1.7692621247)42:0.0816399118,(((((XP_035681475.1_LOW_QUALITY_PROTEIN:0.0261022930,CAH1266790.1_FAT4_Branchiostoma_lanceolatum:0.0285746744)99:0.0129998726,XP_019647497.1_protocadherin_Fat_4-like_Branchiostoma_belcheri:0.0248707319)100:0.4637651617,XP_033127144.1_protocadherin_Fat_4-like_Anneissia_japonica:0.7354365380)99:0.0751996223,((CAB3367511.1_Hypothetical_predicted_protein_Cloeon_dipterum:0.3779981274,CAG4640600.1_EOG090X0007_Eulimnadia_texana:0.2679045299)100:0.3558141103,AUG84445.1_fat_Platynereis_dumerilii:0.7627176989)100:0.1684352726)100:0.1617425903,((((XP_047422251.1_protocadherin_Fat_4_isoform_X2_Sciurus_carolinensis:0.0349992577,((XP_003927769.1_protocadherin_Fat_4_isoform_X3_Saimiri_boliviensis_boliviensis:0.0000025679,(XP_010336662.1_protocadherin_Fat_4_isoform_X1_Saimiri_boliviensis_boliviensis:0.0000025679,XP_010336663.1_protocadherin_Fat_4_isoform_X2_Saimiri_boliviensis_boliviensis:0.0000025679)52:0.0000025679)100:0.0238669354,((((XP_024906692.1_protocadherin_Fat_4_Pteropus_alecto:0.0122796021,XP_011374193.1_protocadherin_Fat_4:0.0021645364)100:0.0058714039,XP_039735502.1_LOW_QUALITY_PROTEIN:0.0025452889)100:0.0570846373,(XP_036096789.1_protocadherin_Fat_4_isoform_X1_Molossus_molossus:0.0000025679,XP_036096790.1_protocadherin_Fat_4_isoform_X2_Molossus_molossus:0.0000025679)100:0.0464916278)100:0.0136559391,(XP_036778852.2_protocadherin_Fat_4_Manis_pentadactyla:0.0000025679,KAI5129959.1_Protocadherin_Fat_4_Manis_pentadactyla:0.0004067229)100:0.0279541036)78:0.0062383289)98:0.0084768727)100:0.0849828056,((NXC33613.1_FAT4_protein_Campylorhamphus_procurvoides:0.0021694838,NXU83715.1_FAT4_protein_Xiphorhynchus_elegans:0.0025957663)100:0.0713091130,((((XP_062992077.1_protocadherin_Fat_4_isoform_X2_Elgaria_multicarinata_webbii:0.0000025679,XP_062992076.1_protocadherin_Fat_4_isoform_X1_Elgaria_multicarinata_webbii:0.0000025679)100:0.0333379212,(((XP_029140462.1_protocadherin_Fat_4_Protobothrops_mucrosquamatus:0.0032828911,XP_039211337.1_protocadherin_Fat_4_Crotalus_tigris:0.0090756347)100:0.0182964977,((XP_026553802.1_protocadherin_Fat_4_Pseudonaja_textilis:0.0047690717,XP_026522809.1_protocadherin_Fat_4_Notechis_scutatus:0.0031249472)100:0.0176484647,((XP_058048913.1_protocadherin_Fat_4_isoform_X1_Ahaetulla_prasina:0.0136211575,XP_034298784.1_protocadherin_Fat_4_Pantherophis_guttatus:0.0089673253)100:0.0018761186,XP_013911162.1_protocadherin_Fat_4_Thamnophis_sirtalis:0.0189948107)100:0.0035427917)100:0.0060428540)100:0.0174571143,XP_063165821.1_protocadherin_Fat_4_Candoia_aspera:0.0249104997)100:0.0641524455)98:0.0056610945,XP_028600415.1_protocadherin_Fat_4_Podarcis_muralis:0.0456867361)100:0.0109110165,XP_060103362.1_protocadherin_Fat_4_Heteronotia_binoei:0.0650681188)100:0.0614523993)100:0.0356715256)100:0.0512279653,XP_053559609.1_LOW_QUALITY_PROTEIN:0.1770581054)100:0.0356177118,(((XP_028657872.2_protocadherin_Fat_4_Erpetoichthys_calabaricus:0.0073963009,(XP_039607151.1_protocadherin_Fat_4_isoform_X2_Polypterus_senegalus:0.0023004982,XP_039607150.1_protocadherin_Fat_4_isoform_X1_Polypterus_senegalus:0.0000025748)100:0.0083884816)100:0.1410127797,(((((XP_035282267.1_protocadherin_Fat_4_Anguilla_anguilla:0.0216040547,(XP_061109178.1_protocadherin_Fat_4_isoform_X1_Conger_conger:0.0000025679,XP_061109179.1_protocadherin_Fat_4_isoform_X2_Conger_conger:0.0000025679)100:0.0339920082)100:0.0714782797,XP_036406910.1_protocadherin_Fat_4_Megalops_cyprinoides:0.0337546643)100:0.0262666925,XP_036373166.1_protocadherin_Fat_4-like_Megalops_cyprinoides:0.1707235100)96:0.0126962625,(((((((((((((XP_058653769.1_LOW_QUALITY_PROTEIN:0.0000025679,KAF4104585.1_hypothetical_protein_G5714_013916_Onychostoma_macrolepis:0.0000025679)100:0.0113895445,(XP_043087238.1_protocadherin_Fat_4_isoform_X2_Puntigrus_tetrazona:0.0000025679,XP_043087237.1_protocadherin_Fat_4_isoform_X1_Puntigrus_tetrazona:0.0000025679)100:0.0225463213)97:0.0015576286,(XP_016379492.1_protocadherin_Fat_4-like_Sinocyclocheilus_rhinocerous:0.0061501137,XP_016349626.1_protocadherin_Fat_4-like_Sinocyclocheilus_anshuiensis:0.0110476613)100:0.0098626880)100:0.0047541652,XP_016373795.1_LOW_QUALITY_PROTEIN:0.0261375711)100:0.0037779582,KAK2891400.1_hypothetical_protein_Q8A67_014043_Cirrhinus_molitorella:0.0120994940)100:0.0083214666,XP_056328030.1_protocadherin_Fat_4_Danio_aesculapii:0.0557073171)80:0.0045502102,(XP_051715866.1_protocadherin_Fat_4_Ctenopharyngodon_idella:0.0063267969,XP_048036025.1_protocadherin_Fat_4_Megalobrama_amblycephala:0.0069716281)100:0.0156916266)100:0.0127492268,(XP_051505314.1_protocadherin_Fat_4-like_Myxocyprinus_asiaticus:0.0242723589,XP_051514377.1_protocadherin_Fat_4-like_Myxocyprinus_asiaticus:0.0218608434)100:0.0221012008)100:0.0484572516,(XP_036445151.1_protocadherin_Fat_4_Colossoma_macropomum:0.0033737966,(XP_017565213.1_protocadherin_Fat_4_isoform_X1_Pygocentrus_nattereri:0.0000025679,XP_037400567.1_protocadherin_Fat_4_isoform_X2_Pygocentrus_nattereri:0.0000025679)100:0.0095716274)100:0.0703246963)100:0.0241777942,XP_030621866.1_protocadherin_Fat_4_Chanos_chanos:0.0541780133)100:0.0184625747,(((XP_041930532.1_protocadherin_Fat_4_Alosa_sapidissima:0.0002180221,XP_048086719.1_protocadherin_Fat_4_Alosa_alosa:0.0028323214)100:0.0250258141,XP_063046685.1_protocadherin_Fat_4_Engraulis_encrasicolus:0.0425914354)100:0.0396145902,XP_028815685.1_protocadherin_Fat_4_Denticeps_clupeoides:0.1042031832)100:0.0146717191)100:0.0145609291,((((XP_054595335.1_protocadherin_Fat_4_isoform_X1_Nothobranchius_furzeri:0.0000025679,XP_054595336.1_protocadherin_Fat_4_isoform_X2_Nothobranchius_furzeri:0.0000025679)100:0.0460271427,XP_037833197.1_protocadherin_Fat_4_Kryptolebias_marmoratus:0.0601227984)100:0.0088692298,((((XP_014858141.1_protocadherin_Fat_4_isoform_X1_Poecilia_mexicana:0.0000025679,XP_014858142.1_protocadherin_Fat_4_isoform_X2_Poecilia_mexicana:0.0000025679)99:0.0006066309,((XP_007572601.1_protocadherin_Fat_4_isoform_X1_Poecilia_formosa:0.0000025679,XP_016516422.1_protocadherin_Fat_4_isoform_X2_Poecilia_formosa:0.0000025679)81:0.0000025748,(XP_014900811.1_protocadherin_Fat_4_isoform_X2_Poecilia_latipinna:0.0000025679,XP_014900809.1_protocadherin_Fat_4_isoform_X1_Poecilia_latipinna:0.0000025679)100:0.0022312692)97:0.0020305190)100:0.0045109143,(XP_023184135.1_protocadherin_Fat_4_isoform_X1_Xiphophorus_maculatus:0.0022740850,XP_032410457.1_protocadherin_Fat_4_isoform_X1_Xiphophorus_hellerii:0.0017823421)100:0.0070238966)100:0.0158312902,XP_047209502.1_protocadherin_Fat_4_Girardinichthys_multiradiatus:0.0299815331)100:0.0280266129)100:0.0137483617,((XP_040903843.1_protocadherin_Fat_4_Toxotes_jaculatrix:0.0165623671,(XP_034739117.1_protocadherin_Fat_4_isoform_X1_Etheostoma_cragini:0.0000025679,XP_034739118.1_protocadherin_Fat_4_isoform_X2_Etheostoma_cragini:0.0000025679)100:0.0344232614)94:0.0028336089,XP_026185883.1_protocadherin_Fat_4_Mastacembelus_armatus:0.0334791353)89:0.0038544731)100:0.0604371065)100:0.0421971417,(XP_048826720.1_protocadherin_Fat_4_Brienomyrus_brachyistius:0.0720551737,XP_029107771.1_protocadherin_Fat_4_Scleropages_formosus:0.0814086459)100:0.0332910998)81:0.0079890891)100:0.0871808402,(((MBN3273026.1_FAT4_protein_Polyodon_spathula:0.0002010712,XP_041120710.1_protocadherin_Fat_4_Polyodon_spathula:0.0004020822)100:0.0156067414,((RXM31136.1_Protocadherin_Fat_4_Acipenser_ruthenus:0.0011931058,XP_033891297.3_protocadherin_Fat_4_Acipenser_ruthenus:0.0012105492)100:0.0018067387,KAK6493905.1_protocadherin_Fat_4_Huso_huso:0.0018099144)100:0.0085236411)100:0.0199931282,((KAK6493650.1_protocadherin_Fat_4-like_Huso_huso:0.0020963131,XP_033871341.3_protocadherin_Fat_4-like_Acipenser_ruthenus:0.0033926203)100:0.0136191914,XP_041129934.1_protocadherin_Fat_4-like_Polyodon_spathula:0.0311552713)100:0.0302590325)100:0.0505136075)78:0.0195955409)100:0.0809234428,XP_005997005.1_protocadherin_Fat_4_Latimeria_chalumnae:0.1118930963)67:0.0268617180)100:0.4712745779)100:0.3080851306)62:0.0790576963,(((KXJ29307.1_Protocadherin_Fat_4_Exaiptasia_diaphana:0.4566168885,XP_058940299.1_protocadherin_Fat_4-like_Pocillopora_verrucosa:0.5253887101)100:0.6356496424,(((PFX33557.1_Protocadherin_Fat_1_Stylophora_pistillata:0.4603070246,KAK2568514.1_Protocadherin_Fat_1_Acropora_cervicornis:0.9947764577)100:0.5236932158,XP_028512505.1_protocadherin_Fat_1_isoform_X3_Exaiptasia_diaphana:1.1301985202)99:0.4670715951,(XP_028518439.1_protocadherin_beta-2_Exaiptasia_diaphana:1.0272362826,XP_058969111.1_protocadherin_Fat_4-like_isoform_X2_Pocillopora_verrucosa:1.1096372366)97:0.1984451998)99:0.3090951811)67:0.0732671001,XP_020911608.1_protocadherin_beta-14_isoform_X1_Exaiptasia_diaphana:1.3329917334)79:0.1325757434)46:0.0566583374,((((XP_028399939.1_protocadherin_Fat_4-like_isoform_X1_Dendronephthya_gigantea:1.2124197304,(XP_057289964.1_protocadherin_Fat_3-like_isoform_X3_Hydractinia_symbiolongicarpus:1.5015691048,((XP_048580321.1_LOC116612238_isoform_X2_Nematostella_vectensis:0.0000025679,XP_048580320.1_LOC116612238_isoform_X1_Nematostella_vectensis:0.0000021821)80:0.0000025848,XP_048580322.1_protocadherin_Fat_4-like_isoform_X3_Nematostella_vectensis:0.0000025679)100:1.0364696264)48:0.1187606904)65:0.0949231736,((((XP_032236268.2_cadherin-23_Nematostella_vectensis:0.2784481359,XP_031568386.1_cadherin-23-like_Actinia_tenebrosa:0.3351721486)100:0.0836175179,CAH3179920.1_unnamed_protein_product_Porites_lobata:0.3319680986)100:0.5147903240,CAH1264998.1_FAT4_Branchiostoma_lanceolatum:0.8660922343)100:0.2535198374,XP_062511281.1_protocadherin_Fat_4-like_Corticium_candelabrum:0.9275083869)59:0.0798868901)40:0.0648824469,((XP_057296313.1_protocadherin_gamma-A4-like_Hydractinia_symbiolongicarpus:0.1335729373,XP_057296196.1_protocadherin_Fat_4-like_Hydractinia_symbiolongicarpus:0.0345929710)100:0.7581275906,HSYMB_XP_057297258.1_protocadherin_Fat_4-like:0.9210638513)100:0.2936325450)50:0.0782301151,(((XP_022784236.1_protocadherin_Fat_4-like_Stylophora_pistillata:0.2206244013,XP_020616832.1_protocadherin_Fat_4-like_Orbicella_faveolata:0.1467310330)100:0.0957170545,CAH3046991.1_unnamed_protein_product_Porites_lobata:0.1785688221)100:0.5165744835,(CRX73260.1_Protocadherin_Fat4-like_Hydra_vulgaris:0.0262044743,XP_047123814.1_protocadherin_Fat_4_Hydra_vulgaris:0.0417811815)100:1.0772051735)100:0.4971241407)42:0.0833221735)30:0.0648917516,(((XP_044176313.1_protocadherin_Fat_1-like_Acropora_millepora:0.2841216027,XP_027036443.1_protocadherin_Fat_1-like_Pocillopora_damicornis:0.2910679451)100:0.6945695177,(XP_057314646.1_protocadherin_Fat_3-like_Hydractinia_symbiolongicarpus:0.6325165656,AFI99115.1_fat_protocadherin:0.5498385545)100:0.8258442857)100:0.4509172789,((CAB3980206.1_protocadherin_Paramuricea_clavata:1.2777684783,XP_057290963.1_protocadherin-like_protein_Hydractinia_symbiolongicarpus:0.7543483747)100:0.6114279337,CAB4016043.1_protocadherin_Fat_3_Paramuricea_clavata:1.6541771377)55:0.1241111556)52:0.1080147960)51:0.0699313165,((XP_031567535.1_protocadherin_Fat_4-like_isoform_X1_Actinia_tenebrosa:1.4564645181,(XP_047131132.1_protocadherin_Fat_4-like_Hydra_vulgaris:0.0057221808,XP_047129578.1_protocadherin_Fat_4-like_Hydra_vulgaris:0.0192923444)100:1.6281427224)98:0.2208839322,CAB3991312.1_protocadherin_Fat_2_Paramuricea_clavata:1.6237727186)85:0.3251023644)69:0.1119872161,XP_047135447.1_protocadherin_Fat_1_Hydra_vulgaris:1.8968959644)100:0.5758442025)100:0.2234036187,(XP_031572090.1_protocadherin_Fat_1-like_Actinia_tenebrosa:0.4058943476,XP_001631945.3_protocadherin_Fat_4_Nematostella_vectensis:0.5304333615)100:0.9507387728)100:0.5339525550,(XP_020610732.1_protocadherin_Fat_4-like_Orbicella_faveolata:0.3756141807,XP_028518873.1_protocadherin_Fat_4_Exaiptasia_diaphana:0.5545489664)100:0.2678025082)100:0.4201324695,XP_057292888.1_protocadherin_Fat_4-like_Hydractinia_symbiolongicarpus:0.6029892003);
