# Supplementary material for: The Hydractinia cell atlas reveals cellular and molecular principles of cnidarian coloniality
Source: Nat Commun. 2025 Mar 3;16:2121. doi: 10.1038/s41467-025-57168-z (PMC11876637; doi:10.1038/s41467-025-57168-z)
Supplement: Supplementary file 16 — Supplementary Data 13 [file 41467_2025_57168_MOESM16_ESM.zip › IQ_Tree_output/Protochaderin/Protochaderin_all.fa.clean.linsi.trim.bionj]

((((((((((((((((((((((XP_012556552.2_protocadherin_Fat_4_Hydra_vulgaris:0.72806603,XP_057292888.1_protocadherin_Fat_4-like_Hydractinia_symbiolongicarpus:0.53207904):0.38186488,(XP_020610732.1_protocadherin_Fat_4-like_Orbicella_faveolata:0.33451095,XP_028518873.1_protocadherin_Fat_4_Exaiptasia_diaphana:0.4787049):0.17122909):0.50664073,(XP_031572090.1_protocadherin_Fat_1-like_Actinia_tenebrosa:0.37801605,XP_001631945.3_protocadherin_Fat_4_Nematostella_vectensis:0.51156592):0.76631707):0.12832868,XP_046847643.1_protocadherin_Fat_4-like_Xenia_sp._Carnegie-2017:1.5062476):0.52490532,XP_022798264.1_protocadherin_alpha-13-like_Stylophora_pistillata:1.2661463):0.054794073,XP_047135447.1_protocadherin_Fat_1_Hydra_vulgaris:1.707435):0.056007046,(((XP_031567535.1_protocadherin_Fat_4-like_isoform_X1_Actinia_tenebrosa:1.2146957,CAB3991312.1_protocadherin_Fat_2_Paramuricea_clavata:1.0657952):0.020171463,(XP_047131132.1_protocadherin_Fat_4-like_Hydra_vulgaris:-0.0073905149,XP_047129578.1_protocadherin_Fat_4-like_Hydra_vulgaris:0.031298146):1.3789899):0.13866392,XP_020911608.1_protocadherin_beta-14_isoform_X1_Exaiptasia_diaphana:0.84417307):0.080300972):0.062928379,(((((((XP_044176313.1_protocadherin_Fat_1-like_Acropora_millepora:0.27552292,XP_027036443.1_protocadherin_Fat_1-like_Pocillopora_damicornis:0.28952977):0.63161749,(XP_057314646.1_protocadherin_Fat_3-like_Hydractinia_symbiolongicarpus:0.60797632,AFI99115.1_fat_protocadherin:0.52249217):0.70542043):0.41093695,(((XP_057296313.1_protocadherin_gamma-A4-like_Hydractinia_symbiolongicarpus:-0.020807721,XP_057296196.1_protocadherin_Fat_4-like_Hydractinia_symbiolongicarpus:0.18443185):0.64982933,((XP_048580321.1_LOC116612238_isoform_X2_Nematostella_vectensis:-0.00080892007,XP_048580320.1_LOC116612238_isoform_X1_Nematostella_vectensis:0.00080992008):0.044354212,XP_048580322.1_protocadherin_Fat_4-like_isoform_X3_Nematostella_vectensis:-0.044353712):0.96498913):0.037908256,CAB4016043.1_protocadherin_Fat_3_Paramuricea_clavata:1.1352537):0.026336789):0.051619232,(CAB3980206.1_protocadherin_Paramuricea_clavata:1.2222857,XP_057290963.1_protocadherin-like_protein_Hydractinia_symbiolongicarpus:0.71272731):0.58700341):0.068945557,(((XP_028399939.1_protocadherin_Fat_4-like_isoform_X1_Dendronephthya_gigantea:1.034106,XP_057289964.1_protocadherin_Fat_3-like_isoform_X3_Hydractinia_symbiolongicarpus:1.3103187):0.056258272,((CAH1264998.1_FAT4_Branchiostoma_lanceolatum:0.75210285,((XP_032236268.2_cadherin-23_Nematostella_vectensis:0.31645569,XP_031568386.1_cadherin-23-like_Actinia_tenebrosa:0.28045604):0.043794394,CAH3179920.1_unnamed_protein_product_Porites_lobata:0.33343026):0.44824159):0.17365715,XP_062511281.1_protocadherin_Fat_4-like_Corticium_candelabrum:0.82664251):0.036250342):0.042688787,HSYMB_XP_057297258.1_protocadherin_Fat_4-like:0.95250911):0.043958213):0.039293319,(KXJ29307.1_Protocadherin_Fat_4_Exaiptasia_diaphana:0.42328027,XP_058940299.1_protocadherin_Fat_4-like_Pocillopora_verrucosa:0.48409602):0.52665341):0.023395088,((((XP_022784236.1_protocadherin_Fat_4-like_Stylophora_pistillata:0.17221841,XP_020616832.1_protocadherin_Fat_4-like_Orbicella_faveolata:0.18135133):0.07975556,CAH3046991.1_unnamed_protein_product_Porites_lobata:0.17853938):0.50337297,(CRX73260.1_Protocadherin_Fat4-like_Hydra_vulgaris:0.052800085,XP_047123814.1_protocadherin_Fat_4_Hydra_vulgaris:0.014322925):0.98181432):0.25277984,(((PFX33557.1_Protocadherin_Fat_1_Stylophora_pistillata:0.34602302,KAK2568514.1_Protocadherin_Fat_1_Acropora_cervicornis:0.79782397):0.40737551,XP_028512505.1_protocadherin_Fat_1_isoform_X3_Exaiptasia_diaphana:0.94633847):0.20564343,(XP_028518439.1_protocadherin_beta-2_Exaiptasia_diaphana:0.56902587,XP_058969111.1_protocadherin_Fat_4-like_isoform_X2_Pocillopora_verrucosa:0.93328786):0.16949777):0.16905127):0.12056845):0.0085671227):0.063253313,(XP_029199018.2_protocadherin_Fat_4-like_Acropora_millepora:0.76009858,(XP_057312343.1_protocadherin_Fat_4-like_Hydractinia_symbiolongicarpus:0.54372764,AFI99113.1_dachsous_protocadherin_Clytia_hemisphaerica:0.69248617):0.64210355):0.22969487):0.044490933,KAK2574086.1_Protocadherin_Fat_4_Acropora_cervicornis:2.2593236):0.085557073,XP_033127144.1_protocadherin_Fat_4-like_Anneissia_japonica:0.67822015):0.089201555,(((CAB3367511.1_Hypothetical_predicted_protein_Cloeon_dipterum:0.35219228,CAG4640600.1_EOG090X0007_Eulimnadia_texana:0.27845609):0.3142418,AUG84445.1_fat_Platynereis_dumerilii:0.71892762):0.1186488,((XP_035681475.1_LOW_QUALITY_PROTEIN:0.020844575,CAH1266790.1_FAT4_Branchiostoma_lanceolatum:0.03403103):0.0026833154,XP_019647497.1_protocadherin_Fat_4-like_Branchiostoma_belcheri:0.034437954):0.46690455):0.047687877):0.45588762,(((((((((XP_026553802.1_protocadherin_Fat_4_Pseudonaja_textilis:0.0030931523,XP_026522809.1_protocadherin_Fat_4_Notechis_scutatus:0.0048495103):0.015503332,((XP_034298784.1_protocadherin_Fat_4_Pantherophis_guttatus:0.01024597,XP_058048913.1_protocadherin_Fat_4_isoform_X1_Ahaetulla_prasina:0.012424839):0.00055862311,XP_013911162.1_protocadherin_Fat_4_Thamnophis_sirtalis:0.019742783):0.0042086076):0.0033342894,(XP_039211337.1_protocadherin_Fat_4_Crotalus_tigris:0.0079404917,XP_029140462.1_protocadherin_Fat_4_Protobothrops_mucrosquamatus:0.0045244065):0.019454421):0.011986477,XP_063165821.1_protocadherin_Fat_4_Candoia_aspera:0.028731091):0.04852891,((XP_028600415.1_protocadherin_Fat_4_Podarcis_muralis:0.039640162,(XP_062992077.1_protocadherin_Fat_4_isoform_X2_Elgaria_multicarinata_webbii:0.00086675421,XP_062992076.1_protocadherin_Fat_4_isoform_X1_Elgaria_multicarinata_webbii:-0.00086575421):0.041278977):0.010271003,XP_060103362.1_protocadherin_Fat_4_Heteronotia_binoei:0.060401045):0.0047580879):0.04683505,(NXC33613.1_FAT4_protein_Campylorhamphus_procurvoides:0.0020304571,NXU83715.1_FAT4_protein_Xiphorhynchus_elegans:0.0026865283):0.073387086):0.020206373,((((KAI5129959.1_Protocadherin_Fat_4_Manis_pentadactyla:0.00025278504,XP_036778852.2_protocadherin_Fat_4_Manis_pentadactyla:0.00015529229):0.029722087,((XP_003927769.1_protocadherin_Fat_4_isoform_X3_Saimiri_boliviensis_boliviensis:9.5134899e-05,XP_010336662.1_protocadherin_Fat_4_isoform_X1_Saimiri_boliviensis_boliviensis:-9.4134906e-05):4.8186161e-05,XP_010336663.1_protocadherin_Fat_4_isoform_X2_Saimiri_boliviensis_boliviensis:-4.7686157e-05):0.023011271):0.0077005243,XP_047422251.1_protocadherin_Fat_4_isoform_X2_Sciurus_carolinensis:0.033958964):0.0039030733,((XP_036096790.1_protocadherin_Fat_4_isoform_X2_Molossus_molossus:9.621666e-05,XP_036096789.1_protocadherin_Fat_4_isoform_X1_Molossus_molossus:-9.5216667e-05):0.041038785,((XP_024906692.1_protocadherin_Fat_4_Pteropus_alecto:0.0059641339,XP_011374193.1_protocadherin_Fat_4:0.0016995857):0.0035182727,XP_039735502.1_LOW_QUALITY_PROTEIN:0.0046193614):0.052203719):0.0054045944):0.071298867):0.030563839,XP_053559609.1_LOW_QUALITY_PROTEIN:0.16581729):0.02933497,XP_005997005.1_protocadherin_Fat_4_Latimeria_chalumnae:0.12474028):0.039960399):0.024152676,((((XP_033871341.3_protocadherin_Fat_4-like_Acipenser_ruthenus:0.0027660725,KAK6493650.1_protocadherin_Fat_4-like_Huso_huso:0.0027159092):0.015092591,XP_041129934.1_protocadherin_Fat_4-like_Polyodon_spathula:0.029337013):0.025487255,((KAK6493905.1_protocadherin_Fat_4_Huso_huso:0.0022054962,(RXM31136.1_Protocadherin_Fat_4_Acipenser_ruthenus:0.0009402443,XP_033891297.3_protocadherin_Fat_4_Acipenser_ruthenus:0.0014849025):0.0014419958):0.010949113,(MBN3273026.1_FAT4_protein_Polyodon_spathula:-0.00026071479,XP_041120710.1_protocadherin_Fat_4_Polyodon_spathula:0.00086769788):0.013082891):0.021116383):0.050600573,(XP_028657872.2_protocadherin_Fat_4_Erpetoichthys_calabaricus:0.0042798175,(XP_039607151.1_protocadherin_Fat_4_isoform_X2_Polypterus_senegalus:0.0093195708,XP_039607150.1_protocadherin_Fat_4_isoform_X1_Polypterus_senegalus:-0.0070178718):0.012043647):0.13651069):0.029656908):0.025842622,XP_036373166.1_protocadherin_Fat_4-like_Megalops_cyprinoides:0.15946728):0.0059762932,(((XP_035282267.1_protocadherin_Fat_4_Anguilla_anguilla:0.022515845,(XP_061109179.1_protocadherin_Fat_4_isoform_X2_Conger_conger:6.7008848e-05,XP_061109178.1_protocadherin_Fat_4_isoform_X1_Conger_conger:-6.6008855e-05):0.031796496):0.05427479,XP_036406910.1_protocadherin_Fat_4_Megalops_cyprinoides:0.04342293):0.027297787,(XP_029107771.1_protocadherin_Fat_4_Scleropages_formosus:0.077375621,XP_048826720.1_protocadherin_Fat_4_Brienomyrus_brachyistius:0.070702672):0.021431811):0.0032871701):0.029862866,((((XP_037400567.1_protocadherin_Fat_4_isoform_X2_Pygocentrus_nattereri:0.0001670581,XP_017565213.1_protocadherin_Fat_4_isoform_X1_Pygocentrus_nattereri:-0.00016605809):0.0081800967,XP_036445151.1_protocadherin_Fat_4_Colossoma_macropomum:0.0047808648):0.064197503,((((XP_048036025.1_protocadherin_Fat_4_Megalobrama_amblycephala:0.0069848108,XP_051715866.1_protocadherin_Fat_4_Ctenopharyngodon_idella:0.0063489689):0.014555437,(((((XP_016379492.1_protocadherin_Fat_4-like_Sinocyclocheilus_rhinocerous:0.0068835546,XP_016349626.1_protocadherin_Fat_4-like_Sinocyclocheilus_anshuiensis:0.010423156):0.0092029283,(XP_058653769.1_LOW_QUALITY_PROTEIN:-0.00026900964,KAF4104585.1_hypothetical_protein_G5714_013916_Onychostoma_macrolepis:0.00027000965):0.012151024):0.0018782001,(XP_043087238.1_protocadherin_Fat_4_isoform_X2_Puntigrus_tetrazona:0.00012787199,XP_043087237.1_protocadherin_Fat_4_isoform_X1_Puntigrus_tetrazona:-0.00012687198):0.019847451):0.002168322,XP_016373795.1_LOW_QUALITY_PROTEIN:0.026787363):0.0013405285,KAK2891400.1_hypothetical_protein_Q8A67_014043_Cirrhinus_molitorella:0.014404977):0.0084532863):0.004770387,XP_056328030.1_protocadherin_Fat_4_Danio_aesculapii:0.047129843):0.0078755468,(XP_051514377.1_protocadherin_Fat_4-like_Myxocyprinus_asiaticus:0.022170626,XP_051505314.1_protocadherin_Fat_4-like_Myxocyprinus_asiaticus:0.023804873):0.023699988):0.038407732):0.0049954411,XP_030621866.1_protocadherin_Fat_4_Chanos_chanos:0.061609402):0.011033703):0.0025060803,(((XP_041930532.1_protocadherin_Fat_4_Alosa_sapidissima:0.00027608941,XP_048086719.1_protocadherin_Fat_4_Alosa_alosa:0.0027843961):0.02690183,XP_063046685.1_protocadherin_Fat_4_Engraulis_encrasicolus:0.039411578):0.030366831,XP_028815685.1_protocadherin_Fat_4_Denticeps_clupeoides:0.097060643):0.0044459393):0.048623193,(XP_026185883.1_protocadherin_Fat_4_Mastacembelus_armatus:0.033796377,(XP_040903843.1_protocadherin_Fat_4_Toxotes_jaculatrix:0.018490443,(XP_034739117.1_protocadherin_Fat_4_isoform_X1_Etheostoma_cragini:-0.00015756584,XP_034739118.1_protocadherin_Fat_4_isoform_X2_Etheostoma_cragini:0.00015856585):0.031459801):0.00040771067):0.005846262):0.0084637348,((XP_054595335.1_protocadherin_Fat_4_isoform_X1_Nothobranchius_furzeri:-0.00022648671,XP_054595336.1_protocadherin_Fat_4_isoform_X2_Nothobranchius_furzeri:0.00022748671):0.04675312,XP_037833197.1_protocadherin_Fat_4_Kryptolebias_marmoratus:0.05701847):-0.00041899644):0.023535782,XP_047209502.1_protocadherin_Fat_4_Girardinichthys_multiradiatus:0.029391317):0.015294117,(XP_023184135.1_protocadherin_Fat_4_isoform_X1_Xiphophorus_maculatus:0.0022108175,XP_032410457.1_protocadherin_Fat_4_isoform_X1_Xiphophorus_hellerii:0.0018612862):0.006298963,((XP_014858142.1_protocadherin_Fat_4_isoform_X2_Poecilia_mexicana:4.2127886e-05,XP_014858141.1_protocadherin_Fat_4_isoform_X1_Poecilia_mexicana:-4.1127885e-05):0.001843116,((XP_007572601.1_protocadherin_Fat_4_isoform_X1_Poecilia_formosa:-4.7409096e-05,XP_016516422.1_protocadherin_Fat_4_isoform_X2_Poecilia_formosa:4.8409096e-05):0.00061823335,(XP_014900809.1_protocadherin_Fat_4_isoform_X1_Poecilia_latipinna:-3.6389687e-05,XP_014900811.1_protocadherin_Fat_4_isoform_X2_Poecilia_latipinna:3.7389687e-05):0.0016290897):0.00081846188):0.004624391);
