# Supplementary material for: The Hydractinia cell atlas reveals cellular and molecular principles of cnidarian coloniality
Source: Nat Commun. 2025 Mar 3;16:2121. doi: 10.1038/s41467-025-57168-z (PMC11876637; doi:10.1038/s41467-025-57168-z)
Supplement: Supplementary file 16 — Supplementary Data 13 [file 41467_2025_57168_MOESM16_ESM.zip › IQ_Tree_output/Protochaderin/Protochaderin_all.fa.clean.linsi.trim.iqtree]

IQ-TREE 2.2.0.3 COVID-edition built Oct 17 2022

Input file name: Protochaderin_all.fa.clean.linsi.trim
Type of analysis: ModelFinder + tree reconstruction + ultrafast bootstrap (1000 replicates)
Random seed number: 313757

REFERENCES
----------

To cite IQ-TREE please use:

Bui Quang Minh, Heiko A. Schmidt, Olga Chernomor, Dominik Schrempf,
Michael D. Woodhams, Arndt von Haeseler, and Robert Lanfear (2020)
IQ-TREE 2: New models and efficient methods for phylogenetic inference
in the genomic era. Mol. Biol. Evol., in press.
https://doi.org/10.1093/molbev/msaa015

To cite ModelFinder please use: 

Subha Kalyaanamoorthy, Bui Quang Minh, Thomas KF Wong, Arndt von Haeseler,
and Lars S Jermiin (2017) ModelFinder: Fast model selection for
accurate phylogenetic estimates. Nature Methods, 14:587–589.
https://doi.org/10.1038/nmeth.4285

Since you used ultrafast bootstrap (UFBoot) please also cite: 

Diep Thi Hoang, Olga Chernomor, Arndt von Haeseler, Bui Quang Minh,
and Le Sy Vinh (2018) UFBoot2: Improving the ultrafast bootstrap
approximation. Mol. Biol. Evol., 35:518–522.
https://doi.org/10.1093/molbev/msx281

SEQUENCE ALIGNMENT
------------------

Input data: 139 sequences with 4959 amino-acid sites
Number of constant sites: 36 (= 0.725953% of all sites)
Number of invariant (constant or ambiguous constant) sites: 36 (= 0.725953% of all sites)
Number of parsimony informative sites: 4791
Number of distinct site patterns: 4957

ModelFinder
-----------

Best-fit model according to BIC: WAG+F+R7

List of models sorted by BIC scores: 

Model                  LogL         AIC      w-AIC        AICc     w-AICc         BIC      w-BIC
WAG+F+R7        -395099.148  790810.296 -   0.0471  790850.683 +   0.0536  792802.037 +    0.562
WAG+F+I+I+R7    -395095.141  790804.282 +    0.953  790844.943 +    0.946  792802.533 +    0.438
Q.yeast+R7      -395270.637  791115.274 - 2.81e-68  791150.665 - 3.88e-67  792983.345 - 2.39e-40
Q.yeast+I+I+R7  -395267.597  791111.194 - 2.16e-67  791146.840 - 2.63e-66  792985.775 -  7.1e-41
Q.insect+R7     -395323.375  791220.751 -  3.5e-91  791256.142 - 4.84e-90  793088.822 - 2.98e-63
Q.insect+I+I+R7 -395319.229  791214.457 - 8.14e-90  791250.103 - 9.92e-89  793089.038 - 2.68e-63
Q.pfam+F+R7     -395323.989  791259.977 - 1.06e-99  791300.365 - 1.21e-99  793251.719 - 1.27e-98
Q.pfam+F+I+I+R7 -395322.014  791258.028 - 2.81e-99  791298.689 -  2.8e-99  793256.279 - 1.29e-99
LG+F+R7         -395598.772  791809.545 - 4.89e-219  791849.932 - 5.56e-219  793801.286 - 5.82e-218
LG+F+I+I+R7     -395596.596  791807.193 - 1.58e-218  791847.853 - 1.57e-218  793805.443 - 7.29e-219
Q.pfam+R7       -395802.266  792178.532 - 3.67e-299  792213.924 - 5.08e-298  794046.604 - 3.13e-271
Q.pfam+I+I+R7   -395800.304  792176.607 - 9.6e-299  792212.253 - 1.17e-297  794051.188 - 3.16e-272
VT+F+I+I+R7     -395938.465  792490.930 -        0  792531.591 -        0  794489.181 -        0
VT+F+R7         -395942.983  792497.966 -        0  792538.354 -        0  794489.707 -        0
LG+I+I+R7       -396031.035  792638.070 -        0  792673.715 -        0  794512.650 -        0
LG+R7           -396035.705  792645.409 -        0  792680.801 -        0  794513.481 -        0
LG+R8           -396031.828  792641.657 -        0  792677.557 -        0  794522.746 -        0
LG+I+I+R8       -396028.660  792637.321 -        0  792673.477 -        0  794524.919 -        0
LG+I+I+R6       -396046.777  792665.553 -        0  792700.691 -        0  794527.116 -        0
LG+R6           -396052.019  792674.037 -        0  792708.923 -        0  794529.090 -        0
LG+I+I+R5       -396120.945  792809.891 -        0  792844.525 -        0  794658.435 -        0
LG+R5           -396140.077  792846.154 -        0  792880.538 -        0  794688.190 -        0
LG+I+I+R4       -396252.815  793069.631 -        0  793103.765 -        0  794905.157 -        0
LG+R4           -396287.606  793137.211 -        0  793171.097 -        0  794966.229 -        0
VT+I+I+R7       -396368.905  793313.809 -        0  793349.455 -        0  795188.390 -        0
VT+R7           -396373.381  793320.762 -        0  793356.154 -        0  795188.834 -        0
LG+I+G4         -396475.677  793505.353 -        0  793538.255 -        0  795308.335 -        0
LG+G4           -396526.844  793605.688 -        0  793638.346 -        0  795402.161 -        0
WAG+R7          -396483.493  793540.987 -        0  793576.378 -        0  795409.058 -        0
WAG+I+I+R7      -396479.751  793535.503 -        0  793571.148 -        0  795410.083 -        0
JTT+F+I+I+R7    -396465.844  793545.688 -        0  793586.349 -        0  795543.939 -        0
JTT+F+R7        -396470.694  793553.387 -        0  793593.775 -        0  795545.129 -        0
JTTDCMut+F+I+I+R7 -396534.438  793682.877 -        0  793723.537 -        0  795681.127 -        0
JTTDCMut+F+R7   -396539.025  793690.049 -        0  793730.437 -        0  795681.791 -        0
LG+I+I+R3       -396695.666  793951.333 -        0  793984.971 -        0  795773.841 -        0
Q.yeast+F+R7    -396599.152  793810.304 -        0  793850.692 -        0  795802.046 -        0
Q.yeast+F+I+I+R7 -396595.226  793804.453 -        0  793845.113 -        0  795802.703 -        0
LG+R3           -396766.169  794090.337 -        0  794123.729 -        0  795906.337 -        0
Q.plant+F+R7    -396792.946  794197.892 -        0  794238.280 -        0  796189.634 -        0
Q.plant+F+I+I+R7 -396790.262  794194.523 -        0  794235.184 -        0  796192.774 -        0
Q.plant+R7      -396946.064  794466.128 -        0  794501.519 -        0  796334.199 -        0
Q.plant+I+I+R7  -396943.498  794462.995 -        0  794498.641 -        0  796337.576 -        0
rtREV+F+R7      -396957.247  794526.493 -        0  794566.881 -        0  796518.235 -        0
rtREV+F+I+I+R7  -396954.958  794523.915 -        0  794564.576 -        0  796522.166 -        0
JTT+I+I+R7      -397047.738  794671.476 -        0  794707.121 -        0  796546.056 -        0
JTT+R7          -397052.349  794678.699 -        0  794714.090 -        0  796546.770 -        0
Q.insect+F+I+I+R7 -396967.819  794549.639 -        0  794590.299 -        0  796547.889 -        0
Q.insect+F+R7   -396972.505  794557.010 -        0  794597.398 -        0  796548.752 -        0
JTTDCMut+I+I+R7 -397056.185  794688.369 -        0  794724.015 -        0  796562.950 -        0
JTTDCMut+R7     -397060.714  794695.427 -        0  794730.818 -        0  796563.499 -        0
FLU+F+R7        -397442.422  795496.844 -        0  795537.232 -        0  797488.586 -        0
FLU+F+I+I+R7    -397438.837  795491.674 -        0  795532.335 -        0  797489.925 -        0
Blosum62+F+I+I+R7 -397513.590  795641.180 -        0  795681.840 -        0  797639.430 -        0
Blosum62+F+R7   -397518.257  795648.515 -        0  795688.902 -        0  797640.256 -        0
FLU+I+I+R7      -397775.921  796127.842 -        0  796163.487 -        0  798002.422 -        0
FLU+R7          -397782.064  796138.127 -        0  796173.519 -        0  798006.199 -        0
PMB+F+I+I+R7    -397752.817  796119.633 -        0  796160.294 -        0  798117.884 -        0
PMB+F+R7        -397757.198  796126.396 -        0  796166.784 -        0  798118.138 -        0
cpREV+F+R7      -397902.970  796417.941 -        0  796458.329 -        0  798409.683 -        0
cpREV+F+I+I+R7  -397899.777  796413.554 -        0  796454.215 -        0  798411.805 -        0
cpREV+R7        -398031.975  796637.950 -        0  796673.341 -        0  798506.022 -        0
cpREV+I+I+R7    -398028.506  796633.011 -        0  796668.656 -        0  798507.591 -        0
LG+I+I+R2       -398232.903  797021.805 -        0  797054.952 -        0  798831.296 -        0
LG+R2           -398356.818  797267.637 -        0  797300.538 -        0  799070.618 -        0
Q.mammal+F+I+I+R7 -398542.567  797699.134 -        0  797739.795 -        0  799697.385 -        0
Q.mammal+F+R7   -398548.274  797708.549 -        0  797748.937 -        0  799700.290 -        0
Q.mammal+I+I+R7 -398999.050  798574.099 -        0  798609.745 -        0  800448.680 -        0
Q.mammal+R7     -399005.007  798584.014 -        0  798619.405 -        0  800452.085 -        0
Dayhoff+F+R7    -399201.931  799015.863 -        0  799056.251 -        0  801007.604 -        0
Dayhoff+F+I+I+R7 -399198.492  799010.983 -        0  799051.644 -        0  801009.234 -        0
DCMut+F+R7      -399204.816  799021.631 -        0  799062.019 -        0  801013.373 -        0
DCMut+F+I+I+R7  -399201.899  799017.797 -        0  799058.458 -        0  801016.048 -        0
rtREV+R7        -399316.861  799207.722 -        0  799243.114 -        0  801075.794 -        0
PMB+R7          -399319.452  799212.903 -        0  799248.295 -        0  801080.975 -        0
rtREV+I+I+R7    -399315.463  799206.925 -        0  799242.570 -        0  801081.505 -        0
PMB+I+I+R7      -399315.616  799207.232 -        0  799242.878 -        0  801081.813 -        0
Blosum62+R7     -399389.714  799353.429 -        0  799388.820 -        0  801221.500 -        0
Blosum62+I+I+R7 -399385.642  799347.283 -        0  799382.928 -        0  801221.863 -        0
Q.bird+F+I+I+R7 -400062.775  800739.550 -        0  800780.211 -        0  802737.801 -        0
Q.bird+F+R7     -400069.853  800751.706 -        0  800792.094 -        0  802743.448 -        0
mtInv+F+I+I+R7  -400078.489  800770.978 -        0  800811.639 -        0  802769.229 -        0
mtInv+F+R7      -400083.628  800779.257 -        0  800819.645 -        0  802770.999 -        0
Q.bird+I+I+R7   -400933.492  802442.985 -        0  802478.630 -        0  804317.565 -        0
Q.bird+R7       -400940.380  802454.760 -        0  802490.151 -        0  804322.832 -        0
HIVb+F+I+I+R7   -401226.311  803066.621 -        0  803107.282 -        0  805064.872 -        0
HIVb+F+R7       -401230.869  803073.739 -        0  803114.126 -        0  805065.480 -        0
Dayhoff+R7      -401319.199  803212.399 -        0  803247.790 -        0  805080.470 -        0
Dayhoff+I+I+R7  -401318.135  803212.270 -        0  803247.915 -        0  805086.850 -        0
DCMut+R7        -401326.898  803227.795 -        0  803263.186 -        0  805095.866 -        0
DCMut+I+I+R7    -401325.706  803227.413 -        0  803263.058 -        0  805101.993 -        0
mtREV+F+R7      -401258.958  803129.915 -        0  803170.303 -        0  805121.657 -        0
mtREV+F+I+I+R7  -401259.301  803132.602 -        0  803173.263 -        0  805130.853 -        0
mtMet+F+R7      -401439.056  803490.111 -        0  803530.499 -        0  805481.853 -        0
mtMet+F+I+I+R7  -401436.263  803486.525 -        0  803527.186 -        0  805484.776 -        0
mtZOA+F+R7      -402923.923  806459.846 -        0  806500.234 -        0  808451.588 -        0
mtZOA+F+I+I+R7  -402926.032  806466.065 -        0  806506.726 -        0  808464.316 -        0
HIVb+I+I+R7     -403212.254  807000.508 -        0  807036.153 -        0  808875.088 -        0
HIVb+R7         -403218.122  807010.243 -        0  807045.634 -        0  808878.315 -        0
mtVer+F+R7      -404795.310  810202.620 -        0  810243.008 -        0  812194.362 -        0
mtVer+F+I+I+R7  -404793.676  810201.352 -        0  810242.013 -        0  812199.603 -        0
FLAVI+F+R7      -405967.665  812547.330 -        0  812587.718 -        0  814539.072 -        0
FLAVI+F+I+I+R7  -405965.733  812545.467 -        0  812586.127 -        0  814543.717 -        0
LG+I            -406307.009  813166.017 -        0  813198.675 -        0  814962.490 -        0
LG              -406706.243  813962.486 -        0  813994.901 -        0  815752.450 -        0
mtMAM+F+I+I+R7  -406701.734  814017.469 -        0  814058.129 -        0  816015.719 -        0
mtMAM+F+R7      -406711.320  814034.639 -        0  814075.027 -        0  816026.381 -        0
HIVw+F+I+I+R7   -407152.634  814919.269 -        0  814959.929 -        0  816917.519 -        0
HIVw+F+R7       -407170.135  814952.270 -        0  814992.658 -        0  816944.012 -        0
mtART+F+I+I+R7  -407550.020  815714.041 -        0  815754.701 -        0  817712.291 -        0
mtART+F+R7      -407557.806  815727.613 -        0  815768.000 -        0  817719.354 -        0
FLAVI+R7        -407720.314  816014.628 -        0  816050.019 -        0  817882.699 -        0
FLAVI+I+I+R7    -407716.337  816008.674 -        0  816044.319 -        0  817883.254 -        0
HIVw+I+I+R7     -411770.676  824117.352 -        0  824152.997 -        0  825991.932 -        0
HIVw+R7         -411786.046  824146.091 -        0  824181.482 -        0  826014.163 -        0
mtZOA+R7        -412092.277  824758.554 -        0  824793.945 -        0  826626.625 -        0
mtZOA+I+I+R7    -412090.551  824757.103 -        0  824792.748 -        0  826631.683 -        0
mtMet+R7        -412735.300  826044.600 -        0  826079.991 -        0  827912.671 -        0
mtMet+I+I+R7    -412732.472  826040.943 -        0  826076.589 -        0  827915.524 -        0
mtREV+R7        -414072.289  828718.578 -        0  828753.969 -        0  830586.649 -        0
mtREV+I+I+R7    -414074.270  828724.540 -        0  828760.186 -        0  830599.121 -        0
mtVer+I+I+R7    -414904.042  830384.085 -        0  830419.730 -        0  832258.665 -        0
mtVer+R7        -414909.917  830393.834 -        0  830429.226 -        0  832261.906 -        0
mtInv+R7        -415262.066  831098.132 -        0  831133.523 -        0  832966.203 -        0
mtInv+I+I+R7    -415261.338  831098.676 -        0  831134.322 -        0  832973.257 -        0
mtART+R7        -419777.350  840128.700 -        0  840164.091 -        0  841996.772 -        0
mtART+I+I+R7    -419781.720  840139.441 -        0  840175.086 -        0  842014.021 -        0
mtMAM+R7        -420243.575  841061.150 -        0  841096.541 -        0  842929.222 -        0
mtMAM+I+I+R7    -420247.697  841071.395 -        0  841107.040 -        0  842945.975 -        0

AIC, w-AIC   : Akaike information criterion scores and weights.
AICc, w-AICc : Corrected AIC scores and weights.
BIC, w-BIC   : Bayesian information criterion scores and weights.

Plus signs denote the 95% confidence sets.
Minus signs denote significant exclusion.

SUBSTITUTION PROCESS
--------------------

Model of substitution: WAG+F+R7

State frequencies: (empirical counts from alignment)

  pi(A) = 0.0604
  pi(R) = 0.0417
  pi(N) = 0.0609
  pi(D) = 0.0734
  pi(C) = 0.0126
  pi(Q) = 0.0364
  pi(E) = 0.0542
  pi(G) = 0.0686
  pi(H) = 0.0179
  pi(I) = 0.0622
  pi(L) = 0.0739
  pi(K) = 0.0371
  pi(M) = 0.0115
  pi(F) = 0.0409
  pi(P) = 0.0512
  pi(S) = 0.0967
  pi(T) = 0.0778
  pi(W) = 0.0035
  pi(Y) = 0.0333
  pi(V) = 0.0857

Model of rate heterogeneity: FreeRate with 7 categories
Site proportion and rates:  (0.0416,0.0744) (0.0916,0.2189) (0.1560,0.4277) (0.2556,0.7316) (0.3169,1.1829) (0.1166,2.1100) (0.0217,4.7166)

 Category  Relative_rate  Proportion
  1         0.0744         0.0416
  2         0.2189         0.0916
  3         0.4277         0.1560
  4         0.7316         0.2556
  5         1.1829         0.3169
  6         2.1100         0.1166
  7         4.7166         0.0217

MAXIMUM LIKELIHOOD TREE
-----------------------

Log-likelihood of the tree: -395021.0516 (s.e. 2854.7089)
Unconstrained log-likelihood (without tree): -42193.1570
Number of free parameters (#branches + #model parameters): 306
Akaike information criterion (AIC) score: 790654.1033
Corrected Akaike information criterion (AICc) score: 790694.4911
Bayesian information criterion (BIC) score: 792645.8448

Total tree length (sum of branch lengths): 61.8518
Sum of internal branch lengths: 20.2324 (32.7111% of tree length)

WARNING: 3 near-zero internal branches (<0.0002) should be treated with caution
         Such branches are denoted by '**' in the figure below

NOTE: Tree is UNROOTED although outgroup taxon 'XP_012556552.2_protocadherin_Fat_4_Hydra_vulgaris' is drawn at root
Numbers in parentheses are  ultrafast bootstrap support (%)

+-------XP_012556552.2_protocadherin_Fat_4_Hydra_vulgaris
|
|            +--------------------XP_046847643.1_protocadherin_Fat_4-like_Xenia_sp._Carnegie-2017
|         +--| (100)
|         |  |                                +--------XP_029199018.2_protocadherin_Fat_4-like_Acropora_millepora
|         |  |                             +--| (100)
|         |  |                             |  |       +-----XP_057312343.1_protocadherin_Fat_4-like_Hydractinia_symbiolongicarpus
|         |  |                             |  +-------| (100)
|         |  |                             |          +-------AFI99113.1_dachsous_protocadherin_Clytia_hemisphaerica
|         |  |                          +--| (65)
|         |  |                          |  +--------------------------------KAK2574086.1_Protocadherin_Fat_4_Acropora_cervicornis
|         |  |                       +--| (42)
|         |  |                       |  +-------------------XP_022798264.1_protocadherin_alpha-13-like_Stylophora_pistillata
|         |  |                    +--| (62)
|         |  |                    |  |                +--XP_035681475.1_LOW_QUALITY_PROTEIN
|         |  |                    |  |             +--| (99)
|         |  |                    |  |             |  +--CAH1266790.1_FAT4_Branchiostoma_lanceolatum
|         |  |                    |  |        +----| (100)
|         |  |                    |  |        |    +--XP_019647497.1_protocadherin_Fat_4-like_Branchiostoma_belcheri
|         |  |                    |  |     +--| (99)
|         |  |                    |  |     |  +-------XP_033127144.1_protocadherin_Fat_4-like_Anneissia_japonica
|         |  |                    |  |  +--| (100)
|         |  |                    |  |  |  |      +---CAB3367511.1_Hypothetical_predicted_protein_Cloeon_dipterum
|         |  |                    |  |  |  |  +---| (100)
|         |  |                    |  |  |  |  |   +--CAG4640600.1_EOG090X0007_Eulimnadia_texana
|         |  |                    |  |  |  +--| (100)
|         |  |                    |  |  |     +-------AUG84445.1_fat_Platynereis_dumerilii
|         |  |                    |  +--| (100)
|         |  |                    |     |             +--XP_047422251.1_protocadherin_Fat_4_isoform_X2_Sciurus_carolinensis
|         |  |                    |     |          +--| (100)
|         |  |                    |     |          |  |     +**XP_003927769.1_protocadherin_Fat_4_isoform_X3_Saimiri_boliviensis_boliviensis
|         |  |                    |     |          |  |  +--| (100)
|         |  |                    |     |          |  |  |  |  +**XP_010336662.1_protocadherin_Fat_4_isoform_X1_Saimiri_boliviensis_boliviensis
|         |  |                    |     |          |  |  |  +**| (52)
|         |  |                    |     |          |  |  |     +**XP_010336663.1_protocadherin_Fat_4_isoform_X2_Saimiri_boliviensis_boliviensis
|         |  |                    |     |          |  +--| (98)
|         |  |                    |     |          |     |           +--XP_024906692.1_protocadherin_Fat_4_Pteropus_alecto
|         |  |                    |     |          |     |        +--| (100)
|         |  |                    |     |          |     |        |  +--XP_011374193.1_protocadherin_Fat_4
|         |  |                    |     |          |     |     +--| (100)
|         |  |                    |     |          |     |     |  +--XP_039735502.1_LOW_QUALITY_PROTEIN
|         |  |                    |     |          |     |  +--| (100)
|         |  |                    |     |          |     |  |  |  +**XP_036096789.1_protocadherin_Fat_4_isoform_X1_Molossus_molossus
|         |  |                    |     |          |     |  |  +--| (100)
|         |  |                    |     |          |     |  |     +**XP_036096790.1_protocadherin_Fat_4_isoform_X2_Molossus_molossus
|         |  |                    |     |          |     +--| (78)
|         |  |                    |     |          |        |  +**XP_036778852.2_protocadherin_Fat_4_Manis_pentadactyla
|         |  |                    |     |          |        +--| (100)
|         |  |                    |     |          |           +--KAI5129959.1_Protocadherin_Fat_4_Manis_pentadactyla
|         |  |                    |     |       +--| (100)
|         |  |                    |     |       |  |     +--NXC33613.1_FAT4_protein_Campylorhamphus_procurvoides
|         |  |                    |     |       |  |  +--| (100)
|         |  |                    |     |       |  |  |  +--NXU83715.1_FAT4_protein_Xiphorhynchus_elegans
|         |  |                    |     |       |  +--| (100)
|         |  |                    |     |       |     |           +**XP_062992077.1_protocadherin_Fat_4_isoform_X2_Elgaria_multicarinata_webbii
|         |  |                    |     |       |     |        +--| (100)
|         |  |                    |     |       |     |        |  +**XP_062992076.1_protocadherin_Fat_4_isoform_X1_Elgaria_multicarinata_webbii
|         |  |                    |     |       |     |     +--| (98)
|         |  |                    |     |       |     |     |  |        +--XP_029140462.1_protocadherin_Fat_4_Protobothrops_mucrosquamatus
|         |  |                    |     |       |     |     |  |     +--| (100)
|         |  |                    |     |       |     |     |  |     |  +--XP_039211337.1_protocadherin_Fat_4_Crotalus_tigris
|         |  |                    |     |       |     |     |  |  +--| (100)
|         |  |                    |     |       |     |     |  |  |  |     +--XP_026553802.1_protocadherin_Fat_4_Pseudonaja_textilis
|         |  |                    |     |       |     |     |  |  |  |  +--| (100)
|         |  |                    |     |       |     |     |  |  |  |  |  +--XP_026522809.1_protocadherin_Fat_4_Notechis_scutatus
|         |  |                    |     |       |     |     |  |  |  +--| (100)
|         |  |                    |     |       |     |     |  |  |     |     +--XP_058048913.1_protocadherin_Fat_4_isoform_X1_Ahaetulla_prasina
|         |  |                    |     |       |     |     |  |  |     |  +--| (100)
|         |  |                    |     |       |     |     |  |  |     |  |  +--XP_034298784.1_protocadherin_Fat_4_Pantherophis_guttatus
|         |  |                    |     |       |     |     |  |  |     +--| (100)
|         |  |                    |     |       |     |     |  |  |        +--XP_013911162.1_protocadherin_Fat_4_Thamnophis_sirtalis
|         |  |                    |     |       |     |     |  +--| (100)
|         |  |                    |     |       |     |     |     +--XP_063165821.1_protocadherin_Fat_4_Candoia_aspera
|         |  |                    |     |       |     |  +--| (100)
|         |  |                    |     |       |     |  |  +--XP_028600415.1_protocadherin_Fat_4_Podarcis_muralis
|         |  |                    |     |       |     +--| (100)
|         |  |                    |     |       |        +--XP_060103362.1_protocadherin_Fat_4_Heteronotia_binoei
|         |  |                    |     |    +--| (100)
|         |  |                    |     |    |  +--XP_053559609.1_LOW_QUALITY_PROTEIN
|         |  |                    |     +----| (100)
|         |  |                    |          |        +--XP_028657872.2_protocadherin_Fat_4_Erpetoichthys_calabaricus
|         |  |                    |          |     +--| (100)
|         |  |                    |          |     |  |  +--XP_039607151.1_protocadherin_Fat_4_isoform_X2_Polypterus_senegalus
|         |  |                    |          |     |  +--| (100)
|         |  |                    |          |     |     +**XP_039607150.1_protocadherin_Fat_4_isoform_X1_Polypterus_senegalus
|         |  |                    |          |  +--| (100)
|         |  |                    |          |  |  |              +--XP_035282267.1_protocadherin_Fat_4_Anguilla_anguilla
|         |  |                    |          |  |  |           +--| (100)
|         |  |                    |          |  |  |           |  |  +**XP_061109178.1_protocadherin_Fat_4_isoform_X1_Conger_conger
|         |  |                    |          |  |  |           |  +--| (100)
|         |  |                    |          |  |  |           |     +**XP_061109179.1_protocadherin_Fat_4_isoform_X2_Conger_conger
|         |  |                    |          |  |  |        +--| (100)
|         |  |                    |          |  |  |        |  +--XP_036406910.1_protocadherin_Fat_4_Megalops_cyprinoides
|         |  |                    |          |  |  |     +--| (96)
|         |  |                    |          |  |  |     |  +--XP_036373166.1_protocadherin_Fat_4-like_Megalops_cyprinoides
|         |  |                    |          |  |  |  +--| (100)
|         |  |                    |          |  |  |  |  |                                      +**XP_058653769.1_LOW_QUALITY_PROTEIN
|         |  |                    |          |  |  |  |  |                                   +--| (100)
|         |  |                    |          |  |  |  |  |                                   |  +**KAF4104585.1_hypothetical_protein_G5714_013916_Onychostoma_macrolepis
|         |  |                    |          |  |  |  |  |                                +--| (97)
|         |  |                    |          |  |  |  |  |                                |  |  +**XP_043087238.1_protocadherin_Fat_4_isoform_X2_Puntigrus_tetrazona
|         |  |                    |          |  |  |  |  |                                |  +--| (100)
|         |  |                    |          |  |  |  |  |                                |     +**XP_043087237.1_protocadherin_Fat_4_isoform_X1_Puntigrus_tetrazona
|         |  |                    |          |  |  |  |  |                             +--| (100)
|         |  |                    |          |  |  |  |  |                             |  |  +--XP_016379492.1_protocadherin_Fat_4-like_Sinocyclocheilus_rhinocerous
|         |  |                    |          |  |  |  |  |                             |  +--| (100)
|         |  |                    |          |  |  |  |  |                             |     +--XP_016349626.1_protocadherin_Fat_4-like_Sinocyclocheilus_anshuiensis
|         |  |                    |          |  |  |  |  |                          +--| (100)
|         |  |                    |          |  |  |  |  |                          |  +--XP_016373795.1_LOW_QUALITY_PROTEIN
|         |  |                    |          |  |  |  |  |                       +--| (100)
|         |  |                    |          |  |  |  |  |                       |  +--KAK2891400.1_hypothetical_protein_Q8A67_014043_Cirrhinus_molitorella
|         |  |                    |          |  |  |  |  |                    +--| (80)
|         |  |                    |          |  |  |  |  |                    |  +--XP_056328030.1_protocadherin_Fat_4_Danio_aesculapii
|         |  |                    |          |  |  |  |  |                 +--| (100)
|         |  |                    |          |  |  |  |  |                 |  |  +--XP_051715866.1_protocadherin_Fat_4_Ctenopharyngodon_idella
|         |  |                    |          |  |  |  |  |                 |  +--| (100)
|         |  |                    |          |  |  |  |  |                 |     +--XP_048036025.1_protocadherin_Fat_4_Megalobrama_amblycephala
|         |  |                    |          |  |  |  |  |              +--| (100)
|         |  |                    |          |  |  |  |  |              |  |  +--XP_051505314.1_protocadherin_Fat_4-like_Myxocyprinus_asiaticus
|         |  |                    |          |  |  |  |  |              |  +--| (100)
|         |  |                    |          |  |  |  |  |              |     +--XP_051514377.1_protocadherin_Fat_4-like_Myxocyprinus_asiaticus
|         |  |                    |          |  |  |  |  |           +--| (100)
|         |  |                    |          |  |  |  |  |           |  |  +--XP_036445151.1_protocadherin_Fat_4_Colossoma_macropomum
|         |  |                    |          |  |  |  |  |           |  +--| (100)
|         |  |                    |          |  |  |  |  |           |     |  +**XP_017565213.1_protocadherin_Fat_4_isoform_X1_Pygocentrus_nattereri
|         |  |                    |          |  |  |  |  |           |     +--| (100)
|         |  |                    |          |  |  |  |  |           |        +**XP_037400567.1_protocadherin_Fat_4_isoform_X2_Pygocentrus_nattereri
|         |  |                    |          |  |  |  |  |        +--| (100)
|         |  |                    |          |  |  |  |  |        |  +--XP_030621866.1_protocadherin_Fat_4_Chanos_chanos
|         |  |                    |          |  |  |  |  |     +--| (100)
|         |  |                    |          |  |  |  |  |     |  |        +--XP_041930532.1_protocadherin_Fat_4_Alosa_sapidissima
|         |  |                    |          |  |  |  |  |     |  |     +--| (100)
|         |  |                    |          |  |  |  |  |     |  |     |  +--XP_048086719.1_protocadherin_Fat_4_Alosa_alosa
|         |  |                    |          |  |  |  |  |     |  |  +--| (100)
|         |  |                    |          |  |  |  |  |     |  |  |  +--XP_063046685.1_protocadherin_Fat_4_Engraulis_encrasicolus
|         |  |                    |          |  |  |  |  |     |  +--| (100)
|         |  |                    |          |  |  |  |  |     |     +--XP_028815685.1_protocadherin_Fat_4_Denticeps_clupeoides
|         |  |                    |          |  |  |  |  |  +--| (100)
|         |  |                    |          |  |  |  |  |  |  |           +**XP_054595335.1_protocadherin_Fat_4_isoform_X1_Nothobranchius_furzeri
|         |  |                    |          |  |  |  |  |  |  |        +--| (100)
|         |  |                    |          |  |  |  |  |  |  |        |  +**XP_054595336.1_protocadherin_Fat_4_isoform_X2_Nothobranchius_furzeri
|         |  |                    |          |  |  |  |  |  |  |     +--| (100)
|         |  |                    |          |  |  |  |  |  |  |     |  +--XP_037833197.1_protocadherin_Fat_4_Kryptolebias_marmoratus
|         |  |                    |          |  |  |  |  |  |  |  +--| (100)
|         |  |                    |          |  |  |  |  |  |  |  |  |           +**XP_014858141.1_protocadherin_Fat_4_isoform_X1_Poecilia_mexicana
|         |  |                    |          |  |  |  |  |  |  |  |  |        +--| (99)
|         |  |                    |          |  |  |  |  |  |  |  |  |        |  +**XP_014858142.1_protocadherin_Fat_4_isoform_X2_Poecilia_mexicana
|         |  |                    |          |  |  |  |  |  |  |  |  |     +--| (100)
|         |  |                    |          |  |  |  |  |  |  |  |  |     |  |     +**XP_007572601.1_protocadherin_Fat_4_isoform_X1_Poecilia_formosa
|         |  |                    |          |  |  |  |  |  |  |  |  |     |  |  +**| (81)
|         |  |                    |          |  |  |  |  |  |  |  |  |     |  |  |  +**XP_016516422.1_protocadherin_Fat_4_isoform_X2_Poecilia_formosa
|         |  |                    |          |  |  |  |  |  |  |  |  |     |  +--| (97)
|         |  |                    |          |  |  |  |  |  |  |  |  |     |     |  +**XP_014900811.1_protocadherin_Fat_4_isoform_X2_Poecilia_latipinna
|         |  |                    |          |  |  |  |  |  |  |  |  |     |     +--| (100)
|         |  |                    |          |  |  |  |  |  |  |  |  |     |        +**XP_014900809.1_protocadherin_Fat_4_isoform_X1_Poecilia_latipinna
|         |  |                    |          |  |  |  |  |  |  |  |  |  +--| (100)
|         |  |                    |          |  |  |  |  |  |  |  |  |  |  |  +--XP_023184135.1_protocadherin_Fat_4_isoform_X1_Xiphophorus_maculatus
|         |  |                    |          |  |  |  |  |  |  |  |  |  |  +--| (100)
|         |  |                    |          |  |  |  |  |  |  |  |  |  |     +--XP_032410457.1_protocadherin_Fat_4_isoform_X1_Xiphophorus_hellerii
|         |  |                    |          |  |  |  |  |  |  |  |  +--| (100)
|         |  |                    |          |  |  |  |  |  |  |  |     +--XP_047209502.1_protocadherin_Fat_4_Girardinichthys_multiradiatus
|         |  |                    |          |  |  |  |  |  |  +--| (100)
|         |  |                    |          |  |  |  |  |  |     |     +--XP_040903843.1_protocadherin_Fat_4_Toxotes_jaculatrix
|         |  |                    |          |  |  |  |  |  |     |  +--| (94)
|         |  |                    |          |  |  |  |  |  |     |  |  |  +**XP_034739117.1_protocadherin_Fat_4_isoform_X1_Etheostoma_cragini
|         |  |                    |          |  |  |  |  |  |     |  |  +--| (100)
|         |  |                    |          |  |  |  |  |  |     |  |     +**XP_034739118.1_protocadherin_Fat_4_isoform_X2_Etheostoma_cragini
|         |  |                    |          |  |  |  |  |  |     +--| (89)
|         |  |                    |          |  |  |  |  |  |        +--XP_026185883.1_protocadherin_Fat_4_Mastacembelus_armatus
|         |  |                    |          |  |  |  |  +--| (81)
|         |  |                    |          |  |  |  |     |  +--XP_048826720.1_protocadherin_Fat_4_Brienomyrus_brachyistius
|         |  |                    |          |  |  |  |     +--| (100)
|         |  |                    |          |  |  |  |        +--XP_029107771.1_protocadherin_Fat_4_Scleropages_formosus
|         |  |                    |          |  |  +--| (78)
|         |  |                    |          |  |     |        +**MBN3273026.1_FAT4_protein_Polyodon_spathula
|         |  |                    |          |  |     |     +--| (100)
|         |  |                    |          |  |     |     |  +--XP_041120710.1_protocadherin_Fat_4_Polyodon_spathula
|         |  |                    |          |  |     |  +--| (100)
|         |  |                    |          |  |     |  |  |     +--RXM31136.1_Protocadherin_Fat_4_Acipenser_ruthenus
|         |  |                    |          |  |     |  |  |  +--| (100)
|         |  |                    |          |  |     |  |  |  |  +--XP_033891297.3_protocadherin_Fat_4_Acipenser_ruthenus
|         |  |                    |          |  |     |  |  +--| (100)
|         |  |                    |          |  |     |  |     +--KAK6493905.1_protocadherin_Fat_4_Huso_huso
|         |  |                    |          |  |     +--| (100)
|         |  |                    |          |  |        |     +--KAK6493650.1_protocadherin_Fat_4-like_Huso_huso
|         |  |                    |          |  |        |  +--| (100)
|         |  |                    |          |  |        |  |  +--XP_033871341.3_protocadherin_Fat_4-like_Acipenser_ruthenus
|         |  |                    |          |  |        +--| (100)
|         |  |                    |          |  |           +--XP_041129934.1_protocadherin_Fat_4-like_Polyodon_spathula
|         |  |                    |          +--| (67)
|         |  |                    |             +--XP_005997005.1_protocadherin_Fat_4_Latimeria_chalumnae
|         |  |                 +--| (46)
|         |  |                 |  |            +----KXJ29307.1_Protocadherin_Fat_4_Exaiptasia_diaphana
|         |  |                 |  |     +------| (100)
|         |  |                 |  |     |      +----XP_058940299.1_protocadherin_Fat_4-like_Pocillopora_verrucosa
|         |  |                 |  |  +--| (67)
|         |  |                 |  |  |  |            +----PFX33557.1_Protocadherin_Fat_1_Stylophora_pistillata
|         |  |                 |  |  |  |       +----| (100)
|         |  |                 |  |  |  |       |    +----------KAK2568514.1_Protocadherin_Fat_1_Acropora_cervicornis
|         |  |                 |  |  |  |  +----| (99)
|         |  |                 |  |  |  |  |    +-----------XP_028512505.1_protocadherin_Fat_1_isoform_X3_Exaiptasia_diaphana
|         |  |                 |  |  |  +--| (99)
|         |  |                 |  |  |     |  +----------XP_028518439.1_protocadherin_beta-2_Exaiptasia_diaphana
|         |  |                 |  |  |     +--| (97)
|         |  |                 |  |  |        +-----------XP_058969111.1_protocadherin_Fat_4-like_isoform_X2_Pocillopora_verrucosa
|         |  |                 |  +--| (79)
|         |  |                 |     +--------------XP_020911608.1_protocadherin_beta-14_isoform_X1_Exaiptasia_diaphana
|         |  |              +--| (26)
|         |  |              |  |            +--XP_022784236.1_protocadherin_Fat_4-like_Stylophora_pistillata
|         |  |              |  |         +--| (100)
|         |  |              |  |         |  +--XP_020616832.1_protocadherin_Fat_4-like_Orbicella_faveolata
|         |  |              |  |    +----| (100)
|         |  |              |  |    |    +--CAH3046991.1_unnamed_protein_product_Porites_lobata
|         |  |              |  +----| (100)
|         |  |              |       |           +--CRX73260.1_Protocadherin_Fat4-like_Hydra_vulgaris
|         |  |              |       +-----------| (100)
|         |  |              |                   +--XP_047123814.1_protocadherin_Fat_4_Hydra_vulgaris
|         |  |           +--| (30)
|         |  |           |  |           +-----------XP_028399939.1_protocadherin_Fat_4-like_isoform_X1_Dendronephthya_gigantea
|         |  |           |  |        +--| (40)
|         |  |           |  |        |  +---------------XP_057289964.1_protocadherin_Fat_3-like_isoform_X3_Hydractinia_symbiolongicarpus
|         |  |           |  |     +--| (65)
|         |  |           |  |     |  |              +**XP_048580321.1_LOC116612238_isoform_X2_Nematostella_vectensis
|         |  |           |  |     |  |           +**| (80)
|         |  |           |  |     |  |           |  +**XP_048580320.1_LOC116612238_isoform_X1_Nematostella_vectensis
|         |  |           |  |     |  +-----------| (100)
|         |  |           |  |     |              +**XP_048580322.1_protocadherin_Fat_4-like_isoform_X3_Nematostella_vectensis
|         |  |           |  |  +--| (40)
|         |  |           |  |  |  |             +--XP_032236268.2_cadherin-23_Nematostella_vectensis
|         |  |           |  |  |  |          +--| (100)
|         |  |           |  |  |  |          |  +--XP_031568386.1_cadherin-23-like_Actinia_tenebrosa
|         |  |           |  |  |  |     +----| (100)
|         |  |           |  |  |  |     |    +--CAH3179920.1_unnamed_protein_product_Porites_lobata
|         |  |           |  |  |  |  +--| (100)
|         |  |           |  |  |  |  |  +--------CAH1264998.1_FAT4_Branchiostoma_lanceolatum
|         |  |           |  |  |  +--| (59)
|         |  |           |  |  |     +---------XP_062511281.1_protocadherin_Fat_4-like_Corticium_candelabrum
|         |  |           |  +--| (50)
|         |  |           |     |          +--XP_057296313.1_protocadherin_gamma-A4-like_Hydractinia_symbiolongicarpus
|         |  |           |     |  +-------| (100)
|         |  |           |     |  |       +--XP_057296196.1_protocadherin_Fat_4-like_Hydractinia_symbiolongicarpus
|         |  |           |     +--| (100)
|         |  |           |        +---------HSYMB_XP_057297258.1_protocadherin_Fat_4-like
|         |  |        +--| (51)
|         |  |        |  |              +--XP_044176313.1_protocadherin_Fat_1-like_Acropora_millepora
|         |  |        |  |       +------| (100)
|         |  |        |  |       |      +--XP_027036443.1_protocadherin_Fat_1-like_Pocillopora_damicornis
|         |  |        |  |  +----| (100)
|         |  |        |  |  |    |        +------XP_057314646.1_protocadherin_Fat_3-like_Hydractinia_symbiolongicarpus
|         |  |        |  |  |    +--------| (100)
|         |  |        |  |  |             +-----AFI99115.1_fat_protocadherin
|         |  |        |  +--| (52)
|         |  |        |     |        +-------------CAB3980206.1_protocadherin_Paramuricea_clavata
|         |  |        |     |  +-----| (100)
|         |  |        |     |  |     +-------XP_057290963.1_protocadherin-like_protein_Hydractinia_symbiolongicarpus
|         |  |        |     +--| (55)
|         |  |        |        +-----------------CAB4016043.1_protocadherin_Fat_3_Paramuricea_clavata
|         |  |     +--| (69)
|         |  |     |  |     +---------------XP_031567535.1_protocadherin_Fat_4-like_isoform_X1_Actinia_tenebrosa
|         |  |     |  |  +--| (98)
|         |  |     |  |  |  |                 +--XP_047131132.1_protocadherin_Fat_4-like_Hydra_vulgaris
|         |  |     |  |  |  +-----------------| (100)
|         |  |     |  |  |                    +--XP_047129578.1_protocadherin_Fat_4-like_Hydra_vulgaris
|         |  |     |  +--| (85)
|         |  |     |     +-----------------CAB3991312.1_protocadherin_Fat_2_Paramuricea_clavata
|         |  +-----| (100)
|         |        +--------------------XP_047135447.1_protocadherin_Fat_1_Hydra_vulgaris
|   +-----| (100)
|   |     |         +---XP_031572090.1_protocadherin_Fat_1-like_Actinia_tenebrosa
|   |     +---------| (100)
|   |               +-----XP_001631945.3_protocadherin_Fat_4_Nematostella_vectensis
+---| (100)
|   |  +---XP_020610732.1_protocadherin_Fat_4-like_Orbicella_faveolata
|   +--| (100)
|      +-----XP_028518873.1_protocadherin_Fat_4_Exaiptasia_diaphana
|
+-----XP_057292888.1_protocadherin_Fat_4-like_Hydractinia_symbiolongicarpus

Tree in newick format:

(XP_012556552.2_protocadherin_Fat_4_Hydra_vulgaris:0.7252571749,(((XP_046847643.1_protocadherin_Fat_4-like_Xenia_sp._Carnegie-2017:1.8743581098,((((((((((XP_029199018.2_protocadherin_Fat_4-like_Acropora_millepora:0.8608764317,(XP_057312343.1_protocadherin_Fat_4-like_Hydractinia_symbiolongicarpus:0.5830288278,AFI99113.1_dachsous_protocadherin_Clytia_hemisphaerica:0.7250700833)100:0.7401439441)100:0.2065909542,KAK2574086.1_Protocadherin_Fat_4_Acropora_cervicornis:2.9398125260)65:0.0768496727,XP_022798264.1_protocadherin_alpha-13-like_Stylophora_pistillata:1.7690746477)42:0.0867069974,(((((XP_035681475.1_LOW_QUALITY_PROTEIN:0.0261215137,CAH1266790.1_FAT4_Branchiostoma_lanceolatum:0.0285971739)99:0.0129733030,XP_019647497.1_protocadherin_Fat_4-like_Branchiostoma_belcheri:0.0249221227)100:0.4641431388,XP_033127144.1_protocadherin_Fat_4-like_Anneissia_japonica:0.7359540415)99:0.0749139149,((CAB3367511.1_Hypothetical_predicted_protein_Cloeon_dipterum:0.3783126151,CAG4640600.1_EOG090X0007_Eulimnadia_texana:0.2682290083)100:0.3562519481,AUG84445.1_fat_Platynereis_dumerilii:0.7633907990)100:0.1683488652)100:0.1649706889,((((XP_047422251.1_protocadherin_Fat_4_isoform_X2_Sciurus_carolinensis:0.0350312395,((XP_003927769.1_protocadherin_Fat_4_isoform_X3_Saimiri_boliviensis_boliviensis:0.0000010787,(XP_010336662.1_protocadherin_Fat_4_isoform_X1_Saimiri_boliviensis_boliviensis:0.0000010787,XP_010336663.1_protocadherin_Fat_4_isoform_X2_Saimiri_boliviensis_boliviensis:0.0000010787)52:0.0000021515)100:0.0238902528,((((XP_024906692.1_protocadherin_Fat_4_Pteropus_alecto:0.0122924445,XP_011374193.1_protocadherin_Fat_4:0.0021685303)100:0.0058720928,XP_039735502.1_LOW_QUALITY_PROTEIN:0.0025486603)100:0.0571377314,(XP_036096789.1_protocadherin_Fat_4_isoform_X1_Molossus_molossus:0.0000031286,XP_036096790.1_protocadherin_Fat_4_isoform_X2_Molossus_molossus:0.0000022090)100:0.0465366485)100:0.0136665624,(XP_036778852.2_protocadherin_Fat_4_Manis_pentadactyla:0.0000010787,KAI5129959.1_Protocadherin_Fat_4_Manis_pentadactyla:0.0004083989)100:0.0279782416)78:0.0062435417)98:0.0084825381)100:0.0850733109,((NXC33613.1_FAT4_protein_Campylorhamphus_procurvoides:0.0021732424,NXU83715.1_FAT4_protein_Xiphorhynchus_elegans:0.0025971784)100:0.0713794455,((((XP_062992077.1_protocadherin_Fat_4_isoform_X2_Elgaria_multicarinata_webbii:0.0000010787,XP_062992076.1_protocadherin_Fat_4_isoform_X1_Elgaria_multicarinata_webbii:0.0000010787)100:0.0333681125,(((XP_029140462.1_protocadherin_Fat_4_Protobothrops_mucrosquamatus:0.0032858199,XP_039211337.1_protocadherin_Fat_4_Crotalus_tigris:0.0090840211)100:0.0183127644,((XP_026553802.1_protocadherin_Fat_4_Pseudonaja_textilis:0.0047733795,XP_026522809.1_protocadherin_Fat_4_Notechis_scutatus:0.0031276923)100:0.0176634540,((XP_058048913.1_protocadherin_Fat_4_isoform_X1_Ahaetulla_prasina:0.0136332854,XP_034298784.1_protocadherin_Fat_4_Pantherophis_guttatus:0.0089757795)100:0.0018780596,XP_013911162.1_protocadherin_Fat_4_Thamnophis_sirtalis:0.0190118683)100:0.0035457207)100:0.0060485651)100:0.0174726344,XP_063165821.1_protocadherin_Fat_4_Candoia_aspera:0.0249315663)100:0.0642122764)98:0.0056653153,XP_028600415.1_protocadherin_Fat_4_Podarcis_muralis:0.0457252982)100:0.0109226663,XP_060103362.1_protocadherin_Fat_4_Heteronotia_binoei:0.0651222341)100:0.0615005717)100:0.0356994271)100:0.0512568999,XP_053559609.1_LOW_QUALITY_PROTEIN:0.1772360462)100:0.0354551233,(((XP_028657872.2_protocadherin_Fat_4_Erpetoichthys_calabaricus:0.0074037280,(XP_039607151.1_protocadherin_Fat_4_isoform_X2_Polypterus_senegalus:0.0023031695,XP_039607150.1_protocadherin_Fat_4_isoform_X1_Polypterus_senegalus:0.0000030130)100:0.0083950725)100:0.1411344131,(((((XP_035282267.1_protocadherin_Fat_4_Anguilla_anguilla:0.0216215449,(XP_061109178.1_protocadherin_Fat_4_isoform_X1_Conger_conger:0.0000010787,XP_061109179.1_protocadherin_Fat_4_isoform_X2_Conger_conger:0.0000010787)100:0.0340284467)100:0.0715508486,XP_036406910.1_protocadherin_Fat_4_Megalops_cyprinoides:0.0337846607)100:0.0262926475,XP_036373166.1_protocadherin_Fat_4-like_Megalops_cyprinoides:0.1708917269)96:0.0126962225,(((((((((((((XP_058653769.1_LOW_QUALITY_PROTEIN:0.0000023041,KAF4104585.1_hypothetical_protein_G5714_013916_Onychostoma_macrolepis:0.0000022181)100:0.0114018945,(XP_043087238.1_protocadherin_Fat_4_isoform_X2_Puntigrus_tetrazona:0.0000028022,XP_043087237.1_protocadherin_Fat_4_isoform_X1_Puntigrus_tetrazona:0.0000023249)100:0.0225706213)97:0.0015596844,(XP_016379492.1_protocadherin_Fat_4-like_Sinocyclocheilus_rhinocerous:0.0061575062,XP_016349626.1_protocadherin_Fat_4-like_Sinocyclocheilus_anshuiensis:0.0110598716)100:0.0098731344)100:0.0047594450,XP_016373795.1_LOW_QUALITY_PROTEIN:0.0261657069)100:0.0037820608,KAK2891400.1_hypothetical_protein_Q8A67_014043_Cirrhinus_molitorella:0.0121130147)100:0.0083286968,XP_056328030.1_protocadherin_Fat_4_Danio_aesculapii:0.0557654390)80:0.0045551335,(XP_051715866.1_protocadherin_Fat_4_Ctenopharyngodon_idella:0.0063339356,XP_048036025.1_protocadherin_Fat_4_Megalobrama_amblycephala:0.0069793841)100:0.0157087507)100:0.0127614869,(XP_051505314.1_protocadherin_Fat_4-like_Myxocyprinus_asiaticus:0.0242980556,XP_051514377.1_protocadherin_Fat_4-like_Myxocyprinus_asiaticus:0.0218844975)100:0.0221245613)100:0.0485068589,(XP_036445151.1_protocadherin_Fat_4_Colossoma_macropomum:0.0033773609,(XP_017565213.1_protocadherin_Fat_4_isoform_X1_Pygocentrus_nattereri:0.0000010787,XP_037400567.1_protocadherin_Fat_4_isoform_X2_Pygocentrus_nattereri:0.0000010787)100:0.0095821174)100:0.0703930389)100:0.0242005395,XP_030621866.1_protocadherin_Fat_4_Chanos_chanos:0.0542296294)100:0.0184818835,(((XP_041930532.1_protocadherin_Fat_4_Alosa_sapidissima:0.0002189667,XP_048086719.1_protocadherin_Fat_4_Alosa_alosa:0.0028354306)100:0.0250520141,XP_063046685.1_protocadherin_Fat_4_Engraulis_encrasicolus:0.0426323430)100:0.0396527035,XP_028815685.1_protocadherin_Fat_4_Denticeps_clupeoides:0.1043074905)100:0.0146874126)100:0.0145693222,((((XP_054595335.1_protocadherin_Fat_4_isoform_X1_Nothobranchius_furzeri:0.0000010787,XP_054595336.1_protocadherin_Fat_4_isoform_X2_Nothobranchius_furzeri:0.0000010787)100:0.0460744417,XP_037833197.1_protocadherin_Fat_4_Kryptolebias_marmoratus:0.0601811067)100:0.0088776244,((((XP_014858141.1_protocadherin_Fat_4_isoform_X1_Poecilia_mexicana:0.0000025052,XP_014858142.1_protocadherin_Fat_4_isoform_X2_Poecilia_mexicana:0.0000031007)99:0.0006085986,((XP_007572601.1_protocadherin_Fat_4_isoform_X1_Poecilia_formosa:0.0000010787,XP_016516422.1_protocadherin_Fat_4_isoform_X2_Poecilia_formosa:0.0000010787)81:0.0000021176,(XP_014900811.1_protocadherin_Fat_4_isoform_X2_Poecilia_latipinna:0.0000024071,XP_014900809.1_protocadherin_Fat_4_isoform_X1_Poecilia_latipinna:0.0000031338)100:0.0022336109)97:0.0020325603)100:0.0045158745,(XP_023184135.1_protocadherin_Fat_4_isoform_X1_Xiphophorus_maculatus:0.0022764715,XP_032410457.1_protocadherin_Fat_4_isoform_X1_Xiphophorus_hellerii:0.0017849536)100:0.0070314513)100:0.0158468582,XP_047209502.1_protocadherin_Fat_4_Girardinichthys_multiradiatus:0.0300111550)100:0.0280532881)100:0.0137620046,((XP_040903843.1_protocadherin_Fat_4_Toxotes_jaculatrix:0.0165795303,(XP_034739117.1_protocadherin_Fat_4_isoform_X1_Etheostoma_cragini:0.0000010787,XP_034739118.1_protocadherin_Fat_4_isoform_X2_Etheostoma_cragini:0.0000010787)100:0.0344574853)94:0.0028362520,XP_026185883.1_protocadherin_Fat_4_Mastacembelus_armatus:0.0335138460)89:0.0038559166)100:0.0604992725)100:0.0422420416,(XP_048826720.1_protocadherin_Fat_4_Brienomyrus_brachyistius:0.0721231431,XP_029107771.1_protocadherin_Fat_4_Scleropages_formosus:0.0814861393)100:0.0333199402)81:0.0079978545)100:0.0872739708,(((MBN3273026.1_FAT4_protein_Polyodon_spathula:0.0002010122,XP_041120710.1_protocadherin_Fat_4_Polyodon_spathula:0.0004030253)100:0.0156350906,((RXM31136.1_Protocadherin_Fat_4_Acipenser_ruthenus:0.0011944512,XP_033891297.3_protocadherin_Fat_4_Acipenser_ruthenus:0.0012119920)100:0.0018094288,KAK6493905.1_protocadherin_Fat_4_Huso_huso:0.0018125694)100:0.0085186421)100:0.0200117896,((KAK6493650.1_protocadherin_Fat_4-like_Huso_huso:0.0020977692,XP_033871341.3_protocadherin_Fat_4-like_Acipenser_ruthenus:0.0033968230)100:0.0136475937,XP_041129934.1_protocadherin_Fat_4-like_Polyodon_spathula:0.0311714657)100:0.0302858741)100:0.0505689732)78:0.0196031588)100:0.0810246988,XP_005997005.1_protocadherin_Fat_4_Latimeria_chalumnae:0.1120020410)67:0.0270752909)100:0.4688935908)100:0.3103846311)62:0.0730805983,(((KXJ29307.1_Protocadherin_Fat_4_Exaiptasia_diaphana:0.4574561717,XP_058940299.1_protocadherin_Fat_4-like_Pocillopora_verrucosa:0.5253007252)100:0.6379679792,(((PFX33557.1_Protocadherin_Fat_1_Stylophora_pistillata:0.4645423421,KAK2568514.1_Protocadherin_Fat_1_Acropora_cervicornis:0.9916213643)100:0.5261802548,XP_028512505.1_protocadherin_Fat_1_isoform_X3_Exaiptasia_diaphana:1.1311099667)99:0.4613746114,(XP_028518439.1_protocadherin_beta-2_Exaiptasia_diaphana:1.0181386339,XP_058969111.1_protocadherin_Fat_4-like_isoform_X2_Pocillopora_verrucosa:1.1220529242)97:0.1969001640)99:0.3050657295)67:0.0762475567,XP_020911608.1_protocadherin_beta-14_isoform_X1_Exaiptasia_diaphana:1.3300632470)79:0.1323668969)46:0.0482373112,(((XP_022784236.1_protocadherin_Fat_4-like_Stylophora_pistillata:0.2207077967,XP_020616832.1_protocadherin_Fat_4-like_Orbicella_faveolata:0.1469337481)100:0.0955740421,CAH3046991.1_unnamed_protein_product_Porites_lobata:0.1789055308)100:0.5228627305,(CRX73260.1_Protocadherin_Fat4-like_Hydra_vulgaris:0.0263215914,XP_047123814.1_protocadherin_Fat_4_Hydra_vulgaris:0.0416438286)100:1.0757683750)100:0.5113004000)26:0.0511683034,((((XP_028399939.1_protocadherin_Fat_4-like_isoform_X1_Dendronephthya_gigantea:1.1299403734,XP_057289964.1_protocadherin_Fat_3-like_isoform_X3_Hydractinia_symbiolongicarpus:1.4931138555)40:0.0954832428,((XP_048580321.1_LOC116612238_isoform_X2_Nematostella_vectensis:0.0000010787,XP_048580320.1_LOC116612238_isoform_X1_Nematostella_vectensis:0.0000010787)80:0.0000021907,XP_048580322.1_protocadherin_Fat_4-like_isoform_X3_Nematostella_vectensis:0.0000010787)100:1.1183588240)65:0.1133110756,((((XP_032236268.2_cadherin-23_Nematostella_vectensis:0.2787064245,XP_031568386.1_cadherin-23-like_Actinia_tenebrosa:0.3356849499)100:0.0828447855,CAH3179920.1_unnamed_protein_product_Porites_lobata:0.3332625888)100:0.5166012406,CAH1264998.1_FAT4_Branchiostoma_lanceolatum:0.8674165169)100:0.2523647007,XP_062511281.1_protocadherin_Fat_4-like_Corticium_candelabrum:0.9311875848)59:0.0831141308)40:0.0741950755,((XP_057296313.1_protocadherin_gamma-A4-like_Hydractinia_symbiolongicarpus:0.1338005738,XP_057296196.1_protocadherin_Fat_4-like_Hydractinia_symbiolongicarpus:0.0346933033)100:0.7623788447,HSYMB_XP_057297258.1_protocadherin_Fat_4-like:0.9196675996)100:0.2895641571)50:0.1093427551)30:0.0631302810,(((XP_044176313.1_protocadherin_Fat_1-like_Acropora_millepora:0.2843839441,XP_027036443.1_protocadherin_Fat_1-like_Pocillopora_damicornis:0.2912907994)100:0.6971669176,(XP_057314646.1_protocadherin_Fat_3-like_Hydractinia_symbiolongicarpus:0.6318438466,AFI99115.1_fat_protocadherin:0.5511609955)100:0.8240010340)100:0.4477891047,((CAB3980206.1_protocadherin_Paramuricea_clavata:1.2786775313,XP_057290963.1_protocadherin-like_protein_Hydractinia_symbiolongicarpus:0.7523063161)100:0.6109202188,CAB4016043.1_protocadherin_Fat_3_Paramuricea_clavata:1.6619274980)55:0.1285088418)52:0.1103808730)51:0.0697536063,((XP_031567535.1_protocadherin_Fat_4-like_isoform_X1_Actinia_tenebrosa:1.4605442975,(XP_047131132.1_protocadherin_Fat_4-like_Hydra_vulgaris:0.0056279822,XP_047129578.1_protocadherin_Fat_4-like_Hydra_vulgaris:0.0193935275)100:1.6309605640)98:0.2182832241,CAB3991312.1_protocadherin_Fat_2_Paramuricea_clavata:1.6212197746)85:0.3338576167)69:0.1106138172,XP_047135447.1_protocadherin_Fat_1_Hydra_vulgaris:1.8938463187)100:0.5770038859)100:0.2235982242,(XP_031572090.1_protocadherin_Fat_1-like_Actinia_tenebrosa:0.4064597867,XP_001631945.3_protocadherin_Fat_4_Nematostella_vectensis:0.5303016250)100:0.9487768880)100:0.5342002935,(XP_020610732.1_protocadherin_Fat_4-like_Orbicella_faveolata:0.3755425769,XP_028518873.1_protocadherin_Fat_4_Exaiptasia_diaphana:0.5557448067)100:0.2677593430)100:0.4203401131,XP_057292888.1_protocadherin_Fat_4-like_Hydractinia_symbiolongicarpus:0.6027344300);

CONSENSUS TREE
--------------

Consensus tree is constructed from 1000 bootstrap trees
Log-likelihood of consensus tree: -395022.828378
Robinson-Foulds distance between ML tree and consensus tree: 4

Branches with support >0.000000% are kept (extended consensus)
Branch lengths are optimized by maximum likelihood on original alignment
Numbers in parentheses are bootstrap supports (%)

+-------XP_012556552.2_protocadherin_Fat_4_Hydra_vulgaris
|
|            +--------------------XP_046847643.1_protocadherin_Fat_4-like_Xenia_sp._Carnegie-2017
|         +--| (100)
|         |  |                             +--------XP_029199018.2_protocadherin_Fat_4-like_Acropora_millepora
|         |  |                          +--| (100)
|         |  |                          |  |       +-----XP_057312343.1_protocadherin_Fat_4-like_Hydractinia_symbiolongicarpus
|         |  |                          |  +-------| (100)
|         |  |                          |          +-------AFI99113.1_dachsous_protocadherin_Clytia_hemisphaerica
|         |  |                       +--| (65)
|         |  |                       |  +--------------------------------KAK2574086.1_Protocadherin_Fat_4_Acropora_cervicornis
|         |  |                    +--| (42)
|         |  |                    |  +-------------------XP_022798264.1_protocadherin_alpha-13-like_Stylophora_pistillata
|         |  |                 +--| (62)
|         |  |                 |  |                +--XP_035681475.1_LOW_QUALITY_PROTEIN
|         |  |                 |  |             +--| (99)
|         |  |                 |  |             |  +--CAH1266790.1_FAT4_Branchiostoma_lanceolatum
|         |  |                 |  |        +----| (100)
|         |  |                 |  |        |    +--XP_019647497.1_protocadherin_Fat_4-like_Branchiostoma_belcheri
|         |  |                 |  |     +--| (99)
|         |  |                 |  |     |  +-------XP_033127144.1_protocadherin_Fat_4-like_Anneissia_japonica
|         |  |                 |  |  +--| (100)
|         |  |                 |  |  |  |      +---CAB3367511.1_Hypothetical_predicted_protein_Cloeon_dipterum
|         |  |                 |  |  |  |  +---| (100)
|         |  |                 |  |  |  |  |   +--CAG4640600.1_EOG090X0007_Eulimnadia_texana
|         |  |                 |  |  |  +--| (100)
|         |  |                 |  |  |     +-------AUG84445.1_fat_Platynereis_dumerilii
|         |  |                 |  +--| (100)
|         |  |                 |     |             +--XP_047422251.1_protocadherin_Fat_4_isoform_X2_Sciurus_carolinensis
|         |  |                 |     |          +--| (100)
|         |  |                 |     |          |  |     +--XP_003927769.1_protocadherin_Fat_4_isoform_X3_Saimiri_boliviensis_boliviensis
|         |  |                 |     |          |  |  +--| (100)
|         |  |                 |     |          |  |  |  |  +--XP_010336662.1_protocadherin_Fat_4_isoform_X1_Saimiri_boliviensis_boliviensis
|         |  |                 |     |          |  |  |  +--| (52)
|         |  |                 |     |          |  |  |     +--XP_010336663.1_protocadherin_Fat_4_isoform_X2_Saimiri_boliviensis_boliviensis
|         |  |                 |     |          |  +--| (98)
|         |  |                 |     |          |     |           +--XP_024906692.1_protocadherin_Fat_4_Pteropus_alecto
|         |  |                 |     |          |     |        +--| (100)
|         |  |                 |     |          |     |        |  +--XP_011374193.1_protocadherin_Fat_4
|         |  |                 |     |          |     |     +--| (100)
|         |  |                 |     |          |     |     |  +--XP_039735502.1_LOW_QUALITY_PROTEIN
|         |  |                 |     |          |     |  +--| (100)
|         |  |                 |     |          |     |  |  |  +--XP_036096789.1_protocadherin_Fat_4_isoform_X1_Molossus_molossus
|         |  |                 |     |          |     |  |  +--| (100)
|         |  |                 |     |          |     |  |     +--XP_036096790.1_protocadherin_Fat_4_isoform_X2_Molossus_molossus
|         |  |                 |     |          |     +--| (78)
|         |  |                 |     |          |        |  +--XP_036778852.2_protocadherin_Fat_4_Manis_pentadactyla
|         |  |                 |     |          |        +--| (100)
|         |  |                 |     |          |           +--KAI5129959.1_Protocadherin_Fat_4_Manis_pentadactyla
|         |  |                 |     |       +--| (100)
|         |  |                 |     |       |  |     +--NXC33613.1_FAT4_protein_Campylorhamphus_procurvoides
|         |  |                 |     |       |  |  +--| (100)
|         |  |                 |     |       |  |  |  +--NXU83715.1_FAT4_protein_Xiphorhynchus_elegans
|         |  |                 |     |       |  +--| (100)
|         |  |                 |     |       |     |           +--XP_062992077.1_protocadherin_Fat_4_isoform_X2_Elgaria_multicarinata_webbii
|         |  |                 |     |       |     |        +--| (100)
|         |  |                 |     |       |     |        |  +--XP_062992076.1_protocadherin_Fat_4_isoform_X1_Elgaria_multicarinata_webbii
|         |  |                 |     |       |     |     +--| (98)
|         |  |                 |     |       |     |     |  |        +--XP_029140462.1_protocadherin_Fat_4_Protobothrops_mucrosquamatus
|         |  |                 |     |       |     |     |  |     +--| (100)
|         |  |                 |     |       |     |     |  |     |  +--XP_039211337.1_protocadherin_Fat_4_Crotalus_tigris
|         |  |                 |     |       |     |     |  |  +--| (100)
|         |  |                 |     |       |     |     |  |  |  |     +--XP_026553802.1_protocadherin_Fat_4_Pseudonaja_textilis
|         |  |                 |     |       |     |     |  |  |  |  +--| (100)
|         |  |                 |     |       |     |     |  |  |  |  |  +--XP_026522809.1_protocadherin_Fat_4_Notechis_scutatus
|         |  |                 |     |       |     |     |  |  |  +--| (100)
|         |  |                 |     |       |     |     |  |  |     |     +--XP_058048913.1_protocadherin_Fat_4_isoform_X1_Ahaetulla_prasina
|         |  |                 |     |       |     |     |  |  |     |  +--| (100)
|         |  |                 |     |       |     |     |  |  |     |  |  +--XP_034298784.1_protocadherin_Fat_4_Pantherophis_guttatus
|         |  |                 |     |       |     |     |  |  |     +--| (100)
|         |  |                 |     |       |     |     |  |  |        +--XP_013911162.1_protocadherin_Fat_4_Thamnophis_sirtalis
|         |  |                 |     |       |     |     |  +--| (100)
|         |  |                 |     |       |     |     |     +--XP_063165821.1_protocadherin_Fat_4_Candoia_aspera
|         |  |                 |     |       |     |  +--| (100)
|         |  |                 |     |       |     |  |  +--XP_028600415.1_protocadherin_Fat_4_Podarcis_muralis
|         |  |                 |     |       |     +--| (100)
|         |  |                 |     |       |        +--XP_060103362.1_protocadherin_Fat_4_Heteronotia_binoei
|         |  |                 |     |    +--| (100)
|         |  |                 |     |    |  +--XP_053559609.1_LOW_QUALITY_PROTEIN
|         |  |                 |     +----| (100)
|         |  |                 |          |        +--XP_028657872.2_protocadherin_Fat_4_Erpetoichthys_calabaricus
|         |  |                 |          |     +--| (100)
|         |  |                 |          |     |  |  +--XP_039607151.1_protocadherin_Fat_4_isoform_X2_Polypterus_senegalus
|         |  |                 |          |     |  +--| (100)
|         |  |                 |          |     |     +--XP_039607150.1_protocadherin_Fat_4_isoform_X1_Polypterus_senegalus
|         |  |                 |          |  +--| (100)
|         |  |                 |          |  |  |              +--XP_035282267.1_protocadherin_Fat_4_Anguilla_anguilla
|         |  |                 |          |  |  |           +--| (100)
|         |  |                 |          |  |  |           |  |  +--XP_061109178.1_protocadherin_Fat_4_isoform_X1_Conger_conger
|         |  |                 |          |  |  |           |  +--| (100)
|         |  |                 |          |  |  |           |     +--XP_061109179.1_protocadherin_Fat_4_isoform_X2_Conger_conger
|         |  |                 |          |  |  |        +--| (100)
|         |  |                 |          |  |  |        |  +--XP_036406910.1_protocadherin_Fat_4_Megalops_cyprinoides
|         |  |                 |          |  |  |     +--| (96)
|         |  |                 |          |  |  |     |  +--XP_036373166.1_protocadherin_Fat_4-like_Megalops_cyprinoides
|         |  |                 |          |  |  |  +--| (100)
|         |  |                 |          |  |  |  |  |                                      +--XP_058653769.1_LOW_QUALITY_PROTEIN
|         |  |                 |          |  |  |  |  |                                   +--| (100)
|         |  |                 |          |  |  |  |  |                                   |  +--KAF4104585.1_hypothetical_protein_G5714_013916_Onychostoma_macrolepis
|         |  |                 |          |  |  |  |  |                                +--| (97)
|         |  |                 |          |  |  |  |  |                                |  |  +--XP_043087238.1_protocadherin_Fat_4_isoform_X2_Puntigrus_tetrazona
|         |  |                 |          |  |  |  |  |                                |  +--| (100)
|         |  |                 |          |  |  |  |  |                                |     +--XP_043087237.1_protocadherin_Fat_4_isoform_X1_Puntigrus_tetrazona
|         |  |                 |          |  |  |  |  |                             +--| (100)
|         |  |                 |          |  |  |  |  |                             |  |  +--XP_016379492.1_protocadherin_Fat_4-like_Sinocyclocheilus_rhinocerous
|         |  |                 |          |  |  |  |  |                             |  +--| (100)
|         |  |                 |          |  |  |  |  |                             |     +--XP_016349626.1_protocadherin_Fat_4-like_Sinocyclocheilus_anshuiensis
|         |  |                 |          |  |  |  |  |                          +--| (100)
|         |  |                 |          |  |  |  |  |                          |  +--XP_016373795.1_LOW_QUALITY_PROTEIN
|         |  |                 |          |  |  |  |  |                       +--| (100)
|         |  |                 |          |  |  |  |  |                       |  +--KAK2891400.1_hypothetical_protein_Q8A67_014043_Cirrhinus_molitorella
|         |  |                 |          |  |  |  |  |                    +--| (80)
|         |  |                 |          |  |  |  |  |                    |  +--XP_056328030.1_protocadherin_Fat_4_Danio_aesculapii
|         |  |                 |          |  |  |  |  |                 +--| (100)
|         |  |                 |          |  |  |  |  |                 |  |  +--XP_051715866.1_protocadherin_Fat_4_Ctenopharyngodon_idella
|         |  |                 |          |  |  |  |  |                 |  +--| (100)
|         |  |                 |          |  |  |  |  |                 |     +--XP_048036025.1_protocadherin_Fat_4_Megalobrama_amblycephala
|         |  |                 |          |  |  |  |  |              +--| (100)
|         |  |                 |          |  |  |  |  |              |  |  +--XP_051505314.1_protocadherin_Fat_4-like_Myxocyprinus_asiaticus
|         |  |                 |          |  |  |  |  |              |  +--| (100)
|         |  |                 |          |  |  |  |  |              |     +--XP_051514377.1_protocadherin_Fat_4-like_Myxocyprinus_asiaticus
|         |  |                 |          |  |  |  |  |           +--| (100)
|         |  |                 |          |  |  |  |  |           |  |  +--XP_036445151.1_protocadherin_Fat_4_Colossoma_macropomum
|         |  |                 |          |  |  |  |  |           |  +--| (100)
|         |  |                 |          |  |  |  |  |           |     |  +--XP_017565213.1_protocadherin_Fat_4_isoform_X1_Pygocentrus_nattereri
|         |  |                 |          |  |  |  |  |           |     +--| (100)
|         |  |                 |          |  |  |  |  |           |        +--XP_037400567.1_protocadherin_Fat_4_isoform_X2_Pygocentrus_nattereri
|         |  |                 |          |  |  |  |  |        +--| (100)
|         |  |                 |          |  |  |  |  |        |  +--XP_030621866.1_protocadherin_Fat_4_Chanos_chanos
|         |  |                 |          |  |  |  |  |     +--| (100)
|         |  |                 |          |  |  |  |  |     |  |        +--XP_041930532.1_protocadherin_Fat_4_Alosa_sapidissima
|         |  |                 |          |  |  |  |  |     |  |     +--| (100)
|         |  |                 |          |  |  |  |  |     |  |     |  +--XP_048086719.1_protocadherin_Fat_4_Alosa_alosa
|         |  |                 |          |  |  |  |  |     |  |  +--| (100)
|         |  |                 |          |  |  |  |  |     |  |  |  +--XP_063046685.1_protocadherin_Fat_4_Engraulis_encrasicolus
|         |  |                 |          |  |  |  |  |     |  +--| (100)
|         |  |                 |          |  |  |  |  |     |     +--XP_028815685.1_protocadherin_Fat_4_Denticeps_clupeoides
|         |  |                 |          |  |  |  |  |  +--| (100)
|         |  |                 |          |  |  |  |  |  |  |           +--XP_054595335.1_protocadherin_Fat_4_isoform_X1_Nothobranchius_furzeri
|         |  |                 |          |  |  |  |  |  |  |        +--| (100)
|         |  |                 |          |  |  |  |  |  |  |        |  +--XP_054595336.1_protocadherin_Fat_4_isoform_X2_Nothobranchius_furzeri
|         |  |                 |          |  |  |  |  |  |  |     +--| (100)
|         |  |                 |          |  |  |  |  |  |  |     |  +--XP_037833197.1_protocadherin_Fat_4_Kryptolebias_marmoratus
|         |  |                 |          |  |  |  |  |  |  |  +--| (100)
|         |  |                 |          |  |  |  |  |  |  |  |  |           +--XP_014858141.1_protocadherin_Fat_4_isoform_X1_Poecilia_mexicana
|         |  |                 |          |  |  |  |  |  |  |  |  |        +--| (99)
|         |  |                 |          |  |  |  |  |  |  |  |  |        |  +--XP_014858142.1_protocadherin_Fat_4_isoform_X2_Poecilia_mexicana
|         |  |                 |          |  |  |  |  |  |  |  |  |     +--| (100)
|         |  |                 |          |  |  |  |  |  |  |  |  |     |  |     +--XP_007572601.1_protocadherin_Fat_4_isoform_X1_Poecilia_formosa
|         |  |                 |          |  |  |  |  |  |  |  |  |     |  |  +--| (81)
|         |  |                 |          |  |  |  |  |  |  |  |  |     |  |  |  +--XP_016516422.1_protocadherin_Fat_4_isoform_X2_Poecilia_formosa
|         |  |                 |          |  |  |  |  |  |  |  |  |     |  +--| (97)
|         |  |                 |          |  |  |  |  |  |  |  |  |     |     |  +--XP_014900811.1_protocadherin_Fat_4_isoform_X2_Poecilia_latipinna
|         |  |                 |          |  |  |  |  |  |  |  |  |     |     +--| (100)
|         |  |                 |          |  |  |  |  |  |  |  |  |     |        +--XP_014900809.1_protocadherin_Fat_4_isoform_X1_Poecilia_latipinna
|         |  |                 |          |  |  |  |  |  |  |  |  |  +--| (100)
|         |  |                 |          |  |  |  |  |  |  |  |  |  |  |  +--XP_023184135.1_protocadherin_Fat_4_isoform_X1_Xiphophorus_maculatus
|         |  |                 |          |  |  |  |  |  |  |  |  |  |  +--| (100)
|         |  |                 |          |  |  |  |  |  |  |  |  |  |     +--XP_032410457.1_protocadherin_Fat_4_isoform_X1_Xiphophorus_hellerii
|         |  |                 |          |  |  |  |  |  |  |  |  +--| (100)
|         |  |                 |          |  |  |  |  |  |  |  |     +--XP_047209502.1_protocadherin_Fat_4_Girardinichthys_multiradiatus
|         |  |                 |          |  |  |  |  |  |  +--| (100)
|         |  |                 |          |  |  |  |  |  |     |     +--XP_040903843.1_protocadherin_Fat_4_Toxotes_jaculatrix
|         |  |                 |          |  |  |  |  |  |     |  +--| (94)
|         |  |                 |          |  |  |  |  |  |     |  |  |  +--XP_034739117.1_protocadherin_Fat_4_isoform_X1_Etheostoma_cragini
|         |  |                 |          |  |  |  |  |  |     |  |  +--| (100)
|         |  |                 |          |  |  |  |  |  |     |  |     +--XP_034739118.1_protocadherin_Fat_4_isoform_X2_Etheostoma_cragini
|         |  |                 |          |  |  |  |  |  |     +--| (89)
|         |  |                 |          |  |  |  |  |  |        +--XP_026185883.1_protocadherin_Fat_4_Mastacembelus_armatus
|         |  |                 |          |  |  |  |  +--| (81)
|         |  |                 |          |  |  |  |     |  +--XP_048826720.1_protocadherin_Fat_4_Brienomyrus_brachyistius
|         |  |                 |          |  |  |  |     +--| (100)
|         |  |                 |          |  |  |  |        +--XP_029107771.1_protocadherin_Fat_4_Scleropages_formosus
|         |  |                 |          |  |  +--| (78)
|         |  |                 |          |  |     |        +--MBN3273026.1_FAT4_protein_Polyodon_spathula
|         |  |                 |          |  |     |     +--| (100)
|         |  |                 |          |  |     |     |  +--XP_041120710.1_protocadherin_Fat_4_Polyodon_spathula
|         |  |                 |          |  |     |  +--| (100)
|         |  |                 |          |  |     |  |  |     +--RXM31136.1_Protocadherin_Fat_4_Acipenser_ruthenus
|         |  |                 |          |  |     |  |  |  +--| (100)
|         |  |                 |          |  |     |  |  |  |  +--XP_033891297.3_protocadherin_Fat_4_Acipenser_ruthenus
|         |  |                 |          |  |     |  |  +--| (100)
|         |  |                 |          |  |     |  |     +--KAK6493905.1_protocadherin_Fat_4_Huso_huso
|         |  |                 |          |  |     +--| (100)
|         |  |                 |          |  |        |     +--KAK6493650.1_protocadherin_Fat_4-like_Huso_huso
|         |  |                 |          |  |        |  +--| (100)
|         |  |                 |          |  |        |  |  +--XP_033871341.3_protocadherin_Fat_4-like_Acipenser_ruthenus
|         |  |                 |          |  |        +--| (100)
|         |  |                 |          |  |           +--XP_041129934.1_protocadherin_Fat_4-like_Polyodon_spathula
|         |  |                 |          +--| (67)
|         |  |                 |             +--XP_005997005.1_protocadherin_Fat_4_Latimeria_chalumnae
|         |  |              +--| (46)
|         |  |              |  |            +----KXJ29307.1_Protocadherin_Fat_4_Exaiptasia_diaphana
|         |  |              |  |     +------| (100)
|         |  |              |  |     |      +-----XP_058940299.1_protocadherin_Fat_4-like_Pocillopora_verrucosa
|         |  |              |  |  +--| (67)
|         |  |              |  |  |  |            +----PFX33557.1_Protocadherin_Fat_1_Stylophora_pistillata
|         |  |              |  |  |  |       +----| (100)
|         |  |              |  |  |  |       |    +----------KAK2568514.1_Protocadherin_Fat_1_Acropora_cervicornis
|         |  |              |  |  |  |  +----| (99)
|         |  |              |  |  |  |  |    +-----------XP_028512505.1_protocadherin_Fat_1_isoform_X3_Exaiptasia_diaphana
|         |  |              |  |  |  +--| (99)
|         |  |              |  |  |     |  +----------XP_028518439.1_protocadherin_beta-2_Exaiptasia_diaphana
|         |  |              |  |  |     +--| (97)
|         |  |              |  |  |        +-----------XP_058969111.1_protocadherin_Fat_4-like_isoform_X2_Pocillopora_verrucosa
|         |  |              |  +--| (79)
|         |  |              |     +--------------XP_020911608.1_protocadherin_beta-14_isoform_X1_Exaiptasia_diaphana
|         |  |           +--| (30)
|         |  |           |  |           +------------XP_028399939.1_protocadherin_Fat_4-like_isoform_X1_Dendronephthya_gigantea
|         |  |           |  |        +--| (65)
|         |  |           |  |        |  |  +----------------XP_057289964.1_protocadherin_Fat_3-like_isoform_X3_Hydractinia_symbiolongicarpus
|         |  |           |  |        |  +--| (48)
|         |  |           |  |        |     |             +--XP_048580321.1_LOC116612238_isoform_X2_Nematostella_vectensis
|         |  |           |  |        |     |          +--| (80)
|         |  |           |  |        |     |          |  +--XP_048580320.1_LOC116612238_isoform_X1_Nematostella_vectensis
|         |  |           |  |        |     +----------| (100)
|         |  |           |  |        |                +--XP_048580322.1_protocadherin_Fat_4-like_isoform_X3_Nematostella_vectensis
|         |  |           |  |     +--| (40)
|         |  |           |  |     |  |             +--XP_032236268.2_cadherin-23_Nematostella_vectensis
|         |  |           |  |     |  |          +--| (100)
|         |  |           |  |     |  |          |  +--XP_031568386.1_cadherin-23-like_Actinia_tenebrosa
|         |  |           |  |     |  |     +----| (100)
|         |  |           |  |     |  |     |    +--CAH3179920.1_unnamed_protein_product_Porites_lobata
|         |  |           |  |     |  |  +--| (100)
|         |  |           |  |     |  |  |  +--------CAH1264998.1_FAT4_Branchiostoma_lanceolatum
|         |  |           |  |     |  +--| (59)
|         |  |           |  |     |     +---------XP_062511281.1_protocadherin_Fat_4-like_Corticium_candelabrum
|         |  |           |  |  +--| (50)
|         |  |           |  |  |  |          +--XP_057296313.1_protocadherin_gamma-A4-like_Hydractinia_symbiolongicarpus
|         |  |           |  |  |  |  +-------| (100)
|         |  |           |  |  |  |  |       +--XP_057296196.1_protocadherin_Fat_4-like_Hydractinia_symbiolongicarpus
|         |  |           |  |  |  +--| (100)
|         |  |           |  |  |     +---------HSYMB_XP_057297258.1_protocadherin_Fat_4-like
|         |  |           |  +--| (42)
|         |  |           |     |            +--XP_022784236.1_protocadherin_Fat_4-like_Stylophora_pistillata
|         |  |           |     |         +--| (100)
|         |  |           |     |         |  +--XP_020616832.1_protocadherin_Fat_4-like_Orbicella_faveolata
|         |  |           |     |    +----| (100)
|         |  |           |     |    |    +--CAH3046991.1_unnamed_protein_product_Porites_lobata
|         |  |           |     +----| (100)
|         |  |           |          |           +--CRX73260.1_Protocadherin_Fat4-like_Hydra_vulgaris
|         |  |           |          +-----------| (100)
|         |  |           |                      +--XP_047123814.1_protocadherin_Fat_4_Hydra_vulgaris
|         |  |        +--| (51)
|         |  |        |  |              +--XP_044176313.1_protocadherin_Fat_1-like_Acropora_millepora
|         |  |        |  |       +------| (100)
|         |  |        |  |       |      +--XP_027036443.1_protocadherin_Fat_1-like_Pocillopora_damicornis
|         |  |        |  |  +----| (100)
|         |  |        |  |  |    |        +------XP_057314646.1_protocadherin_Fat_3-like_Hydractinia_symbiolongicarpus
|         |  |        |  |  |    +--------| (100)
|         |  |        |  |  |             +-----AFI99115.1_fat_protocadherin
|         |  |        |  +--| (52)
|         |  |        |     |         +-------------CAB3980206.1_protocadherin_Paramuricea_clavata
|         |  |        |     |  +------| (100)
|         |  |        |     |  |      +-------XP_057290963.1_protocadherin-like_protein_Hydractinia_symbiolongicarpus
|         |  |        |     +--| (55)
|         |  |        |        +-----------------CAB4016043.1_protocadherin_Fat_3_Paramuricea_clavata
|         |  |     +--| (69)
|         |  |     |  |     +---------------XP_031567535.1_protocadherin_Fat_4-like_isoform_X1_Actinia_tenebrosa
|         |  |     |  |  +--| (98)
|         |  |     |  |  |  |                 +--XP_047131132.1_protocadherin_Fat_4-like_Hydra_vulgaris
|         |  |     |  |  |  +-----------------| (100)
|         |  |     |  |  |                    +--XP_047129578.1_protocadherin_Fat_4-like_Hydra_vulgaris
|         |  |     |  +--| (85)
|         |  |     |     +-----------------CAB3991312.1_protocadherin_Fat_2_Paramuricea_clavata
|         |  +-----| (100)
|         |        +--------------------XP_047135447.1_protocadherin_Fat_1_Hydra_vulgaris
|   +-----| (100)
|   |     |         +---XP_031572090.1_protocadherin_Fat_1-like_Actinia_tenebrosa
|   |     +---------| (100)
|   |               +-----XP_001631945.3_protocadherin_Fat_4_Nematostella_vectensis
+---| (100)
|   |  +---XP_020610732.1_protocadherin_Fat_4-like_Orbicella_faveolata
|   +--| (100)
|      +-----XP_028518873.1_protocadherin_Fat_4_Exaiptasia_diaphana
|
+-----XP_057292888.1_protocadherin_Fat_4-like_Hydractinia_symbiolongicarpus


Consensus tree in newick format: 

(XP_012556552.2_protocadherin_Fat_4_Hydra_vulgaris:0.7244354309,(((XP_046847643.1_protocadherin_Fat_4-like_Xenia_sp._Carnegie-2017:1.8726851956,(((((((((XP_029199018.2_protocadherin_Fat_4-like_Acropora_millepora:0.8600830029,(XP_057312343.1_protocadherin_Fat_4-like_Hydractinia_symbiolongicarpus:0.5842466927,AFI99113.1_dachsous_protocadherin_Clytia_hemisphaerica:0.7226040487)100:0.7391896430)100:0.2049964029,KAK2574086.1_Protocadherin_Fat_4_Acropora_cervicornis:2.9355681021)65:0.0865399023,XP_022798264.1_protocadherin_alpha-13-like_Stylophora_pistillata:1.7692621247)42:0.0816399118,(((((XP_035681475.1_LOW_QUALITY_PROTEIN:0.0261022930,CAH1266790.1_FAT4_Branchiostoma_lanceolatum:0.0285746744)99:0.0129998726,XP_019647497.1_protocadherin_Fat_4-like_Branchiostoma_belcheri:0.0248707319)100:0.4637651617,XP_033127144.1_protocadherin_Fat_4-like_Anneissia_japonica:0.7354365380)99:0.0751996223,((CAB3367511.1_Hypothetical_predicted_protein_Cloeon_dipterum:0.3779981274,CAG4640600.1_EOG090X0007_Eulimnadia_texana:0.2679045299)100:0.3558141103,AUG84445.1_fat_Platynereis_dumerilii:0.7627176989)100:0.1684352726)100:0.1617425903,((((XP_047422251.1_protocadherin_Fat_4_isoform_X2_Sciurus_carolinensis:0.0349992577,((XP_003927769.1_protocadherin_Fat_4_isoform_X3_Saimiri_boliviensis_boliviensis:0.0000025679,(XP_010336662.1_protocadherin_Fat_4_isoform_X1_Saimiri_boliviensis_boliviensis:0.0000025679,XP_010336663.1_protocadherin_Fat_4_isoform_X2_Saimiri_boliviensis_boliviensis:0.0000025679)52:0.0000025679)100:0.0238669354,((((XP_024906692.1_protocadherin_Fat_4_Pteropus_alecto:0.0122796021,XP_011374193.1_protocadherin_Fat_4:0.0021645364)100:0.0058714039,XP_039735502.1_LOW_QUALITY_PROTEIN:0.0025452889)100:0.0570846373,(XP_036096789.1_protocadherin_Fat_4_isoform_X1_Molossus_molossus:0.0000025679,XP_036096790.1_protocadherin_Fat_4_isoform_X2_Molossus_molossus:0.0000025679)100:0.0464916278)100:0.0136559391,(XP_036778852.2_protocadherin_Fat_4_Manis_pentadactyla:0.0000025679,KAI5129959.1_Protocadherin_Fat_4_Manis_pentadactyla:0.0004067229)100:0.0279541036)78:0.0062383289)98:0.0084768727)100:0.0849828056,((NXC33613.1_FAT4_protein_Campylorhamphus_procurvoides:0.0021694838,NXU83715.1_FAT4_protein_Xiphorhynchus_elegans:0.0025957663)100:0.0713091130,((((XP_062992077.1_protocadherin_Fat_4_isoform_X2_Elgaria_multicarinata_webbii:0.0000025679,XP_062992076.1_protocadherin_Fat_4_isoform_X1_Elgaria_multicarinata_webbii:0.0000025679)100:0.0333379212,(((XP_029140462.1_protocadherin_Fat_4_Protobothrops_mucrosquamatus:0.0032828911,XP_039211337.1_protocadherin_Fat_4_Crotalus_tigris:0.0090756347)100:0.0182964977,((XP_026553802.1_protocadherin_Fat_4_Pseudonaja_textilis:0.0047690717,XP_026522809.1_protocadherin_Fat_4_Notechis_scutatus:0.0031249472)100:0.0176484647,((XP_058048913.1_protocadherin_Fat_4_isoform_X1_Ahaetulla_prasina:0.0136211575,XP_034298784.1_protocadherin_Fat_4_Pantherophis_guttatus:0.0089673253)100:0.0018761186,XP_013911162.1_protocadherin_Fat_4_Thamnophis_sirtalis:0.0189948107)100:0.0035427917)100:0.0060428540)100:0.0174571143,XP_063165821.1_protocadherin_Fat_4_Candoia_aspera:0.0249104997)100:0.0641524455)98:0.0056610945,XP_028600415.1_protocadherin_Fat_4_Podarcis_muralis:0.0456867361)100:0.0109110165,XP_060103362.1_protocadherin_Fat_4_Heteronotia_binoei:0.0650681188)100:0.0614523993)100:0.0356715256)100:0.0512279653,XP_053559609.1_LOW_QUALITY_PROTEIN:0.1770581054)100:0.0356177118,(((XP_028657872.2_protocadherin_Fat_4_Erpetoichthys_calabaricus:0.0073963009,(XP_039607151.1_protocadherin_Fat_4_isoform_X2_Polypterus_senegalus:0.0023004982,XP_039607150.1_protocadherin_Fat_4_isoform_X1_Polypterus_senegalus:0.0000025748)100:0.0083884816)100:0.1410127797,(((((XP_035282267.1_protocadherin_Fat_4_Anguilla_anguilla:0.0216040547,(XP_061109178.1_protocadherin_Fat_4_isoform_X1_Conger_conger:0.0000025679,XP_061109179.1_protocadherin_Fat_4_isoform_X2_Conger_conger:0.0000025679)100:0.0339920082)100:0.0714782797,XP_036406910.1_protocadherin_Fat_4_Megalops_cyprinoides:0.0337546643)100:0.0262666925,XP_036373166.1_protocadherin_Fat_4-like_Megalops_cyprinoides:0.1707235100)96:0.0126962625,(((((((((((((XP_058653769.1_LOW_QUALITY_PROTEIN:0.0000025679,KAF4104585.1_hypothetical_protein_G5714_013916_Onychostoma_macrolepis:0.0000025679)100:0.0113895445,(XP_043087238.1_protocadherin_Fat_4_isoform_X2_Puntigrus_tetrazona:0.0000025679,XP_043087237.1_protocadherin_Fat_4_isoform_X1_Puntigrus_tetrazona:0.0000025679)100:0.0225463213)97:0.0015576286,(XP_016379492.1_protocadherin_Fat_4-like_Sinocyclocheilus_rhinocerous:0.0061501137,XP_016349626.1_protocadherin_Fat_4-like_Sinocyclocheilus_anshuiensis:0.0110476613)100:0.0098626880)100:0.0047541652,XP_016373795.1_LOW_QUALITY_PROTEIN:0.0261375711)100:0.0037779582,KAK2891400.1_hypothetical_protein_Q8A67_014043_Cirrhinus_molitorella:0.0120994940)100:0.0083214666,XP_056328030.1_protocadherin_Fat_4_Danio_aesculapii:0.0557073171)80:0.0045502102,(XP_051715866.1_protocadherin_Fat_4_Ctenopharyngodon_idella:0.0063267969,XP_048036025.1_protocadherin_Fat_4_Megalobrama_amblycephala:0.0069716281)100:0.0156916266)100:0.0127492268,(XP_051505314.1_protocadherin_Fat_4-like_Myxocyprinus_asiaticus:0.0242723589,XP_051514377.1_protocadherin_Fat_4-like_Myxocyprinus_asiaticus:0.0218608434)100:0.0221012008)100:0.0484572516,(XP_036445151.1_protocadherin_Fat_4_Colossoma_macropomum:0.0033737966,(XP_017565213.1_protocadherin_Fat_4_isoform_X1_Pygocentrus_nattereri:0.0000025679,XP_037400567.1_protocadherin_Fat_4_isoform_X2_Pygocentrus_nattereri:0.0000025679)100:0.0095716274)100:0.0703246963)100:0.0241777942,XP_030621866.1_protocadherin_Fat_4_Chanos_chanos:0.0541780133)100:0.0184625747,(((XP_041930532.1_protocadherin_Fat_4_Alosa_sapidissima:0.0002180221,XP_048086719.1_protocadherin_Fat_4_Alosa_alosa:0.0028323214)100:0.0250258141,XP_063046685.1_protocadherin_Fat_4_Engraulis_encrasicolus:0.0425914354)100:0.0396145902,XP_028815685.1_protocadherin_Fat_4_Denticeps_clupeoides:0.1042031832)100:0.0146717191)100:0.0145609291,((((XP_054595335.1_protocadherin_Fat_4_isoform_X1_Nothobranchius_furzeri:0.0000025679,XP_054595336.1_protocadherin_Fat_4_isoform_X2_Nothobranchius_furzeri:0.0000025679)100:0.0460271427,XP_037833197.1_protocadherin_Fat_4_Kryptolebias_marmoratus:0.0601227984)100:0.0088692298,((((XP_014858141.1_protocadherin_Fat_4_isoform_X1_Poecilia_mexicana:0.0000025679,XP_014858142.1_protocadherin_Fat_4_isoform_X2_Poecilia_mexicana:0.0000025679)99:0.0006066309,((XP_007572601.1_protocadherin_Fat_4_isoform_X1_Poecilia_formosa:0.0000025679,XP_016516422.1_protocadherin_Fat_4_isoform_X2_Poecilia_formosa:0.0000025679)81:0.0000025748,(XP_014900811.1_protocadherin_Fat_4_isoform_X2_Poecilia_latipinna:0.0000025679,XP_014900809.1_protocadherin_Fat_4_isoform_X1_Poecilia_latipinna:0.0000025679)100:0.0022312692)97:0.0020305190)100:0.0045109143,(XP_023184135.1_protocadherin_Fat_4_isoform_X1_Xiphophorus_maculatus:0.0022740850,XP_032410457.1_protocadherin_Fat_4_isoform_X1_Xiphophorus_hellerii:0.0017823421)100:0.0070238966)100:0.0158312902,XP_047209502.1_protocadherin_Fat_4_Girardinichthys_multiradiatus:0.0299815331)100:0.0280266129)100:0.0137483617,((XP_040903843.1_protocadherin_Fat_4_Toxotes_jaculatrix:0.0165623671,(XP_034739117.1_protocadherin_Fat_4_isoform_X1_Etheostoma_cragini:0.0000025679,XP_034739118.1_protocadherin_Fat_4_isoform_X2_Etheostoma_cragini:0.0000025679)100:0.0344232614)94:0.0028336089,XP_026185883.1_protocadherin_Fat_4_Mastacembelus_armatus:0.0334791353)89:0.0038544731)100:0.0604371065)100:0.0421971417,(XP_048826720.1_protocadherin_Fat_4_Brienomyrus_brachyistius:0.0720551737,XP_029107771.1_protocadherin_Fat_4_Scleropages_formosus:0.0814086459)100:0.0332910998)81:0.0079890891)100:0.0871808402,(((MBN3273026.1_FAT4_protein_Polyodon_spathula:0.0002010712,XP_041120710.1_protocadherin_Fat_4_Polyodon_spathula:0.0004020822)100:0.0156067414,((RXM31136.1_Protocadherin_Fat_4_Acipenser_ruthenus:0.0011931058,XP_033891297.3_protocadherin_Fat_4_Acipenser_ruthenus:0.0012105492)100:0.0018067387,KAK6493905.1_protocadherin_Fat_4_Huso_huso:0.0018099144)100:0.0085236411)100:0.0199931282,((KAK6493650.1_protocadherin_Fat_4-like_Huso_huso:0.0020963131,XP_033871341.3_protocadherin_Fat_4-like_Acipenser_ruthenus:0.0033926203)100:0.0136191914,XP_041129934.1_protocadherin_Fat_4-like_Polyodon_spathula:0.0311552713)100:0.0302590325)100:0.0505136075)78:0.0195955409)100:0.0809234428,XP_005997005.1_protocadherin_Fat_4_Latimeria_chalumnae:0.1118930963)67:0.0268617180)100:0.4712745779)100:0.3080851306)62:0.0790576963,(((KXJ29307.1_Protocadherin_Fat_4_Exaiptasia_diaphana:0.4566168885,XP_058940299.1_protocadherin_Fat_4-like_Pocillopora_verrucosa:0.5253887101)100:0.6356496424,(((PFX33557.1_Protocadherin_Fat_1_Stylophora_pistillata:0.4603070246,KAK2568514.1_Protocadherin_Fat_1_Acropora_cervicornis:0.9947764577)100:0.5236932158,XP_028512505.1_protocadherin_Fat_1_isoform_X3_Exaiptasia_diaphana:1.1301985202)99:0.4670715951,(XP_028518439.1_protocadherin_beta-2_Exaiptasia_diaphana:1.0272362826,XP_058969111.1_protocadherin_Fat_4-like_isoform_X2_Pocillopora_verrucosa:1.1096372366)97:0.1984451998)99:0.3090951811)67:0.0732671001,XP_020911608.1_protocadherin_beta-14_isoform_X1_Exaiptasia_diaphana:1.3329917334)79:0.1325757434)46:0.0566583374,((((XP_028399939.1_protocadherin_Fat_4-like_isoform_X1_Dendronephthya_gigantea:1.2124197304,(XP_057289964.1_protocadherin_Fat_3-like_isoform_X3_Hydractinia_symbiolongicarpus:1.5015691048,((XP_048580321.1_LOC116612238_isoform_X2_Nematostella_vectensis:0.0000025679,XP_048580320.1_LOC116612238_isoform_X1_Nematostella_vectensis:0.0000021821)80:0.0000025848,XP_048580322.1_protocadherin_Fat_4-like_isoform_X3_Nematostella_vectensis:0.0000025679)100:1.0364696264)48:0.1187606904)65:0.0949231736,((((XP_032236268.2_cadherin-23_Nematostella_vectensis:0.2784481359,XP_031568386.1_cadherin-23-like_Actinia_tenebrosa:0.3351721486)100:0.0836175179,CAH3179920.1_unnamed_protein_product_Porites_lobata:0.3319680986)100:0.5147903240,CAH1264998.1_FAT4_Branchiostoma_lanceolatum:0.8660922343)100:0.2535198374,XP_062511281.1_protocadherin_Fat_4-like_Corticium_candelabrum:0.9275083869)59:0.0798868901)40:0.0648824469,((XP_057296313.1_protocadherin_gamma-A4-like_Hydractinia_symbiolongicarpus:0.1335729373,XP_057296196.1_protocadherin_Fat_4-like_Hydractinia_symbiolongicarpus:0.0345929710)100:0.7581275906,HSYMB_XP_057297258.1_protocadherin_Fat_4-like:0.9210638513)100:0.2936325450)50:0.0782301151,(((XP_022784236.1_protocadherin_Fat_4-like_Stylophora_pistillata:0.2206244013,XP_020616832.1_protocadherin_Fat_4-like_Orbicella_faveolata:0.1467310330)100:0.0957170545,CAH3046991.1_unnamed_protein_product_Porites_lobata:0.1785688221)100:0.5165744835,(CRX73260.1_Protocadherin_Fat4-like_Hydra_vulgaris:0.0262044743,XP_047123814.1_protocadherin_Fat_4_Hydra_vulgaris:0.0417811815)100:1.0772051735)100:0.4971241407)42:0.0833221735)30:0.0648917516,(((XP_044176313.1_protocadherin_Fat_1-like_Acropora_millepora:0.2841216027,XP_027036443.1_protocadherin_Fat_1-like_Pocillopora_damicornis:0.2910679451)100:0.6945695177,(XP_057314646.1_protocadherin_Fat_3-like_Hydractinia_symbiolongicarpus:0.6325165656,AFI99115.1_fat_protocadherin:0.5498385545)100:0.8258442857)100:0.4509172789,((CAB3980206.1_protocadherin_Paramuricea_clavata:1.2777684783,XP_057290963.1_protocadherin-like_protein_Hydractinia_symbiolongicarpus:0.7543483747)100:0.6114279337,CAB4016043.1_protocadherin_Fat_3_Paramuricea_clavata:1.6541771377)55:0.1241111556)52:0.1080147960)51:0.0699313165,((XP_031567535.1_protocadherin_Fat_4-like_isoform_X1_Actinia_tenebrosa:1.4564645181,(XP_047131132.1_protocadherin_Fat_4-like_Hydra_vulgaris:0.0057221808,XP_047129578.1_protocadherin_Fat_4-like_Hydra_vulgaris:0.0192923444)100:1.6281427224)98:0.2208839322,CAB3991312.1_protocadherin_Fat_2_Paramuricea_clavata:1.6237727186)85:0.3251023644)69:0.1119872161,XP_047135447.1_protocadherin_Fat_1_Hydra_vulgaris:1.8968959644)100:0.5758442025)100:0.2234036187,(XP_031572090.1_protocadherin_Fat_1-like_Actinia_tenebrosa:0.4058943476,XP_001631945.3_protocadherin_Fat_4_Nematostella_vectensis:0.5304333615)100:0.9507387728)100:0.5339525550,(XP_020610732.1_protocadherin_Fat_4-like_Orbicella_faveolata:0.3756141807,XP_028518873.1_protocadherin_Fat_4_Exaiptasia_diaphana:0.5545489664)100:0.2678025082)100:0.4201324695,XP_057292888.1_protocadherin_Fat_4-like_Hydractinia_symbiolongicarpus:0.6029892003);

TIME STAMP
----------

Date and time: Fri May 10 03:29:30 2024
Total CPU time used: 47593.30784 seconds (13h:13m:13s)
Total wall-clock time used: 47682.17662 seconds (13h:14m:42s)
