# Supplementary material for: The Hydractinia cell atlas reveals cellular and molecular principles of cnidarian coloniality
Source: Nat Commun. 2025 Mar 3;16:2121. doi: 10.1038/s41467-025-57168-z (PMC11876637; doi:10.1038/s41467-025-57168-z)
Supplement: Supplementary file 16 — Supplementary Data 13 [file 41467_2025_57168_MOESM16_ESM.zip › IQ_Tree_output/Protochaderin/Protochaderin_all.fa.clean.linsi.trim.log]

IQ-TREE multicore version 2.2.0.3 COVID-edition for Linux 64-bit built Oct 17 2022
Developed by Bui Quang Minh, James Barbetti, Nguyen Lam Tung,
Olga Chernomor, Heiko Schmidt, Dominik Schrempf, Michael Woodhams, Ly Trong Nhan.

Host:    bp1-compute118.data.bp.acrc.priv (AVX512, FMA3, 187 GB RAM)
Command: iqtree2 -s Protochaderin_all.fa.clean.linsi.trim -m MFP -bb 1000
Seed:    313757 (Using SPRNG - Scalable Parallel Random Number Generator)
Time:    Wed May  8 16:37:04 2024
Kernel:  AVX+FMA - 1 threads (2 CPU cores detected)

HINT: Use -nt option to specify number of threads because your CPU has 2 cores!
HINT: -nt AUTO will automatically determine the best number of threads to use.

Reading alignment file Protochaderin_all.fa.clean.linsi.trim ... Fasta format detected
Reading fasta file: done in 0.0215146 secs using 87.92% CPU
Alignment most likely contains protein sequences
Constructing alignment: done in 0.0166156 secs using 76.4% CPU
Alignment has 139 sequences with 4959 columns, 4957 distinct patterns
4791 parsimony-informative, 132 singleton sites, 36 constant sites
                                                                                  Gap/Ambiguity  Composition  p-value
Analyzing sequences: done in 0.00148576 secs using 93.15% CPU
   1  XP_012556552.2_protocadherin_Fat_4_Hydra_vulgaris                                  33.13%    failed      0.00%
   2  XP_046847643.1_protocadherin_Fat_4-like_Xenia_sp._Carnegie-2017                    69.77%    failed      0.00%
   3  XP_029199018.2_protocadherin_Fat_4-like_Acropora_millepora                         37.25%    failed      0.00%
   4  XP_044176313.1_protocadherin_Fat_1-like_Acropora_millepora                         14.64%    failed      0.00%
   5  KXJ29307.1_Protocadherin_Fat_4_Exaiptasia_diaphana                                 56.34%    failed      0.00%
   6  XP_031572090.1_protocadherin_Fat_1-like_Actinia_tenebrosa                          62.29%    failed      0.00%
   7  XP_031567535.1_protocadherin_Fat_4-like_isoform_X1_Actinia_tenebrosa               77.21%    failed      0.00%
   8  XP_028399939.1_protocadherin_Fat_4-like_isoform_X1_Dendronephthya_gigantea         26.58%    failed      0.00%
   9  XP_027036443.1_protocadherin_Fat_1-like_Pocillopora_damicornis                     13.59%    failed      0.00%
  10  XP_022798264.1_protocadherin_alpha-13-like_Stylophora_pistillata                   81.43%    failed      0.23%
  11  XP_022784236.1_protocadherin_Fat_4-like_Stylophora_pistillata                      36.64%    failed      0.00%
  12  PFX33557.1_Protocadherin_Fat_1_Stylophora_pistillata                               81.33%    failed      3.06%
  13  XP_020616832.1_protocadherin_Fat_4-like_Orbicella_faveolata                        36.66%    failed      0.00%
  14  XP_020610732.1_protocadherin_Fat_4-like_Orbicella_faveolata                        66.04%    failed      0.00%
  15  CRX73260.1_Protocadherin_Fat4-like_Hydra_vulgaris                                  68.36%    failed      0.00%
  16  CAB3980206.1_protocadherin_Paramuricea_clavata                                     49.02%    failed      0.00%
  17  XP_028518873.1_protocadherin_Fat_4_Exaiptasia_diaphana                             49.65%    failed      0.00%
  18  XP_028518439.1_protocadherin_beta-2_Exaiptasia_diaphana                            94.96%    passed     52.50%
  19  XP_028512505.1_protocadherin_Fat_1_isoform_X3_Exaiptasia_diaphana                  90.06%    passed     14.47%
  20  XP_020911608.1_protocadherin_beta-14_isoform_X1_Exaiptasia_diaphana                91.93%    failed      2.96%
  21  XP_058940299.1_protocadherin_Fat_4-like_Pocillopora_verrucosa                      49.04%    failed      0.00%
  22  XP_058969111.1_protocadherin_Fat_4-like_isoform_X2_Pocillopora_verrucosa           71.00%    failed      0.04%
  23  XP_057314646.1_protocadherin_Fat_3-like_Hydractinia_symbiolongicarpus              18.96%    failed      0.00%
  24  XP_057296313.1_protocadherin_gamma-A4-like_Hydractinia_symbiolongicarpus           97.36%    passed     38.32%
  25  KAK2574086.1_Protocadherin_Fat_4_Acropora_cervicornis                              88.00%    failed      0.00%
  26  KAK2568514.1_Protocadherin_Fat_1_Acropora_cervicornis                              87.24%    passed     13.05%
  27  CAB3991312.1_protocadherin_Fat_2_Paramuricea_clavata                               87.11%    failed      0.00%
  28  CAB4016043.1_protocadherin_Fat_3_Paramuricea_clavata                               76.20%    failed      0.04%
  29  XP_001631945.3_protocadherin_Fat_4_Nematostella_vectensis                          52.39%    failed      0.00%
  30  XP_057312343.1_protocadherin_Fat_4-like_Hydractinia_symbiolongicarpus              38.21%    failed      0.00%
  31  XP_047135447.1_protocadherin_Fat_1_Hydra_vulgaris                                  17.73%    failed      0.00%
  32  XP_057289964.1_protocadherin_Fat_3-like_isoform_X3_Hydractinia_symbiolongicarpus    8.59%    failed      0.00%
  33  XP_057292888.1_protocadherin_Fat_4-like_Hydractinia_symbiolongicarpus              35.97%    failed      0.00%
  34  XP_047131132.1_protocadherin_Fat_4-like_Hydra_vulgaris                             82.17%    failed      0.00%
  35  XP_047129578.1_protocadherin_Fat_4-like_Hydra_vulgaris                             77.70%    failed      0.00%
  36  XP_047123814.1_protocadherin_Fat_4_Hydra_vulgaris                                  45.92%    failed      0.00%
  37  AFI99115.1_fat_protocadherin                                                       44.38%    failed      0.00%
  38  AFI99113.1_dachsous_protocadherin_Clytia_hemisphaerica                             37.23%    failed      0.00%
  39  XP_057290963.1_protocadherin-like_protein_Hydractinia_symbiolongicarpus            20.00%    failed      0.00%
  40  HSYMB_XP_057297258.1_protocadherin_Fat_4-like                                      35.05%    failed      0.00%
  41  XP_057296196.1_protocadherin_Fat_4-like_Hydractinia_symbiolongicarpus              19.98%    failed      0.00%
  42  XP_048580321.1_LOC116612238_isoform_X2_Nematostella_vectensis                      11.45%    failed      0.00%
  43  XP_048580322.1_protocadherin_Fat_4-like_isoform_X3_Nematostella_vectensis          18.89%    failed      0.00%
  44  XP_048580320.1_LOC116612238_isoform_X1_Nematostella_vectensis                      11.29%    failed      0.00%
  45  CAH3046991.1_unnamed_protein_product_Porites_lobata                                24.42%    failed      0.00%
  46  XP_032236268.2_cadherin-23_Nematostella_vectensis                                  25.33%    failed      0.00%
  47  XP_035681475.1_LOW_QUALITY_PROTEIN                                                  1.55%    failed      0.00%
  48  CAH1266790.1_FAT4_Branchiostoma_lanceolatum                                         1.57%    failed      0.00%
  49  XP_062511281.1_protocadherin_Fat_4-like_Corticium_candelabrum                      25.07%    failed      0.00%
  50  XP_047422251.1_protocadherin_Fat_4_isoform_X2_Sciurus_carolinensis                  1.21%    failed      1.59%
  51  XP_028657872.2_protocadherin_Fat_4_Erpetoichthys_calabaricus                        0.10%    passed     75.60%
  52  XP_039607151.1_protocadherin_Fat_4_isoform_X2_Polypterus_senegalus                 12.32%    passed     63.00%
  53  XP_039607150.1_protocadherin_Fat_4_isoform_X1_Polypterus_senegalus                  0.12%    passed     82.92%
  54  XP_003927769.1_protocadherin_Fat_4_isoform_X3_Saimiri_boliviensis_boliviensis       0.14%    passed     91.04%
  55  XP_010336662.1_protocadherin_Fat_4_isoform_X1_Saimiri_boliviensis_boliviensis       0.10%    passed     91.52%
  56  XP_010336663.1_protocadherin_Fat_4_isoform_X2_Saimiri_boliviensis_boliviensis       0.10%    passed     91.52%
  57  XP_033127144.1_protocadherin_Fat_4-like_Anneissia_japonica                          3.61%    failed      0.00%
  58  XP_019647497.1_protocadherin_Fat_4-like_Branchiostoma_belcheri                      1.71%    failed      0.00%
  59  XP_035282267.1_protocadherin_Fat_4_Anguilla_anguilla                                0.02%    failed      0.01%
  60  CAH3179920.1_unnamed_protein_product_Porites_lobata                                25.95%    failed      0.00%
  61  XP_024906692.1_protocadherin_Fat_4_Pteropus_alecto                                  8.05%    failed      1.33%
  62  NXC33613.1_FAT4_protein_Campylorhamphus_procurvoides                                0.36%    passed     12.98%
  63  NXU83715.1_FAT4_protein_Xiphorhynchus_elegans                                       0.26%    passed     13.49%
  64  XP_053559609.1_LOW_QUALITY_PROTEIN                                                  0.14%    passed     40.83%
  65  XP_061109178.1_protocadherin_Fat_4_isoform_X1_Conger_conger                         0.02%    failed      0.05%
  66  XP_011374193.1_protocadherin_Fat_4                                                 10.08%    failed      0.51%
  67  XP_036406910.1_protocadherin_Fat_4_Megalops_cyprinoides                             0.08%    passed     75.68%
  68  XP_039735502.1_LOW_QUALITY_PROTEIN                                                  0.34%    failed      0.00%
  69  XP_058653769.1_LOW_QUALITY_PROTEIN                                                  0.02%    passed     87.17%
  70  KAF4104585.1_hypothetical_protein_G5714_013916_Onychostoma_macrolepis               0.75%    passed     90.84%
  71  XP_061109179.1_protocadherin_Fat_4_isoform_X2_Conger_conger                         0.06%    failed      0.05%
  72  MBN3273026.1_FAT4_protein_Polyodon_spathula                                         0.26%    passed     97.96%
  73  XP_031568386.1_cadherin-23-like_Actinia_tenebrosa                                  25.95%    failed      0.00%
  74  RXM31136.1_Protocadherin_Fat_4_Acipenser_ruthenus                                   0.02%    passed     99.48%
  75  XP_062992077.1_protocadherin_Fat_4_isoform_X2_Elgaria_multicarinata_webbii          0.71%    passed     70.64%
  76  XP_041120710.1_protocadherin_Fat_4_Polyodon_spathula                                0.02%    passed     98.15%
  77  XP_062992076.1_protocadherin_Fat_4_isoform_X1_Elgaria_multicarinata_webbii          0.12%    passed     68.95%
  78  XP_054595335.1_protocadherin_Fat_4_isoform_X1_Nothobranchius_furzeri                0.06%    passed     96.99%
  79  XP_037833197.1_protocadherin_Fat_4_Kryptolebias_marmoratus                          0.12%    failed      0.33%
  80  XP_054595336.1_protocadherin_Fat_4_isoform_X2_Nothobranchius_furzeri                0.77%    passed     97.38%
  81  XP_051715866.1_protocadherin_Fat_4_Ctenopharyngodon_idella                          0.00%    passed     90.64%
  82  XP_048826720.1_protocadherin_Fat_4_Brienomyrus_brachyistius                         0.04%    passed     33.40%
  83  XP_033891297.3_protocadherin_Fat_4_Acipenser_ruthenus                               0.02%    passed     99.45%
  84  KAK6493905.1_protocadherin_Fat_4_Huso_huso                                          0.02%    passed     99.55%
  85  KAK6493650.1_protocadherin_Fat_4-like_Huso_huso                                     0.08%    passed     98.68%
  86  XP_029140462.1_protocadherin_Fat_4_Protobothrops_mucrosquamatus                     0.12%    passed     28.62%
  87  XP_036096789.1_protocadherin_Fat_4_isoform_X1_Molossus_molossus                     0.12%    failed      0.00%
  88  CAB3367511.1_Hypothetical_predicted_protein_Cloeon_dipterum                         3.81%    failed      0.00%
  89  XP_026553802.1_protocadherin_Fat_4_Pseudonaja_textilis                              0.12%    passed      8.65%
  90  CAG4640600.1_EOG090X0007_Eulimnadia_texana                                          3.67%    failed      4.89%
  91  XP_033871341.3_protocadherin_Fat_4-like_Acipenser_ruthenus                          0.08%    passed     98.38%
  92  XP_048036025.1_protocadherin_Fat_4_Megalobrama_amblycephala                         0.00%    passed     92.26%
  93  XP_043087238.1_protocadherin_Fat_4_isoform_X2_Puntigrus_tetrazona                   0.71%    passed     72.91%
  94  XP_039211337.1_protocadherin_Fat_4_Crotalus_tigris                                  0.12%    passed     12.10%
  95  XP_043087237.1_protocadherin_Fat_4_isoform_X1_Puntigrus_tetrazona                   0.00%    passed     72.61%
  96  XP_051505314.1_protocadherin_Fat_4-like_Myxocyprinus_asiaticus                      0.00%    passed     97.15%
  97  XP_058048913.1_protocadherin_Fat_4_isoform_X1_Ahaetulla_prasina                     0.14%    passed     41.73%
  98  XP_034298784.1_protocadherin_Fat_4_Pantherophis_guttatus                            0.12%    passed     39.39%
  99  XP_026522809.1_protocadherin_Fat_4_Notechis_scutatus                                0.12%    passed      9.01%
 100  XP_036778852.2_protocadherin_Fat_4_Manis_pentadactyla                               0.10%    passed     58.57%
 101  XP_005997005.1_protocadherin_Fat_4_Latimeria_chalumnae                              0.08%    passed     85.97%
 102  XP_051514377.1_protocadherin_Fat_4-like_Myxocyprinus_asiaticus                      0.00%    passed     96.54%
 103  KAI5129959.1_Protocadherin_Fat_4_Manis_pentadactyla                                 0.10%    passed     58.73%
 104  XP_014858141.1_protocadherin_Fat_4_isoform_X1_Poecilia_mexicana                     0.02%    passed     97.51%
 105  XP_029107771.1_protocadherin_Fat_4_Scleropages_formosus                             0.04%    passed      7.77%
 106  XP_036445151.1_protocadherin_Fat_4_Colossoma_macropomum                             0.04%    passed     92.45%
 107  XP_040903843.1_protocadherin_Fat_4_Toxotes_jaculatrix                               0.02%    passed     96.26%
 108  KAK2891400.1_hypothetical_protein_Q8A67_014043_Cirrhinus_molitorella                0.00%    passed     85.97%
 109  XP_014858142.1_protocadherin_Fat_4_isoform_X2_Poecilia_mexicana                     0.73%    passed     98.66%
 110  XP_047209502.1_protocadherin_Fat_4_Girardinichthys_multiradiatus                    0.02%    passed     88.93%
 111  XP_007572601.1_protocadherin_Fat_4_isoform_X1_Poecilia_formosa                      0.02%    passed     96.34%
 112  XP_041930532.1_protocadherin_Fat_4_Alosa_sapidissima                                0.08%    passed     95.43%
 113  XP_036096790.1_protocadherin_Fat_4_isoform_X2_Molossus_molossus                     0.16%    failed      0.00%
 114  XP_016516422.1_protocadherin_Fat_4_isoform_X2_Poecilia_formosa                      0.73%    passed     97.87%
 115  XP_041129934.1_protocadherin_Fat_4-like_Polyodon_spathula                           0.10%    passed     96.95%
 116  XP_013911162.1_protocadherin_Fat_4_Thamnophis_sirtalis                              0.12%    passed     13.91%
 117  XP_048086719.1_protocadherin_Fat_4_Alosa_alosa                                      0.10%    passed     94.85%
 118  XP_017565213.1_protocadherin_Fat_4_isoform_X1_Pygocentrus_nattereri                 0.04%    passed     96.15%
 119  XP_014900811.1_protocadherin_Fat_4_isoform_X2_Poecilia_latipinna                    0.73%    passed     98.66%
 120  XP_037400567.1_protocadherin_Fat_4_isoform_X2_Pygocentrus_nattereri                 0.75%    passed     96.02%
 121  XP_060103362.1_protocadherin_Fat_4_Heteronotia_binoei                               0.12%    passed     69.40%
 122  AUG84445.1_fat_Platynereis_dumerilii                                                3.43%    failed      0.00%
 123  XP_014900809.1_protocadherin_Fat_4_isoform_X1_Poecilia_latipinna                    0.02%    passed     97.65%
 124  XP_016379492.1_protocadherin_Fat_4-like_Sinocyclocheilus_rhinocerous                0.00%    passed     86.15%
 125  XP_028815685.1_protocadherin_Fat_4_Denticeps_clupeoides                             0.16%    failed      0.00%
 126  XP_036373166.1_protocadherin_Fat_4-like_Megalops_cyprinoides                        0.10%    failed      0.00%
 127  XP_016349626.1_protocadherin_Fat_4-like_Sinocyclocheilus_anshuiensis                0.00%    passed     85.07%
 128  XP_016373795.1_LOW_QUALITY_PROTEIN                                                  0.02%    passed     58.78%
 129  XP_063046685.1_protocadherin_Fat_4_Engraulis_encrasicolus                           0.00%    passed     95.64%
 130  XP_030621866.1_protocadherin_Fat_4_Chanos_chanos                                    0.00%    passed     99.71%
 131  XP_034739117.1_protocadherin_Fat_4_isoform_X1_Etheostoma_cragini                    0.02%    passed     94.29%
 132  XP_063165821.1_protocadherin_Fat_4_Candoia_aspera                                   0.22%    passed      9.26%
 133  CAH1264998.1_FAT4_Branchiostoma_lanceolatum                                        25.83%    failed      0.00%
 134  XP_056328030.1_protocadherin_Fat_4_Danio_aesculapii                                 0.18%    passed     63.82%
 135  XP_026185883.1_protocadherin_Fat_4_Mastacembelus_armatus                            0.02%    passed     92.24%
 136  XP_023184135.1_protocadherin_Fat_4_isoform_X1_Xiphophorus_maculatus                 0.02%    passed     98.57%
 137  XP_032410457.1_protocadherin_Fat_4_isoform_X1_Xiphophorus_hellerii                  0.02%    passed     98.22%
 138  XP_028600415.1_protocadherin_Fat_4_Podarcis_muralis                                 0.22%    passed     81.54%
 139  XP_034739118.1_protocadherin_Fat_4_isoform_X2_Etheostoma_cragini                    0.73%    passed     96.31%
WARNING: 20 sequences contain more than 50% gaps/ambiguity
****  TOTAL                                                                              17.88%  65 sequences failed composition chi2 test (p-value<5%; df=19)
NOTE: XP_010336663.1_protocadherin_Fat_4_isoform_X2_Saimiri_boliviensis_boliviensis is identical to XP_010336662.1_protocadherin_Fat_4_isoform_X1_Saimiri_boliviensis_boliviensis but kept for subsequent analysis
Checking for duplicate sequences: done in 0.00200181 secs using 93.37% CPU


Create initial parsimony tree by phylogenetic likelihood library (PLL)... 0.527 seconds
Perform fast likelihood tree search using LG+I+G model...
Estimate model parameters (epsilon = 5.000)
Perform nearest neighbor interchange...
Optimizing NNI: done in 45.385 secs using 99.94% CPU
Estimate model parameters (epsilon = 1.000)
1. Initial log-likelihood: -396476.001
Optimal log-likelihood: -396475.697
Proportion of invariable sites: 0.005
Gamma shape alpha: 1.572
Parameters optimization took 1 rounds (7.673 sec)
Time for fast ML tree search: 102.196 seconds

NOTE: ModelFinder requires 1088 MB RAM!
ModelFinder will test up to 1232 protein models (sample size: 4959) ...
 No. Model         -LnL         df  AIC          AICc         BIC
  1  LG            406706.243   275 813962.486   813994.901   815752.450
  2  LG+I          406307.009   276 813166.017   813198.675   814962.490
  3  LG+G4         396526.844   276 793605.688   793638.346   795402.161
  4  LG+I+G4       396475.677   277 793505.353   793538.255   795308.335
  5  LG+R2         398356.818   277 797267.637   797300.538   799070.618
  6  LG+R3         396766.169   279 794090.337   794123.729   795906.337
  7  LG+R4         396287.606   281 793137.211   793171.097   794966.229
  8  LG+R5         396140.077   283 792846.154   792880.538   794688.190
  9  LG+R6         396052.018   285 792674.037   792708.923   794529.090
 10  LG+R7         396035.705   287 792645.409   792680.801   794513.481
 11  LG+R8         396031.828   289 792641.657   792677.557   794522.746
 14  LG+I+I+R2     398232.903   278 797021.805   797054.952   798831.296
 15  LG+I+I+R3     396695.666   280 793951.333   793984.971   795773.841
 16  LG+I+I+R4     396252.815   282 793069.631   793103.765   794905.157
 17  LG+I+I+R5     396120.946   284 792809.891   792844.525   794658.435
 18  LG+I+I+R6     396046.777   286 792665.553   792700.691   794527.116
 19  LG+I+I+R7     396031.035   288 792638.070   792673.715   794512.650
 20  LG+I+I+R8     396028.660   290 792637.321   792673.477   794524.919
 32  LG+F+R7       395598.772   306 791809.545   791849.932   793801.286
 41  LG+F+I+I+R7   395596.596   307 791807.193   791847.853   793805.443
 54  WAG+R7        396483.494   287 793540.987   793576.378   795409.058
 63  WAG+I+I+R7    396479.751   288 793535.503   793571.148   795410.083
 76  WAG+F+R7      395099.148   306 790810.296   790850.683   792802.037
 85  WAG+F+I+I+R7  395095.141   307 790804.282   790844.943   792802.533
 98  JTT+R7        397052.349   287 794678.699   794714.090   796546.770
107  JTT+I+I+R7    397047.738   288 794671.476   794707.121   796546.056
120  JTT+F+R7      396470.694   306 793553.387   793593.775   795545.129
129  JTT+F+I+I+R7  396465.844   307 793545.688   793586.349   795543.939
WARNING: Normalizing state frequencies so that sum of them equals to 1
142  Q.pfam+R7     395802.266   287 792178.532   792213.924   794046.604
WARNING: Normalizing state frequencies so that sum of them equals to 1
151  Q.pfam+I+I+R7 395800.304   288 792176.607   792212.253   794051.188
WARNING: Normalizing state frequencies so that sum of them equals to 1
164  Q.pfam+F+R7   395323.989   306 791259.977   791300.365   793251.719
WARNING: Normalizing state frequencies so that sum of them equals to 1
173  Q.pfam+F+I+I+R7 395322.014   307 791258.028   791298.689   793256.279
WARNING: Normalizing state frequencies so that sum of them equals to 1
186  Q.bird+R7     400940.380   287 802454.760   802490.151   804322.831
WARNING: Normalizing state frequencies so that sum of them equals to 1
195  Q.bird+I+I+R7 400933.493   288 802442.985   802478.630   804317.565
WARNING: Normalizing state frequencies so that sum of them equals to 1
208  Q.bird+F+R7   400069.853   306 800751.706   800792.094   802743.448
WARNING: Normalizing state frequencies so that sum of them equals to 1
217  Q.bird+F+I+I+R7 400062.775   307 800739.550   800780.210   802737.801
WARNING: Normalizing state frequencies so that sum of them equals to 1
230  Q.mammal+R7   399005.007   287 798584.014   798619.405   800452.085
WARNING: Normalizing state frequencies so that sum of them equals to 1
239  Q.mammal+I+I+R7 398999.050   288 798574.099   798609.745   800448.679
WARNING: Normalizing state frequencies so that sum of them equals to 1
252  Q.mammal+F+R7 398548.274   306 797708.549   797748.937   799700.290
WARNING: Normalizing state frequencies so that sum of them equals to 1
261  Q.mammal+F+I+I+R7 398542.567   307 797699.134   797739.794   799697.384
274  Q.insect+R7   395323.375   287 791220.751   791256.142   793088.822
283  Q.insect+I+I+R7 395319.229   288 791214.457   791250.103   793089.038
296  Q.insect+F+R7 396972.505   306 794557.010   794597.398   796548.752
305  Q.insect+F+I+I+R7 396967.819   307 794549.639   794590.299   796547.889
WARNING: Normalizing state frequencies so that sum of them equals to 1
318  Q.plant+R7    396946.064   287 794466.128   794501.519   796334.199
WARNING: Normalizing state frequencies so that sum of them equals to 1
327  Q.plant+I+I+R7 396943.498   288 794462.995   794498.641   796337.575
WARNING: Normalizing state frequencies so that sum of them equals to 1
340  Q.plant+F+R7  396792.946   306 794197.892   794238.280   796189.634
WARNING: Normalizing state frequencies so that sum of them equals to 1
349  Q.plant+F+I+I+R7 396790.262   307 794194.523   794235.184   796192.774
WARNING: Normalizing state frequencies so that sum of them equals to 1
362  Q.yeast+R7    395270.637   287 791115.274   791150.665   792983.345
WARNING: Normalizing state frequencies so that sum of them equals to 1
371  Q.yeast+I+I+R7 395267.597   288 791111.194   791146.840   792985.775
WARNING: Normalizing state frequencies so that sum of them equals to 1
384  Q.yeast+F+R7  396599.152   306 793810.304   793850.692   795802.046
WARNING: Normalizing state frequencies so that sum of them equals to 1
393  Q.yeast+F+I+I+R7 396595.226   307 793804.453   793845.113   795802.703
406  JTTDCMut+R7   397060.714   287 794695.427   794730.818   796563.499
415  JTTDCMut+I+I+R7 397056.185   288 794688.369   794724.015   796562.950
428  JTTDCMut+F+R7 396539.025   306 793690.049   793730.437   795681.791
437  JTTDCMut+F+I+I+R7 396534.438   307 793682.877   793723.537   795681.127
450  DCMut+R7      401326.898   287 803227.795   803263.186   805095.866
459  DCMut+I+I+R7  401325.707   288 803227.413   803263.058   805101.993
472  DCMut+F+R7    399204.816   306 799021.631   799062.019   801013.373
481  DCMut+F+I+I+R7 399201.899   307 799017.797   799058.458   801016.048
494  VT+R7         396373.381   287 793320.762   793356.154   795188.834
503  VT+I+I+R7     396368.905   288 793313.809   793349.455   795188.389
516  VT+F+R7       395942.983   306 792497.966   792538.354   794489.707
525  VT+F+I+I+R7   395938.465   307 792490.930   792531.591   794489.181
538  PMB+R7        399319.452   287 799212.903   799248.294   801080.975
547  PMB+I+I+R7    399315.616   288 799207.232   799242.878   801081.813
560  PMB+F+R7      397757.198   306 796126.396   796166.784   798118.138
569  PMB+F+I+I+R7  397752.817   307 796119.633   796160.294   798117.884
582  Blosum62+R7   399389.714   287 799353.429   799388.820   801221.500
591  Blosum62+I+I+R7 399385.641   288 799347.283   799382.928   801221.863
604  Blosum62+F+R7 397518.257   306 795648.515   795688.902   797640.256
613  Blosum62+F+I+I+R7 397513.590   307 795641.180   795681.840   797639.430
626  Dayhoff+R7    401319.199   287 803212.399   803247.790   805080.470
635  Dayhoff+I+I+R7 401318.135   288 803212.270   803247.915   805086.850
648  Dayhoff+F+R7  399201.931   306 799015.863   799056.251   801007.604
657  Dayhoff+F+I+I+R7 399198.491   307 799010.983   799051.643   801009.233
670  mtREV+R7      414072.289   287 828718.578   828753.969   830586.649
679  mtREV+I+I+R7  414074.270   288 828724.540   828760.186   830599.121
692  mtREV+F+R7    401258.958   306 803129.915   803170.303   805121.657
701  mtREV+F+I+I+R7 401259.301   307 803132.602   803173.263   805130.853
714  mtART+R7      419777.350   287 840128.700   840164.091   841996.772
723  mtART+I+I+R7  419781.720   288 840139.441   840175.086   842014.021
736  mtART+F+R7    407557.806   306 815727.613   815768.000   817719.354
745  mtART+F+I+I+R7 407550.020   307 815714.041   815754.701   817712.291
758  mtZOA+R7      412092.277   287 824758.554   824793.945   826626.625
767  mtZOA+I+I+R7  412090.551   288 824757.103   824792.748   826631.683
780  mtZOA+F+R7    402923.923   306 806459.846   806500.234   808451.588
789  mtZOA+F+I+I+R7 402926.033   307 806466.065   806506.726   808464.316
802  mtMet+R7      412735.300   287 826044.600   826079.991   827912.671
811  mtMet+I+I+R7  412732.472   288 826040.943   826076.589   827915.524
824  mtMet+F+R7    401439.056   306 803490.111   803530.499   805481.853
833  mtMet+F+I+I+R7 401436.263   307 803486.525   803527.186   805484.776
846  mtVer+R7      414909.917   287 830393.834   830429.225   832261.906
855  mtVer+I+I+R7  414904.042   288 830384.085   830419.730   832258.665
868  mtVer+F+R7    404795.310   306 810202.620   810243.008   812194.362
877  mtVer+F+I+I+R7 404793.676   307 810201.352   810242.013   812199.603
890  mtInv+R7      415262.066   287 831098.132   831133.523   832966.203
899  mtInv+I+I+R7  415261.338   288 831098.676   831134.322   832973.257
912  mtInv+F+R7    400083.629   306 800779.257   800819.645   802770.999
921  mtInv+F+I+I+R7 400078.489   307 800770.978   800811.639   802769.229
934  mtMAM+R7      420243.575   287 841061.150   841096.541   842929.222
943  mtMAM+I+I+R7  420247.697   288 841071.395   841107.040   842945.975
956  mtMAM+F+R7    406711.320   306 814034.639   814075.027   816026.381
965  mtMAM+F+I+I+R7 406701.734   307 814017.469   814058.129   816015.719
WARNING: Normalizing state frequencies so that sum of them equals to 1
978  FLAVI+R7      407720.314   287 816014.628   816050.019   817882.699
WARNING: Normalizing state frequencies so that sum of them equals to 1
987  FLAVI+I+I+R7  407716.337   288 816008.674   816044.319   817883.254
WARNING: Normalizing state frequencies so that sum of them equals to 1
1000  FLAVI+F+R7    405967.665   306 812547.330   812587.718   814539.072
WARNING: Normalizing state frequencies so that sum of them equals to 1
1009  FLAVI+F+I+I+R7 405965.733   307 812545.467   812586.127   814543.717
1022  HIVb+R7       403218.122   287 807010.243   807045.634   808878.314
1031  HIVb+I+I+R7   403212.254   288 807000.508   807036.153   808875.088
1044  HIVb+F+R7     401230.869   306 803073.739   803114.126   805065.480
1053  HIVb+F+I+I+R7 401226.311   307 803066.621   803107.282   805064.872
1066  HIVw+R7       411786.046   287 824146.091   824181.482   826014.163
1075  HIVw+I+I+R7   411770.676   288 824117.352   824152.997   825991.932
1088  HIVw+F+R7     407170.135   306 814952.270   814992.658   816944.012
1097  HIVw+F+I+I+R7 407152.634   307 814919.269   814959.929   816917.519
1110  FLU+R7        397782.064   287 796138.127   796173.518   798006.199
1119  FLU+I+I+R7    397775.921   288 796127.842   796163.487   798002.422
1132  FLU+F+R7      397442.422   306 795496.844   795537.232   797488.586
1141  FLU+F+I+I+R7  397438.837   307 795491.674   795532.335   797489.925
1154  rtREV+R7      399316.861   287 799207.722   799243.114   801075.794
1163  rtREV+I+I+R7  399315.462   288 799206.925   799242.570   801081.505
1176  rtREV+F+R7    396957.247   306 794526.493   794566.881   796518.235
1185  rtREV+F+I+I+R7 396954.958   307 794523.915   794564.576   796522.166
1198  cpREV+R7      398031.975   287 796637.950   796673.341   798506.022
1207  cpREV+I+I+R7  398028.506   288 796633.011   796668.656   798507.591
1220  cpREV+F+R7    397902.970   306 796417.941   796458.329   798409.682
1229  cpREV+F+I+I+R7 397899.777   307 796413.554   796454.215   798411.805
Akaike Information Criterion:           WAG+F+I+I+R7
Corrected Akaike Information Criterion: WAG+F+I+I+R7
Bayesian Information Criterion:         WAG+F+R7
Best-fit model: WAG+F+R7 chosen according to BIC

All model information printed to Protochaderin_all.fa.clean.linsi.trim.model.gz
CPU time for ModelFinder: 77804.864 seconds (21h:36m:44s)
Wall-clock time for ModelFinder: 77863.799 seconds (21h:37m:43s)
Generating 1000 samples for ultrafast bootstrap (seed: 313757)...

NOTE: 767 MB RAM (0 GB) is required!
Estimate model parameters (epsilon = 0.100)
1. Initial log-likelihood: -395099.148
Optimal log-likelihood: -395098.993
Site proportion and rates:  (0.049,0.086) (0.107,0.244) (0.194,0.491) (0.281,0.844) (0.255,1.301) (0.095,2.255) (0.019,4.909)
Parameters optimization took 1 rounds (49.573 sec)
Wrote distance file to... 
Computing ML distances based on estimated model parameters...
Calculating distance matrix: done in 4.08057 secs using 99.97% CPU
Computing ML distances took 4.083308 sec (of wall-clock time) 4.082275 sec (of CPU time)
Setting up auxiliary I and S matrices: done in 0.000576625 secs using 158.5% CPU
Constructing RapidNJ tree: done in 0.00152293 secs using 42.48% CPU
Computing RapidNJ tree took 0.002175 sec (of wall-clock time) 0.001627 sec (of CPU time)
Log-likelihood of RapidNJ tree: -395552.975
--------------------------------------------------------------------
|             INITIALIZING CANDIDATE TREE SET                      |
--------------------------------------------------------------------
Generating 98 parsimony trees... 47.862 second
Computing log-likelihood of 98 initial trees ... 454.419 seconds
Current best score: -395098.993

Do NNI search on 20 best initial trees
Optimizing NNI: done in 49.1895 secs using 99.98% CPU
Estimate model parameters (epsilon = 0.100)
BETTER TREE FOUND at iteration 1: -395095.053
Optimizing NNI: done in 123.034 secs using 99.98% CPU
Estimate model parameters (epsilon = 0.100)
BETTER TREE FOUND at iteration 2: -395041.427
Optimizing NNI: done in 170.423 secs using 99.97% CPU
Optimizing NNI: done in 158.125 secs using 99.97% CPU
Optimizing NNI: done in 146.865 secs using 99.96% CPU
Optimizing NNI: done in 150.662 secs using 99.97% CPU
Optimizing NNI: done in 168.179 secs using 99.97% CPU
Optimizing NNI: done in 154.449 secs using 99.97% CPU
Optimizing NNI: done in 155.13 secs using 99.98% CPU
Optimizing NNI: done in 162.829 secs using 99.97% CPU
Iteration 10 / LogL: -395070.274 / Time: 0h:37m:53s
Optimizing NNI: done in 165.407 secs using 99.97% CPU
Estimate model parameters (epsilon = 0.100)
BETTER TREE FOUND at iteration 11: -395031.895
Optimizing NNI: done in 119.902 secs using 99.96% CPU
Optimizing NNI: done in 139.52 secs using 99.98% CPU
Optimizing NNI: done in 155.572 secs using 99.97% CPU
Optimizing NNI: done in 132.253 secs using 99.97% CPU
Optimizing NNI: done in 150.57 secs using 99.97% CPU
Optimizing NNI: done in 136.832 secs using 99.99% CPU
Optimizing NNI: done in 148.659 secs using 99.98% CPU
Optimizing NNI: done in 143.99 secs using 99.97% CPU
Optimizing NNI: done in 153.94 secs using 99.98% CPU
Iteration 20 / LogL: -395065.225 / Time: 1h:3m:35s
Finish initializing candidate tree set (20)
Current best tree score: -395031.895 / CPU time: 3700.103
Number of iterations: 20
--------------------------------------------------------------------
|               OPTIMIZING CANDIDATE TREE SET                      |
--------------------------------------------------------------------
Optimizing NNI: done in 117.717 secs using 99.97% CPU
Optimizing NNI: done in 93.6766 secs using 99.97% CPU
Optimizing NNI: done in 196.857 secs using 99.97% CPU
Optimizing NNI: done in 135.975 secs using 99.97% CPU
Optimizing NNI: done in 146.873 secs using 99.98% CPU
Optimizing NNI: done in 144.535 secs using 99.97% CPU
Optimizing NNI: done in 141.658 secs using 99.97% CPU
Optimizing NNI: done in 140.634 secs using 99.97% CPU
Optimizing NNI: done in 100.688 secs using 99.98% CPU
Optimizing NNI: done in 121.184 secs using 99.97% CPU
Iteration 30 / LogL: -395033.726 / Time: 1h:26m:4s (4h:0m:24s left)
Optimizing NNI: done in 119.28 secs using 99.97% CPU
Optimizing NNI: done in 126.61 secs using 99.97% CPU
Optimizing NNI: done in 104.809 secs using 99.98% CPU
Optimizing NNI: done in 134.56 secs using 99.97% CPU
Estimate model parameters (epsilon = 0.100)
BETTER TREE FOUND at iteration 34: -395031.007
Optimizing NNI: done in 146.852 secs using 99.97% CPU
Estimate model parameters (epsilon = 0.100)
BETTER TREE FOUND at iteration 35: -395030.387
Optimizing NNI: done in 152.404 secs using 99.97% CPU
Optimizing NNI: done in 122.063 secs using 99.97% CPU
Estimate model parameters (epsilon = 0.100)
BETTER TREE FOUND at iteration 37: -395030.062
Optimizing NNI: done in 136.077 secs using 99.97% CPU
Optimizing NNI: done in 107.18 secs using 99.98% CPU
Optimizing NNI: done in 138.388 secs using 99.97% CPU
Iteration 40 / LogL: -395041.732 / Time: 1h:51m:34s (4h:37m:30s left)
Optimizing NNI: done in 110.327 secs using 99.98% CPU
Optimizing NNI: done in 149.764 secs using 99.98% CPU
Optimizing NNI: done in 133.19 secs using 99.96% CPU
Optimizing NNI: done in 137.851 secs using 99.97% CPU
Optimizing NNI: done in 109.798 secs using 99.97% CPU
Optimizing NNI: done in 140.113 secs using 99.98% CPU
Optimizing NNI: done in 121.677 secs using 99.97% CPU
Optimizing NNI: done in 135.177 secs using 99.98% CPU
Optimizing NNI: done in 185.265 secs using 99.98% CPU
Optimizing NNI: done in 154.225 secs using 99.96% CPU
Iteration 50 / LogL: -395031.930 / Time: 2h:14m:40s (3h:59m:7s left)
Log-likelihood cutoff on original alignment: -395122.165
Optimizing NNI: done in 123.935 secs using 99.97% CPU
Optimizing NNI: done in 137.931 secs using 99.97% CPU
Estimate model parameters (epsilon = 0.100)
BETTER TREE FOUND at iteration 52: -395026.373
Optimizing NNI: done in 148.282 secs using 99.97% CPU
Optimizing NNI: done in 152.664 secs using 99.98% CPU
Optimizing NNI: done in 132.372 secs using 99.96% CPU
Optimizing NNI: done in 156.649 secs using 99.98% CPU
Optimizing NNI: done in 147.984 secs using 99.98% CPU
Optimizing NNI: done in 108.55 secs using 99.97% CPU
Optimizing NNI: done in 105.228 secs using 99.97% CPU
Optimizing NNI: done in 147.581 secs using 99.98% CPU
Iteration 60 / LogL: -395068.364 / Time: 2h:39m:19s (4h:8m:25s left)
Optimizing NNI: done in 131.413 secs using 99.97% CPU
Optimizing NNI: done in 150.469 secs using 99.97% CPU
Optimizing NNI: done in 153.402 secs using 99.98% CPU
Optimizing NNI: done in 157.689 secs using 99.97% CPU
Optimizing NNI: done in 149.206 secs using 99.97% CPU
Optimizing NNI: done in 157.548 secs using 99.97% CPU
Optimizing NNI: done in 117.075 secs using 99.97% CPU
Optimizing NNI: done in 153.506 secs using 99.97% CPU
Optimizing NNI: done in 146.764 secs using 99.98% CPU
Optimizing NNI: done in 123.013 secs using 99.98% CPU
Iteration 70 / LogL: -395029.652 / Time: 3h:3m:28s (3h:38m:2s left)
Optimizing NNI: done in 156.844 secs using 99.98% CPU
Optimizing NNI: done in 153.383 secs using 99.98% CPU
Optimizing NNI: done in 140.656 secs using 99.97% CPU
Estimate model parameters (epsilon = 0.100)
BETTER TREE FOUND at iteration 73: -395026.078
Optimizing NNI: done in 145.323 secs using 99.97% CPU
Optimizing NNI: done in 161.487 secs using 99.98% CPU
Estimate model parameters (epsilon = 0.100)
BETTER TREE FOUND at iteration 75: -395025.439
Optimizing NNI: done in 148.49 secs using 99.97% CPU
Estimate model parameters (epsilon = 0.100)
UPDATE BEST LOG-LIKELIHOOD: -395025.269
Optimizing NNI: done in 140.676 secs using 99.97% CPU
Optimizing NNI: done in 127.745 secs using 99.97% CPU
UPDATE BEST LOG-LIKELIHOOD: -395025.263
Optimizing NNI: done in 141.612 secs using 99.97% CPU
Optimizing NNI: done in 114.498 secs using 99.97% CPU
Iteration 80 / LogL: -395039.626 / Time: 3h:30m:0s (4h:12m:32s left)
Optimizing NNI: done in 141.742 secs using 99.97% CPU
Optimizing NNI: done in 201.697 secs using 99.98% CPU
UPDATE BEST LOG-LIKELIHOOD: -395025.259
Optimizing NNI: done in 141.555 secs using 99.98% CPU
Optimizing NNI: done in 166.667 secs using 99.98% CPU
Optimizing NNI: done in 147.371 secs using 99.98% CPU
Optimizing NNI: done in 149.382 secs using 99.98% CPU
Estimate model parameters (epsilon = 0.100)
UPDATE BEST LOG-LIKELIHOOD: -395025.128
Optimizing NNI: done in 148.73 secs using 99.98% CPU
Estimate model parameters (epsilon = 0.100)
UPDATE BEST LOG-LIKELIHOOD: -395025.005
Optimizing NNI: done in 114.811 secs using 99.97% CPU
Optimizing NNI: done in 152.279 secs using 99.98% CPU
Optimizing NNI: done in 162.119 secs using 99.97% CPU
Iteration 90 / LogL: -395028.849 / Time: 3h:57m:12s (3h:46m:32s left)
Optimizing NNI: done in 139.407 secs using 99.98% CPU
Optimizing NNI: done in 144.225 secs using 99.98% CPU
Optimizing NNI: done in 145.176 secs using 99.98% CPU
Optimizing NNI: done in 145.374 secs using 99.97% CPU
Optimizing NNI: done in 155.035 secs using 99.97% CPU
Optimizing NNI: done in 146.304 secs using 99.98% CPU
Optimizing NNI: done in 130.413 secs using 99.98% CPU
Optimizing NNI: done in 190.113 secs using 99.98% CPU
Optimizing NNI: done in 149.408 secs using 99.98% CPU
Optimizing NNI: done in 157.484 secs using 99.97% CPU
Iteration 100 / LogL: -395028.349 / Time: 4h:22m:24s (3h:18m:47s left)
Log-likelihood cutoff on original alignment: -395122.165
NOTE: Bootstrap correlation coefficient of split occurrence frequencies: 0.993
Optimizing NNI: done in 155.402 secs using 99.97% CPU
Optimizing NNI: done in 128.286 secs using 99.98% CPU
Optimizing NNI: done in 135.931 secs using 99.97% CPU
Optimizing NNI: done in 152.453 secs using 99.98% CPU
Optimizing NNI: done in 161.925 secs using 99.97% CPU
Optimizing NNI: done in 152.624 secs using 99.96% CPU
Optimizing NNI: done in 170.183 secs using 99.98% CPU
Estimate model parameters (epsilon = 0.100)
BETTER TREE FOUND at iteration 107: -395024.883
Optimizing NNI: done in 136.519 secs using 99.98% CPU
Optimizing NNI: done in 149.812 secs using 99.97% CPU
Optimizing NNI: done in 149.525 secs using 99.98% CPU
Iteration 110 / LogL: -395027.431 / Time: 4h:48m:14s (4h:16m:30s left)
Optimizing NNI: done in 168.276 secs using 99.97% CPU
Optimizing NNI: done in 153.756 secs using 99.97% CPU
Optimizing NNI: done in 147.411 secs using 99.98% CPU
Optimizing NNI: done in 190.082 secs using 99.97% CPU
Optimizing NNI: done in 145.28 secs using 99.98% CPU
Optimizing NNI: done in 135.94 secs using 99.98% CPU
Optimizing NNI: done in 169.302 secs using 99.97% CPU
Optimizing NNI: done in 136.83 secs using 99.98% CPU
Optimizing NNI: done in 136.761 secs using 99.97% CPU
Optimizing NNI: done in 146.923 secs using 99.98% CPU
Iteration 120 / LogL: -395026.842 / Time: 5h:13m:54s (3h:49m:29s left)
Optimizing NNI: done in 150.249 secs using 99.98% CPU
Optimizing NNI: done in 167.762 secs using 99.98% CPU
Optimizing NNI: done in 151.085 secs using 99.98% CPU
UPDATE BEST LOG-LIKELIHOOD: -395024.875
Optimizing NNI: done in 163.744 secs using 99.98% CPU
Optimizing NNI: done in 129.245 secs using 99.98% CPU
Optimizing NNI: done in 180.751 secs using 99.97% CPU
Optimizing NNI: done in 143.663 secs using 99.98% CPU
Optimizing NNI: done in 120.577 secs using 99.97% CPU
Optimizing NNI: done in 121.748 secs using 99.97% CPU
Optimizing NNI: done in 143.432 secs using 99.97% CPU
UPDATE BEST LOG-LIKELIHOOD: -395024.866
Iteration 130 / LogL: -395024.866 / Time: 5h:38m:35s (3h:22m:6s left)
Optimizing NNI: done in 151.354 secs using 99.97% CPU
Optimizing NNI: done in 149.629 secs using 99.97% CPU
Optimizing NNI: done in 144.683 secs using 99.97% CPU
Optimizing NNI: done in 149.952 secs using 99.97% CPU
Optimizing NNI: done in 130.769 secs using 99.97% CPU
Optimizing NNI: done in 157.704 secs using 99.98% CPU
Optimizing NNI: done in 157.661 secs using 99.97% CPU
Optimizing NNI: done in 180.571 secs using 99.98% CPU
Optimizing NNI: done in 156.752 secs using 99.98% CPU
Estimate model parameters (epsilon = 0.100)
UPDATE BEST LOG-LIKELIHOOD: -395024.768
Optimizing NNI: done in 150.312 secs using 99.97% CPU
Iteration 140 / LogL: -395025.292 / Time: 6h:4m:48s (2h:55m:50s left)
Optimizing NNI: done in 148.945 secs using 99.98% CPU
Optimizing NNI: done in 145.097 secs using 99.98% CPU
Optimizing NNI: done in 141.661 secs using 99.98% CPU
Optimizing NNI: done in 168.414 secs using 99.98% CPU
Optimizing NNI: done in 151.563 secs using 99.96% CPU
Optimizing NNI: done in 164.603 secs using 99.97% CPU
Optimizing NNI: done in 131.473 secs using 99.97% CPU
Optimizing NNI: done in 128.291 secs using 99.97% CPU
Optimizing NNI: done in 130.585 secs using 99.97% CPU
Optimizing NNI: done in 134.907 secs using 99.97% CPU
Iteration 150 / LogL: -395028.469 / Time: 6h:29m:2s (2h:28m:49s left)
Log-likelihood cutoff on original alignment: -395122.165
Optimizing NNI: done in 144.838 secs using 99.97% CPU
Optimizing NNI: done in 157.303 secs using 99.98% CPU
Optimizing NNI: done in 152.963 secs using 99.98% CPU
Optimizing NNI: done in 137.871 secs using 99.97% CPU
Optimizing NNI: done in 145.698 secs using 99.97% CPU
Optimizing NNI: done in 152.076 secs using 99.97% CPU
Optimizing NNI: done in 152.28 secs using 99.97% CPU
Optimizing NNI: done in 173.301 secs using 99.98% CPU
Optimizing NNI: done in 150.661 secs using 99.98% CPU
Optimizing NNI: done in 166.048 secs using 99.97% CPU
Iteration 160 / LogL: -395026.248 / Time: 6h:54m:45s (2h:2m:36s left)
Optimizing NNI: done in 134.976 secs using 99.97% CPU
Optimizing NNI: done in 148.057 secs using 99.97% CPU
UPDATE BEST LOG-LIKELIHOOD: -395024.760
Optimizing NNI: done in 142.671 secs using 99.98% CPU
Optimizing NNI: done in 154.137 secs using 99.97% CPU
Optimizing NNI: done in 139.1 secs using 99.98% CPU
Optimizing NNI: done in 129.238 secs using 99.98% CPU
Optimizing NNI: done in 138.49 secs using 99.98% CPU
UPDATE BEST LOG-LIKELIHOOD: -395024.751
Optimizing NNI: done in 152.185 secs using 99.98% CPU
Estimate model parameters (epsilon = 0.100)
BETTER TREE FOUND at iteration 168: -395023.312
Optimizing NNI: done in 130.925 secs using 99.97% CPU
Optimizing NNI: done in 105.061 secs using 99.97% CPU
Iteration 170 / LogL: -395025.938 / Time: 7h:18m:44s (4h:14m:25s left)
Optimizing NNI: done in 175.363 secs using 99.98% CPU
Optimizing NNI: done in 138.163 secs using 99.97% CPU
Optimizing NNI: done in 140.254 secs using 99.98% CPU
Optimizing NNI: done in 154.11 secs using 99.98% CPU
Optimizing NNI: done in 116.23 secs using 99.97% CPU
Optimizing NNI: done in 114.086 secs using 99.97% CPU
Optimizing NNI: done in 138.317 secs using 99.97% CPU
Optimizing NNI: done in 130.676 secs using 99.98% CPU
Optimizing NNI: done in 136.677 secs using 99.98% CPU
Optimizing NNI: done in 153.721 secs using 99.97% CPU
Iteration 180 / LogL: -395028.987 / Time: 7h:42m:11s (3h:47m:13s left)
Optimizing NNI: done in 140.198 secs using 99.98% CPU
Optimizing NNI: done in 140.349 secs using 99.98% CPU
Optimizing NNI: done in 141.487 secs using 99.98% CPU
Optimizing NNI: done in 143.632 secs using 99.96% CPU
Optimizing NNI: done in 136.846 secs using 99.98% CPU
Estimate model parameters (epsilon = 0.100)
BETTER TREE FOUND at iteration 185: -395023.070
Optimizing NNI: done in 160.998 secs using 99.98% CPU
Optimizing NNI: done in 142.966 secs using 99.97% CPU
Optimizing NNI: done in 160.768 secs using 99.97% CPU
Optimizing NNI: done in 139.007 secs using 99.97% CPU
Optimizing NNI: done in 178.109 secs using 99.98% CPU
Iteration 190 / LogL: -395026.840 / Time: 8h:7m:39s (4h:5m:6s left)
Optimizing NNI: done in 153.384 secs using 99.97% CPU
Optimizing NNI: done in 158.404 secs using 99.96% CPU
Estimate model parameters (epsilon = 0.100)
UPDATE BEST LOG-LIKELIHOOD: -395022.975
Optimizing NNI: done in 163.473 secs using 99.98% CPU
Estimate model parameters (epsilon = 0.100)
BETTER TREE FOUND at iteration 193: -395022.592
Optimizing NNI: done in 138.95 secs using 99.97% CPU
Optimizing NNI: done in 118.077 secs using 99.98% CPU
Optimizing NNI: done in 154.876 secs using 99.97% CPU
Optimizing NNI: done in 148.837 secs using 99.98% CPU
Optimizing NNI: done in 107.356 secs using 99.97% CPU
Optimizing NNI: done in 152.88 secs using 99.97% CPU
Optimizing NNI: done in 133.876 secs using 99.98% CPU
Iteration 200 / LogL: -395110.770 / Time: 8h:33m:1s (3h:59m:45s left)
Log-likelihood cutoff on original alignment: -395118.001
NOTE: Bootstrap correlation coefficient of split occurrence frequencies: 0.997
Optimizing NNI: done in 140.836 secs using 99.97% CPU
Optimizing NNI: done in 118.145 secs using 99.97% CPU
Optimizing NNI: done in 141.827 secs using 99.97% CPU
Optimizing NNI: done in 143.837 secs using 99.97% CPU
Optimizing NNI: done in 166.536 secs using 99.98% CPU
Estimate model parameters (epsilon = 0.100)
BETTER TREE FOUND at iteration 205: -395022.504
Optimizing NNI: done in 141.215 secs using 99.97% CPU
Optimizing NNI: done in 169.2 secs using 99.97% CPU
Optimizing NNI: done in 159.667 secs using 99.97% CPU
Optimizing NNI: done in 135.677 secs using 99.97% CPU
Optimizing NNI: done in 156.161 secs using 99.97% CPU
Estimate model parameters (epsilon = 0.100)
UPDATE BEST LOG-LIKELIHOOD: -395022.398
Iteration 210 / LogL: -395022.398 / Time: 8h:59m:13s (4h:5m:6s left)
Optimizing NNI: done in 150.042 secs using 99.98% CPU
Optimizing NNI: done in 167.826 secs using 99.97% CPU
Optimizing NNI: done in 156.085 secs using 99.97% CPU
Optimizing NNI: done in 146.338 secs using 99.98% CPU
Optimizing NNI: done in 138.483 secs using 99.97% CPU
Optimizing NNI: done in 113.345 secs using 99.97% CPU
Optimizing NNI: done in 146.519 secs using 99.97% CPU
Optimizing NNI: done in 153.547 secs using 99.97% CPU
Optimizing NNI: done in 134.706 secs using 99.97% CPU
Optimizing NNI: done in 142.276 secs using 99.98% CPU
Iteration 220 / LogL: -395022.743 / Time: 9h:23m:31s (3h:38m:43s left)
Optimizing NNI: done in 132.583 secs using 99.98% CPU
Optimizing NNI: done in 151.712 secs using 99.98% CPU
Optimizing NNI: done in 130.294 secs using 99.97% CPU
Optimizing NNI: done in 146.118 secs using 99.98% CPU
Optimizing NNI: done in 170.539 secs using 99.97% CPU
Optimizing NNI: done in 165.986 secs using 99.97% CPU
Optimizing NNI: done in 140.65 secs using 99.97% CPU
Optimizing NNI: done in 157.831 secs using 99.98% CPU
Optimizing NNI: done in 131.387 secs using 99.98% CPU
Optimizing NNI: done in 152.721 secs using 99.97% CPU
Iteration 230 / LogL: -395023.304 / Time: 9h:48m:20s (3h:12m:41s left)
Optimizing NNI: done in 139.104 secs using 99.97% CPU
Optimizing NNI: done in 135.008 secs using 99.98% CPU
Optimizing NNI: done in 120.087 secs using 99.97% CPU
Optimizing NNI: done in 124.969 secs using 99.98% CPU
Optimizing NNI: done in 131.736 secs using 99.97% CPU
Optimizing NNI: done in 149.428 secs using 99.97% CPU
Optimizing NNI: done in 139.688 secs using 99.97% CPU
Optimizing NNI: done in 143.225 secs using 99.98% CPU
Optimizing NNI: done in 134.031 secs using 99.98% CPU
Optimizing NNI: done in 126.115 secs using 99.98% CPU
Iteration 240 / LogL: -395022.874 / Time: 10h:10m:53s (2h:46m:8s left)
Optimizing NNI: done in 159.565 secs using 99.97% CPU
Optimizing NNI: done in 122.819 secs using 99.98% CPU
Optimizing NNI: done in 146.97 secs using 99.98% CPU
Optimizing NNI: done in 177.068 secs using 99.97% CPU
Optimizing NNI: done in 153.811 secs using 99.98% CPU
Optimizing NNI: done in 182.687 secs using 99.97% CPU
Optimizing NNI: done in 147.987 secs using 99.97% CPU
Optimizing NNI: done in 145.696 secs using 99.97% CPU
Optimizing NNI: done in 142.608 secs using 99.98% CPU
Optimizing NNI: done in 91.8546 secs using 99.98% CPU
Iteration 250 / LogL: -395028.037 / Time: 10h:35m:33s (2h:20m:23s left)
Log-likelihood cutoff on original alignment: -395118.001
Optimizing NNI: done in 151.186 secs using 99.98% CPU
Optimizing NNI: done in 130.383 secs using 99.97% CPU
Optimizing NNI: done in 152.672 secs using 99.97% CPU
Optimizing NNI: done in 160.779 secs using 99.97% CPU
Optimizing NNI: done in 111.872 secs using 99.97% CPU
Optimizing NNI: done in 156.658 secs using 99.98% CPU
Optimizing NNI: done in 143.411 secs using 99.98% CPU
Optimizing NNI: done in 166.061 secs using 99.97% CPU
Optimizing NNI: done in 142.841 secs using 99.98% CPU
Optimizing NNI: done in 140.118 secs using 99.98% CPU
Iteration 260 / LogL: -395023.637 / Time: 10h:59m:58s (1h:54m:40s left)
Optimizing NNI: done in 146.279 secs using 99.97% CPU
Optimizing NNI: done in 172.084 secs using 99.97% CPU
Optimizing NNI: done in 108.072 secs using 99.98% CPU
Optimizing NNI: done in 142.808 secs using 99.98% CPU
Optimizing NNI: done in 147.913 secs using 99.97% CPU
Optimizing NNI: done in 128.8 secs using 99.97% CPU
UPDATE BEST LOG-LIKELIHOOD: -395022.389
Optimizing NNI: done in 123.199 secs using 99.98% CPU
Optimizing NNI: done in 150.505 secs using 99.98% CPU
Optimizing NNI: done in 143.662 secs using 99.97% CPU
Optimizing NNI: done in 139.859 secs using 99.97% CPU
Iteration 270 / LogL: -395022.736 / Time: 11h:23m:31s (1h:28m:56s left)
Optimizing NNI: done in 142.426 secs using 99.97% CPU
Optimizing NNI: done in 114.741 secs using 99.96% CPU
Optimizing NNI: done in 149.261 secs using 99.98% CPU
Optimizing NNI: done in 138.869 secs using 99.97% CPU
Optimizing NNI: done in 168.156 secs using 99.97% CPU
Optimizing NNI: done in 129.601 secs using 99.98% CPU
Optimizing NNI: done in 144.437 secs using 99.97% CPU
Optimizing NNI: done in 129.608 secs using 99.98% CPU
Optimizing NNI: done in 137.211 secs using 99.97% CPU
Optimizing NNI: done in 165.062 secs using 99.98% CPU
Iteration 280 / LogL: -395027.214 / Time: 11h:47m:19s (1h:3m:22s left)
Optimizing NNI: done in 160.855 secs using 99.97% CPU
Optimizing NNI: done in 143.721 secs using 99.96% CPU
Optimizing NNI: done in 151.311 secs using 99.97% CPU
Optimizing NNI: done in 142.976 secs using 99.98% CPU
Optimizing NNI: done in 173.325 secs using 99.97% CPU
Optimizing NNI: done in 164.046 secs using 99.97% CPU
Optimizing NNI: done in 155.477 secs using 99.98% CPU
Optimizing NNI: done in 144.729 secs using 99.98% CPU
Optimizing NNI: done in 118.01 secs using 99.97% CPU
Optimizing NNI: done in 142.144 secs using 99.97% CPU
Iteration 290 / LogL: -395022.392 / Time: 12h:12m:25s (0h:38m:0s left)
Optimizing NNI: done in 142.947 secs using 99.97% CPU
Optimizing NNI: done in 178.979 secs using 99.98% CPU
Optimizing NNI: done in 137.563 secs using 99.97% CPU
Optimizing NNI: done in 141.352 secs using 99.97% CPU
Optimizing NNI: done in 148.043 secs using 99.97% CPU
Optimizing NNI: done in 174.483 secs using 99.97% CPU
Optimizing NNI: done in 172.483 secs using 99.97% CPU
Optimizing NNI: done in 152.246 secs using 99.98% CPU
Optimizing NNI: done in 149.429 secs using 99.97% CPU
Optimizing NNI: done in 130.312 secs using 99.97% CPU
UPDATE BEST LOG-LIKELIHOOD: -395022.387
Iteration 300 / LogL: -395022.387 / Time: 12h:38m:2s (0h:12m:40s left)
Log-likelihood cutoff on original alignment: -395118.001
NOTE: Bootstrap correlation coefficient of split occurrence frequencies: 0.997
Optimizing NNI: done in 142.181 secs using 99.97% CPU
Optimizing NNI: done in 154.673 secs using 99.98% CPU
Optimizing NNI: done in 138.622 secs using 99.97% CPU
Optimizing NNI: done in 157.725 secs using 99.98% CPU
Optimizing NNI: done in 120.721 secs using 99.98% CPU
Optimizing NNI: done in 148.459 secs using 99.98% CPU
UPDATE BEST LOG-LIKELIHOOD: -395022.379
TREE SEARCH COMPLETED AFTER 306 ITERATIONS / Time: 12h:52m:30s

--------------------------------------------------------------------
|                    FINALIZING TREE SEARCH                        |
--------------------------------------------------------------------
Performs final model parameters optimization
Estimate model parameters (epsilon = 0.010)
1. Initial log-likelihood: -395022.379
2. Current log-likelihood: -395022.331
3. Current log-likelihood: -395022.269
4. Current log-likelihood: -395022.208
5. Current log-likelihood: -395022.148
6. Current log-likelihood: -395022.091
7. Current log-likelihood: -395022.036
8. Current log-likelihood: -395021.978
9. Current log-likelihood: -395021.939
10. Current log-likelihood: -395021.898
11. Current log-likelihood: -395021.859
12. Current log-likelihood: -395021.818
13. Current log-likelihood: -395021.779
14. Current log-likelihood: -395021.741
15. Current log-likelihood: -395021.705
16. Current log-likelihood: -395021.670
17. Current log-likelihood: -395021.633
18. Current log-likelihood: -395021.599
19. Current log-likelihood: -395021.564
20. Current log-likelihood: -395021.533
21. Current log-likelihood: -395021.499
22. Current log-likelihood: -395021.461
23. Current log-likelihood: -395021.435
24. Current log-likelihood: -395021.402
25. Current log-likelihood: -395021.372
26. Current log-likelihood: -395021.339
27. Current log-likelihood: -395021.308
28. Current log-likelihood: -395021.281
29. Current log-likelihood: -395021.269
30. Current log-likelihood: -395021.256
31. Current log-likelihood: -395021.235
32. Current log-likelihood: -395021.205
33. Current log-likelihood: -395021.193
34. Current log-likelihood: -395021.181
35. Current log-likelihood: -395021.170
36. Current log-likelihood: -395021.156
37. Current log-likelihood: -395021.139
38. Current log-likelihood: -395021.121
39. Current log-likelihood: -395021.110
40. Current log-likelihood: -395021.090
41. Current log-likelihood: -395021.079
42. Current log-likelihood: -395021.069
Optimal log-likelihood: -395021.052
Site proportion and rates:  (0.042,0.074) (0.092,0.219) (0.156,0.428) (0.256,0.732) (0.317,1.183) (0.117,2.110) (0.022,4.717)
Parameters optimization took 42 rounds (1255.545 sec)
BEST SCORE FOUND : -395021.052
Creating bootstrap support values...
Split supports printed to NEXUS file Protochaderin_all.fa.clean.linsi.trim.splits.nex
Total tree length: 61.852

Total number of iterations: 306
CPU time used for tree search: 46222.340 sec (12h:50m:22s)
Wall-clock time used for tree search: 46235.397 sec (12h:50m:35s)
Total CPU time used: 47593.308 sec (13h:13m:13s)
Total wall-clock time used: 47607.599 sec (13h:13m:27s)

Computing bootstrap consensus tree...
Reading input file Protochaderin_all.fa.clean.linsi.trim.splits.nex...
139 taxa and 618 splits.
Consensus tree written to Protochaderin_all.fa.clean.linsi.trim.contree
Reading input trees file Protochaderin_all.fa.clean.linsi.trim.contree
Log-likelihood of consensus tree: -395022.828

Analysis results written to: 
  IQ-TREE report:                Protochaderin_all.fa.clean.linsi.trim.iqtree
  Maximum-likelihood tree:       Protochaderin_all.fa.clean.linsi.trim.treefile
  Likelihood distances:          Protochaderin_all.fa.clean.linsi.trim.mldist

Ultrafast bootstrap approximation results written to:
  Split support values:          Protochaderin_all.fa.clean.linsi.trim.splits.nex
  Consensus tree:                Protochaderin_all.fa.clean.linsi.trim.contree
  Screen log file:               Protochaderin_all.fa.clean.linsi.trim.log

ALISIM COMMAND
--------------
--alisim simulated_MSA -t Protochaderin_all.fa.clean.linsi.trim.treefile -m "WAG+F+R7{0.0415736,0.0743733,0.0916135,0.218882,0.155976,0.42767,0.255634,0.731607,0.316944,1.18288,0.116588,2.11004,0.0216713,4.71658}" --length 4959

Date and Time: Fri May 10 03:29:30 2024
