# Supplementary material for: The Hydractinia cell atlas reveals cellular and molecular principles of cnidarian coloniality
Source: Nat Commun. 2025 Mar 3;16:2121. doi: 10.1038/s41467-025-57168-z (PMC11876637; doi:10.1038/s41467-025-57168-z)
Supplement: Supplementary file 16 — Supplementary Data 13 [file 41467_2025_57168_MOESM16_ESM.zip › IQ_Tree_output/Protochaderin/Protochaderin_all.fa.clean.linsi.trim.mldist]

139
XP_012556552.2_protocadherin_Fat_4_Hydra_vulgaris                                0.0000000 2.9449564 3.8559956 3.7140067 3.5510359 2.4591570 4.0789280 3.7838934 3.9020717 3.4042976 3.7414689 3.2187669 3.8201230 1.4979319 3.4480200 4.1204633 1.7627173 3.2967982 3.1787438 3.2461642 3.6453968 3.6173041 4.2615123 4.0018415 4.0687286 5.1321621 3.7716308 3.5699222 2.8475132 3.9226522 4.0585534 3.8616997 1.2601450 3.7848808 3.8686531 3.6722502 4.0005587 3.8597266 3.9361367 3.4917632 3.5494182 3.6820790 3.5414785 3.6855469 3.5542047 3.6661449 3.3519480 3.3705111 3.3854102 3.4974093 3.4425966 3.3926298 3.4419926 3.4742582 3.4773767 3.4773767 3.5459754 3.3428652 3.4739976 3.4951338 3.5071410 3.4577203 3.4552179 3.4508173 3.4601764 3.5657514 3.4211318 3.4916961 3.3851826 3.4179338 3.4570804 3.4390372 3.4340215 3.4372435 3.4854379 3.4387909 3.4812822 3.3634461 3.4164484 3.4217812 3.3854870 3.4869758 3.4426181 3.4482265 3.4387560 3.4598409 3.4327523 3.7100977 3.4742208 3.5431135 3.4377562 3.3866339 3.4664807 3.4617189 3.4107792 3.3993682 3.4701807 3.4727588 3.4736843 3.4679316 3.4391336 3.4016449 3.4679316 3.3585106 3.4350631 3.4166367 3.3598795 3.3896017 3.4157845 3.3706092 3.3587053 3.4020239 3.4296622 3.4160020 3.4014172 3.4543265 3.3988431 3.4292607 3.4196155 3.4849299 3.5116407 3.5109833 3.3621361 3.4244283 3.4559335 3.4323280 3.4342990 3.3920279 3.3854909 3.4000845 3.4177978 3.4726345 3.4465153 3.3958521 3.3442447 3.3653344 3.3625836 3.5006784 3.4785146 
XP_046847643.1_protocadherin_Fat_4-like_Xenia_sp._Carnegie-2017                  2.9449564 0.0000000 3.3180247 3.4591971 3.1591412 2.8126237 3.8852504 3.3628639 3.5899629 3.0233179 3.4242009 3.4969301 3.4106378 2.4057462 3.4067350 3.9309496 2.7782692 3.1018488 3.4636702 2.5783496 3.5155133 3.7005978 4.1920730 2.0276326 4.9616881 2.8856150 3.4996430 3.6575506 3.2013894 3.6562730 3.7525927 3.3705138 2.9701569 3.8133311 3.9003354 3.3513138 3.8469664 3.6533554 3.4270491 3.3350430 3.1953898 3.1559038 3.1493531 3.1559038 3.3640031 3.3153356 3.0460577 3.0502186 3.1992421 3.2220066 3.1654173 3.2021686 3.1906889 3.1800024 3.1765672 3.1765672 3.3805340 3.0171887 3.2423409 3.2356103 3.2161463 3.1578561 3.1549285 3.1168386 3.2422253 3.2054981 3.1630065 3.1971481 3.1836012 3.1836012 3.2458554 3.1757077 3.2624371 3.1573440 3.1874415 3.1730458 3.1874415 3.2311326 3.2270037 3.2311326 3.1868154 3.2432664 3.1528714 3.1617591 3.2264096 3.1517718 3.2410945 3.2531664 3.1321115 3.1786394 3.2155353 3.1992644 3.2402408 3.1787100 3.2402408 3.2325233 3.1311946 3.1447952 3.1387780 3.2096092 3.1652510 3.2394254 3.2096092 3.1742406 3.1892341 3.1824521 3.1382319 3.1832662 3.1742406 3.2132623 3.1783535 3.2113257 3.2447298 3.1783535 3.1648951 3.1508052 3.2092491 3.1908631 3.1822577 3.1908631 3.2449670 3.1753838 3.1822577 3.2210822 3.2514865 3.1227361 3.2407158 3.2214880 3.1760352 3.1904447 3.2023831 3.1674731 3.3148446 3.2554057 3.1904132 3.1713503 3.1721204 3.2028772 3.2023831 
XP_029199018.2_protocadherin_Fat_4-like_Acropora_millepora                       3.8559956 3.3180247 0.0000000 2.4535888 2.1392555 3.6236605 3.0671351 2.2683015 2.4655478 2.5139341 2.2781539 2.5257666 2.2462444 2.8921810 2.6023528 3.1496542 3.2398141 2.3663237 2.6104125 1.9181190 2.1999959 2.5617113 2.8988362 1.6936917 3.4329655 3.0959817 2.5102253 2.4674009 3.6435831 1.9344253 2.9290640 2.5990391 3.7372161 2.8760173 2.8638831 2.5109121 2.8118564 2.1061927 2.5461118 2.1865299 2.0725621 2.1217779 2.1083033 2.1234379 2.1984144 2.2065118 1.8766961 1.8980281 2.0940282 1.9154296 1.8704048 1.8483660 1.8696845 1.8752274 1.8751347 1.8751347 1.9570071 1.8688109 1.8612568 2.3038026 1.9055969 1.8466065 1.8483858 1.9240493 1.8763456 1.8848861 1.8398988 1.9101522 1.8295882 1.8306683 1.8764386 1.8819940 2.1928835 1.8920961 1.8807456 1.8860539 1.8836003 1.8631763 1.8256391 1.8631763 1.8201550 1.8803746 1.8976814 1.8939772 1.9045537 1.9013588 1.8746756 2.0305247 1.8931700 1.9907573 1.9010945 1.8121006 1.8479654 1.8948287 1.8479654 1.8263737 1.8889677 1.8940821 1.9000595 1.8859564 1.8908845 1.8222255 1.8859564 1.8366064 1.8541754 1.8288265 1.8377649 1.8148516 1.8366064 1.8489993 1.8388063 1.8495651 1.8747680 1.8388063 1.8979115 1.8893545 1.8493803 1.8280937 1.8414839 1.8280937 1.8946606 1.9641517 1.8414839 1.8503147 1.8641233 1.8646889 1.8488012 1.8461251 1.8558135 1.8014104 1.8507101 1.8997213 2.2933215 1.8203375 1.8338558 1.8406538 1.8440541 1.8590256 1.8507101 
XP_044176313.1_protocadherin_Fat_1-like_Acropora_millepora                       3.7140067 3.4591971 2.4535888 0.0000000 2.5247241 3.3883514 2.8132742 2.3865865 0.5650527 2.9940523 2.5528954 2.8245300 2.5877225 3.0866928 2.9984191 3.0456808 3.3666919 2.7840752 2.6944372 2.5079137 2.5103795 2.5391835 2.2737648 1.7734014 3.6897520 3.4475432 2.8608299 2.5203212 3.4621003 2.7770930 3.0898886 2.9586394 3.6543763 2.9403589 2.9131459 2.9042719 2.0867346 2.7716489 2.6443597 2.4141340 2.3475641 2.4421903 2.3577005 2.4421903 2.4403342 2.3223317 2.4158606 2.4388552 2.2091728 2.5144196 2.4458495 2.3988402 2.4480073 2.4957037 2.4937114 2.4937114 2.5380807 2.4165133 2.4386480 2.2960175 2.4234739 2.4455373 2.4528539 2.5210172 2.4174042 2.4412469 2.4375110 2.5012335 2.4510241 2.4509602 2.4192690 2.4260628 2.3210470 2.4213984 2.4951982 2.4275455 2.4985699 2.5033317 2.4829301 2.5029884 2.4568570 2.4528563 2.4221641 2.4236775 2.4128045 2.4866429 2.4835389 2.5621653 2.4861690 2.4849460 2.4080561 2.4523740 2.4577163 2.4819761 2.4589970 2.4710231 2.4841169 2.4807593 2.4975097 2.4936743 2.4351936 2.4633661 2.4936743 2.4570938 2.4475762 2.4662303 2.4727830 2.4518974 2.4565287 2.4687633 2.4573124 2.4656057 2.4855181 2.4567484 2.4179738 2.4948853 2.4656421 2.4661500 2.4599801 2.4651438 2.4861741 2.4919611 2.4605291 2.4678072 2.4964595 2.4363993 2.4651384 2.4523827 2.4488138 2.4722164 2.4715954 2.5004448 2.3728370 2.4687399 2.4515992 2.4694765 2.4597150 2.4793329 2.4711000 
KXJ29307.1_Protocadherin_Fat_4_Exaiptasia_diaphana                               3.5510359 3.1591412 2.1392555 2.5247241 0.0000000 3.2955421 2.4723640 1.9723587 2.4283290 2.4930689 1.8739296 2.2849255 1.9030618 2.7584934 2.4598394 2.8806219 2.9264314 2.0564080 2.5403608 1.8909115 0.9073763 2.2354850 2.8761272 1.2240367 3.3499892 2.6552060 2.5727911 2.4641018 3.3846403 2.6297748 2.8853654 2.4336111 3.0160039 2.6122432 2.6596248 2.4021999 2.6560768 2.6201643 2.3423675 1.9500019 1.9050818 1.9374592 1.9217739 1.9445045 1.8361616 2.1028461 1.9287313 1.9482299 1.8481120 1.8973064 1.9516264 1.9342122 1.9620853 1.8890878 1.8881171 1.8881171 2.0159232 1.9454141 1.9749325 2.0285233 1.8948043 1.9159514 1.9041772 1.9127972 1.9622078 1.8873545 1.9113338 1.8995122 1.9264593 1.9264593 1.9633135 1.9435917 2.0156695 1.9506454 1.9019459 1.9459081 1.9019459 1.9703965 1.9805888 1.9703965 1.9125102 1.9611406 1.9487862 1.9571322 1.9393475 1.9309009 1.8840312 2.1752332 1.9324045 2.1075716 1.9408880 1.9264955 1.9376886 1.9327328 1.9376886 1.9040441 1.9386666 1.9185097 1.9399088 1.8976893 1.8943348 1.9305439 1.8976893 1.9438705 1.9571224 1.9368626 1.9423126 1.9231042 1.9438705 1.9616978 1.9440345 1.9272457 1.8849962 1.9440345 1.9514924 1.9447854 1.9272416 1.9198966 1.9410287 1.9198966 1.9285537 2.0437712 1.9410287 1.9523575 1.9907671 1.9963994 1.9637546 1.9588751 1.9450048 1.9216903 1.9216516 1.9330660 2.0646541 1.9152965 1.9500217 1.9328831 1.9338678 1.9311798 1.9216516 
XP_031572090.1_protocadherin_Fat_1-like_Actinia_tenebrosa                        2.4591570 2.8126237 3.6236605 3.3883514 3.2955421 0.0000000 3.8333003 3.2438545 3.4938258 3.4891942 3.2723669 3.2283303 3.4722835 2.3377710 3.8201218 3.7592973 2.3984732 3.4696807 3.3389432 2.9956768 3.2712846 3.7490098 3.6514954 3.9630224 3.7551504 3.3096948 3.2517135 3.4355875 0.8895820 4.1517631 3.7824176 3.5985290 2.3971995 4.0945765 4.1019342 3.8188268 3.7302404 3.6773458 3.1604975 3.1413083 3.0868730 3.3228106 3.2284110 3.3182825 3.2058693 3.2660398 2.9984948 2.9947945 3.3113145 2.8679521 2.9132942 2.9271698 2.9180532 2.8414739 2.8460986 2.8460986 3.1777139 3.0152896 2.9663424 3.3602224 2.8690482 2.8544648 2.8463073 2.8894913 2.9319934 2.9629120 2.8379096 2.9342682 2.8261302 2.8614363 2.9273132 2.8028142 3.2611857 2.8350175 2.8866395 2.8020875 2.8866395 2.8230611 2.8349114 2.8506662 2.8028697 2.8747716 2.8294216 2.8431314 2.8245434 2.9075763 2.8662204 3.3624760 2.9018689 3.1163771 2.8185339 2.8111497 2.8591411 2.9035177 2.8389600 2.8533839 2.9024597 2.9007100 2.9050174 2.8551189 2.8299275 2.8356142 2.8551189 2.8136181 2.9197635 2.8540129 2.7876180 2.8297615 2.8419740 2.8731599 2.8107335 2.8783447 2.8615851 2.8389962 2.8243679 2.9141104 2.8774503 2.8667951 2.8469204 2.8872659 2.8945684 3.1245031 2.8183325 2.8583485 2.8767134 2.9084503 2.8760997 2.8676583 2.8662721 2.8586090 2.8290733 2.9266509 3.1245894 2.8759193 2.8185099 2.8325064 2.8386812 2.8865537 2.8569590 
XP_031567535.1_protocadherin_Fat_4-like_isoform_X1_Actinia_tenebrosa             4.0789280 3.8852504 3.0671351 2.8132742 2.4723640 3.8333003 0.0000000 2.8088479 2.8242766 2.8731076 2.6269743 2.5201784 2.5921653 3.4676531 2.8981433 3.3811282 3.6406791 3.0596735 2.7450361 2.0831331 2.4608097 2.9852125 3.1293188 2.7165027 3.9323705 2.5490050 2.2804908 2.7670669 3.8576276 3.0438531 3.3954170 3.0009632 4.0564198 2.5110404 2.6634261 2.8779423 2.8375029 2.8944249 2.8027015 2.7023673 2.6926023 2.4947697 2.4930436 2.4947697 2.6485802 2.8047647 2.4642432 2.4933086 2.4875960 2.5049179 2.3503023 2.3815418 2.3815418 2.5209589 2.5134321 2.5134321 2.5098156 2.4828917 2.5273644 2.6980599 2.5237605 2.4937210 2.4893021 2.5592921 2.5482338 2.5592023 2.4272686 2.5409735 2.4853595 2.4853595 2.5558959 2.4259501 2.7048969 2.4318520 2.5217469 2.4348248 2.5217469 2.4051557 2.4807463 2.4051557 2.4612810 2.5413990 2.4385803 2.4317248 2.4537330 2.4722111 2.5515514 2.3969221 2.4825367 2.5161750 2.4543972 2.4338134 2.5239593 2.4584717 2.5239593 2.4750904 2.4877443 2.4852151 2.4849317 2.5091670 2.4886320 2.4916659 2.5091670 2.4446220 2.4985249 2.3711265 2.4410979 2.4575702 2.4446220 2.4506527 2.4481319 2.4747182 2.5592690 2.4481319 2.4756474 2.4818770 2.4807379 2.3801972 2.4394448 2.3801972 2.5227484 2.5195736 2.4394448 2.5144146 2.4138095 2.4929744 2.4740969 2.4837601 2.4625650 2.4140182 2.4393384 2.4787976 2.7228080 2.4933951 2.4323528 2.4288021 2.4411392 2.5278381 2.4393384 
XP_028399939.1_protocadherin_Fat_4-like_isoform_X1_Dendronephthya_gigantea       3.7838934 3.3628639 2.2683015 2.3865865 1.9723587 3.2438545 2.8088479 0.0000000 2.4492937 2.4431359 2.2454722 2.4721419 2.1615993 2.7614692 2.5662646 3.0840347 3.2816393 2.2740769 2.3817047 1.9044159 2.0754600 2.3189983 2.8681703 1.6868678 3.3159862 3.1715086 2.5506313 2.6773100 3.5659309 2.5814677 2.9124258 2.3444246 3.5245020 2.8956831 2.8298403 2.4520394 2.7137974 2.7144842 2.5589594 2.1174348 1.9980997 2.0615136 2.0510616 2.0617397 2.1260181 2.0470513 2.0809320 2.0871754 1.9211082 2.2513430 2.2536361 2.2356830 2.2608338 2.2263711 2.2244914 2.2244914 2.1792664 2.0847219 2.2161125 2.0706821 2.2221879 2.2149012 2.2176393 2.2292033 2.2146419 2.2270170 2.1893107 2.2421978 2.1801505 2.1801505 2.2165031 2.2117456 2.0169040 2.2255391 2.2643184 2.2133367 2.2717432 2.2139983 2.2133950 2.2139983 2.1516017 2.2239800 2.2257698 2.2260392 2.2380339 2.2655385 2.2215344 2.2272556 2.2714237 2.2329999 2.2329845 2.1603293 2.1761867 2.2665129 2.1761867 2.1914313 2.2597333 2.2481811 2.2731146 2.2371779 2.2215350 2.1999730 2.2371779 2.1946745 2.2442708 2.1782057 2.1954100 2.1631017 2.1946745 2.2131497 2.1917166 2.2195544 2.2234123 2.1917166 2.2187681 2.2652428 2.2207048 2.1894014 2.1931323 2.1894014 2.2783688 2.2230782 2.1931323 2.1857260 2.2040422 2.2454499 2.1929472 2.1851965 2.2023907 2.2089759 2.1938422 2.2530253 2.0898454 2.2129096 2.1925836 2.2056758 2.2031269 2.2385273 2.1938422 
XP_027036443.1_protocadherin_Fat_1-like_Pocillopora_damicornis                   3.9020717 3.5899629 2.4655478 0.5650527 2.4283290 3.4938258 2.8242766 2.4492937 0.0000000 3.0049103 2.6920493 2.8799375 2.6972845 2.9852383 3.1642203 3.0956442 3.4375253 2.7689622 2.8048670 2.4222020 2.5527475 2.5883633 2.2783810 1.9849984 3.4825160 3.7435359 2.8115877 2.5681023 3.4927670 2.8275179 3.1256496 3.0611900 3.7569199 2.9602063 2.9131391 2.9387084 2.1003138 2.8225647 2.7036797 2.3482958 2.4096129 2.4643475 2.3551050 2.4677192 2.5414368 2.3639103 2.5051678 2.5349871 2.2444206 2.4947483 2.4149612 2.3634968 2.4197153 2.4884300 2.4853993 2.4853993 2.4972486 2.5126538 2.4741786 2.3690574 2.4154677 2.4639104 2.4637598 2.5109757 2.4653230 2.4435377 2.4384655 2.4860130 2.4299695 2.4289087 2.4683057 2.4137768 2.3640334 2.4216207 2.4982880 2.4136569 2.4987757 2.4643232 2.4629441 2.4590330 2.4430764 2.4520769 2.4227105 2.4208436 2.4171695 2.5021977 2.4727623 2.6194362 2.4904259 2.6249427 2.4111780 2.4355038 2.4379572 2.4848566 2.4440022 2.4612347 2.4930659 2.4954155 2.4981245 2.4743025 2.4567217 2.4510306 2.4743025 2.4573529 2.4326916 2.4701411 2.4443938 2.4437950 2.4520399 2.4617142 2.4583380 2.4584211 2.4757720 2.4530296 2.4125237 2.5175527 2.4586236 2.4713502 2.4549857 2.4656121 2.5035050 2.5504728 2.4602908 2.4513794 2.4799223 2.4579099 2.4486169 2.4463703 2.4536814 2.4482044 2.4520677 2.4904458 2.3733334 2.4544429 2.4352611 2.4623608 2.4557952 2.4800204 2.4467429 
XP_022798264.1_protocadherin_alpha-13-like_Stylophora_pistillata                 3.4042976 3.0233179 2.5139341 2.9940523 2.4930689 3.4891942 2.8731076 2.4431359 3.0049103 0.0000000 2.3898032 2.8789072 2.3975553 3.1753753 2.9538410 3.5249886 3.3314228 2.2229053 2.7565997 2.2843193 2.6571074 2.5498843 3.4174397 1.7650031 3.7642062 2.7697300 2.9524994 2.9194718 3.6298068 2.8203195 3.0143454 2.6762913 3.4483424 3.0900708 3.1929866 2.7650508 3.3638289 2.7060713 2.9677385 2.5250057 2.4404260 2.5288029 2.5448729 2.5288462 2.3016394 2.5427883 2.1655248 2.2187234 2.3068065 2.4282277 2.4505238 2.4555501 2.4416082 2.4167977 2.4167977 2.4167977 2.3503836 2.2268292 2.4606945 2.4618547 2.4063287 2.3607347 2.3510186 2.3473125 2.4520144 2.3996982 2.4396869 2.4234048 2.3569963 2.3569963 2.4520144 2.4291298 2.5943445 2.4622399 2.3029112 2.4273949 2.3029112 2.3836009 2.4565203 2.3836009 2.3667840 2.3928997 2.4482277 2.4571376 2.5060538 2.3127902 2.4406529 2.2925414 2.3194143 2.2982044 2.4932471 2.3720838 2.3800858 2.3106199 2.3800858 2.3926540 2.3355355 2.3582814 2.3190827 2.4465246 2.3927776 2.3742624 2.4465246 2.3825316 2.4287901 2.3697573 2.3884603 2.3618748 2.3825316 2.3985604 2.3821257 2.4369401 2.4406529 2.3821257 2.5434004 2.3633435 2.4404477 2.3699593 2.3964360 2.3699593 2.3082459 2.3837482 2.3964360 2.3829853 2.4151832 2.3791366 2.3926565 2.3897846 2.3962112 2.4050176 2.3798556 2.3369428 2.4628581 2.4634125 2.4066891 2.3911176 2.4079616 2.3635551 2.3798556 
XP_022784236.1_protocadherin_Fat_4-like_Stylophora_pistillata                    3.7414689 3.4242009 2.2781539 2.5528954 1.8739296 3.2723669 2.6269743 2.2454722 2.6920493 2.3898032 0.0000000 2.1027481 0.3535697 2.5831863 1.7806413 3.6475774 3.2457960 2.1344417 2.4302336 2.1267871 2.0151755 2.4278878 3.2722148 1.9955188 3.6811702 2.6906292 2.5117336 2.3041498 3.4775073 2.5544006 3.2872756 2.6503504 3.2917511 2.6887476 2.8639693 1.8258752 3.1193741 2.6933107 2.7573615 2.2202848 2.1335247 2.3071454 2.2190469 2.3126725 0.4662003 2.1191375 2.1317266 2.1286796 1.9478362 2.0533831 2.0508155 2.0256852 2.0542176 2.0754621 2.0722829 2.0722829 2.2428740 2.1274695 2.0879902 2.1019850 2.0986501 2.0559910 2.0464757 2.0646821 2.0608558 2.0901716 2.0535763 2.1059270 2.0656419 2.0810391 2.0640160 2.0594985 2.0919351 2.0822397 2.0694737 2.0585979 2.0694737 2.0728538 2.0668013 2.0660914 2.0689303 2.1191215 2.0809322 2.0796119 2.0925485 2.0981327 2.0871617 2.2742678 2.0878307 2.2026936 2.1004960 2.0658371 2.0664503 2.0903160 2.0742206 2.0958122 2.0872626 2.0751260 2.0915116 2.0875550 2.0735458 2.0936523 2.0875550 2.0770461 2.0778862 2.0525993 2.0631552 2.0753625 2.0709661 2.0846736 2.0765192 2.0421627 2.0903797 2.0704379 2.0958896 2.0673017 2.0414084 2.0502548 2.0731880 2.0437191 2.1028209 2.2725799 2.0792686 2.0844871 2.0726466 2.0450767 2.0740934 2.0914702 2.0559755 2.0534200 2.0801023 2.1090136 2.0818870 2.0772325 2.0607827 2.0756473 2.0764910 2.0583827 2.0733256 
PFX33557.1_Protocadherin_Fat_1_Stylophora_pistillata                             3.2187669 3.4969301 2.5257666 2.8245300 2.2849255 3.2283303 2.5201784 2.4721419 2.8799375 2.8789072 2.1027481 0.0000000 1.9778765 2.7917292 2.4149496 3.3303751 3.0535992 1.4864396 1.7230773 2.4344341 2.3574788 2.2075463 3.0842189 2.1527197 3.8675242 1.1438470 2.6719396 3.1177773 3.3283178 2.6271068 3.3426339 2.5650344 3.4689849 2.8460506 2.8392918 2.2950173 2.9202915 2.5657668 2.3653944 2.2063124 2.3749201 2.1929307 2.1908218 2.1929307 2.1018662 2.2683233 2.1718772 2.1911915 2.1903323 2.2061470 2.1904241 2.2086429 2.1929785 2.1894950 2.1990828 2.1990828 2.1689130 2.1889747 2.1936322 2.2955154 2.2436819 2.1355515 2.1393125 2.2430543 2.2297034 2.2602398 2.1991078 2.2506430 2.1545977 2.1545977 2.2199095 2.1926562 2.2484015 2.1807695 2.2033306 2.1909673 2.2033306 2.2255615 2.2608146 2.2255615 2.1487707 2.2443806 2.1792436 2.1868882 2.1955944 2.1787405 2.2252697 2.1063765 2.1838002 2.1135418 2.2149885 2.1606648 2.1825548 2.1693864 2.1825548 2.1962669 2.1911707 2.1668362 2.1837262 2.2449574 2.0966826 2.1954769 2.2449574 2.2528025 2.1980999 2.2333016 2.2131285 2.1722002 2.2528025 2.2455795 2.2568582 2.1930621 2.2155800 2.2568582 2.2017056 2.1860599 2.1930017 2.2661071 2.2646210 2.2661071 2.2257938 2.2145248 2.2646210 2.1598504 2.2813414 2.2270813 2.1687972 2.2312992 2.1733359 2.1897184 2.2542502 2.1788417 2.2749643 2.2526379 2.1852807 2.2358560 2.2434629 2.1956648 2.2542502 
XP_020616832.1_protocadherin_Fat_4-like_Orbicella_faveolata                      3.8201230 3.4106378 2.2462444 2.5877225 1.9030618 3.4722835 2.5921653 2.1615993 2.6972845 2.3975553 0.3535697 1.9778765 0.0000000 2.5748904 1.6884515 3.6069632 3.2861830 2.0793909 2.4103009 1.9865628 2.0441415 2.4233830 3.2587858 1.9522959 3.3660800 2.6857689 2.4123869 2.1482071 3.5251917 2.5657191 3.2552273 2.7642844 3.2643074 2.6187782 2.7843597 1.7524221 3.0221040 2.5821508 2.6817214 2.2389026 2.1086585 2.3413425 2.2490371 2.3469551 0.4039594 2.1492167 2.1679736 2.1845244 1.9011492 2.0389492 2.0864317 2.0819262 2.0853697 2.0697210 2.0665523 2.0665523 2.2402793 2.1921497 2.1419587 2.0618992 2.0684292 2.0574822 2.0522653 2.0853348 2.1142436 2.0642747 2.1030942 2.0864860 2.1024052 2.1156946 2.1175166 2.1126317 2.0593057 2.1259177 2.0734584 2.1139534 2.0734584 2.1104858 2.0998217 2.1028353 2.1062659 2.1712386 2.1244334 2.1238557 2.1251136 2.1133940 2.0865965 2.3133776 2.1108011 2.2056251 2.1300979 2.1006224 2.1017313 2.1060969 2.1104094 2.1082033 2.1032654 2.1011009 2.1127120 2.0840108 2.0959529 2.1282680 2.0840108 2.1300940 2.1283062 2.0791391 2.1134246 2.1054458 2.1231210 2.1323313 2.1320926 2.0742070 2.0898138 2.1251203 2.1455001 2.0884212 2.0779162 2.0763639 2.1229738 2.0689411 2.0968503 2.2477365 2.1299481 2.1225758 2.0792318 2.1235458 2.1091896 2.1244841 2.1011219 2.0729451 2.1279210 2.1085957 2.0794306 2.1143354 2.1073406 2.1311794 2.1268013 2.0566089 2.1202325 
XP_020610732.1_protocadherin_Fat_4-like_Orbicella_faveolata                      1.4979319 2.4057462 2.8921810 3.0866928 2.7584934 2.3377710 3.4676531 2.7614692 2.9852383 3.1753753 2.5831863 2.7917292 2.5748904 0.0000000 2.7538594 3.3473975 0.8132159 2.0289618 2.9237785 2.4280629 2.9560843 2.9126614 4.2023320 1.7222504 3.4778456 3.5466555 3.7867045 3.1838556 2.6808119 3.2764102 3.3516844 2.9747426 1.3664265 3.8596833 3.6905895 2.7953779 3.3925943 3.1356381 3.0614493 2.6377138 2.6663585 2.7028918 2.7028918 2.7028918 2.4569559 2.8014002 2.8871527 2.8684111 2.6176815 2.8746486 2.9212462 2.9190669 2.9190669 2.8899606 2.8885259 2.8885259 2.8450639 2.8558293 2.9796101 2.6577013 2.8410949 2.8660009 2.8582429 2.9046409 2.9516241 2.8518795 2.8836306 2.8528817 2.8759544 2.8759544 2.9531502 2.9523017 2.6683614 2.9474544 2.9058638 2.9528228 2.9058638 2.9000186 2.9022856 2.9000186 2.8806327 2.9519779 2.9480435 2.9591474 2.9837384 2.9590634 2.8227005 2.9436863 2.9469795 2.9743099 2.9708819 2.9094575 2.9180838 2.9471125 2.9180838 2.9267008 2.9374236 2.9393077 2.9671653 2.9039148 2.8174628 2.9214440 2.9039148 2.8729291 2.9124653 2.9546091 2.8836650 2.8904509 2.8729291 2.8788710 2.8686338 2.9513949 2.8240363 2.8686338 2.9672132 2.9478395 2.9616218 2.9518519 2.8761978 2.9518519 2.9019605 2.7346535 2.8761978 2.8904322 2.9480334 2.8568071 2.9098883 2.9422019 2.8882278 2.9369976 2.8886924 2.9585445 2.6884354 2.9594066 2.8863732 2.8963289 2.9033336 2.8747908 2.8886924 
CRX73260.1_Protocadherin_Fat4-like_Hydra_vulgaris                                3.4480200 3.4067350 2.6023528 2.9984191 2.4598394 3.8201218 2.8981433 2.5662646 3.1642203 2.9538410 1.7806413 2.4149496 1.6884515 2.7538594 0.0000000 3.7831623 3.3957149 1.9153511 2.1603039 2.0044091 2.3305922 2.7204939 3.3963955 1.5523278 3.1458229 2.0666541 2.5114067 2.9305081 3.6552605 2.5673728 3.2008659 3.0411611 3.4605498 2.8311325 3.0510251 0.0671230 3.3257282 2.7599632 2.8768586 2.4100222 2.4653454 2.6483680 2.4380895 2.6517010 1.6683629 2.6207276 2.4559263 2.4732222 2.1853324 2.4018146 2.3943609 2.3663462 2.3867712 2.4128503 2.4100635 2.4100635 2.4557155 2.4927959 2.3861268 2.4306576 2.4580351 2.4032494 2.4031854 2.4015340 2.3690398 2.5208900 2.3477911 2.4407007 2.3538106 2.3721986 2.3717108 2.3987520 2.5075112 2.3952435 2.4600554 2.3987520 2.4600554 2.3594495 2.4134879 2.3364819 2.3404937 2.3709538 2.3918430 2.3911256 2.4217354 2.4360481 2.4231819 2.6781270 2.4148793 2.6066316 2.4256861 2.3272722 2.3311006 2.4196014 2.3582547 2.3703221 2.4137042 2.4230782 2.4164197 2.4158695 2.4578064 2.4046313 2.4158695 2.3912022 2.3239943 2.3322359 2.3680713 2.3336105 2.3687013 2.3917845 2.3896980 2.3276136 2.4260169 2.3671977 2.3554801 2.4575608 2.3310269 2.3219161 2.3655449 2.2974767 2.4273156 2.6162809 2.3880440 2.3834292 2.3199491 2.3705949 2.3816762 2.3477049 2.3171956 2.3360537 2.3427970 2.4287879 2.4796277 2.3548604 2.3607879 2.3977743 2.4001936 2.4226382 2.3197919 
CAB3980206.1_protocadherin_Paramuricea_clavata                                   4.1204633 3.9309496 3.1496542 3.0456808 2.8806219 3.7592973 3.3811282 3.0840347 3.0956442 3.5249886 3.6475774 3.3303751 3.6069632 3.3473975 3.7831623 0.0000000 3.9762338 2.7485211 3.4231712 3.0455184 3.0897767 3.1703736 3.3801045 1.7319854 4.0754176 4.0529160 3.6042720 3.0192863 3.8505563 3.4062490 4.0370188 3.9307015 4.0751538 3.4861154 3.7210813 3.7854824 3.4726322 3.4210295 1.9350130 2.8259467 3.0115559 3.3884994 3.1620545 3.3903981 3.2915903 3.0946529 2.8830725 2.8750070 2.9628492 2.8633952 2.8599537 2.9230834 2.8783461 2.8505294 2.8482288 2.8482288 2.9726230 2.8871647 2.8251995 3.0717921 2.8448965 2.8784740 2.8763428 2.9299000 2.8310674 2.8698276 2.8325424 2.8580267 2.8898483 2.8926364 2.8333256 2.8340216 3.0814699 2.8606760 2.9349074 2.8323540 2.9210929 2.9253396 2.8746440 2.9288143 2.8621650 2.8348831 2.8660102 2.8673900 2.8452999 2.9846521 2.8748329 2.9879638 2.9562458 2.9772405 2.8363584 2.8678759 2.8910863 2.9800129 2.8878780 2.8787433 2.9834176 2.9654985 2.9663413 2.8883252 2.8436407 2.8573887 2.8883252 2.8758753 2.7992685 2.9423681 2.8463306 2.8468025 2.8791612 2.9232293 2.8782146 2.8879024 2.8771829 2.8815092 2.8318145 2.9654576 2.8900187 2.9563227 2.8710808 2.9599302 2.9410891 2.9801405 2.8678252 2.9042025 2.9077137 2.8782044 2.9314973 2.8622129 2.8559716 2.8604754 2.8663547 2.9459947 2.8741035 2.8616615 2.8278921 2.8714940 2.8636547 2.9166341 2.8695978 
XP_028518873.1_protocadherin_Fat_4_Exaiptasia_diaphana                           1.7627173 2.7782692 3.2398141 3.3666919 2.9264314 2.3984732 3.6406791 3.2816393 3.4375253 3.3314228 3.2457960 3.0535992 3.2861830 0.8132159 3.3957149 3.9762338 0.0000000 1.6268530 2.9330817 2.7721212 3.0460013 3.7065474 4.1077904 2.9058480 3.3757871 4.1301311 3.5633993 3.2424861 2.3316914 3.4179481 3.4810589 3.5692071 1.7320224 3.6423025 3.7121588 3.3650397 3.6535188 3.5672236 3.4360816 2.9124360 3.0120872 3.1566937 2.9689641 3.1687443 3.0109650 3.1808897 2.9905372 3.0048036 2.9919439 2.9572302 2.9622918 2.9099899 2.9660481 2.9815132 2.9805004 2.9805004 3.2278639 3.0037999 2.9524692 3.1330199 2.9480194 2.8709466 2.8706058 2.9714069 2.9758459 2.9684521 2.9043894 2.9607717 2.8929991 2.9399843 2.9768508 2.9611661 3.1924316 2.9610701 2.9574794 2.9605629 2.9548600 2.9349401 2.9682509 2.9460883 2.9284507 2.9517150 2.9535391 2.9649099 2.9988101 2.9907906 2.9191819 3.2203225 2.9988379 3.1533546 2.9793558 2.9261832 2.9058523 2.9842428 2.8996148 2.9364527 3.0023946 2.9864126 3.0020265 2.9439096 2.9080586 2.9502071 2.9439096 2.9619562 2.9531161 2.9487314 2.9011584 2.9077606 2.9725703 2.9550271 2.9589880 2.9341652 2.9201308 2.9695288 2.9890642 2.9770130 2.9347694 2.9769486 2.9707809 2.9840325 2.9684673 3.0801751 2.9602086 2.9182159 2.9304903 2.9885624 2.9508835 2.9304172 2.9217833 2.9113657 2.9075392 2.9655060 2.8436894 2.9432429 2.9331719 2.9599472 2.9709525 2.9424009 2.9180464 
XP_028518439.1_protocadherin_beta-2_Exaiptasia_diaphana                          3.2967982 3.1018488 2.3663237 2.7840752 2.0564080 3.4696807 3.0596735 2.2740769 2.7689622 2.2229053 2.1344417 1.4864396 2.0793909 2.0289618 1.9153511 2.7485211 1.6268530 0.0000000 2.4032008 2.4599331 2.1992032 1.5023137 3.0701684 2.3942360 3.6250668 2.1268111 2.7413310 2.1617211 3.0025542 2.1824392 3.6722758 2.4057657 2.9771844 3.2400142 3.2874073 2.3035968 2.4895193 2.3667310 2.4635454 2.7231447 2.3532416 1.7970261 1.7970261 1.7970261 2.0111111 2.6067613 2.0513276 2.0318673 2.0905412 2.0850561 1.7709112 1.7766127 1.7766127 2.0469784 2.0469784 2.0469784 1.8689803 2.0306601 1.9596111 2.1954649 2.0195636 1.8891474 1.8891474 2.0606955 2.0130256 2.0195636 1.9217713 2.0195636 1.8862003 1.8862003 2.0130256 1.9268258 2.3421189 1.9169156 1.9838393 1.9268258 1.9838393 1.8944740 1.9364430 1.8944740 1.9251530 1.8469259 1.9169156 1.9169156 1.9072029 1.9748708 2.0233316 2.1640213 1.9735330 1.9060961 1.8965322 1.9116957 1.9036706 1.9594541 1.9036706 2.0307672 1.9260962 1.9617606 1.9707303 2.0504119 1.8830684 1.9749752 2.0504119 1.9374176 1.8564761 2.0464719 1.8508970 1.9175697 1.9374176 1.9576963 1.9587978 1.7792898 2.0233316 1.9587978 1.9196758 1.9300752 1.7792898 2.0577249 1.9867915 2.0577249 1.9166687 1.8593364 1.9867915 1.9235240 2.0403959 1.8490752 1.9014358 1.9334886 1.8452260 1.8526782 1.9091018 1.9524395 1.9807516 2.0043031 1.8256844 1.9446360 1.9473051 1.9771695 1.9091018 
XP_028512505.1_protocadherin_Fat_1_isoform_X3_Exaiptasia_diaphana                3.1787438 3.4636702 2.6104125 2.6944372 2.5403608 3.3389432 2.7450361 2.3817047 2.8048670 2.7565997 2.4302336 1.7230773 2.4103009 2.9237785 2.1603039 3.4231712 2.9330817 2.4032008 0.0000000 2.3887647 2.4555780 2.1010109 3.6223894 2.0565547 4.7827119 2.1281976 2.6007371 3.4007867 3.3353930 2.4457149 3.3252829 2.7751808 3.1752421 2.7745196 2.8782998 2.4700934 3.4406395 2.6803314 2.7391810 2.5948893 2.4065497 2.4670996 2.4670996 2.4670996 2.3490096 2.2502668 2.2990221 2.2981989 2.1523181 2.4238961 2.3267151 2.3109118 2.3109118 2.3936412 2.3936412 2.3936412 2.3117663 2.3140252 2.3646598 2.2917448 2.4015478 2.3258196 2.3189693 2.5032679 2.3758180 2.4097106 2.3014767 2.4151338 2.2637613 2.2637613 2.3758180 2.3620468 2.1000504 2.3778870 2.4724120 2.3620468 2.4724120 2.3756201 2.3784724 2.3756201 2.2477980 2.3655331 2.3632996 2.3798056 2.4114822 2.4572305 2.4037102 2.4968226 2.4496110 2.4639059 2.4297578 2.2572327 2.2577621 2.4448374 2.2577621 2.3787101 2.4408326 2.4631679 2.4243016 2.4518735 2.3038885 2.3883825 2.4518735 2.4487028 2.4527397 2.4066816 2.3763323 2.2755952 2.4487028 2.4022078 2.4594833 2.3962095 2.4037102 2.4594833 2.3911158 2.4653275 2.3961953 2.4158526 2.4632230 2.4158526 2.4398199 2.3760115 2.4632230 2.2877795 2.4692852 2.4053947 2.3254431 2.2772074 2.4058356 2.4217258 2.4181919 2.4282283 2.3399764 2.3833629 2.3440928 2.4535019 2.4611395 2.4430027 2.4181919 
XP_020911608.1_protocadherin_beta-14_isoform_X1_Exaiptasia_diaphana              3.2461642 2.5783496 1.9181190 2.5079137 1.8909115 2.9956768 2.0831331 1.9044159 2.4222020 2.2843193 2.1267871 2.4344341 1.9865628 2.4280629 2.0044091 3.0455184 2.7721212 2.4599331 2.3887647 0.0000000 1.8906282 2.0086238 2.7281937 1.3486243 3.3203844 2.9058406 2.2458048 2.6623483 3.0571046 2.4289626 2.6200749 2.2482920 3.2198552 2.3232372 2.3818944 2.2331250 2.6104707 2.4376966 2.1205091 2.3253564 1.8884531 2.0989335 2.0989335 2.0989335 1.9936676 1.8928215 1.8295330 1.8422584 1.9711696 1.9115742 1.9575924 1.9391748 1.9391748 1.8925817 1.8925817 1.8925817 1.9214616 1.8298700 1.9159194 1.9538100 1.8447553 1.9002428 1.8793809 2.0376708 1.8743305 1.8554160 1.9026622 1.8602133 1.9710861 1.9710861 1.8743305 2.0364852 1.8122511 2.0498106 1.8676954 2.0375405 1.8676954 1.9202096 1.9971773 1.9202096 1.9192062 1.9471801 2.0343723 2.0549032 2.0963648 1.9014103 1.9003247 2.1526090 1.8894567 2.0090874 2.0815126 1.8829670 1.9589212 1.8891518 1.9589212 1.9447999 1.8779558 1.9371707 1.8762938 1.9045175 1.8906669 1.9379293 1.9045175 1.9154172 1.8336947 1.9230399 1.9231364 1.9715266 1.9154172 1.9402847 1.9050909 1.8760225 1.9003247 1.9050909 2.1134005 1.8688985 1.8760225 1.9235618 1.9161527 1.9235618 1.8483110 1.9205508 1.9161527 1.9951723 1.9749118 1.9282828 1.9772932 1.9937098 1.9289424 1.8506000 1.8929390 1.8492898 2.0049403 1.9578843 1.9150459 1.8974343 1.9015590 1.9013389 1.8929390 
XP_058940299.1_protocadherin_Fat_4-like_Pocillopora_verrucosa                    3.6453968 3.5155133 2.1999959 2.5103795 0.9073763 3.2712846 2.4608097 2.0754600 2.5527475 2.6571074 2.0151755 2.3574788 2.0441415 2.9560843 2.3305922 3.0897767 3.0460013 2.1992032 2.4555780 1.8906282 0.0000000 2.0804700 2.9020280 2.2075782 3.7112447 3.1564050 2.6775738 2.4709310 3.4711907 2.6464640 2.8817170 2.4075696 3.3126074 2.7306416 2.7471951 2.3063807 2.5733336 2.6331793 2.4914104 2.0962133 2.0230294 1.9955172 1.9795808 2.0009190 1.9951484 2.1572978 1.9731644 1.9859362 2.0470727 1.9872626 1.9894434 1.9668315 1.9966194 2.0120098 2.0109575 2.0109575 2.0517635 2.0002839 1.9881421 2.1061635 1.9807888 1.9757073 1.9679248 1.9975838 1.9979988 1.9682031 1.9610287 2.0059590 1.9862929 1.9862929 1.9990336 1.9565772 2.1542872 1.9645876 2.0071517 1.9574770 2.0071517 1.9894604 1.9930718 1.9894604 1.9509843 2.0033878 1.9626829 1.9695495 1.9701119 1.9753391 2.0125749 2.1091182 1.9975400 2.1318326 1.9658770 1.9584641 1.9850487 1.9806817 1.9850487 1.9805407 1.9845098 1.9895119 1.9959876 2.0115745 1.9625831 1.9700586 2.0115745 1.9865577 1.9792724 1.9645104 1.9704661 1.9798971 1.9865577 2.0000392 1.9849356 1.9647338 2.0136359 1.9849356 1.9632030 1.9951134 1.9634538 1.9592090 1.9899212 1.9592090 2.0318612 2.0635506 1.9899212 1.9939768 1.9872368 1.9903565 1.9914890 2.0145894 1.9800600 1.9474572 1.9793168 1.9863986 2.1211424 1.9878139 1.9823957 1.9876195 1.9859813 2.0105587 1.9793168 
XP_058969111.1_protocadherin_Fat_4-like_isoform_X2_Pocillopora_verrucosa         3.6173041 3.7005978 2.5617113 2.5391835 2.2354850 3.7490098 2.9852125 2.3189983 2.5883633 2.5498843 2.4278878 2.2075463 2.4233830 2.9126614 2.7204939 3.1703736 3.7065474 1.5023137 2.1010109 2.0086238 2.0804700 0.0000000 3.2730748 1.8065918 3.7074952 1.8837139 2.7235924 2.6858714 3.8051498 2.7759381 3.3974182 2.5406567 3.8596651 2.8061816 2.7997930 2.5562128 2.9460243 2.8259606 2.6298737 2.6871305 2.5891052 2.2755070 2.2745763 2.2755070 2.3928107 2.5080802 2.3945271 2.4003008 2.3933462 2.3263089 2.3479135 2.3529846 2.3412203 2.3127319 2.3114180 2.3114180 2.4710201 2.4007647 2.3818686 2.6020817 2.3337614 2.3098854 2.3177211 2.2975774 2.4197935 2.3329052 2.3451074 2.3243907 2.3648162 2.3686093 2.4213388 2.3881139 2.4680379 2.3918444 2.3562570 2.3933336 2.3560772 2.3775698 2.3959552 2.3775698 2.3615758 2.3996275 2.3943456 2.4085818 2.3970886 2.3307528 2.3213829 2.4074263 2.3014638 2.3422031 2.3994982 2.3412644 2.3886134 2.3219917 2.3886134 2.4080239 2.3087897 2.2983764 2.3039807 2.3137859 2.4346608 2.3904082 2.3137859 2.3985945 2.3708065 2.4233204 2.3605243 2.3849606 2.3985945 2.3813228 2.3903367 2.4071896 2.3227180 2.3903367 2.3723180 2.3086091 2.4105953 2.4399327 2.3930474 2.4399327 2.3353942 2.3269780 2.3930474 2.3972049 2.3895972 2.3289358 2.3744910 2.4011703 2.3720745 2.3938041 2.3949366 2.3071697 2.4741615 2.4239279 2.3823659 2.4003084 2.4029752 2.3445228 2.3949366 
XP_057314646.1_protocadherin_Fat_3-like_Hydractinia_symbiolongicarpus            4.2615123 4.1920730 2.8988362 2.2737648 2.8761272 3.6514954 3.1293188 2.8681703 2.2783810 3.4174397 3.2722148 3.0842189 3.2587858 4.2023320 3.3963955 3.3801045 4.1077904 3.0701684 3.6223894 2.7281937 2.9020280 3.2730748 0.0000000 2.3530632 4.0011419 5.1458872 3.4008468 2.7727412 4.0899207 3.2547222 3.5169577 3.3523566 4.3300176 3.4655156 3.4935056 3.3881948 1.1304685 3.2349135 3.0776770 2.6780862 2.7017752 2.9606199 2.8296700 2.9612553 3.0356257 2.9883755 2.8898702 2.9055603 2.7101373 2.8201167 2.8396757 2.7792217 2.8441377 2.8459779 2.8432641 2.8432641 2.8764731 2.8722551 2.8896100 2.9166720 2.8127470 2.8156186 2.8148667 2.8571124 2.8914547 2.8282036 2.8584543 2.8530801 2.8499224 2.8483260 2.8942557 2.8408314 2.8442680 2.8580159 2.8263827 2.8399792 2.8323583 2.8102122 2.8067241 2.8059213 2.8181587 2.8695292 2.8560553 2.8578811 2.8615943 2.8495850 2.8014996 2.9603660 2.8306438 2.8545972 2.8619992 2.8097713 2.8416308 2.8490646 2.8462280 2.8120047 2.8573883 2.8389577 2.8436260 2.8522085 2.8384682 2.8169848 2.8522085 2.8044657 2.8239442 2.8673325 2.8015171 2.8362336 2.8001638 2.8076471 2.8043243 2.8225394 2.8041363 2.8000223 2.8417365 2.8577440 2.8260659 2.8699127 2.8006747 2.8656158 2.8333715 2.8939390 2.8049769 2.8638220 2.8119516 2.8707986 2.8640804 2.8831564 2.7989341 2.8159688 2.8062315 2.8349266 2.7771464 2.8418897 2.8146024 2.8208805 2.8174847 2.8282312 2.8019321 
XP_057296313.1_protocadherin_gamma-A4-like_Hydractinia_symbiolongicarpus         4.0018415 2.0276326 1.6936917 1.7734014 1.2240367 3.9630224 2.7165027 1.6868678 1.9849984 1.7650031 1.9955188 2.1527197 1.9522959 1.7222504 1.5523278 1.7319854 2.9058480 2.3942360 2.0565547 1.3486243 2.2075782 1.8065918 2.3530632 0.0000000 2.9365633 3.0218954 2.3395221 1.3837834 4.6470104 2.2377264 2.3512288 2.1502480 3.8897934 1.7827057 1.5700059 1.7640882 0.9321265 2.1744717 3.1382221 1.6725813 0.1636241 1.4107646 1.4107646 1.4107646 2.1105364 1.3596916 1.7482261 1.8229031 2.0217755 1.7201379 1.8772447 1.9095643 1.9095643 1.8088613 1.8088613 1.8088613 1.8138099 1.8481505 1.8867519 1.5875613 1.7982543 1.8253022 1.8253022 1.7812471 1.9473424 1.8029053 1.8726909 1.7982543 1.8419733 1.8419733 1.9473424 1.8883821 1.5874969 1.9020654 1.7916595 1.8883821 1.7916595 1.9115931 2.0678501 1.9115931 1.8632304 1.8846873 1.9020654 1.9020654 1.9385185 1.8127016 1.8230884 2.3184774 1.7351412 2.2107169 1.8930171 1.9007213 1.9164038 1.7923003 1.9164038 1.9836455 1.6928168 1.7760812 1.7017345 1.8118499 1.9249432 1.9076166 1.8118499 1.9121104 1.8028760 1.9983347 1.9201368 1.8512908 1.9121104 1.9812595 1.9121104 1.8192871 1.8230884 1.9121104 1.9977184 1.7186722 1.8192871 1.9851301 1.9159916 1.9851301 1.8334911 1.6774679 1.9159916 1.8759058 2.2148329 1.9698973 1.8759058 1.7998523 1.8723030 1.9594465 1.9513637 1.7746658 1.7054127 1.8723524 2.0306003 1.9659401 1.9340096 1.7207183 1.9513637 
KAK2574086.1_Protocadherin_Fat_4_Acropora_cervicornis                            4.0687286 4.9616881 3.4329655 3.6897520 3.3499892 3.7551504 3.9323705 3.3159862 3.4825160 3.7642062 3.6811702 3.8675242 3.3660800 3.4778456 3.1458229 4.0754176 3.3757871 3.6250668 4.7827119 3.3203844 3.7112447 3.7074952 4.0011419 2.9365633 0.0000000 4.0733233 3.5644192 4.1758589 4.1877266 3.4590143 4.1792100 4.0624294 4.0720542 4.7047797 4.6486524 3.4988492 3.9159840 3.7085438 3.7636918 3.4484493 3.3797886 3.2150375 3.2124913 3.2150375 3.3099686 3.1901205 3.1875488 3.2451215 3.0642114 3.1997075 3.0583006 3.0645162 3.0642786 3.1122355 3.1041835 3.1041835 2.8895009 3.2292417 3.1144081 3.0748260 3.0300891 3.0488741 3.0335463 3.0429729 3.0897558 3.0307901 3.0872088 3.0199485 2.9702285 2.9702285 3.0975593 3.1953597 3.2029487 3.2087683 3.2120659 3.1969386 3.2120659 3.0780715 2.9367500 3.0780715 3.0606120 3.1714530 3.2032076 3.2090218 3.2244059 3.1473102 3.0858219 3.5621475 3.1338991 3.4569037 3.1933330 3.0715891 3.0153007 3.1537301 3.0153007 3.0160301 3.1529431 3.1160979 3.1354279 3.0841786 3.0397039 2.9992238 3.0841786 3.1153735 3.0518349 3.0389074 3.0492257 3.0826148 3.1153735 3.1023540 3.1118586 3.1281870 3.0937315 3.1118586 3.3044428 3.1637415 3.1310858 3.0184534 3.1017848 3.0184534 3.2779157 3.5559463 3.1017848 3.0657967 3.0570572 2.9574086 3.0259338 3.0461557 3.0829626 3.0206462 3.0417870 3.0330551 3.3912389 3.0817197 3.1039381 3.1329245 3.1201568 3.1158261 3.0417870 
KAK2568514.1_Protocadherin_Fat_1_Acropora_cervicornis                            5.1321621 2.8856150 3.0959817 3.4475432 2.6552060 3.3096948 2.5490050 3.1715086 3.7435359 2.7697300 2.6906292 1.1438470 2.6857689 3.5466555 2.0666541 4.0529160 4.1301311 2.1268111 2.1281976 2.9058406 3.1564050 1.8837139 5.1458872 3.0218954 4.0733233 0.0000000 2.8842439 3.1349435 3.9648275 3.3411763 3.6242259 3.3361795 4.7067354 3.2381955 3.1729271 2.7819821 3.6259565 3.1742416 3.8871241 3.0385589 3.0957802 3.0072162 3.0072162 3.0072162 2.6524993 2.7657820 2.6071262 2.6433167 2.7766254 2.6764655 2.6711848 2.6606351 2.6606351 2.6690437 2.6690437 2.6690437 2.8268867 2.7081746 2.5291793 2.8584786 2.6858690 2.7103948 2.7111219 2.6723954 2.4392953 2.6922885 2.4828756 2.6987807 2.5226090 2.5226090 2.4392953 2.5517749 2.6907011 2.5631076 2.6456421 2.5552740 2.6456421 2.5830782 2.6784637 2.5830782 2.5252915 2.4925326 2.5631076 2.5631076 2.5886877 2.7046262 2.7593256 3.0094580 2.7054808 2.8954120 2.5907598 2.5234159 2.5400057 2.7056244 2.5400057 2.4441245 2.6713133 2.7020780 2.6824305 2.6603222 2.5218525 2.4405245 2.6653528 2.6286247 2.5866784 2.6106084 2.5982617 2.4964105 2.6286247 2.5743026 2.6290380 2.6424412 2.7593256 2.6290380 2.5687197 2.6867028 2.6474700 2.6440945 2.6444933 2.6440945 2.6155642 2.6447348 2.6444933 2.5170058 2.7007825 2.6032720 2.5494034 2.5333826 2.6064030 2.6477686 2.6005970 2.6819703 3.2152782 2.4976297 2.5960252 2.6387942 2.6479831 2.6992678 2.6005970 
CAB3991312.1_protocadherin_Fat_2_Paramuricea_clavata                             3.7716308 3.4996430 2.5102253 2.8608299 2.5727911 3.2517135 2.2804908 2.5506313 2.8115877 2.9524994 2.5117336 2.6719396 2.4123869 3.7867045 2.5114067 3.6042720 3.5633993 2.7413310 2.6007371 2.2458048 2.6775738 2.7235924 3.4008468 2.3395221 3.5644192 2.8842439 0.0000000 2.5867023 3.5025352 2.8150741 3.1367557 2.5405598 3.8930672 2.4705043 2.5604722 2.5681077 3.1710871 2.6831736 2.8469208 2.5269190 2.2951325 2.3504696 2.3504696 2.3504696 2.4906150 2.4904763 2.2429091 2.2418397 2.2295111 2.4172642 2.2914008 2.3147129 2.3147129 2.4044546 2.4044546 2.4044546 2.2132792 2.2366576 2.4114354 2.5532269 2.3765309 2.4361857 2.4384329 2.4718875 2.3812462 2.4105917 2.3335092 2.4009035 2.2290752 2.2290752 2.3812462 2.4357448 2.4710433 2.3986843 2.3352901 2.4331146 2.3352901 2.3165060 2.2588415 2.3165060 2.1685776 2.3329376 2.4044660 2.3993800 2.3527481 2.4106696 2.3688264 2.4406896 2.4130019 2.3663240 2.3596429 2.1870373 2.2513555 2.4039658 2.2513555 2.2644289 2.4478213 2.4311686 2.4108529 2.3681374 2.4595913 2.2257210 2.3681374 2.2428173 2.3219232 2.3029716 2.2681075 2.2125908 2.2428173 2.2487153 2.2563733 2.3063437 2.3688264 2.2563733 2.4097702 2.4150319 2.3064540 2.3239941 2.2610159 2.3239941 2.4285478 2.2755331 2.2610159 2.2617846 2.4147251 2.2549697 2.2399770 2.2445762 2.2967827 2.2480292 2.2554306 2.3881233 2.3087488 2.2245371 2.3570871 2.2587271 2.2851042 2.3437154 2.2554306 
CAB4016043.1_protocadherin_Fat_3_Paramuricea_clavata                             3.5699222 3.6575506 2.4674009 2.5203212 2.4641018 3.4355875 2.7670669 2.6773100 2.5681023 2.9194718 2.3041498 3.1177773 2.1482071 3.1838556 2.9305081 3.0192863 3.2424861 2.1617211 3.4007867 2.6623483 2.4709310 2.6858714 2.7727412 1.3837834 4.1758589 3.1349435 2.5867023 0.0000000 3.6857891 2.9917794 3.4526497 2.5916658 3.3883521 2.9808710 2.9507571 2.6732236 2.7956667 2.9878261 2.3811869 2.5187950 2.3155666 2.1958817 2.1906785 2.1958817 2.0966840 2.4882158 2.4301949 2.4176359 2.3269463 2.2824877 2.2847228 2.2686502 2.2710333 2.2661168 2.2601502 2.2601502 2.4854652 2.4382990 2.2415024 2.5647379 2.2395126 2.2230361 2.2175969 2.3163121 2.2348947 2.2468178 2.2709169 2.2413462 2.2198182 2.2198182 2.2407558 2.2288878 2.4768710 2.2507543 2.2398342 2.2293259 2.2398342 2.2605579 2.2580507 2.2605579 2.2212766 2.3542796 2.2557751 2.2458869 2.2701139 2.2725085 2.2527933 2.4356321 2.2987594 2.4145271 2.2569946 2.2160500 2.1921519 2.2474490 2.1921519 2.2197130 2.2928623 2.3185103 2.3002705 2.2608874 2.2114662 2.2230283 2.2608874 2.1993225 2.2863211 2.1709933 2.2287127 2.1884318 2.1993225 2.1980995 2.2072971 2.2558141 2.2587248 2.2072971 2.2587678 2.3071012 2.2559182 2.1711177 2.2091145 2.1711177 2.2853474 2.3194962 2.2091145 2.2179419 2.2330627 2.2384012 2.2157342 2.2552673 2.2429573 2.1521054 2.2550555 2.3299785 2.3919589 2.2143700 2.2709113 2.2065802 2.1943169 2.2768089 2.2550555 
XP_001631945.3_protocadherin_Fat_4_Nematostella_vectensis                        2.8475132 3.2013894 3.6435831 3.4621003 3.3846403 0.8895820 3.8576276 3.5659309 3.4927670 3.6298068 3.4775073 3.3283178 3.5251917 2.6808119 3.6552605 3.8505563 2.3316914 3.0025542 3.3353930 3.0571046 3.4711907 3.8051498 4.0899207 4.6470104 4.1877266 3.9648275 3.5025352 3.6857891 0.0000000 3.9726188 3.7704957 3.4810582 2.6484708 4.2618095 4.0222047 4.0099333 3.6616081 4.0243252 3.4572394 3.4474756 3.1433591 3.2609056 3.2069072 3.2575647 3.2986625 3.2457447 3.0432494 3.0752969 3.3934812 3.0210368 3.0393065 3.0341276 3.0537535 3.0302168 3.0347995 3.0347995 3.2272262 3.0495018 3.0378674 3.3264592 2.9915340 2.9642092 2.9511748 3.0501832 3.0280016 3.0473936 2.9775590 3.0158159 2.9442940 2.9823884 3.0234619 3.0291332 3.1966704 3.0339428 3.0242532 3.0324776 3.0242532 3.0410417 3.0315663 3.0756538 2.9435126 3.0116563 3.0291265 3.0334060 3.0209601 3.0368902 3.0465631 3.3505723 3.0066367 3.2125221 3.0122147 2.9373786 2.9809329 3.0350614 2.9529474 2.9725080 2.9912790 3.0029386 3.0160321 3.0188160 2.9846027 2.9670180 3.0188160 3.0207371 2.9750631 2.9610117 2.9904343 2.9379029 3.0531865 3.0389032 3.0208008 3.0371252 3.0419691 3.0532626 3.0261677 3.0170401 3.0376673 2.9532576 3.0577049 2.9798328 3.0155576 3.2151140 3.0250879 2.9689930 3.0227380 3.0647773 2.9906620 2.9741043 3.0263967 2.9783662 3.0242402 3.0551794 3.2988599 3.0180264 2.9962968 3.0239381 3.0201522 2.9856162 3.0582331 
XP_057312343.1_protocadherin_Fat_4-like_Hydractinia_symbiolongicarpus            3.9226522 3.6562730 1.9344253 2.7770930 2.6297748 4.1517631 3.0438531 2.5814677 2.8275179 2.8203195 2.5544006 2.6271068 2.5657191 3.2764102 2.5673728 3.4062490 3.4179481 2.1824392 2.4457149 2.4289626 2.6464640 2.7759381 3.2547222 2.2377264 3.4590143 3.3411763 2.8150741 2.9917794 3.9726188 0.0000000 3.4322680 2.7771487 3.8564737 3.2941193 3.2629817 2.5358669 2.9823694 1.2362138 2.8766290 2.5505924 2.3878290 2.5410249 2.5124118 2.5421915 2.4410903 2.6359490 2.3177856 2.3448193 2.4065456 2.3753341 2.3061970 2.3065596 2.3163191 2.3292142 2.3286027 2.3286027 2.3590091 2.3283370 2.3778010 2.5497951 2.3797819 2.3133962 2.3078664 2.3509502 2.3823058 2.3555333 2.3147902 2.3672858 2.2258096 2.2258096 2.3829702 2.2949698 2.4919647 2.2989246 2.3584871 2.2962513 2.3584871 2.3200743 2.3208964 2.3200743 2.2404827 2.3074978 2.3043971 2.3077865 2.2988934 2.3517541 2.3487307 2.4062794 2.3494696 2.3317484 2.3023617 2.2408267 2.2568046 2.3478326 2.2568046 2.2579699 2.3380299 2.3303533 2.3441173 2.3612814 2.3133464 2.2638638 2.3612814 2.3268685 2.3303213 2.3036536 2.3190958 2.2380349 2.3268685 2.3506904 2.3274110 2.3147764 2.3493598 2.3274110 2.2890076 2.3396143 2.3158662 2.3147461 2.3239935 2.3147461 2.3546237 2.4354419 2.3239935 2.2586562 2.3142558 2.3772935 2.2531356 2.2620695 2.3005414 2.2860049 2.3078698 2.3592198 2.5816489 2.2732770 2.3434371 2.3298260 2.3277190 2.3246325 2.3078698 
XP_047135447.1_protocadherin_Fat_1_Hydra_vulgaris                                4.0585534 3.7525927 2.9290640 3.0898886 2.8853654 3.7824176 3.3954170 2.9124258 3.1256496 3.0143454 3.2872756 3.3426339 3.2552273 3.3516844 3.2008659 4.0370188 3.4810589 3.6722758 3.3252829 2.6200749 2.8817170 3.3974182 3.5169577 2.3512288 4.1792100 3.6242259 3.1367557 3.4526497 3.7704957 3.4322680 0.0000000 3.2294294 3.9279171 3.2665715 3.2436424 3.2608759 3.5161581 3.4135138 3.4662445 2.8521734 2.8207616 2.8480704 2.7821773 2.8496715 3.0688054 2.6679475 2.9369002 2.9371691 2.8258423 2.7837255 2.7508890 2.7346212 2.7544165 2.7730744 2.7707048 2.7707048 2.8857679 2.9377803 2.8068841 2.6479299 2.8337815 2.8089076 2.8050310 2.7524658 2.7735390 2.8305288 2.7465922 2.8241711 2.7191692 2.7246546 2.7759050 2.7503425 2.6755651 2.7537746 2.8099142 2.7560919 2.8063818 2.7075459 2.7214442 2.7047537 2.7157295 2.7430189 2.7511842 2.7629730 2.7627350 2.8409608 2.7903785 3.1499493 2.8171155 3.0436146 2.7471227 2.7091125 2.7093236 2.8333222 2.7121440 2.7011047 2.8215707 2.8227128 2.8279438 2.8029361 2.7855942 2.7104457 2.8029361 2.6983937 2.7476682 2.7120473 2.6902202 2.7197427 2.6956056 2.7282399 2.6974534 2.7268687 2.7927843 2.6946651 2.7754471 2.8327374 2.7279511 2.7150388 2.6944731 2.7122337 2.8368412 3.0786849 2.6972624 2.7232670 2.7594143 2.7808926 2.7311013 2.7228235 2.7414430 2.6965714 2.7052322 2.8370444 2.7644200 2.7044312 2.6974702 2.7009341 2.6981845 2.7913684 2.7024440 
XP_057289964.1_protocadherin_Fat_3-like_isoform_X3_Hydractinia_symbiolongicarpus 3.8616997 3.3705138 2.5990391 2.9586394 2.4336111 3.5985290 3.0009632 2.3444246 3.0611900 2.6762913 2.6503504 2.5650344 2.7642844 2.9747426 3.0411611 3.9307015 3.5692071 2.4057657 2.7751808 2.2482920 2.4075696 2.5406567 3.3523566 2.1502480 4.0624294 3.3361795 2.5405598 2.5916658 3.4810582 2.7771487 3.2294294 0.0000000 3.7171773 3.2353206 3.2132524 2.9419810 3.3669552 2.9630848 2.9166545 2.3244571 2.4042518 2.3680407 2.3360426 2.3696652 2.6147628 2.3316685 2.5826870 2.6015671 2.2620324 2.4977306 2.5091731 2.4848989 2.5177051 2.4762629 2.4733369 2.4733369 2.7407668 2.5731862 2.4963299 2.3670024 2.4791268 2.4415671 2.4416163 2.4963092 2.4750710 2.4593063 2.4322636 2.5141105 2.4329851 2.4305665 2.4779926 2.4482368 2.2516218 2.4633646 2.4617246 2.4510061 2.4615376 2.4655003 2.4982456 2.4606195 2.4333441 2.4820369 2.4636446 2.4690253 2.4527714 2.4779041 2.5101591 2.6860566 2.4819301 2.6570389 2.4549929 2.4326587 2.4596424 2.4830567 2.4653041 2.4504535 2.4863068 2.4629556 2.4914137 2.5065804 2.4795779 2.4502286 2.5065804 2.4823699 2.4674313 2.4524313 2.4712918 2.4357578 2.4775288 2.4953199 2.4841591 2.4661914 2.5131491 2.4793212 2.4476636 2.4641606 2.4624627 2.4600183 2.4820347 2.4543575 2.4677893 2.7373531 2.4868684 2.4552557 2.5054993 2.5075550 2.4752299 2.4506417 2.4713792 2.4327443 2.4753311 2.4640168 2.3585554 2.4725000 2.4633413 2.4863638 2.4880267 2.4631818 2.4704659 
XP_057292888.1_protocadherin_Fat_4-like_Hydractinia_symbiolongicarpus            1.2601450 2.9701569 3.7372161 3.6543763 3.0160039 2.3971995 4.0564198 3.5245020 3.7569199 3.4483424 3.2917511 3.4689849 3.2643074 1.3664265 3.4605498 4.0751538 1.7320224 2.9771844 3.1752421 3.2198552 3.3126074 3.8596651 4.3300176 3.8897934 4.0720542 4.7067354 3.8930672 3.3883521 2.6484708 3.8564737 3.9279171 3.7171773 0.0000000 3.8113267 3.8493938 3.7213319 3.8897840 3.7784992 3.7998581 3.1474992 3.2323841 3.5165557 3.3646444 3.5240335 3.1826884 3.3130524 3.2502940 3.2547348 3.2160858 3.2560120 3.1852352 3.1212905 3.1810373 3.2829080 3.2818652 3.2818652 3.3416675 3.2404422 3.1938110 3.2430902 3.2930214 3.2573856 3.2601817 3.2700884 3.1960452 3.3202375 3.1156497 3.3084784 3.0746319 3.0995861 3.1970097 3.2127658 3.3074221 3.2386450 3.2985561 3.2155468 3.2985561 3.1461157 3.1404721 3.1886271 3.0888186 3.1589419 3.2369928 3.2385602 3.2242190 3.3162093 3.2636659 3.4670923 3.3190714 3.4188175 3.2313521 3.1044503 3.1331047 3.3035005 3.0980415 3.1436303 3.3061982 3.2882624 3.3132352 3.3017886 3.2119194 3.1395064 3.3017886 3.1383832 3.1623223 3.1418423 3.1177190 3.0952884 3.1797030 3.1394565 3.1377609 3.1574713 3.2646942 3.1790707 3.2006688 3.2933814 3.1598066 3.1441508 3.1780283 3.1822011 3.3051474 3.2645241 3.1367333 3.1235820 3.2041761 3.1739475 3.1280218 3.1155187 3.1731877 3.1574110 3.1497135 3.2796512 3.2052039 3.1181590 3.1361888 3.1444582 3.1431827 3.2683629 3.1924602 
XP_047131132.1_protocadherin_Fat_4-like_Hydra_vulgaris                           3.7848808 3.8133311 2.8760173 2.9403589 2.6122432 4.0945765 2.5110404 2.8956831 2.9602063 3.0900708 2.6887476 2.8460506 2.6187782 3.8596833 2.8311325 3.4861154 3.6423025 3.2400142 2.7745196 2.3232372 2.7306416 2.8061816 3.4655156 1.7827057 4.7047797 3.2381955 2.4705043 2.9808710 4.2618095 3.2941193 3.2665715 3.2353206 3.8113267 0.0000000 0.0239076 2.8201675 3.3451902 3.3253957 2.8618814 2.7667610 2.5617551 2.8151771 2.8151771 2.8151771 2.6624641 2.8823312 2.7187019 2.7174971 2.7335575 2.5973827 2.5237074 2.5374461 2.5374461 2.5313774 2.5420034 2.5420034 2.6845209 2.6807694 2.6223827 2.8981354 2.6302913 2.5494508 2.5322301 2.5020915 2.6421220 2.6271614 2.5599227 2.6362946 2.5885395 2.5885395 2.6310840 2.6295341 2.7878010 2.6191501 2.5139456 2.6303220 2.5139456 2.6175986 2.6644733 2.6175986 2.5725010 2.5475476 2.6237355 2.6295236 2.6798626 2.5062486 2.5588325 2.6915532 2.5008808 2.6379402 2.6882607 2.5711860 2.6361117 2.5034077 2.6361117 2.5336059 2.5182927 2.5326888 2.4788481 2.6150362 2.5215889 2.5358031 2.6150362 2.5342726 2.5158215 2.6098309 2.5853062 2.5457329 2.5342726 2.5314911 2.5288130 2.5822178 2.5482388 2.5288130 2.6864301 2.4914538 2.5852745 2.5939058 2.5345400 2.5939058 2.5746396 2.5698393 2.5345400 2.6115620 2.6151323 2.6721916 2.5904028 2.6252136 2.5887158 2.5390477 2.6260203 2.5169059 3.0263242 2.5748816 2.6132036 2.5501602 2.5495246 2.5328689 2.6260203 
XP_047129578.1_protocadherin_Fat_4-like_Hydra_vulgaris                           3.8686531 3.9003354 2.8638831 2.9131459 2.6596248 4.1019342 2.6634261 2.8298403 2.9131391 3.1929866 2.8639693 2.8392918 2.7843597 3.6905895 3.0510251 3.7210813 3.7121588 3.2874073 2.8782998 2.3818944 2.7471951 2.7997930 3.4935056 1.5700059 4.6486524 3.1729271 2.5604722 2.9507571 4.0222047 3.2629817 3.2436424 3.2132524 3.8493938 0.0239076 0.0000000 3.0035036 3.2799747 3.3695515 2.9357581 2.8340998 2.6534131 2.8495387 2.8352426 2.8495387 2.6865844 2.8583699 2.6869592 2.6919067 2.7239373 2.6690345 2.5695281 2.5788644 2.5788644 2.5872844 2.5958786 2.5958786 2.7242560 2.6486082 2.6561608 2.8442700 2.6816958 2.5739074 2.5600620 2.6080404 2.6657091 2.6775639 2.6006439 2.6834506 2.6440289 2.6440289 2.6568583 2.6462295 2.7828347 2.6378464 2.5772433 2.6468647 2.5772433 2.7005430 2.7248108 2.7005430 2.6290008 2.5862546 2.6398396 2.6444997 2.6854995 2.5579853 2.6237397 2.7757723 2.5576138 2.6522275 2.6991622 2.6312898 2.6694427 2.5470355 2.6694427 2.5739444 2.5544193 2.5799083 2.5396118 2.6665946 2.5736967 2.5640274 2.6665946 2.5940638 2.5806243 2.6540551 2.6396682 2.6094667 2.5940638 2.5985447 2.5896697 2.6566167 2.6151171 2.5896697 2.7123297 2.5574277 2.6591421 2.6449771 2.6000205 2.6449771 2.6206811 2.6456076 2.6000205 2.6585583 2.6692730 2.7372449 2.6419007 2.6638395 2.6538263 2.5935476 2.6897920 2.5747403 2.9624623 2.6384163 2.6776981 2.6144022 2.5990975 2.5748560 2.6897920 
XP_047123814.1_protocadherin_Fat_4_Hydra_vulgaris                                3.6722502 3.3513138 2.5109121 2.9042719 2.4021999 3.8188268 2.8779423 2.4520394 2.9387084 2.7650508 1.8258752 2.2950173 1.7524221 2.7953779 0.0671230 3.7854824 3.3650397 2.3035968 2.4700934 2.2331250 2.3063807 2.5562128 3.3881948 1.7640882 3.4988492 2.7819821 2.5681077 2.6732236 4.0099333 2.5358669 3.2608759 2.9419810 3.7213319 2.8201675 3.0035036 0.0000000 3.1863579 2.7130414 2.9357219 2.4705336 2.3237791 2.5416244 2.4227187 2.5435157 1.7530967 2.5463760 2.3850236 2.4044126 2.2281618 2.3090994 2.3045953 2.2794059 2.2902257 2.3386288 2.3371161 2.3371161 2.4128833 2.4055223 2.3242025 2.4215837 2.3636370 2.3183525 2.3184592 2.3557314 2.3261065 2.3948054 2.2811307 2.3576359 2.2826995 2.2992225 2.3275998 2.2848696 2.4075664 2.2918410 2.3574760 2.2850727 2.3574760 2.3185094 2.3777839 2.3106605 2.2897293 2.3483973 2.2923590 2.2909306 2.3132791 2.3805206 2.3420342 2.5099276 2.3511780 2.4231578 2.3149221 2.2867661 2.2881817 2.3668145 2.2984452 2.3191283 2.3515774 2.3612020 2.3488231 2.3413043 2.3533431 2.3267824 2.3413043 2.3432683 2.3134869 2.2955822 2.3201385 2.2706213 2.3357756 2.3248900 2.3451660 2.3083703 2.3435589 2.3376773 2.2887160 2.3816947 2.3099053 2.2861992 2.3377532 2.2774291 2.3599687 2.4649364 2.3452443 2.3122541 2.3316844 2.3519325 2.3077231 2.2900720 2.2925368 2.3124656 2.3146661 2.3588045 2.4150517 2.2965352 2.3081694 2.3530365 2.3485166 2.3404557 2.3067815 
AFI99115.1_fat_protocadherin                                                     4.0005587 3.8469664 2.8118564 2.0867346 2.6560768 3.7302404 2.8375029 2.7137974 2.1003138 3.3638289 3.1193741 2.9202915 3.0221040 3.3925943 3.3257282 3.4726322 3.6535188 2.4895193 3.4406395 2.6104707 2.5733336 2.9460243 1.1304685 0.9321265 3.9159840 3.6259565 3.1710871 2.7956667 3.6616081 2.9823694 3.5161581 3.3669552 3.8897840 3.3451902 3.2799747 3.1863579 0.0000000 3.0512495 2.8376016 2.6484345 2.8191051 3.0790516 2.8531055 3.0798589 2.8666974 2.9951935 2.9225076 2.9609760 2.7326990 2.8300093 2.7740335 2.7404521 2.8012826 2.8387595 2.8348949 2.8348949 2.9523144 2.9311710 2.8698040 2.9224707 2.7800835 2.7769015 2.7747313 2.8218760 2.8625385 2.7898416 2.8103061 2.8622944 2.7732566 2.7731899 2.8664503 2.7983937 2.7958094 2.7741910 2.8075145 2.7981788 2.8152144 2.7859791 2.7820398 2.7873615 2.7418868 2.7989080 2.7704117 2.7835396 2.7705005 2.8397489 2.8378884 2.9286390 2.8286628 2.7964582 2.7624859 2.7478824 2.7744932 2.8164599 2.7735667 2.7893555 2.8340421 2.8089144 2.8383669 2.8439104 2.7887121 2.7769397 2.8439104 2.7719527 2.7950244 2.7893329 2.7483202 2.7596468 2.7732878 2.7549949 2.7694910 2.7766664 2.8417581 2.7708185 2.7893594 2.8571567 2.7764239 2.7940935 2.7688064 2.7955072 2.8332853 3.0088965 2.7674854 2.7816615 2.8184376 2.8250149 2.7905081 2.7795877 2.7734493 2.7836573 2.7674490 2.8199643 2.7455203 2.7817003 2.7457712 2.7877301 2.7828411 2.8051874 2.7687692 
AFI99113.1_dachsous_protocadherin_Clytia_hemisphaerica                           3.8597266 3.6533554 2.1061927 2.7716489 2.6201643 3.6773458 2.8944249 2.7144842 2.8225647 2.7060713 2.6933107 2.5657668 2.5821508 3.1356381 2.7599632 3.4210295 3.5672236 2.3667310 2.6803314 2.4376966 2.6331793 2.8259606 3.2349135 2.1744717 3.7085438 3.1742416 2.6831736 2.9878261 4.0243252 1.2362138 3.4135138 2.9630848 3.7784992 3.3253957 3.3695515 2.7130414 3.0512495 0.0000000 3.0068668 2.6199645 2.5381730 2.6322690 2.6168714 2.6293982 2.5536088 2.7663509 2.4777064 2.4880925 2.6167782 2.5280277 2.5492973 2.5367441 2.5529864 2.5022245 2.5006855 2.5006855 2.4442601 2.4708757 2.5191006 2.7792056 2.5558858 2.4659665 2.4636529 2.4937943 2.5142870 2.5419546 2.5078303 2.5537707 2.4533106 2.4533106 2.5158542 2.4957864 2.6696138 2.4828085 2.5086515 2.4964568 2.5086515 2.5376085 2.5350724 2.5376085 2.4580598 2.5305374 2.4894982 2.4952184 2.5005260 2.5335754 2.5010156 2.4451549 2.5300059 2.3638069 2.5025990 2.4609979 2.4608974 2.5197166 2.4608974 2.4789706 2.5151983 2.5012925 2.5268328 2.5025236 2.5122868 2.4780704 2.5025236 2.5276776 2.5071072 2.4873375 2.5154964 2.4489272 2.5276776 2.5619633 2.5271673 2.4798485 2.5025520 2.5271673 2.4929364 2.5306152 2.4788200 2.5054230 2.5306889 2.5054230 2.4989023 2.5798833 2.5306889 2.4773940 2.5173801 2.5337721 2.4759279 2.4885956 2.4968658 2.4894710 2.5243976 2.5031998 2.7125769 2.5266808 2.5250840 2.5255504 2.5334881 2.4762733 2.5243976 
XP_057290963.1_protocadherin-like_protein_Hydractinia_symbiolongicarpus          3.9361367 3.4270491 2.5461118 2.6443597 2.3423675 3.1604975 2.8027015 2.5589594 2.7036797 2.9677385 2.7573615 2.3653944 2.6817214 3.0614493 2.8768586 1.9350130 3.4360816 2.4635454 2.7391810 2.1205091 2.4914104 2.6298737 3.0776770 3.1382221 3.7636918 3.8871241 2.8469208 2.3811869 3.4572394 2.8766290 3.4662445 2.9166545 3.7998581 2.8618814 2.9357581 2.9357219 2.8376016 3.0068668 0.0000000 2.4406129 2.4195896 2.6153370 2.4573618 2.6163597 2.5699121 2.5037106 2.4101227 2.4136237 2.1843118 2.4650760 2.4072630 2.3876952 2.4069174 2.4191680 2.4182485 2.4182485 2.5217969 2.4201935 2.4203959 2.4861710 2.4064203 2.3875435 2.3879915 2.4337261 2.4148473 2.4144797 2.3654868 2.4215027 2.3832683 2.3814823 2.4157587 2.3950319 2.4504876 2.3974685 2.4139067 2.3938228 2.4142683 2.3566822 2.3584572 2.3578581 2.3722697 2.4149543 2.4014192 2.4016979 2.3817022 2.3902781 2.4262459 2.5100264 2.3953823 2.4395496 2.3779005 2.3698336 2.4005912 2.3910618 2.3988013 2.3857528 2.3998998 2.3981989 2.3963804 2.4376231 2.4196754 2.3747250 2.4376231 2.3621180 2.3808945 2.3427232 2.3599729 2.3644140 2.3633231 2.3636035 2.3611255 2.3930842 2.4271746 2.3623249 2.3966918 2.3955954 2.3980271 2.3485850 2.3587659 2.3500368 2.4519914 2.5138044 2.3575871 2.4119230 2.4054659 2.3805988 2.3986210 2.3811883 2.4007566 2.3418896 2.3672402 2.4007681 2.4181092 2.3926321 2.3464864 2.3694137 2.3762488 2.4092446 2.3684759 
HSYMB_XP_057297258.1_protocadherin_Fat_4-like                                    3.4917632 3.3350430 2.1865299 2.4141340 1.9500019 3.1413083 2.7023673 2.1174348 2.3482958 2.5250057 2.2202848 2.2063124 2.2389026 2.6377138 2.4100222 2.8259467 2.9124360 2.7231447 2.5948893 2.3253564 2.0962133 2.6871305 2.6780862 1.6725813 3.4484493 3.0385589 2.5269190 2.5187950 3.4474756 2.5505924 2.8521734 2.3244571 3.1474992 2.7667610 2.8340998 2.4705336 2.6484345 2.6199645 2.4406129 0.0000000 1.5611092 2.0086321 2.0019597 2.0086321 2.1127479 1.9336101 1.9238919 1.9121881 1.9126630 2.0102592 2.0047326 2.0158746 2.0033797 2.0226801 2.0222698 2.0222698 2.0392212 1.9137170 2.0318920 1.9376796 2.0373222 2.0358939 2.0368557 2.0518835 2.0405631 2.0450616 1.9925728 2.0345816 1.9405326 1.9405326 2.0409852 1.9763686 1.9424354 1.9962353 2.0127629 1.9830994 2.0127629 2.0134678 2.0240039 2.0134678 1.9509166 2.0322863 2.0009846 1.9977301 2.0310179 2.0334629 2.0047227 2.1508590 2.0514755 2.1166391 2.0299623 1.9490038 1.9434373 2.0417680 1.9434373 1.9744289 2.0471709 2.0357887 2.0508670 2.0364137 2.0017241 1.9622883 2.0364137 2.0165160 1.9982598 1.9810738 1.9935080 1.9415007 2.0165160 2.0179200 2.0139566 1.9913377 2.0051154 2.0139566 2.0123096 2.0400550 1.9923135 1.9851467 2.0137463 1.9851467 2.0595364 2.0472059 2.0137463 1.9574286 2.0423939 2.0200624 1.9553941 1.9607011 1.9858055 1.9749889 2.0264287 2.0402678 1.9122894 1.9648995 1.9980500 2.0179968 2.0127241 2.0436513 2.0264287 
XP_057296196.1_protocadherin_Fat_4-like_Hydractinia_symbiolongicarpus            3.5494182 3.1953898 2.0725621 2.3475641 1.9050818 3.0868730 2.6926023 1.9980997 2.4096129 2.4404260 2.1335247 2.3749201 2.1086585 2.6663585 2.4653454 3.0115559 3.0120872 2.3532416 2.4065497 1.8884531 2.0230294 2.5891052 2.7017752 0.1636241 3.3797886 3.0957802 2.2951325 2.3155666 3.1433591 2.3878290 2.8207616 2.4042518 3.2323841 2.5617551 2.6534131 2.3237791 2.8191051 2.5381730 2.4195896 1.5611092 0.0000000 2.0311953 1.9330587 2.0326772 1.9894203 1.9263782 1.9843587 2.0133802 1.8162525 2.0320061 2.0664486 2.0507336 2.0612116 2.0103974 2.0100757 2.0100757 2.0642943 1.9862248 2.0463430 1.8662830 1.9784517 2.0248896 2.0261305 2.0270089 2.0403853 1.9745777 2.0204984 2.0189454 2.0354386 2.0231334 2.0407281 2.0350699 1.8602916 2.0417503 2.0320755 2.0349549 2.0320755 2.0491954 2.0614170 2.0503796 2.0123198 2.0355076 2.0380108 2.0446873 2.0394406 2.0307119 2.0292004 2.2678431 2.0415320 2.1521695 2.0363885 2.0134673 2.0282951 2.0470541 2.0271411 2.0273328 2.0256393 2.0298546 2.0408681 2.0269502 2.0315252 2.0278077 2.0264269 2.0349117 2.0196312 2.0299937 2.0211253 2.0266716 2.0360745 2.0355391 2.0353137 2.0133898 2.0295370 2.0364774 2.0509109 2.0381329 2.0121247 2.0417286 2.0358266 2.0428996 2.0362139 2.1215661 2.0346634 2.0543727 2.0561975 2.0505168 2.0582635 2.0507438 2.0069590 2.0197242 2.0179421 2.0382312 1.8603816 2.0308199 2.0186346 2.0335100 2.0310353 2.0144018 2.0190852 
XP_048580321.1_LOC116612238_isoform_X2_Nematostella_vectensis                    3.6820790 3.1559038 2.1217779 2.4421903 1.9374592 3.3228106 2.4947697 2.0615136 2.4643475 2.5288029 2.3071454 2.1929307 2.3413425 2.7028918 2.6483680 3.3884994 3.1566937 1.7970261 2.4670996 2.0989335 1.9955172 2.2755070 2.9606199 1.4107646 3.2150375 3.0072162 2.3504696 2.1958817 3.2609056 2.5410249 2.8480704 2.3680407 3.5165557 2.8151771 2.8495387 2.5416244 3.0790516 2.6322690 2.6153370 2.0086321 2.0311953 0.0000000 0.0000010 0.0000010 2.2019664 2.0020333 2.2715223 2.3035617 1.8027043 2.2572718 2.2691552 2.2164912 2.2687239 2.2278937 2.2289041 2.2289041 2.3347202 2.2762439 2.2504050 2.0037658 2.1953502 2.2220524 2.2199647 2.2698474 2.2333745 2.1830790 2.2436390 2.2409121 2.2097761 2.2044455 2.2323647 2.2140841 1.9743705 2.2399387 2.2406966 2.2187042 2.2406966 2.2571390 2.2529894 2.2536719 2.2062728 2.2682352 2.2381623 2.2411361 2.2214020 2.2415696 2.2495877 2.4722225 2.2171821 2.4035139 2.2109945 2.2094505 2.2188131 2.2567786 2.2213167 2.2277998 2.2278461 2.2233625 2.2243575 2.2458809 2.2602787 2.2087354 2.2458809 2.2396757 2.2265887 2.2343733 2.2324384 2.2116906 2.2358316 2.2469539 2.2367562 2.2528607 2.2485828 2.2329028 2.2166387 2.2244531 2.2545152 2.2333142 2.2323929 2.2300799 2.2383759 2.3923222 2.2362478 2.2175652 2.2545783 2.2593850 2.2199727 2.2211807 2.2378807 2.2314076 2.2415654 2.2262612 1.9466367 2.2392795 2.2345254 2.2420042 2.2406427 2.2203728 2.2380359 
XP_048580322.1_protocadherin_Fat_4-like_isoform_X3_Nematostella_vectensis        3.5414785 3.1493531 2.1083033 2.3577005 1.9217739 3.2284110 2.4930436 2.0510616 2.3551050 2.5448729 2.2190469 2.1908218 2.2490371 2.7028918 2.4380895 3.1620545 2.9689641 1.7970261 2.4670996 2.0989335 1.9795808 2.2745763 2.8296700 1.4107646 3.2124913 3.0072162 2.3504696 2.1906785 3.2069072 2.5124118 2.7821773 2.3360426 3.3646444 2.8151771 2.8352426 2.4227187 2.8531055 2.6168714 2.4573618 2.0019597 1.9330587 0.0000010 0.0000000 0.0000010 2.1354701 1.9765499 2.1612684 2.1880694 1.7966860 2.1512206 2.1690382 2.1084720 2.1690480 2.1235076 2.1246221 2.1246221 2.1936385 2.1704802 2.1431518 1.9822735 2.0797169 2.1112368 2.1105386 2.1733375 2.1241758 2.0790846 2.1373096 2.1378466 2.0976975 2.0914282 2.1230618 2.1179857 1.9493283 2.1439257 2.1378696 2.1230647 2.1378696 2.1517741 2.1434075 2.1517741 2.0944624 2.1625817 2.1427048 2.1464779 2.1253171 2.1458559 2.1415912 2.3084608 2.1229529 2.2384934 2.1143222 2.0957770 2.1097122 2.1581050 2.1097122 2.1155483 2.1309252 2.1255358 2.1303725 2.1401666 2.1628658 2.0939061 2.1401666 2.1322811 2.1168925 2.1235699 2.1262210 2.1003381 2.1322811 2.1389548 2.1289020 2.1475683 2.1404815 2.1289020 2.1170028 2.1260707 2.1493079 2.1227887 2.1282004 2.1227887 2.1413917 2.2345257 2.1282004 2.1081730 2.1474128 2.1550843 2.1054226 2.1101181 2.1345181 2.1216263 2.1338290 2.1364742 1.9101949 2.1240268 2.1273864 2.1332552 2.1317843 2.1250886 2.1338290 
XP_048580320.1_LOC116612238_isoform_X1_Nematostella_vectensis                    3.6855469 3.1559038 2.1234379 2.4421903 1.9445045 3.3182825 2.4947697 2.0617397 2.4677192 2.5288462 2.3126725 2.1929307 2.3469551 2.7028918 2.6517010 3.3903981 3.1687443 1.7970261 2.4670996 2.0989335 2.0009190 2.2755070 2.9612553 1.4107646 3.2150375 3.0072162 2.3504696 2.1958817 3.2575647 2.5421915 2.8496715 2.3696652 3.5240335 2.8151771 2.8495387 2.5435157 3.0798589 2.6293982 2.6163597 2.0086321 2.0326772 0.0000010 0.0000010 0.0000000 2.2061716 2.0041712 2.2720586 2.3040506 1.8027043 2.2599165 2.2716101 2.2191271 2.2711810 2.2305290 2.2315374 2.2315374 2.3357509 2.2767743 2.2514920 2.0062186 2.1980972 2.2237690 2.2216820 2.2708280 2.2356972 2.1858541 2.2459666 2.2435451 2.2118429 2.2065298 2.2346894 2.2167914 1.9762331 2.2411501 2.2409798 2.2214021 2.2409798 2.2573924 2.2546599 2.2539325 2.2083392 2.2705254 2.2408493 2.2438216 2.2241027 2.2419139 2.2522025 2.4751238 2.2175058 2.4055110 2.2137012 2.2115156 2.2208797 2.2578455 2.2233716 2.2298490 2.2281516 2.2236758 2.2246692 2.2497941 2.2627456 2.2107986 2.2497941 2.2413651 2.2286949 2.2355993 2.2341341 2.2147382 2.2375328 2.2479163 2.2384487 2.2540601 2.2511997 2.2346071 2.2193385 2.2247642 2.2557124 2.2345409 2.2340977 2.2313162 2.2386630 2.3949625 2.2379408 2.2196235 2.2561311 2.2614701 2.2220287 2.2232393 2.2390977 2.2328178 2.2432544 2.2265700 1.9485012 2.2413238 2.2371551 2.2436910 2.2423318 2.2206908 2.2397364 
CAH3046991.1_unnamed_protein_product_Porites_lobata                              3.5542047 3.3640031 2.1984144 2.4403342 1.8361616 3.2058693 2.6485802 2.1260181 2.5414368 2.3016394 0.4662003 2.1018662 0.4039594 2.4569559 1.6683629 3.2915903 3.0109650 2.0111111 2.3490096 1.9936676 1.9951484 2.3928107 3.0356257 2.1105364 3.3099686 2.6524993 2.4906150 2.0966840 3.2986625 2.4410903 3.0688054 2.6147628 3.1826884 2.6624641 2.6865844 1.7530967 2.8666974 2.5536088 2.5699121 2.1127479 1.9894203 2.2019664 2.1354701 2.2061716 0.0000000 2.0582588 2.1056791 2.0937148 1.8333486 1.9829201 1.9935042 1.9914879 2.0021401 2.0005366 1.9979999 1.9979999 2.1605161 2.1192455 2.0329366 1.9791675 2.0115986 1.9796324 1.9724367 1.9965521 2.0090012 2.0045349 1.9845108 2.0274680 1.9938019 2.0023700 2.0115553 2.0261289 1.9852389 2.0338930 2.0050537 2.0253899 2.0050537 2.0281036 2.0210967 2.0219096 2.0034604 2.0362265 2.0362235 2.0332327 2.0252365 2.0331294 2.0043273 2.2814438 2.0242534 2.2288242 2.0245963 2.0064688 1.9990166 2.0227217 2.0064946 2.0167054 2.0148675 2.0129377 2.0247213 2.0014317 2.0222096 2.0315234 2.0014317 2.0231291 2.0274489 1.9579598 2.0162320 1.9971610 2.0170853 2.0370140 2.0226943 1.9843218 2.0068771 2.0166507 2.0125210 2.0098376 1.9857142 1.9559826 2.0138449 1.9499610 2.0019822 2.1808067 2.0198895 2.0167787 1.9953939 2.0378102 2.0137354 2.0159795 1.9843368 1.9851333 2.0151660 2.0293695 2.0586682 2.0059992 2.0131162 2.0272445 2.0211916 1.9767028 2.0089478 
XP_032236268.2_cadherin-23_Nematostella_vectensis                                3.6661449 3.3153356 2.2065118 2.3223317 2.1028461 3.2660398 2.8047647 2.0470513 2.3639103 2.5427883 2.1191375 2.2683233 2.1492167 2.8014002 2.6207276 3.0946529 3.1808897 2.6067613 2.2502668 1.8928215 2.1572978 2.5080802 2.9883755 1.3596916 3.1901205 2.7657820 2.4904763 2.4882158 3.2457447 2.6359490 2.6679475 2.3316685 3.3130524 2.8823312 2.8583699 2.5463760 2.9951935 2.7663509 2.5037106 1.9336101 1.9263782 2.0020333 1.9765499 2.0041712 2.0582588 0.0000000 2.0458077 2.0440333 1.7508807 2.1561461 2.1539300 2.1143231 2.1526855 2.1411326 2.1394156 2.1394156 2.1598359 2.0457945 2.1566054 0.6509629 2.0988433 2.1493798 2.1481390 2.1673652 2.1395357 2.0943717 2.1177829 2.1342188 2.0804969 2.0736874 2.1412527 2.1511250 0.5969117 2.1656216 2.1699003 2.1593691 2.1725053 2.1649438 2.1381900 2.1649438 2.0968117 2.1724281 2.1609070 2.1679183 2.1402623 2.1850737 2.1334609 2.2613049 2.1694882 2.2181804 2.1328042 2.0830402 2.0848977 2.1873984 2.0848977 2.1225721 2.1746933 2.1638895 2.1698557 2.1536831 2.1917363 2.1121213 2.1536831 2.1536952 2.1404728 2.1054067 2.1303321 2.0757176 2.1536952 2.1501974 2.1540729 2.1342242 2.1351705 2.1540729 2.1375189 2.1722677 2.1379885 2.1090259 2.1478611 2.1090259 2.1646896 2.2236019 2.1478611 2.1054727 2.1303167 2.1499636 2.1062929 2.1086076 2.1435107 2.1173649 2.1347171 2.1679902 1.4911475 2.0965800 2.1202472 2.1555812 2.1483995 2.1622409 2.1347171 
XP_035681475.1_LOW_QUALITY_PROTEIN                                               3.3519480 3.0460577 1.8766961 2.4158606 1.9287313 2.9984948 2.4642432 2.0809320 2.5051678 2.1655248 2.1317266 2.1718772 2.1679736 2.8871527 2.4559263 2.8830725 2.9905372 2.0513276 2.2990221 1.8295330 1.9731644 2.3945271 2.8898702 1.7482261 3.1875488 2.6071262 2.2429091 2.4301949 3.0432494 2.3177856 2.9369002 2.5826870 3.2502940 2.7187019 2.6869592 2.3850236 2.9225076 2.4777064 2.4101227 1.9238919 1.9843587 2.2715223 2.1612684 2.2720586 2.1056791 2.0458077 0.0000000 0.0548756 1.9397333 1.1966128 1.1991937 1.1612741 1.2029611 1.1870636 1.1870217 1.1870217 1.1787499 0.0635914 1.1785490 2.0383689 1.1865689 1.1831032 1.1856223 1.2112644 1.1712912 1.1760824 1.1555258 1.2055573 1.1625623 1.1646943 1.1713265 1.1749975 2.0428528 1.1787747 1.2111585 1.1752483 1.2074220 1.1814000 1.1767680 1.1781014 1.1601630 1.1898383 1.1785873 1.1799410 1.1870796 1.2147536 1.1917362 1.2754256 1.2140087 1.2023928 1.1895045 1.1567065 1.1688617 1.2185248 1.1717950 1.1710171 1.2126832 1.2060597 1.2146619 1.2044222 1.1565830 1.1700730 1.2040428 1.1842594 1.1721335 1.1530946 1.1658043 1.1580490 1.1812376 1.1816926 1.1852442 1.1640195 1.1917802 1.1822275 1.1908106 1.2248128 1.1644417 1.1549511 1.1817794 1.1518718 1.2123400 1.3409630 1.1847989 1.1729403 1.1806616 1.1892859 1.1814032 1.1755315 1.1704541 1.1478976 1.1798530 1.2161855 2.0529461 1.1830334 1.1690737 1.1885522 1.1865078 1.2017329 1.1765556 
CAH1266790.1_FAT4_Branchiostoma_lanceolatum                                      3.3705111 3.0502186 1.8980281 2.4388552 1.9482299 2.9947945 2.4933086 2.0871754 2.5349871 2.2187234 2.1286796 2.1911915 2.1845244 2.8684111 2.4732222 2.8750070 3.0048036 2.0318673 2.2981989 1.8422584 1.9859362 2.4003008 2.9055603 1.8229031 3.2451215 2.6433167 2.2418397 2.4176359 3.0752969 2.3448193 2.9371691 2.6015671 3.2547348 2.7174971 2.6919067 2.4044126 2.9609760 2.4880925 2.4136237 1.9121881 2.0133802 2.3035617 2.1880694 2.3040506 2.0937148 2.0440333 0.0548756 0.0000000 1.9434521 1.2060388 1.2077692 1.1666340 1.2114756 1.2006685 1.2006206 1.2006206 1.1812571 0.0655268 1.1977681 2.0268539 1.2015250 1.1870652 1.1897474 1.2229310 1.1896482 1.1925635 1.1709617 1.2204176 1.1781102 1.1811326 1.1896915 1.1904003 2.0364963 1.1934255 1.2191776 1.1914839 1.2153671 1.1965609 1.1914451 1.1934501 1.1746872 1.2048934 1.1932367 1.1946079 1.1966345 1.2186819 1.2046246 1.2787447 1.2165036 1.2159371 1.1993603 1.1712573 1.1854778 1.2225605 1.1882131 1.1873134 1.2155050 1.2097301 1.2161251 1.2148824 1.1678232 1.1843640 1.2145018 1.2047697 1.1887682 1.1713196 1.1804220 1.1741025 1.2018852 1.1993725 1.2057712 1.1789045 1.2046743 1.2028920 1.1989157 1.2256294 1.1805704 1.1729500 1.2024399 1.1700724 1.2165381 1.3578193 1.2053220 1.1891075 1.1964437 1.2014941 1.1973820 1.1882647 1.1832588 1.1658585 1.1989305 1.2197677 2.0613334 1.1925496 1.1865824 1.2098332 1.2073063 1.2142519 1.1958429 
XP_062511281.1_protocadherin_Fat_4-like_Corticium_candelabrum                    3.3854102 3.1992421 2.0940282 2.2091728 1.8481120 3.3113145 2.4875960 1.9211082 2.2444206 2.3068065 1.9478362 2.1903323 1.9011492 2.6176815 2.1853324 2.9628492 2.9919439 2.0905412 2.1523181 1.9711696 2.0470727 2.3933462 2.7101373 2.0217755 3.0642114 2.7766254 2.2295111 2.3269463 3.3934812 2.4065456 2.8258423 2.2620324 3.2160858 2.7335575 2.7239373 2.2281618 2.7326990 2.6167782 2.1843118 1.9126630 1.8162525 1.8027043 1.7966860 1.8027043 1.8333486 1.7508807 1.9397333 1.9434521 0.0000000 1.9581178 1.9450982 1.9251584 1.9369747 1.9573653 1.9548654 1.9548654 1.9908017 1.9239875 1.9868202 1.7281539 1.9624566 1.9769399 1.9776769 1.9520503 1.9679806 1.9589262 1.9537688 1.9682154 1.9379459 1.9393625 1.9705076 1.9606608 1.7212105 1.9638777 1.9627148 1.9621763 1.9589308 1.9394929 1.9417099 1.9394929 1.9303387 1.9748562 1.9675383 1.9686815 1.9522112 1.9864383 1.9484927 2.0562018 1.9811418 2.0834776 1.9458233 1.9230644 1.9609548 1.9886316 1.9609548 1.9398118 1.9710961 1.9711791 1.9865615 1.9702563 1.9988668 1.9408048 1.9702563 1.9559781 1.9450291 1.9561094 1.9299312 1.9442000 1.9559781 1.9543256 1.9592472 1.9323560 1.9509838 1.9592472 1.9427521 1.9811476 1.9341495 1.9537218 1.9526870 1.9537218 1.9756843 1.9894387 1.9526870 1.9491872 1.9530191 1.9442778 1.9544968 1.9590724 1.9418774 1.9517998 1.9365704 1.9602115 1.8066845 1.9276363 1.9254580 1.9483993 1.9481082 1.9688519 1.9365704 
XP_047422251.1_protocadherin_Fat_4_isoform_X2_Sciurus_carolinensis               3.4974093 3.2220066 1.9154296 2.5144196 1.8973064 2.8679521 2.5049179 2.2513430 2.4947483 2.4282277 2.0533831 2.2061470 2.0389492 2.8746486 2.4018146 2.8633952 2.9572302 2.0850561 2.4238961 1.9115742 1.9872626 2.3263089 2.8201167 1.7201379 3.1997075 2.6764655 2.4172642 2.2824877 3.0210368 2.3753341 2.7837255 2.4977306 3.2560120 2.5973827 2.6690345 2.3090994 2.8300093 2.5280277 2.4650760 2.0102592 2.0320061 2.2572718 2.1512206 2.2599165 1.9829201 2.1561461 1.1966128 1.2060388 1.9581178 0.0000000 0.3787082 0.3944305 0.3775669 0.0643978 0.0643698 0.0643698 1.4448424 1.2055273 0.3793491 2.1250981 0.1024153 0.2007711 0.2029363 0.3085025 0.3895103 0.0969864 0.3631227 0.1051251 0.4080490 0.4098020 0.3897197 0.3335075 2.1177876 0.3398850 0.2273331 0.3365984 0.2259362 0.4020509 0.4009279 0.4019204 0.4035692 0.3814670 0.3398678 0.3383003 0.3455279 0.2717903 0.0912192 1.4992753 0.2693147 1.4247689 0.3448310 0.4029610 0.4101710 0.2748805 0.4102711 0.4171308 0.2693146 0.2675566 0.2715311 0.0716493 0.2908111 0.4137238 0.0721109 0.3969084 0.3720400 0.3888629 0.3849884 0.4083839 0.3963544 0.4018688 0.3968245 0.3850291 0.0912598 0.3962696 0.3552346 0.2734119 0.3876068 0.3932735 0.3961696 0.3934164 0.2391386 1.5418930 0.3967248 0.4162157 0.3992435 0.4274366 0.4195406 0.4215327 0.3889877 0.3791827 0.3954585 0.2648652 2.0931726 0.4166704 0.3837380 0.3976487 0.3985673 0.2273238 0.3952840 
XP_028657872.2_protocadherin_Fat_4_Erpetoichthys_calabaricus                     3.4425966 3.1654173 1.8704048 2.4458495 1.9516264 2.9132942 2.3503023 2.2536361 2.4149612 2.4505238 2.0508155 2.1904241 2.0864317 2.9212462 2.3943609 2.8599537 2.9622918 1.7709112 2.3267151 1.9575924 1.9894434 2.3479135 2.8396757 1.8772447 3.0583006 2.6711848 2.2914008 2.2847228 3.0393065 2.3061970 2.7508890 2.5091731 3.1852352 2.5237074 2.5695281 2.3045953 2.7740335 2.5492973 2.4072630 2.0047326 2.0664486 2.2691552 2.1690382 2.2716101 1.9935042 2.1539300 1.1991937 1.2077692 1.9450982 0.3787082 0.0000000 0.0191344 0.0158142 0.3757052 0.3755079 0.3755079 1.4224281 1.2033538 0.3173441 2.1009621 0.4091015 0.3678515 0.3674535 0.4038273 0.3227970 0.4064918 0.2818709 0.4053932 0.3231535 0.3240048 0.3229606 0.2255306 2.1253833 0.2241095 0.4015356 0.2260244 0.3987907 0.3278180 0.3369435 0.3292801 0.3213568 0.2985359 0.2246253 0.2236784 0.2390700 0.4282181 0.3882959 1.5035662 0.4265026 1.4245876 0.2396568 0.3234498 0.3304371 0.4302565 0.3292886 0.3335632 0.4288692 0.4258054 0.4268339 0.3825316 0.3143349 0.3288831 0.3829063 0.3241742 0.3018406 0.3156970 0.3070576 0.3243183 0.3252546 0.3311106 0.3248160 0.3130313 0.3885022 0.3259017 0.2484626 0.4322717 0.3163013 0.3175234 0.3255326 0.3186031 0.4056225 1.5425320 0.3244497 0.3301379 0.3285847 0.3599919 0.3346490 0.3320703 0.3194182 0.3028857 0.3197647 0.4202063 2.0667527 0.3348056 0.3088774 0.3296764 0.3278765 0.4023812 0.3211558 
XP_039607151.1_protocadherin_Fat_4_isoform_X2_Polypterus_senegalus               3.3926298 3.2021686 1.8483660 2.3988402 1.9342122 2.9271698 2.3815418 2.2356830 2.3634968 2.4555501 2.0256852 2.2086429 2.0819262 2.9190669 2.3663462 2.9230834 2.9099899 1.7766127 2.3109118 1.9391748 1.9668315 2.3529846 2.7792217 1.9095643 3.0645162 2.6606351 2.3147129 2.2686502 3.0341276 2.3065596 2.7346212 2.4848989 3.1212905 2.5374461 2.5788644 2.2794059 2.7404521 2.5367441 2.3876952 2.0158746 2.0507336 2.2164912 2.1084720 2.2191271 1.9914879 2.1143231 1.1612741 1.1666340 1.9251584 0.3944305 0.0191344 0.0000000 0.0023017 0.3893888 0.3891549 0.3891549 1.3836467 1.1683311 0.3375604 2.0636320 0.3985639 0.3820199 0.3820897 0.4250891 0.3413581 0.4073391 0.3014212 0.4050500 0.3426677 0.3438051 0.3415566 0.2375118 2.0755754 0.2375034 0.4119275 0.2384071 0.4119275 0.3498528 0.3583743 0.3517248 0.3393639 0.3167452 0.2378059 0.2363769 0.2545334 0.4463553 0.4002874 1.4575886 0.4435874 1.3881562 0.2548115 0.3407763 0.3512820 0.4482468 0.3497881 0.3495161 0.4472343 0.4431021 0.4443177 0.3965565 0.3334664 0.3443866 0.3969899 0.3467047 0.3214230 0.3246864 0.3274543 0.3435232 0.3481344 0.3533962 0.3475753 0.3325740 0.4005305 0.3490130 0.2624532 0.4508185 0.3324748 0.3259075 0.3485522 0.3272102 0.4216957 1.4909734 0.3471187 0.3487931 0.3487004 0.3761644 0.3548092 0.3508288 0.3388629 0.3214744 0.3400528 0.4368810 2.0205064 0.3502691 0.3284890 0.3528824 0.3505981 0.4137031 0.3418247 
XP_039607150.1_protocadherin_Fat_4_isoform_X1_Polypterus_senegalus               3.4419926 3.1906889 1.8696845 2.4480073 1.9620853 2.9180532 2.3815418 2.2608338 2.4197153 2.4416082 2.0542176 2.1929785 2.0853697 2.9190669 2.3867712 2.8783461 2.9660481 1.7766127 2.3109118 1.9391748 1.9966194 2.3412203 2.8441377 1.9095643 3.0642786 2.6606351 2.3147129 2.2710333 3.0537535 2.3163191 2.7544165 2.5177051 3.1810373 2.5374461 2.5788644 2.2902257 2.8012826 2.5529864 2.4069174 2.0033797 2.0612116 2.2687239 2.1690480 2.2711810 2.0021401 2.1526855 1.2029611 1.2114756 1.9369747 0.3775669 0.0158142 0.0023017 0.0000000 0.3744693 0.3742728 0.3742728 1.4197513 1.2082239 0.3190628 2.0983968 0.4071667 0.3690660 0.3684494 0.4038690 0.3241554 0.4049283 0.2839537 0.4030859 0.3252847 0.3261525 0.3243199 0.2243594 2.1198037 0.2228721 0.4012900 0.2248542 0.3985478 0.3286866 0.3371977 0.3301573 0.3226549 0.2982457 0.2233873 0.2224572 0.2390143 0.4296556 0.3854748 1.5035915 0.4275875 1.4274087 0.2396012 0.3237622 0.3326198 0.4312726 0.3314534 0.3341675 0.4299862 0.4259380 0.4284154 0.3805823 0.3145357 0.3300500 0.3809561 0.3253928 0.3031860 0.3148366 0.3082261 0.3271966 0.3264834 0.3314035 0.3261386 0.3146942 0.3856794 0.3272350 0.2480865 0.4330271 0.3179736 0.3163846 0.3268405 0.3174568 0.4070807 1.5344766 0.3257471 0.3316072 0.3299683 0.3578079 0.3368878 0.3347497 0.3208723 0.3034854 0.3206133 0.4204744 2.0703065 0.3343173 0.3087956 0.3311500 0.3288417 0.4011614 0.3220128 
XP_003927769.1_protocadherin_Fat_4_isoform_X3_Saimiri_boliviensis_boliviensis    3.4742582 3.1800024 1.8752274 2.4957037 1.8890878 2.8414739 2.5209589 2.2263711 2.4884300 2.4167977 2.0754621 2.1894950 2.0697210 2.8899606 2.4128503 2.8505294 2.9815132 2.0469784 2.3936412 1.8925817 2.0120098 2.3127319 2.8459779 1.8088613 3.1122355 2.6690437 2.4044546 2.2661168 3.0302168 2.3292142 2.7730744 2.4762629 3.2829080 2.5313774 2.5872844 2.3386288 2.8387595 2.5022245 2.4191680 2.0226801 2.0103974 2.2278937 2.1235076 2.2305290 2.0005366 2.1411326 1.1870636 1.2006685 1.9573653 0.0643978 0.3757052 0.3893888 0.3744693 0.0000000 0.0000010 0.0000010 1.4307286 1.1982785 0.3889505 2.1127113 0.0934398 0.1959148 0.1973702 0.2979230 0.3962692 0.0876367 0.3631800 0.0970643 0.4070764 0.4088471 0.3962692 0.3334084 2.0913015 0.3391187 0.2165865 0.3361290 0.2155779 0.3993380 0.3989204 0.3998491 0.4051125 0.3855100 0.3390998 0.3375540 0.3435987 0.2626355 0.0851320 1.4834181 0.2608755 1.4114540 0.3424885 0.4034806 0.4102153 0.2650915 0.4096542 0.4169696 0.2597911 0.2570573 0.2632387 0.0527337 0.2866869 0.4098465 0.0531759 0.3906512 0.3715876 0.3917072 0.3816794 0.4091719 0.3907176 0.3966846 0.3905458 0.3832381 0.0851320 0.3906115 0.3550101 0.2662173 0.3854476 0.3958068 0.3905160 0.3966187 0.2304790 1.5361528 0.3904509 0.4156204 0.3928058 0.4320826 0.4204583 0.4202651 0.3881716 0.3762227 0.3908518 0.2531950 2.0833100 0.4162429 0.3831566 0.3927831 0.3931329 0.2192650 0.3913002 
XP_010336662.1_protocadherin_Fat_4_isoform_X1_Saimiri_boliviensis_boliviensis    3.4773767 3.1765672 1.8751347 2.4937114 1.8881171 2.8460986 2.5134321 2.2244914 2.4853993 2.4167977 2.0722829 2.1990828 2.0665523 2.8885259 2.4100635 2.8482288 2.9805004 2.0469784 2.3936412 1.8925817 2.0109575 2.3114180 2.8432641 1.8088613 3.1041835 2.6690437 2.4044546 2.2601502 3.0347995 2.3286027 2.7707048 2.4733369 3.2818652 2.5420034 2.5958786 2.3371161 2.8348949 2.5006855 2.4182485 2.0222698 2.0100757 2.2289041 2.1246221 2.2315374 1.9979999 2.1394156 1.1870217 1.2006206 1.9548654 0.0643698 0.3755079 0.3891549 0.3742728 0.0000010 0.0000000 0.0000010 1.4305639 1.1982315 0.3887443 2.1111994 0.0933952 0.1958225 0.1972772 0.2981141 0.3960586 0.0875942 0.3629906 0.0970213 0.4068589 0.4086269 0.3962692 0.3332379 2.0896437 0.3389450 0.2164828 0.3359572 0.2154753 0.3991249 0.3987072 0.3996343 0.4048963 0.3853057 0.3389261 0.3373812 0.3434220 0.2625069 0.0850948 1.4839660 0.2607479 1.4113377 0.3423123 0.4032655 0.4099940 0.2649616 0.4094349 0.4167463 0.2596641 0.2569320 0.2631098 0.0527113 0.2865445 0.4096272 0.0531532 0.3904438 0.3713924 0.3914999 0.3814780 0.4089531 0.3905088 0.3964735 0.3903383 0.3830358 0.0851320 0.3904026 0.3548262 0.2660869 0.3852437 0.3955969 0.3903073 0.3964068 0.2303680 1.5359283 0.3902436 0.4153971 0.3925967 0.4318482 0.4202319 0.4200389 0.3879663 0.3760251 0.3906447 0.2530713 2.0818475 0.4160194 0.3829545 0.3925744 0.3929241 0.2191604 0.3910914 
XP_010336663.1_protocadherin_Fat_4_isoform_X2_Saimiri_boliviensis_boliviensis    3.4773767 3.1765672 1.8751347 2.4937114 1.8881171 2.8460986 2.5134321 2.2244914 2.4853993 2.4167977 2.0722829 2.1990828 2.0665523 2.8885259 2.4100635 2.8482288 2.9805004 2.0469784 2.3936412 1.8925817 2.0109575 2.3114180 2.8432641 1.8088613 3.1041835 2.6690437 2.4044546 2.2601502 3.0347995 2.3286027 2.7707048 2.4733369 3.2818652 2.5420034 2.5958786 2.3371161 2.8348949 2.5006855 2.4182485 2.0222698 2.0100757 2.2289041 2.1246221 2.2315374 1.9979999 2.1394156 1.1870217 1.2006206 1.9548654 0.0643698 0.3755079 0.3891549 0.3742728 0.0000010 0.0000010 0.0000000 1.4305639 1.1982315 0.3887443 2.1111994 0.0933952 0.1958225 0.1972772 0.2981141 0.3960586 0.0875942 0.3629906 0.0970213 0.4068589 0.4086269 0.3962692 0.3332379 2.0896437 0.3389450 0.2164828 0.3359572 0.2154753 0.3991249 0.3987072 0.3996343 0.4048963 0.3853057 0.3389261 0.3373812 0.3434220 0.2625069 0.0850948 1.4839660 0.2607479 1.4113377 0.3423123 0.4032655 0.4099940 0.2649616 0.4094349 0.4167463 0.2596641 0.2569320 0.2631098 0.0527113 0.2865445 0.4096272 0.0531532 0.3904438 0.3713924 0.3914999 0.3814780 0.4089531 0.3905088 0.3964735 0.3903383 0.3830358 0.0851320 0.3904026 0.3548262 0.2660869 0.3852437 0.3955969 0.3903073 0.3964068 0.2303680 1.5359283 0.3902436 0.4153971 0.3925967 0.4318482 0.4202319 0.4200389 0.3879663 0.3760251 0.3906447 0.2530713 2.0818475 0.4160194 0.3829545 0.3925744 0.3929241 0.2191604 0.3910914 
XP_033127144.1_protocadherin_Fat_4-like_Anneissia_japonica                       3.5459754 3.3805340 1.9570071 2.5380807 2.0159232 3.1777139 2.5098156 2.1792664 2.4972486 2.3503836 2.2428740 2.1689130 2.2402793 2.8450639 2.4557155 2.9726230 3.2278639 1.8689803 2.3117663 1.9214616 2.0517635 2.4710201 2.8764731 1.8138099 2.8895009 2.8268867 2.2132792 2.4854652 3.2272262 2.3590091 2.8857679 2.7407668 3.3416675 2.6845209 2.7242560 2.4128833 2.9523144 2.4442601 2.5217969 2.0392212 2.0642943 2.3347202 2.1936385 2.3357509 2.1605161 2.1598359 1.1787499 1.1812571 1.9908017 1.4448424 1.4224281 1.3836467 1.4197513 1.4307286 1.4305639 1.4305639 0.0000000 1.1715321 1.4353890 2.1289805 1.4165670 1.4045683 1.4062306 1.4393938 1.4218250 1.4197047 1.4148443 1.4561524 1.3957216 1.3956328 1.4219850 1.3819242 2.1297563 1.3977095 1.4367837 1.3855042 1.4327743 1.3910063 1.4152644 1.3874885 1.3913770 1.4203333 1.3959161 1.3943692 1.4029246 1.4429498 1.4354575 1.4717659 1.4312521 1.4159850 1.4023557 1.3900652 1.4060287 1.4342446 1.4098670 1.3927656 1.4326821 1.4338203 1.4322493 1.4379143 1.4064526 1.3862258 1.4375085 1.3960037 1.4037470 1.3880799 1.3907797 1.3917720 1.3922693 1.4128430 1.3957238 1.3874637 1.4356250 1.3919873 1.4084029 1.4493137 1.3867156 1.3896598 1.3917928 1.3856713 1.4279293 1.4937824 1.3955309 1.4144935 1.4252370 1.4279276 1.4158818 1.4203126 1.3911523 1.3986490 1.4055861 1.4394107 2.1294915 1.4071459 1.3856990 1.3981204 1.3954782 1.4222820 1.4021543 
XP_019647497.1_protocadherin_Fat_4-like_Branchiostoma_belcheri                   3.3428652 3.0171887 1.8688109 2.4165133 1.9454141 3.0152896 2.4828917 2.0847219 2.5126538 2.2268292 2.1274695 2.1889747 2.1921497 2.8558293 2.4927959 2.8871647 3.0037999 2.0306601 2.3140252 1.8298700 2.0002839 2.4007647 2.8722551 1.8481505 3.2292417 2.7081746 2.2366576 2.4382990 3.0495018 2.3283370 2.9377803 2.5731862 3.2404422 2.6807694 2.6486082 2.4055223 2.9311710 2.4708757 2.4201935 1.9137170 1.9862248 2.2762439 2.1704802 2.2767743 2.1192455 2.0457945 0.0635914 0.0655268 1.9239875 1.2055273 1.2033538 1.1683311 1.2082239 1.1982785 1.1982315 1.1982315 1.1715321 0.0000000 1.1992269 2.0382521 1.2000588 1.1890627 1.1916073 1.2229115 1.1911309 1.1918080 1.1733527 1.2190706 1.1802591 1.1839429 1.1911749 1.1892230 2.0445534 1.1921345 1.2146588 1.1892564 1.2108770 1.1969739 1.1914275 1.1943028 1.1786015 1.2034748 1.1917815 1.1933167 1.1972101 1.2165588 1.2032478 1.2716355 1.2178319 1.2092507 1.2000831 1.1738278 1.1875737 1.2212513 1.1898608 1.1859617 1.2150606 1.2079268 1.2182080 1.2126119 1.1655659 1.1854389 1.2122305 1.1957976 1.1958827 1.1662450 1.1809637 1.1751008 1.1933845 1.1947474 1.1967941 1.1766063 1.2032970 1.1943865 1.2007273 1.2261138 1.1775870 1.1669693 1.1936460 1.1644882 1.2151349 1.3353592 1.1960580 1.1898402 1.1959492 1.2083188 1.2002896 1.1942634 1.1772731 1.1657437 1.1985766 1.2168896 2.0554596 1.1941789 1.1859577 1.2026500 1.2005443 1.2095176 1.1959222 
XP_035282267.1_protocadherin_Fat_4_Anguilla_anguilla                             3.4739976 3.2423409 1.8612568 2.4386480 1.9749325 2.9663424 2.5273644 2.2161125 2.4741786 2.4606945 2.0879902 2.1936322 2.1419587 2.9796101 2.3861268 2.8251995 2.9524692 1.9596111 2.3646598 1.9159194 1.9881421 2.3818686 2.8896100 1.8867519 3.1144081 2.5291793 2.4114354 2.2415024 3.0378674 2.3778010 2.8068841 2.4963299 3.1938110 2.6223827 2.6561608 2.3242025 2.8698040 2.5191006 2.4203959 2.0318920 2.0463430 2.2504050 2.1431518 2.2514920 2.0329366 2.1566054 1.1785490 1.1977681 1.9868202 0.3793491 0.3173441 0.3375604 0.3190628 0.3889505 0.3887443 0.3887443 1.4353890 1.1992269 0.0000000 2.1263425 0.4114963 0.3755412 0.3755395 0.4212290 0.0543012 0.4084873 0.1200644 0.4045276 0.2339051 0.2342502 0.0543245 0.2583857 2.1610327 0.2576666 0.4091614 0.2590663 0.4072030 0.2335488 0.2370993 0.2334348 0.2285271 0.1978722 0.2587975 0.2567559 0.2676052 0.4406953 0.3928566 1.5085260 0.4418075 1.4184588 0.2668615 0.2296161 0.2346050 0.4461614 0.2349990 0.2463629 0.4398604 0.4397807 0.4448051 0.3979021 0.3415054 0.2426234 0.3980359 0.2300836 0.2030895 0.2250372 0.2058717 0.2321240 0.2302408 0.2367959 0.2304165 0.2059832 0.3930663 0.2305760 0.2762689 0.4468061 0.2083343 0.2284431 0.2313936 0.2285692 0.4119389 1.5377428 0.2312289 0.2381670 0.2313213 0.2497142 0.2423874 0.2400042 0.2188907 0.2035424 0.2209083 0.4301048 2.0936914 0.2448971 0.2147697 0.2345072 0.2334767 0.4050285 0.2207167 
CAH3179920.1_unnamed_protein_product_Porites_lobata                              3.4951338 3.2356103 2.3038026 2.2960175 2.0285233 3.3602224 2.6980599 2.0706821 2.3690574 2.4618547 2.1019850 2.2955154 2.0618992 2.6577013 2.4306576 3.0717921 3.1330199 2.1954649 2.2917448 1.9538100 2.1061635 2.6020817 2.9166720 1.5875613 3.0748260 2.8584786 2.5532269 2.5647379 3.3264592 2.5497951 2.6479299 2.3670024 3.2430902 2.8981354 2.8442700 2.4215837 2.9224707 2.7792056 2.4861710 1.9376796 1.8662830 2.0037658 1.9822735 2.0062186 1.9791675 0.6509629 2.0383689 2.0268539 1.7281539 2.1250981 2.1009621 2.0636320 2.0983968 2.1127113 2.1111994 2.1111994 2.1289805 2.0382521 2.1263425 0.0000000 2.0842124 2.0982528 2.1016947 2.1695756 2.1199823 2.0780997 2.1038476 2.1113608 2.0429154 2.0429154 2.1215060 2.1180459 0.7003980 2.1171810 2.1376220 2.1228758 2.1417076 2.0868313 2.0987588 2.0868313 2.0585139 2.1138952 2.1143813 2.1179171 2.1034220 2.1560206 2.1096172 2.3131649 2.1564758 2.2897111 2.1087827 2.0413318 2.0503848 2.1538314 2.0503848 2.0830999 2.1524411 2.1425729 2.1567106 2.1426747 2.1146528 2.0755774 2.1426747 2.0827662 2.0915745 2.0606196 2.0734176 2.0402767 2.0827662 2.0844784 2.0842765 2.0708511 2.1111256 2.0842765 2.1159353 2.1836577 2.0729794 2.0574987 2.0826582 2.0574987 2.1664995 2.2265797 2.0826582 2.0636247 2.0573614 2.1101930 2.0598955 2.0756527 2.0617428 2.0700324 2.0897178 2.1559769 1.5599903 2.0573396 2.0600580 2.0927983 2.0892922 2.1444004 2.0897178 
XP_024906692.1_protocadherin_Fat_4_Pteropus_alecto                               3.5071410 3.2161463 1.9055969 2.4234739 1.8948043 2.8690482 2.5237605 2.2221879 2.4154677 2.4063287 2.0986501 2.2436819 2.0684292 2.8410949 2.4580351 2.8448965 2.9480194 2.0195636 2.4015478 1.8447553 1.9807888 2.3337614 2.8127470 1.7982543 3.0300891 2.6858690 2.3765309 2.2395126 2.9915340 2.3797819 2.8337815 2.4791268 3.2930214 2.6302913 2.6816958 2.3636370 2.7800835 2.5558858 2.4064203 2.0373222 1.9784517 2.1953502 2.0797169 2.1980972 2.0115986 2.0988433 1.1865689 1.2015250 1.9624566 0.1024153 0.4091015 0.3985639 0.4071667 0.0934398 0.0933952 0.0933952 1.4165670 1.2000588 0.4114963 2.0842124 0.0000000 0.2277182 0.2295945 0.3445788 0.4196411 0.0076637 0.3915178 0.0173009 0.4421080 0.4441684 0.4198868 0.3699587 2.0536313 0.3737074 0.2572592 0.3731604 0.2578535 0.4403896 0.4298097 0.4404227 0.4388736 0.4140916 0.3737909 0.3720019 0.3783191 0.2999771 0.0994047 1.4565019 0.2959468 1.4012040 0.3757080 0.4385207 0.4443699 0.3034515 0.4436367 0.4544139 0.2957645 0.2930432 0.2994703 0.0945653 0.3291699 0.4445047 0.0948203 0.4284681 0.4007925 0.4196385 0.4169444 0.4439412 0.4279806 0.4365142 0.4284419 0.4186614 0.0994527 0.4279541 0.3880390 0.3043427 0.4205117 0.4255964 0.4275747 0.4265807 0.2677149 1.5145121 0.4280649 0.4488598 0.4272425 0.4639312 0.4537784 0.4572070 0.4241449 0.4145277 0.4283276 0.2933128 2.0563719 0.4546179 0.4196532 0.4312981 0.4316660 0.2568929 0.4282720 
NXC33613.1_FAT4_protein_Campylorhamphus_procurvoides                             3.4577203 3.1578561 1.8466065 2.4455373 1.9159514 2.8544648 2.4937210 2.2149012 2.4639104 2.3607347 2.0559910 2.1355515 2.0574822 2.8660009 2.4032494 2.8784740 2.8709466 1.8891474 2.3258196 1.9002428 1.9757073 2.3098854 2.8156186 1.8253022 3.0488741 2.7103948 2.4361857 2.2230361 2.9642092 2.3133962 2.8089076 2.4415671 3.2573856 2.5494508 2.5739074 2.3183525 2.7769015 2.4659665 2.3875435 2.0358939 2.0248896 2.2220524 2.1112368 2.2237690 1.9796324 2.1493798 1.1831032 1.1870652 1.9769399 0.2007711 0.3678515 0.3820199 0.3690660 0.1959148 0.1958225 0.1958225 1.4045683 1.1890627 0.3755412 2.0982528 0.2277182 0.0000000 0.0047170 0.2936535 0.3861353 0.2244119 0.3459894 0.2282787 0.3935650 0.3951117 0.3863398 0.3284016 2.1210100 0.3303324 0.1645514 0.3289042 0.1638501 0.3937478 0.3870684 0.3949730 0.3921008 0.3768064 0.3306297 0.3303866 0.3353622 0.2179963 0.2119444 1.4537166 0.2188619 1.4057145 0.3344667 0.3937420 0.3969902 0.2193136 0.3961335 0.4009054 0.2161573 0.2126525 0.2198837 0.1984199 0.2782027 0.3986311 0.1984528 0.3884589 0.3658216 0.3800467 0.3726792 0.3932577 0.3900003 0.3963826 0.3880772 0.3717425 0.2120458 0.3896159 0.3472720 0.2214199 0.3738652 0.3823046 0.3900986 0.3837267 0.1809594 1.5238004 0.3885565 0.4019245 0.3816701 0.4242483 0.4033813 0.4049911 0.3781649 0.3601131 0.3859363 0.2070704 2.0597010 0.4119982 0.3743262 0.3921093 0.3913977 0.1677793 0.3870976 
NXU83715.1_FAT4_protein_Xiphorhynchus_elegans                                    3.4552179 3.1549285 1.8483858 2.4528539 1.9041772 2.8463073 2.4893021 2.2176393 2.4637598 2.3510186 2.0464757 2.1393125 2.0522653 2.8582429 2.4031854 2.8763428 2.8706058 1.8891474 2.3189693 1.8793809 1.9679248 2.3177211 2.8148667 1.8253022 3.0335463 2.7111219 2.4384329 2.2175969 2.9511748 2.3078664 2.8050310 2.4416163 3.2601817 2.5322301 2.5600620 2.3184592 2.7747313 2.4636529 2.3879915 2.0368557 2.0261305 2.2199647 2.1105386 2.2216820 1.9724367 2.1481390 1.1856223 1.1897474 1.9776769 0.2029363 0.3674535 0.3820897 0.3684494 0.1973702 0.1972772 0.1972772 1.4062306 1.1916073 0.3755395 2.1016947 0.2295945 0.0047170 0.0000000 0.2941334 0.3867852 0.2260443 0.3466406 0.2296877 0.3945005 0.3960550 0.3869901 0.3284167 2.1174931 0.3303471 0.1653412 0.3289192 0.1646351 0.3949711 0.3882448 0.3962060 0.3920588 0.3764998 0.3306443 0.3304012 0.3356471 0.2196144 0.2139228 1.4553403 0.2195746 1.4053515 0.3347517 0.3937002 0.3979331 0.2204197 0.3970692 0.4017062 0.2168203 0.2133315 0.2200841 0.2005728 0.2783014 0.3994094 0.2006062 0.3900182 0.3641272 0.3797705 0.3734097 0.3939218 0.3915719 0.3973028 0.3896366 0.3731916 0.2140253 0.3911877 0.3475573 0.2220870 0.3753186 0.3820275 0.3916703 0.3834471 0.1810838 1.5226488 0.3901158 0.4028692 0.3822104 0.4247395 0.4044356 0.4059392 0.3788729 0.3599419 0.3868390 0.2064628 2.0576850 0.4125835 0.3756916 0.3938832 0.3929586 0.1678869 0.3880070 
XP_053559609.1_LOW_QUALITY_PROTEIN                                               3.4508173 3.1168386 1.9240493 2.5210172 1.9127972 2.8894913 2.5592921 2.2292033 2.5109757 2.3473125 2.0646821 2.2430543 2.0853348 2.9046409 2.4015340 2.9299000 2.9714069 2.0606955 2.5032679 2.0376708 1.9975838 2.2975774 2.8571124 1.7812471 3.0429729 2.6723954 2.4718875 2.3163121 3.0501832 2.3509502 2.7524658 2.4963092 3.2700884 2.5020915 2.6080404 2.3557314 2.8218760 2.4937943 2.4337261 2.0518835 2.0270089 2.2698474 2.1733375 2.2708280 1.9965521 2.1673652 1.2112644 1.2229310 1.9520503 0.3085025 0.4038273 0.4250891 0.4038690 0.2979230 0.2981141 0.2981141 1.4393938 1.2229115 0.4212290 2.1695756 0.3445788 0.2936535 0.2941334 0.0000000 0.4280797 0.3411768 0.3950030 0.3369329 0.4327008 0.4342061 0.4279049 0.3565321 2.1803495 0.3618963 0.3162526 0.3592975 0.3142136 0.4397807 0.4334829 0.4410622 0.4230745 0.4125001 0.3613722 0.3624813 0.3741714 0.3429444 0.3194405 1.5240216 0.3379525 1.4419396 0.3726643 0.4231716 0.4379893 0.3426554 0.4366910 0.4389210 0.3382511 0.3345386 0.3411154 0.3028753 0.3202727 0.4370502 0.3035099 0.4226837 0.4062886 0.4190572 0.4113901 0.4280074 0.4234335 0.4246070 0.4231659 0.4104207 0.3192508 0.4239193 0.3808306 0.3443966 0.4113391 0.4241695 0.4244916 0.4256643 0.3202382 1.5648632 0.4237343 0.4392105 0.4282296 0.4664727 0.4401506 0.4393815 0.4137265 0.4054325 0.4202612 0.3319056 2.0755483 0.4447019 0.4118949 0.4226924 0.4244665 0.3114641 0.4213880 
XP_061109178.1_protocadherin_Fat_4_isoform_X1_Conger_conger                      3.4601764 3.2422253 1.8763456 2.4174042 1.9622078 2.9319934 2.5482338 2.2146419 2.4653230 2.4520144 2.0608558 2.2297034 2.1142436 2.9516241 2.3690398 2.8310674 2.9758459 2.0130256 2.3758180 1.8743305 1.9979988 2.4197935 2.8914547 1.9473424 3.0897558 2.4392953 2.3812462 2.2348947 3.0280016 2.3823058 2.7735390 2.4750710 3.1960452 2.6421220 2.6657091 2.3261065 2.8625385 2.5142870 2.4148473 2.0405631 2.0403853 2.2333745 2.1241758 2.2356972 2.0090012 2.1395357 1.1712912 1.1896482 1.9679806 0.3895103 0.3227970 0.3413581 0.3241554 0.3962692 0.3960586 0.3960586 1.4218250 1.1911309 0.0543012 2.1199823 0.4196411 0.3861353 0.3867852 0.4280797 0.0000000 0.4154783 0.1296147 0.4124446 0.2467601 0.2471957 0.0000010 0.2668491 2.1202044 0.2668286 0.4207389 0.2675159 0.4186996 0.2390534 0.2431288 0.2389739 0.2421612 0.2108845 0.2679724 0.2666078 0.2753989 0.4524612 0.4008901 1.5134044 0.4538983 1.4316142 0.2746504 0.2418564 0.2477267 0.4567655 0.2480424 0.2570847 0.4521187 0.4504627 0.4573431 0.4068262 0.3489085 0.2553197 0.4065451 0.2394629 0.2161680 0.2322466 0.2109700 0.2444622 0.2396818 0.2458829 0.2396469 0.2152283 0.4011046 0.2398670 0.2851508 0.4573497 0.2176727 0.2344547 0.2404248 0.2346197 0.4248238 1.5493644 0.2402011 0.2506931 0.2428138 0.2597417 0.2542779 0.2533189 0.2280360 0.2134825 0.2265397 0.4433837 2.0874851 0.2565940 0.2227927 0.2426683 0.2413369 0.4158412 0.2263827 
XP_011374193.1_protocadherin_Fat_4                                               3.5657514 3.2054981 1.8848861 2.4412469 1.8873545 2.9629120 2.5592023 2.2270170 2.4435377 2.3996982 2.0901716 2.2602398 2.0642747 2.8518795 2.5208900 2.8698276 2.9684521 2.0195636 2.4097106 1.8554160 1.9682031 2.3329052 2.8282036 1.8029053 3.0307901 2.6922885 2.4105917 2.2468178 3.0473936 2.3555333 2.8305288 2.4593063 3.3202375 2.6271614 2.6775639 2.3948054 2.7898416 2.5419546 2.4144797 2.0450616 1.9745777 2.1830790 2.0790846 2.1858541 2.0045349 2.0943717 1.1760824 1.1925635 1.9589262 0.0969864 0.4064918 0.4073391 0.4049283 0.0876367 0.0875942 0.0875942 1.4197047 1.1918080 0.4084873 2.0780997 0.0076637 0.2244119 0.2260443 0.3411768 0.4154783 0.0000000 0.3868234 0.0066381 0.4385362 0.4385362 0.4157263 0.3664106 2.0625104 0.3702106 0.2536847 0.3696730 0.2536847 0.4347007 0.4246896 0.4342597 0.4342050 0.4105672 0.3702041 0.3680423 0.3730919 0.2980426 0.0929389 1.4597862 0.2951357 1.4134411 0.3704411 0.4345844 0.4392983 0.3014575 0.4390215 0.4510855 0.2936899 0.2908912 0.2982422 0.0874895 0.3248864 0.4401339 0.0877466 0.4240282 0.3936554 0.4166802 0.4118090 0.4399531 0.4230732 0.4316196 0.4239998 0.4171034 0.0929844 0.4230443 0.3848255 0.3017680 0.4168935 0.4216146 0.4226611 0.4221625 0.2640879 1.5207654 0.4236187 0.4453206 0.4257289 0.4573713 0.4492930 0.4536957 0.4229994 0.4103041 0.4215504 0.2907653 2.0225569 0.4500833 0.4133619 0.4265390 0.4270538 0.2531464 0.4210193 
XP_036406910.1_protocadherin_Fat_4_Megalops_cyprinoides                          3.4211318 3.1630065 1.8398988 2.4375110 1.9113338 2.8379096 2.4272686 2.1893107 2.4384655 2.4396869 2.0535763 2.1991078 2.1030942 2.8836306 2.3477911 2.8325424 2.9043894 1.9217713 2.3014767 1.9026622 1.9610287 2.3451074 2.8584543 1.8726909 3.0872088 2.4828756 2.3335092 2.2709169 2.9775590 2.3147902 2.7465922 2.4322636 3.1156497 2.5599227 2.6006439 2.2811307 2.8103061 2.5078303 2.3654868 1.9925728 2.0204984 2.2436390 2.1373096 2.2459666 1.9845108 2.1177829 1.1555258 1.1709617 1.9537688 0.3631227 0.2818709 0.3014212 0.2839537 0.3631800 0.3629906 0.3629906 1.4148443 1.1733527 0.1200644 2.1038476 0.3915178 0.3459894 0.3466406 0.3950030 0.1296147 0.3868234 0.0000000 0.3819574 0.2015022 0.2018932 0.1296731 0.2142157 2.0921819 0.2120944 0.3830775 0.2152943 0.3812656 0.1995913 0.2022541 0.1998300 0.1990216 0.1598691 0.2130290 0.2116790 0.2246116 0.4100413 0.3735525 1.5014876 0.4110339 1.4068742 0.2260968 0.1985199 0.2083535 0.4150156 0.2083358 0.2104829 0.4092327 0.4054776 0.4131322 0.3744265 0.3086442 0.2097826 0.3744295 0.1951554 0.1668563 0.1871852 0.1663725 0.2000587 0.1950732 0.2010207 0.1950060 0.1699722 0.3737492 0.1949229 0.2325785 0.4147023 0.1726456 0.1922783 0.1952530 0.1922114 0.3857070 1.5362610 0.1953340 0.2082229 0.1989556 0.2172875 0.2109850 0.2140227 0.1828177 0.1642990 0.1815553 0.4037721 2.0567250 0.2189226 0.1752588 0.1973697 0.1964482 0.3818834 0.1816762 
XP_039735502.1_LOW_QUALITY_PROTEIN                                               3.4916961 3.1971481 1.9101522 2.5012335 1.8995122 2.9342682 2.5409735 2.2421978 2.4860130 2.4234048 2.1059270 2.2506430 2.0864860 2.8528817 2.4407007 2.8580267 2.9607717 2.0195636 2.4151338 1.8602133 2.0059590 2.3243907 2.8530801 1.7982543 3.0199485 2.6987807 2.4009035 2.2413462 3.0158159 2.3672858 2.8241711 2.5141105 3.3084784 2.6362946 2.6834506 2.3576359 2.8622944 2.5537707 2.4215027 2.0345816 2.0189454 2.2409121 2.1378466 2.2435451 2.0274680 2.1342188 1.2055573 1.2204176 1.9682154 0.1051251 0.4053932 0.4050500 0.4030859 0.0970643 0.0970213 0.0970213 1.4561524 1.2190706 0.4045276 2.1113608 0.0173009 0.2282787 0.2296877 0.3369329 0.4124446 0.0066381 0.3819574 0.0000000 0.4356486 0.4379093 0.4126671 0.3660839 2.1034076 0.3694750 0.2593381 0.3688857 0.2580388 0.4309031 0.4213144 0.4308691 0.4316325 0.4065493 0.3695543 0.3678387 0.3703457 0.2971301 0.1022375 1.4955378 0.2962051 1.4303416 0.3676002 0.4315705 0.4372956 0.3006121 0.4366701 0.4483120 0.2951082 0.2922086 0.2990312 0.0979855 0.3212122 0.4391021 0.0982224 0.4198455 0.3911662 0.4135246 0.4103582 0.4373067 0.4193413 0.4272871 0.4197474 0.4125644 0.1022832 0.4192425 0.3815285 0.3021624 0.4142576 0.4186561 0.4188987 0.4195134 0.2680550 1.5562080 0.4194057 0.4424558 0.4177158 0.4513770 0.4461442 0.4489129 0.4181800 0.4074800 0.4197271 0.2913354 2.0718608 0.4451431 0.4113931 0.4220985 0.4225620 0.2556765 0.4196180 
XP_058653769.1_LOW_QUALITY_PROTEIN                                               3.3851826 3.1836012 1.8295882 2.4510241 1.9264593 2.8261302 2.4853595 2.1801505 2.4299695 2.3569963 2.0656419 2.1545977 2.1024052 2.8759544 2.3538106 2.8898483 2.8929991 1.8862003 2.2637613 1.9710861 1.9862929 2.3648162 2.8499224 1.8419733 2.9702285 2.5226090 2.2290752 2.2198182 2.9442940 2.2258096 2.7191692 2.4329851 3.0746319 2.5885395 2.6440289 2.2826995 2.7732566 2.4533106 2.3832683 1.9405326 2.0354386 2.2097761 2.0976975 2.2118429 1.9938019 2.0804969 1.1625623 1.1781102 1.9379459 0.4080490 0.3231535 0.3426677 0.3252847 0.4070764 0.4068589 0.4068589 1.3957216 1.1802591 0.2339051 2.0429154 0.4421080 0.3935650 0.3945005 0.4327008 0.2467601 0.4385362 0.2015022 0.4356486 0.0000000 0.0000010 0.2468789 0.2742515 2.0641553 0.2730569 0.4211578 0.2749953 0.4195361 0.2029301 0.2041965 0.2036115 0.0469130 0.2253982 0.2731143 0.2734217 0.2836851 0.4471675 0.4158261 1.4916253 0.4431503 1.4125571 0.2835755 0.0475524 0.0333177 0.4512852 0.0331072 0.0854770 0.4415701 0.4398246 0.4448296 0.4137895 0.3599119 0.0827101 0.4137941 0.1967290 0.2301237 0.1503059 0.1767503 0.0304886 0.1970746 0.2059706 0.1955617 0.1674245 0.4160502 0.1958994 0.2939690 0.4490052 0.1704666 0.1544088 0.1966404 0.1549816 0.4291794 1.5122562 0.1962979 0.0279940 0.2029911 0.3003308 0.0318290 0.0421402 0.1829186 0.1423367 0.1920659 0.4394292 2.0350862 0.0784554 0.1870764 0.2017785 0.2013458 0.4198426 0.1926674 
KAF4104585.1_hypothetical_protein_G5714_013916_Onychostoma_macrolepis            3.4179338 3.1836012 1.8306683 2.4509602 1.9264593 2.8614363 2.4853595 2.1801505 2.4289087 2.3569963 2.0810391 2.1545977 2.1156946 2.8759544 2.3721986 2.8926364 2.9399843 1.8862003 2.2637613 1.9710861 1.9862929 2.3686093 2.8483260 1.8419733 2.9702285 2.5226090 2.2290752 2.2198182 2.9823884 2.2258096 2.7246546 2.4305665 3.0995861 2.5885395 2.6440289 2.2992225 2.7731899 2.4533106 2.3814823 1.9405326 2.0231334 2.2044455 2.0914282 2.2065298 2.0023700 2.0736874 1.1646943 1.1811326 1.9393625 0.4098020 0.3240048 0.3438051 0.3261525 0.4088471 0.4086269 0.4086269 1.3956328 1.1839429 0.2342502 2.0429154 0.4441684 0.3951117 0.3960550 0.4342061 0.2471957 0.4385362 0.2018932 0.4379093 0.0000010 0.0000000 0.2473155 0.2754056 2.0641553 0.2741976 0.4227729 0.2761524 0.4211294 0.2039182 0.2051999 0.2046115 0.0469991 0.2256607 0.2742552 0.2745650 0.2846818 0.4490884 0.4179497 1.4909598 0.4453384 1.4130594 0.2845719 0.0476425 0.0335340 0.4532430 0.0333208 0.0860523 0.4428754 0.4415291 0.4470345 0.4159485 0.3612627 0.0832644 0.4159533 0.1976726 0.2300627 0.1501266 0.1772790 0.0306847 0.1980270 0.2064214 0.1964967 0.1683879 0.4181766 0.1968432 0.2953556 0.4509160 0.1714545 0.1542555 0.1975894 0.1548310 0.4301737 1.5116492 0.1972380 0.0281740 0.2036915 0.3008927 0.0320342 0.0424141 0.1837223 0.1428416 0.1924456 0.4409433 2.0350862 0.0789812 0.1871420 0.2022194 0.2017836 0.4219478 0.1930540 
XP_061109179.1_protocadherin_Fat_4_isoform_X2_Conger_conger                      3.4570804 3.2458554 1.8764386 2.4192690 1.9633135 2.9273132 2.5558959 2.2165031 2.4683057 2.4520144 2.0640160 2.2199095 2.1175166 2.9531502 2.3717108 2.8333256 2.9768508 2.0130256 2.3758180 1.8743305 1.9990336 2.4213388 2.8942557 1.9473424 3.0975593 2.4392953 2.3812462 2.2407558 3.0234619 2.3829702 2.7759050 2.4779926 3.1970097 2.6310840 2.6568583 2.3275998 2.8664503 2.5158542 2.4157587 2.0409852 2.0407281 2.2323647 2.1230618 2.2346894 2.0115553 2.1412527 1.1713265 1.1896915 1.9705076 0.3897197 0.3229606 0.3415566 0.3243199 0.3962692 0.3962692 0.3962692 1.4219850 1.1911749 0.0543245 2.1215060 0.4198868 0.3863398 0.3869901 0.4279049 0.0000010 0.4157263 0.1296731 0.4126671 0.2468789 0.2473155 0.0000000 0.2669798 2.1219027 0.2669589 0.4209657 0.2676466 0.4189240 0.2391685 0.2432464 0.2390897 0.2422777 0.2109848 0.2681034 0.2667380 0.2755344 0.4527076 0.4011046 1.5128625 0.4541458 1.4317416 0.2747855 0.2419727 0.2478472 0.4570147 0.2481624 0.2572095 0.4523649 0.4507076 0.4575928 0.4070439 0.3490887 0.2554435 0.4067627 0.2395783 0.2162707 0.2323576 0.2110699 0.2445798 0.2397980 0.2460018 0.2397624 0.2153304 0.4011046 0.2399833 0.2852921 0.4575995 0.2177762 0.2345670 0.2405413 0.2347328 0.4250528 1.5495960 0.2403168 0.2508145 0.2429313 0.2598690 0.2544013 0.2534419 0.2281451 0.2135833 0.2266478 0.4436245 2.0889523 0.2567188 0.2228987 0.2427854 0.2414533 0.4160641 0.2264914 
MBN3273026.1_FAT4_protein_Polyodon_spathula                                      3.4390372 3.1757077 1.8819940 2.4260628 1.9435917 2.8028142 2.4259501 2.2117456 2.4137768 2.4291298 2.0594985 2.1926562 2.1126317 2.9523017 2.3987520 2.8340216 2.9611661 1.9268258 2.3620468 2.0364852 1.9565772 2.3881139 2.8408314 1.8883821 3.1953597 2.5517749 2.4357448 2.2288878 3.0291332 2.2949698 2.7503425 2.4482368 3.2127658 2.6295341 2.6462295 2.2848696 2.7983937 2.4957864 2.3950319 1.9763686 2.0350699 2.2140841 2.1179857 2.2167914 2.0261289 2.1511250 1.1749975 1.1904003 1.9606608 0.3335075 0.2255306 0.2375118 0.2243594 0.3334084 0.3332379 0.3332379 1.3819242 1.1892230 0.2583857 2.1180459 0.3699587 0.3284016 0.3284167 0.3565321 0.2668491 0.3664106 0.2142157 0.3660839 0.2742515 0.2754056 0.2669798 0.0000000 2.1356724 0.0268508 0.3605714 0.0006070 0.3581826 0.2697999 0.2749879 0.2705871 0.2657099 0.2456346 0.0274813 0.0262179 0.0781459 0.3860183 0.3456554 1.4897753 0.3835643 1.3975711 0.0790925 0.2695573 0.2778097 0.3878085 0.2772752 0.2814636 0.3830629 0.3815425 0.3836446 0.3351112 0.2631745 0.2768398 0.3352357 0.2668446 0.2485788 0.2691725 0.2434664 0.2727990 0.2672849 0.2720243 0.2671951 0.2548111 0.3458341 0.2676379 0.0911140 0.3870325 0.2569656 0.2740095 0.2681244 0.2745428 0.3639318 1.5403652 0.2676784 0.2752262 0.2708505 0.3050790 0.2807609 0.2810108 0.2604103 0.2384226 0.2546098 0.3787326 2.0725870 0.2861493 0.2482245 0.2673121 0.2669453 0.3586028 0.2552858 
XP_031568386.1_cadherin-23-like_Actinia_tenebrosa                                3.4340215 3.2624371 2.1928835 2.3210470 2.0156695 3.2611857 2.7048969 2.0169040 2.3640334 2.5943445 2.0919351 2.2484015 2.0593057 2.6683614 2.5075112 3.0814699 3.1924316 2.3421189 2.1000504 1.8122511 2.1542872 2.4680379 2.8442680 1.5874969 3.2029487 2.6907011 2.4710433 2.4768710 3.1966704 2.4919647 2.6755651 2.2516218 3.3074221 2.7878010 2.7828347 2.4075664 2.7958094 2.6696138 2.4504876 1.9424354 1.8602916 1.9743705 1.9493283 1.9762331 1.9852389 0.5969117 2.0428528 2.0364963 1.7212105 2.1177876 2.1253833 2.0755754 2.1198037 2.0913015 2.0896437 2.0896437 2.1297563 2.0445534 2.1610327 0.7003980 2.0536313 2.1210100 2.1174931 2.1803495 2.1202044 2.0625104 2.0921819 2.1034076 2.0641553 2.0641553 2.1219027 2.1356724 0.0000000 2.1341329 2.1157006 2.1356509 2.1187607 2.1182314 2.1412056 2.1182314 2.0668171 2.1482948 2.1336108 2.1363814 2.1308409 2.1368551 2.0871914 2.2515806 2.1306060 2.1835764 2.1359862 2.0566842 2.0704488 2.1351079 2.0704488 2.0749333 2.1186585 2.1317964 2.1284379 2.1130656 2.1629512 2.0686386 2.1130656 2.1093886 2.1217774 2.0745745 2.0940562 2.0490846 2.1093886 2.1225512 2.1101471 2.1000515 2.0888401 2.1101471 2.1268995 2.1392386 2.1028343 2.0811928 2.1075619 2.0811928 2.1397427 2.1440317 2.1075619 2.0730880 2.0769435 2.1465260 2.0715632 2.0817473 2.0861592 2.0766075 2.0877254 2.1147248 1.5416110 2.0648576 2.0926364 2.1116875 2.1041976 2.1103449 2.0877254 
RXM31136.1_Protocadherin_Fat_4_Acipenser_ruthenus                                3.4372435 3.1573440 1.8920961 2.4213984 1.9506454 2.8350175 2.4318520 2.2255391 2.4216207 2.4622399 2.0822397 2.1807695 2.1259177 2.9474544 2.3952435 2.8606760 2.9610701 1.9169156 2.3778870 2.0498106 1.9645876 2.3918444 2.8580159 1.9020654 3.2087683 2.5631076 2.3986843 2.2507543 3.0339428 2.2989246 2.7537746 2.4633646 3.2386450 2.6191501 2.6378464 2.2918410 2.7741910 2.4828085 2.3974685 1.9962353 2.0417503 2.2399387 2.1439257 2.2411501 2.0338930 2.1656216 1.1787747 1.1934255 1.9638777 0.3398850 0.2241095 0.2375034 0.2228721 0.3391187 0.3389450 0.3389450 1.3977095 1.1921345 0.2576666 2.1171810 0.3737074 0.3303324 0.3303471 0.3618963 0.2668286 0.3702106 0.2120944 0.3694750 0.2730569 0.2741976 0.2669589 0.0268508 2.1341329 0.0000000 0.3656395 0.0269976 0.3632142 0.2717365 0.2768891 0.2722606 0.2669072 0.2440026 0.0024251 0.0048616 0.0742383 0.3911706 0.3527564 1.4955146 0.3888106 1.4003036 0.0751759 0.2697104 0.2788705 0.3941009 0.2786047 0.2827857 0.3883144 0.3872135 0.3907934 0.3426491 0.2657492 0.2777647 0.3426629 0.2664007 0.2508263 0.2700183 0.2444345 0.2718397 0.2665634 0.2727027 0.2667505 0.2567398 0.3529390 0.2669154 0.0886482 0.3929335 0.2588971 0.2747941 0.2680182 0.2750558 0.3670419 1.5469955 0.2678460 0.2756329 0.2728066 0.3052517 0.2808645 0.2811611 0.2626878 0.2421231 0.2543851 0.3848454 2.0704142 0.2858755 0.2484639 0.2674562 0.2665080 0.3659795 0.2547874 
XP_062992077.1_protocadherin_Fat_4_isoform_X2_Elgaria_multicarinata_webbii       3.4854379 3.1874415 1.8807456 2.4951982 1.9019459 2.8866395 2.5217469 2.2643184 2.4982880 2.3029112 2.0694737 2.2033306 2.0734584 2.9058638 2.4600554 2.9349074 2.9574794 1.9838393 2.4724120 1.8676954 2.0071517 2.3562570 2.8263827 1.7916595 3.2120659 2.6456421 2.3352901 2.2398342 3.0242532 2.3584871 2.8099142 2.4617246 3.2985561 2.5139456 2.5772433 2.3574760 2.8075145 2.5086515 2.4139067 2.0127629 2.0320755 2.2406966 2.1378696 2.2409798 2.0050537 2.1699003 1.2111585 1.2191776 1.9627148 0.2273331 0.4015356 0.4119275 0.4012900 0.2165865 0.2164828 0.2164828 1.4367837 1.2146588 0.4091614 2.1376220 0.2572592 0.1645514 0.1653412 0.3162526 0.4207389 0.2536847 0.3830775 0.2593381 0.4211578 0.4227729 0.4209657 0.3605714 2.1157006 0.3656395 0.0000000 0.3630074 0.0000010 0.4294147 0.4238603 0.4309675 0.4184055 0.4132726 0.3657728 0.3637657 0.3669452 0.1293862 0.2394841 1.4887478 0.1308146 1.4222994 0.3647860 0.4211596 0.4302020 0.1334706 0.4286560 0.4274788 0.1291509 0.1255987 0.1309641 0.2236358 0.3133870 0.4269383 0.2239888 0.4182691 0.3989687 0.4041351 0.4042748 0.4202757 0.4193361 0.4239063 0.4181320 0.4056642 0.2396009 0.4191982 0.3773213 0.1329095 0.4085561 0.4082529 0.4194229 0.4099615 0.1079161 1.5611104 0.4183551 0.4284013 0.4223261 0.4553996 0.4297297 0.4299801 0.4151067 0.3952291 0.4167136 0.1174774 2.0591652 0.4332434 0.4083127 0.4216437 0.4208427 0.0811388 0.4181566 
XP_041120710.1_protocadherin_Fat_4_Polyodon_spathula                             3.4387909 3.1730458 1.8860539 2.4275455 1.9459081 2.8020875 2.4348248 2.2133367 2.4136569 2.4273949 2.0585979 2.1909673 2.1139534 2.9528228 2.3987520 2.8323540 2.9605629 1.9268258 2.3620468 2.0375405 1.9574770 2.3933336 2.8399792 1.8883821 3.1969386 2.5552740 2.4331146 2.2293259 3.0324776 2.2962513 2.7560919 2.4510061 3.2155468 2.6303220 2.6468647 2.2850727 2.7981788 2.4964568 2.3938228 1.9830994 2.0349549 2.2187042 2.1230647 2.2214021 2.0253899 2.1593691 1.1752483 1.1914839 1.9621763 0.3365984 0.2260244 0.2384071 0.2248542 0.3361290 0.3359572 0.3359572 1.3855042 1.1892564 0.2590663 2.1228758 0.3731604 0.3289042 0.3289192 0.3592975 0.2675159 0.3696730 0.2152943 0.3688857 0.2749953 0.2761524 0.2676466 0.0006070 2.1356509 0.0269976 0.3630074 0.0000000 0.3606043 0.2715287 0.2763678 0.2723268 0.2664817 0.2464355 0.0276266 0.0263661 0.0789024 0.3886326 0.3479746 1.4899530 0.3864018 1.4022174 0.0798484 0.2703227 0.2785530 0.3905526 0.2780146 0.2825466 0.3858384 0.3846873 0.3869148 0.3383173 0.2642444 0.2779288 0.3384427 0.2683134 0.2502681 0.2709854 0.2448903 0.2735448 0.2687628 0.2736252 0.2686639 0.2556040 0.3481542 0.2691158 0.0915848 0.3898121 0.2577562 0.2758245 0.2696017 0.2763695 0.3661746 1.5432214 0.2691466 0.2759699 0.2724740 0.3060979 0.2814966 0.2817466 0.2611943 0.2398375 0.2563396 0.3814098 2.0721755 0.2864435 0.2496036 0.2687807 0.2684138 0.3606618 0.2570265 
XP_062992076.1_protocadherin_Fat_4_isoform_X1_Elgaria_multicarinata_webbii       3.4812822 3.1874415 1.8836003 2.4985699 1.9019459 2.8866395 2.5217469 2.2717432 2.4987757 2.3029112 2.0694737 2.2033306 2.0734584 2.9058638 2.4600554 2.9210929 2.9548600 1.9838393 2.4724120 1.8676954 2.0071517 2.3560772 2.8323583 1.7916595 3.2120659 2.6456421 2.3352901 2.2398342 3.0242532 2.3584871 2.8063818 2.4615376 3.2985561 2.5139456 2.5772433 2.3574760 2.8152144 2.5086515 2.4142683 2.0127629 2.0320755 2.2406966 2.1378696 2.2409798 2.0050537 2.1725053 1.2074220 1.2153671 1.9589308 0.2259362 0.3987907 0.4119275 0.3985478 0.2155779 0.2154753 0.2154753 1.4327743 1.2108770 0.4072030 2.1417076 0.2578535 0.1638501 0.1646351 0.3142136 0.4186996 0.2536847 0.3812656 0.2580388 0.4195361 0.4211294 0.4189240 0.3581826 2.1187607 0.3632142 0.0000010 0.3606043 0.0000000 0.4272028 0.4216836 0.4287286 0.4168040 0.4109378 0.3633460 0.3613554 0.3651415 0.1286586 0.2382986 1.4872756 0.1300790 1.4178431 0.3629981 0.4195391 0.4285062 0.1327188 0.4269825 0.4261205 0.1284245 0.1248951 0.1302279 0.2222839 0.3113762 0.4255836 0.2226341 0.4158099 0.3970232 0.4026286 0.4023938 0.4186613 0.4168517 0.4214050 0.4156732 0.4036822 0.2384141 0.4167142 0.3754364 0.1321615 0.4065508 0.4067184 0.4169374 0.4084049 0.1075556 1.5573389 0.4158947 0.4267288 0.4205933 0.4534786 0.4280453 0.4282951 0.4127173 0.3936879 0.4147457 0.1168219 2.0609695 0.4315384 0.4059380 0.4191593 0.4183646 0.0807005 0.4161650 
XP_054595335.1_protocadherin_Fat_4_isoform_X1_Nothobranchius_furzeri             3.3634461 3.2311326 1.8631763 2.5033317 1.9703965 2.8230611 2.4051557 2.2139983 2.4643232 2.3836009 2.0728538 2.2255615 2.1104858 2.9000186 2.3594495 2.9253396 2.9349401 1.8944740 2.3756201 1.9202096 1.9894604 2.3775698 2.8102122 1.9115931 3.0780715 2.5830782 2.3165060 2.2605579 3.0410417 2.3200743 2.7075459 2.4655003 3.1461157 2.6175986 2.7005430 2.3185094 2.7859791 2.5376085 2.3566822 2.0134678 2.0491954 2.2571390 2.1517741 2.2573924 2.0281036 2.1649438 1.1814000 1.1965609 1.9394929 0.4020509 0.3278180 0.3498528 0.3286866 0.3993380 0.3991249 0.3991249 1.3910063 1.1969739 0.2335488 2.0868313 0.4403896 0.3937478 0.3949711 0.4397807 0.2390534 0.4347007 0.1995913 0.4309031 0.2029301 0.2039182 0.2391685 0.2697999 2.1182314 0.2717365 0.4294147 0.2715287 0.4272028 0.0000000 0.1034207 0.0000010 0.1960551 0.2259562 0.2722105 0.2709529 0.2811795 0.4493024 0.4157830 1.5023833 0.4458095 1.4257511 0.2824052 0.1963154 0.2089887 0.4528265 0.2082661 0.2082493 0.4447953 0.4448782 0.4471997 0.4078849 0.3553636 0.2082084 0.4082428 0.0946028 0.2318915 0.1946125 0.0816504 0.1976408 0.0949930 0.0994372 0.0953670 0.1716083 0.4160071 0.0957625 0.2950045 0.4493518 0.1743040 0.1965219 0.0954631 0.1971736 0.4366913 1.5418175 0.0950698 0.2059467 0.2121046 0.3064709 0.2099507 0.2133586 0.1832062 0.1793583 0.0958973 0.4436799 2.0617611 0.2155865 0.0932776 0.0962831 0.0956888 0.4231339 0.0965440 
XP_037833197.1_protocadherin_Fat_4_Kryptolebias_marmoratus                       3.4164484 3.2270037 1.8256391 2.4829301 1.9805888 2.8349114 2.4807463 2.2133950 2.4629441 2.4565203 2.0668013 2.2608146 2.0998217 2.9022856 2.4134879 2.8746440 2.9682509 1.9364430 2.3784724 1.9971773 1.9930718 2.3959552 2.8067241 2.0678501 2.9367500 2.6784637 2.2588415 2.2580507 3.0315663 2.3208964 2.7214442 2.4982456 3.1404721 2.6644733 2.7248108 2.3777839 2.7820398 2.5350724 2.3584572 2.0240039 2.0614170 2.2529894 2.1434075 2.2546599 2.0210967 2.1381900 1.1767680 1.1914451 1.9417099 0.4009279 0.3369435 0.3583743 0.3371977 0.3989204 0.3987072 0.3987072 1.4152644 1.1914275 0.2370993 2.0987588 0.4298097 0.3870684 0.3882448 0.4334829 0.2431288 0.4246896 0.2022541 0.4213144 0.2041965 0.2051999 0.2432464 0.2749879 2.1412056 0.2768891 0.4238603 0.2763678 0.4216836 0.1034207 0.0000000 0.1041235 0.1988913 0.2298272 0.2776661 0.2760845 0.2825493 0.4447197 0.4134035 1.4978543 0.4415058 1.4272147 0.2829630 0.1983768 0.2073665 0.4484249 0.2066524 0.2064953 0.4386952 0.4366368 0.4419999 0.4075832 0.3608735 0.2073223 0.4077519 0.1047536 0.2302578 0.1971449 0.0953354 0.2010017 0.1052160 0.1144889 0.1050329 0.1786308 0.4136269 0.1054974 0.2963858 0.4466462 0.1813665 0.1984327 0.1052941 0.1991005 0.4318048 1.5305708 0.1048316 0.2076003 0.2020490 0.3024107 0.2100268 0.2146344 0.1924049 0.1857184 0.1079533 0.4363445 2.0449344 0.2171392 0.1052876 0.1079416 0.1073725 0.4177201 0.1086919 
XP_054595336.1_protocadherin_Fat_4_isoform_X2_Nothobranchius_furzeri             3.4217812 3.2311326 1.8631763 2.5029884 1.9703965 2.8506662 2.4051557 2.2139983 2.4590330 2.3836009 2.0660914 2.2255615 2.1028353 2.9000186 2.3364819 2.9288143 2.9460883 1.8944740 2.3756201 1.9202096 1.9894604 2.3775698 2.8059213 1.9115931 3.0780715 2.5830782 2.3165060 2.2605579 3.0756538 2.3200743 2.7047537 2.4606195 3.1886271 2.6175986 2.7005430 2.3106605 2.7873615 2.5376085 2.3578581 2.0134678 2.0503796 2.2536719 2.1517741 2.2539325 2.0219096 2.1649438 1.1781014 1.1934501 1.9394929 0.4019204 0.3292801 0.3517248 0.3301573 0.3998491 0.3996343 0.3996343 1.3874885 1.1943028 0.2334348 2.0868313 0.4404227 0.3949730 0.3962060 0.4410622 0.2389739 0.4342597 0.1998300 0.4308691 0.2036115 0.2046115 0.2390897 0.2705871 2.1182314 0.2722606 0.4309675 0.2723268 0.4287286 0.0000010 0.1041235 0.0000000 0.1966865 0.2260686 0.2727378 0.2714716 0.2816883 0.4508012 0.4160162 1.4999652 0.4473599 1.4253820 0.2829228 0.1969482 0.2089887 0.4543543 0.2089887 0.2095062 0.4466514 0.4466849 0.4487628 0.4080922 0.3561273 0.2094666 0.4084527 0.0949930 0.2312558 0.1952495 0.0821940 0.1982834 0.0949930 0.0998606 0.0957625 0.1725775 0.4162421 0.0957625 0.2959065 0.4509320 0.1752951 0.1971736 0.0954631 0.1971736 0.4384567 1.5411319 0.0954631 0.2066519 0.2128479 0.3061999 0.2104228 0.2141204 0.1842663 0.1801367 0.0965440 0.4457096 2.0625015 0.2163652 0.0934381 0.0966848 0.0960868 0.4242542 0.0965440 
XP_051715866.1_protocadherin_Fat_4_Ctenopharyngodon_idella                       3.3854870 3.1868154 1.8201550 2.4568570 1.9125102 2.8028697 2.4612810 2.1516017 2.4430764 2.3667840 2.0689303 2.1487707 2.1062659 2.8806327 2.3404937 2.8621650 2.9284507 1.9251530 2.2477980 1.9192062 1.9509843 2.3615758 2.8181587 1.8632304 3.0606120 2.5252915 2.1685776 2.2212766 2.9435126 2.2404827 2.7157295 2.4333441 3.0888186 2.5725010 2.6290008 2.2897293 2.7418868 2.4580598 2.3722697 1.9509166 2.0123198 2.2062728 2.0944624 2.2083392 2.0034604 2.0968117 1.1601630 1.1746872 1.9303387 0.4035692 0.3213568 0.3393639 0.3226549 0.4051125 0.4048963 0.4048963 1.3913770 1.1786015 0.2285271 2.0585139 0.4388736 0.3921008 0.3920588 0.4230745 0.2421612 0.4342050 0.1990216 0.4316325 0.0469130 0.0469991 0.2422777 0.2657099 2.0668171 0.2669072 0.4184055 0.2664817 0.4168040 0.1960551 0.1988913 0.1966865 0.0000000 0.2199067 0.2670968 0.2666677 0.2760038 0.4439831 0.4109863 1.4979746 0.4386504 1.4093739 0.2762110 0.0133338 0.0586443 0.4475903 0.0582655 0.0755673 0.4369150 0.4360454 0.4406327 0.4096002 0.3514277 0.0725428 0.4096046 0.1894732 0.2286477 0.1429887 0.1668190 0.0421399 0.1897686 0.1966914 0.1887515 0.1625157 0.4112074 0.1890421 0.2870268 0.4471651 0.1650202 0.1482456 0.1894773 0.1487742 0.4242615 1.5122278 0.1891840 0.0527558 0.1999288 0.2942291 0.0568339 0.0577814 0.1774868 0.1395425 0.1837983 0.4364135 2.0172237 0.0774718 0.1822584 0.1939139 0.1934851 0.4150943 0.1843394 
XP_048826720.1_protocadherin_Fat_4_Brienomyrus_brachyistius                      3.4869758 3.2432664 1.8803746 2.4528563 1.9611406 2.8747716 2.5413990 2.2239800 2.4520769 2.3928997 2.1191215 2.2443806 2.1712386 2.9519779 2.3709538 2.8348831 2.9517150 1.8469259 2.3655331 1.9471801 2.0033878 2.3996275 2.8695292 1.8846873 3.1714530 2.4925326 2.3329376 2.3542796 3.0116563 2.3074978 2.7430189 2.4820369 3.1589419 2.5475476 2.5862546 2.3483973 2.7989080 2.5305374 2.4149543 2.0322863 2.0355076 2.2682352 2.1625817 2.2705254 2.0362265 2.1724281 1.1898383 1.2048934 1.9748562 0.3814670 0.2985359 0.3167452 0.2982457 0.3855100 0.3853057 0.3853057 1.4203333 1.2034748 0.1978722 2.1138952 0.4140916 0.3768064 0.3764998 0.4125001 0.2108845 0.4105672 0.1598691 0.4065493 0.2253982 0.2256607 0.2109848 0.2456346 2.1482948 0.2440026 0.4132726 0.2464355 0.4109378 0.2259562 0.2298272 0.2260686 0.2199067 0.0000000 0.2455106 0.2442283 0.2556425 0.4381190 0.3931775 1.5146819 0.4407930 1.4243518 0.2551772 0.2205489 0.2324411 0.4426158 0.2325746 0.2334271 0.4385013 0.4357870 0.4443227 0.3908856 0.3332468 0.2320148 0.3907643 0.2147817 0.1480783 0.2198143 0.1959817 0.2191119 0.2151102 0.2193038 0.2153793 0.1969453 0.3933874 0.2157119 0.2681455 0.4442330 0.1996884 0.2226735 0.2166086 0.2224975 0.4205886 1.5487062 0.2162702 0.2307504 0.2274429 0.2534434 0.2338913 0.2329104 0.2097062 0.1924547 0.2096227 0.4310213 2.0963570 0.2403525 0.2028034 0.2193727 0.2179466 0.4145498 0.2096304 
XP_033891297.3_protocadherin_Fat_4_Acipenser_ruthenus                            3.4426181 3.1528714 1.8976814 2.4221641 1.9487862 2.8294216 2.4385803 2.2257698 2.4227105 2.4482277 2.0809322 2.1792436 2.1244334 2.9480435 2.3918430 2.8660102 2.9535391 1.9169156 2.3632996 2.0343723 1.9626829 2.3943456 2.8560553 1.9020654 3.2032076 2.5631076 2.4044660 2.2557751 3.0291265 2.3043971 2.7511842 2.4636446 3.2369928 2.6237355 2.6398396 2.2923590 2.7704117 2.4894982 2.4014192 2.0009846 2.0380108 2.2381623 2.1427048 2.2408493 2.0362235 2.1609070 1.1785873 1.1932367 1.9675383 0.3398678 0.2246253 0.2378059 0.2233873 0.3390998 0.3389261 0.3389261 1.3959161 1.1917815 0.2587975 2.1143813 0.3737909 0.3306297 0.3306443 0.3613722 0.2679724 0.3702041 0.2130290 0.3695543 0.2731143 0.2742552 0.2681034 0.0274813 2.1336108 0.0024251 0.3657728 0.0276266 0.3633460 0.2722105 0.2776661 0.2727378 0.2670968 0.2455106 0.0000000 0.0048585 0.0751606 0.3907792 0.3528996 1.4955269 0.3891397 1.3994131 0.0760999 0.2699000 0.2789729 0.3937097 0.2787065 0.2828870 0.3879655 0.3868649 0.3905319 0.3426303 0.2654699 0.2778664 0.3426441 0.2676453 0.2518351 0.2704155 0.2452093 0.2720294 0.2678160 0.2737457 0.2679955 0.2573668 0.3530823 0.2681686 0.0899095 0.3925848 0.2595252 0.2751931 0.2692721 0.2754574 0.3675329 1.5456247 0.2690918 0.2754397 0.2725603 0.3059068 0.2806688 0.2813521 0.2636235 0.2428378 0.2545864 0.3844541 2.0749738 0.2857675 0.2494482 0.2687018 0.2674862 0.3661720 0.2549900 
KAK6493905.1_protocadherin_Fat_4_Huso_huso                                       3.4482265 3.1617591 1.8939772 2.4236775 1.9571322 2.8431314 2.4317248 2.2260392 2.4208436 2.4571376 2.0796119 2.1868882 2.1238557 2.9591474 2.3911256 2.8673900 2.9649099 1.9169156 2.3798056 2.0549032 1.9695495 2.4085818 2.8578811 1.9020654 3.2090218 2.5631076 2.3993800 2.2458869 3.0334060 2.3077865 2.7629730 2.4690253 3.2385602 2.6295236 2.6444997 2.2909306 2.7835396 2.4952184 2.4016979 1.9977301 2.0446873 2.2411361 2.1464779 2.2438216 2.0332327 2.1679183 1.1799410 1.1946079 1.9686815 0.3383003 0.2236784 0.2363769 0.2224572 0.3375540 0.3373812 0.3373812 1.3943692 1.1933167 0.2567559 2.1179171 0.3720019 0.3303866 0.3304012 0.3624813 0.2666078 0.3680423 0.2116790 0.3678387 0.2734217 0.2745650 0.2667380 0.0262179 2.1363814 0.0048616 0.3637657 0.0263661 0.3613554 0.2709529 0.2760845 0.2714716 0.2666677 0.2442283 0.0048585 0.0000000 0.0738054 0.3893720 0.3514893 1.4958741 0.3873405 1.3990333 0.0747425 0.2697741 0.2790501 0.3922987 0.2787832 0.2828599 0.3862528 0.3855365 0.3887272 0.3410608 0.2646590 0.2778398 0.3410744 0.2666115 0.2496997 0.2693393 0.2438979 0.2719640 0.2667755 0.2722472 0.2669612 0.2563745 0.3516712 0.2671275 0.0891587 0.3905992 0.2585295 0.2741161 0.2682301 0.2743732 0.3661287 1.5459373 0.2680566 0.2755947 0.2717571 0.3043717 0.2808390 0.2814200 0.2626993 0.2420611 0.2540784 0.3837347 2.0760725 0.2856820 0.2484637 0.2676669 0.2667185 0.3642491 0.2544788 
KAK6493650.1_protocadherin_Fat_4-like_Huso_huso                                  3.4387560 3.2264096 1.9045537 2.4128045 1.9393475 2.8245434 2.4537330 2.2380339 2.4171695 2.5060538 2.0925485 2.1955944 2.1251136 2.9837384 2.4217354 2.8452999 2.9988101 1.9072029 2.4114822 2.0963648 1.9701119 2.3970886 2.8615943 1.9385185 3.2244059 2.5886877 2.3527481 2.2701139 3.0209601 2.2988934 2.7627350 2.4527714 3.2242190 2.6798626 2.6854995 2.3132791 2.7705005 2.5005260 2.3817022 2.0310179 2.0394406 2.2214020 2.1253171 2.2241027 2.0252365 2.1402623 1.1870796 1.1966345 1.9522112 0.3455279 0.2390700 0.2545334 0.2390143 0.3435987 0.3434220 0.3434220 1.4029246 1.1972101 0.2676052 2.1034220 0.3783191 0.3353622 0.3356471 0.3741714 0.2753989 0.3730919 0.2246116 0.3703457 0.2836851 0.2846818 0.2755344 0.0781459 2.1308409 0.0742383 0.3669452 0.0789024 0.3651415 0.2811795 0.2825493 0.2816883 0.2760038 0.2556425 0.0751606 0.0738054 0.0000000 0.3926246 0.3561407 1.4833532 0.3890687 1.3995459 0.0054820 0.2791640 0.2865095 0.3960848 0.2862734 0.2871179 0.3879480 0.3871124 0.3908212 0.3441199 0.2761872 0.2846364 0.3442477 0.2772653 0.2602011 0.2751051 0.2530162 0.2817191 0.2774183 0.2818577 0.2778856 0.2658053 0.3563258 0.2780428 0.0466136 0.3938976 0.2679167 0.2805029 0.2787182 0.2807220 0.3723525 1.5439505 0.2785566 0.2860836 0.2833315 0.3151566 0.2909516 0.2886929 0.2709165 0.2518578 0.2645832 0.3854461 2.0629023 0.2932541 0.2587417 0.2788608 0.2782031 0.3689898 0.2649752 
XP_029140462.1_protocadherin_Fat_4_Protobothrops_mucrosquamatus                  3.4598409 3.1517718 1.9013588 2.4866429 1.9309009 2.9075763 2.4722111 2.2655385 2.5021977 2.3127902 2.0981327 2.1787405 2.1133940 2.9590634 2.4360481 2.9846521 2.9907906 1.9748708 2.4572305 1.9014103 1.9753391 2.3307528 2.8495850 1.8127016 3.1473102 2.7046262 2.4106696 2.2725085 3.0368902 2.3517541 2.8409608 2.4779041 3.3162093 2.5062486 2.5579853 2.3805206 2.8397489 2.5335754 2.3902781 2.0334629 2.0307119 2.2415696 2.1458559 2.2419139 2.0331294 2.1850737 1.2147536 1.2186819 1.9864383 0.2717903 0.4282181 0.4463553 0.4296556 0.2626355 0.2625069 0.2625069 1.4429498 1.2165588 0.4406953 2.1560206 0.2999771 0.2179963 0.2196144 0.3429444 0.4524612 0.2980426 0.4100413 0.2971301 0.4471675 0.4490884 0.4527076 0.3860183 2.1368551 0.3911706 0.1293862 0.3886326 0.1286586 0.4493024 0.4447197 0.4508012 0.4439831 0.4381190 0.3907792 0.3893720 0.3926246 0.0000000 0.2870177 1.5037455 0.0476115 1.4336593 0.3913273 0.4474885 0.4566375 0.0124649 0.4546116 0.4533845 0.0452538 0.0409303 0.0462888 0.2723823 0.3408114 0.4516884 0.2727405 0.4419045 0.4291701 0.4313561 0.4277167 0.4469473 0.4429427 0.4442201 0.4421673 0.4300081 0.2871608 0.4432078 0.3981710 0.0472355 0.4321232 0.4349225 0.4435739 0.4366116 0.1587953 1.5837969 0.4425310 0.4535890 0.4432288 0.4853591 0.4545429 0.4538299 0.4321312 0.4192899 0.4376968 0.0623197 2.1187447 0.4611264 0.4300475 0.4452283 0.4448189 0.1397058 0.4391013 
XP_036096789.1_protocadherin_Fat_4_isoform_X1_Molossus_molossus                  3.4327523 3.2410945 1.8746756 2.4835389 1.8840312 2.8662204 2.5515514 2.2215344 2.4727623 2.4406529 2.0871617 2.2252697 2.0865965 2.8227005 2.4231819 2.8748329 2.9191819 2.0233316 2.4037102 1.9003247 2.0125749 2.3213829 2.8014996 1.8230884 3.0858219 2.7593256 2.3688264 2.2527933 3.0465631 2.3487307 2.7903785 2.5101591 3.2636659 2.5588325 2.6237397 2.3420342 2.8378884 2.5010156 2.4262459 2.0047227 2.0292004 2.2495877 2.1415912 2.2522025 2.0043273 2.1334609 1.1917362 1.2046246 1.9484927 0.0912192 0.3882959 0.4002874 0.3854748 0.0851320 0.0850948 0.0850948 1.4354575 1.2032478 0.3928566 2.1096172 0.0994047 0.2119444 0.2139228 0.3194405 0.4008901 0.0929389 0.3735525 0.1022375 0.4158261 0.4179497 0.4011046 0.3456554 2.0871914 0.3527564 0.2394841 0.3479746 0.2382986 0.4157830 0.4134035 0.4160162 0.4109863 0.3931775 0.3528996 0.3514893 0.3561407 0.2870177 0.0000000 1.5027584 0.2826201 1.4258721 0.3539675 0.4103985 0.4185834 0.2896055 0.4177257 0.4262587 0.2820032 0.2804672 0.2861466 0.0828134 0.3022089 0.4245481 0.0832793 0.4055986 0.3755754 0.4003148 0.3965210 0.4171699 0.4053717 0.4124567 0.4061828 0.3959773 0.0000010 0.4059596 0.3684549 0.2902647 0.3978779 0.4053984 0.4056147 0.4065191 0.2507515 1.5472142 0.4058401 0.4227190 0.4010655 0.4386466 0.4271923 0.4284424 0.4017043 0.3870597 0.4057221 0.2753622 2.0657848 0.4255474 0.4007802 0.4080182 0.4079731 0.2357638 0.4058842 
CAB3367511.1_Hypothetical_predicted_protein_Cloeon_dipterum                      3.7100977 3.2531664 2.0305247 2.5621653 2.1752332 3.3624760 2.3969221 2.2272556 2.6194362 2.2925414 2.2742678 2.1063765 2.3133776 2.9436863 2.6781270 2.9879638 3.2203225 2.1640213 2.4968226 2.1526090 2.1091182 2.4074263 2.9603660 2.3184774 3.5621475 3.0094580 2.4406896 2.4356321 3.3505723 2.4062794 3.1499493 2.6860566 3.4670923 2.6915532 2.7757723 2.5099276 2.9286390 2.4451549 2.5100264 2.1508590 2.2678431 2.4722225 2.3084608 2.4751238 2.2814438 2.2613049 1.2754256 1.2787447 2.0562018 1.4992753 1.5035662 1.4575886 1.5035915 1.4834181 1.4839660 1.4839660 1.4717659 1.2716355 1.5085260 2.3131649 1.4565019 1.4537166 1.4553403 1.5240216 1.5134044 1.4597862 1.5014876 1.4955378 1.4916253 1.4909598 1.5128625 1.4897753 2.2515806 1.4955146 1.4887478 1.4899530 1.4872756 1.5023833 1.4978543 1.4999652 1.4979746 1.5146819 1.4955269 1.4958741 1.4833532 1.5037455 1.5027584 0.0000000 1.5032363 0.6306484 1.4850751 1.4949622 1.5020989 1.5049052 1.5044841 1.5134702 1.5050794 1.4973057 1.5042159 1.5103001 1.4976085 1.4983549 1.5106787 1.5142895 1.5025136 1.4850407 1.4896932 1.4902622 1.5119096 1.5168261 1.5123917 1.5080501 1.5022138 1.5099988 1.4941744 1.5067705 1.5086779 1.4938188 1.5077470 1.4919556 1.4909548 1.3854944 1.5101538 1.5000198 1.4776091 1.5059865 1.5075328 1.4975744 1.4956496 1.4893613 1.5024143 1.4969435 2.1871408 1.4989395 1.4932039 1.5177422 1.5171535 1.4945911 1.4999964 
XP_026553802.1_protocadherin_Fat_4_Pseudonaja_textilis                           3.4742208 3.1321115 1.8931700 2.4861690 1.9324045 2.9018689 2.4825367 2.2714237 2.4904259 2.3194143 2.0878307 2.1838002 2.1108011 2.9469795 2.4148793 2.9562458 2.9988379 1.9735330 2.4496110 1.8894567 1.9975400 2.3014638 2.8306438 1.7351412 3.1338991 2.7054808 2.4130019 2.2987594 3.0066367 2.3494696 2.8171155 2.4819301 3.3190714 2.5008808 2.5576138 2.3511780 2.8286628 2.5300059 2.3953823 2.0514755 2.0415320 2.2171821 2.1229529 2.2175058 2.0242534 2.1694882 1.2140087 1.2165036 1.9811418 0.2693147 0.4265026 0.4435874 0.4275875 0.2608755 0.2607479 0.2607479 1.4312521 1.2178319 0.4418075 2.1564758 0.2959468 0.2188619 0.2195746 0.3379525 0.4538983 0.2951357 0.4110339 0.2962051 0.4431503 0.4453384 0.4541458 0.3835643 2.1306060 0.3888106 0.1308146 0.3864018 0.1300790 0.4458095 0.4415058 0.4473599 0.4386504 0.4407930 0.3891397 0.3873405 0.3890687 0.0476115 0.2826201 1.5032363 0.0000000 1.4366914 0.3881517 0.4424413 0.4531782 0.0528559 0.4513049 0.4519400 0.0398755 0.0343549 0.0079427 0.2678158 0.3398307 0.4496107 0.2681717 0.4393667 0.4279649 0.4298686 0.4239341 0.4400251 0.4404643 0.4384403 0.4396280 0.4275221 0.2827606 0.4407281 0.3982792 0.0425049 0.4300899 0.4344751 0.4410945 0.4362371 0.1579903 1.5873393 0.4399920 0.4522532 0.4436340 0.4879267 0.4520338 0.4501223 0.4288309 0.4168102 0.4337790 0.0661013 2.0981058 0.4577016 0.4260283 0.4425944 0.4421833 0.1365414 0.4352284 
CAG4640600.1_EOG090X0007_Eulimnadia_texana                                       3.5431135 3.1786394 1.9907573 2.4849460 2.1075716 3.1163771 2.5161750 2.2329999 2.6249427 2.2982044 2.2026936 2.1135418 2.2056251 2.9743099 2.6066316 2.9772405 3.1533546 1.9060961 2.4639059 2.0090874 2.1318326 2.3422031 2.8545972 2.2107169 3.4569037 2.8954120 2.3663240 2.4145271 3.2125221 2.3317484 3.0436146 2.6570389 3.4188175 2.6379402 2.6522275 2.4231578 2.7964582 2.3638069 2.4395496 2.1166391 2.1521695 2.4035139 2.2384934 2.4055110 2.2288242 2.2181804 1.2023928 1.2159371 2.0834776 1.4247689 1.4245876 1.3881562 1.4274087 1.4114540 1.4113377 1.4113377 1.4159850 1.2092507 1.4184588 2.2897111 1.4012040 1.4057145 1.4053515 1.4419396 1.4316142 1.4134411 1.4068742 1.4303416 1.4125571 1.4130594 1.4317416 1.3975711 2.1835764 1.4003036 1.4222994 1.4022174 1.4178431 1.4257511 1.4272147 1.4253820 1.4093739 1.4243518 1.3994131 1.3990333 1.3995459 1.4336593 1.4258721 0.6306484 1.4366914 0.0000000 1.3995451 1.4095705 1.4170999 1.4374753 1.4173588 1.4268456 1.4326503 1.4292029 1.4378382 1.4326914 1.4202664 1.4150204 1.4331005 1.4286506 1.4128028 1.4029418 1.4026802 1.4062601 1.4282668 1.4354002 1.4301825 1.4067683 1.4259964 1.4298096 1.3958316 1.4335397 1.4074850 1.4116654 1.4309828 1.4105728 1.4119279 1.3114927 1.4313475 1.4252719 1.3966115 1.4101161 1.4295251 1.4194373 1.4001172 1.3926556 1.4224928 1.4272293 2.1655414 1.4075076 1.4126756 1.4358979 1.4318343 1.4085682 1.4221014 
XP_033871341.3_protocadherin_Fat_4-like_Acipenser_ruthenus                       3.4377562 3.2155353 1.9010945 2.4080561 1.9408880 2.8185339 2.4543972 2.2329845 2.4111780 2.4932471 2.1004960 2.2149885 2.1300979 2.9708819 2.4256861 2.8363584 2.9793558 1.8965322 2.4297578 2.0815126 1.9658770 2.3994982 2.8619992 1.8930171 3.1933330 2.5907598 2.3596429 2.2569946 3.0122147 2.3023617 2.7471227 2.4549929 3.2313521 2.6882607 2.6991622 2.3149221 2.7624859 2.5025990 2.3779005 2.0299623 2.0363885 2.2109945 2.1143222 2.2137012 2.0245963 2.1328042 1.1895045 1.1993603 1.9458233 0.3448310 0.2396568 0.2548115 0.2396012 0.3424885 0.3423123 0.3423123 1.4023557 1.2000831 0.2668615 2.1087827 0.3757080 0.3344667 0.3347517 0.3726643 0.2746504 0.3704411 0.2260968 0.3676002 0.2835755 0.2845719 0.2747855 0.0790925 2.1359862 0.0751759 0.3647860 0.0798484 0.3629981 0.2824052 0.2829630 0.2829228 0.2762110 0.2551772 0.0760999 0.0747425 0.0054820 0.3913273 0.3539675 1.4850751 0.3881517 1.3995451 0.0000000 0.2790573 0.2864002 0.3947846 0.2861647 0.2872634 0.3869322 0.3856156 0.3899016 0.3435639 0.2767831 0.2847638 0.3436914 0.2772340 0.2597150 0.2767764 0.2531330 0.2816032 0.2773869 0.2818955 0.2775882 0.2654095 0.3541512 0.2777435 0.0477276 0.3929772 0.2675208 0.2821848 0.2784191 0.2824152 0.3711711 1.5456045 0.2782594 0.2862132 0.2831206 0.3147480 0.2910839 0.2886647 0.2707506 0.2513860 0.2644523 0.3838315 2.0591541 0.2927031 0.2588916 0.2789109 0.2777111 0.3670622 0.2648436 
XP_048036025.1_protocadherin_Fat_4_Megalobrama_amblycephala                      3.3866339 3.1992644 1.8121006 2.4523740 1.9264955 2.8111497 2.4338134 2.1603293 2.4355038 2.3720838 2.0658371 2.1606648 2.1006224 2.9094575 2.3272722 2.8678759 2.9261832 1.9116957 2.2572327 1.8829670 1.9584641 2.3412644 2.8097713 1.9007213 3.0715891 2.5234159 2.1870373 2.2160500 2.9373786 2.2408267 2.7091125 2.4326587 3.1044503 2.5711860 2.6312898 2.2867661 2.7478824 2.4609979 2.3698336 1.9490038 2.0134673 2.2094505 2.0957770 2.2115156 2.0064688 2.0830402 1.1567065 1.1712573 1.9230644 0.4029610 0.3234498 0.3407763 0.3237622 0.4034806 0.4032655 0.4032655 1.3900652 1.1738278 0.2296161 2.0413318 0.4385207 0.3937420 0.3937002 0.4231716 0.2418564 0.4345844 0.1985199 0.4315705 0.0475524 0.0476425 0.2419727 0.2695573 2.0566842 0.2697104 0.4211596 0.2703227 0.4195391 0.1963154 0.1983768 0.1969482 0.0133338 0.2205489 0.2699000 0.2697741 0.2791640 0.4474885 0.4103985 1.4949622 0.4424413 1.4095705 0.2790573 0.0000000 0.0588475 0.4510259 0.0584675 0.0779671 0.4404824 0.4378519 0.4441511 0.4082888 0.3544058 0.0756996 0.4082933 0.1914844 0.2283145 0.1410199 0.1682127 0.0420934 0.1917934 0.1990710 0.1910351 0.1624123 0.4106193 0.1913411 0.2890209 0.4509395 0.1649333 0.1459951 0.1917754 0.1465081 0.4265212 1.5173181 0.1914666 0.0537600 0.1988182 0.2922282 0.0575397 0.0589745 0.1789203 0.1394531 0.1838302 0.4401325 2.0060159 0.0741211 0.1812870 0.1947612 0.1946424 0.4188136 0.1843710 
XP_043087238.1_protocadherin_Fat_4_isoform_X2_Puntigrus_tetrazona                3.4664807 3.2402408 1.8479654 2.4577163 1.9376886 2.8591411 2.5239593 2.1761867 2.4379572 2.3800858 2.0664503 2.1825548 2.1017313 2.9180838 2.3311006 2.8910863 2.9058523 1.9036706 2.2577621 1.9589212 1.9850487 2.3886134 2.8416308 1.9164038 3.0153007 2.5400057 2.2513555 2.1921519 2.9809329 2.2568046 2.7093236 2.4596424 3.1331047 2.6361117 2.6694427 2.2881817 2.7744932 2.4608974 2.4005912 1.9434373 2.0282951 2.2188131 2.1097122 2.2208797 1.9990166 2.0848977 1.1688617 1.1854778 1.9609548 0.4101710 0.3304371 0.3512820 0.3326198 0.4102153 0.4099940 0.4099940 1.4060287 1.1875737 0.2346050 2.0503848 0.4443699 0.3969902 0.3979331 0.4379893 0.2477267 0.4392983 0.2083535 0.4372956 0.0333177 0.0335340 0.2478472 0.2778097 2.0704488 0.2788705 0.4302020 0.2785530 0.4285062 0.2089887 0.2073665 0.2089887 0.0586443 0.2324411 0.2789729 0.2790501 0.2865095 0.4566375 0.4185834 1.5020989 0.4531782 1.4170999 0.2864002 0.0588475 0.0000000 0.4608108 0.0000010 0.0924916 0.4525656 0.4499557 0.4556207 0.4163432 0.3606961 0.0893334 0.4163481 0.2030063 0.2337936 0.1521677 0.1793424 0.0413254 0.2030063 0.2124013 0.2018248 0.1746457 0.4188110 0.2018248 0.2980831 0.4617968 0.1770289 0.1563088 0.2024220 0.1563088 0.4371432 1.5262756 0.2024220 0.0379385 0.2065074 0.3033607 0.0424907 0.0519716 0.1882251 0.1480756 0.1971891 0.4484136 2.0592127 0.0871496 0.1888284 0.2085316 0.2086434 0.4290227 0.1971891 
XP_039211337.1_protocadherin_Fat_4_Crotalus_tigris                               3.4617189 3.1787100 1.8948287 2.4819761 1.9327328 2.9035177 2.4584717 2.2665129 2.4848566 2.3106199 2.0903160 2.1693864 2.1060969 2.9471125 2.4196014 2.9800129 2.9842428 1.9594541 2.4448374 1.8891518 1.9806817 2.3219917 2.8490646 1.7923003 3.1537301 2.7056244 2.4039658 2.2474490 3.0350614 2.3478326 2.8333222 2.4830567 3.3035005 2.5034077 2.5470355 2.3668145 2.8164599 2.5197166 2.3910618 2.0417680 2.0470541 2.2567786 2.1581050 2.2578455 2.0227217 2.1873984 1.2185248 1.2225605 1.9886316 0.2748805 0.4302565 0.4482468 0.4312726 0.2650915 0.2649616 0.2649616 1.4342446 1.2212513 0.4461614 2.1538314 0.3034515 0.2193136 0.2204197 0.3426554 0.4567655 0.3014575 0.4150156 0.3006121 0.4512852 0.4532430 0.4570147 0.3878085 2.1351079 0.3941009 0.1334706 0.3905526 0.1327188 0.4528265 0.4484249 0.4543543 0.4475903 0.4426158 0.3937097 0.3922987 0.3960848 0.0124649 0.2896055 1.5049052 0.0528559 1.4374753 0.3947846 0.4510259 0.4608108 0.0000000 0.4587497 0.4573661 0.0506717 0.0467421 0.0515225 0.2742176 0.3423269 0.4555032 0.2744990 0.4456063 0.4323646 0.4355601 0.4322657 0.4487688 0.4466734 0.4481377 0.4458714 0.4327761 0.2897500 0.4469408 0.4021643 0.0528628 0.4348999 0.4388677 0.4473069 0.4405898 0.1625341 1.5860529 0.4462352 0.4578352 0.4472759 0.4903140 0.4586236 0.4579107 0.4356884 0.4236798 0.4414098 0.0672821 2.1101050 0.4640309 0.4334503 0.4489434 0.4485332 0.1409812 0.4428450 
XP_043087237.1_protocadherin_Fat_4_isoform_X1_Puntigrus_tetrazona                3.4107792 3.2402408 1.8479654 2.4589970 1.9376886 2.8389600 2.5239593 2.1761867 2.4440022 2.3800858 2.0742206 2.1825548 2.1104094 2.9180838 2.3582547 2.8878780 2.8996148 1.9036706 2.2577621 1.9589212 1.9850487 2.3886134 2.8462280 1.9164038 3.0153007 2.5400057 2.2513555 2.1921519 2.9529474 2.2568046 2.7121440 2.4653041 3.0980415 2.6361117 2.6694427 2.2984452 2.7735667 2.4608974 2.3988013 1.9434373 2.0271411 2.2213167 2.1097122 2.2233716 2.0064946 2.0848977 1.1717950 1.1882131 1.9609548 0.4102711 0.3292886 0.3497881 0.3314534 0.4096542 0.4094349 0.4094349 1.4098670 1.1898608 0.2349990 2.0503848 0.4436367 0.3961335 0.3970692 0.4366910 0.2480424 0.4390215 0.2083358 0.4366701 0.0331072 0.0333208 0.2481624 0.2772752 2.0704488 0.2786047 0.4286560 0.2780146 0.4269825 0.2082661 0.2066524 0.2089887 0.0582655 0.2325746 0.2787065 0.2787832 0.2862734 0.4546116 0.4177257 1.5044841 0.4513049 1.4173588 0.2861647 0.0584675 0.0000010 0.4587497 0.0000000 0.0923424 0.4503845 0.4478470 0.4537256 0.4154730 0.3602335 0.0892051 0.4154777 0.2026192 0.2344152 0.1516150 0.1788360 0.0410627 0.2030063 0.2119487 0.2014456 0.1739261 0.4179513 0.2018248 0.2974756 0.4598496 0.1762911 0.1557258 0.2024220 0.1563088 0.4355931 1.5275856 0.2020389 0.0376974 0.2060901 0.3039623 0.0424341 0.0516375 0.1874061 0.1473049 0.1965537 0.4457205 2.0584766 0.0865730 0.1885215 0.2081063 0.2082173 0.4272554 0.1971891 
XP_051505314.1_protocadherin_Fat_4-like_Myxocyprinus_asiaticus                   3.3993682 3.2325233 1.8263737 2.4710231 1.9040441 2.8533839 2.4750904 2.1914313 2.4612347 2.3926540 2.0958122 2.1962669 2.1082033 2.9267008 2.3703221 2.8787433 2.9364527 2.0307672 2.3787101 1.9447999 1.9805407 2.4080239 2.8120047 1.9836455 3.0160301 2.4441245 2.2644289 2.2197130 2.9725080 2.2579699 2.7011047 2.4504535 3.1436303 2.5336059 2.5739444 2.3191283 2.7893555 2.4789706 2.3857528 1.9744289 2.0273328 2.2277998 2.1155483 2.2298490 2.0167054 2.1225721 1.1710171 1.1873134 1.9398118 0.4171308 0.3335632 0.3495161 0.3341675 0.4169696 0.4167463 0.4167463 1.3927656 1.1859617 0.2463629 2.0830999 0.4544139 0.4009054 0.4017062 0.4389210 0.2570847 0.4510855 0.2104829 0.4483120 0.0854770 0.0860523 0.2572095 0.2814636 2.0749333 0.2827857 0.4274788 0.2825466 0.4261205 0.2082493 0.2064953 0.2095062 0.0755673 0.2334271 0.2828870 0.2828599 0.2871179 0.4533845 0.4262587 1.5134702 0.4519400 1.4268456 0.2872634 0.0779671 0.0924916 0.4573661 0.0923424 0.0000000 0.4505749 0.4502091 0.4541764 0.4221059 0.3642594 0.0459755 0.4221109 0.2035580 0.2408712 0.1554348 0.1838856 0.0784580 0.2044865 0.2114630 0.2030692 0.1766719 0.4264891 0.2039942 0.2992095 0.4598798 0.1783871 0.1611194 0.2043864 0.1617559 0.4349796 1.5274752 0.2034588 0.0891341 0.2110553 0.3046174 0.0924128 0.0936297 0.1906152 0.1505603 0.1971248 0.4482507 2.0334769 0.1072214 0.1966105 0.2079958 0.2066081 0.4243301 0.1982918 
XP_058048913.1_protocadherin_Fat_4_isoform_X1_Ahaetulla_prasina                  3.4701807 3.1311946 1.8889677 2.4841169 1.9386666 2.9024597 2.4877443 2.2597333 2.4930659 2.3355355 2.0872626 2.1911707 2.1032654 2.9374236 2.4137042 2.9834176 3.0023946 1.9260962 2.4408326 1.8779558 1.9845098 2.3087897 2.8573883 1.6928168 3.1529431 2.6713133 2.4478213 2.2928623 2.9912790 2.3380299 2.8215707 2.4863068 3.3061982 2.5182927 2.5544193 2.3515774 2.8340421 2.5151983 2.3998998 2.0471709 2.0256393 2.2278461 2.1309252 2.2281516 2.0148675 2.1746933 1.2126832 1.2155050 1.9710961 0.2693146 0.4288692 0.4472343 0.4299862 0.2597911 0.2596641 0.2596641 1.4326821 1.2150606 0.4398604 2.1524411 0.2957645 0.2161573 0.2168203 0.3382511 0.4521187 0.2936899 0.4092327 0.2951082 0.4415701 0.4428754 0.4523649 0.3830629 2.1186585 0.3883144 0.1291509 0.3858384 0.1284245 0.4447953 0.4386952 0.4466514 0.4369150 0.4385013 0.3879655 0.3862528 0.3879480 0.0452538 0.2820032 1.5050794 0.0398755 1.4326503 0.3869322 0.4404824 0.4525656 0.0506717 0.4503845 0.4505749 0.0000000 0.0226708 0.0389871 0.2669499 0.3380321 0.4488555 0.2673053 0.4394425 0.4255562 0.4277049 0.4227712 0.4403844 0.4408533 0.4394119 0.4400449 0.4237748 0.2821436 0.4414610 0.3963152 0.0334453 0.4263325 0.4322540 0.4418563 0.4343063 0.1560631 1.5871012 0.4404374 0.4479429 0.4388361 0.4856386 0.4482774 0.4489085 0.4258897 0.4175716 0.4341948 0.0644675 2.1049022 0.4534628 0.4257004 0.4423506 0.4416966 0.1370782 0.4359595 
XP_034298784.1_protocadherin_Fat_4_Pantherophis_guttatus                         3.4727588 3.1447952 1.8940821 2.4807593 1.9185097 2.9007100 2.4852151 2.2481811 2.4954155 2.3582814 2.0751260 2.1668362 2.1011009 2.9393077 2.4230782 2.9654985 2.9864126 1.9617606 2.4631679 1.9371707 1.9895119 2.2983764 2.8389577 1.7760812 3.1160979 2.7020780 2.4311686 2.3185103 3.0029386 2.3303533 2.8227128 2.4629556 3.2882624 2.5326888 2.5799083 2.3612020 2.8089144 2.5012925 2.3981989 2.0357887 2.0298546 2.2233625 2.1255358 2.2236758 2.0129377 2.1638895 1.2060597 1.2097301 1.9711791 0.2675566 0.4258054 0.4431021 0.4259380 0.2570573 0.2569320 0.2569320 1.4338203 1.2079268 0.4397807 2.1425729 0.2930432 0.2126525 0.2133315 0.3345386 0.4504627 0.2908912 0.4054776 0.2922086 0.4398246 0.4415291 0.4507076 0.3815425 2.1317964 0.3872135 0.1255987 0.3846873 0.1248951 0.4448782 0.4366368 0.4466849 0.4360454 0.4357870 0.3868649 0.3855365 0.3871124 0.0409303 0.2804672 1.4973057 0.0343549 1.4292029 0.3856156 0.4378519 0.4499557 0.0467421 0.4478470 0.4502091 0.0226708 0.0000000 0.0332709 0.2658561 0.3325219 0.4477713 0.2662101 0.4378217 0.4239373 0.4234625 0.4224951 0.4387183 0.4391703 0.4381811 0.4380818 0.4226392 0.2806064 0.4394329 0.3953810 0.0298284 0.4251889 0.4278846 0.4397988 0.4298521 0.1538925 1.5857075 0.4384454 0.4470093 0.4396897 0.4837821 0.4473874 0.4465817 0.4253812 0.4148509 0.4323237 0.0606566 2.0858830 0.4520508 0.4231624 0.4406224 0.4399707 0.1336395 0.4340245 
XP_026522809.1_protocadherin_Fat_4_Notechis_scutatus                             3.4736843 3.1387780 1.9000595 2.4975097 1.9399088 2.9050174 2.4849317 2.2731146 2.4981245 2.3190827 2.0915116 2.1837262 2.1127120 2.9671653 2.4164197 2.9663413 3.0020265 1.9707303 2.4243016 1.8762938 1.9959876 2.3039807 2.8436260 1.7017345 3.1354279 2.6824305 2.4108529 2.3002705 3.0160321 2.3441173 2.8279438 2.4914137 3.3132352 2.4788481 2.5396118 2.3488231 2.8383669 2.5268328 2.3963804 2.0508670 2.0408681 2.2243575 2.1303725 2.2246692 2.0247213 2.1698557 1.2146619 1.2161251 1.9865615 0.2715311 0.4268339 0.4443177 0.4284154 0.2632387 0.2631098 0.2631098 1.4322493 1.2182080 0.4448051 2.1567106 0.2994703 0.2198837 0.2200841 0.3411154 0.4573431 0.2982422 0.4131322 0.2990312 0.4448296 0.4470345 0.4575928 0.3836446 2.1284379 0.3907934 0.1309641 0.3869148 0.1302279 0.4471997 0.4419999 0.4487628 0.4406327 0.4443227 0.3905319 0.3887272 0.3908212 0.0462888 0.2861466 1.5042159 0.0079427 1.4378382 0.3899016 0.4441511 0.4556207 0.0515225 0.4537256 0.4541764 0.0389871 0.0332709 0.0000000 0.2697187 0.3388924 0.4507180 0.2700756 0.4414749 0.4306355 0.4319100 0.4267441 0.4421343 0.4425893 0.4415732 0.4417375 0.4300838 0.2862891 0.4428543 0.3992843 0.0422576 0.4326617 0.4364579 0.4432206 0.4382363 0.1601670 1.5901306 0.4421014 0.4535547 0.4446945 0.4886862 0.4528741 0.4521233 0.4318518 0.4198143 0.4365270 0.0654258 2.0947112 0.4594154 0.4291885 0.4447099 0.4442985 0.1373922 0.4379999 
XP_036778852.2_protocadherin_Fat_4_Manis_pentadactyla                            3.4679316 3.2096092 1.8859564 2.4936743 1.8976893 2.8551189 2.5091670 2.2371779 2.4743025 2.4465246 2.0875550 2.2449574 2.0840108 2.9039148 2.4158695 2.8883252 2.9439096 2.0504119 2.4518735 1.9045175 2.0115745 2.3137859 2.8522085 1.8118499 3.0841786 2.6603222 2.3681374 2.2608874 3.0188160 2.3612814 2.8029361 2.5065804 3.3017886 2.6150362 2.6665946 2.3413043 2.8439104 2.5025236 2.4376231 2.0364137 2.0269502 2.2458809 2.1401666 2.2497941 2.0014317 2.1536831 1.2044222 1.2148824 1.9702563 0.0716493 0.3825316 0.3965565 0.3805823 0.0527337 0.0527113 0.0527113 1.4379143 1.2126119 0.3979021 2.1426747 0.0945653 0.1984199 0.2005728 0.3028753 0.4068262 0.0874895 0.3744265 0.0979855 0.4137895 0.4159485 0.4070439 0.3351112 2.1130656 0.3426491 0.2236358 0.3383173 0.2222839 0.4078849 0.4075832 0.4080922 0.4096002 0.3908856 0.3426303 0.3410608 0.3441199 0.2723823 0.0828134 1.5103001 0.2678158 1.4326914 0.3435639 0.4082888 0.4163432 0.2742176 0.4154730 0.4221059 0.2669499 0.2658561 0.2697187 0.0000000 0.2933171 0.4144093 0.0004081 0.4013012 0.3757995 0.3958817 0.3910431 0.4136749 0.4010755 0.4066174 0.4015003 0.3942317 0.0828497 0.4012759 0.3586893 0.2729880 0.3962222 0.3983473 0.4011743 0.3994388 0.2360502 1.5561051 0.4013993 0.4206047 0.4022571 0.4413173 0.4234810 0.4272913 0.3980878 0.3825555 0.4026737 0.2606786 2.0762969 0.4209809 0.3938840 0.4024162 0.4032682 0.2237301 0.4028433 
XP_005997005.1_protocadherin_Fat_4_Latimeria_chalumnae                           3.4391336 3.1652510 1.8908845 2.4351936 1.8943348 2.8299275 2.4886320 2.2215350 2.4567217 2.3927776 2.0735458 2.0966826 2.0959529 2.8174628 2.4578064 2.8436407 2.9080586 1.8830684 2.3038885 1.8906669 1.9625831 2.4346608 2.8384682 1.9249432 3.0397039 2.5218525 2.4595913 2.2114662 2.9846027 2.3133464 2.7855942 2.4795779 3.2119194 2.5215889 2.5736967 2.3533431 2.7887121 2.5122868 2.4196754 2.0017241 2.0315252 2.2602787 2.1628658 2.2627456 2.0222096 2.1917363 1.1565830 1.1678232 1.9988668 0.2908111 0.3143349 0.3334664 0.3145357 0.2866869 0.2865445 0.2865445 1.4064526 1.1655659 0.3415054 2.1146528 0.3291699 0.2782027 0.2783014 0.3202727 0.3489085 0.3248864 0.3086442 0.3212122 0.3599119 0.3612627 0.3490887 0.2631745 2.1629512 0.2657492 0.3133870 0.2642444 0.3113762 0.3553636 0.3608735 0.3561273 0.3514277 0.3332468 0.2654699 0.2646590 0.2761872 0.3408114 0.3022089 1.4976085 0.3398307 1.4202664 0.2767831 0.3544058 0.3606961 0.3423269 0.3602335 0.3642594 0.3380321 0.3325219 0.3388924 0.2933171 0.0000000 0.3622650 0.2936256 0.3554233 0.3327749 0.3406620 0.3319707 0.3585292 0.3558236 0.3567693 0.3556626 0.3350145 0.3023611 0.3560647 0.2871501 0.3440473 0.3369188 0.3457999 0.3565082 0.3468002 0.3148613 1.5214875 0.3561031 0.3669498 0.3558060 0.3795472 0.3715374 0.3711367 0.3420391 0.3256489 0.3470677 0.3300093 2.0625805 0.3708925 0.3357047 0.3572705 0.3560607 0.3123314 0.3477674 
XP_051514377.1_protocadherin_Fat_4-like_Myxocyprinus_asiaticus                   3.4016449 3.2394254 1.8222255 2.4633661 1.9305439 2.8356142 2.4916659 2.1999730 2.4510306 2.3742624 2.0936523 2.1954769 2.1282680 2.9214440 2.4046313 2.8573887 2.9502071 1.9749752 2.3883825 1.9379293 1.9700586 2.3904082 2.8169848 1.9076166 2.9992238 2.4405245 2.2257210 2.2230283 2.9670180 2.2638638 2.7104457 2.4502286 3.1395064 2.5358031 2.5640274 2.3267824 2.7769397 2.4780704 2.3747250 1.9622883 2.0278077 2.2087354 2.0939061 2.2107986 2.0315234 2.1121213 1.1700730 1.1843640 1.9408048 0.4137238 0.3288831 0.3443866 0.3300500 0.4098465 0.4096272 0.4096272 1.3862258 1.1854389 0.2426234 2.0755774 0.4445047 0.3986311 0.3994094 0.4370502 0.2553197 0.4401339 0.2097826 0.4391021 0.0827101 0.0832644 0.2554435 0.2768398 2.0686386 0.2777647 0.4269383 0.2779288 0.4255836 0.2082084 0.2073223 0.2094666 0.0725428 0.2320148 0.2778664 0.2778398 0.2846364 0.4516884 0.4245481 1.4983549 0.4496107 1.4150204 0.2847638 0.0756996 0.0893334 0.4555032 0.0892051 0.0459755 0.4488555 0.4477713 0.4507180 0.4144093 0.3622650 0.0000000 0.4144140 0.2014287 0.2366038 0.1540989 0.1837941 0.0755143 0.2023412 0.2115223 0.2006076 0.1762355 0.4247779 0.2015141 0.2942566 0.4584581 0.1781042 0.1594496 0.2020677 0.1600741 0.4359157 1.5227041 0.2011575 0.0871372 0.2108049 0.3033803 0.0910233 0.0908429 0.1908181 0.1519571 0.1971539 0.4446998 2.0477981 0.1049650 0.1963254 0.2058953 0.2045107 0.4249196 0.1983218 
KAI5129959.1_Protocadherin_Fat_4_Manis_pentadactyla                              3.4679316 3.2096092 1.8859564 2.4936743 1.8976893 2.8551189 2.5091670 2.2371779 2.4743025 2.4465246 2.0875550 2.2449574 2.0840108 2.9039148 2.4158695 2.8883252 2.9439096 2.0504119 2.4518735 1.9045175 2.0115745 2.3137859 2.8522085 1.8118499 3.0841786 2.6653528 2.3681374 2.2608874 3.0188160 2.3612814 2.8029361 2.5065804 3.3017886 2.6150362 2.6665946 2.3413043 2.8439104 2.5025236 2.4376231 2.0364137 2.0264269 2.2458809 2.1401666 2.2497941 2.0014317 2.1536831 1.2040428 1.2145018 1.9702563 0.0721109 0.3829063 0.3969899 0.3809561 0.0531759 0.0531532 0.0531532 1.4375085 1.2122305 0.3980359 2.1426747 0.0948203 0.1984528 0.2006062 0.3035099 0.4065451 0.0877466 0.3744295 0.0982224 0.4137941 0.4159533 0.4067627 0.3352357 2.1130656 0.3426629 0.2239888 0.3384427 0.2226341 0.4082428 0.4077519 0.4084527 0.4096046 0.3907643 0.3426441 0.3410744 0.3442477 0.2727405 0.0832793 1.5106787 0.2681717 1.4331005 0.3436914 0.4082933 0.4163481 0.2744990 0.4154777 0.4221109 0.2673053 0.2662101 0.2700756 0.0004081 0.2936256 0.4144140 0.0000000 0.4013053 0.3756749 0.3958855 0.3910467 0.4136796 0.4010796 0.4066217 0.4015044 0.3942355 0.0833159 0.4012800 0.3588227 0.2733462 0.3962261 0.3983513 0.4011784 0.3994429 0.2364108 1.5570838 0.4014034 0.4206097 0.4021840 0.4413940 0.4234861 0.4272965 0.3978084 0.3825447 0.4026779 0.2610305 2.0762969 0.4209859 0.3938878 0.4024203 0.4032724 0.2240815 0.4028475 
XP_014858141.1_protocadherin_Fat_4_isoform_X1_Poecilia_mexicana                  3.3585106 3.1742406 1.8366064 2.4570938 1.9438705 2.8136181 2.4446220 2.1946745 2.4573529 2.3825316 2.0770461 2.2528025 2.1300940 2.8729291 2.3912022 2.8758753 2.9619562 1.9374176 2.4487028 1.9154172 1.9865577 2.3985945 2.8044657 1.9121104 3.1153735 2.6286247 2.2428173 2.1993225 3.0207371 2.3268685 2.6983937 2.4823699 3.1383832 2.5342726 2.5940638 2.3432683 2.7719527 2.5276776 2.3621180 2.0165160 2.0349117 2.2396757 2.1322811 2.2413651 2.0231291 2.1536952 1.1842594 1.2047697 1.9559781 0.3969084 0.3241742 0.3467047 0.3253928 0.3906512 0.3904438 0.3904438 1.3960037 1.1957976 0.2300836 2.0827662 0.4284681 0.3884589 0.3900182 0.4226837 0.2394629 0.4240282 0.1951554 0.4198455 0.1967290 0.1976726 0.2395783 0.2668446 2.1093886 0.2664007 0.4182691 0.2683134 0.4158099 0.0946028 0.1047536 0.0949930 0.1894732 0.2147817 0.2676453 0.2666115 0.2772653 0.4419045 0.4055986 1.5142895 0.4393667 1.4286506 0.2772340 0.1914844 0.2030063 0.4456063 0.2026192 0.2035580 0.4394425 0.4378217 0.4414749 0.4013012 0.3554233 0.2014287 0.4013053 0.0000000 0.2275178 0.1885733 0.0787078 0.1917648 0.0000010 0.0499523 0.0026449 0.1637865 0.4058162 0.0026614 0.2899899 0.4462249 0.1667297 0.1906227 0.0049227 0.1909406 0.4245828 1.5408300 0.0048927 0.2005539 0.2017697 0.2972079 0.2032594 0.2078425 0.1759406 0.1701329 0.0911957 0.4379687 2.0482680 0.2116411 0.0897007 0.0143676 0.0137425 0.4110900 0.0915635 
XP_029107771.1_protocadherin_Fat_4_Scleropages_formosus                          3.4350631 3.1892341 1.8541754 2.4475762 1.9571224 2.9197635 2.4985249 2.2442708 2.4326916 2.4287901 2.0778862 2.1980999 2.1283062 2.9124653 2.3239943 2.7992685 2.9531161 1.8564761 2.4527397 1.8336947 1.9792724 2.3708065 2.8239442 1.8028760 3.0518349 2.5866784 2.3219232 2.2863211 2.9750631 2.3303213 2.7476682 2.4674313 3.1623223 2.5158215 2.5806243 2.3134869 2.7950244 2.5071072 2.3808945 1.9982598 2.0196312 2.2265887 2.1168925 2.2286949 2.0274489 2.1404728 1.1721335 1.1887682 1.9450291 0.3720400 0.3018406 0.3214230 0.3031860 0.3715876 0.3713924 0.3713924 1.4037470 1.1958827 0.2030895 2.0915745 0.4007925 0.3658216 0.3641272 0.4062886 0.2161680 0.3936554 0.1668563 0.3911662 0.2301237 0.2300627 0.2162707 0.2485788 2.1217774 0.2508263 0.3989687 0.2502681 0.3970232 0.2318915 0.2302578 0.2312558 0.2286477 0.1480783 0.2518351 0.2496997 0.2602011 0.4291701 0.3755754 1.5025136 0.4279649 1.4128028 0.2597150 0.2283145 0.2337936 0.4323646 0.2344152 0.2408712 0.4255562 0.4239373 0.4306355 0.3757995 0.3327749 0.2366038 0.3756749 0.2275178 0.0000000 0.2169215 0.2040873 0.2279736 0.2268837 0.2305906 0.2278424 0.2037100 0.3757743 0.2272100 0.2725117 0.4335902 0.2060151 0.2200678 0.2281367 0.2196355 0.4073397 1.5400083 0.2287633 0.2352109 0.2266379 0.2511662 0.2393329 0.2419856 0.2179366 0.2031109 0.2180052 0.4189197 2.0549938 0.2452933 0.2131501 0.2308046 0.2289586 0.3992267 0.2172902 
XP_036445151.1_protocadherin_Fat_4_Colossoma_macropomum                          3.4166367 3.1824521 1.8288265 2.4662303 1.9368626 2.8540129 2.3711265 2.1782057 2.4701411 2.3697573 2.0525993 2.2333016 2.0791391 2.9546091 2.3322359 2.9423681 2.9487314 2.0464719 2.4066816 1.9230399 1.9645104 2.4233204 2.8673325 1.9983347 3.0389074 2.6106084 2.3029716 2.1709933 2.9610117 2.3036536 2.7120473 2.4524313 3.1418423 2.6098309 2.6540551 2.2955822 2.7893329 2.4873375 2.3427232 1.9810738 2.0299937 2.2343733 2.1235699 2.2355993 1.9579598 2.1054067 1.1530946 1.1713196 1.9561094 0.3888629 0.3156970 0.3246864 0.3148366 0.3917072 0.3914999 0.3914999 1.3880799 1.1662450 0.2250372 2.0606196 0.4196385 0.3800467 0.3797705 0.4190572 0.2322466 0.4166802 0.1871852 0.4135246 0.1503059 0.1501266 0.2323576 0.2691725 2.0745745 0.2700183 0.4041351 0.2709854 0.4026286 0.1946125 0.1971449 0.1952495 0.1429887 0.2198143 0.2704155 0.2693393 0.2751051 0.4313561 0.4003148 1.4850407 0.4298686 1.4029418 0.2767764 0.1410199 0.1521677 0.4355601 0.1516150 0.1554348 0.4277049 0.4234625 0.4319100 0.3958817 0.3406620 0.1540989 0.3958855 0.1885733 0.2169215 0.0000000 0.1640400 0.1414233 0.1888766 0.1949639 0.1880179 0.1612989 0.4005285 0.1883174 0.2888677 0.4344842 0.1631781 0.0129212 0.1893045 0.0130017 0.4120856 1.5197606 0.1889983 0.1521990 0.1897243 0.2824170 0.1565032 0.1568236 0.1707219 0.1349320 0.1770104 0.4246721 2.0331850 0.1582102 0.1747287 0.1907086 0.1899373 0.4041127 0.1775177 
XP_040903843.1_protocadherin_Fat_4_Toxotes_jaculatrix                            3.3598795 3.1382319 1.8377649 2.4727830 1.9423126 2.7876180 2.4410979 2.1954100 2.4443938 2.3884603 2.0631552 2.2131285 2.1134246 2.8836650 2.3680713 2.8463306 2.9011584 1.8508970 2.3763323 1.9231364 1.9704661 2.3605243 2.8015171 1.9201368 3.0492257 2.5982617 2.2681075 2.2287127 2.9904343 2.3190958 2.6902202 2.4712918 3.1177190 2.5853062 2.6396682 2.3201385 2.7483202 2.5154964 2.3599729 1.9935080 2.0211253 2.2324384 2.1262210 2.2341341 2.0162320 2.1303321 1.1658043 1.1804220 1.9299312 0.3849884 0.3070576 0.3274543 0.3082261 0.3816794 0.3814780 0.3814780 1.3907797 1.1809637 0.2058717 2.0734176 0.4169444 0.3726792 0.3734097 0.4113901 0.2109700 0.4118090 0.1663725 0.4103582 0.1767503 0.1772790 0.2110699 0.2434664 2.0940562 0.2444345 0.4042748 0.2448903 0.4023938 0.0816504 0.0953354 0.0821940 0.1668190 0.1959817 0.2452093 0.2438979 0.2530162 0.4277167 0.3965210 1.4896932 0.4239341 1.4026802 0.2531330 0.1682127 0.1793424 0.4322657 0.1788360 0.1838856 0.4227712 0.4224951 0.4267441 0.3910431 0.3319707 0.1837941 0.3910467 0.0787078 0.2040873 0.1640400 0.0000000 0.1710458 0.0789911 0.0872903 0.0798577 0.1421269 0.3967325 0.0801485 0.2650883 0.4310346 0.1449254 0.1667367 0.0804894 0.1671702 0.4092876 1.5225040 0.0801966 0.1810740 0.1770801 0.2759921 0.1849160 0.1860609 0.1541579 0.1438848 0.0497895 0.4203792 2.0378908 0.1887781 0.0499817 0.0827535 0.0817170 0.3973338 0.0501120 
KAK2891400.1_hypothetical_protein_Q8A67_014043_Cirrhinus_molitorella             3.3896017 3.1832662 1.8148516 2.4518974 1.9231042 2.8297615 2.4575702 2.1631017 2.4437950 2.3618748 2.0753625 2.1722002 2.1054458 2.8904509 2.3336105 2.8468025 2.9077606 1.9175697 2.2755952 1.9715266 1.9798971 2.3849606 2.8362336 1.8512908 3.0826148 2.4964105 2.2125908 2.1884318 2.9379029 2.2380349 2.7197427 2.4357578 3.0952884 2.5457329 2.6094667 2.2706213 2.7596468 2.4489272 2.3644140 1.9415007 2.0266716 2.2116906 2.1003381 2.2147382 1.9971610 2.0757176 1.1580490 1.1741025 1.9442000 0.4083839 0.3243183 0.3435232 0.3271966 0.4091719 0.4089531 0.4089531 1.3917720 1.1751008 0.2321240 2.0402767 0.4439412 0.3932577 0.3939218 0.4280074 0.2444622 0.4399531 0.2000587 0.4373067 0.0304886 0.0306847 0.2445798 0.2727990 2.0490846 0.2718397 0.4202757 0.2735448 0.4186613 0.1976408 0.2010017 0.1982834 0.0421399 0.2191119 0.2720294 0.2719640 0.2817191 0.4469473 0.4171699 1.4902622 0.4400251 1.4062601 0.2816032 0.0420934 0.0413254 0.4487688 0.0410627 0.0784580 0.4403844 0.4387183 0.4421343 0.4136749 0.3585292 0.0755143 0.4136796 0.1917648 0.2279736 0.1414233 0.1710458 0.0000000 0.1920758 0.2012385 0.1911025 0.1663795 0.4173947 0.1914091 0.2914499 0.4496723 0.1689143 0.1449042 0.1924001 0.1454101 0.4266467 1.5089012 0.1920870 0.0354848 0.1998163 0.2951325 0.0384847 0.0413218 0.1781693 0.1356415 0.1872124 0.4375552 2.0302094 0.0701452 0.1828141 0.1964510 0.1963174 0.4204597 0.1877786 
XP_014858142.1_protocadherin_Fat_4_isoform_X2_Poecilia_mexicana                  3.4157845 3.1742406 1.8366064 2.4565287 1.9438705 2.8419740 2.4446220 2.1946745 2.4520399 2.3825316 2.0709661 2.2528025 2.1231210 2.8729291 2.3687013 2.8791612 2.9725703 1.9374176 2.4487028 1.9154172 1.9865577 2.3985945 2.8001638 1.9121104 3.1153735 2.6286247 2.2428173 2.1993225 3.0531865 2.3268685 2.6956056 2.4775288 3.1797030 2.5342726 2.5940638 2.3357756 2.7732878 2.5276776 2.3633231 2.0165160 2.0360745 2.2358316 2.1322811 2.2375328 2.0170853 2.1536952 1.1812376 1.2018852 1.9559781 0.3963544 0.3252546 0.3481344 0.3264834 0.3907176 0.3905088 0.3905088 1.3922693 1.1933845 0.2302408 2.0827662 0.4279806 0.3900003 0.3915719 0.4234335 0.2396818 0.4230732 0.1950732 0.4193413 0.1970746 0.1980270 0.2397980 0.2672849 2.1093886 0.2665634 0.4193361 0.2687628 0.4168517 0.0949930 0.1052160 0.0949930 0.1897686 0.2151102 0.2678160 0.2667755 0.2774183 0.4429427 0.4053717 1.5119096 0.4404643 1.4282668 0.2773869 0.1917934 0.2030063 0.4466734 0.2030063 0.2044865 0.4408533 0.4391703 0.4425893 0.4010755 0.3558236 0.2023412 0.4010796 0.0000010 0.2268837 0.1888766 0.0789911 0.1920758 0.0000000 0.0502733 0.0026614 0.1644190 0.4055906 0.0026614 0.2905201 0.4473762 0.1673844 0.1909406 0.0049227 0.1909406 0.4258492 1.5398585 0.0049227 0.2009268 0.2023791 0.2967968 0.2033888 0.2082667 0.1766622 0.1705635 0.0915635 0.4395488 2.0489871 0.2120918 0.0895933 0.0144569 0.0138279 0.4117264 0.0915635 
XP_047209502.1_protocadherin_Fat_4_Girardinichthys_multiradiatus                 3.3706092 3.2132623 1.8489993 2.4687633 1.9616978 2.8731599 2.4506527 2.2131497 2.4617142 2.3985604 2.0846736 2.2455795 2.1323313 2.8788710 2.3917845 2.9232293 2.9550271 1.9576963 2.4022078 1.9402847 2.0000392 2.3813228 2.8076471 1.9812595 3.1023540 2.5743026 2.2487153 2.1980995 3.0389032 2.3506904 2.7282399 2.4953199 3.1394565 2.5314911 2.5985447 2.3248900 2.7549949 2.5619633 2.3636035 2.0179200 2.0355391 2.2469539 2.1389548 2.2479163 2.0370140 2.1501974 1.1816926 1.1993725 1.9543256 0.4018688 0.3311106 0.3533962 0.3314035 0.3966846 0.3964735 0.3964735 1.4128430 1.1947474 0.2367959 2.0844784 0.4365142 0.3963826 0.3973028 0.4246070 0.2458829 0.4316196 0.2010207 0.4272871 0.2059706 0.2064214 0.2460018 0.2720243 2.1225512 0.2727027 0.4239063 0.2736252 0.4214050 0.0994372 0.1144889 0.0998606 0.1966914 0.2193038 0.2737457 0.2722472 0.2818577 0.4442201 0.4124567 1.5168261 0.4384403 1.4354002 0.2818955 0.1990710 0.2124013 0.4481377 0.2119487 0.2114630 0.4394119 0.4381811 0.4415732 0.4066174 0.3567693 0.2115223 0.4066217 0.0499523 0.2305906 0.1949639 0.0872903 0.2012385 0.0502733 0.0000000 0.0510519 0.1740782 0.4126786 0.0513803 0.2944663 0.4453191 0.1765151 0.1971348 0.0517763 0.1974988 0.4304483 1.5395633 0.0514455 0.2106272 0.2107024 0.3024386 0.2127990 0.2167233 0.1841198 0.1822771 0.0981499 0.4381205 2.0594152 0.2198999 0.0968429 0.0526593 0.0516405 0.4182211 0.0985655 
XP_007572601.1_protocadherin_Fat_4_isoform_X1_Poecilia_formosa                   3.3587053 3.1783535 1.8388063 2.4573124 1.9440345 2.8107335 2.4481319 2.1917166 2.4583380 2.3821257 2.0765192 2.2568582 2.1320926 2.8686338 2.3896980 2.8782146 2.9589880 1.9587978 2.4594833 1.9050909 1.9849356 2.3903367 2.8043243 1.9121104 3.1118586 2.6290380 2.2563733 2.2072971 3.0208008 2.3274110 2.6974534 2.4841591 3.1377609 2.5288130 2.5896697 2.3451660 2.7694910 2.5271673 2.3611255 2.0139566 2.0353137 2.2367562 2.1289020 2.2384487 2.0226943 2.1540729 1.1852442 1.2057712 1.9592472 0.3968245 0.3248160 0.3475753 0.3261386 0.3905458 0.3903383 0.3903383 1.3957238 1.1967941 0.2304165 2.0842765 0.4284419 0.3880772 0.3896366 0.4231659 0.2396469 0.4239998 0.1950060 0.4197474 0.1955617 0.1964967 0.2397624 0.2671951 2.1101471 0.2667505 0.4181320 0.2686639 0.4156732 0.0953670 0.1050329 0.0957625 0.1887515 0.2153793 0.2679955 0.2669612 0.2778856 0.4421673 0.4061828 1.5123917 0.4396280 1.4301825 0.2775882 0.1910351 0.2018248 0.4458714 0.2014456 0.2030692 0.4400449 0.4380818 0.4417375 0.4015003 0.3556626 0.2006076 0.4015044 0.0026449 0.2278424 0.1880179 0.0798577 0.1911025 0.0026614 0.0510519 0.0000000 0.1639299 0.4064008 0.0000010 0.2903510 0.4464902 0.1668730 0.1900652 0.0022519 0.1903793 0.4244163 1.5418965 0.0022375 0.1998868 0.2020091 0.2975865 0.2031414 0.2071728 0.1764337 0.1704669 0.0917133 0.4378845 2.0471213 0.2108281 0.0904579 0.0154100 0.0151965 0.4112644 0.0920848 
XP_041930532.1_protocadherin_Fat_4_Alosa_sapidissima                             3.4020239 3.2113257 1.8495651 2.4656057 1.9272457 2.8783447 2.4747182 2.2195544 2.4584211 2.4369401 2.0421627 2.1930621 2.0742070 2.9513949 2.3276136 2.8879024 2.9341652 1.7792898 2.3962095 1.8760225 1.9647338 2.4071896 2.8225394 1.8192871 3.1281870 2.6424412 2.3063437 2.2558141 3.0371252 2.3147764 2.7268687 2.4661914 3.1574713 2.5822178 2.6566167 2.3083703 2.7766664 2.4798485 2.3930842 1.9913377 2.0133898 2.2528607 2.1475683 2.2540601 1.9843218 2.1342242 1.1640195 1.1789045 1.9323560 0.3850291 0.3130313 0.3325740 0.3146942 0.3832381 0.3830358 0.3830358 1.3874637 1.1766063 0.2059832 2.0708511 0.4186614 0.3717425 0.3731916 0.4104207 0.2152283 0.4171034 0.1699722 0.4125644 0.1674245 0.1683879 0.2153304 0.2548111 2.1000515 0.2567398 0.4056642 0.2556040 0.4036822 0.1716083 0.1786308 0.1725775 0.1625157 0.1969453 0.2573668 0.2563745 0.2658053 0.4300081 0.3959773 1.5080501 0.4275221 1.4067683 0.2654095 0.1624123 0.1746457 0.4327761 0.1739261 0.1766719 0.4237748 0.4226392 0.4300838 0.3942317 0.3350145 0.1762355 0.3942355 0.1637865 0.2037100 0.1612989 0.1421269 0.1663795 0.1644190 0.1740782 0.1639299 0.0000000 0.3961885 0.1645633 0.2755835 0.4323144 0.0030605 0.1650441 0.1651299 0.1657125 0.4109037 1.5142087 0.1644928 0.1737869 0.1545798 0.2702330 0.1775988 0.1787385 0.0665247 0.1275056 0.1554419 0.4225413 2.0454375 0.1896579 0.1544919 0.1670515 0.1662858 0.4011403 0.1562865 
XP_036096790.1_protocadherin_Fat_4_isoform_X2_Molossus_molossus                  3.4296622 3.2447298 1.8747680 2.4855181 1.8849962 2.8615851 2.5592690 2.2234123 2.4757720 2.4406529 2.0903797 2.2155800 2.0898138 2.8240363 2.4260169 2.8771829 2.9201308 2.0233316 2.4037102 1.9003247 2.0136359 2.3227180 2.8041363 1.8230884 3.0937315 2.7593256 2.3688264 2.2587248 3.0419691 2.3493598 2.7927843 2.5131491 3.2646942 2.5482388 2.6151171 2.3435589 2.8417581 2.5025520 2.4271746 2.0051154 2.0295370 2.2485828 2.1404815 2.2511997 2.0068771 2.1351705 1.1917802 1.2046743 1.9509838 0.0912598 0.3885022 0.4005305 0.3856794 0.0851320 0.0851320 0.0851320 1.4356250 1.2032970 0.3930663 2.1111256 0.0994527 0.2120458 0.2140253 0.3192508 0.4011046 0.0929844 0.3737492 0.1022832 0.4160502 0.4181766 0.4011046 0.3458341 2.0888401 0.3529390 0.2396009 0.3481542 0.2384141 0.4160071 0.4136269 0.4162421 0.4112074 0.3933874 0.3530823 0.3516712 0.3563258 0.2871608 0.0000010 1.5022138 0.2827606 1.4259964 0.3541512 0.4106193 0.4188110 0.2897500 0.4179513 0.4264891 0.2821436 0.2806064 0.2862891 0.0828497 0.3023611 0.4247779 0.0833159 0.4058162 0.3757743 0.4005285 0.3967325 0.4173947 0.4055906 0.4126786 0.4064008 0.3961885 0.0000000 0.4061790 0.3686478 0.2904094 0.3980905 0.4056153 0.4058338 0.4067382 0.2508743 1.5474457 0.4060578 0.4229477 0.4012809 0.4388863 0.4274241 0.4286750 0.4019191 0.3872650 0.4059394 0.2754989 2.0672277 0.4257780 0.4009939 0.4082373 0.4081921 0.2358781 0.4061031 
XP_016516422.1_protocadherin_Fat_4_isoform_X2_Poecilia_formosa                   3.4160020 3.1783535 1.8388063 2.4567484 1.9440345 2.8389962 2.4481319 2.1917166 2.4530296 2.3821257 2.0704379 2.2568582 2.1251203 2.8686338 2.3671977 2.8815092 2.9695288 1.9587978 2.4594833 1.9050909 1.9849356 2.3903367 2.8000223 1.9121104 3.1118586 2.6290380 2.2563733 2.2072971 3.0532626 2.3274110 2.6946651 2.4793212 3.1790707 2.5288130 2.5896697 2.3376773 2.7708185 2.5271673 2.3623249 2.0139566 2.0364774 2.2329028 2.1289020 2.2346071 2.0166507 2.1540729 1.1822275 1.2028920 1.9592472 0.3962696 0.3259017 0.3490130 0.3272350 0.3906115 0.3904026 0.3904026 1.3919873 1.1943865 0.2305760 2.0842765 0.4279541 0.3896159 0.3911877 0.4239193 0.2398670 0.4230443 0.1949229 0.4192425 0.1958994 0.1968432 0.2399833 0.2676379 2.1101471 0.2669154 0.4191982 0.2691158 0.4167142 0.0957625 0.1054974 0.0957625 0.1890421 0.2157119 0.2681686 0.2671275 0.2780428 0.4432078 0.4059596 1.5099988 0.4407281 1.4298096 0.2777435 0.1913411 0.2018248 0.4469408 0.2018248 0.2039942 0.4414610 0.4394329 0.4428543 0.4012759 0.3560647 0.2015141 0.4012800 0.0026614 0.2272100 0.1883174 0.0801485 0.1914091 0.0026614 0.0513803 0.0000010 0.1645633 0.4061790 0.0000000 0.2908839 0.4476439 0.1675285 0.1903793 0.0022519 0.1903793 0.4256817 1.5409331 0.0022519 0.2002553 0.2026202 0.2971774 0.2032701 0.2075925 0.1771588 0.1709000 0.0920848 0.4394645 2.0478390 0.2112733 0.0903550 0.0155060 0.0152910 0.4119023 0.0920848 
XP_041129934.1_protocadherin_Fat_4-like_Polyodon_spathula                        3.4014172 3.1648951 1.8979115 2.4179738 1.9514924 2.8243679 2.4756474 2.2187681 2.4125237 2.5434004 2.0958896 2.2017056 2.1455001 2.9672132 2.3554801 2.8318145 2.9890642 1.9196758 2.3911158 2.1134005 1.9632030 2.3723180 2.8417365 1.9977184 3.3044428 2.5687197 2.4097702 2.2587678 3.0261677 2.2890076 2.7754471 2.4476636 3.2006688 2.6864301 2.7123297 2.2887160 2.7893594 2.4929364 2.3966918 2.0123096 2.0509109 2.2166387 2.1170028 2.2193385 2.0125210 2.1375189 1.1908106 1.1989157 1.9427521 0.3552346 0.2484626 0.2624532 0.2480865 0.3550101 0.3548262 0.3548262 1.4084029 1.2007273 0.2762689 2.1159353 0.3880390 0.3472720 0.3475573 0.3808306 0.2851508 0.3848255 0.2325785 0.3815285 0.2939690 0.2953556 0.2852921 0.0911140 2.1268995 0.0886482 0.3773213 0.0915848 0.3754364 0.2950045 0.2963858 0.2959065 0.2870268 0.2681455 0.0899095 0.0891587 0.0466136 0.3981710 0.3684549 1.4941744 0.3982792 1.3958316 0.0477276 0.2890209 0.2980831 0.4021643 0.2974756 0.2992095 0.3963152 0.3953810 0.3992843 0.3586893 0.2871501 0.2942566 0.3588227 0.2899899 0.2725117 0.2888677 0.2650883 0.2914499 0.2905201 0.2944663 0.2903510 0.2755835 0.3686478 0.2908839 0.0000000 0.4029114 0.2771211 0.2937742 0.2915719 0.2943775 0.3785657 1.5418468 0.2910342 0.2971723 0.2928593 0.3188287 0.3015057 0.2992736 0.2793918 0.2624639 0.2787753 0.3932435 2.0658756 0.3043277 0.2715785 0.2912353 0.2903786 0.3806600 0.2795546 
XP_013911162.1_protocadherin_Fat_4_Thamnophis_sirtalis                           3.4543265 3.1508052 1.8893545 2.4948853 1.9447854 2.9141104 2.4818770 2.2652428 2.5175527 2.3633435 2.0673017 2.1860599 2.0884212 2.9478395 2.4575608 2.9654576 2.9770130 1.9300752 2.4653275 1.8688985 1.9951134 2.3086091 2.8577440 1.7186722 3.1637415 2.6867028 2.4150319 2.3071012 3.0170401 2.3396143 2.8327374 2.4641606 3.2933814 2.4914538 2.5574277 2.3816947 2.8571567 2.5306152 2.3955954 2.0400550 2.0381329 2.2244531 2.1260707 2.2247642 2.0098376 2.1722677 1.2248128 1.2256294 1.9811476 0.2734119 0.4322717 0.4508185 0.4330271 0.2662173 0.2660869 0.2660869 1.4493137 1.2261138 0.4468061 2.1836577 0.3043427 0.2214199 0.2220870 0.3443966 0.4573497 0.3017680 0.4147023 0.3021624 0.4490052 0.4509160 0.4575995 0.3870325 2.1392386 0.3929335 0.1329095 0.3898121 0.1321615 0.4493518 0.4466462 0.4509320 0.4471651 0.4442330 0.3925848 0.3905992 0.3938976 0.0472355 0.2902647 1.5067705 0.0425049 1.4335397 0.3929772 0.4509395 0.4617968 0.0528628 0.4598496 0.4598798 0.0334453 0.0298284 0.0422576 0.2729880 0.3440473 0.4584581 0.2733462 0.4462249 0.4335902 0.4344842 0.4310346 0.4496723 0.4473762 0.4453191 0.4464902 0.4323144 0.2904094 0.4476439 0.4029114 0.0000000 0.4349075 0.4389637 0.4480099 0.4407634 0.1618068 1.5874315 0.4468537 0.4584344 0.4490398 0.4884867 0.4588649 0.4571982 0.4355098 0.4224668 0.4407157 0.0675358 2.1088782 0.4613472 0.4315478 0.4490259 0.4487098 0.1401017 0.4422231 
XP_048086719.1_protocadherin_Fat_4_Alosa_alosa                                   3.3988431 3.2092491 1.8493803 2.4656421 1.9272416 2.8774503 2.4807379 2.2207048 2.4586236 2.4404477 2.0414084 2.1930017 2.0779162 2.9616218 2.3310269 2.8900187 2.9347694 1.7792898 2.3961953 1.8760225 1.9634538 2.4105953 2.8260659 1.8192871 3.1310858 2.6474700 2.3064540 2.2559182 3.0376673 2.3158662 2.7279511 2.4624627 3.1598066 2.5852745 2.6591421 2.3099053 2.7764239 2.4788200 2.3980271 1.9923135 2.0121247 2.2545152 2.1493079 2.2557124 1.9857142 2.1379885 1.1644417 1.1805704 1.9341495 0.3876068 0.3163013 0.3324748 0.3179736 0.3854476 0.3852437 0.3852437 1.3867156 1.1775870 0.2083343 2.0729794 0.4205117 0.3738652 0.3753186 0.4113391 0.2176727 0.4168935 0.1726456 0.4142576 0.1704666 0.1714545 0.2177762 0.2569656 2.1028343 0.2588971 0.4085561 0.2577562 0.4065508 0.1743040 0.1813665 0.1752951 0.1650202 0.1996884 0.2595252 0.2585295 0.2679167 0.4321232 0.3978779 1.5086779 0.4300899 1.4074850 0.2675208 0.1649333 0.1770289 0.4348999 0.1762911 0.1783871 0.4263325 0.4251889 0.4326617 0.3962222 0.3369188 0.1781042 0.3962261 0.1667297 0.2060151 0.1631781 0.1449254 0.1689143 0.1673844 0.1765151 0.1668730 0.0030605 0.3980905 0.1675285 0.2771211 0.4349075 0.0000000 0.1670590 0.1680961 0.1677429 0.4134921 1.5161907 0.1674369 0.1758517 0.1569424 0.2723343 0.1796792 0.1813095 0.0691627 0.1294359 0.1583307 0.4254333 2.0456189 0.1917560 0.1571333 0.1697738 0.1690048 0.4039945 0.1591982 
XP_017565213.1_protocadherin_Fat_4_isoform_X1_Pygocentrus_nattereri              3.4292607 3.1908631 1.8280937 2.4661500 1.9198966 2.8667951 2.3801972 2.1894014 2.4713502 2.3699593 2.0502548 2.2661071 2.0763639 2.9518519 2.3219161 2.9563227 2.9769486 2.0577249 2.4158526 1.9235618 1.9592090 2.4399327 2.8699127 1.9851301 3.0184534 2.6440945 2.3239941 2.1711177 2.9532576 2.3147461 2.7150388 2.4600183 3.1441508 2.5939058 2.6449771 2.2861992 2.7940935 2.5054230 2.3485850 1.9851467 2.0417286 2.2333142 2.1227887 2.2345409 1.9559826 2.1090259 1.1549511 1.1729500 1.9537218 0.3932735 0.3175234 0.3259075 0.3163846 0.3958068 0.3955969 0.3955969 1.3896598 1.1669693 0.2284431 2.0574987 0.4255964 0.3823046 0.3820275 0.4241695 0.2344547 0.4216146 0.1922783 0.4186561 0.1544088 0.1542555 0.2345670 0.2740095 2.0811928 0.2747941 0.4082529 0.2758245 0.4067184 0.1965219 0.1984327 0.1971736 0.1482456 0.2226735 0.2751931 0.2741161 0.2805029 0.4349225 0.4053984 1.4938188 0.4344751 1.4116654 0.2821848 0.1459951 0.1563088 0.4388677 0.1557258 0.1611194 0.4322540 0.4278846 0.4364579 0.3983473 0.3457999 0.1594496 0.3983513 0.1906227 0.2200678 0.0129212 0.1667367 0.1449042 0.1909406 0.1971348 0.1900652 0.1650441 0.4056153 0.1903793 0.2937742 0.4389637 0.1670590 0.0000000 0.1913935 0.0000010 0.4176505 1.5249188 0.1910724 0.1570699 0.1927109 0.2856969 0.1611613 0.1614378 0.1747721 0.1397655 0.1795416 0.4291102 2.0427041 0.1601267 0.1755004 0.1928729 0.1920988 0.4064151 0.1800679 
XP_014900811.1_protocadherin_Fat_4_isoform_X2_Poecilia_latipinna                 3.4196155 3.1822577 1.8414839 2.4599801 1.9410287 2.8469204 2.4394448 2.1931323 2.4549857 2.3964360 2.0731880 2.2646210 2.1229738 2.8761978 2.3655449 2.8710808 2.9707809 1.9867915 2.4632230 1.9161527 1.9899212 2.3930474 2.8006747 1.9159916 3.1017848 2.6444933 2.2610159 2.2091145 3.0577049 2.3239935 2.6944731 2.4820347 3.1780283 2.5345400 2.6000205 2.3377532 2.7688064 2.5306889 2.3587659 2.0137463 2.0358266 2.2323929 2.1282004 2.2340977 2.0138449 2.1478611 1.1817794 1.2024399 1.9526870 0.3961696 0.3255326 0.3485522 0.3268405 0.3905160 0.3903073 0.3903073 1.3917928 1.1936460 0.2313936 2.0826582 0.4275747 0.3900986 0.3916703 0.4244916 0.2404248 0.4226611 0.1952530 0.4188987 0.1966404 0.1975894 0.2405413 0.2681244 2.1075619 0.2680182 0.4194229 0.2696017 0.4169374 0.0954631 0.1052941 0.0954631 0.1894773 0.2166086 0.2692721 0.2682301 0.2787182 0.4435739 0.4056147 1.5077470 0.4410945 1.4309828 0.2784191 0.1917754 0.2024220 0.4473069 0.2024220 0.2043864 0.4418563 0.4397988 0.4432206 0.4011743 0.3565082 0.2020677 0.4011784 0.0049227 0.2281367 0.1893045 0.0804894 0.1924001 0.0049227 0.0517763 0.0022519 0.1651299 0.4058338 0.0022519 0.2915719 0.4480099 0.1680961 0.1913935 0.0000000 0.1913935 0.4261500 1.5417932 0.0000010 0.2009988 0.2028849 0.2982876 0.2040147 0.2086624 0.1781678 0.1720040 0.0925931 0.4396228 2.0492786 0.2120523 0.0906916 0.0159145 0.0159076 0.4123213 0.0925931 
XP_037400567.1_protocadherin_Fat_4_isoform_X2_Pygocentrus_nattereri              3.4849299 3.1908631 1.8280937 2.4651438 1.9198966 2.8872659 2.3801972 2.1894014 2.4656121 2.3699593 2.0437191 2.2661071 2.0689411 2.9518519 2.2974767 2.9599302 2.9840325 2.0577249 2.4158526 1.9235618 1.9592090 2.4399327 2.8656158 1.9851301 3.0184534 2.6440945 2.3239941 2.1711177 2.9798328 2.3147461 2.7122337 2.4543575 3.1822011 2.5939058 2.6449771 2.2774291 2.7955072 2.5054230 2.3500368 1.9851467 2.0428996 2.2300799 2.1227887 2.2313162 1.9499610 2.1090259 1.1518718 1.1700724 1.9537218 0.3934164 0.3186031 0.3272102 0.3174568 0.3966187 0.3964068 0.3964068 1.3856713 1.1644882 0.2285692 2.0574987 0.4265807 0.3837267 0.3834471 0.4256643 0.2346197 0.4221625 0.1922114 0.4195134 0.1549816 0.1548310 0.2347328 0.2745428 2.0811928 0.2750558 0.4099615 0.2763695 0.4084049 0.1971736 0.1991005 0.1971736 0.1487742 0.2224975 0.2754574 0.2743732 0.2807220 0.4366116 0.4065191 1.4919556 0.4362371 1.4105728 0.2824152 0.1465081 0.1563088 0.4405898 0.1563088 0.1617559 0.4343063 0.4298521 0.4382363 0.3994388 0.3468002 0.1600741 0.3994429 0.1909406 0.2196355 0.0130017 0.1671702 0.1454101 0.1909406 0.1974988 0.1903793 0.1657125 0.4067382 0.1903793 0.2943775 0.4407634 0.1677429 0.0000010 0.1913935 0.0000000 0.4188837 1.5244480 0.1913935 0.1576626 0.1930503 0.2855919 0.1615348 0.1620627 0.1755141 0.1404910 0.1800679 0.4313131 2.0434174 0.1607418 0.1754753 0.1932063 0.1924268 0.4077006 0.1800679 
XP_060103362.1_protocadherin_Fat_4_Heteronotia_binoei                            3.5116407 3.2449670 1.8946606 2.4861741 1.9285537 2.8945684 2.5227484 2.2783688 2.5035050 2.3082459 2.1028209 2.2257938 2.0968503 2.9019605 2.4273156 2.9410891 2.9684673 1.9166687 2.4398199 1.8483110 2.0318612 2.3353942 2.8333715 1.8334911 3.2779157 2.6155642 2.4285478 2.2853474 3.0155576 2.3546237 2.8368412 2.4677893 3.3051474 2.5746396 2.6206811 2.3599687 2.8332853 2.4989023 2.4519914 2.0595364 2.0362139 2.2383759 2.1413917 2.2386630 2.0019822 2.1646896 1.2123400 1.2165381 1.9756843 0.2391386 0.4056225 0.4216957 0.4070807 0.2304790 0.2303680 0.2303680 1.4279293 1.2151349 0.4119389 2.1664995 0.2677149 0.1809594 0.1810838 0.3202382 0.4248238 0.2640879 0.3857070 0.2680550 0.4291794 0.4301737 0.4250528 0.3639318 2.1397427 0.3670419 0.1079161 0.3661746 0.1075556 0.4366913 0.4318048 0.4384567 0.4242615 0.4205886 0.3675329 0.3661287 0.3723525 0.1587953 0.2507515 1.4909548 0.1579903 1.4119279 0.3711711 0.4265212 0.4371432 0.1625341 0.4355931 0.4349796 0.1560631 0.1538925 0.1601670 0.2360502 0.3148613 0.4359157 0.2364108 0.4245828 0.4073397 0.4120856 0.4092876 0.4266467 0.4258492 0.4304483 0.4244163 0.4109037 0.2508743 0.4256817 0.3785657 0.1618068 0.4134921 0.4176505 0.4261500 0.4188837 0.0000000 1.5709649 0.4248810 0.4367039 0.4250865 0.4623538 0.4391532 0.4393867 0.4169213 0.4022429 0.4203725 0.1480495 2.0605280 0.4372954 0.4109672 0.4274619 0.4272979 0.1145279 0.4219945 
AUG84445.1_fat_Platynereis_dumerilii                                             3.5109833 3.1753838 1.9641517 2.4919611 2.0437712 3.1245031 2.5195736 2.2230782 2.5504728 2.3837482 2.2725799 2.2145248 2.2477365 2.7346535 2.6162809 2.9801405 3.0801751 1.8593364 2.3760115 1.9205508 2.0635506 2.3269780 2.8939390 1.6774679 3.5559463 2.6447348 2.2755331 2.3194962 3.2151140 2.4354419 3.0786849 2.7373531 3.2645241 2.5698393 2.6456076 2.4649364 3.0088965 2.5798833 2.5138044 2.0472059 2.1215661 2.3923222 2.2345257 2.3949625 2.1808067 2.2236019 1.3409630 1.3578193 1.9894387 1.5418930 1.5425320 1.4909734 1.5344766 1.5361528 1.5359283 1.5359283 1.4937824 1.3353592 1.5377428 2.2265797 1.5145121 1.5238004 1.5226488 1.5648632 1.5493644 1.5207654 1.5362610 1.5562080 1.5122562 1.5116492 1.5495960 1.5403652 2.1440317 1.5469955 1.5611104 1.5432214 1.5573389 1.5418175 1.5305708 1.5411319 1.5122278 1.5487062 1.5456247 1.5459373 1.5439505 1.5837969 1.5472142 1.3854944 1.5873393 1.3114927 1.5456045 1.5173181 1.5262756 1.5860529 1.5275856 1.5274752 1.5871012 1.5857075 1.5901306 1.5561051 1.5214875 1.5227041 1.5570838 1.5408300 1.5400083 1.5197606 1.5225040 1.5089012 1.5398585 1.5395633 1.5418965 1.5142087 1.5474457 1.5409331 1.5418468 1.5874315 1.5161907 1.5249188 1.5417932 1.5244480 1.5709649 0.0000000 1.5427503 1.5318404 1.5458155 1.5501225 1.5326318 1.5269279 1.5139284 1.5143893 1.5430097 1.5780927 2.2104406 1.5366577 1.5148401 1.5452239 1.5437429 1.5505889 1.5423337 
XP_014900809.1_protocadherin_Fat_4_isoform_X1_Poecilia_latipinna                 3.3621361 3.1822577 1.8414839 2.4605291 1.9410287 2.8183325 2.4394448 2.1931323 2.4602908 2.3964360 2.0792686 2.2646210 2.1299481 2.8761978 2.3880440 2.8678252 2.9602086 1.9867915 2.4632230 1.9161527 1.9899212 2.3930474 2.8049769 1.9159916 3.1017848 2.6444933 2.2610159 2.2091145 3.0250879 2.3239935 2.6972624 2.4868684 3.1367333 2.5345400 2.6000205 2.3452443 2.7674854 2.5306889 2.3575871 2.0137463 2.0346634 2.2362478 2.1282004 2.2379408 2.0198895 2.1478611 1.1847989 1.2053220 1.9526870 0.3967248 0.3244497 0.3471187 0.3257471 0.3904509 0.3902436 0.3902436 1.3955309 1.1960580 0.2312289 2.0826582 0.4280649 0.3885565 0.3901158 0.4237343 0.2402011 0.4236187 0.1953340 0.4194057 0.1962979 0.1972380 0.2403168 0.2676784 2.1075619 0.2678460 0.4183551 0.2691466 0.4158947 0.0950698 0.1048316 0.0954631 0.1891840 0.2162702 0.2690918 0.2680566 0.2785566 0.4425310 0.4058401 1.5101538 0.4399920 1.4313475 0.2782594 0.1914666 0.2024220 0.4462352 0.2020389 0.2034588 0.4404374 0.4384454 0.4421014 0.4013993 0.3561031 0.2011575 0.4014034 0.0048927 0.2287633 0.1889983 0.0801966 0.1920870 0.0049227 0.0514455 0.0022375 0.1644928 0.4060578 0.0022519 0.2910342 0.4468537 0.1674369 0.1910724 0.0000010 0.1913935 0.4248810 1.5427503 0.0000000 0.2006254 0.2022723 0.2986902 0.2038812 0.2082354 0.1774359 0.1715635 0.0922187 0.4380420 2.0485587 0.2116019 0.0907923 0.0158160 0.0158092 0.4116805 0.0925931 
XP_016379492.1_protocadherin_Fat_4-like_Sinocyclocheilus_rhinocerous             3.4244283 3.2210822 1.8503147 2.4678072 1.9523575 2.8583485 2.5144146 2.1857260 2.4513794 2.3829853 2.0844871 2.1598504 2.1225758 2.8904322 2.3834292 2.9042025 2.9182159 1.9235240 2.2877795 1.9951723 1.9939768 2.3972049 2.8638220 1.8759058 3.0657967 2.5170058 2.2617846 2.2179419 2.9689930 2.2586562 2.7232670 2.4552557 3.1235820 2.6115620 2.6585583 2.3122541 2.7816615 2.4773940 2.4119230 1.9574286 2.0543727 2.2175652 2.1081730 2.2196235 2.0167787 2.1054727 1.1729403 1.1891075 1.9491872 0.4162157 0.3301379 0.3487931 0.3316072 0.4156204 0.4153971 0.4153971 1.4144935 1.1898402 0.2381670 2.0636247 0.4488598 0.4019245 0.4028692 0.4392105 0.2506931 0.4453206 0.2082229 0.4424558 0.0279940 0.0281740 0.2508145 0.2752262 2.0730880 0.2756329 0.4284013 0.2759699 0.4267288 0.2059467 0.2076003 0.2066519 0.0527558 0.2307504 0.2754397 0.2755947 0.2860836 0.4535890 0.4227190 1.5000198 0.4522532 1.4252719 0.2862132 0.0537600 0.0379385 0.4578352 0.0376974 0.0891341 0.4479429 0.4470093 0.4535547 0.4206047 0.3669498 0.0871372 0.4206097 0.2005539 0.2352109 0.1521990 0.1810740 0.0354848 0.2009268 0.2106272 0.1998868 0.1737869 0.4229477 0.2002553 0.2971723 0.4584344 0.1758517 0.1570699 0.2009988 0.1576626 0.4367039 1.5318404 0.2006254 0.0000000 0.2080171 0.3050467 0.0173067 0.0411115 0.1879231 0.1461379 0.1977039 0.4463365 2.0626391 0.0838217 0.1921211 0.2054253 0.2049898 0.4281560 0.1983476 
XP_028815685.1_protocadherin_Fat_4_Denticeps_clupeoides                          3.4559335 3.2514865 1.8641233 2.4964595 1.9907671 2.8767134 2.4138095 2.2040422 2.4799223 2.4151832 2.0726466 2.2813414 2.0792318 2.9480334 2.3199491 2.9077137 2.9304903 2.0403959 2.4692852 1.9749118 1.9872368 2.3895972 2.8119516 2.2148329 3.0570572 2.7007825 2.4147251 2.2330627 3.0227380 2.3142558 2.7594143 2.5054993 3.2041761 2.6151323 2.6692730 2.3316844 2.8184376 2.5173801 2.4054659 2.0423939 2.0561975 2.2545783 2.1474128 2.2561311 1.9953939 2.1303167 1.1806616 1.1964437 1.9530191 0.3992435 0.3285847 0.3487004 0.3299683 0.3928058 0.3925967 0.3925967 1.4252370 1.1959492 0.2313213 2.0573614 0.4272425 0.3816701 0.3822104 0.4282296 0.2428138 0.4257289 0.1989556 0.4177158 0.2029911 0.2036915 0.2429313 0.2708505 2.0769435 0.2728066 0.4223261 0.2724740 0.4205933 0.2121046 0.2020490 0.2128479 0.1999288 0.2274429 0.2725603 0.2717571 0.2833315 0.4432288 0.4010655 1.4776091 0.4436340 1.3966115 0.2831206 0.1988182 0.2065074 0.4472759 0.2060901 0.2110553 0.4388361 0.4396897 0.4446945 0.4022571 0.3558060 0.2108049 0.4021840 0.2017697 0.2266379 0.1897243 0.1770801 0.1998163 0.2023791 0.2107024 0.2020091 0.1545798 0.4012809 0.2026202 0.2928593 0.4490398 0.1569424 0.1927109 0.2028849 0.1930503 0.4250865 1.5458155 0.2022723 0.2080171 0.0000000 0.2926232 0.2127880 0.2134849 0.1669375 0.1643765 0.1924306 0.4372384 2.0402348 0.2233241 0.1885578 0.2059063 0.2052488 0.4119506 0.1930282 
XP_036373166.1_protocadherin_Fat_4-like_Megalops_cyprinoides                     3.4323280 3.1227361 1.8646889 2.4363993 1.9963994 2.9084503 2.4929744 2.2454499 2.4579099 2.3791366 2.0450767 2.2270813 2.1235458 2.8568071 2.3705949 2.8782044 2.9885624 1.8490752 2.4053947 1.9282828 1.9903565 2.3289358 2.8707986 1.9698973 2.9574086 2.6032720 2.2549697 2.2384012 3.0647773 2.3772935 2.7808926 2.5075550 3.1739475 2.6721916 2.7372449 2.3519325 2.8250149 2.5337721 2.3805988 2.0200624 2.0505168 2.2593850 2.1550843 2.2614701 2.0378102 2.1499636 1.1892859 1.2014941 1.9442778 0.4274366 0.3599919 0.3761644 0.3578079 0.4320826 0.4318482 0.4318482 1.4279276 1.2083188 0.2497142 2.1101930 0.4639312 0.4242483 0.4247395 0.4664727 0.2597417 0.4573713 0.2172875 0.4513770 0.3003308 0.3008927 0.2598690 0.3050790 2.1465260 0.3052517 0.4553996 0.3060979 0.4534786 0.3064709 0.3024107 0.3061999 0.2942291 0.2534434 0.3059068 0.3043717 0.3151566 0.4853591 0.4386466 1.5059865 0.4879267 1.4101161 0.3147480 0.2922282 0.3033607 0.4903140 0.3039623 0.3046174 0.4856386 0.4837821 0.4886862 0.4413173 0.3795472 0.3033803 0.4413940 0.2972079 0.2511662 0.2824170 0.2759921 0.2951325 0.2967968 0.3024386 0.2975865 0.2702330 0.4388863 0.2971774 0.3188287 0.4884867 0.2723343 0.2856969 0.2982876 0.2855919 0.4623538 1.5501225 0.2986902 0.3050467 0.2926232 0.0000000 0.3097104 0.3089179 0.2815808 0.2641837 0.2882157 0.4849390 2.0872405 0.3096160 0.2804918 0.2983672 0.2973885 0.4523712 0.2878351 
XP_016349626.1_protocadherin_Fat_4-like_Sinocyclocheilus_anshuiensis             3.4342990 3.2407158 1.8488012 2.4651384 1.9637546 2.8760997 2.4740969 2.1929472 2.4486169 2.3926565 2.0740934 2.1687972 2.1091896 2.9098883 2.3816762 2.9314973 2.9508835 1.9014358 2.3254431 1.9772932 1.9914890 2.3744910 2.8640804 1.8759058 3.0259338 2.5494034 2.2399770 2.2157342 2.9906620 2.2531356 2.7311013 2.4752299 3.1280218 2.5904028 2.6419007 2.3077231 2.7905081 2.4759279 2.3986210 1.9553941 2.0582635 2.2199727 2.1054226 2.2220287 2.0137354 2.1062929 1.1814032 1.1973820 1.9544968 0.4195406 0.3346490 0.3548092 0.3368878 0.4204583 0.4202319 0.4202319 1.4158818 1.2002896 0.2423874 2.0598955 0.4537784 0.4033813 0.4044356 0.4401506 0.2542779 0.4492930 0.2109850 0.4461442 0.0318290 0.0320342 0.2544013 0.2807609 2.0715632 0.2808645 0.4297297 0.2814966 0.4280453 0.2099507 0.2100268 0.2104228 0.0568339 0.2338913 0.2806688 0.2808390 0.2909516 0.4545429 0.4271923 1.5075328 0.4520338 1.4295251 0.2910839 0.0575397 0.0424907 0.4586236 0.0424341 0.0924128 0.4482774 0.4473874 0.4528741 0.4234810 0.3715374 0.0910233 0.4234861 0.2032594 0.2393329 0.1565032 0.1849160 0.0384847 0.2033888 0.2127990 0.2031414 0.1775988 0.4274241 0.2032701 0.3015057 0.4588649 0.1796792 0.1611613 0.2040147 0.1615348 0.4391532 1.5326318 0.2038812 0.0173067 0.2127880 0.3097104 0.0000000 0.0456816 0.1925287 0.1507014 0.2008356 0.4475305 2.0603877 0.0875765 0.1952045 0.2089817 0.2086594 0.4302073 0.2012421 
XP_016373795.1_LOW_QUALITY_PROTEIN                                               3.3920279 3.2214880 1.8461251 2.4523827 1.9588751 2.8676583 2.4837601 2.1851965 2.4463703 2.3897846 2.0914702 2.2312992 2.1244841 2.9422019 2.3477049 2.8622129 2.9304172 1.9334886 2.2772074 1.9937098 2.0145894 2.4011703 2.8831564 1.7998523 3.0461557 2.5333826 2.2445762 2.2552673 2.9741043 2.2620695 2.7228235 2.4506417 3.1155187 2.6252136 2.6638395 2.2900720 2.7795877 2.4885956 2.3811883 1.9607011 2.0507438 2.2211807 2.1101181 2.2232393 2.0159795 2.1086076 1.1755315 1.1882647 1.9590724 0.4215327 0.3320703 0.3508288 0.3347497 0.4202651 0.4200389 0.4200389 1.4203126 1.1942634 0.2400042 2.0756527 0.4572070 0.4049911 0.4059392 0.4393815 0.2533189 0.4536957 0.2140227 0.4489129 0.0421402 0.0424141 0.2534419 0.2810108 2.0817473 0.2811611 0.4299801 0.2817466 0.4282951 0.2133586 0.2146344 0.2141204 0.0577814 0.2329104 0.2813521 0.2814200 0.2886929 0.4538299 0.4284424 1.4975744 0.4501223 1.4194373 0.2886647 0.0589745 0.0519716 0.4579107 0.0516375 0.0936297 0.4489085 0.4465817 0.4521233 0.4272913 0.3711367 0.0908429 0.4272965 0.2078425 0.2419856 0.1568236 0.1860609 0.0413218 0.2082667 0.2167233 0.2071728 0.1787385 0.4286750 0.2075925 0.2992736 0.4571982 0.1813095 0.1614378 0.2086624 0.1620627 0.4393867 1.5269279 0.2082354 0.0411115 0.2134849 0.3089179 0.0456816 0.0000000 0.1920389 0.1519340 0.2000400 0.4454107 2.0590379 0.0847047 0.1972862 0.2119046 0.2118148 0.4317013 0.2007024 
XP_063046685.1_protocadherin_Fat_4_Engraulis_encrasicolus                        3.3854909 3.1760352 1.8558135 2.4488138 1.9450048 2.8662721 2.4625650 2.2023907 2.4536814 2.3962112 2.0559755 2.1733359 2.1011219 2.8882278 2.3171956 2.8559716 2.9217833 1.8452260 2.4058356 1.9289424 1.9800600 2.3720745 2.7989341 1.8723030 3.0829626 2.6064030 2.2967827 2.2429573 3.0263967 2.3005414 2.7414430 2.4713792 3.1731877 2.5887158 2.6538263 2.2925368 2.7734493 2.4968658 2.4007566 1.9858055 2.0069590 2.2378807 2.1345181 2.2390977 1.9843368 2.1435107 1.1704541 1.1832588 1.9418774 0.3889877 0.3194182 0.3388629 0.3208723 0.3881716 0.3879663 0.3879663 1.3911523 1.1772731 0.2188907 2.0617428 0.4241449 0.3781649 0.3788729 0.4137265 0.2280360 0.4229994 0.1828177 0.4181800 0.1829186 0.1837223 0.2281451 0.2604103 2.0861592 0.2626878 0.4151067 0.2611943 0.4127173 0.1832062 0.1924049 0.1842663 0.1774868 0.2097062 0.2636235 0.2626993 0.2709165 0.4321312 0.4017043 1.4956496 0.4288309 1.4001172 0.2707506 0.1789203 0.1882251 0.4356884 0.1874061 0.1906152 0.4258897 0.4253812 0.4318518 0.3980878 0.3420391 0.1908181 0.3978084 0.1759406 0.2179366 0.1707219 0.1541579 0.1781693 0.1766622 0.1841198 0.1764337 0.0665247 0.4019191 0.1771588 0.2793918 0.4355098 0.0691627 0.1747721 0.1781678 0.1755141 0.4169213 1.5139284 0.1774359 0.1879231 0.1669375 0.2815808 0.1925287 0.1920389 0.0000000 0.1370697 0.1697847 0.4279591 2.0671117 0.2010390 0.1675564 0.1814462 0.1803332 0.4094704 0.1707385 
XP_030621866.1_protocadherin_Fat_4_Chanos_chanos                                 3.4000845 3.1904447 1.8014104 2.4722164 1.9216903 2.8586090 2.4140182 2.2089759 2.4482044 2.4050176 2.0534200 2.1897184 2.0729451 2.9369976 2.3360537 2.8604754 2.9113657 1.8526782 2.4217258 1.8506000 1.9474572 2.3938041 2.8159688 1.9594465 3.0206462 2.6477686 2.2480292 2.1521054 2.9783662 2.2860049 2.6965714 2.4327443 3.1574110 2.5390477 2.5935476 2.3124656 2.7836573 2.4894710 2.3418896 1.9749889 2.0197242 2.2314076 2.1216263 2.2328178 1.9851333 2.1173649 1.1478976 1.1658585 1.9517998 0.3791827 0.3028857 0.3214744 0.3034854 0.3762227 0.3760251 0.3760251 1.3986490 1.1657437 0.2035424 2.0700324 0.4145277 0.3601131 0.3599419 0.4054325 0.2134825 0.4103041 0.1642990 0.4074800 0.1423367 0.1428416 0.2135833 0.2384226 2.0766075 0.2421231 0.3952291 0.2398375 0.3936879 0.1793583 0.1857184 0.1801367 0.1395425 0.1924547 0.2428378 0.2420611 0.2518578 0.4192899 0.3870597 1.4893613 0.4168102 1.3926556 0.2513860 0.1394531 0.1480756 0.4236798 0.1473049 0.1505603 0.4175716 0.4148509 0.4198143 0.3825555 0.3256489 0.1519571 0.3825447 0.1701329 0.2031109 0.1349320 0.1438848 0.1356415 0.1705635 0.1822771 0.1704669 0.1275056 0.3872650 0.1709000 0.2624639 0.4224668 0.1294359 0.1397655 0.1720040 0.1404910 0.4022429 1.5143893 0.1715635 0.1461379 0.1643765 0.2641837 0.1507014 0.1519340 0.1370697 0.0000000 0.1589042 0.4123788 2.0465474 0.1612853 0.1551491 0.1740331 0.1730971 0.3911837 0.1595309 
XP_034739117.1_protocadherin_Fat_4_isoform_X1_Etheostoma_cragini                 3.4177978 3.2023831 1.8507101 2.4715954 1.9216516 2.8290733 2.4393384 2.1938422 2.4520677 2.3798556 2.0801023 2.2542502 2.1279210 2.8886924 2.3427970 2.8663547 2.9075392 1.9091018 2.4181919 1.8929390 1.9793168 2.3949366 2.8062315 1.9513637 3.0417870 2.6005970 2.2554306 2.2550555 3.0242402 2.3078698 2.7052322 2.4753311 3.1497135 2.6260203 2.6897920 2.3146661 2.7674490 2.5243976 2.3672402 2.0264287 2.0179421 2.2415654 2.1338290 2.2432544 2.0151660 2.1347171 1.1798530 1.1989305 1.9365704 0.3954585 0.3197647 0.3400528 0.3206133 0.3908518 0.3906447 0.3906447 1.4055861 1.1985766 0.2209083 2.0897178 0.4283276 0.3859363 0.3868390 0.4202612 0.2265397 0.4215504 0.1815553 0.4197271 0.1920659 0.1924456 0.2266478 0.2546098 2.0877254 0.2543851 0.4167136 0.2563396 0.4147457 0.0958973 0.1079533 0.0965440 0.1837983 0.2096227 0.2545864 0.2540784 0.2645832 0.4376968 0.4057221 1.5024143 0.4337790 1.4224928 0.2644523 0.1838302 0.1971891 0.4414098 0.1965537 0.1971248 0.4341948 0.4323237 0.4365270 0.4026737 0.3470677 0.1971539 0.4026779 0.0911957 0.2180052 0.1770104 0.0497895 0.1872124 0.0915635 0.0981499 0.0917133 0.1554419 0.4059394 0.0920848 0.2787753 0.4407157 0.1583307 0.1795416 0.0925931 0.1800679 0.4203725 1.5430097 0.0922187 0.1977039 0.1924306 0.2882157 0.2008356 0.2000400 0.1697847 0.1589042 0.0000000 0.4322358 2.0335155 0.2059694 0.0683774 0.0936655 0.0939754 0.4110110 0.0000010 
XP_063165821.1_protocadherin_Fat_4_Candoia_aspera                                3.4726345 3.1674731 1.8997213 2.5004448 1.9330660 2.9266509 2.4787976 2.2530253 2.4904458 2.3369428 2.1090136 2.1788417 2.1085957 2.9585445 2.4287879 2.9459947 2.9655060 1.9524395 2.4282283 1.8492898 1.9863986 2.3071697 2.8349266 1.7746658 3.0330551 2.6819703 2.3881233 2.3299785 3.0551794 2.3592198 2.8370444 2.4640168 3.2796512 2.5169059 2.5747403 2.3588045 2.8199643 2.5031998 2.4007681 2.0402678 2.0382312 2.2262612 2.1364742 2.2265700 2.0293695 2.1679902 1.2161855 1.2197677 1.9602115 0.2648652 0.4202063 0.4368810 0.4204744 0.2531950 0.2530713 0.2530713 1.4394107 1.2168896 0.4301048 2.1559769 0.2933128 0.2070704 0.2064628 0.3319056 0.4433837 0.2907653 0.4037721 0.2913354 0.4394292 0.4409433 0.4436245 0.3787326 2.1147248 0.3848454 0.1174774 0.3814098 0.1168219 0.4436799 0.4363445 0.4457096 0.4364135 0.4310213 0.3844541 0.3837347 0.3854461 0.0623197 0.2753622 1.4969435 0.0661013 1.4272293 0.3838315 0.4401325 0.4484136 0.0672821 0.4457205 0.4482507 0.0644675 0.0606566 0.0654258 0.2606786 0.3300093 0.4446998 0.2610305 0.4379687 0.4189197 0.4246721 0.4203792 0.4375552 0.4395488 0.4381205 0.4378845 0.4225413 0.2754989 0.4394645 0.3932435 0.0675358 0.4254333 0.4291102 0.4396228 0.4313131 0.1480495 1.5780927 0.4380420 0.4463365 0.4372384 0.4849390 0.4475305 0.4454107 0.4279591 0.4123788 0.4322358 0.0000000 2.0985879 0.4549169 0.4219053 0.4402736 0.4398650 0.1291393 0.4341612 
CAH1264998.1_FAT4_Branchiostoma_lanceolatum                                      3.4465153 3.3148446 2.2933215 2.3728370 2.0646541 3.1245894 2.7228080 2.0898454 2.3733334 2.4628581 2.0818870 2.2749643 2.0794306 2.6884354 2.4796277 2.8741035 2.8436894 1.9807516 2.3399764 2.0049403 2.1211424 2.4741615 2.7771464 1.7054127 3.3912389 3.2152782 2.3087488 2.3919589 3.2988599 2.5816489 2.7644200 2.3585554 3.2052039 3.0263242 2.9624623 2.4150517 2.7455203 2.7125769 2.4181092 1.9122894 1.8603816 1.9466367 1.9101949 1.9485012 2.0586682 1.4911475 2.0529461 2.0613334 1.8066845 2.0931726 2.0667527 2.0205064 2.0703065 2.0833100 2.0818475 2.0818475 2.1294915 2.0554596 2.0936914 1.5599903 2.0563719 2.0597010 2.0576850 2.0755483 2.0874851 2.0225569 2.0567250 2.0718608 2.0350862 2.0350862 2.0889523 2.0725870 1.5416110 2.0704142 2.0591652 2.0721755 2.0609695 2.0617611 2.0449344 2.0625015 2.0172237 2.0963570 2.0749738 2.0760725 2.0629023 2.1187447 2.0657848 2.1871408 2.0981058 2.1655414 2.0591541 2.0060159 2.0592127 2.1101050 2.0584766 2.0334769 2.1049022 2.0858830 2.0947112 2.0762969 2.0625805 2.0477981 2.0762969 2.0482680 2.0549938 2.0331850 2.0378908 2.0302094 2.0489871 2.0594152 2.0471213 2.0454375 2.0672277 2.0478390 2.0658756 2.1088782 2.0456189 2.0427041 2.0492786 2.0434174 2.0605280 2.2104406 2.0485587 2.0626391 2.0402348 2.0872405 2.0603877 2.0590379 2.0671117 2.0465474 2.0335155 2.0985879 0.0000000 2.0429293 2.0323002 2.0504172 2.0441543 2.0590190 2.0342136 
XP_056328030.1_protocadherin_Fat_4_Danio_aesculapii                              3.3958521 3.2554057 1.8203375 2.4687399 1.9152965 2.8759193 2.4933951 2.2129096 2.4544429 2.4634125 2.0772325 2.2526379 2.1143354 2.9594066 2.3548604 2.8616615 2.9432429 2.0043031 2.3833629 1.9578843 1.9878139 2.4239279 2.8418897 1.8723524 3.0817197 2.4976297 2.2245371 2.2143700 3.0180264 2.2732770 2.7044312 2.4725000 3.1181590 2.5748816 2.6384163 2.2965352 2.7817003 2.5266808 2.3926321 1.9648995 2.0308199 2.2392795 2.1240268 2.2413238 2.0059992 2.0965800 1.1830334 1.1925496 1.9276363 0.4166704 0.3348056 0.3502691 0.3343173 0.4162429 0.4160194 0.4160194 1.4071459 1.1941789 0.2448971 2.0573396 0.4546179 0.4119982 0.4125835 0.4447019 0.2565940 0.4500833 0.2189226 0.4451431 0.0784554 0.0789812 0.2567188 0.2861493 2.0648576 0.2858755 0.4332434 0.2864435 0.4315384 0.2155865 0.2171392 0.2163652 0.0774718 0.2403525 0.2857675 0.2856820 0.2932541 0.4611264 0.4255474 1.4989395 0.4577016 1.4075076 0.2927031 0.0741211 0.0871496 0.4640309 0.0865730 0.1072214 0.4534628 0.4520508 0.4594154 0.4209809 0.3708925 0.1049650 0.4209859 0.2116411 0.2452933 0.1582102 0.1887781 0.0701452 0.2120918 0.2198999 0.2108281 0.1896579 0.4257780 0.2112733 0.3043277 0.4613472 0.1917560 0.1601267 0.2120523 0.1607418 0.4372954 1.5366577 0.2116019 0.0838217 0.2233241 0.3096160 0.0875765 0.0847047 0.2010390 0.1612853 0.2059694 0.4549169 2.0429293 0.0000000 0.2005802 0.2138461 0.2138899 0.4353252 0.2066739 
XP_026185883.1_protocadherin_Fat_4_Mastacembelus_armatus                         3.3442447 3.1904132 1.8338558 2.4515992 1.9500217 2.8185099 2.4323528 2.1925836 2.4352611 2.4066891 2.0607827 2.1852807 2.1073406 2.8863732 2.3607879 2.8278921 2.9331719 1.8256844 2.3440928 1.9150459 1.9823957 2.3823659 2.8146024 2.0306003 3.1039381 2.5960252 2.3570871 2.2709113 2.9962968 2.3434371 2.6974702 2.4633413 3.1361888 2.6132036 2.6776981 2.3081694 2.7457712 2.5250840 2.3464864 1.9980500 2.0186346 2.2345254 2.1273864 2.2371551 2.0131162 2.1202472 1.1690737 1.1865824 1.9254580 0.3837380 0.3088774 0.3284890 0.3087956 0.3831566 0.3829545 0.3829545 1.3856990 1.1859577 0.2147697 2.0600580 0.4196532 0.3743262 0.3756916 0.4118949 0.2227927 0.4133619 0.1752588 0.4113931 0.1870764 0.1871420 0.2228987 0.2482245 2.0926364 0.2484639 0.4083127 0.2496036 0.4059380 0.0932776 0.1052876 0.0934381 0.1822584 0.2028034 0.2494482 0.2484637 0.2587417 0.4300475 0.4007802 1.4932039 0.4260283 1.4126756 0.2588916 0.1812870 0.1888284 0.4334503 0.1885215 0.1966105 0.4257004 0.4231624 0.4291885 0.3938840 0.3357047 0.1963254 0.3938878 0.0897007 0.2131501 0.1747287 0.0499817 0.1828141 0.0895933 0.0968429 0.0904579 0.1544919 0.4009939 0.0903550 0.2715785 0.4315478 0.1571333 0.1755004 0.0906916 0.1754753 0.4109672 1.5148401 0.0907923 0.1921211 0.1885578 0.2804918 0.1952045 0.1972862 0.1675564 0.1551491 0.0683774 0.4219053 2.0323002 0.2005802 0.0000000 0.0931421 0.0927661 0.4010276 0.0683771 
XP_023184135.1_protocadherin_Fat_4_isoform_X1_Xiphophorus_maculatus              3.3653344 3.1713503 1.8406538 2.4694765 1.9328831 2.8325064 2.4288021 2.2056758 2.4623608 2.3911176 2.0756473 2.2358560 2.1311794 2.8963289 2.3977743 2.8714940 2.9599472 1.9446360 2.4535019 1.8974343 1.9876195 2.4003084 2.8208805 1.9659401 3.1329245 2.6387942 2.2587271 2.2065802 3.0239381 2.3298260 2.7009341 2.4863638 3.1444582 2.5501602 2.6144022 2.3530365 2.7877301 2.5255504 2.3694137 2.0179968 2.0335100 2.2420042 2.1332552 2.2436910 2.0272445 2.1555812 1.1885522 1.2098332 1.9483993 0.3976487 0.3296764 0.3528824 0.3311500 0.3927831 0.3925744 0.3925744 1.3981204 1.2026500 0.2345072 2.0927983 0.4312981 0.3921093 0.3938832 0.4226924 0.2426683 0.4265390 0.1973697 0.4220985 0.2017785 0.2022194 0.2427854 0.2673121 2.1116875 0.2674562 0.4216437 0.2687807 0.4191593 0.0962831 0.1079416 0.0966848 0.1939139 0.2193727 0.2687018 0.2676669 0.2788608 0.4452283 0.4080182 1.5177422 0.4425944 1.4358979 0.2789109 0.1947612 0.2085316 0.4489434 0.2081063 0.2079958 0.4423506 0.4406224 0.4447099 0.4024162 0.3572705 0.2058953 0.4024203 0.0143676 0.2308046 0.1907086 0.0827535 0.1964510 0.0144569 0.0526593 0.0154100 0.1670515 0.4082373 0.0155060 0.2912353 0.4490259 0.1697738 0.1928729 0.0159145 0.1932063 0.4274619 1.5452239 0.0158160 0.2054253 0.2059063 0.2983672 0.2089817 0.2119046 0.1814462 0.1740331 0.0936655 0.4402736 2.0504172 0.2138461 0.0931421 0.0000000 0.0040721 0.4155977 0.0940498 
XP_032410457.1_protocadherin_Fat_4_isoform_X1_Xiphophorus_hellerii               3.3625836 3.1721204 1.8440541 2.4597150 1.9338678 2.8386812 2.4411392 2.2031269 2.4557952 2.4079616 2.0764910 2.2434629 2.1268013 2.9033336 2.4001936 2.8636547 2.9709525 1.9473051 2.4611395 1.9015590 1.9859813 2.4029752 2.8174847 1.9340096 3.1201568 2.6479831 2.2851042 2.1943169 3.0201522 2.3277190 2.6981845 2.4880267 3.1431827 2.5495246 2.5990975 2.3485166 2.7828411 2.5334881 2.3762488 2.0127241 2.0310353 2.2406427 2.1317843 2.2423318 2.0211916 2.1483995 1.1865078 1.2073063 1.9481082 0.3985673 0.3278765 0.3505981 0.3288417 0.3931329 0.3929241 0.3929241 1.3954782 1.2005443 0.2334767 2.0892922 0.4316660 0.3913977 0.3929586 0.4244665 0.2413369 0.4270538 0.1964482 0.4225620 0.2013458 0.2017836 0.2414533 0.2669453 2.1041976 0.2665080 0.4208427 0.2684138 0.4183646 0.0956888 0.1073725 0.0960868 0.1934851 0.2179466 0.2674862 0.2667185 0.2782031 0.4448189 0.4079731 1.5171535 0.4421833 1.4318343 0.2777111 0.1946424 0.2086434 0.4485332 0.2082173 0.2066081 0.4416966 0.4399707 0.4442985 0.4032682 0.3560607 0.2045107 0.4032724 0.0137425 0.2289586 0.1899373 0.0817170 0.1963174 0.0138279 0.0516405 0.0151965 0.1662858 0.4081921 0.0152910 0.2903786 0.4487098 0.1690048 0.1920988 0.0159076 0.1924268 0.4272979 1.5437429 0.0158092 0.2049898 0.2052488 0.2973885 0.2086594 0.2118148 0.1803332 0.1730971 0.0939754 0.4398650 2.0441543 0.2138899 0.0927661 0.0040721 0.0000000 0.4146931 0.0943621 
XP_028600415.1_protocadherin_Fat_4_Podarcis_muralis                              3.5006784 3.2028772 1.8590256 2.4793329 1.9311798 2.8865537 2.5278381 2.2385273 2.4800204 2.3635551 2.0583827 2.1956648 2.0566089 2.8747908 2.4226382 2.9166341 2.9424009 1.9771695 2.4430027 1.9013389 2.0105587 2.3445228 2.8282312 1.7207183 3.1158261 2.6992678 2.3437154 2.2768089 2.9856162 2.3246325 2.7913684 2.4631818 3.2683629 2.5328689 2.5748560 2.3404557 2.8051874 2.4762733 2.4092446 2.0436513 2.0144018 2.2203728 2.1250886 2.2206908 1.9767028 2.1622409 1.2017329 1.2142519 1.9688519 0.2273238 0.4023812 0.4137031 0.4011614 0.2192650 0.2191604 0.2191604 1.4222820 1.2095176 0.4050285 2.1444004 0.2568929 0.1677793 0.1678869 0.3114641 0.4158412 0.2531464 0.3818834 0.2556765 0.4198426 0.4219478 0.4160641 0.3586028 2.1103449 0.3659795 0.0811388 0.3606618 0.0807005 0.4231339 0.4177201 0.4242542 0.4150943 0.4145498 0.3661720 0.3642491 0.3689898 0.1397058 0.2357638 1.4945911 0.1365414 1.4085682 0.3670622 0.4188136 0.4290227 0.1409812 0.4272554 0.4243301 0.1370782 0.1336395 0.1373922 0.2237301 0.3123314 0.4249196 0.2240815 0.4110900 0.3992267 0.4041127 0.3973338 0.4204597 0.4117264 0.4182211 0.4112644 0.4011403 0.2358781 0.4119023 0.3806600 0.1401017 0.4039945 0.4064151 0.4123213 0.4077006 0.1145279 1.5505889 0.4116805 0.4281560 0.4119506 0.4523712 0.4302073 0.4317013 0.4094704 0.3911837 0.4110110 0.1291393 2.0590190 0.4353252 0.4010276 0.4155977 0.4146931 0.0000000 0.4120326 
XP_034739118.1_protocadherin_Fat_4_isoform_X2_Etheostoma_cragini                 3.4785146 3.2023831 1.8507101 2.4711000 1.9216516 2.8569590 2.4393384 2.1938422 2.4467429 2.3798556 2.0733256 2.2542502 2.1202325 2.8886924 2.3197919 2.8695978 2.9180464 1.9091018 2.4181919 1.8929390 1.9793168 2.3949366 2.8019321 1.9513637 3.0417870 2.6005970 2.2554306 2.2550555 3.0582331 2.3078698 2.7024440 2.4704659 3.1924602 2.6260203 2.6897920 2.3067815 2.7687692 2.5243976 2.3684759 2.0264287 2.0190852 2.2380359 2.1338290 2.2397364 2.0089478 2.1347171 1.1765556 1.1958429 1.9365704 0.3952840 0.3211558 0.3418247 0.3220128 0.3913002 0.3910914 0.3910914 1.4021543 1.1959222 0.2207167 2.0897178 0.4282720 0.3870976 0.3880070 0.4213880 0.2263827 0.4210193 0.1816762 0.4196180 0.1926674 0.1930540 0.2264914 0.2552858 2.0877254 0.2547874 0.4181566 0.2570265 0.4161650 0.0965440 0.1086919 0.0965440 0.1843394 0.2096304 0.2549900 0.2544788 0.2649752 0.4391013 0.4058842 1.4999964 0.4352284 1.4221014 0.2648436 0.1843710 0.1971891 0.4428450 0.1971891 0.1982918 0.4359595 0.4340245 0.4379999 0.4028433 0.3477674 0.1983218 0.4028475 0.0915635 0.2172902 0.1775177 0.0501120 0.1877786 0.0915635 0.0985655 0.0920848 0.1562865 0.4061031 0.0920848 0.2795546 0.4422231 0.1591982 0.1800679 0.0925931 0.1800679 0.4219945 1.5423337 0.0925931 0.1983476 0.1930282 0.2878351 0.2012421 0.2007024 0.1707385 0.1595309 0.0000010 0.4341612 2.0342136 0.2066739 0.0683771 0.0940498 0.0943621 0.4120326 0.0000000 
