# Supplementary material for: The Hydractinia cell atlas reveals cellular and molecular principles of cnidarian coloniality
Source: Nat Commun. 2025 Mar 3;16:2121. doi: 10.1038/s41467-025-57168-z (PMC11876637; doi:10.1038/s41467-025-57168-z)
Supplement: Supplementary file 16 — Supplementary Data 13 [file 41467_2025_57168_MOESM16_ESM.zip › IQ_Tree_output/Protochaderin/Protochaderin_all.fa.clean.linsi.trim]

>XP_012556552.2_protocadherin_Fat_4_Hydra_vulgaris 4959 bp
------------LIIFILSNWSCGPSGARQRTRFALKETENCNTK---------------
--NCTFTY---------------------------------------------GDWSPCI
GCGSRAKSIQSPASCGG-------------------------------------------
------------LNT------NVEIESCDT---KRC--CPVDCTVSEWTSWSSCFA----
---ACEKTAIVTRLRTVQKQDSCNGKSCPV------------------------LNEANS
-------------------------------CNGPTCCPR--------------------
-------DCEY----SDSAWEVCSGSCQ-------------GTQKRKRSLTKQ-------
-------GTC----------------NELKPV------------KCQLSSWESSCSSVNG
KCGNGTQMRVRTICGNLNETNCLYSGSGLRSREREVQTKDEC---LSCSQ---------S
DLKATEFCTENND-----TKSQRNRSIIQQPKCNGKLESFESKT--------ISYNSNQD
CVV---SLWGA----GTCQSNCSLSTMKRNILSPSVCMGKK--PYLEETGEVNGGCEHVC
SCSPGYTIKNQTKCVPKDCGLLTI-------DLCKSSDQLCKNPSVLCPGNLFPT-----
-----CKLECPL--GFKLTVSCQSSG----------TQSICNSLNEPP----SQIILSFS
ENLPSGFQIGVLYSVDKNKNDTHTYTLIKDDC---FTIL--ENQLKTLKVFNYEEEKHFQ
VTIRSTDNGYSIEESFQLFLNDVNEKPLDI----SSNSIKENSKEDVLVGKLDAVDVDA-
-NQTFLYRMVDSSHGLFVIDNNELKTSIPPTYNFEIQKHYITIEVYDNGVPSLSFIKNFS
IYLLDIND--PPYNLILSSNSVKENSLVNTFIGQFSAQDEEN---QTLSFLLLDDD-NSN
FIL--SAKLYKSKSSDYEATKSHFIHVQVSDDGDPINLIDKWFIINVEDENEPPPTFQVL
NLTVNIFENTTANNNVGKFVIYDADKIQS--IEVELLETFGTFVLDNSTHDIKINKNLDF
ES------KSVYSINIKITDRNHS-----QYIFQVNVIDCNDAPISILNDTKVASIYEN-
SFGVMIGKLTTVDQD--FEQQYEYKLFD------FEIVGNILMLKKNISTDYESQSFFVI
SIISTDNGNPSQYILDQVRVNILDVNDPPTNVTLSV--FEIDENLNPDTLFANVIIIDQD
------------VKAPDYKCFLSNNT-YFKIVEPANFEQASFIYIHLICQDQFVQVK---
NTFIVTVNDVNE-APS----EIILSYSEN---PQLIATLFTVDPDVYLQHVFTYKILTNQ
D-----QVAVNGSNLLAIKTFNFEVLSLITFEIQVIDSG------LTLSQLKTIKIVDQN
DPPSDILISS-DKVYENSVQYTLVGSLTVIDEDQ--HQSFICILNGSKSSPLEIYG----
-------------------------------SHVMVAWD---------------------
-SRND----------------------------------------------HLNFEKNP-
LLSLPVVCTD--GNPRYSIYKSFTIYVLDEND-----YNLTLSYYINETDPIGTIIGKFN
ALDED--IGQSLSFFIVGGDSQYFKIEAQ------IKFANFTQTGVYKIIVEVIDGPMKI
KSNFLIDVINVNEEDGLLVFNDNFPSINENCDIGSVVGTIFSYDPDK--NATLNITLDNT
ESG-IFALDNKIGKLLVNSYLDYEEASFHPITIRSQDQNGLLHVQKFVITVFDMNDKPTN
VLNGLHNVAVCENIQ-GVFIADITTMDQDANQ--SFIYTLSETYALEVFEISNRLFLKSN
ISLDYEQESVYNFSIVSTDSGTPQK---NITVRFSVNVEDVNE-APILIEVSNLSVAENS
PSTTFIGSITVKDPDNI-RFVTQYHECVGSFLLFNIQTIVNELVMKNGLDYEVASFFTIT
ISCKDSGNPSLIFQQNFNISVIDVNEYAILLSANS----ILENTNPT--IGSFSTRDPDN
VGSQLFNYTLLNE---SVFEII---GELKTKQELDYEFQSNWIIFVKSTDNGNPSLSFIQ
NFTIFVIDVNEAPTDILLSSS--QFEENS-QKDTVVSYLTAIDVDDGRNQKYTFSLTE--
---VFRIISDLQIAEDYNLNFEKNPLLQLKIKVTDDGVPVKFYEKSISVQLKDVNDPPWN
LTLSSN--LVKENSPIGFEIGIFSAQEEDLNQSLKFYLI--NDTSLFEI----GSLVIKK
NPNFEMQEIYVIKVEVVDDGNP-SLSNEKSFSIFVQDIN-EAPAE------LHISDKG--
---------------------------AAARFFIN-------------------------
-------------------------------EPEIFENLPPDTVLGTLEAIDHDYVELTF
DLLD-SHKYLRLKPNSDVKVMTNTILNFEETASFIFTVKVKDNQ--NLTHLQSFKLKVID
RNDAPTNITLQGKHDAVSEND--TAIGTLDTTDEDVNQTFI--YSV---NS--HFAVVKS
SQLYTSYIPLDYEKVQNHTINILSIDSGSPALSFLQQIVIHVLDVNEAPSEI-ILSKLHV
FENLPPNTVVGLLSVIDPDVLSS--QTHSCSNFK--FVIN--NASLLTLASLDYEMSSHE
TINIVCTDSGKSLQKIFTINVEDVNESPKEILLTNN--NVPENCI--CVFGHFSVIDPDK
DDSHNLTITSG--MENFEILGSE--IKSKDLLNFENRNE--------YLIEVLAMD----
-LFIKKTFKIFVEDRNDPPSNLECTLTN--IPETSPFGTFIGECVAVD-DDNYQIH--NF
FITQASVGTVFKIDSTSGALVLGATLNYWYSSSYVVTIMVTDNGSPQMSFEKNITIIIED
VLRLPTDILLSQ--KTVQENSLVGTFVGTVDVIDPDNFMTDKYSHFCNLTEST--FEIND
NHELVVKSASLDFETTMLYEINVTCFDLENK--SISRIFFIQVLNINE-APSIT----PS
LIDENNKPGSVIAFFDCRDPDNTIVDNLTITSINSYGGQFAL-LFPFYLVSNIQLDYENI
SFYTLEVTVTDDGKPPLSLTKNISININNLNEAPTSL--SLSSTSFYESQLPGTIVTSIF
ISDPDPNQN----HTCKILDDANFFSM-NGSADIKLTNKVDYETISFLSIVVECFDNGSP
PLSIK--QNFTINILDSNDQPSAINYN--SSVLENANFNQLVAQLIVEDQDQNQS-----
----QGTNKYFSNETNGKIFVFLMSELNYETEKSISVIVICHDNGTPPLSIQDRFEFFVI
DVNEPATKIFSSFIFMNENVVPGTRVGLLECDDPDVGQE---IKYNLLED--SNLKFQI-
SGNILVVKNLFDFESSEFVIVNIQVSDTSNQPIV-NGTLEIIAQDVNEPPSNIKNNLISD
FIGENSTIGSSIGLLLADNPEYKNYFLISY--YNNS-----SSDLVLVKLDVNDISDFTI
SVKVSDNGIPPLSTV----------------------------YIR--------------
--------------------------------------------------------LTVL
RSDPCVSMHCTSNSECARKNKT---------------------TGECLCLPGFELGVC-Q
QIDDCKRNACLKNGICTDLHMNYSCECKKGFTGLDCAVDIDDCAPKPCLHNSICEDKFNN
YSCHCAPGYKGNNCEEEINECEQNPCYNG-NCTDQIDGFLCTCPLDYYGTSCQRYSK---
------------------------------------------------------------
-----------------CTLDKCSENF------------------CVPNPISKKSEIT--
-------------------------------CVPKNRI---FIEDKFA-----------V
LS-----------DTAVSLWKLRFENFLLE------------------------------
------------------VTPSPWLESKVY---------------KYVECKIDAFILNYE
EKAKTNNIFENVTSKMIENQQK-RFFAV-----------------------NEVLAENVL
LYSINKT-----------------------------------------------------
--------------------------------CEELYVECAQ----FGCICRYEFLAQN-
--------------SVLKK--------GKSKRSREVNLKL-IISACILCAVLLIIIFLF-
---------KYKPSKNKNKVSKKT----------------------------------TF
TMASRSNLMY-----------------------------------------VD-------
-----------EEELQR------------KTITPGLY---------------------LL
EPDQI--KQHTVKK----------------------------------------------
---------------------------------------DNPL-----------------
----------------------------------------------------FHHNINKD
K------------------------------------------------IN---------
---------------------------------------
>XP_046847643.1_protocadherin_Fat_4-like_Xenia_sp._Carnegie-2017 4959 bp
------------LLIFILVSS---------------------------------------
------------------------------------------------------------
------------------------------------------------------------
------------RRRRRRR--------------------------------PPPSP----
-------------------------VNCRV-------TQFSACSTKGTITRRRH------
------------------------------------------------------------
-----------------IKYPAYGGS--CPYLVES-----------------Q-------
-------GSP------------CGDI---NPV--------------------GSCSCVSR
P-------GYKL-EADGKSCGDINENGGCINS------------------TDGS------
------------DCLPGYST-------------------INSRN----------------
-----------------------------------------------------------K
SCSPLTPRQC-----------------------------------------EFGINCPHG
LEFMKCSINCDR--NFKLVIKSPDVS--------------------------------FA
EN-----------------------------------------------KADFNA--PNE
ITVCSLDGNNWNPNTSPYYCRRVNDPPSNI----SNIVIDEKMKILSRIGHFTANDPQ--
-DDQLTFTIVNEANFYFLIQ---GNLLLAKKRKPQSNNYTVEIKVSDNGSPVMFTTKTFR
ITVLNIND--PPYDIKLSNNEVFENVKIGSVVGNLTARDDDLKRTSNFNWELVDSD-MGY
FKLLG--QIIVAKSLDHEAKNVHRIKVKCTDSGNPPKSSS--------------------
------------------------------------------------------------
-----------------------------IQSLFIVVQDSNDS-PKYI-NLTNNQVPENS
DLGSIVGYFGAIDDD------------------------------------ND-------
------------------------------------------------------------
---------------------------------TLKFE----------------------
-------------------------LKES-------------------------------
---------------------------------------------------------D--
------------------------------------------------------------
------------------------------------------------------------
------------------------------------------------------------
-------------------------------------------VMVRR------------
-----------------------FAL-----------------------------G---I
DHRLQN---------------------------GKSVK----------------------
----IFST-----PLVVNGSLDYEEENEYIVWLTVTDPGG--TRKKFRIEVTDVNEAPTD
IMTENFAA---ENSPSSTMIGEFLVKDPDVKSPQIHICSLESGDE-DEFYITDRNILRVN
DRLDFERKNAYNITVTCRDTGF------SISKLFQIFITDVNE-APTSLYLSNSTLQENS
PNTTYVGTLTAEDPDGS-NQSFTYTLAN--TASFLIGGNHDELFHLGSVDYELTPSLLVH
VIVTDGGG----FEKIFTITVLDVND-APTDIEIRKDSSLTENSVENIFISNVVMIDEDK
N--TKTSCKLLDSD----VKLDLLT-LLVGPRPTDYESLKSLKINISCEDEFM----INK
LFVIPVKDVN-EPPTMMELI-GKEIRENMN--NSFVGILNITDPD--VSQRFDCRILNAT
INNSFYIDNNNPPILKTLLDFENQRMIYINIKCEELDNPNDENSRQFRIDVIDTNEYPMI
Q-------IVLSSFSPGSAIGLVTSYDPDNE----RFYK--ENKDSTEI-------LLQY
SLGRE----------------P----------FDITD-----------------------
------------------------------------------------------------
------------------------------------------------------------
----------------DGLIYLKKSLSPRLHNEITFSVRVEDDG----------------
----------------VLE-----------LNDS---------YQI--------------
----------K-------------TDE-------NCTIVIATNDTN------IQLSSNSI
HENASSGSVIGYFSLVPARR---DSVTFHILNDGLPFEINGNILSVKNDKSLDYERLPHK
TIPIRVSGRVSAVFTIFLIKILDINERPTSICL-----TGPHDNQDCLLVGEILIEDLDY
---PQLQCGLK--------------------LDLQPYSD--K---SEYTCHIEEGE----
-LSNT--------------------------------------IKVDD----------HF
YVKD-----------KPPKLYIKKSIFRREDRSYNVPILCRSTLHPILSKTLDVDIQVPN
DDNPQPKFCLSN-----------------VKAGDEK-------------------YRINA
TANV----SPSFFEKPGFSTFESYVKDLGE--------------NLKDFVKQFEGESAVS
RKRRSVKLSNVYVEL------EGKSTKVVFA---------------------------EK
PNYNL-ILASDASDPYSSA---------QENKKTSKFPQ---------------------
------------------------WSIVSVVGIILVIRKANKEETQTIYYDRNS------
------------------DDPV-----DETQVDDNGYVGTSEST----------------
--------------------------LNVKTFPVYN-------DGSKGDRNTTRERVMHY
VIDEPPPLY--------------ERI--------------------------DDNFYE--
----------LDE--------------NGGPSTST-----------NENS----------
------------------------------------------------------------
------------------------------------------------------------
------------------------------------------------------------
----CEK-----------------------------------------------------
-------------------------------------------LENPL------------
------------------------------------------------------------
------------------------------------------------------------
-----------------YNHISKGKDP---------------------------------
--------------------------------------NVV-------------------
------------------------------------------------------------
----------------TD------------------------------------------
------------------------------------------------------------
------------------------------------------------------------
------------------------------------------------------------
------------------------------------------------------------
---------RSKK---------------------------------------------SH
DAMDTQS--------------------------------------------NDVL-----
----------------------------------------------------------VQ
LPKDS---------ETASLL----------------------------------------
------------------------------------------------------------
----------------------------------------------------GSRNSDKS
Q-----------------------------------------------------------
---------------------------------------
>XP_029199018.2_protocadherin_Fat_4-like_Acropora_millepora 4959 bp
CGLKTRRLW---VLLWLVFDF----TNASLGSSFFISEGLPVGSLVGNLP--NVLEVTPT
EGANDFQVDKSTRIITTNIILDRETIAN--YHITLLKNVPFALYSVYINVTDLNDNIPTF
PQAVYHWTLFEGSPVQRTL---QAKDGDFGANA--TVGYSILSGNVGNMFMLRKFRDRKG
HSAELVLAAGKELDRETRDSYLLNISATDGGNPAQVGSTLLNITVGDVNDHKPVFSNSSY
SVNTLENSPRGTTILQVFATDKDIGSNAVIEYRVEHGFAFSADPKTGVIINNHILDFEDQ
RVYNIYVRAENPNS-GMFTLARVAIHVVDQNDNKPTISVL----LSGRYQVFENAPIGTV
VARIYVSDKDS-GKNGEVDVTLEGGN--GYFSARSDPANNVDIIAVAKNLDRETQERFIL
RIVAKDRGQP-QQTSYDSFIANVGDINDNYPVFDQAVYGAVLSENVTIGTQVVRAEATDR
DLATNAQLVYNISTDYYQTWFQINSQTGQIKTAALLDREKVEQVVLNLTVSDLGVPPLSA
NCIVLINITDANDNNPSFSRAVYFATIAENKPIGTYVEQVSATDIDIGQNGEVRYSLDNQ
QGN---VPFDVDSSTGTVSTAGLIDHELRSSYNLKIVATDGG--GREAKCDVNITVQDVN
DNFPVIDPLAYDVKVYENLTIGDAITTIIAKDDDSGLFSRLTFSISSGNVSIFHVNPSSG
LVTLLKALDREADDFHQFNVSAEDGGGLKSKNTALVQVTVLDVNDEPPIFEASSYNFTIV
ENSPVNSILGSVFASSKDLNADIFYSVKSGDADNIFAINS-SGTIFTQRNIDHEKAALLV
LSIQAKDGGSYGFANVTVTVIDLNDNSPSFLSNDIAINILEDTKVGEVFYNVSASDRDSG
LFGQVQYTLLSNPNNTFQLDQYTGALSLTVPIDFEGPRYTIQVLAQDGGSPPRNDTASFK
FTVIDVNDHAPKFSNSTYSVHVMEGSVTGN-ILNVVATDADSGDNARISYSFQPGVDRTV
FGLKPDGWIFIKHTLDRERQAVYRFGVTASDQGNPPKSSKANVVVHVDDANDNDPKFSQN
QFFFPVAENKSNRTKVGQVSATDSDAGLNAKIVYSLVSQSPQFVIDPDTGIIRTNQVLDR
EV------QASYDLMVEARDQGAS-PRTDKSKVTVVVKDVNDNSPTFRNRSYSQAVPEDI
PLGSFVIRVVADDPDFGKNGEISYNLTSGHIVDKFRIDRRTGEITTAQRLDREQIHRYIL
FVVAEDHGTPPKDHVVIVSVEVLDANDNPPRFVNNSFFVNVAEKLPVGTVVTTVTAKDID
AGNNGQVRYTIDQGNAGGSFGINDTSGVITLLKQLDYENKKKYQLRVEARDLGQNSRRSY
LFVTVYVLDSNDNTPIFDKNPVTVALREGVPNYFNVTTIKAHDYDSGQNSRIWYSVDSQS
PGPPKFKVNRETGVVQTVGPIDRESVDEYTLTIRATDQAFTESERLSSTLTVLIIVLDIN
DNKPDFVSPD--------------------------------------------------
---------------------------R--------------------------------
------------------------------------------------------------
-------------------------------------------TFVLEDEPFGYPIITIT
SIDRDQGSNAEVRYSIVQGN-----------------------------------G----
------------------------------------------------------------
----IFSLDPNSGLLKLHGTLDYERKPTYILKISATDLGTQTSHQTLTIDLVDVNDNAPQ
FNQSLFLGNVYENEPVGTPVMNVTAHDPDSGSNGALSYNIPRGEVIPRFVIPKSGLISTN
STLDREEKDVYILTVSASDNAFPFR---VATCTVKITVLDTNDHSPVFNPRLNLTVMEN-
RAPFMFYVMSAQDPDVGRNGRLRYSLRGNEDNKFTISEFTGELSTTAELDREKTPRYDLH
VVASDITPP---SSAHVSVFVGDANDNRPSFLRASYDVNIRELTPINTAIFNVSAVDRDV
GLNGEVVYSLSN-KTFGIFRVDSRTGVIYTQRQFDFSVKQAYTFNCYATDRGVVPRRGST
EIRVLIIDENNHAPVFRRLPYSQQIQPSF-PQGMRVLTVGATDQDSPSITQMSYRLIG--
---SYFLLTSGELQVKHG-----NGTYVLNILADDGG----SGRGVAEITVGPIMDNPPV
FNSTPANVSIPENSPNDHEVARVIATRSGSS--SGIVYSIIGNDGPFKINRQSGVVTVAN
------------------------------------------------------------
------------------------------------------------------------
------------------------------------------------------------
----------------------TALLDFERLSYFRIQVIASLESISSPNAYLTLNVYLLD
VNDNRPLFNPADISVQLAEDDNARTVVMVTATDLDSGSNQQITYELDSGNVNQRFTIDSK
TGVITTTKLIDREVLPFYRLVVKATDHGNPPLSSTSDVSVNIVDVNDNIPSFSGPYTAEV
VEDVKVGYVVKRVAASDRDASPN--LVYSFSNKD--FHIDRSAGVVSVSDSLDYELTKSF
VLNINVTDGTYQSQTTLTVNVKDVNDNAPRFLNSSYRATLSEDSAAGAFILRVSAVDKDS
GTNGEITYAFVTDVPQFTIHADTGSIHTAQKIEVGAQES--------FFVVVSATDRGVP
RQRAYVNVKIQIS-----TPKFTSPSYAASIPENTAPGTEVVTVGASV-ID---GTRIGF
FITN----SIFRIGRRTGIIEVNQPLNYEKDKNYLLLVEARDDVT-KRSVVVGVNITITD
VNDNPPKFSRKQYTTNVREDVSIGTTILQVTASDDDSGMNGRVVYSIDSGNDKNSFMING
TTGEIVTVKTLDYENMKRHLLSVQATDQGSNSLKGFASVAIDVTDLNDNIPVFHVNPLSI
AVEENSEVGTQFYQVLAVDTDSGINRELTYSITGGSGNLFIIDHKSGYLRTNASFDYETK
SFYFLLIKAVDSGSPPLSNEINITVYIKSVDEYEPAFLNSTYKFEVPGNAKIGDFVGQVS
AVDKDGGEDGVVRYSF-ESSNAKVFGINATSGVIFVNKSLGEESKEIVSLKIRAGKSGSK
FSTVN--AEVAVDFA----CPG----------------------PGRVDTQSGNALSPII
VLVI-----------TVVGIIFIVFV-------IAAIVIYKRNRGRPSSRSFDPISVYVE
SSLDNVS---TPRSASQERSPLNSPTRRTNSTDSPNSASSG---------GSDGVDFEVH
AKGDLSLHSE--------YVRTLIAPDSGIHQDS-DQASQLTISDTSS------------
-----VLQGEGLGVDKRQDKI---------------------------------GSQESL
HVFGEEGGGEADGGV------------VGNLLYARLSEVDADEFVD--------------
------------------------------------------------------------
------------------------------------------------------------
-------------G-----------------------------HDHPS------------
------------------------------------------------------------
-------------------------------YGGS-------------------------
-----------------LSSIVGSREE---------------------------------
--------GS--------------------------------------------------
------------------NW-----------------------------------Y----
----------------LD--QFQPLADVFL---EIGKM----------------------
---------------------------------------------------DDS------
------------------------------------------------------------
------------------------------------------PKKA--------------
-----------------------------------MSLSLQ-------------------
--------SRLRN--------------------------------------------PTT
DMLSSISPRS--------------------------------------------------
-----------PISPPSYT------------AFSPNF---------------TPTPLVTR
SPSVS--TGT----TPASAT----------------------------------------
-----------------------------------GSRP---------------------
-----------------------------------------------VLQLRESHDGSNS
D--------------------------------------------------HSPSIS---
-----------------------------DNESNLEVDV
>XP_044176313.1_protocadherin_Fat_1-like_Acropora_millepora 4959 bp
------------ARLFTFFYV------------FEVRESEERNNQFSKLGAR--------
--------RPSSLVADIVPSYSVEY-------------------------RSPNVKDVAF
NSDLFQANVPENTSPGTKVK----CDLKMGVYA-PKVQFDITGGNDNSAFTV-------K
NFVFMDIKTRVLLNRESIGNYLLTVEAQDSETKATLDSTQVNVSVTDLNDNLPLFTGLFQ
HVTVSEDIPLHTSIAQVIASDADSGLDGLLYYSFSSRPFFAIDPESGVVTATRSLAGRKK
KTYELLVVVRDRAL-SANNDYNLTVTVRPVNRFSPKIKI-----ISQLEVITEGTS----
-GSVRVSDEDY-GRFGDSKVRITQGNSDSKFRLRR----SLWEVEIVNPLDREITGGIDL
TLTAFDKGVP-PRNGTVSLHFMVGDSNDLAPTFSQNKYAAKISELAPLHSSVLQLLAVDG
DSGVMGQVYYTLSGVDSHS-FSIDPDTGLITTAVILDHETKSLYEFEVRALDGGDPRKMA
SMAVTVEIEDGNDHDPVFDQSSYSTTVYEDQIPGAKLLTVTAKDRDSGSNGRIKYMITNT
EY----VPFSIDAETGDITALTSLDRDMGEYITLKVRALDFGRPFRRETTYIHVRIRALN
DNLPVFKHFSCNLKVAEDAPIGTVLITLSAIDIDVDSQDTLQFSIEKSGNGAFSIDPNNG
ELTLSRSLSEVQESSFKLYAKVTDRINTPPSSASSETAPAKPGNIHYPEFQDHKDKVSLK
EDIAVGSVIATLTATDEDQAGMPLFSIANGNSGSSFHIDMHSGVLSVASPLDREKIAQYT
LNISATDCGLTTLTTIHVSIIDVNDNSPVFQKERYEVALMENTTRGQTVLILNATDRDEG
DNGLISYQLVNDFGGKFRIDAKMGRLSISSVLDYEEQQYDIEVQAFDSSKIQRVTSVIVR
VNIIDMNDNAPSIFPQSLTVSIPEDLPPESVVATVNAKDLDSGLAGQLEFSFVGH--VKK
FRIDSSGVIRLRREVDYEAQKLYNLTIKVSDKGNNSLTSYGRVVVNVLDVNENVPVFKGP
VLQASVFENQPPTTSVLKLKASDYD---SWFIGYAIVDGTDKFKIDSETSILRTTKVLQH
KD------ADHYWLNIQAKDGELF-PLYTNIPMLISVLPTRDDPPFFNPPLYYPTVQENA
GPGEVVVSVKAHDPV-TDGSNLKYSIIAGNEGGQFSIDEKTGLVVTTMPLDREGQDDYEL
TVRVSNGKTTPQFANVTFVVTVTDDNDNDPYFLQSFYGVTVKEQKASSTEFLRVSALDKD
IGSNSDLSYILLSERDAGKLVIDRKTGMISS--NETWKTGTDVQFKVSVTDGGVQPRSVS
VSVYLDVRDKNENSPEFHKKLYKQSVAEDAPIGQFIAEIIADDSDYDL---LTYSITSGN
H-GNKFQIDRERGKVKLIGKLDREETSSYNLTVSASDD-------NVGKTILIIDIQDRN
DNAPQPSMTEQAQIQEDAQPGTSVIRVEANDPDEDANGNVRYAIVMPKLQLFAINSITGR
IKTTKALDYDMKEHILIIMASDKGSPKRETRFSVVISVVDVHKPVFLRSEFEAEVEVDAT
PGKSVLKVFAKDKDGTNAQLKFSIKAGND-----NSAFYIDQNSGVIRVATKLSNSINK-
-YRLQIQVSD--GSPAKTAETYVVILVRGIKK-PTGFERALYQASIKENERPGFPILNVV
------HNGSLVSYELVAQENACFKVNPKSGLLSNKKPFDAEEISECKLVIGASSG---E
QTQVIVKILDENDNTPVFSKTLYTGHVTEGLTKESPVIVIQATDADVN-SGDLLYELIGS
S---AFVVDSHSGALVTNEELDFESVPSYKFKVRVSDGGDLSSFTDVEISVEDVNDLPPK
FISSSFSAAVYLPTPSETEVLQVSASDGDTRLFANLTFSIISPSHFERFDIETSGVVTVN
ASL--LEETVYQVEVQVSDGNF------TDNAVLVISCKTLPPSDLKFTRTYNTSVLEGI
SLASDIAEVRAVGYSVGD--IVSYSMVP--SDLFVISESTGVVVPGKELDREAVDRYRIV
VQVRDYQKPPKVARSVLSVTVGDVNDNAPRFTEESYFFVVQKSVNLGFAVGSVVALDEDA
GSNGQVRYLLVGG--EGRFRVEHHTGIIKVRSLLDGVEVKIFSLEIEAHDLGPERRTTQT
VVKIKVVD--KSSPIFDQLAYSEVVRENV-KVGHKICSIQARSPG---GADIVYAIMKGN
PRNEFFIDFNGLLSVEDSLDYETQSSYQLTVRATDTKTSSY---VNVDVTVIDVNDISPI
FNQSLYLAKVSEAVAVGTSVISVHAFDRDSGINKVLTYRLESKVNFFSIDKDSGEISVAK
ELDYEKHIVHEVKIIVSDGGTP-TMTGEARARIVVEDANDNPPKFEQASYATSISGDAGP
GVFVTRVIATDPDERDAGKLRYSISSQAKQFFHLDPKSGVLTIARSMGLRRVYDIGVEVT
DGKSTA---ETSVRVIIG-NDHSPLFDKEIYRVNFHENYPEDTFVTMVTATDEDSGIVRY
FISDLNAAEKFSIDAETGMIYSRLTFDRENSSHFSVPVQAIDGG--DRFGFCTVEVRILD
DNDNQPKFELPRYEVTIQRSKIGTSVLVTTASDADTGSNSALTYVIIGHQTPPVFEVETG
TGVISIAQEPE---EKTYKFYVLVKDGGNPQLRSMVPVSVNVLSQSAKILQFQPEYRVSV
REDAKAGRLITTLRPSFPGSA--PSISFKIINSPSRFSID-SRGQIKLLGLLNYEFLNRY
VLLIEAEAEAQVAHTVVVISVTDVNDAEPHFVSNPYRVSVPENIKVGSKVLRVFAEDPDS
SRNGEIVYNFTKQSRFFTIDQSSGWITTALPLDRELSNS--------LVLRVRATDKGEE
ILSGYTAVRVTVLDVNDTPPKFSREIFEMRVREDALIGQEVGVLDASD-KD--TNSDIFF
FIMSGDPQAKFGIEQKTGRIFVHSSLDRELVSSYKLNVSVSDG---LFTTFAAVNIAVLD
VNDNSPVCTQSISIVSVSEGVTPGSDVLVVEATDADADDNGKLKYTV-FGQGIGVFTVHN
KTGRLLTVTSLDRETQEMYNFMVSAEDRGG--RSCFNNVTVLLDDVNDNAPVFTQAQYRK
SVYEDSRIGVVLLQVKAEDADVGRNRKISYSLIDTAGDTFSIDSETGVITLEKGLNREYK
TQYTLNVRAQDKGTPPLSGNCSVVIQVLNINDVPPEFLKSRYKANVSESASRGTHITTIV
AISREASQE-EFTYSILSGPDSNLFAIDAKTGAVTLQKVVDYETQKSFSLTIQAQDAGPP
VLSAT--TSLSIIVTDANDKPKFGQNVYQAKLDENSAVNSFVLQVFANDLDSGLN-SDIR
YEIVNGNEAGRFKIDQMTGLIKVAAQIDHEEQNRYSLKVQARDEGKPPLSSEAQVVVLIN
DVNDNPPEFSNFTVSVIESAAIGAEVIFLRPHDRDGPGNAGPFTFMRLEG--DESKFKLR
-NGLITKAGPLSHDGDQT--FKVRVFDNGDPRQF-DKTVVIQVVESLTHPPHVQPLNVYL
ELYSSQFNGGVIGSVHGSDPD-GDSLRYAIVEPDIGPFTM-SSTGEIRATSAVLSKPYKL
NVSVTDGKFVSYA--VEIDVSDITEDVLGHSLTLRLSDLDPGTFVERNLVKCREYLGRLF
HTPPRRVRIWSLLSVGRSVEVVFAVMKHSRGFFESRHIANKLNSSRGNFERQVGVTVTYI
RVSQCRLMRCPENYSCQTVFKPQNKQIRIMSERTTYISYEHSRSHACVCNKG--------
------------------------CPPPSG----------RKCASNPCPVGYQCSESPNA
FQCTC---IDSSKCDLANNGCKDTTCIKG------------------------VNSVTFT
GKSYIRYRLFDEPSRSISLALRTTEPQGTLVFA-----AGQYDYTILEIVEGHLQLRFDF
GSGAGVVLDWANVDDGKWHHVTVSRQGNHATLILDHGAWNKSPGK-------------LN
LDENPIYFGAVGK-KRERSGRGQIVENGFNGCLQNLKMNDEPTDGSNSAKPNKVSSGC-K
LS--------------IPTIVPDK------------------------------------
------------------------------------------------------------
------------------------------------------------------------
----------------------CVSSPCQNGGRCSPDGENGFNCTCPEGVKGPTCGQDSR
PCASNPCSFNAKCTNLGNDFKCECPYDCTRQPCKNGGTCGK-KKGGQACSCLSTFTGPDC
SLDVECASAPCKNGGVC--NTFGGFFCTVSSVAARKGWPLGIISIAVVISVLLLVVILVV
VIL----RWRKKKQQRAQ-------------------PPSVPPVGSDVGSREVHGFNPRE
DFGTMKTRSYHWDYTDIP---------------------------------DDLV-----
-----------PKKPPLDSDGSPKCAR---VTQQPNG---------SQGSLDVP---VPK
RPRNY--ESDGYGEVPKKPLRYMDSRQSELSDATDLPD--IF----------------KG
H----------------------------------FPRPKEPYPESLDQHPVGSYA---S
ELGSIT------------SEDDLEQVYLGNRMEACDDSPESYLH--------SENCSEDE
D--E-VVRKLAQPATPD------------------------------------PDFHEIK
QLMDGL------------------------EELKFESEI
>KXJ29307.1_Protocadherin_Fat_4_Exaiptasia_diaphana 4959 bp
------------------------------------------------------------
------------------------------------------------------------
------------------------------------------------------------
------------------------------------------------------------
------------------------------------------------------------
------------------------------------------------------------
------------------------------------------------------------
------------------------------------------------------------
------------------------------------------------------------
------------------------------------------------------------
------------------------------------------------------------
-MPPVFDKLVYIERITENTPKGTSLVKVAARDGDRGVNNAIRYEITQGNTGSFTINPTTG
LITVNGSLDAEKTRSXTIXVNAFEVPDPSSNTTAQVLVEVIDQNDNPPVLNKHTYQFEIP
ENQAVPGRTITNEITVTDKHRSYQFELVGAD-SSKFSIDRSSGVLKFNSTLDYESKSNFT
FTIVATETSTSDNATVDVYLINVNDNEPKFQQNSYNFTFNEEILPGSSIAVIKATDGDLG
TFGVVNYELKGDSAEYFTVDSSTGNITAAKKLDYENKKYQFRLFGRDGGGG-KEASTSIN
LLLVDINDNSPVFSKNSYSASISENLPAGTPLLDVXATDKDSGEFGRISYSISDGNNGSA
FEINGTGHISTTISLDRETISSYQLTVLASDHGSPNRSTSVMVTVTVLDENDNSPVILPG
XDIYNISEDAGGGTLLSSIAVIDKDEGKNKQLLYRISSGNKRFNINPETGRITSPSGLDR
ED------KPKYDLVINVTDNGNP-PRYNTTTVXVTIIDVNDNVPQFVPNSYIITIPEGP
TLNSTIINLNATDKDDGINAMIRYTITDGNGQNFFDLDPST---FGKNIYEVR-------
-----------------------------------------------GSNILQVTAXDDD
WDNNGRVSYNITAGDTQGTFEITP-NGNIAIKKTLDAEKAALXNLTITASDHGNPPLTAT
AFAVINVDDVNDNDPSFNQSTYTADVRENVQVGTPVVYVYATDDDKGPNGEITYSITNGN
K-NSAFAINNVTGQITTNSLINREKNSFYSLTVQAEDQGRPSS-----------------
------------------------------------------------------------
------------------------------------------------------------
------------------------------------------------------------
----------------RKDFTTVEVTIVDENDNDPSFSAVSYVGEIFENSPAGTPLTPVQ
ATDKDTGNNALMTFFLAGLGSENFVINATTAVITTGSSLDREKNASYSLQVTVVDGGRNS
TXXLTVTVKDVNDMSPRFSSSKFYANVSESAKRGTVVRRVTATDDDEGINAQIVYS--SN
GADAKFYXNRDTGDIIVDSNLDREFKSEYVLNITAGNFIGPDAYTQVFITVEDVIDDRPY
FNTSSITAQLLENATIDTLVTKVEALDKDVGD--TLSYAIVKGDLFGQFRINVTGEIRTS
NALDRENITQYTLTIEATDSIG-----KA-TVPFILTILDVNDNDPVFMESLFVEYREES
PKGTRVTTVKATDSDEGVNANIRYDIVENITDYLSIDPVSGLIQGDKPLDREQDPFFNFT
VKATDQGVPSRSAVAQVSINLLDANDNNPTFSNSTFYASVRENQPPGTPVIVITATDKDS
GSNAKLIYGLIDQKSRFSFKIDESTGNVTTGEKLNRER-NEYTLTIQALDGAFRPRRGST
TLIVTVLDDNDHAPVFTEATYTAKVSENV-GIGSTVTKVSATDKDIDENARITYSLLSSS
GGEAFKIDNTGVITAASKLDRETNDSYTIVIKAEDQGNPAKSSNATVKITIEDYNDNVPK
FRQSNYSATLRENARKDTTVVTVSATDADIGRNGLIKYKIEGDDNIFAINEQSGVLILKG
KLDFEVTKVFKLNISAKDSGDI-PLTGFTLVTVNVQDVDDNAPVFTQNEYKVSVLENITQ
WRLVAQLNATDSDSA---------------------------------------------
------------------------------------QAQSN----------------ILY
RIESGNDGNMFGIGQLNGTVYLGKCLDREKKQDYSLTVAAVSMVATEQKGTAKLQIQILD
VNDMVPVFLNLPYDTTILEDIVNDDILTLAAKDGDIGLNAEIVFDIVSGNNEGYFTLNNV
TGKLRKLKSLDREKNALFNLVVRATDKGVPPLSSTTNVTLRIKDQNDNYPNFVGMEVYRV
FENITVNTQIYQFSATDKDEGNNAVIQYVIINTGGAFVLDNKNGXLKTAKVLDHEDIPVY
DLIIQARDSGLTAQKEVKIIVIDLNDNSPKFASNDATLSVSENVGPGAVVGTVFARDFDA
--TDKVYYYF-GTKELFALDENTGIITTKKTLDREERAT--------YIFEIKASNYRLD
PQTLE--ITITIGDKNDNGPKFKNTLYTGGVSDSIKHGAKALLVTATD-ADSGNNSRIAY
SI----DNSKFSVEKDTGWILAASSFAGETGKEYTFTITAKDNFGVYFNDTTTVTIYILV
DKQRAVLISGRQ-----PEEVRL----------NKD-------------------RILEN
ITGYI-----------------------------------INIDDIN-------------
----------------------------YYQ------------------NENGEYDKS--
------------------------------------------------------------
-----------------------------RTGILFHA-----------------------
------------------------------------------------------------
-------------VDPKTNKI-----VNRDTL--------------------------IR
SIDEN---------------------------------------------GKERKFF---
------------------------------------------------------------
------------------------------------------------------------
------------------------------------------------------------
------------------------------------------------------------
------------------------------------------------------------
------------------------------------------------------------
------------------------------------------------------------
------------------------------------------------------------
------------------------------------------------------------
------------------------------------------------------------
-----------------EEW----------------------------------------
--------------------KIKGVKE------------YVRTKE---------------
---------------------------------------------------STFDLKMAL
AIGFGVL-----------------------------------------------------
------------------------------------------------------------
-------------------------------------------------------LVFLI
CIFCFV--LRKRQKRRLR----------AAQAQSY---------GGSSHVRRSSMSTPNT
NLHNHEGPIW--------------------------------------------------
--------------------------------VDPYHNWGM-----------------DD
DPG---------------------------------------------------------
------------------------------------------------------------
------------------------------------------------------------
------------------------------------------------------------
---------------------------------------
>XP_031572090.1_protocadherin_Fat_1-like_Actinia_tenebrosa 4959 bp
------------------------------------------------------------
------------------------------------------------------------
------------------------------------------------------------
------------------------------------------------------------
------------------------------------------------------------
------------------------------------------------------------
------------------------------------------------------------
------------------------------------------------------------
------------------------------------------------------------
------------------------------------------------------------
------------------------------------------------------------
------------------------------------------------------------
------------------------------------------------------------
------------------------------------------------------------
------------------------------------------------------------
------------------------------------------------------------
------------------------------------------------------------
------------------------------------------------------------
------------------------------------------------------------
------------------------------------------------------------
------------------------------------------------------------
------------------------------------------------------------
---------------------MNTQGSYMCACK---------YQLATDTISCGNPAS---
QGIVVT-------------------TVEQ-------------------------------
--NHSCTLTCTKGYLIGPNTITCQSSGV--------------------------------
----------------------TVIRAQCVPQIPGR------------------------
------------------------------------------------------------
------------------------------------------------------------
--------------------------------NSP--HSIILSHFIPENTAINEVIGRLT
TIDSD--EDQTFTYSMVEGAHGLFGVDNSRGSLVVAGYLDYERKSRYDIRVMSTDGPLSY
TQNLTVHVLDVNESPPIIDRLS----VYENVSIGYTVGVINSSDADV--DSHLTFSLLTD
AQG-LFRINCNT--LLVNGRLDYERQSEYIVTIQVRDNGFLSATSTYNITVLDSNEPPKG
VWIKEYVNE----TQNGSFVGNLSTIDEDAFD--SHYYEVIE----SPFAVGSSLVVANA
GLLDYESQNQIPVNILSTDKGG-----ATVTSRIVVRLSDVNE-RPTAILLSAATFTEHA
QIGTVIGTLSARDPDRLG----TFIILSNPGNSFRVIG--DQLVLNKDIDFETTHHLRVV
LRVTDNGG----HDEEFNVTILDKNEQAIKLTAYASCSAVPENKIIGYHIARISVQDPDR
G--DVPSCEVVSG-----IGVN--KGILVTKGKINYEALPTHSVGLQCRDRG--------
---------------------GLSIEEAF-------------------------------
-----------------------------------------------NVTVTDANDPPSN
VYISHY--IISSNAPVGSLVGTLYIEDEDSGDSHTCYLL--NSDRPFEI-----QVRTRE
VLTNATHARQLIQVWCQDSNVP------KDIYIDVKNID---------------------
------------------------------------------------------------
---------SGVINITLD-------------SNKIAENKPAGSLVGHVFAWSHDPAEFSF
QLDI-NDDSAFALTRG---LVTTRSLDYENRANYTVVIRVYGNS--GKTNFEKFIIEIID
VYE-PPDHLVLHHN--VSENI--ALVGIVTLKDSFTMNHAVIVSLV---DPTDAFQIKPS
TWKITTKTPLDYEKAQSHVIRFS-------------------------------------
-----------------------------CENDAGRFEIRGLNIVVGKSRALDYEDALKC
LIDVKCQDQDEAINQQFIINIVNVNEPPTRIFSISDRFEAPENQSPGYLVATLATLDPDK
--QDSFTYSLHNSTVPFRLHGNQ--LITTTRLNYESRDH--------YDINVTSKD----
-LSVTQRLTVAVVDTNDPPTDIVLPRGVF-VTENQKVDTIVGELSTLD-EDQEQKH--VY
TILTQTPGGVLGIKHNKLYIQDNGQLDYESVRAIKITISSTDNGTPQLTKAVAMVIPIKD
VNEPPYDVELSR--QIVYENSTMGAXIGDVVVKDPD---TFPQSFSCLLIDDAGAFMIQK
NNSKLLTSIPLDYEAQKEHRIVIKCTDGGGS--WYQKQFVIKVLDSNDRPTNII------
-------------------------------FTDSQG-----------------MDPH--
----------------------------PPNRTTQLIST--PVVTVNETAEVGTIVTYVT
IKDEDNVNNPA----------------QLQTHKCVLS-----EEEAKLFAVVSA------
-------------------DPS-TRHK---------------------------------
----XAKXNKEFXIRPGTNSILVRKVLNYEARAVFTLFLKXTDSGLPPLSIVSSLRVQVL
DVPEPPTDLH--PSSLGENSPDGTLLGNISVTDADVPST--GYVYEIXSHGV---PFXV-
RDQVIVSRAPLDHETTPIITVQITVRE-------STKNVHVNITDINEAPTRIAGSKTAV
SLEEDSPVGHLIGYIIVDDPDYDS-HLLSIGSPNSSHFRIHDSKLYVGSLNAWFINRYSL
YIRAIDRGGLSTTG-----------------------------VIT--------------
--------------------------------------------------------VLVQ
EVDMCSNNNCSAFAMCLRAGPG---------------------QAKCSCKLGFKGYSC-V
DIDYCESDPCHLDGPCEDGFKNYSCPCKTGWSPPNCDVMVNXCRXKPCSXXGTCESHVNG
YNCLCKEGFTGSRCETNVSHCSEQSCLHGGACVEKRDGFICLCKEPFTGVNCDTNRS---
------------------------------------------------------------
------------------------------------------------------------
-------------------------------CRDDPHINGT----------------CIS
TTYWC---------SCNPPWSGDCAGCAPGYGGDDC------------------------
------------------PC-------------------------------------RYP
----------------------W----------------------------QDW------
------------------------------------------------------------
-------------------------RNCKEDTCQNDGTCIPL----FLCVCSSNFTGKNC
EAKL-T---------------------NSSEGSNNSRTKDTTIYALISICVLLLLVLVIS
LVA---WLWRHSKSRSNHPKETKD-----------------PPF---------------E
DMMNTNKPTF-------------------------------------PPSEENIL-----
--SQEVPVKLQNNE-ENLSKTSSPVAT--KIFDNPLY-----------------------
--------------ESADQV----------------------------------------
-----------------------------------IRKELNPLYRSVD------------
------------------QVESNHGKLALNPIYVSGEQAIV-----------TNKRLWRE
D------------------------------------SQC--------------------
---------------------------------------
>XP_031567535.1_protocadherin_Fat_4-like_isoform_X1_Actinia_tenebrosa 4959 bp
----------------MLIPT------------F----------------AK--------
--HRKFGF----------------------------------------------------
----------EKLTLSS------------------RKIF---------------------
------------APRKMFS--------------------------------PPEIL----
----------------------------------------------NTL-----------
----------------------------------------LFLF----------------
----------------------------SLFLLSE----SI-------------------
--------------------------ND------------------------STIICMPG
DTIHNVTLTHGI-------------NAGVFTA-------------IDWAK----------
-------------TMPQC---------------------IRESC----------------
-----------NRKAGQI------------------------------------------
---------------------------------------------------AFLV-----
------------ESCYMV------------------------------CFRK--------
------------------------------------------------------------
------------------------------------------------------------
--------------KSFS---------------------------------SMPNTLRVA
VTPYTFFDAAPAFQPLERTLYIDENNKVGKKLIDIFAYAKSRSDNATVFFNITRGNIANA
FKLIQGASLVANVVLDRENVSYYYLIIQATN-----------------------------
---------------------VDEQ-------------------------KIS-------
-----------------------------TTTLRVEVLDINDNGPKFLKSQYSTTINSNV
SIGTEVLRVYAVDPDTGENAQIRY------------------------------------
------------------------------------------------------------
-------------------YLITYTQ----------------------------------
------------------------------------------------------------
------------------------------------------------------------
------------------------------------------------------------
------------------------------------------------------------
------------------------------------------------------------
------------------------------------------------------------
------------------------------------------------------------
------------------------------------------------------------
----LFQILPETGTIIVKQRIQLDRTRTFTLIVAA-----HRAVVSVNVQVVALNEFRPF
FQRLNYQVSVSEAIKVGTSLIRISATDSDTGSFSQLKYSITSGNN-NLFRIDDSGDVRTT
KSLHSIGVKNFTLRISVRDSGNPPLKS-VQSAKLVVLVTSMERYKVKFDVLYTIAIMENI
PVGSSILNVRAVSGLSASKGRIVYSIEKDGAPFFRISKHTGAISTRRPFDYELQKEFRLT
VNAKDIEA-RRRDHAIVRVKVIDLNDNRPKFVLSFYQDIINENMTVGSSILRVTANDADN
GMNKKVEYIMQSGNINNTFSMDADSGTLRLSRSLAQGTIEFYNLTVFAKDKGRPPLSSPV
SIYIKVKRHTTIRPEFTVPVYLAKVNESC-PVHTEILRVRAR---SGPDSGIKYYATQGE
ADSHFAVNSVGAITLIRKLDYKKKDRYTFLVAAIDVSKASSVDNVLVRILVEDVNNHKPV
FDKPVYNVIYNKEPQLFSRVVQVTATDEDAGQNADLTYFLHKDKKFFEIEPKTGIMKIMR
MLQRESLSLFRMSVSVIDNGTP--------------------------------------
------------------------------------------------------------
------------------------------------------------------------
------------------------------------------------------------
------------------------------------------------------------
----------S-------------SDK-------NAEINVLIFQ----------------
-------------------------------STP--ILIKTTQQTITVQFNLKYLDLT--
--------------------------------------NVKEFGVI--------------
------------------------------------------------------------
------------------------------VQE----------LPSSD----------DY
TKLK----TWFLIGY----------LQKQNLRRYISKIVP--------------------
---NTPVITKFG-------------------------------MFQITVGDDKGCLRNEI
CSGPLNPS----------YRFQLRAY-------------------LNDSGPFAQ------
-----------------KDGD--------FT------EAFFT----GLGTEAKTYRKEGR
RNYDAVVYSVGA-------ALILVILLS--------FLRGFYR-----------------
-------------------------------------LKLDREDKKQISFPVSN------
--------------------PRFQDPE---------------------------------
----SPVEK------PGQGRKLMAS-INAEK--SLDIGRSEEDDGSSPDS----------
------------------------------------------------------------
----------LDE--------------STRPLQR--------------RP----------
------------------------------------------------------------
----------------------------------RLQDIRLKSFHS--------------
-----------------------------------------------------------V
DTESCNS-----------------------------------------------------
-----------------------------------------------------C------
------------------------------------------------------------
--------------------------DGVKVY----------------------------
------------------------------------------------------------
------------------------------------------------------------
------------------------------------------------------------
---------------------------------------YVQESN---------------
------------------------------------------------------------
------------------------------------------------------------
------------------------------------------------------------
------------------------------------------------------------
------------------------------------------------------------
------------------------------------------------------------
------------------------------------------------------------
------------------------------------------------------------
------------------------------------------------------------
------------------------------------------------------------
------------------------------------------------------------
---------------------------------------
>XP_028399939.1_protocadherin_Fat_4-like_isoform_X1_Dendronephthya_gigantea 4959 bp
------------IFLYLFLAT-----DFADGTKFTIKEEQNTQTWVENTD--GNLTYTLE
KDYKKFIIGPTRAELQLNYTYDFEKKKSKTFKIVSTVTGPKGELKISITLVDINDHTPEF
TNLPHTVVVSEVLGVGSILYKITATDGD-GTDTYNYVAFSITDGNIGNKFAL--------
-QGSVNLKLSSRLDFDEGPVYNLTINVTDWTTAARSTLSYLIINVTDVDDLPAIFTQNVY
EKTISENLATGSFVIKVTAVDKDKTMKGVVKYGLVEEGMFAIDETTGNITLVGSLNRKTQ
SFYALLVSANSTYHD---MHAQVLILIEDANVHSP-----NFTANVYTAEVSENAVKDTL
VLVVQANDFDE-GTNAEVSYSI-EGDEATAFYVTT----HLGYIFVNASLDYDAKKIYNF
TVRATEI---EKFNDSATIIVEVTEVNENNPKFNESSYSVNVTENSLPGRVI-QVAATDA
DEANFGSITYSIIDGSQGM-FTIDNQTGWINTTSQLNREDRDNYILIVRATDGEIFARHT
DVLVIITVLDTNDHTPTF--ASYTGYVVENSNIGDTILAVEARDLDEGTNAVFDFSLVGA
D-----GKFSVDGNLGYITVNGSLDFEMNKNFTFLVIAKETTSEKRENNVSVTISLIDVN
DNSPVFSPVTYSVEVAENSANGTSVLNVSASDLDSGAYGQITFSLITTSV-PFSVDQNTG
EILIAGSLDREAKDYYDLTIEAKDGGQPSLSNYVHVIVNITDVNDEAPMFLQSSYTINID
ENTKIGSNILTATATDNDHNSKLLYYIEGG--NGLFKVDS-NGMISVNGSLDYETNTSLS
FTLFAQESSTKANCTINVVLSDVNEYDPKFTKDSYYALIEENKPAGSEIVKVKASDQDG-
-FRTISYTILSNDDGYFTINHTSGDVTTTGPVDKETTDFVLKIQASDNGNPNRTTETFLV
IEILDSNDHSPIFTKSWYNTTIPENLPLGTILLTVKATDLDTATNAVLRYFVSNS--DGK
FDVHPTGQVYVNATLDYESKSTYMFTIFAEESQTQMQQHNATVHITLTDTNEFDPVFTNS
SFSGNTSEDSVVGASVVQIVASDQD-GYFNQITYSIVPGDSSFTINSTTGIITTAAQLDY
EK------QNKFILTVRAKDNGSP-GRTSEVTVVIDVLDANDNQPVFSQSDYNSTIPENV
PVGTTVLTVEAEEKDSGANAEFKYHIIGGDNK--FEIT-DDGVIFTKALLDFETKTWYQF
LVVANETNSP-----ATVTVVLQDVNEFNPVFSQAQYTANVSENSPVWTSVIKVSATDSD
-GYYNQTTYSIIGGN--GKFEINSTTGEITTNSTLDRETESQFILTVRAQDNGEPARTAE
VVVVITVLDISDHGPKFLQKSYNASIFENVDKGTTILTVEATDSDLGSNAVIAYSIVGG-
--DGKFRVDA-SGNIISNCTFDYETKMTYEFQIVANEAQTAT---YTDTSNVTVVIQDVN
EFNPKFLKPSTALVNESSSVGTHVVKVTATD-DDGSENVIRYSIIQGNVDLFAINSSTGW
IQTADVLDGNVDQYTLTVRAEDSGDSPRTAEILVIITISEKNASFLLQEVYNVTVLENAL
DDSVVVKLNLRYSYDVVSAFSFSIAGGDG-------YFDVNQ-KGEVRVANALDYESKM-
FYTFTIIVTEIQPASGLVANATINVKVEDVNEFNPQFEQNLYRANVSEDASLETHVTKVF
ANDSD-GDYNVITYAIINGNHDNFIINSTTGAITTAKPLDRETQSQFVLTVRASDGARTS
EVVVIVNLKDVNEYNPVFNQTVYSSSVKENDVFGIPVLRVFATDNDRNI-NVLKYSIISG
NDQGNFSINSSTGEITVAKTLDRESANQIILTVRAEDNGLRTSEVTVVIGIIDTNDLGPK
FLVPQYNATVSEDANVGTHVVVVQGVDMDATP--MLGYELVG----DAFKVYGLGFIVVN
QDLDYEQTKSYNFMVYAVEKTPEKR---NTSCWVKVSVIDANDNHPVFVNSYSAEVLEQT
AVGTTVLNVSATDADSEIFGPINYAIIGNILGHFNIDNTTGRIFTSGVLDRENHPQYFLV
VEARDNGSPALTETVTVSITVLDSNDVRPQFIAAPYSASVPENSAVNTSILTVQAVDMDK
GQNGEISYELVGADGLFRIEQDGDFGSIKVAGDLDYERNKTFTFYVVAKETQTEKRETNT
TVVITILDVNDNPPVFKKSVYEASVGEFA-TSPHPVGTVSATDEDSGEFGEITYMIIHDD
DNGNFTINNKGEVLTGAILNREVKDRYVLTIQALDGGSPPRKAVTTMIVRVTDQNEQPPY
FENTPYKTNIVENKEYDNSVIQVEATDLDLM---PVTYKLE----NFSIDATSGIISATG
NFDREKQSVFNLTVTAIDQGG---LNVSEHFIISVEDTNDNYPQFLDTPYMTIIPDNTSV
GVEILKVKAIDLDEAHNAEIIFSLLN-AEGKFTINQTTGMISVSGKLDSERLYTLKVIAT
DRGIPQAKISTTVTVNLT-SNHPPEFTNVAWVGTISEGAGP-SFVLNVQAKDPDSGIIEY
TIIDGNTNNSFTINA-TGAILSTGTLDYENDTQFDLTVMVEDKG--GLKDTTQVRITVLD
VNDNPPKIINLPAPAEISDNLQGTLLYVLQGQDLDSGKNGEFEFFG---AVPDNLTIDRN
IGLIMAKRKLESTSSSSILFTGYVRDKGTPSQSSNYTIKFNIIPDPISAPFFSTLTEIKV
FENASIGDVILKVNASATPDNFT--ILFELPN----FKID-SQGFISVARELDRETLDGY
SLLVMASKDGTQAIGYVSITVVDVNDEKPEFQFGTYKGQIKENSPPGSSVIEVKAVDKDE
--QDVISYTIMNTDDVFNIS-SSGEILIAKQPDHETTAF--------FNLTVVASD----
-NSGITFVEITILDINDNSPVFANSSYSLSLPEDTPGGASVLQVSARD-DDDGDDGIIVY
SISGGD--GRFAIDSLTGVISTTDKLDFESTTQYALNVSATDRG--GLKASVLVIINITD
SNDHTPEFSSPSYNVTIAENYFGALTSLHLNASDLDSGRNSKLTYSIV--DGPSFFTINP
KTGELNASVPVDRDASGTFFLTIQVSDNGTTKLTDTAKVTVLVTDVNDNAPSFSRTSYEV
EI--SVVDIGNIFRIMASDSDCDVNNKIEYSFTSDNGSLFQVNTTTGNITVIKPLNGS-Q
GVYFLNVTATNAASPKLRSSVLVTITVLENRNYAPVFDKDQYSFNVSEGAEIGVTIGSVS
ASDLNKGKDGVFIYSIENPGYAIPFDIDPTSGVITLVRKLDRETHKNYTLVVVAQDFGDP
VLRDT--TLVFISLDDINDIPKFEQDEQKFSVAENITVGSLVGKVTAIDEDADMY-GEPI
YIIHSGNEAGHFRIDNSTGNIYLVKSLDREVIHIFELIIYAYNHGSSIARDVLKVVIEVT
DINDNPPEFTNYIAGFKISDPPGTNVTKIQATDKDEGSN-SNIIYSIKSG--DAGAFAIP
ATGLISTTENITQEEVFKVILTVVAQDQGTPK---EATVTIYQIPERD------PLELKV
SDLDEDAIRELLRNITGPDYD-----------------------QEINT-----LSTVKY
YVIKKDG------------------------------------FLT--------------
------------------------------------------------------------
------------------------------------------------------------
---------------------------------------EQEM-----------------
------------------------------------------------------------
--------------------------NLIIAYCEV-------------------------
------------------------------------------------------------
--------------------------------------NEE----------------CE-
------------------RW----------------------------------------
-----------------------GINLEFQ---NTSALL---------------------
---------------------------------------------------DDI------
------------------------------------------------------------
----------------------------------------------EAC-----------
-----------------------------------------ITLGVIVGIGGLLGIFLLC
C-------LRSRKYMPVY------------ESTGY---------MSSKAV-------PQP
NIGDEAN-----------------------------------------------------
---------VS------FS-----------------------------------------
--------------QESQEVEIMDEEGSSLDSAEEM------------------------
-------------------------------------RP---------------------
----------------------------CSSAEIEKEEAIKVQAYMNLMDDDSDTDSSED
E-----------GETSA----------------PRVDGDSTGS--------TEPLVHTIT
NL-------------------------------------
>XP_027036443.1_protocadherin_Fat_1-like_Pocillopora_damicornis 4959 bp
------------LVVLLLFCC-------------VIEESLVENNT-QTLGLR--------
--------RPSSVVVETVPTYSWEF-------------------------RSKNEKDIKF
TSGLYQATISETKKS--QII----CDLKMGVYAHDEVEFNITKGNAEGTFTV-------E
DFIFMEITAERKLNREEDGYFLLTVAAQHPETNEVLDMTEVNVNVLDLNDNLPKFSRLFQ
HVTVEEDIPLHTSVAQVVANDEDMGPNGLLYFSFISKPFFAIDPISGVVTVTRSLAGKRR
RSYGLLVTARDRTLPSAKAKHNITVTVRPVNRFSPEIKV-----KFQLEKIIEGNS----
-AVIQVSDQDN-ANSGENKVRITSGNMEGHFKIRR----SQFWIDVVKPLDREAPNGYKL
VITAFDKGSP-PRSGTVTLRVLIEDVNDIKPAFNQSLYEATISELAPLYTSVVRVFVDDG
DLGNNAKVYYTLRGGHSKN-FRIDRETGLITTTGHLDYETKPVLEFDVWCFQSDSSKQMA
SARVSVNIEDANDNDPEFENPSYSLEFFEDLRPGTKLLTVRANDPDSGSNGKIQYSIINR
ES----LPFAIDSETGDIISLTSLDRDAGEFITLKIRASDFGEPFRRESTYVHLHIKANN
DNQPVFEYFRCTIKISEDAPVGTILTSLTAVDIDVGESEGLVYGIDPVGNDTFSINPSTG
QLKTAKSLQGGEK-EFSLYVTVTDSANFKPSYPSIEKVPAKPTNRNYPRFHLHKSVIEVS
EDVAVKSTIMKFSATDDDQNGMILYSIVSGNIGSAFNIDMHTGELYIASLLDRETMGKFR
LNISANDCGSTAHTVIYINVIDVNDNAPVFERDIYEVSKPENITRGQTVVVVNATDMDDG
ENGRIHFKLLNDFGEKFRIDSRTGRLSVAYALDYEDRAYSIEVQAFDNSPTQRMVSAMVI
VNLVDINDNAPAIVPRTFNVSIPEDLPPESVVAAISAEDPDTGLGGELEFSFVDN--LKR
FKIDSSGVIRLRRHVDYEQENVYNLKVKISDKGTPRLSSFANVNINILDVNENNPIFPGS
LLRATVSENSPVGTSVLKAEAFDSD---SWYMSYFIIDGTDKFEIGRENGIIRTTKMLDC
EE------SDHYWLHIQVKDREMS-PLHTNIPMLITVLPVNDDPPYFNPAIYFPSVIENA
APGESVVTVKAHNPS-SDGSNLLYSIKSGNEAGRFAIDRKSGLITTTTSLDREEQDKYEL
EVKVSNGDNPPKSAYITFPVTVADANDNGPYFLKSFYDVYFKQQDDPSVEILRVAAVDKD
ISSNADLTYFLYSEISPGLLKIDPKTGVISA--KLSCQGEDYLEFEVNVTDGGVPPRSAT
VPVFMECMSKNPNPPRFRQKVYKKSFKEDAEVGSVVELVSAHDSDGDS---LTYSIISGN
I-GNKFLIDKARGEVTIANKLDHEEASSYTLTIQASDD-------NAKTTSLEIEVEDVN
DNSPVPLMTEQVHIPEDAKIGSVLTKVEATDGDGGASGSVKYAIVKQKSILFMIQSLTGN
IKTTKPLDYDLKEHTLIIEATDQATPKRQSLFTIVIKVDDVHKPMFVRSEFKAEVNVDAS
IGTPIIKVFATDDDGTNALLKFSIKGGNT-----NDAFYIDQNSGIIQVAAKLSSAIDE-
-YSLQVQVSD--GIPTQTAEVEVKILVRGINQ-PVEFERPLYQASIKENHRPGHPIINVI
------FNGSLPSYEFVPQDNACFDINRKTGLVTNKKPFDAEELTECKFLIRGTSG---G
QTQLIVKIIDENDHAPAFSQLLYLGHIKEGLPEDSPVIAIQASDADVS-GSDLMYEVVGC
S---MFTIDSQSGELMTAEMLDFESVSSYRFKIKVSDDGTFSAFTDVVVSVHDVNDLPPI
FSSPVFEAVVFLPTYSGSVITTVTAADGDSQPLTSLTYSIATPSLTHIFDIPRQGVITVN
SSL--IHQAVYHVQVSVSDGNF------SNQATVNIECKPLPVSDLQFSQEYNASIVEGI
STAADIVQLQTVGYSIGD--TITYSVVP--SHFFVISESTGIVLPGKTFDRETTDRYEIV
VQARDDRKPPRVAQSLLYVIVDDVNDNAPIFTKDVYFFVIQVSADVGAFVGQVQASDKDI
GSNGAIKYFLKGG--EGRFEVRYATGNIEVSRLLDGIIVSVFTLEIEARDEGVVRMSAKT
IVKIKVVD--KETPIFDYLSYSKVVREDV-NVGEEITRVQARSPG---GADILYTILAGD
PYNQFAIDLKGVLTVESSLDYEVRTSYQLLVRATDESTTSY---ITVLITITDVNDIAPL
FNQSLYLATIPEDTPTGTSVVSFTAFDRDSGVNKQLSYRLESKTSFFVISQATSQIVVAK
RLDYEQNIVHELKLIVTDGGTP-PLTGEARVRIVVEDANDNPPSFEQNSYATSISGSAGP
GFFVTRVIASDPDDDDVGKLRYLIKAHGKEYFEIDSTSGVLTISKHVGFRKVYDLSVEVT
DGKSSA---VTSVRVVIG-NDHSPVFDQEVYPVDFYENYPPGTFVTMVTATDLDSGDVRY
SIDDVDAAEKFMIDGETGMIYSKISFDRENSSEFSIPVRASDGG--GRFGFCTVQVNVLD
ENDNQPKFELPLYEVTIHSSTVGTSILMTSANDADTGSNGALSYVILGHQTPPVFEVEKD
SGFIKISRQP---ETKTYMFHVLVKDGGFPYLRNTVKVSVNVLRKNAKILQFKSVYRILV
PEDLNTDGIITTLRTLLPGST--PRVGFQIINSPSKFSID-ASGQIKLKRRLDYETLKRY
VLVIEANSSEQVARTVVIVSVTDVNDNKPHFVANPYRVSIPENMMVKSKVLRVFAEDLDD
FQNGKILYDFGTKTNLFAIDQHTGWITTAAPIDREVANS--------LVLRVRATDKGEV
TLSGYTVVEVTVLDVNDSPPQFTEDIFTFSVREDALIGQEVGTLTSFD-ND--TNSDVYF
FIMSGDPQTKFGIEQKTGKVFVHSPLDRESVSSYKLNVSCSDG---LFTSFTTLIITVLD
ANDNVPVCTQSISIVHLSEDVKPGTEVMIVEATDADADDNGKLRYSV-FGQGMGFFGVEN
GTGRLVTAKLLDREVQEMYNFMVSAEDRGG--QACFSNITVLLDDVNDNGPVFSQSEYRK
AVYEDARRNKVLLQVRADDSDLGKNRKISYSLLDTAGDTFSVDSETGVITLTSDLNREKQ
AEYVLTVQAEDAGVPPQSETCNVVIQVLNINDVPPEFDKSSYKANVSEDAAKGTKITKMK
AISREAGHE-EFSYEILKGPDSDIFKIDKKTGDVTLEGNLDFETRKSYSLTIQASDVGPP
VLTTT--CSLSVLVTDANDVPKFGQDLYTARVDENSDLDSFVLQMFATDLDSGSN-RDIR
YSIVKGNDADKFKIDDITGVISIKAHVDHESVSQYALTVRAQDKGIPPLSAETQVELSIN
DLNDNPPEFTNFTVSVSELAAIGTTVIFLRPHDRDGPGNKGPFTFMKIKG--DETKFKLR
-DGLITKAGPLDHDKEHK--FEIRVFDSGEPPMY-DKTLTIIVVEGISHPPVVEPLTVYL
KLYSSQFNGGVIGSVKGTDAD-GDPLTYSIVAPRSGPFTI-TNSGVISATSNVPSRIYNL
NASVSDGKYLTYV--VKIVVSDITEDILRHSLTLRLSALSPGTFVERNLGKCRDYLGFLL
NVPAENVHIWSLQSSDTSLDVVFAVMKRVKGFYASQHIAHKLNSSRGDFQRVVGVQVGYI
GVSQCPLMHCPENYSCQTVYKPQNKQIRIMSERTTYTSYEHSRSHACMCNRD--------
------------------------AGCASG-----------KCASNPCPAGYECADFPLG
FQCKC---VDSSKCQPDKPGCEDQSCIIGN------------------------NAISFG
GDSYIRYKLFDEPSRSISLALKTTEPRGTLVWA-----AGQYDYSILEIVNGRLQLRFDF
GSGAGVVLDWARVDDGKWHHVAIMRQGNHATLILDQGAWNKSPGK-------------LN
LDDNAIYFGAVKKSRRDLNNRGHLVEDGFKGCLQNLNLNNQPMSGSNSAEPFNAVPGC-Q
LSGGCRINTCPRDSTCIETLTSKKCECLPGHSGSDCRAF---------------------
----------------VDPC-------------NGGTCV-------------PHPTDQYQ
---------------------------------------------------DGY------
-----------------IYTGHCASAPCRNGGSCIPSGESGFICTCPAGVQGKTCEQDTR
PCSSNPCANNANCTNHGESYKCHCRYRCSKDSCQNGGTCQENQKNSAVCRCLQGYTGADC
SEDVECASSPCKNGGVC--NQLGNFACVLTSIEARRGWPLGIIGIAVVLAVILLIVFLVV
IFL----RRRKRREKREQ--------------------TSVPPVGSEVTSREVHGYNPRK
DFGTMKTPGYQWDYTDIP---------------------------------ADLV-----
-----------PRTPLSHSSGSPDCAT---VPQRPSS---------SQGSLDVP---VPK
RPRNY--ESEGYTDVPKKPMRYMDSRFSEFSDATDLPD--IF----------------KG
R----------------------------------FPRPREPYPESLDQLPVGSYA---S
ELGSVT------------SEDDLEQVYLGNRMEVCDDSPESYLH--------SENCSEDE
D--D-YHRDRYAAATPD------------------------------------PEFHEIK
EMMNEL------------------------EELKLESEI
>XP_022798264.1_protocadherin_alpha-13-like_Stylophora_pistillata 4959 bp
------------VILFPLLAF-----AATDGMKFQVFEEQDPGTFVGDMS----------
------------------------------------------------------------
------------------------------------------------------------
------------ANH-----------------------------VRTLSDN---------
------------------------------------------------------------
------------------------------------------------------------
----------------------------------------------------E-------
--------------------------N---------------------------------
---LKGALRFQF-QGSLQTSFKINETTGIIRTAAKLDRENLS------------------
--------LENND------------------------------D----------------
------------------------------------------------------------
---------------------------------------------------TFQI-----
------------------QVKVSKGV----------------------------------
------------------------------------------------------------
------------------------------------------------------------
---------------------------VTVPL------------------P-------IE
IKVLDINDHSPIFADKIENFSVSESAPLDAEFPVTVAEDTDIGNYSVQSYEIVERNDSGT
FDLILKLKLVLSKRLDREINESFFLEIEARDGGSPR------------------------
--------------------------------------------------KVG-------
-----------------------------RKGLRITVLDSNDHIPKFSKDLYVGEVRENS
PAGTFVLNVTASDKDIGTNGEISY------------------------------------
------------------------------------------------------------
---------SLN------------------------------------------------
------------SRPQYK------------------------------------------
---------------------------------------------------------D--
------------------------------------------------------------
------------------------------------------------------------
------------------------------------------------------------
------------------------------------------------------------
------------------------------------------------------------
------------------------------------------------------------
----LFSLDARTGELRTKAILDYERFKDYQLEVTARDRGPIPTTSYVNVKVLDENDNAPE
IFPDEFDEKIPEDIALKTSIAQVTVRDKDSGRNGRVTVTLQH----DDLGLMFAGLYILR
HPLSLDRHDQYKIKIVAEDQGSPIS--QKSSYVLVVKVADSNRNAPRFDKVYNVGVNDDV
KPGTFITTLTATDEDDGNNSELTYSLEVNSTKWFAIDSKNGQVQVLRKLWCAFTPIFQLN
IDVRDNGRP---DKTALKISVQCSKN--------MYNFSVTENEPEGVEVGRVALEPIES
N--RPLGITLLSHE----FAIDENKGILTTKTTLDRERKSFYSLIAVITDGRV----MNV
TLFVEVEDVKDNAPIFVGLENTHNLTLSGAFIGATVQRLRATDKDSGTNGLVKYLIVSGN
NDLVFLLNMRGRIT----LNREPRKLYILTIRAAD-------------------------
------------------------SGDVENE-----------------------------
------------------------------------------------------------
------------------------------------------------------------
------------------------------------------------------------
---------------------------------Y-----------------LRLIISVRY
ITPAPP------------------------SGDGSTDGNGEVELRTRGG-----------
------------------------SDT-------K-------------------------
------------------------------------IIVGACAGFLIL------------
---------------ILLVAVF---------------------------IMKFRRKDKKE
--------------------------------DDKRGSY--------HEPDISRED----
-------------------------------------------LKASK----------MF
QQATTNPR--------------------QAAEAYMLA-----------------------
---KQP------------------------------------------------------
----INVS----------------------------------------------------
---------------------KKMHSTMTYQ-----------------------------
------------------------------------------------------------
------------------------------------A-----------------------
-------------------PPG--------------------------------------
-------------------------------------------TGSPTRS----------
--------------------------------------------------SRQDMYYPF-
VQGVVSSEDEIDS--------------GGSSHES--------------TP----------
------------------------------------------------------------
-------------------------------------------YYP--------------
------------------------------------------------------------
------------------------------------------------------------
-------------------------------------------HSPPS------------
------------------------------------------------------------
------------------------------------------------------------
------------------------------------------------------------
------------------------------------------------------------
------------------------------------------------------------
------------------------------KKR---------------------------
---------------------------------------------------DDF------
------------------------------------------------------------
------------------------------------------------------------
------------------------------------------------------------
---------R-------------------------------PPH----------------
-------------------------------------------------------RHY--
-------------------------------YHNPHR---------------------AR
SPNMP---------PPYEEV----------------------------------------
-----------------------------------TKRA---------------------
----------------------------------------------------SVSGVTHS
T-----------------------------------------------------------
---------------------------------------
>XP_022784236.1_protocadherin_Fat_4-like_Stylophora_pistillata 4959 bp
MATTIK------LLLIQLRSIKIIVKNTNSEINFQIMPQAPISLH-------EGRAVRLQ
TSVDFFNISGTHVAVVTYSTYPQLEIKNAVGNIYYRTYTADALDYVRHNITTSQGMRPDQ
GIPKVTVLLTDGYSNGRSVSGPANQLRNHGVN-----IFSIGVGNNVNPTELVIASDPDS
THVFR-------MSSDLSGVDKLSAVSCDEGAA-----------VSSCDDTITTVESDTF
KYFRTQFDTVAKNRISVEVKDIDGISH---LYASLTSNPGPVDPAS--------SKNESD
RAISLSLSASNK------------IVFVAVQGQHSSNKFQLFSRDTYVASVTEEQN----
-APVTVLNENLSPYSYTLKYSIIEGNDGNTFSIDS----NSGLIETTKKLDRETKSSYRL
TVLGQNT----CHKGRAVVLVNVKDINDNPPIFPLASYSATVPEETPANTFVAMVTATDA
DTGVNAQLTYSIVAGNNDKRFKINDQ-GEVETTQELNYEDKSSYALTISVKDGGSPSKSA
TTVLTVIVEDINEP-PYFARSTCKFSVKENNNRNAPLGMIQAKDPDTGCS-SLTYEIVTE
QSQNS-KVFGI-DSSGQVHVLVKLDREMKPHYTAVITVQDCGSPALEVSTRIKVEVLDEN
DESPRFTLNSYKASVQENIAPGSTVVQVSAFDADAGSNSELSYNLTFGDTSAFMIDPRTG
TITSKVSFDRETKASYLLTVRARDHG-------------------QNPQ-----------
------------------------------------------------------------
----------DGTATVDITILDVNDNKPAINNLPATKQVPEDKNTGEVVFVVTATDRDLG
VNADMRYYIDKNEQNLFNVDAKTGSMTLARKLDYEIRIYTLKVRVIDRGSPPLSSSADLT
ISVQDVNDNAPVFSLSSYRATVQENKASGTSFFRVTATDLDSGSNGAITYTIVGGVNGNF
FEIDSKGYLLIKNPPDYETKKQFDLMVEARDGGNPAKSATVPVKVFIEDVNDNAPSFNQS
SYHLVVREDAAVRKRVGAVFATDKDSGVRGRLLYTITGGNSAFTIDGNTGVLSVQSRLDR
ET------TALYTLKVEARDGG--NPSKDLVDVQITISDVNDNAPLFDKSSYSASISEAA
SPPASVVKVFAQDNDVGLNKEITYDIKTGNEDGTFILDKKNGSITLNQTLDREKKAAYGL
VVTATDHGTPPLASSVYVMVTVGDVNDNPPSFPHSLYNCTVAENLANGVAVCFVTATDPD
SGLNGQLFYSIISGNDGNAFDINTATGEITTQRTLDRESIAVYNLTVKAEDGKNRSIKSL
TSVRVYIMDENDNGPVFDQPAYTFHVLENATMSQLVGRVEAKDKDAGLNGKLTYSISAGN
S-GDSFKIDPVSGVIRVNSGLDRETQARFALTVVPKDSGSPSLS---ASVVVTVVIGDVN
DNPPMFSRSVYGIIREDASTGSTVLKVEAKDKDEGSNGQLQFNLQEGSKN-FSIDS----
------------------------------------------------------------
-------------------------------------------RGFIHTSTPLDYEKTS-
SYILTVIAKD-GGSPTQTASAKVNITIVNVDDNVPVFETSSAPTKVREDVAIGTRVVRLN
ATDAD-GND--LTFHIIDGNVGGFAIQNISGLITVASKLDRETFAKYHLAVRAMDSGKSV
TNNATIEVVDVNDNAPKFTSPNYSKGIMENLAPGQLVANIKATDKDIGDNAVISYEITSG
ASN-KFKIDSTTGVLTTSDRLDREVASSYRLVITAKDQGKLSSTTTVFVTVLDDNDNSPE
FSKPFYQASVLENTAITTNVLHLVATDLDDGRNGLVTFSIVSGNTNDAFKINSTGFLSVN
QNLDREAVAFYSLYISASDNAPNPR---SNFVRVNFTVMDKNDNSPAFVNVENFTVIENV
QIGANVGSVSATDADAGSNGEIRFSMVGNGDDAFRIDPVSGQIKVNGRIDREKTDRYVLT
IIASDQGKTSMKTAQNFYVTVEDQNDNPPKFDANVFQGTVKENVAVVADVVQVKATDADV
GSNADITYRITGGNSQSFFSIDIRTGIINTTAQLDFEKTPVFNLTVSASDSKF----SIV
SVIIKVINENDNNPSFPQPTYYVSVAENS-AVVTSVVTITAFDVD--PFGQLTYSIESGN
HSDAFSIDLTGLISTADVLDREMTDSYVVIVKATDGGKPSLHGSTTVMVNVTDTNDNPPV
FKNTSMTAVISEASAVSSYVTKITASDLDTGSNAEISYRIIGNEMAFAIFSDTGIITTNM
ELDRE-------------------------------------------------------
------------------------------------------------------------
------------------------------------------------------------
------------------------------------------------------------
------------------------------------------------------------
------------------------------------------------------------
------------------------------------------------------------
------------------------------------------------------------
------------------------------------------------------------
------------------------------------------------------------
-----------------------------NISNYALICRATDHGNKPLHSMSIVHVTLSD
VNDNAPKFDQSVYIVNVTEDVSSGTVVEEIHAVDKDAGLNGLVSYQITDGNDDGTFDIGN
GTGVVTVSGKLDRETQDFYTLIITASDSGHPLKSSSVQLLITVTDVNDNAPLFNASSLQG
AILENSPIGTSVMRVIATDADVGENAQLMFNFSTNVYDIFAIDPASGEITALKSLDREKQ
DLYKLKISVSDHGDPRLSSSADVTITVTDVDDNCPKFVPAVYNATISENLPFNQSIVQVT
ATDADVKDNEKMLYAIWQGNEGGAFTIDRY-GFVRVSAGVDREVTSSFQLVVRAGDGNTA
EGGP---AIVNLTVIDQNDAPRFTRPNYEFPLSS--PNDTNIGRIQAIDDDLDLG-GVVK
FRLL--------------QQIEV--------ERNWKVTVQAYDMGTPSLNKSIDVFVTVF
KVTEDGVIQADTLCNFVKIPTAATRLVGDKHQMSCLAKGNTRPQYRWMKDGRVSNW---D
DLGDYHMT-----EEDEGSYSCLATSSAGLIQ---SCVAYMTV---NEPPVHPQNSSVEL
QWYKDSIPMVETSDIDPFKPEL--VLKDALAQDEARYF------CQASNVAVKVSGWATL
KVFGKN---------------------ALVSMTLSVTNPNQEGFDKNAFQQLLSKA----
---------------------------------QANVDVVGFSAPDR------------C
EEHPCNSNPCKNGAVCSKQGLQ----------------------YACLCRPGWSGDHCEL
DVDECSGDPCFYNGTCANTAGSYKCNCASAKTGKNCQLEKKACDGNPCKGSKICALSERA
YQCVDEGLEMVMVL-------------SGGQQGSLFD-----------------------
---------IEKQVE------NIIRSNVN-------------------------------
------------------ESVNARRV----------------------------------
-------------------RRADVK-LDYGACSVRVTKEGK----------------CPS
AQFVCGL-------------RSTSCGGSDS-----------METPVPP------------
------------------TPPMEPMEVKL----ESGNDLMINSGREQNGFKVKSATASYT
----------------------------ADPPSKVGLIVGL-------------IGFLVL
TIAVIAV-----------------GLIITKRRKKP-------------------------
-------------QNFHFSLQ---------------------------------------
------------------Q-----------------------------------------
---------RAMARKDSQDRSVKN-------NVAYDD-ICD---SDEEGQ--------EV
DLGNSKSPYF-YEKISTLEAEEML-------------------SSMVQPG-TFLV-----
-RASSKEFTLTVRAPEG----------------GPSF---------------------RH
LPFKYDKSGALVTE--------TMDDEMNFSSMQEL----------------------VS
H-----------------------------------------------------------
--------------------------FQVTPITFDEDSPDV------VLTHPNKSVV---
------------------------------------------------------------
---------------------------------------
>PFX33557.1_Protocadherin_Fat_1_Stylophora_pistillata 4959 bp
---------------------------------F--------------------------
------------------------------------------------------------
------------------------------------------------------------
------------------------------------------------------------
------------------------------------------------------------
------------------------------------------------------------
------------------------------------------------------------
-----------------------------------------------VGTFVTKVQATAR
Q--NPNPIVYSLK--NDKGWFQIDNSSGVITAARTLDREGTGTVRLKAVA---------D
TVDVWCTILDINDNYPQF------------------------------------------
------------------------------------------------------------
------------------------------------------------------------
--------------------------------------------ENLP------------
------------------------------------------------------------
------------------------------------------------------------
------------------------------------------------------------
-----------------YRFNISEDTKVGEEIFRVSASDKDSHHNNAVFFRIVGGNTDGT
FKIDGTGKIMLDKPVDFDGSTQYSLNVTATDQGAPT------------------------
---------------------GNQN-----------------------------------
-----------------------------WTVVNIGVTDADDLPAEFSQYLYEVLIDVDT
PQGGEIIRVHAEDQD-SMKASVSYVIYP--------------------------------
------------------------------------------------------------
------------------------------------------------------------
----------------------------------------ASDPEE--------------
------------------------------------------------------------
------------------------------------------------------------
------------------------------------------------------------
------------------------------------------------------------
------------------------------------------------------------
------------------------------------------------------------
------------------------------------------------------------
----CFKINNATGVITVNRNLSQK---SYPLIVTAKSTNQ--AFALVMINVGS-------
-PNRTFVASVIEN-EENTTVFDLT--------NLEKYFNISDGNEGGEFFVETSKELRVA
QGLDREEHDKYTLVMELFKDGK-----SKGFAMINVNVVDVNDNTPRFKNLASVSVPETT
PEGSVVLTVTALDRDAGLSGSVVYDMIGNERALFALNNKSGELSLVKQLDYEAAAQYVLN
VSASDMGEPGRRAFSGVIINVIDANDNSPVLQARIIQVSLAEDTSSGSFVAQCNASDADA
AANARITYRLVEGN----FSIDNITGVITTSESFDKETEEEYTLVVNAQDNGQHPLSDVG
FVVVHITNINEHSPVFSPTSYVGGVYKDT-TYYSLVTTVKASDADSDSQSAITFELVNGN
GLGFFHVEPDGHVRVATSLADKDGSKFSLEVSASDGGKKAATNAVNVSMMIKTITGGDAF
I-----------------------YLQEENGENATLVIL--NDVMGFDI--------TRA
LSDNELKTTYKL-------------------------FN---------------------
------------------------------------------------------------
---------------------------------------------------------ILW
---------------------------------Y--------------------------
--DGPP------------------------SAEARTGTEDELS---LVG-----------
FGVIIGVGAM-------------------------FIIIILIMRKKKRHPRV--------
-------------------------------NDK--FFIDPVQPAVTS------------
--------------------------------------HVESAQEAQEVIVHIPAEDDNS
------------------------------------------------------------
-------------------------------------------SEGSD----------SH
NVVS---------------------LNF--------------------------------
-----------------------GSRLAAMSEKDPE------------------------
---------------------------------------------------EFD------
------------------DMD----------------NTFFP------------------
------------GPPPKPP-----------------------------------------
--DSD----------------------EENSDSISM-SRSDYENE---------------
---------VNVHLEKYN--PD--------------------------------------
------------------------------------------D---------------VA
DV---------------------SGILSHSPSD---------------------------
-----STTESTDQ--------------TGYPNVM--------------FP----------
------------------------------------------------------------
------------------------------------------------------------
------------------------------------------------------------
------------------------------------------------------------
------------------------------------------------------------
------------------------------------------------------------
------------------------------------------------------------
------------------------------------------------------------
------------------------------------------------------------
------------------------------------------------------------
---------------------------------NGGSFL---------------------
------------------------------------------------------------
------------------------------------------------------------
------------------------------------------------------------
------------------------------------------------------------
---------R--------------------------------------------------
------------------------------------------------------------
-----------------FS-----------------------------------------
--------------EATTEL----------------------------------------
------------------------------------------------------------
------------------------------------------------------------
------------------------------------------------------------
---------------------------------------
>XP_020616832.1_protocadherin_Fat_4-like_Orbicella_faveolata 4959 bp
MTTAIK------LLLLALRSIKILVRNTNSEIVFQIIPQAPISLH-------EGRALRLQ
TSVDFFNISGTHVAVVTYSTYSRLEIKNAVSYIGYRTYTADALDFTRQNISKSQGMRPDQ
GIPKVTVLLTDGYSNGRAVAGPANQLRKLGVN-----IFSIGVGNYVNPAELVIASDPDS
THVFR-------MNSDLAGVDKLSAVSCDEGAS-----------ISSCDDTITTVESDTF
KYFRTQFTTVAKNRISVEVRDIEGVSH---LYASLTSNPGPMDPAS--------SKNESN
RAISLSLSTSNK------------IVYVAVQGQQQSNKFKLFTKDTYVTSVTEEQS----
-APVTVLDTNLTPYAYKLKYSIVEGNPG-CFTIDP----DTGTIRTTKTLDRETRESYRL
TVLGQNT----CHKGRAVVLVNVGDINDHAPAFDLAQYSATVLEEKPSGTFVATVTATDK
DTGTNAQLTYSITSGNDGNRFTIDSK-GEVRTTQMLNFEAKSKYTLEIKVQDGGQPPKSD
TATLAVIVQDVNEP-PYFARNTCKYTVAENNNRNAQLGVIQAQDPDTSCS-SLTYKITTE
QSQNT-KVFAI-SNSGQISVLSKLDREFKSHYTAVITVQDCGKPALKVSTRIQVEVLDVN
DESPTFAFKSYKASAHENIAVASTVLQVSASDADTGTNSELSYSLESGDVAAFSIDQKTG
TISSKKTFDRETKASYSLTVRVTDHG-------------------QSPL-----------
------------------------------------------------------------
----------HDTTTVDITILDINDNSPKINNLPATEQVTEGKNIGDTLFTVSASDKDQG
VNAALRYYIDTNGQNSFNLEAKTGALTLARKLDYETRTYTLNIRVTDRGNPPLSSSAQLQ
IQVQDENDNTPVFSMSSYRATVQENTAKGKSFFKVTATDLDSGSNGEISYNIDKGDTGDA
FEIDGKGNLLIKTSPDFETKAQYDLIVNASDNGKPAKSALATVKVTIEDVNDHEPAFNQS
SYSFTVSEGVDLRGRVGEVYATDMDSGPRGRVVYSITGGNKAFSIDGNTGVISVLSKLDR
ES------RDLYTLNVEARDGG--NPSKDVVDVKITITDVNDNKPLFDKPSYSASIDEDA
APGTSVEKVFATDNDMGKNKEITYIIKTGNEEGKFNLNDNTGEITLNQTLDHETKTSYAL
VVTASDHGSPPLTSSVDVMVTVNDVNDNAPLFPKSLYNCTVAENLASGVAVCYVTASDAD
SGANGQLFYSIVTGDTGKAFGINTGTGEITTDRTLDRETISVYNLTVKAQDGLSADKSSF
TSVVVYILDENDNVPIFNQSMYTFHVLENAAKFHVVGLVTATDKDAGLNGMVTYRISAGN
S-RDSFKINPSSGVITVKSALDREVQAEFSLTVVAKDSGTPSLS---ASVVVKVIIDDVN
DNAPVFSQQMYGSISEDASSGSTVLKVEAKDDDEGTNGQLQFDLQKGRDN-FTIDS----
------------------------------------------------------------
-------------------------------------------RGFIHTATPLDYEKTS-
SYILTVTAKD-GGSPANSASAQVNITVLNVDDNVPVFQTSSQVSKIREDVAVGTRVVRLN
ATDAD-GNE--LKFDILRGNKGGFEIHNKSGLITVAAKLDRETTEKYILAVEAADGFKSV
THNATIQVIDVNDNAPEFTQASYSKNIMENLPSGQPIANVTATDKDKGVNSLVSYKITSG
DSK-KFTIDSKTGVITSSEKLDREEAVSYNLVITARDHGTLSSTVLVSVKVLDENDNAPK
FSLPFYQASVLENTAINTNILRVTATDPDDGTNGLVTFSIVSGNTDDAFAINSTGFLCVK
QNLDREAVAFYSLLISASDNAPKPK---SDFVRVNFTVLDENDNSPIFVNVANFTIVENS
ALGTNVGSISATDSDGGSNGQVRYSIVGNKDDVFQVNPISGKITVNGKIDREKMASYTLT
LMASDQGKPAMKTEKDFFITVEDQNDNPPEFDAQEFRGSVKENIPAVSNVVQVKASDKDA
GLNAVISYSITAGNSMSYFVIDSQTGNINATSSIDFEKTPSFNLTVSATDSKF----SFA
QVIIEIINENDNKPSFKQANYMASVAENS-AALTSVITVAALDVD--PFGQLTYSIESGN
HSDAFSVDLAGLITTADVLDREMIDRYVITVRVIDGGEPALTGFATVAVNVTDKNDNPPV
FNASSLKTVVSEASAISSFVTQISALDADSGSNARISYRISGNDMAFVIAPDSGIIRTNA
KLDRE-------------------------------------------------------
------------------------------------------------------------
------------------------------------------------------------
------------------------------------------------------------
------------------------------------------------------------
------------------------------------------------------------
------------------------------------------------------------
------------------------------------------------------------
------------------------------------------------------------
------------------------------------------------------------
-----------------------------TVPDYALTCEAIDHGQPQRSSMPIVHVTVSD
VNDNAPIFGQSVYVVNVTEDVTSGTVVKEMHAIDSDAGLNGVVIYSITAGNDDSSFDIGN
GTGVVTVSKGVDRERRDSYTLTITASDLGSPQQSTSVQLKITVNDANDNRPLFNTSSLQG
AILENSPAGSSVMRIIATDADVGMNAQLEFNFTTIEYDVFSLNPTTGEVTALKPLDREKQ
DHYTLKISVSDHGDPRLSSSADVTINVIDVDDNCPKFQPAVYNKSISENLPFNQSIIQVT
ATDVDVKDNEKMMYAIWSGNQGGAFTIDRN-GFLRVSAGVDREVTDTFRLVVRAGDDNQA
EGGS---AIVNLIVTDENDPPRFKFPSYEFELDG--LNDTDIGRVTAIDDDLGSG-GIVK
FRLL--------------GQTEV--------AKKWKVTVQAYDLGTPSLNSSIDVIIAVF
NITEDGLITADTLCDFVEFPRGATHLVGDKYQLKCSAKGNTKPQYRWMKDGRVSNW---N
DFGDYHVT-----EEHQGGYSCLASSSAGLLQ---SSVAYMTV---NDPPTHPSNSSVEL
KWYKDNIPMVETDDINPFVPEL--VLKDALAQDEAWYL------CEATNVAGTVSNSASL
KVFGKK---------------------ALVSMTLSVTKLNREGFDIKEFKKLLSRA----
---------------------------------NANVEITGFSAPKR------------C
EEHPCNSNPCKNGAVCSKEGSQ----------------------YDCLCKPGWSGDHCEL
DYDECSGDPCFYNGSCSNTAGSYKCNCISSKTGKKCELEKTACDNSTCKSSEICALSERS
YQCVDKKLEIAMVL-------------GGDERSSVFD-----------------------
---------LETEIE------NLVKSNAN-------------------------------
------------------SSVSGRRI----------------------------------
-------------------RRTNVRNTDYGSCTVRVIREDK----------------CPN
AQFICGL-------------KSTSCGGSDS-----------MKTPIPP------------
------------------LPPLEPLEVKL----ESGSDLMINSGEEQYGFKVESASTSYT
----------------------------AKPSSKTGLIVGL-------------IGFFVL
IVCVAAV-----------------AFVVKKGRNKP-------------------------
-------------TNFHHSFQ---------------------------------------
------------------Q-----------------------------------------
---------RVMTRMDSEDRSVKD-------NVAYDE-NCD---SDDEE---------QV
DLGKPKNPYF-YEKITILEAEEML-------------------SSMVKPG-TFLV-----
-RPNSNEFFLTVRAPEG----------------GPAF---------------------RH
LPFRYDKSDGLVAQ--------SMEDDMTFKSMDEL----------------------VS
Y-----------------------------------------------------------
--------------------------FQVTPINFDEDSPDV------VLTHPNKSVV---
------------------------------------------------------------
---------------------------------------
>XP_020610732.1_protocadherin_Fat_4-like_Orbicella_faveolata 4959 bp
---------------------------------F----------------MK--------
------------------------------------------------------------
-----------------------------------GLRF---------FFLL--------
------------VER---------------------------------------------
-------------------------TNGS-------------------------------
------------------------------------------------------------
----------------------------------------------------E-------
------------------------------------------------------------
--------SCSIS-------FCLKTSSG--------------------------------
------------------TS----------------------------------------
------------------------------------------------------------
------------------------------------LGSTCKHAIATCPGKTYPV-----
-----CSLGCPK--DYSITVTCQTSG-------SSYATSYCQRNNDPP----TQIVLSIP
ENKQRGTKVGTFSSVDPN-KDKHTYSIVSGGS---FELR--GVDLYTLTVFDYESSPKFS
LVIRSTDNGSKLEKAFTISVTDVNEKPTAI----SSNNVDENSDVDTVVGMLSTADPDN-
-GQTYSYSMLDGAGGRFKIQSNLVKVALLNGGNYESVSYSIKVRSVDSGSPSQSVNASFN
IVLNDVND--QPRSLKLSNYKVTENAPLNTVVGNLSASDEDK--GQKLSFSLVDDD-SGK
FALDSKGGLYKANSTDYETSTVHYVVAKVTDNGQPALSMTKNFSIVVLDVNEAP-----I
VLDQSVQENSKPGTRVGTLTATDTDAVQN--LTFKLDDDAGKFSLQPNTSNLAVSGAINY
ED------ASSLDIIVRVTDDKGL-----TEMFNVTVIDVNDPPTNVTDGSASASIPEN-
SKNVQIDTLLTDDED--QVQSFTYVLIN-NPGGDFEISGDKLFTSKNANLDFESSSSYQI
TVKSTDNGNPPKSVEISLVVNLLDVNERPTKITLSN--NSVQENKPSGTVIGQLTVTDPD
-------------RQQSHVCSLTDSAGKAGISSGVNYEEASSFSVKILCRDTGGTVE---
QTFVVLVQDVNE-KPT----SIVLSIQENQQSGTVVALLNVTDPDNVNQT-FSFSVLSSS
Q-----PFVMQNNALVTTRVLDFENSAQWTVSITATDTGKPALS---LTQAFAIQVIDVN
DDPSGMTLSS-SAVDENSAKDTLVGTLTALDQDT--SQKHTYQLLNSSSGRFKVDG----
-------------------------------NKLKVAVSNK-------------------
-GSSC----------------------------------------------LLNYEAQK-
SHVIRVKTTD--GTPQLSFEKDFSIDLRDVND-----RDLQLSNKVKENANINTMIGSFT
SRDED--TSQQLTYSLSNDDSGRFRVDSQGRLYKA-KDTDYETQTTHIIRAVVKDGSMKM
EKSFTIEVLDVNEQGGQLTFPDGHAQIRENSATGTVIGKLQALDQDA--VQTIAFKLDDD
AGG-KFTLESSSGDLKVNGALDYETSKEYLITVRVTDKKGLFTTKQLKISIVDQNDAPEN
VLSGSYTASVNENTN-GALVGQLMTSDQDVAQ--SHMYKLLD-DAGGRFVINDKLYVSSS
ADLDYEVQKSFTVKVQSNDSGTPSL---GLVQDFQITVLDVNE-APVNITLAPANITENS
QPGTVIGQLTVSDPDNYGRGTWQTHNCVGNIGKFTIQS--KVLVGSASIDYEVASVISVE
VKCTDTGSPPLSLVTTLSITVIDINETAISLSSAV----IAENQPPS--IGLLSTADPDN
ANQQSFTYRCMG-DTAGLFVID---GALNSTSSLNYETQSSWNITVQSLDSGDPQLSVVT
DFQISVVDVNEKPFNLTLSNT--FVDENA-PQDTVVGKFSSQDPD----QTHTYTLTD--
---RFKVVGNLKVSLSNVLNYEKQPSYTITVRVTDNGSPPQSNEASMSISLNDVNDQPRD
FKLSSR--TVKENATLSTKIGRFTATDEDKFQTLTFSLI--DNDGRFAI----GYLFKAK
DTDYETNKAHKIVAQVIDNGT--PLKVTKTFTIVVENVN-EAPIN------TTMTSAS--
---------------------------GQQSFPDN-------------------------
-------------------------------APKVDENTPAGNTVGTLQALDHDEVQLTF
SLDV-DADGKFTAGSQTALLQVSGELNFETSPS-DILVRVTDAK--GLFHVQPFQVSILD
VNDQPSNITLAGGDTAIDENV--GYVGDLATTDEDANQTHR--YSL---NGGWKFAX---
------------------------------------------------------------
------------------------------------------------------------
------------------------------------------------------------
------------------------------------------------------------
------------------------------------------------------------
------------------------------------------------------------
------------------------------------------------------------
----IMTS----------------------------------------------------
------------------------------------------------------------
------------------------------------------------------------
------------------------------------------------------------
------------------------------------------------------------
------------------------------------------------------------
-----------------------QKI----------------------------------
------------------------------------------------------------
------------------------------------------------------------
------------------------------------------------------------
------------------------------------------------------------
------------------------------------------------------------
------------------------------------------------------------
------------------------------------------------------------
------------------------------------------------------------
------------------------------------------------------------
------------------------------------------------------------
------------------------------------------------------------
------------------------------------------------------------
------------------------------------------------------------
------------------------------------------------------------
------------------------------------------------------------
------------------------------------------------------------
------------------------------------------------------------
------------------------------------------------------------
------------------------------------------------------------
------------------------------------------------------------
------------------------------------------------------------
------------------------------------------------------------
------------------------------------------------------------
---------------------------------------
>CRX73260.1_Protocadherin_Fat4-like_Hydra_vulgaris 4959 bp
------------------------------------------------------------
------------------------------------------------------------
------------------------------------------------------------
------------------------------------------------------------
------------------------------------------------------------
------------------------------------------------------------
------------------------------------------------------------
------------------------------------------------------------
------------------------------------------------------------
------------------------------------------------------------
------------------------------------------------------------
------------------------------------------------------------
------------------------------------------------------------
------------------------------------------------------------
------------------------------------------------------------
------------------------------------------------------------
------------------------------------------------------------
------------------------------------------------------------
------------------------------------------------------------
------------------------------------------------------------
------------------------------------------------------------
------------------------------------------------------------
------------------------------------------------------------
------------------------------------------------------------
------------------------------------------------------------
------------------------------------------------------------
------------------------------------------------------------
------------------------------------------------------------
--------------------------------------------------------MQFK
ATDAD-GSN--LTYKIIGGNDEDFQINQVTGLLSLKKSLDRERKDFYNISVEASNKKTEV
VY-LPVEVLDVNDNYPIFNHESYSGNVEEESDDTRVIVTVIASDKDSNLNAEIEYKIVSG
NNS-VFEIDSKLGILRSKKKLDREETETYIIEVAAVDKGILRTSVFITINVADINDNYPK
FENDVYNISVKENLGAGLFLIQLRAFDIDKNENGTVVYSI-SADFESLFSIESTGLLYAL
INFDREEKDSYTIKVKAFDRGIPSK---SSETLVNIIVLDVNDNAPVIQTKTLPAVNESV
SIGTNLFQILADDSDIGINKVLVFSIT----DIFRIDN-NGNIFLNRPLDRELVSQHNVL
VKVEDTGTPRLHTSMNYIINVTDDNDNAPVFLNTSYYVDLEENFQSKKLLFKAHANDIDI
GINSQIAYSIL--NNKEIFLINASTGDIYTMKAVDYETIQSFVLNISASDWKF----TFA
TVVVTIINLNDNYPQFEMVEYFASILENA-TRNSLVVNVNANDLD--AFGKLSYILS--N
TTDPFIIESEGSIKVSNNLDREKIRSYSFKVIVFDSGNPKLHNETNIVVKILDVNDNRPK
FKSNSEVILLKENKPVGTSISLLSASDEDIEENAILRYKVQSDDLVDYV---TGEIKTLR
IFDRE-------------------------------------------------------
------------------------------------------------------------
------------------------------------------------------------
------------------------------------------------------------
------------------------------------------------------------
------------------------------------------------------------
------------------------------------------------------------
------------------------------------------------------------
------------------------------------------------------------
------------------------------------------------------------
-----------------------------VQSSITFTYMAYDLGNPQLVSEKVIVLNIEY
ENDNAPMWITNP-SPNILEDYPINTQIFVMEASDNDLGQNADISYYI---KDDSMFQI-S
LSGAVSLKKSLDRETKDFYNLTIFARDNGDIPLENFITVNITVLDVNDNYPIFNEDELHA
EIKENSKGINELVKLQATDQDIGSNAQILYSLQ----DLFSVNSTTGQVIVLRALDREEI
SQYNITVVARDNGNPSLHTEALLIVDVLDMDDNCPVFTSSFYKETILENLPYGTSILQVT
ATDKDIGANADLNYGILESNDRGAFKIDSVSGWITVTDKVDREFSEVYHLLIKA--DNVG
EGGE---ANVYITVTDINDAPIILNVENKIYYEN--VLTTDIVVVNATDKDLGKG-GEIE
FSIMR------------IDQKVVS------NQVQNYVMIGVSDKGDKPLSSNATFIVIYF
SITEVGLLKVSSLCSVQNQNSQSVVLVNNSVSLSCIATGNSPVIYRWSKDGSISGW---S
NDGNISVK-----PDYEGSYACIASSKPGVIQ---SSVTKLLI---HEKPKQPTNVVVNE
QWFKNDLPIKHAT-----QDEF--VLESTIPADSATYF------CNITNNQGQVSEKVKI
NVVNRE---------------------SVVELNIKILKPNIKNFFLEDFEEQAKVI----
---------------------------------NRPLYVTNFRNTENI--------KKLC
NRTACSKNPCRNKGLCEIIDTG----------------------FQCVCTDSWQGQTCEE
NVNECAPDSNTCNGNCTDIIGTFRCACPQGKSGNRCQYNSNACQSNKCEKNEVCVPFESN
FRCISKSNIITLISKP----------IMNWSLPTQYD-----------------------
---------LELSLN------RIVKASV--------------------------------
-------------------PADRKR-----------------------------------
-------------------KRKDISVMDFGHCIVHVTDESK----------------CTV
VKFCLQL-------------AFSQCGQLDE----------FMHKPV--------------
------------------LPKMTTLNANV----DNEKILIMTENDEKYNYKVTSFWSAHD
----------------------------EKKGRT--LMIAL-------------ASCAVV
ILAVV-------------------------------------------------------
---------------FVFVYQ---------------------------------------
------------------R-----------------------------------------
---------RLKSNDKNNQRSMMVPDYTSKTNKAYDEKNDD---NDAAF---------PT
DLISKKK-----------------------------------------------------
------------------------------------------------------------
------------------------------------------------------------
------------------------------------------------------------
------------------------------------------------------------
------------------------------------------------------------
---------------------------------------
>CAB3980206.1_protocadherin_Paramuricea_clavata 4959 bp
-----------------------------------------MGGRV--------------
------------------------------------------------------------
------------------------------------------------------------
------------------------------------------------------------
------------------------------------------------------------
------------------------------------------------------------
------------------------------------------------------------
------------------------------------------------------------
------------------------------------------------------------
------------------------------------------------------------
------------------------------------------VPNIKLI-----------
------------------------------------------------------------
------------------------------------------------------------
------------------------------------------------------------
-----------A---LNLVV----------------------------------------
---VC----------LLLVTES--------------------------------------
-------------------VSFDGNLDI--------------------------------
------------------------------------------------------------
------------------------------------------------------------
------------------------------------------------------------
----------------------------------F-------------------------
------------------------------------------------------------
------------------------------------------------------------
------------------------------------------------------------
-E-------------------------EHV------------------------------
------------------------------------------------------------
------------------------------------------------------------
------------------------------------------------------RSTSS-
RFISMMLKKS--AANRYSEKSSLESQSRVRRDDEALARDDEIERTKQDELR--------E
EYERRLFES--LNI-IGTVEA----------------------TRLYVPEYIQDDG---S
PKAFNIEIGTV----------VGK---------VRKL------------KQLIVWPYE--
----NFTVDQNTGEIKTTAKMDFELIWLYNMTIRDPEPDPDYVDHYLIIEVIDRNDNVPK
FTRGGLFTQVNTNARAGTPILYIHPEDGDSGPRGRIRFNIKTDDGKSDFTIPKTHLLKTG
KKL---PSGDYKVNVEALDYGMP-----PKSSGFQEFLVRVRKLEPEFFGPYNLNFSEAS
VCGSVVATVAATSRS---GMPIKYEILANVKNTFAINHL-GQITLLRKLDYDTNSSFTFN
VRATEDAYEGRSTDAIVNLKLVNADNHLGMFKTPAKQLQEEGSFRAGGDIYKVDVEDCDC
KENGEMIYKI---DTEGFFDITS-GGQIRNIKDLDYEKRNYFFFPVQVIDPGKNGRTRTS
YVEITVLDVDDTPPNFPTPNYDFAIFEDA-PKNQVIGVAQALDPDATKPDDITYSITNAD
PVEYFTIGNQGVITVLKNTNRFRFDIYELTITAIDKGNHRS---ATVKIRVLDVNDHQPV
FRECKQQS-IKEKQPIGTLLTTLTATDEDRGVNKLIEYSLA-----FKINNQTGRVSTTI
ELDREQYDEIFVVAKATDGGA---------------------------------------
------------------------------------------------------------
------------------------------------------------------------
----G---------------------------------------SEPLRQVCQFIVKVED
VNDHHPMFTVQTFKVNVLRTLIGDTLLQVEAVDPDLGVNANIEYVILTQDDKEYLEVVKA
TGEVKVKTSMSVNNDQEIVLVIQATNKSLISTPSQTTVRVKISSIQ--GPA-QLKYTGTV
RENQNPGVVALKLTIP----GTNR-------NLP--FHIGSTSGEIKTTKPLDFEFKKSY
LFAVTVHEQGTGSTSIVQINVIDIDDVVPIFGNDNYE-TVSEAAAGGVNVFRVQASDPDP
INGDKILYKIELDSKTFTVSEMTNFAQIKTAFDREKKDT--------YTIIIEAYRQSSP
SLKSTAILIVHVRDENDSPPIFAKTDYKAAIPENIPVPYIVPNLNATD-QDILENGDVYY
FITSGND-GRFSMETNTGRLIVSRPLDAENNPVYTLTVTATDR---KHTATATVTVRIQD
RPDSKPEFLEPYYEKYLPENAGPGLPVVQVKV--RKEDPQAVIRYRL-DEKATPYFEINE
ETGMIKTADPLDWEITPVITFPVYAYERRSPNITGQTFVRVVINDVNDASPVFPDQPYVG
YIKENMPAGTLVRCINGIDRDDGKNVRLTYELLTNTGKLFTFD-SSGRLETRVRLNAEFR
RNLSIRIRAWD-GNPRLWGETDVTIVIRDVSEFPAWFRKRDYEATVSESRPPGYVVLQLT
TKDRDFAPPNNYAFSLKSGNVPYAFDINQETGEIVVAGVLDIEKIRVYTLTVGLKERNDE
LLIPDALATVKITIEQGNDRPTFTKSDYHTTISEDTPVGTKLNLIAATDDDVGYS-NKFR
FRITSGNVGDWFGVASNRADVIIQYPLDREFKEIYQMQLVVIDEGGVSDTAWLRITLT--
DKNDNAPRFLYYSVTILEGTCDATPLATITVVD-DDEPDQGPFKIEFAPNGNPGTRFQLN
NTSQLYCSGVIDREVTPDLKVVIKATDDPPQKDFSTVNVFVHVADRDDSSTSSARMRVVV
NAVNGKFVGGEVAKTYFKDTDDGDSSAMTYSLIGSDDFAVKAEDGWITAKPTVKLGKYQL
KILGRRGNSRPV---VDVIVRDIPSDAIENSAAIQLHEVLDPNFLNTYYDRFVNMLSNLF
GVSVDNVFVFSIQVPYPAIDVHFSIRKPRWLLINVLE-----HRNSTTTLNDIGFKLGMI
GLDYCAQEMLKS-GMCRNVIRAVDEFNVVSSDYGLIPVPDYAVAITSI------KVVADA
EYDRYHPDP------------------------------EYDTDGFSCLNGGKCHDVPRG
FVCQCPGAYSGPRC--------------------------------------QLTTRTFE
GDSYIWLPPKTPHHFSVSLEFATNAASGLLLYQGPDGNNGHRDFLAISLVDGRIRVGLSF
GQGEPLLGPS--LNNGKWHHVQVSHERKDVTLIIDHCVELREN--CEIIA-KTTQNFELN
-GLGPMQIGGVENMPLDYPTSKYIEYRHFHGCIRKITENLEMYDLAYPLKVVNAPAGCTI
MAT-CPT--CLNGGYCFPGFARSVCSCPAGFVGDDCSGNAPR------MENSFTEYTLPG
EEKRKKRAAAQEP---LD--NFITMQI------TEAIFFFAVS--EYSRLGYEEQKLYYE
FKLLDALVRLEMDPKADVADGKWHNVTVKREGNFAVLQV--DYAGRVSRNTKQLIRMSSG
KIVVGGLTGGRAVKGVSGDMQGCMGSSSYNGKNMD-----TDPNIKKERLNVEIGC----
-----PC-------------------SRRVHLCRNGGVCVAA----PFCQCTHGWSGKNC
EKIVVA-------------PVLGNR------VDGRARWKDGGVLVVIFIVVLCVLILAIA
L-----LVIKKRREAPYS-----------------EGQDSIMPYHDDGAG----------
--------------------------------EEDTFNYDIHHLMKYSYRDHGTI-----
-----------TKSVNGLA-----------------------------------------
-------ENVLLSQGTD-------------------------------------------
-GVMPGS---------------SAGMMMRERKDV-MARE------SVDLWP--------F
ILERVQADEDMSWWPEDEDEGDEGEPADLSEIE-------D-----------SDDEDEPE
Q--------------------------------------------WDFLKDWGRKFENLN
QIFN-----PEEEED---------------DDEETEA--
>XP_028518873.1_protocadherin_Fat_4_Exaiptasia_diaphana 4959 bp
------------------------------------------------------------
------------------------------------------------------------
------------------------------------------------------------
------------------------------------------------------------
------------------------------------------------------------
------------------------------------------------------------
------------------------------------------------------------
------------------------------------------------------------
------------------------------------------------------------
------------------------------------------------------------
------------------------------------------------------------
---------------------------------------------------MIGI-----
------------------------------------------------------------
------------------------------------------------------------
------------------------------------------------------------
------------------------------------------------------------
-----MNN----------------------------------------------------
------------------------------------------------------------
--------------NVNQLTV-----------------------------GVA-------
------------------------------------------------------------
------------------------------------------------------------
------------------------------------------------------------
---------------------------------GVNFEAKSIVGVIVECTDPDGHVE---
KAFNVTVLDVNE-APS----KIVVSVKENQKTPTIIGDVTVSDPDNLKRQXFTFYAYTPQ
SGGLQVPFDVRNGTLVAMTTLDFESKPLWSFYLRATDNGVPPMF---KSQQISVQVLDTN
DRPTDIQISN-AYLDENSXQDTVIGALRTTDEDT--TQSHAYKCIDCANGRFKIYN----
-------------------------------NELRVAQSNQ-------------------
-GAQC----------------------------------------------TLNYEAVK-
KYPVKIQSTD--GIPPYDVNTTIYXILRDVND-----RDLKLSNKVLENAXIDTLIGQFS
ARDED--VSQTLTFSLMDDDNGRFRVDSSGKLYKA-KGTNYEAQKTHSIRAVVTDGAMKM
EKTFIIEVLNVNETNGQVSFPKNSPRIKENSPLSTSVGTLXALDADA--NQTITFKLDDB
ASG-MFXLFSKSGLLKLNGKLNYEKTKSYSITIRVTDNHGLFKVQQLTVNVIDLNEKPTN
ILSAL---SVNENAN-GALVGVLSTTDEDLSQ--SYSYXLTN----GRFXIGDKLYVSSN
ANLBYEAQTEHRISIXVQDSGSPPL---SFSKGFSITVNDVNE-APSFFNISNYHVMENS
IRGTLIGSFSVLDPDNFGQGNVQTHICVGSVGKFVVQK--NVLVGSAJVNYEQASVVDVQ
VSCSDNGKPSLSLSKTVQVIVDDVNEQNISLSSNS----IAENSPPS--VGTLSTDDPDN
EFTQSFTYRMVG-NANGLFAIN---GELKTTRSLDYEMQKSWKITIQSNDSGKPPKNVTN
TFTISVVDVNEGPTLXSLSKT--TVQENS-DKDTLIGVLTSQDPD---NQKHXYTLLE--
---RFKIEQNLKVAISNVLNYESQRQHTIRVRSTDNGVPPLYXEQTFTINVTDVNDCPRF
ARLSGY--SVMENAXXGTQVGLLSANDEDAGQVVSFSLL--KDDNRFQI----NYLVKAK
STDYETNKKHVVTVQLRDNGSP-SLTLTRNITIFVLDIN-EAPIN------TTITSKD--
---------------------------GQQXYPDN-------------------------
-------------------------------YPRVNENSPNGTVVGTIISLDRDEVQLNF
ALID-DASGKFAVSHKSAMLTVNKMLNYEQSSS-VITVXVTDPK--GSSHSQTFTITVLD
VNDRPSDVTLSGGYVGVDENA--ALVGNLAVTDEDAGQAHT--YRL---NGGWKFVVKGD
KVXTXMYANLNFEKRSTYTIKVRAIDDGRPKLFMDRMFTIKVNDVNEQPTDI-LLSNDSV
PENSPIGVIVGKISVIDPDNLGPDWQAHACIDVP--FIVNQSTNDLIVAGSLNHEATPFI
DVILRCHDNGLYLDKKHTVHITDINEAPRSISLSES--MVAENSGI-LSVGKFNTIDPDN
SNVQTFTYSXVGDNLPFVIDGDS--LNTTRSLDYETKST--------WQITIKSTD----
-LSVQKNFSITVTDRNDVPSGLNAXGPFT-CNEHSPVGTYLGTVSTVD-EDAGQTF--TY
TIESNDSSSTFSIDPTAGVLTLSSALNFEQFTKYIVLVRSVDSGTPPLSVTGPLDVIIQD
INEAPNNITLSS--NTVNENSPVGTIVGNLSVHDPDNAVISWQRYSCQVNNPSLAFKVVD
HLV-LEVADVLNYETSDTYTVGVTCXELGNY--TISTTFSIYLIDVNESPYNLT----NT
SIPENVLPGGLVGTINVLDPDENAFGNVTVKLQTQTPDAFRI--DGWNLVTTRPLDFELV
DAYQVTIIAQDSGIPPLKIVKTFNIDVLDMNDPPXKL--ILNSSGVYENATAGTVVGTLT
AIDEDRPKQ---TFTFSVVSPRDLFNV-RGNELLLKSAALNYESSTTINVSISVTDDGHP
SKTSE--LQVIVQVLDSNDPPSDITVKKRIMVKENSPGEMLVANLTVVDQDISQK-----
----QDGQKETKMVSRSTAQVFVKKTLDYETMNTIALTVLCTDSGSPPYSTNKSFSVIIT
DVNERPYNITNHM--VEEHSASGTAIGSLSCSDPDFDQT---HVFKVTGT--WSNIFGVA
NXSVLYVKDPLDYESSVHITVSIIATDSATKPLN-SRDFILRIIDVNEAPNFVG------
SVREDVPIGSCIAKISTTDPDHRDTFTFSNTCVNKS-----TGESEVRFTNIADTHVYAV
LIEAKDDGTPPKSFN----------------------------TIF--------------
--------------------------------------------------------VPIN
RVNPCDTDDCNGNATCVRVNGT---------------------AHTCRCNPGFTGWNC-S
EIDECSSNPCLYSGNCXDSINNYTCSCPKGFTGNYGCLPIDYCASNPCQNNATCEIAVFN
FKCYCXLGFKGVNCSINIDDCQPHNCYNHGDCTDGINRFDCSCYEGYSGPKCQRNIH---
---------CDNVE----------------------------------------------
----------------------CKPNE------------------CVLPDISKKKENX--
------------KL-----------------CYDRDLV---YFKPNVF-----------A
LE-----------EVKTPHWQYLFQTFVTE------------------------------
------------------IFKIGDVTG------DEANNT------TATDLYVETTTLSLY
SDKRVR----------KSTDGKIFFVVK-----------------------NTYVKQSIF
YWSLKDA-----------------------------------------------------
--------------------------------CKLSNIPGVL----FEIICNSDMITRL-
---------------HIKQ--------GASEQDNRSLFGLHVFAGIGGMLLLLLIIGVAL
F--------RNKKKRQNRRTNHEL----SN---------------------------P-T
DVMQRHQPMY-----------------------------------------VDGL-----
--YAQPSFSVSDDEEEQ--RES-------AGFTNPMY---------------------TF
KPEXTDRSDQLKSENAESLY----------------------------------------
---------------------------------------QVPTKSTVEKKXK--------
------------------KKKGXKKKGKXNDDEIPDVASVPFANREI-------NDPDDE
DFYG-SSEKKHEDDFTD--------ETGDLYAVPK--GKQGGSGEQSSLMNATPNLD---
---------PEPVPS--------SAAKTICTSGQTDC--
>XP_028518439.1_protocadherin_beta-2_Exaiptasia_diaphana 4959 bp
----------------LHIAL------------F--------------------------
------------------------------------------------------------
------------------------------------------------------------
------------------------------------------------------------
------------------------------------------------------------
------------------------------------------------------------
-----------------LFLHLVEGN----FYFTN----SL-------GLQQE-------
------------------------------------------REELPVGTFIALTNQLAV
D-------SFEI-SLDAATYFAIN-NTGHISIKQRIDREALITITGTITAKKSTASPNTV
TATFRCVITDINDNVPSF------------------------------------------
------------------------------------------------------------
------------------------------------------------------------
-----------------------------------------------P------------
-------------------------------------------------------KR---
------------------------------------------------------------
------------------------------------------------------------
-----------------YEVSTSEATSVGVLIFSQSAVDGDATLNSNLQYSIVSGNDGGK
FAIDGTGKVSISSKLDYEQQIEYTLNITVRDQ----------------------PGLSN-
------------------------------------------------------------
-----------------------------WTILVVNIADQDDLPAKFT------------
------------------------------------------------------------
------------------------------------------------------------
------------------------------------------------------------
------------------------------------------------------------
------------------------------------------------------------
------------------------------------------------------------
------------------------------------------------------------
------------------------------------------------------------
------------------------------------------------------------
-----------------------FNY----------------------------------
------------------------------------------------------------
------------G-----------------------------------------------
--------SVAED-----------------------------------------------
------------------------------------------------------------
------------------------------ATLVSIKT----------------------
------------------------------------------------------------
--------------------------------SLN-------------------------
------------------------------------------------------------
------------------------------------------------------------
---------------------MIS------------------------------------
---------------------P--------------------------------------
------------------------------------------------------------
------------------------------------------------------------
------------------------------------------------------------
------------------------------------------------------------
----------------------------------S-------------------------
------------------------------------------------------------
------------------------------------------------------------
------------------------------------------------------------
------------------------------------------------------------
------------------------------------------------------------
------------------------------------------------------------
------------------------------------------------------------
------------------------------------------------------LKYQ--
------------------------------------------------------------
------------------------FS----------------------------------
------------------------------------------------------------
------------------------------------------------------------
-----------------------NLV----------------------------------
------------------------------------------------------------
------------------------------------------------------------
------------------------------------------------------------
------------------------------------------------------------
------------------------------------------------------------
------------------------------------------------------------
------------------------------------------------------------
------------------------------------------------------------
------------------------------------------------------------
------------------------------------------------------------
------------------------------------------------------------
------------------------------------------------------------
------------------------------------------------------------
------------------------------------------------------------
------------------------------------------------------------
------------------------------------------------------------
------------------------------------------------------------
------------------------------------------------------------
------------------------------------------------------------
------------------------------------------------------------
------------------------------------------------------------
------------------------------------------------------------
------------------------------------------------------------
---------------------------------------
>XP_028512505.1_protocadherin_Fat_1_isoform_X3_Exaiptasia_diaphana 4959 bp
------------LSLFIAITF------------F--------------------------
------------------------------------------------------------
------------------------------------------------------------
------------------------------------------------------------
----------------------------------------------GAA-----------
------------------------------------------------------------
------------------------------------------------------------
------------------------------PHFTNPSNYPTLTDDSPPGTLYYTFKAADX
G---GKAITYSL-ENTITDWLEIEASNGTTTVKKKIDREAMLSIKFHVYATNTASE---G
QLRVILQFIDVNNKPPIM------------------------------------------
------------------------------------------------------------
------------------------------------------------------------
--------------------------------------------TNIP------------
------------------------------------------------------------
------------------------------------------------------------
------------------------------------------------------------
-----------------KTINITEITAVDTELYTVLYEDKDDQINQQTEVFLHGGNEDRV
FRM--NSEVYLNKSLDYDNGKQYVLNIT--------------------------------
------------------------------------------------------------
------------------------------------------------------------
AKGTQVVQVDAYDLD-NLGERAEYRIFP--------------------------------
---------------------------------------------------------DSN
------------------------------------------------------------
------------------------------------------------------------
------------------------------------------------------------
------------------------------------------------------------
------------------------------------------------------------
------------------------------------------------------------
------------------------------------------------------------
-------------------------------------------------------G----
------------------------------------------------------------
----LYSIDSSTGQISVNGQLELG---SQTLVVTAKKHGA---ITFVTITMVA-------
-RNLKFDASVSEG-SQNVVVMDLSTIEASFNV-SGASFSIQSGNTGNHFVLTATELIVAS
VALDREAIPNYXIVVKLTKNTT-----VLGLATINISVGDVNDNSPHFEPSYNVSVNEDL
PVGSNVVKVTANDPDYGLNGTVKYAITF--QGIFFIHECTGQVILLKSLDHEKVKSYVLL
VQAFDYGTPPRTNSTNVTINIXDINYNSSVVSPTI-------------------------
------------------------------------------------------------
------------------------------------------------------------
-----------------------------------EGTPSL-------------------
------------------------------------------------------------
---------------------P--------------------------------------
------------------------------------------------------------
------------------------------------------------------------
------------------------------------------------------------
------------------------------------------------------------
----------ELE-----------TDT---------------------------------
------------------------------------------------------------
------------------------------------------------------------
------------------------------------------------------------
------------------------------------------------------------
----GQTT----------------------------------------------------
------------------------------------------------------------
------------------------------------------------------------
---------------------RMENLKISFS-----------------------------
------------------------------------------------------------
------------------------------------------------------------
------------------------------------------------------------
------------------------------------------------------------
-----------------------SLV----------------------------------
------------------------------------------------------------
------------------------------------------------------------
------------------------------------------------------------
------------------------------------------------------------
------------------------------------------------------------
------------------------------------------------------------
------------------------------------------------------------
------------------------------------------------------------
------------------------------------------------------------
------------------------------------------------------------
------------------------------------------------------------
------------------------------------------------------------
------------------------------------------------------------
------------------------------------------------------------
------------------------------------------------------------
------------------------------------------------------------
------------------------------------------------------------
------------------------------------------------------------
------------------------------------------------------------
------------------------------------------------------------
------------------------------------------------------------
------------------------------------------------------------
------------------------------------------------------------
---------------------------------------
>XP_020911608.1_protocadherin_beta-14_isoform_X1_Exaiptasia_diaphana 4959 bp
----------------ILIVT---------------------------------------
------------------------------YLILIM------------------------
------------------------------------TAFRYVDGSRLSHWSH--------
------------LKK---------------------------------------------
-----------------------------------------VDKTS--------------
------------------------------------------------------------
----------------------------------------------------S-------
-------G------------------NNLKPHFTTINVNITIKEDIKVGSVVFVLNATDN
E---NDTLTFSLD------------STGQ-------------------------------
------------------------------------------------------------
------------------------------------------------------------
------------------------------------------------------------
------------------------------------------------------------
------------------------------------------------------------
------------------------------------------------------------
--------------SLFN------------------------------------------
----------------------------------VGPLNADT------------------
-----SVNLTLKTALNRELNTRYEFKAFVSDN----------------------P-----
---------------------SDIT---------------------------------RR
EK-----------------------------TFFVTVIDVNDNKPVFSKQSYRVSVPENA
TLNTLLLTVSATDADEGTNGDVKYR---------FSNDS---------------------
------------------------------------------------------------
---------------------------------------------------------RSV
------------------------------------------------------------
---------------------------------------------------------D--
------------------------------------------------------------
------------------------------------------------------------
------------------------------------------------------------
------------------------------------------------------------
------------------------------------------------------------
------------------------------------------------------------
----KFEIHSN-GTITLKGALDYEKESSYELTVVAEDGGVQRKTCTVVIDVIDISDMPPV
FYRSIYIAMIKENSPKGTSLVKVTAKDGDIEVNNAMKYEITGGNSGGSFTIPDTGLITVN
GSIDAERIKSYTLTVRASE-----------------------------------------
-----------------------------------------------------VPE----
--------PGFNASTRVEVEVL----NAPL------------------------------
-------------QSTQT---------------------RTF------------------
------------------------------------------------------------
------------------LETKK-------------------------------------
---------------------KAT------------------------------------
------------------------------------------------------------
------------------------------------------------------------
------------------------------------------------------------
------------------------------------------------------------
------------------------------------------------------------
------------------------AER-------K-------------------------
-------------------------------NQL--------------------------
------------------------------------------------------------
------------------------------------------------------------
------------------------------------------------------------
------------------------------------------------------------
-------------------------------------------------------IFLAS
ATGF--------------------------------------------------------
------------------------------------------------------------
----------------------LLIWLL--------------------------------
------------------------WKL---------------------------------
--------------------PA--------------------------------------
------------------------------------------------------------
------------------------------------------------------------
----------LDM-----------------------------------------------
------------------------------------------------------------
------------------------------------------------------------
------------------------------------------------------------
------------------------------------------------------------
-----------------------------------------------------CRF----
------------------------------------------------------------
------------------------------------------------------------
------------------------------------------------------------
------------------------------------------------------------
------------------------------------------------------------
------------------------------------------------------------
------------------------------------------------------------
------------------------------------------------------------
------------------------------------------------------------
------------------------------------------------------------
------------------------------------------------------------
------------------------------------------------------------
------------------------------------------------------------
------------------------------------------------------------
------------------------------------------------------------
------------------------------------------------------------
------------------------------------------------------------
---------------------------------------
>XP_058940299.1_protocadherin_Fat_4-like_Pocillopora_verrucosa 4959 bp
------------------------------------------------------------
------------------------------------------------------------
------------------------------------------------------------
------------LTR----TKHMKLYREDRGHN---------LSQLDTDDV---------
-----------------------------------------VSGSS--------------
------------------------------------------------------------
------------------------------------------------------------
-------GSG----------------NQ-RPSFQAQLF-VTVFENKTVGSSVGYIKATDP
E---NDPIQFSL-DPASQDLLQID-NSGNLTLKAPLDREVEDKYYFTVFVTDLCSGCNLT
PKKFTLIVMDVNDDTPTFST-PYLARVAENDTVGDLVIQVSAIDKDLGANAVVSYMFSPS
TKGWITDTFAIDNHQGKITINGSLDFEKVQRYTLFVTAKDGGDPPLESKTTVIVDVSDVS
DNPPSFLRPIYLESIPENKPKGSLIVQVQAVDGDSGVGNAVEYEIIDGNDGLFDIDKSSG
NITVNGTIDAEKTDFFRITVKASEVVDPASNSTAVVLVTVLDTNDNSPQFLQNRYDFNIR
EDLAQPGYVITNQLNVQDKNRRFQYSLSGED-SKYFTIDQSSGLLRVNATLDYEQHKNFS
FKVFANESESSGFAIVEVDLININDNEPKFNQSSYNFTYDEEIHEGFVIGTVMATDADLG
SYGEIKYELYGTGAASFTVDSSNGSIRASKVLDYEQNKFMFFLLANDGGRFDKTYVTTIR
VFLRDVNDNDPVFLKTPYAVEIMENQTENIFVYQVSASDLDSGDNARISFNITDGNTTNA
FAINESGIVTTTLKLDRETVSSYSLMIMAYDHGDPSRSTKTILAVTVLDINDNPPVIFDG
PYLTNVSEGKGGGTIVYTFQASDQDEGRNKKLTYAISAGQGEFILNSNTGVLQSPTGLDR
EL------HSSYNLTINVTDGGIP-MLWGYSMLHIKILDINDNSPEFVLSTYIRVIDEGP
SINRAIIDVNATDKDDGTNSKIVYTLS-GDQHGYFHLNSSTGVLYVRKVLDREERGVFSL
DITATDQAENRKSSTVRVTIIVNDINDNTPQFVDPPQSTSISEAARPGSNVIQVPAVDKD
LGFAGKVFYNITEGNSNGNFEITPG-GYILVKRSLDAEVKSLYNLTIEAKDEGQPKRSNK
TVVSIVVDDVNDNDPVFNQSTYHGRVLENSNVSTLVAKVYATDEDQDANGRVSYKITSGN
T-GEAFAINNKTGVVTVKGSIDREKMKEYILSIQAEDAGRPSS-----------------
------------------------------------------------------------
------------------------------------------------------------
------------------------------------------------------------
----------------RKAFADLVITVLDENDSPPLFKESSYEASIEENSEAGKTVIEIG
ATDADEGANAIVSFSLHGPGSENFLINATTAIIITNNSLDRERNDTYHMTLTASDGNQTT
SVPLLVKITDVNDERPRFSQQVYYANISEDAARGTTVRRVTATDLDFLINKEITYT--ST
GADAKFYINRATGDIIVDSSLDREFKSYYVLHVTASNIGQKEGACQVNITVTDVIDEKPF
FDSDMLTYHISENASVGTNVTKLKAHDRDVGD--SHTYSLVKSDSSGYFGIRDTGVITTA
KDLDRENMTEHVIYVQATDSVN-----TSDKVKIVIKVDDVNDHPPVFTKFYIEDYREES
PKDTSILTVSAGDADVGANAEIRFSIV-NATNYVSIDPVTGFIQADKELDREMSPYFNFT
VRATDLGSPALSSEVEVSLTLVDINDNSPTFNQTVYQAYVMENQPIGTSLLVVTATDKDV
GTNARLSYGLRGGNFR--FNIDQDTGNITTAVRLDREQADSYTLTVLAADDAIRSREGTT
QVIVTVLDDNDNTPVFSQSNYLFEVSEDV-AVGHAVGLVSASDDDEGSNAVITYFTKMEN
GSELFMINDTGRIMTAAKLDREKNSSVTFIIIARDKGSPSLESNVTVQVVINDVNDNAPK
FQQAFYNVTLPESTFTKTEVETVSASDLDEGRNGQFRYSIEGDPDQFAINAITGVITLRQ
KLDHETKAFYNITIAARDLGIP-ALSGYTNLLVTVSDVDDNAPVFHKNGYTASILENATA
GAFVAQVNASDIDAD---------------------------------------------
------------------------------------EAHKT----------------ILY
QIEGGNEQRNFVIGELNGTVFLGDGLDREKVPSYTLTLAAISRVNTEQKSTVLLVVTILD
VNDVTPKFEKKSYLKSVREDTDDRRILTVSAKDDDVGDNARILYSITKGNEEGVFTLNNA
TGELLKAKALDREVRDFYSLLVTAADQGQPPLMNQTTINITIVDVNDHIPAIHTQAVFSV
LENATVGTLITTINATDRDEDVNAQVKFTIINDD--FTLNETNGELRTAKSLDYDQEPFY
KLAIKAQDLGLSSEKTITIKLVNIDDNIPVFVKRQVTLSVGENLPAGAEVGTIAAFDADQ
--AGPIYYYIQNSGAMFTLNETTGVLRTTRQADREDSAQ--------FFLYIKSSNVKLD
PVSLQQLVIVEIADQNDNGPRFTKKLYTGGVSEDAKHGSNIIQVFAVD-SDEGNNSRISY
ELLQTKDSEEFSMDRETGWIKAKASYAGKFGAQFVVNVIAKDRFGEYFNDTAEVKIYVLT
DIQRSPEYIRKH---------------------QAD-------------------RVLEN
ITGY-----------------------------------IINIDDIN-------------
-----------------KDKD---------------------------------YDYE--
------------------------------------------------------------
-----------------------------RTAVLFHA-----------------------
------------------------------------------------------------
-------------VDPKTNKV-----VDKEIV--------------------------IE
KIDNN-------------------------------------------------------
----------YDK---------------------G-------------------------
------------------------------------------------------------
-------------------------------------------FFN--------------
------------------------------------------------------------
------------------------------------------------------------
------------------------------------------------------------
------------------------------------------------------------
------------------------------------------------------------
------------------------------------------------------------
------------------------------------------------------------
------------------EW----------------------------------------
--------------------KIKEVKA------------HVDDQK---------------
---------------------------------------------------DEFPVVLAV
VISLG-------------------------------------------------------
------------------------------------------------------------
-----------------------------------------------------ILLVIVI
LIFCCVFQLRRQNKLRAA------------TAVSY---------GGSRSV-------PTS
NMHISEGPIW--------------------------------------------------
---------------------------------DPYHNWGMKT---------------ED
APVEP----SFYGGEGREEL--YEAQEYSTDAHEEVSD--------------------IG
NASFSGSRKSSS-----------------------TPSP---------------------
----------------------------------------------------ESSPMTER
N-----------------------------------------------------------
-----------------------------NSSKIMVTSI
>XP_058969111.1_protocadherin_Fat_4-like_isoform_X2_Pocillopora_verrucosa 4959 bp
----------------LLISL------------F--------------------------
------------------------------------------------------------
------------------------------------------------------------
------------LPF---------------------------------------------
------------------------------HYCQA-------------------LRFRTN
----------------------------------------IF------------------
------------------------------------------------------------
---------------------------------------VTIYEEKQPGSFVARASATPD
P------VRYEL-SKDAADLFAIDNTTGIITIERRFDREAES---FMVYAFDAAGN---A
STTVYFWIQDINDNSPRF------------------------------------------
------------------------------------------------------------
------------------------------------------------------------
----------------------------------------------------------LS
QH----------------------------------------------------------
------------------------------------------------------------
------------------------------------------------------------
-----------------YNVTVKETCDVDRQIFSTTALDEDFEQNAEIFYEIVDGNEDGI
FKLKDHCNVMLVKALDFELRSSYELNITASNY----------------------QSFSN-
------------------------------------------------------------
-----------------------------WTILSITVGDEDDLPAKFSSFEYSAFVREDA
SLGTSIIQVTAADQD-KLNDPVTYKIVE--------------------------------
------------------------------------------------------------
------------------------------------------------------------
----------------------------------------STNNDS--------------
------------------------------------------------------------
------------------------------------------------------------
------------------------------------------------------------
------------------------------------------------------------
------------------------------------------------------------
------------------------------------------------------------
------------------------------------------------------------
----LFDINVSNGVIALNGTLDREAVSEYKLRVLA-----LPDHATINIQISDANDNPPT
FSAKYYSFSIKENAGIGAIVGEVKASDVDQGINNVFNYVLPDGG--EPFAFENTGVLVVN
GSLNREKQDRYSFLVFVKEFQTVEK--YTNNATVIVTVEDRNDNSPHFVRFYEITVQEEL
PRGTNVLQVLANDTDVSLNAIITYSLVDDHFLDFFINPINGSIRTAKTLDRENISIYYLT
VKAENSALQTRSSTVSVKIIVGDINDNFPLFGQPFYTVTITEAAVVNTTLLKVQATDKDF
GENAAIEYLLMEGNSGSVFSIEQESGSISVARELDREEVEVYHLIVQANDGG-----TTV
NVTVLVGDVNDNSPQFTSVEGHFSVMEE--TSGLIVGTVKANDSDIGKNAQTIYSLMNTP
SSKSFRINSSGEIFTTKALDYEASRSYILVVQAEDQGLPQSRRTVDVSINVIDVNDNAPK
FATELTVFRVQDLTPANTEIGRVAAFDKDESVNSVIFYHIEGNGSFFSIENRTGIITTNQ
QLKRVEKEIYSLTV----------------------------------------------
------------------------------------------------------------
------------------------------------------------------------
------------------------------------------------------------
----------------IAENS---------------------------------------
---------------------------ASPKLWSTLEVQAIIYGLSSRTPQFASEYHAEI
SEAATVGTPVIKINITNNIQATS--IVFRVLSSASRFTIEPETGLITTQGELDREITANY
SLLIEAKLLNVSSVVLVFINISDEDDNNPRFLQRSYQFLSSELSRVGDFIGQVKAVDIDR
DHQSDVFYEITNEKGLFNISEYHGTIYVKQRLGNEAASS--------VQLLIRALNDGTV
A----VSATIEIQDENNNPPVFIQSQFIGGYEGEAARNTVVAAIQASD-KDSGAYGSLWY
SIVHGTP-GLFSLDNTTGDVTLSNLSDHTGKSVFALTVSAVDNQGKRANQSASVLIFVLS
DPKVPPVFVREK---------------------EIE-------------------SMLRN
LTGG-----------------------------------TVMIKDIRE------------
-----TEDGSTLIYFHAVDNN----------------SLLTPDEFMSRLQNNSDLLNDVF
KKWIIRIPSGGTAHASKDSEFSILIAVM---------------LVLSGGIGLGAFVGIII
AKKKR-------------KRQKRAYKTDELPYPLTM-YCMDMESEDNTKYTVQKTNQGDC
NLLRTPLSSGSYKVRNQQRTPEFYESTSSSEIDENHNVEDNLAT------DTSTI-----
----AGNTA------DNEG-------FDRSQSH----------SEEKPME--------VC
KLGENTPCYT-------------NTV--------------------------RRVRFDLG
----------KDR--------------QGEKRTV-ENFPDIVVISEKA------------
------------------------------------------------------------
------------------------------------------------------------
------------------------------------------------------------
------------------------------------------------------------
-------------G--------------------NCQLD----RKRVC------------
------------------------------------------------------------
------------------------------------------------------------
------------------------------------------------------------
--------------------------------------NEE-------------------
------------------------------------------------------------
----------------SD---------------EDG------------------------
------------------------------------------------------------
------------------------------------------------------------
------------------------------------------------------------
------------------------------------------------------------
---------------------------KGK---------------------------P--
---------------------------------------------------SSIF-----
------------------------------------------------------------
------------------------------------------------------------
-----------------------------------TRRS---------------------
----------------------------------------------------SVAAISDE
E--------------------------------------------------------TVV
EI-------------------------------------
>XP_057314646.1_protocadherin_Fat_3-like_Hydractinia_symbiolongicarpus 4959 bp
------------LILLLLIPFAREELGISDRLRFYLSSNLKIGIFIHNYK--PQLQFYIN
DTVEDFYF----AYIKAKKKVDKSN-----IRLTAKKIDGVLIDETLLKITVANLSAPVF
LNSNTIIDIKDNLFVGS-VLGKLVVDEDI------QVIFAMSAKYVSSEFSI-------G
R-----------LSKKSKNFYKFKVDAYSV---SQFSAVLVKINVLQGSKHKPLFQKKKF
DFSFNELAPTSTIIGSIKDKKHD-------TYFFIGDNIFVLNKINGFISIKDSIDYENR
HIYKLSAVGKYKNIV-----ATINLHVQDANDNSP-----QFTKQDLYVRIDEDLSIGSI
VTKLHASDRDS-GDNGKVSFVLANKNKL-PFYIDG------DTIKVQQNIDLSMGHIIVL
HVKAVDWGTQLRRESETSVTIEIKPVNTHRPVIKQTQCNITLSYNT-LSTYIIKFNAVDE
D--IYDKLVFRLL-------YTLNATTGTLKIDVNKVQEHQSRVVLRLVAYDGVHSSDEL
KSESSIKCLDSNEREPTKSKTQTSIILPEDAPLNTILGHYEAVNSNINCYGLIMYTIVSG
NN----GQFQIDLFNGTLYVYDQLDREIEYFYNLKIKATNI----QSAILNVHVTILDVN
DNAPVFTNSGYYKF--ENLLDVKGAIKVSATDPDLGSNGEVKYSLMNPSK-IISIDEKSG
VLHLLTSTDKLWYPEYIFEIKASDKSDNQLCGYAIVHLVINGKTKGHPLCLADKQQIEVP
INSPVGVIVGRVFGYNTGFLDNVTYSILQNSKHDYFQLDSVTGLIMLKKVLSQKDKGVFS
MQVKVHIGSSILCHVYKIIVDTYGTTKPKFDSELRIISLPEDVDKGALVAKLFATLTGTK
ATDQIKYELVDSGIGMFSVAKSFGNIY-----NNEFTKYWLTVQAYVR---NIYTNTHVL
IKIKSSKERKPFFSPSVYHIALDQSEEKNRRVVQLFASDGKQFISDGLKYSIYAGNDNKY
FKIDNTGTIYSQQKINVG---LYKLNVTVSSKLNSTLISHGYVQINVYNKNLKPPQFTES
MIIVNVFETKGSHPFLFQSLALDENKLKDNKLRYEILF--TKFTIDSKTAVVKTNQDFDF
EYF-----------NVQARNSANQ-----GYSVQFVSRPLAPTNLSFKKPNYLLKMKE--
NVINVPVVVLTQEVNKNSSGPVFFYIISGNEWLNFAILPGSSTLTVTKPLDYEWKSVHSL
KVLAFDGLV------TEINIHVENLNDNLLTVSQPCFEARIYENTKSEKSLITIKVTDPD
GM-DEGFSYLINDVEKNSPFAVSKN-GIISVKPTFDREEQEEHIMTVVAGSEKE---NAT
YCVKIVIEDMNDHAPNFTEALYTVSVLDSTSVGSSIMAVYATDKDSGLNADLSYSLSD--
-------------------------------------------------------VSD--
------------------------------------------------------------
------------------------------------------------------------
------------------------------------HFGINPKSGVLYVKNNLTNLLEN-
KFVLNVAVKD--GKPSFSSYTKVKINVIA--DQSLQFKQPYYDVYVSENVRVGSLVSQKI
NINVS-----LVNYEIQSLGDSCFWIDPFTGTILTASVFDAEKIRNCSFMVHGILGEIIS
STEVFVTIVDMNDNKPVFLDVSYNGTIKEGQKSYSKIMVVRATDVDVGDNGLVKYSFVEE
TVRIYFHINKDTGEILSNMVLDYERHPSFNFHVKASDQGFNSKIVPVTVHLTNINDKMPE
F-------SILRPVYNGTIVATVIAKDSDMLSKSQLVYSLES----DAFDIPLTGVVFVK
EPSYLKNREVITAQVSVSDGVF------SNRDVMRFQSTYQHNPNFYFVYTTLASIPENT
NVETTVKAVNPVGYSAGE--ALQFQIL-NPNSLFTIGKKSGVLKPEAIFDRESKEYFLIY
VEVCKPLHPSIVARTTVNVTITDKNDNPPVFSRSKYYKAIDVDTLKGTKLISVVATDADM
DENGRIRYEIASGN-QEYFECNSETGAIFLKKKFLKSHNPKYYLTIRASDNGSLVLTSVC
TVELQII--NEDQPMFTN-NYNALVSEDA-QPAEHVIQIEARGHN---QRQVYYQIVGGD
EYEVFNLGFTGNLSVSGQLNYTRDACYRLAVKAIDSLTGSW---AECDVTVVDTNDNTPM
FVQTAYFATILEDSVIGHMVLQVKAVDADVGSNAKVTYSLSDKSLKFSIDATSGKITLTS
MLDSEREASHLLYITATDQGVP-AKSSFTTVSVYVADVNDNHPVFLQSNYKFFVDVYSGE
KQFVGVVRGLDADVSS--ELTYQLTA-PSLVVGIESKSGVLYLRKKPTP-SVIELKVSVS
DSKYAA---FASVEIRVS-NDNKPVFCKKEYAFVDETDSRKKQKIFSLGAADKDKGKITY
QIDSLNAKKYFSVDENGYVFTNGLTFDREQKGRYDLPIRATDEG--GRFSLCELIVKVKD
ENDNVPVFEYPFYEANVLTSQSADSLLHVVAHDADEGSNAELNYMPHGLEKTTPIVVDEK
TGLVSLAG---SPKGAMYQFSVRASDNGYPVQQSKTNVKIVVKRWNYKLLAFNDSYHVSI
NEQDETKKSIIAVQVNIKD----RTVRYSLVNLPTKFKINANSGKIKLRKQLDYEKIKMH
KLMVRATTDTHRATCFVYVRVNNVRNQKPWFESSRYEIQIAENTPVRKRILQVLARDSNA
DTKSDIKYTITSSRSLFALNKDSGWIKINQPLDREAKAF--------YELKVKATNNGES
A----ATVRVHLVDVNDSPPKFSSPSYLFEVKEDALIGQPIGSVSTTD-PD--VNPTIHY
FILSDTSNVSFSINVKTGQINVLRK---LLLSHYKFTVVAYDG---VHTTNAVVSVKTVD
VNNNPPFCENSYYKIYVRENQNVSTPLLRIKASDADPSDS--LKYLI-QGDGVGKFQINK
TTGLLNAVESLDRETNDRHDFKVAVADKGH---ICTSDVFISVLDENDNAPVFEQQSYST
TVREKSTQSMVLTQVLAFDRDSLHNRQLKYTMQNNKDDIFSV-GAYGIVSLSKPINQKNQ
AKHSLIVKATDLGQPSLSAVTNLEIVVLTSTDTPPQFEELGYLFVIKENSPVLTNVGTIA
VKVADSLKDQTVMMKLLNDHGGM-FTL--KNNLLQLQKPLDYEQKIKYSFRVKAWFKQIP
SLSS---VNVEVAVTDANDTPVFLEKSYFKPIDENVRPGTFVLQAFATDADGSKENSRVI
YSLM-SKHVVPFAIDAETGVLVVNGSIDHEIRNSYEFYVTAEDNGTPKLSSKVEVTINIT
DLNDNAPVISNTSLIIHEGKLPGSTLLKLSVTDRDSAANAAPFYCMLLHG--DSSIFEVT
INCVIKSKKLFNIKEKSEYDLLIRVTDSGTPKRYSESKVKVFVVEESYYAPVIQDPKIFF
VIVSKPYGVTKIGDIRVFDKDRNDIHQYKITAGNTEYFSVQQMTGVIEGKPERG--SYSL
SIEVSDGKYSDSS--FKIVVHELVQEVYVKSLQVSLTNIDARTFIQNKMIQFVEAMAAIS
GRNIENVFIWSIQNSTAKTLLAVAVQNSDLSYMDPKELKDYMINSKARF---IAIN--YV
SEAECSAKTCPTSQTCAVTLTPKEEIISLYTP-SGYMSFQ--RDEKCYCSDWSEGTECIS
---------------------------------------KDLCLPNPCKVWEKCIQSGTS
FRCEC---LDFDKCTTP-----------------------------------ASSSVTLN
GASYVSYGLFDELFSSLSMSFRTESKTNILFYA------YGRDFFIVEIELGYLQARFDF
GSGVGSIITEKEVSDGNWHVVKVERSGNYVAVTLDQNASGRAPGN-------------IN
INGNSVVFGASKDG---------TPFSGFKGCMKELKLNKKAFSGSNDIETRNVKYGC-K
DSGKCSLSNCPTFSDCINTFTSYKCVCLPGHFGSTCKSKLTC------------------
----------------ADPC-----------K-NNGICT-------------VDGQISYK
---------------------------------------------------QGF------
-----------------IDLQSCSSKPCLNNGRCIVVNSNTYKCDCKSGFSGENCDINNN
PCSPNPCYNGGKCIKMYNNYKCECPDYCSHVKCENNGKCYE-LRDGSRCICKKGFGGSNC
EQDNECRPDTCKNGGTCI-NTWGSHYCAVRKNKEE------LIFIIVGVAGVLILIIVIA
IMICCC---RKRSATPREAPERKYY-----ELAELFPPN--PPR--GFPA-------PDP
SVTFSGTMRYHWDYSEVPE--DVINSK-MS-------------GSRIGLTKND--HYYPE
--GEYEYVDIPPERPAS--RSS-----------LPGF---------SECENDMP-----E
LPA----RQSKYGNSPSTLPRLPDLSSREFNNRYSLSD----------------------
---------------------------------------NEPNTSYFHDMLEGETVDITR
PYKKPY------------YEDDASD--FDDRL---DGLTESFNS--------DDDCATEA
D--------------------------------------------------LDPENTDIK
KLIKDLQKRTEEDE-------------------------
>XP_057296313.1_protocadherin_gamma-A4-like_Hydractinia_symbiolongicarpus 4959 bp
---------------------------------F--------------------------
------------------------------------------------------------
------------------------------------------------------------
------------------------------------------------------------
------------------------------------------------------------
------------------------------------------------------------
----------------------------------------------------Q-------
------------------------------------------------------------
-------------------------TTGLITLKNLLDFENVKQYIITVRASDKGTPSLDN
DATVTINVIDVNE--PVFPK-EYSSVIPELTTVLSEVVTVTATDPDNGDAGMIVYSIISG
DDN---GDFSVDEVS---------------------------------------------
------------------------------------------------------------
------------------------------------------------------------
------------------------------------------------------------
------------------------------------------------------------
--------------------------------------Y---------------------
------------------------------------------------------------
------------------------------------------------------------
------------------------------------------------------------
------------------------------------------------------------
----------------------------------F-------------------------
---------P-----------------------------------------------DTN
------------------------------------------WNRNI-------------
-------------------------LLDN-------------------------------
------------------------------------------------------------
------------------------------------------------------------
------------------------------------------------------------
------------------------------------------------------------
------------------------------------------------------------
------------------------------------------------------------
------------------------------------------------------------
------------------------------------------------------------
F---------------------------------------------HTFNV---------
------------------------------------------------------------
------------------------------------------------------------
------------------------------------------------------------
---------------------------------------KMY------------------
---------N--------------------------------------------------
------------------------------------------------------------
------------------------------------------------------------
------------------------------------------------------------
------------------------------------------------------------
------------------------------------------------------------
------------------------------------------------------------
------------------------------------------------------------
------------------------------------------------------------
------------------------------------------------------------
------------------------------------------------------------
------------------------------------------------------------
------------------------------------------------------------
------------------------------------------------------------
------------------------------------------------------------
------------------------------------------------------------
------------------------------------------------------------
------------------------------------------------------------
------------------------------------------------------------
------------------------------------------------------------
------------------------------------------------------------
------------------------------------------------------------
------------------------------------------------------------
------------------------------------------------------------
------------------------------------------------------------
------------------------------------------------------------
------------------------------------------------------------
------------------------------------------------------------
------------------------------------------------------------
------------------------------------------------------------
------------------------------------------------------------
------------------------------------------------------------
------------------------------------------------------------
------------------------------------------------------------
------------------------------------------------------------
------------------------------------------------------------
------------------------------------------------------------
------------------------------------------------------------
------------------------------------------------------------
------------------------------------------------------------
------------------------------------------------------------
------------------------------------------------------------
------------------------------------------------------------
------------------------------------------------------------
------------------------------------------------------------
---------------------------------------
>KAK2574086.1_Protocadherin_Fat_4_Acropora_cervicornis 4959 bp
------------------------------------------------------------
------------------------------------------------------------
------------------------------------------------------------
------------IDY---------------------------LQLQDIDEC---------
------------------------------------------------------------
-------------------------------ASSP-------------------------
------CDKNA----------------------------TC-----------Q-------
--------------------------NT-------------------FGSYV--------
-CTCNPGY-----AGDGKRCVPIKS-------SAYRDRPETASYMLGIGQ----------
--------------------S---------------------------------------
------------------------------------------------------------
---------------------------------------------------LFPV-----
------------------YCDMTDGG--------------------------KGWTLV--
------------------------------------------------------------
------------------------------------------------------------
--------------ARFS--------------NNDEKKFYGGLWWYDTITP---------
----------------------------------GNATDPSE---------------SEA
FWLVK----------------GTEFKITRSDDPQHT------------------PLLQT-
-----------------------------------------------------TGNCLGR
QT----------------------SKMTN-------------------YGNFRGSVWSSS
---------------CRGRCAVQY----GGQYKS-----TQGF--------GQ-------
---------------ATCSSNLQSANNI-------------------------------D
-------------------WTIGD--GSVMMIG--------------SRADHGI------
-------------------------ITEQ-------------------------------
------------------------------------------------------------
------------------------------------------------------------
------------------------------------------------------------
------------------------------------------------------------
------------------------------------------------NAA---------
-----------------------FAS-----------------SLKYDF-----------
------------------------------------------------------------
------------G------YYSYPSTRSYSLNLWI--------------NVFD-------
-----YVL-----RKAGAVV------------RIRLLLLLIEGDWSDCFLL---------
--------------------------------------------QPVRKP----------
SPGT--------------------------SDSLNADEASSSL-------------TNAT
CRNADNSHP---GFLGDGLNCTDINESSP---------------------------DKNA
ACQ----------NTLGSYVCICNPG---------------Y-----AGDGKR-------
-------DDN---------------------------RTCAAYRD-------------SE
TNDTFTLG----------LGESLFSAY---------------------------------
--------DMTSNGQGWTLVARFSADAKNWMGNGLWWYDIT-------------------
---------------------P--------------------------------------
------------------------------------------------------------
------------------------------------------------------------
----------------------GKTLDPSHNMD---------------------------
----------------ISEAF----------------------WRV----NGTEFKITRS
------------------------DDPHTPLLQT--------------------------
-------------------------------NCL--------------------------
------------------------------------------------------------
-----------QT------------------FRSKMKSYGN------FRRSVWSTNRGRC
S------------------------------------------VQYSG----------QY
QSTQ-----------GFGKATCSSNLQS--------------------------------
ANN----------------------------------------------------FWCDW
STGD------------------------GSV-----------------------------
-------------------------------MIGGGG-----------------LRAD--
------------------------------------------------------------
------------------------------------------------------------
---------------------------HGIGITE--------------------------
----QGSAQ----------------------------------FGPESYS--------EF
DFGDN-------------------------------------------------------
----------ADK-----------------------------------TP----------
------------------------------------------------------TSSYSL
NL----------------------------------------------------------
------------------------------------------------------------
------------------------------------------------------------
------------------------------------------------------------
------------------------------------------------------------
------------------------------------------------------------
------------------------------------------------------------
------------------------------------------------------------
-------------------W----------------------------------------
------------------------------------------------------------
------------------------------------------------------------
------------------------------------------------------------
------------------------------------------------------------
------------------------------------------------------------
--------IR--------------------------------------------------
------------------------------------------------------------
------------------------------------------------------------
------------------------------------------------------------
------------------------------------------------------------
------------------------------------------------------------
------------------------------------------------------------
---------------------------------------
>KAK2568514.1_Protocadherin_Fat_1_Acropora_cervicornis 4959 bp
-------------YLVILLTL-----------------------------VK--------
------------------------------------------------------------
-------------ATVI-------------------------------------------
------------------------------------------------------------
------------------------------------------------------------
------------------------------------------------------------
----------------------------------------------------E-------
------------------------------GGCKSIAELVSVNETAPPGTYIISADCL--
-ALSS----YSL-RGEDVEWFQINSTAGVITTNRSLDAEVIGQVDVPSGC-----QGQSP
SLTLFVHVYDINDNVPQFMH-PYNVNVSEPGGDYPSTIHLRAAE----------------
------NGFPF------------------RSEKEILSMNEEAVPKNTKMTKFGLAV----
----------FNAWFQKQEELNSTIEEMTP------------------------------
-----QQLKKNLQKSYLSRVLAPD------------------------EFRDRRY-----
-----------------------------------------DPLLISTSAVGLKRSC---
-------------------------SAPNV------------------------------
---------------------------TPMRL-------------------PKRTTLTFT
V----------------------ATTKVKTVVFSVSAIDVDTQGNKEVIFDIVGGDSNGT
FSIGGAGDIILEKPLDFESSNIFHLNVTATSS--------TRDVIGYEDVCGDR------
--------------LIEWMGCKDR---------YG-------------TG----------
--------------------------LQNWTIVTITVTNADDNELTFLQSVYEVLVTANP
KKGLEVAKVEAEDKD---------------------------------------------
------------------------------------------------------------
----NPFSYEFFASNPDDKFMMNNLTGSISVNKNLTRGTYYLFMIRVHLWSRGR------
------------ISPSLP-------VGDDW-------YLN--------------------
------------------------LSSQ--------------------------------
------------------------------------------------------------
---------------------------------------------------------KRP
TGRNL------------------------GG-----------------------------
------------NRLVRRSGATSRVHVGSK-------PNQTFTASVVENAA-NISVLNLQ
VVEKY------------------FNV-----------------------------N----
------------------------------------------------------------
------------------------------------------------------------
------------------------------------VFTILSGSDRNKFVIQTAKELRVA
QGLDREENTRATVVVEVQSSGI-----NRGFAMIVVEILDVNDNSPQFQST-SVAVREDV
LVGSQIYTVVATDIDVAGNGKMVYEIVGNEEGK---------------------------
------------------------------------------------------------
------------------------------------------------------------
------------------------------------------------------------
------------------------------------------------------------
------------------------------------------------------------
------------------------------------------------------------
------------------------------------------------------------
------------------------------------------------------------
------------------------------------------------------------
------------------------------------------------------------
------------------------------------------------------------
------------------------------------------------------------
------------------------------------------------------------
------------------------------------------------------------
------------------------------------------------------------
------------------------------------------------------------
------------------------------------------------------------
------------------------------------------------------------
------------------------------------------------------------
------------------------------------------------------------
------------------------------------------------------------
------------------------------------------------------------
------------------------------------------------------------
------------------------------------------------------------
------------------------------------------------------------
------------------------------------------------------------
------------------------------------------------------------
------------------------------------------------------------
------------------------------------------------------------
------------------------------------------------------------
------------------------------------------------------------
------------------------------------------------------------
------------------------------------------------------------
------------------------------------------------------------
------------------------------------------------------------
------------------------------------------------------------
------------------------------------------------------------
------------------------------------------------------------
------------------------------------------------------------
------------------------------------------------------------
------------------------------------------------------------
------------------------------------------------------------
------------------------------------------------------------
------------------------------------------------------------
------------------------------------------------------------
------------------------------------------------------------
------------------------------------------------------------
---------------------------------------
>CAB3991312.1_protocadherin_Fat_2_Paramuricea_clavata 4959 bp
------------------------------------------------------------
------------------------------------------------------------
-----------------------------------ESTF---------------------
----------------------VTIRAIDP-----------TIIFSDTYNN---------
------------------------------TYDLP-------------------------
------------------------------------------------------------
----------------------------------------------------E-------
--------------------------NE-----------------------------TTS
D-------GYKDV-------FGAREKTGYYYW---------------------------R
RISCSITKGNVNN-----------------------------------------------
------------------------------------------------------------
---------------------------------------------------TFIV-----
--------------TYRS------------------------------------------
------------------------------------------------------------
------------------------------------------------------------
--------------YYYG--------------------Y---------------------
------------------------------------------------------GDDDQY
FKLRV------SLQLDREATSEYNIEITCKN-----------------------------
---------------------IEYK---------------------------------DA
TR---------------------------VTTIHVQILDANDNLPVFEKEIYNAKIPKSI
KGGEDIIQVVATDDDIDENGKIRYSLVH--------------------------------
---------------------------------------------------------SSD
-------SY---------------------------------------------------
------------------------------------------------------------
------------------------------------------------------------
------------------------------------------------------------
------------------------------------------------------------
------------------------------------------------------------
------------------------------------------------------------
------------------------------------------------------------
------------------------------------------------------------
----IFTIDEMSGVISLKS-VEQLARPYYTLTAVATDQGTRSGYVTVALEVQNRTNNNPI
FVQHQYTAYLLWGTPRGTVVTTVHAHDPVTFDHQNIRYSLFSGDD-SVFKVSKTGVITTK
GDV---KKMQYNLNIAAEYEKKPGQKPFYNITSVVVLVRKIDTSQPHFEEHYTAAISENT
RINTKVLTVKAFYKH---KERLEYSIPP--RGMFKIDKDSGDITLIAELDYEKEQHHTFV
VSAKDPKSPKKSTCTDVTINVLDYNDNAPVINYYPRSITVKLGIKGRREIGHISASDKDN
GTNSEIKYYLDSSDYNGVFSIDRDNGKLYVNGALFVTGSHDYTLRVTAKDQGIPPKEAEV
EIIIIPYDPKHHNPT---------------------------------------------
------------------------------------------------------------
---------------------------------------IH-------------------
---------------------P--------------------------------------
------------------------------------------------------------
------------------------------------------------------------
------------------------------------------------------------
------------------------------------------------------------
------------------------SDAHTGKHHGN-------------------------
-------------------------------NQK--YIIASVIGGVVI------------
------------------IIIL--------------------------------------
----------------------AGAIYWQRR-----------------------------
-RRQR-----------------------------------------------------MY
ASTT---------------------MNY--------------------------------
---NLP---------------------------DEE------------------------
------------------------------------------------------------
------------------DED---------------------------------LDPA--
------------------------------------------------------------
------------------------------------S---DHEDD---------NDNG--
------------------------------------------------------------
---------------------------------RLSLISAASD-----------------
-----------------------NLL----------------------------------
---------------------------------------------RNEAP----------
------------------------------------------------------------
------------------------------------------------------------
------------------------------------------------------------
------------------------------------------------------------
-----------------------------------------------------C------
------------------------------------------------------------
------------------------------------------------------------
------------------------------------------------------------
------------------------------------------------------------
------------------------------------------------------------
------------------------------------------------------------
------------------------------------------------------------
------------------------------------------------------------
------------------------------------------------------------
------------------------------------------------------------
------------------------------------------------------------
------------------------------------------------------------
------------------------------------------------------------
------------------------------------------------------------
------------------------------------------------------------
------------------------------------------------------------
------------------------------------------------------------
---------------------------------------
>CAB4016043.1_protocadherin_Fat_3_Paramuricea_clavata 4959 bp
------------------------------------------------------------
------------------------------------------------------------
------------------------------------------------------------
------------LDREEQA-----------------------------------------
------------------------------------------------------------
------------------------------------------------------------
----------------------------------------------------E-------
------------------------------------------------------------
------------------------------------------------------------
------------------------------------------------------------
------------------------------------------------------------
------------------------------------------------------------
------------------------------------------------------------
------------------------------------------------------------
------------------------------------------------------------
--------------------------------------YTLEITASNGASN---SKALLV
INVDDVNDHDPVFLRKNYQVEITENRGMVKNLLCLVARDKDRGKNAEVNYVIVSGN-KTL
FHINDTSGTLSSESLNFEDTRKHVLRIRATDHGDPPRSS---------------------
------------------------------------------------------------
-----------------------------FTTVEVLVKNVND-APTFESEEIAVSIDEEK
PAGTGVAFLPVLDEDVGKNGE-------------F-------------------------
-----------------------------------------------------------D
------------------------------------------------------------
-------------------------TYEN-------------------------------
--------------------IDPE------------------------------------
------------------------------------------------------------
------------------------------------------------------------
------------------------------------------------------------
------------------------------------------------------------
-----------------------F-------------------------------G----
------------------------------------------------------------
----KFRVVTTSGEIYNKVLLKWFEGSSYSLRVRVTDRASKSDVITVGVKIRDLNNHDPV
FLQDSYYSSVPPG---TTSILTVVATDEDNGRNARIRYSLAT----EIFQILTVGKLTAR
GKL---HAGKHIVDVFAEDQGKLKR---RTKVTCFITVDSEMNRSPLTISKPKPTLYENV
GLNTLVTTVRV-------KAGVQYSIVGNTGHAFNISR--GRVSVANMLDYETVREYRLV
IRAMYKSS-ELATEKVLRIPILDINDNEPRFTILENPLVINTRVHPGSVITKILAHDADS
A--KTLIYTIKSSSSPVPFKIDSSSGVITARTSLQSRSW-SYLFTVVAEDGGTRKRNLEI
HVRILVGNSSLKIPRHQL---VAKVNEGP-GVSRNILSFGIKNVA---EHDLTYSIIKGN
YGTAFCVD-VGSLYAVRELDRESRGNYILSVSVND------SSESDVHITVNDIDDHRPQ
F-------IFTDENMQEQKIKRLSAEDSDLG---NITYGIVQSYSVFAM--DHGIVMITR
TLDREEAATHVLTIVATDQAS---------------------------------------
------------------------------------------------------------
------------------------------------------------------------
---------------------------------F-----------------ARAVVLVRD
KNDNSPRFLSRDYAQRIPLNAQGYFILRTLATDKDSGLNGQISYTI---PLSKMFTIDES
TGWISVASEL---THGSFIFNVTAEDHGTARRRDTVPVKIIIE-VSAGPPRFPRGFYESV
PEYQISGTKVLKLTAVSEDI-----VAYALYNVT--FVIDPISGEITTTKPLDYENIK--
------------------------------------------------------------
-----------------------------------------------YEFTIQAQD----
---------------NDR----------------------------------------SF
SLTQNSKSKLFSID-AAGNINTLGSLQG-IKDNIYLAVTVRDNGSPVLEDTATVNVVIVN
YED---------SKAEVSEDAIVGKPIPVSPKITPRKRTQYTLIYPLQ-------FTLHS
TLGNLSLKTRLDYEERQNYSLIVRLQETGNKKNYFDVDIRIEVKDENDNQPEFVTNPIGR
KIHENAQRGSLVYQLKARDKDSGLNGEVDYSMGKCQDDLFSLDLNTGELKTTGVL---TE
PQYKVNILVYDKGIRARSTRGCIIV---KAGPWKPQFTKQEYHFEVDESADVGQRVGVVE
AQG---------------------FGV---------A-----ELR---------------
-------------------SPS--------------------------------------
------------------------------------------------------------
------------------------------------------------------------
------------------------------------------------------------
------------------------------------------------------------
------------------------------------------------------------
------------------------------------------------------------
------------------------------------------------------------
---------------------------------------KKHC-----------------
F-----------------------------------------------------------
------------------------------------------------------------
------------------------------------------------------------
--------------------------------------NDT-------------------
------------------------------------------------------------
------------------------------------------------------------
------------------------------------------------------------
------------------------------------------------------------
------------------------------------------------------------
------------------------------------------------------------
------------------------------------------------------------
------------------------------------------------------------
-----------------HS-----------------------------------------
------------------------------------------------------------
------------------------------------------------------------
------------------------------------------------------------
------------------------------------------------------------
---------------------------------------
>XP_001631945.3_protocadherin_Fat_4_Nematostella_vectensis 4959 bp
---------------------------------F--------------------------
--VSCFLV----------------------------------------------------
-----------------------------------FSVFVVCTGSSI-------------
------------LNR------------------------------------FIIFS----
------------NTVDIRHINLDGT-----GYIVR-----------GLI-----LDFDVK
------------------------------------------------------------
-GYIYWSDVTT----------------------------KIQRVHIHQGLDSE-------
-------GIP----------------EDLALDWK--------------GRRL--------
--------------------FWTDPGLGTISV------------------LDGTGRRALT
SGKPRAVLVDPLD-----DK-LYWTEWGQNAR-----ITARLSD----------------
------SGKEVLVSTGLV-------------------------------NGLAMDYVDK-
---------------------------------------------------IYWADASTD
MVE--CDLDGEN------RLTLIDHT--------------------------HPYSLTLF
RD-----------------------------------------------WTDWQQ-----
-------------------------------------------------HTIEHCDKLSG
G-------------GRVS---LSGGMTRPSAL------YHPERQLGAGPNE---------
-----VNN----------------------------------GGCSHTCLNLIGGYSPPG
FEL----------SLDKRTCT---------------------------DINECG------
------------NRGCGQICT-------------------GSYNCSCLNG---LNEDLDA
DE-------------------------------------VNRGGCEFQDSSYYCTCRSGY
----------ALTADVDECSSVTHACPE------TCINTGSFTCTCASGLNYN-------
----------PVNNT--------DVNECNPCSQRCVNTGSLYCACSSGLLGDGFTCRDVN
---------ECSSGHGCEQHCMNTVGSYTCICE---------YKLGQERVDCGIPEG---
SEIRVT-------------------THDQ-------------------------------
--GSTCTLSCTLGYLLGINNITCQSSAI--------------------------------
----------------------SIIRAQCEDLDPGS------------------------
------------------------------------------------------------
------------------------------------------------------------
--------------------------------NRP--SAILISDSVPENSPLGSVVGKLT
TLDVD--SRQSHSYTMVDSAEGTFGVDNSLGVLVVVREMDFETHPQFFIQVMSTDGPLSH
VQNFTIDVMDVNETPPVLAPPV----VYENASVHSTIGLLSSHDADA--DTNLTYTLLTD
ARG-TFRVEESR--LVLNSPLSYETQSRYTITVQVRDNGNLVASQAINVTVFDCSDPPTG
VSLDEYSDDV--NTRNGTHVGTLTAIDEDAKD--THVFEILT----SPFRINSTVIVGNA
RRLDFESRNTWTLLIRVTDQVA-----ASVTSSIRIFLSDINE-PPTMISLSSDSFSENA
PVGTLIGSLSTQDPDAQD----RFSLESS-NNAVSING--SNLIVNKVVDFETVLNLSIQ
VKVRDSGN----RNQVFNITVTNSNETSIELTSQLSCSPVPENKLAGYPVAYINVKDPDD
G--DVTTCDVMTD-----FGIR--DKELIVTGNTNYEALSDHSVGIFCRDKG--------
---------------------GLSVQADY-------------------------------
-----------------------------------------------NISILDANDAPTQ
VFLSHY--IASDSAPVGSLVGRFTVEDEDASDTHYCILL--TQN-LFEI-----ELRVKK
SLKNATATRQPVRVWCYDRTSP------QLFFIEVQNLN---------------------
------------------------------------------------------------
---------SAQINITID-------------SSEISENKAPGSVVGRIHALSYDPTELVF
DLDD-DCNGTFALTSGTRMLVTTRPLDYETRPQYTVVVRVRGNA--ERTSFREFTISVLD
VTEFPDDYLVLHHS--VVENT--ALVGIVMLREP-QMRHLAFTA-I---DPDDAFMLQPT
TCKLLTARPLDYEKAQNHNITFNIQDTPYTQISVNQTFIIAVINVNEPPSAI-NLTNRNI
VENSPRGTMIGRLIVEDPDE---LPQSFVCNNDAGRFMVSGLTLKVADPRRLDFEGVGMC
LIDVECRDQDGSVQQQFVVNIMNENEAPTRVLSESGTFEVPENHSPGYIVAKLLAEDQDS
--NDNFTYLLQNTSVPFTIHGNR--LITTARLDYESRDT--------YVINVTCVD----
-SSVTQALLVQVLDVNDVPSEIVVPPGTA-VTENSEMSKLVVELRTLD-EDLGQTH--KY
IIHSQSPIGALELRENKLHVADSSKIDYESVPYIHLTISTTDNGRPPLTKVTILKIPILD
TNEKPTDIKLSP--LSMLENAAVGTIVGTITVIDPD---TFPQAFTCLLVDDAEGFRIVH
NNTKLAIGLALDYEKHRSHNITIKCTDGGGF--WCQREFVLDVLDANDAPSNVI------
-------------------------------FIDARG-----------------LDQA--
----------------------------RVNISSALATNTVPVAAVNESAVAGTLVSYVH
VIDEDTSHTA-------------------QKHTCGLS-----EEDAQLYVTVNA------
-------------------RPQFSRRK---------------------------------
----STESSTEFMIQPGTNSIVVREKLDYEARTNLTIFLKCTDNGSPQLSTVAYLKVYVL
DVAEAPTDLT--SLVIKENSPEGTLVGSITVTDPDSAPS--AYSLEVTSQGV---PFRL-
GNDVFVSRHPLDHERTPVITIQVTVRE-------STKSFHINISDINEAPSKVTG-KTSV
TVLESVTVGHTIGQFVVEDEDYDKIFAISLGGSNASDFAVRDGALVVTSLDAWSIDRYTL
AVRATDRGGLSTTS-----------------------------MIT--------------
--------------------------------------------------------VIVK
EVDLCANSYCSPQATCARVGPG---------------------RASCTCRVGFTGHIC-N
DIDFCAPNPCHPDGECQDGFENYTCPCKPGWSPPNCKADINECLSNPCNSSGSCENLENG
FQCTCRAGFTGKYCETDVDDCEKDSCLNGGLCVDKTNGFICVCKEPFIGVNCDTDDT---
------------------------------------------------------------
------------------------------------------------------------
-------------------------------CRQNASINGT----------------CIA
-THTC---------LCSIPWSSDCNGCALGYGGADC------------------------
------------------PC-------------------------------------QYP
----------------------W----------------------------QDW------
------------------------------------------------------------
-------------------------RNCEPNPCLHGGTCYPL----YACVCPFNYFGQRC
EKYSIT---------------------TQSPRDDGYHFGPAATYGLVAAVLVLLIVLISA
FII---CKLRRRKYRSKRPKASKE-----------------VPF---------------E
EMMERHEPAF-------------------------------------SSSPTDTD-----
--TCEASVSLTHKRIEILSKMSHDVVA--KTYDNPVY-----------------------
--------------EPAEEV----------------------------------------
-----------------------------------LRKE---------------------
-----------------------EARVVFNPLAPIDEQK-------------ANAMLWRE
D------------------------------------SQC--------------------
---------------------------------------
>XP_057312343.1_protocadherin_Fat_4-like_Hydractinia_symbiolongicarpus 4959 bp
----------------LFLLI----QTAANTITFHVPEEQPAHTKAGKLQ--PNSHVTLL
LHEKDFSVDKTSGIIYTKKVFDREKLSRNEIRLIFD-------QTVKAIVTDINDNIPYF
QKLVSCFTISEDVPINHSIKIEEAVDKDIGTNA--ITLYRIISGDKFNNFKLVKNRN---
---GLYLQIIKNLDREQQANILLNITACDK---NLCNFGFINITIADVNDNKPTFSKNTY
NADVYENTTIGATILFVHASDADKGSNANIIYTIQ--THFTINSHSGAVILQQSLDYEYR
RRYTIIVVAANVHPPVYKTTATVVVTVLDCNDNAPDISFT----LSGVYNVMENEKIGTK
VGTVVVSDKDADLQSSQVTLSLTNTDQA--FKLEQ----DLYSLCVNKGIDREKTQRYFV
NLTAIDNGSP-SLLTIRQVILNVGDVNDNAPTFPQKLYKASVNDSTPVGSIILTVLASDL
DIGPNRKLTYEIKNDSSNGFLSINKTTGNIYIRRPLDPKAMQTIRLDISARDHGSPVLVG
NTSVAVTLIDSNDNDPYFDP-IMNFNVSENNKRDILIGKVSASDRDIVGSSEIVYKLND-
------TSFYIVPTTGVISARRVFDREKKAYYYLTVTATDG---GRQGNGLVVIRIVDVN
DCSPKFEKTFLNLSIHENFPINNVVAYVKAVDEDEGSNARLIYSARFQED-VFAINRTSG
GVILKQSLLKLTQRKYNFQVEVEDAFGLKGQNVARVLLNVLPKNTKAPIFQQKSYHFALS
ENNKKHKIIGKVSANRPVSTAFIKYLIIDGNTYNPFSINK-NGEVSANQVLDYERRHIYT
LRIQAVDLLDTSIAIVRISVRDENDNKPIFISTKKRIDVEEGVSIGHILYVCKAYDRDQG
DTNRIVYSIF-NTTGPFKINNITGEVTTTGSLDYEAVQYWMVLQAADGGTPVLVSHIKLE
VRVMDINDNPPIFDKASYVIHVKESLKVGTVITTLNASDPDSGKNGTFHFILSPSLDAKT
FFCDKDGVLSLKEAVDRERKDTYDINFAVQDEGVPPQRSEATMKIVIDDVNDEIPQFEKS
SYFFELREELPAGTEVGQVIAHDDDIGDNGQFTYSMLNDNGLFKITTRKGVITSSRPFDS
ET-----DQNSFTVTIVAKDRGHP-ANENQVVVQIEIKNINDHRPKFSGLPYLSCLVEGT
NKNAFVTKVGAADLD-AVQLPLKYSLVALVDEDKFRINPTNGSVYTKTKILPNHKRIYEV
TVSVMEIGTDPMFNYQKLVVFVVPYKSR-TIFNENCVQAAVKESRRPKGSITTAFPYDSS
---YVIGSYKIEATNPNRQFSVLKTTGLIMLDLDLDRGIRSYYQLKVEGKKNGK---KDY
IIVNIFVIPTNHDAPSYPNNPERFAISEDSKPSTVFTTLKATDNDDGMEGTFMYSIAEAS
PADAPIKITPIKREIIFTESIDREQIEQFVLKVRITDLALDVAARHSQTFTIYLVVKDVN
DNRPVFVSSN--------------------------------------------------
------------------------------------------------------------
------------------------------------------------------------
-------------------------------------------SKVMEDAAVGTFV----
------------------------------------------------------------
--------------------------------------TIKAEDPDRGSKTSILYEILSG
NEDQTFWLNSFQGHLKTQKNLDIYRRKQYKLVIVARDPASLNATVDVIIDVVDVNNNIPQ
FTKKEYVVNVMENKPAGSFVMQLNSTDADINPYKKPYYELLV----ELFDITNTGVLTTK
ITFDRETVPSYNLTASVSNFAS-----DKTTCLIVINVEDENDHAPIFVPSIMLHVLENS
--PTFLHKFLVKDNDIGTNAEVEYAISFHGDDAFHLDSKTGKLSVLRRLDREAIDKYEFL
VEVHNTSPPKQRAQQNVTVIVDDVNDEKPVFQQKSYIKNMRENKVANVSVVQVKAIDKDS
GTNANIRYTLLG-DGDGYFSVNPHTGEVFLLKELDYEKTKLYHLKVKATGPE-NKFSDMA
NVTVRVIDQNDNSPVFESGVYAVTVSNIA----TPVVKVTATDADEDGRQKVTYYIDP--
---EFAINKRGAIRI---INPTLQGQYRLHVKAQDVGFSQH---VPVFITIGNPNKTVLS
FLNKSVVFSLQENPAPNTQLGIVAVST----LNKSIWYQIVSNPGAFAI-----------
------------------------------------------------------------
------------------------------------------------------------
------------------------------------------------------------
----------------TGELYVSAAVDYETNPGFFLGVLATTRDPSSISSFLNVLINLTD
VNDNFPSIHPKESEFDYPETNQGTMMAKFIISDNDKLDKYKLKLEIISGNDNKVFAIRHN
---LVLMKNIDYEQQKKYHLVVRVTDT-------DSKITIIVQDQNDNPPVLPKLKPIHV
SEASPVGTVITTITAVDVDT---SEIKYSLE---LRFNIDSQLGTLTLSERLDYERQTRY
VLNISAFDTVHRSYTELRIKVDDSNDNSPQFNRAEYSVNVTNFLKMHTYITKVTATDLDS
TWYGHVQYKVDPPKDAFTIEQETGIIFTNKDFTFPSEVK--------FKLGVLAYDGRNG
SKSSTATVLLTISGKKAINLVFGRSVYYLTISEGATIGSHVDKVLATP-SD--VYQPIQY
RILDGNDGDAFSIGVYSGEIKVNNPLDREKKDGYTLEIIATAHDL-NISGKCVARIKIED
ANDNSPYFLKNSYNISVKEDVNIGSSLIQLTAYDSDTTGNAKIKYEIHSGQDLFGLSIDP
DTGWVSTAKELDRETTSQIKLTIKAADREGLGRKTFVSLNVTVLDVNDETPQFKQVQVPL
KIKENLPPNSMALKVNAVDKDEGSNGLVNYRIINGTGSKFHMDATSGWVYTTKSLDYEQV
RVYSLSVLAIDNGKPPRSASFEYQITVEDVNEYQPEFLKQTYEFKIPASLKVGSEIGRVN
ATDKDGGTAGIVRYLIFPINIEE-FSVNQTSGVIVVMQDLRRESKQPLSFKVLA-DNGPN
TTASS--TEITVAV---NFCPG-----ITTEIIHAPKSATISTLIVA---------SVSV
FVLVQTNQS------PKKDNLGPSSSVERELLH----------SNASSFD--------FF
SSYNNKPETQDTGGLVPESG---NTVRSVSATDKA-----STYSFGIYHEAIESEIRPFD
-----TLSSMKDLEQDSV--FAYPSTKKKKPTRSSTQQSSLYSISSSTAVPAQKQSKITE
------------------------------------------------------SSHESL
KDFREEGGGEAASGI------------VGNLLYVKLAEVDAEEFQE--------------
------------------------------------------------------------
------------------------------------------------------------
------------------------------------------------------------
------------------------------------------------------------
--------------------------EGVLSHGDS-------------------------
-----------------LSTIIGSEDD---------------------------------
--------------------------------------NYD-------------------
-------------YKYMNNW----------------------------------------
--------------------QFNPVNSVFS---EIGR---------------TNKLATHS
---------------------------------------------------HSV------
-----------------NTTDN--------------------------------------
----------------------------------------------NNC-----------
------------------------------------------------------------
----------TRDNIPNH------------------------PD-------------PRT
SMLSSVPPRT--------------------------------------------------
-----------PQEIPSYT------------ALSPNF---------------TPTPLVFR
SPSVS--TQEYGSHSPG-----------------------------------------AG
G---------------------KIGLTSP------LHRT---------------------
-----------------------------------------------TL---SDIDVSDE
E-----------------------------------------------------------
---------------------------------------
>XP_047135447.1_protocadherin_Fat_1_Hydra_vulgaris 4959 bp
LNATVSSLTIENDILLIGATLSWEACSSSCQMSFYVQENILVGAYVGQLSTNNKIVFQIS
SN---FSI--ENGTIKVNDSLDFEY-----YELKVLSNQQENPVAFNITIINVNDQKPKF
NQENYFADINETNETGVSVLQLYAKDED-------SSIYFYCIGNDFNMFHIGVISNKD-
------------LQEE---LYSFICVVSDG---NFIDIASVFIQVKDINNHPPMINDTTI
--IVYDTTPINSVIATIKYEDYDLGQNGFVEFRIIDDGTFGFNDTN---VLKKTLNF---
VIYYLRVEISDMGSPKQLSTALITIKLGHLSEYPPFVS--HIPA-----NMSEGIYHDLY
LFTVTAYDINT------ISIYVYSSDND--FTIWVESMENAFIIWLNGSLNFETNDVIKF
LIIAKDG----KYESFKEVTIMVEDVNE-PPAFLDEFYEVEVQEDAFIGSYLVTVQGFDP
DLTANPILIYTIDNSNNNNSFVIDQ-SGAVKLVTTLNYVNRNEYNLNVTNTSLNLTARRS
YAEGLIFVLDVNEPPMTLDE-SYYVEISEDAFIGSYIITVKGFDPDIDDNPTLTYTINQL
TNE---ELFEINLSSGVVQLKKTLYHTHKSYYNLSVIVSDGYMPIISPITNVSINIYNFN
VNEPPMTLDEYYAEIREDAFIGSFVVTVEGFDPDVDDNAILAYAIDPVSNDKFVIDASSG
IIKLMKTLNYTMKSFYNLSVMVSDGVNLVSTSVAPVISSILPVNILEGEYKNYLTNFTNY
EN--------TLSVNVYD-GSNLNLTVKRLNSSNVFLVE-------LTGNLNFENRDIVH
YLVEATDGNLLAVAEGSIFVLDMNE-PPMILDESYYVEIREDAFIGSYVVTVQGFDPDID
DNPTLTYTITPSNKEFFIINESSGVIQLKKTLHHTDKSYILTVTLSDG---FVSTMVNIN
VTTCNLNRHIPIISHIPIS-SIFEGEYKNHYLTNYTVTDYDS---SNISINIYNFEYTRR
LDIYSTYIIEIDGKLDFEINEVIHYFIEATDGVLKS----VKGLFFVININD--PIFLNT
VQIFNILEGVYRSYYLTNFTVTDYENVTLSVNVYDFGSNLTVKRLNSYSNLVELTGNLNF
EN------GDIVHYLVEASDGNLM-----VAEGSIFVLNVNE--PPMTDESYYVEIREDA
FIGSFVVTVEGFDPDVDDNAILAYAIDPSNSDNKFVIDASSGVVKLMKTLNYTKKSFYNL
SVTVSDGVNPPVLSSVTLSVNVYDFGSNPPMTLDESYYVEIREDAFIGSFVVTVEGFDPD
VDDNAILAYAIDFSNSDNKFVIDASSGVVKLMKTLNYTKKSFYNLSVTVSDGVNPVLSSI
VTLSVNVYDFGSNEPPMTLDSYYVEIREDAFIGSFVVTVEGFDPDVDDNAILAYAIDPFS
NSDNKFVIDASSGVVKLMKTLNYTKKSFYNLSVTVSDGVNLVSTSDYENVTLSVNVYDLN
VNEPPMTLDEYVEIREDAFIGSFVVTVEGFDPDVDDNAILAYAIDFSNSDKFVIDASSGV
VKLMKTLNYKKSFYNLSVTVSD-G----STSVNINVTRCDSPVPVLSSTNFTVTDYENVT
LGSNLLTVKRLNSY--------------------SNVF-------LVELTGNLNFENGD-
IVHYLVEASDGN----LMAVAEGSIFVLNVNE-PPMTLDESYYVEIREDAFIGSFVVTVE
GFDPDVDDNAILAYAIDPFSNSDFVIDASSGVVKLMKTLNYTKKSFYNLSVTVSDGYRSS
NLNLTVFVLNVNE-PPMTLDESYYVEIREDAFIGSFVVTVEGFDPDVDDNAILAYAIDPF
SNSDKFVIDASSGVVKLMKTLNYTKKSFYNLSVTVSDGVNDYENVTLSVNVYDLNVNEPP
MLDESYYVEIREDAFIGSFVVTVEGFDPDVDDNAILAYAIDPSNSDNKFVIASSGVVKLM
KTLNYTKKSFYNLSVTVSDGVN-----VSTSVNINVTVLNVNE-PPMTLDSYYVEIREDA
FIGSFVVTVEGFDPDVDDNAILAYAIDFNSDNKFVIDASSGVVKLMKTLNYTKKSFYNLS
VTVSDGVNPPVNENVTLSVNVYDFGSEPPMTLDESYYVEIREDAFIGSFVVTVEGFDPDV
DDNAILAYAIDPFNSDNKFVIDASSGVVKLMKTLNYTKKRSYTLSVNVYDFGSLNLTDIV
HYLVEASDGNNEPPMTLDESYYVEIREDA-FIGSFVVTVEGFDPDVDDNAILAYAIDPSN
SDNKFVIDASGVVKLMKTLNYTKKSFYNLSVTVSDSSIPPVTGNAEGSIFVLNVNE-PPM
TLDESYYVEIREDAFIGSFVVTVEGFDPDVDDNAILAYAIDSNSDKFVIDASSGVVKLMK
TLNYTKKSFYNLSVTVSDGVNPVPVLSSVTLSVNVYDLNVNEPPMLDESYYVEIREDAFI
GSFVVTVEGFDPDVDDNAILAYAIDPNSDNKFVIDASSGVVKLMKTLNYKSFYNLSVTVS
DG-------STSVNINVTRNKPVPVLSSIP-PVNILEGVYRSYYLTNFTVTDYEN--VTL
SVNVYDFGSNLNLTVKSNVFLVTGNLNFENGDIY--LVEASDGN-------AEGSIFVLN
VNE-PPMTLDESYYVEIREDAIGSFVVTVEGFDPDVDDNAILAYAI---NSDNKFVIDAS
SGVVKLMKTLNYTKKSFYNLSVTVSD-GVNLVSTSVNINVTRCDLNKPVPVL-SIPPVNI
LEGVYRSYYLTNFTVTDYENVTLSVNVYDFGNLT--KRLNSYSNVFLVTGNLNFENGDIV
HYLVEASDGNLMAVAEGSIFVLNVNE-PPMTLDESYYVEIREDAFIGSFVVTVEGFDPDV
DDNAILAYAIDNSDNKFVIDASSGVVKLMKTLNYTKKSF--------YNLSVTVSDKPVP
VLSSIVTLSVNVYDFGSNPPMTLDESYYVEIREDAFIGSFVVTVEGFD-PDVDDNAILAY
AIDPSNSDNKFVIDASSGVVKLMKTLNYTKKSFYNLSVTVSDGVNL------SVNINVTR
CDSNKPVPVLSSPPVNILEGVYRSYYLTNFTVTDYE-----NVTLSVNFGSNLNLKRLNS
YSNVVELTGNLNFENGDIVHYLVEASDG-----MAVAEGSIFVLNVNE-PPMTLDESYYV
EIREDAFIGSFVVTVEGFDPDVDDNAILAYAIDPFSNNKFVIDASSGVVKLMKTLNYTKK
SFYNLSVTVSDG-------STSVNINVTGLNKPVPVL-SSIPPVNILEGVYRSYYLTNFT
VTDYENVTLSVNVYDFGSNLNLTVKRLNSYSNVFLVEGNLNFENGDIVHYLVEASDGNLM
AVAEG-----SIFVLNVNEPPMTLDESYYVEIREDAFIGSFVVTVEGFDPDVDDN-AILA
YAIDFSNSDNKFVIDASSGVVKLMKTLNYTKKSFYNLSVTVSDSSIPPVNENVTLSVNIF
VLNVNEPPMTSYYVEIREDAFIGSFVVTVEGFDPDVDDN-AILAYAIDPFSNSDNKFVIA
SSGVVKLMKTLNYTKKSFYNLSVTVSD-------NSTSVNINVTRCDS--GLNKPVPVLS
NILEGVYRSYYLTNFTVTDYEFGSNLNLTVKRLNSYNVFLVELTGNLNF-----GDIVHY
LVEASDGNLMAVAEG-SIFVLNVNEPPLDESYYVEIRE-----FIG--------------
------VVTVEGFDVDDNAILAYAIDPSDNKFVASSGVVKLMKTLNYTKTVSDGVNSVNI
NVTRCDS-----------------------------------------------------
---ECLPVPVLSSGMYNNFITFFNVT---DYDNDNISVNIIDC----------CSN----
FSLTARNVDNGVFF-------------------------------------VELNGFSYT
VIAFDGFLTVEANRNNVYTSYVTTLVNGELNYQ--NEAFNVSNFGVVSVS---------V
GSTVFFV-----VFDNNLSSLVQARVN--------------EPIPYYFYNVSLKEDFL--
-------------------------LNSYILCVNATIPNVEMIDQDAE------------
--------------------SFFEIGFVSG-----------------------LDYEVQV
VHKFVILLRNS-----LD--QKTSIATVLVSK-SIGQLVAFDKDSVNLTYQIIDGNSEYT
FSVNQLGRVNNTLNATKSS----YNLVCAQDGTFFSDKIDISSSSNIVSTNADFYTITIP
KIQLNNT-----------------------------------------------------
---------DTSATNQLYTYP----VNFGTQACKD-------PKNSLPC------NGPLT
DKNIMY------------QSSMGNGTVNMTTISQDTSVSKTFIGLITIGVLLLVTIIAIG
YLLFCLYKNRWQGKVPII----------SDKQIVINNKFDVPPL-------------P--
-------PHVVWDNVML----------------------------------SDIT-----
-----------SSSINSFS------------IMQPNI---------SMSSIQTG----DS
EPESKET---FYYN----------------------------------------------
---------------------------------------SNTMTESSTHGFTSQTNESN-
------NIYDLSSQTSCSDSSRSQSTIDCSEVVYTN----------------LDSDLTDP
D-----------SDLTD--------------------------------LN------NLN
DVGEE-STFSEDSQD---------------SRFEDE---
>XP_057289964.1_protocadherin_Fat_3-like_isoform_X3_Hydractinia_symbiolongicarpus 4959 bp
LSSQS-------VIFLWILTVSSQARAYATVNVFNVSENAVIGTEVLQLNIHPLLQYSIL
GQVQDFQVNATTGVISIASALDFEN-----YTLFVQSPRRFATTFVSINVVNVNDNTPFF
SPETYNITVSESIPLGSKLLTVQGIDGDSGTFG--ELTFIIVAGDESSAFRIISTTNAVS
ENPIASISNLGGMDREKERNYTLKIKLEDSGKV-----SHVIIIVENVDDNQVQFSKSIY
TFNVLESAPVGHNI--ATATDND--ANSSITYFVGESNKFFVANNT---VLNATLDYEMK
KQYHILLYAASA---TFNATATVIIVVADVNDVPPVLEGSFF--------VKENTEVATV
IFTAMSTDPDSI-----VVYSVLNTSDVLPFAIDS----STGKVSVITALDYEVTKNYSF
LIQVNDG-------DTKEYTIQVVDVNDNRPVFSSDYNNISVFENQPVNTVIAIISATDN
DTGIFSDVYYKVLNIGENFPFDINKSTGEVILTRSLDFESEKRYDVAVTACDVGFNDPLN
SMVFSMHVLNVDDVNLSFSK-LYSTKLIESSPPGFSVLTVSAADLDGPCHFNYSFEIRND
N-----NKFSIDSSSGVITTVDYLNSQDTHVYNLTVAATSAANVAYSNVTVVIVNVMDTD
DEKPNFIGPLRNVTINENAKIFDIVATVSATDLDKASNLTYAFFATPTESSPFSISNNIG
QILVSSPLNIGK--TYQLQVMVSDSNGNVGSNKMNINVKVSDVNNNKPTFNQTLYNFSLP
EDYPVAKVFGKVFATDIDQYRNLTYRIVSREI---FDINSRTGEVMLSSSLDYETKTAYN
LVVMAEDNGDIGFASVHVEVTNVNEHTPVVLHSVH--NITEDFPVGVSLLKLKAIDEDAG
TYGAVRFLLHESSESSFYVDPVTGDVKLVRSLSDEVLLYSLLITVYDLGIPSLHSNVSIL
INVIDVNNRKPLFDRPEYDAEIPENRPVNTTVLTIAANDLDLQLNGVVSYRIISQFPDPS
FKINETGLVSTTKELDYECKRQYTITVQAYDHGFPSLSSVVIATINITDQNDNAPVFASV
LINVSVPVYLPVFSVVTQVSASDADSANNALTLFSLVQGDQRFNITPDTGVVTVLVSLDY
EE------QSGFTFTALVQNTNTPLPYQNNAFIFVIVSDENTYCPVFVRNYYNVTISENV
-ELQDIITVQAFDNDSEKNMLVRYSIAEDFAKKYFKVDTALGNISMITSLNFENKQFYEF
SVVATNQASSLCGYSAKILVTVQNVNDNSPKFF-GPFNISIPEDFSVGNLVFKPIVKDAD
NLNSHQF--SITSGMETLPFFINQVTGEVYLTEKLDYEKTTMYDIIVRVLDVGNTNMEQT
QTYKLRLEDVNDNRPLFSQLKYSFEFQEETPVNTLVGCVSAVDEDATTNGEIQYTLSPIQ
--HTFFTINS-TGCIFTNQNIDIDMVNLTQVLVIATDQGVPSLQ---ASKLVSIKIFDMN
DNTPEFQPVINVTVTEKTDVGTSLTQVSAHDLDMVTN--LEFSIKNENLDPFRVDT-TGR
IYLKKTIDFKIRTYTLILSVSD-GENNSTRLATVLINVVATSAPVFPVSEYILNLPESTP
VGHSVIQLQAA---NVNATYSFSQSSKDS------SRFKINKYTGEVTLHTQLNYEKQR-
THFVAVIATS--MSSHQNAIVQLIVHVTDVNDNYPMFTAPLTRITIPESMNVGQIVAHFE
AFDSDLTTNGDITYSIITINEHPFEVLSTSGVVLLKQPVDAETRSTYSLEVAVTDGPRSS
QQNLILVVEDVNEHCPVFSNDTYTVEVLESAPFSTAVLQVSATDVDKLSNNVITYTLADT
T---FFDINYKSGNILTKKLLDYESQRSFRLIVVATDHARCVNKTFVDIKVVNINDNAPV
MYPP-FSYDVMENVPIGFTVFQVSVDDAD---NDSLEYLLLDRN--SSFVVQTTGVVVVA
RHLDHETKASHNITIRTTDQLF------QQTQSYIIQILNVNDNPPNISKHYLFSVDENV
NISTIIGCVSSADKE---NSSIQYYLSMGESTVFLLDKTSGCLSLQQLVDAEKQSRYLLK
VVAVDSGF-QLGITSTVEVAINDVNDNPPSFASLVYNIDILENTLPGTNLLTVKATDPDF
GGTNIIDYNIFSGNIGEKFSIS-NSGQLVLESSLDFENQSSYSLQIVASDASLTSFFDTT
TISIHIVNINEYSPTFTKPVFNVSLSESYPNVRTVIGSVLALDADSGLNGIVLYVIST-N
GSGPFSVNETGEIKLTRLLTSADPSVFAFTIEGTNFGAAVSSSSIAVMVHLVESN-NAPK
FSADTYILTIPENEPPSNSIGGITANDFDAGVNGVLSYKIIADENPFELNSTSAVLSALQ
SFDYETRSQYTFMLAATDHGYP-NQSAAVLVQVNIGDKNE-APIFLHTLYNVSISELTMI
GTTFLRLSYSDVDAGQNGEVFFSVVNGNNELFSVESPSGKIILKAALNVKTQFSLTLQMY
DGGKPSLRSNATALINVV-VSNQPVFMMDQYVFQTVENY--EGIIGRVETTTNSTT-LTY
RLLPPVMRTLFSVNS-NGSILVVKSLDFEIKQEHHFYIEVFDTNIHRANASTGVIINVLD
VNDNPPKFEKRLYMVSVLETSIGSILETVTATDGDSLSNGNITYHI---QTNSPANIDNL
NGTITQVTNFDPFLALSHEITIIAKDSGTPQLQGNTVLRIDVVPVNKHPPVFPYRYEKDM
FENSLVGMTLLQVKASDSD----KSLVYAIVNTE--FTID-SQGYIVVARNVDREIISLF
NLTVSVRDSGASHNASVFVSVLDVNDNSPVFLNTPSVVTVSEADSAGKVLTTVRAVDLDD
GSHGRVTYAFQGDYTVFDIGDTSGDILLKSVIDHKNFQN--------YTLFIVATDSAKN
PRKSFHQIKLNIIDVN-SPPFFSETFYNVTVSKNAQSGLDIVTVKAQD-IDSGVNAKLSF
SIVTGNEQGIFGLD---GPVLNLKRLDFKENSLYVLNVSVTDG---GLASAQVIEVYVTS
VE-IAPVFTKSLYEVTVEENSPVET-LLTVNASENP------VRYEIVRSNSSSNFFINS
-LGTVVLLTKLDYEKNKEHRLVVKARSG-----EAETVVIISVTDVNDNTPYFLNNAYTF
YTYDDMQPNNLIGQVMARDDDSGINSKLTYNVIETVP--FTF---NGNVLTNTILRYDVR
KQYTFNVVASDKGVSSHTSPVTVTVNVLPNNDTSPTFKSPTYTINVAEDITVGVEIIRLS
AEDPDSGNFGRLVYTLERTESSSLFTIKQFTGSISLAKMLDYSNNTRHVLVVKATDGTGL
TAA----AVVFVNLIDKNTNPTFEKSYYEFSIANDAAIDTSIGQIMAIDRDVTVG-HRVL
YIILSRNDSFNFRLSPSNGNIIVSKSLDRETTAEYTFNVGASSDGT----GIAVVIVTVL
DVNDNIPKPLTVEVILSEATFVGSVVHTVSAVDDDLGEN-SNVQYTLASNGV----FSIA
-SGIVRLISPLDYEVTKSYNLKVYLSDQGNPPLTNSIPVSIVVTVKNENDVRPRTKKIYS
TINESNTPFEDILQVDADDEDQLQPLMYVLTGTDASSFRLDNNTLWISSTALVYKMKYTF
ICSVTDGLFTDFAS-IEITITDVNNNPTPVNTVISVTSVTDEDETTKRYILLITATDSGT
PQRFSRVRVVNIINVNDNPPRMSAVPPNEGVYVNSGQITVQLHSPENLFKRQTNVYTDSV
DYESCN----------------VYKLILVLSDGLFQTVSEVIVTVNDLNEPPYFTETYDV
TISETSPDAGFNG-------EFFSINSTTGIISVKRTLDENKTLSSAEKANVTIRVSNNN
YTTVVKENNNFSLM-LTVDNTHGFPC----------------CLFEIV--DVEMQTIDYE
TRQHYRFTVTDVNDNQFHLCVKTIEINSTVFYV--SDLDSGKNSVVSLILSDQIQLSFNE
GYANEFLQVVAMDEDNDVETVSISESGQTFTMVVKATDVNEAPVVKEYYNLTVPETTQLN
LHAFDVDIGSIRSIFSVDTQRGEVYYESMQACTSAVNVNGSKLNASTMVAVKNINEHSPV
IERDCGLSYHIQGGNVNDVFNKTQLYINNGFVQASYKFNVLENTPFSRNDSDRKDYHILN
STVVQYFVINSTTGEISNTEDYETMQA------DTGVNSFLKSSNQFFTMQASNGKIQYF
RFTGVIS-LTRSLEDVV---GDWKTFTLIEFFNTTHLVVNIMTNQNIIQVNHQFPGVYEV
STSMDSVYVTRVFAKDASGSNGELSYI----------SSHVAFSIDK-------------
--------DGYMNITNISLLKDVSQ-------VRDNGS--PNPQVAQSVYRTSIYENTTS
SILT--ISAKIPDGHGAVENKYNGLIT---DISTRHKFPV-VLRNSLDTKKITIATVIVS
VIDVNNFVTQSKDFIEETDKGENS-ILNGNTNNAFNSLGEVNPS------RAQDNGMPSA
NITLRITPVLIYEEYDVDLQADYS------------EDADYGYYSTLPRASYDV-NYKKD
INAYTVKVEVGRRATTN-------------STNELNF-------DLTQTECPSP----KS
IPCNG--PGVTYRY------QLAKLEGKDVSTFAANTEAAIVQVTTNLPSTNNN----SG
N----------------------LGLSTLGVLLMMLLHPKWSFVCYEKKDNTPSSADKKR
AKKRRTDTSDSDYIPRAAYNSPIYNITTSSESLMSRQSSGN------SLWKNNRSRASKQ
Q-----------NT---FGPTS-----------PYY-GQSSSTFDLDPTLPTGPGTDRIA
SIMK-----------HSLENKL-----------------
>XP_057292888.1_protocadherin_Fat_4-like_Hydractinia_symbiolongicarpus 4959 bp
------------------------------------------------------------
------------------------------------------------------------
------------------------------------------------------------
------------------------------------------------------------
------------------------------------------------------------
------------------------------------------------------------
------------------------------------------------------------
-----------------------------------------------MSTWTSSCQPLSG
NCGNGTKNRQRRICGDLTDTFCLHSGTGMQLRLRKVNVSSSC---IACRQ---------D
LLKETRTCTKHID-----TTSQRSRNITQQAKCRGKKEVIETTS--------SSYRERTH
CQV---GQWSV----GPCDTKCAIGSQKRQTTTQPVCNGRA--PAVQDVGKINGGCEQVC
ICRPGYVARNKTHCIGKNCGLLLMTYCPSG-----ITGSACKYPSVRCPGSMFPV-----
-----CTLECVS--GYTLTVSCQTSG----------VQSYCKRNNNPP----SDITLSVP
ENEGVGYIVGSLVTLDSNKNDTHTYQITHDRC---FSII--NNQLKTLKSFDFESVSKFD
ITIRTTDNGINFEKTFQIQVLDVNEKPKDI----SNSAIDENTDNYTFVGSLQTMDDDQ-
-NQTFVYTLLDSADGLFTLAHNDRLLTLAKPNNFEKSPYQVAIMSTDNGSPPKTVMKTFD
ITLRDMND--PPFNITLSATSVNESSPKNTLIGQFSAQDEDK--LQRLTYKLTNDD-GGN
FFVTNTGLLYKAKPSDYETTSDHTIEVEVSDNGIVQQKTTQGFIIDVIDANEPPSASPSA
VNDTIVPENTTS-NMVGQIEIYDEDLVTS--LNVK-MENSGQTVDVGTNQNTSLKKELNF
EV------KDSYKFVLKITDRGHV-----LYTFVVKVSDSNDKPTEILDNADYVTVYEN-
QVGVNVGSMSTIDED--LGQSYTYKLLD------FEIKSTMFKFKDGAFANYEKKSIYYV
KIQSTDNGNPPKSTEDVIVINIADVNDLPTSVSLSN--SAVYENASIGHIVGVLNIIDED
------------TRNANTTCHVTNSS-LFLIENQLDHESASVISVVVACVDRSLVGN---
WTIQVFVRDVNE-APY----GIILSIAENANIPTLIGVLSTIDPDNEFQS-FNYTILTNN
D-----FFKTVGDKLFATTKFNFETLTSIDVDIRVTDSGVPAKS---YTELKIITIEDVN
DRPTDVIMLN-DVVDENSAVDTVIGVLDTSDEDN--NQNHKYRLIDSSDARFKIIG----
-------------------------------NTLMVSEDNT-------------------
-GGYC----------------------------------------------RLNFEKTQ-
QLSISVIATD--GSPELSLTKNLTIYLRDIND-----YNLSLSHTLREDAAVGYIIGKLT
ANDDD--SSQLLSFKITGGPKDHFYIDDKSNLRKKSNFSDFETQSLYRLSIEAKDGPQKT
SANFTIEVLDVNEDAAQHTYNESNPHVEENSPIGTVVGTIFSFDEDF--SAKLDIKLDND
CNE-TFALHAET-KLLTNTLLNYEEKSLYTILVRSTDQGGLRHVQEFKVSIIDVNDAPSD
VLSGKRVASIQENIA-GAYIADISTVDDDQGQ--TFSYQIQGHESI-FFEISNKLHMKET
VAFDFEQIASYNISINSTDSGSPRK---SVLAVLPVIIEDVNE-RPIIGTFPDLKVKENA
TAGTIIGTIDIRDPDNLGNTYKQVHSCVHTHNMFNVTSRTHYLVSNNKLDYEKATSYNIT
IKCEDSGSPKLSTKRSLVIRVEDVNEMNIKISSGN----IDENVQPQ--VGTLSTVDPDN
FGHQSFTYTLLNQ---TVFVIN---GKLATTVSLDYEMKPSYDLLIKSVDNGSPSLSFQK
MIQILVVDVNEAPIEIILSNN--TVAENS-KKGTIIGLLSVIDEDLGEKQQHTYSLSA--
---MFRIAGNLQVAEDNTLNFESNRFLKITIDVTDDGTPAQSFQKKIDIIVTDANDKPRN
LRLSSN--VVAENASIGFEIGKLSVEDEDVGQKHIFSLA--DDDKRFII-----SVIKAK
STNYESKQSHKIVVAATDDGMP-SITIKKEIHIIIQNIN-ESPTN------LRLTSLI--
---------------------------ASQSFPDN-------------------------
-------------------------------QPKVKENTSNGTVVATVEADDQDAVELAF
QLLE-NPDEKFRLDNKRTNLLVNSTLDFEKEAVILISIRVSDPA--DLSHAASFNITLLD
GNDAPTDVTIQGEHLCVQENL--KRIGVLETIDQDPFQDFT--YKI---SAGNRFAIQKD
YELFTTDTILDYESQANYTIVVETTDNGRPAMSHQGSIIVQVIDINEAPTDI-KLSLNHA
KENTPNNTFVCNITVTDPDNKHTLIQSHSCEQVG--FRLS--QNQLFVNGALDHESRSKV
AIPILCIDSGKSFEKDVIMYIDDVNEPPTGLSLTSG--TAPENKDN-YIIGTFIVHDPDL
GNNHTLSLVNP--TVPFVIDGLM--LKTSQKLNYEKRNS--------YSIDVNVKD----
-SSYTEAFQITVEDRNDAPNDLKCSGSFA-ISEKANRGAHIGRCTAVD-EDRYQTH--TY
NISGAYYSSPFRIERKTGSITLQSS-STIKPGVFTITIAATDDGIPQLTLRQNVSIYVTN
VNERPTNIIMRN--NKIPENAPLGSVVGSLLVKDPDNRHQHVQNHSCVVKERASPFEINS
RNQLIVKHQLLDFEKKTFFDTLVECTE-ENGGFSIQKKFVINILNVNEPPQNIS----PS
SIDEHNKINEVVGVIMFTDPDNVLNDNVSISKFTSFGAPFQL-RPPFLLVATQVLDHEKE
SSFTVQVTLQDDGKPPKSNTQNITILVNDLNDAPTDI--ILSATTLKEDMLPGSIVANLS
TLDHDQNQQ----HTYKFQDDAGLFSI-SGH-QITLNGKLNYEAFKSVDIVVQTTDNGSP
PLSFQ--KRFTLLVADANDKPDFVSKT--IPVPENTRSDFKIASLRVNDEDDFQL-----
----ISSNKLLFTEESGNVSVYINSTLDFEALQILKFEVRCFDDGVPKLSIDTTLEVPVL
DVNEAPYGIKSSFVFLNENPIPGEDVGILQCLDPDLGQA---YSYEVLGE--SKKYFKVP
SSNELSIINLLNYEAPPGIVVDLRVTDNGQPPLS-KANITIIAKDVNEPPTNI--TLIHG
NIKEDTKV-KKLGELWSHNPEYQHVFKIVTTHAPAS-----TSYLYLISLEADITSSYVL
SIQATDNGKPPLSTM----------------------------VIS--------------
--------------------------------------------------------FNIL
KSNPCVIVTCLKNAVCKRVNKL---------------------ESKCICSPGFADNVC-A
PIDDCFQKECADSGMCTDLHLNYTCQCKPGYSGHDCSVNIDDCKPNPCLQNSTCYDGINN
FTCECAHGFRGQTCAVEIDECESKPCFKG-ACTDLINGYKCACPTGLHGSSCERNST---
------------------------------------------------------------
-----------------CSGNTCSKQQ------------------CTSIDLSSKSKGV--
-------------------------------CVPNDET---SFPTWFA-----------P
LS-----------N-AMILWKLHFEDFLRN------------------------------
------------------LTPLPWIQPK-----------------KYKDVKLDSTILSYG
VKEAVN----------YADDAK-KFYGV-----------------------DKVLSPNVL
LYSINET-----------------------------------------------------
--------------------------------CEELFVDCTL----FGCVCSVLYLNNS-
--------------KNIKK--------SQYTFDRDYMTAL-PIAGIVLCVLVIFIVVVFI
F--------RRRNRKRKLGKTAKR----------------------------------LE
TLEKRSSPIY-----------------------------------------VD-------
-----------EDEVDN------------ATTANPLY---------------------NS
RPEDL--STTIRTN-GANMF----------------------------------------
---------------------------------------ENPLYGVT-------------
------------------GIEGNYLETAMDDVNASSEGIIPFENQNI-------------
------------------------------------------------------------
---------------------------------------
>XP_047131132.1_protocadherin_Fat_4-like_Hydra_vulgaris 4959 bp
------------------------------------------------------------
------------------------------------------------------------
------------------------------------------------------------
------------------------------------------------------------
------------------------------------------------------------
------------------------------------------------------------
------------------------------------------------------------
------------------------------------------------------------
------------------------------------------------------------
------------------------------------------------------------
------------------------------------------------------------
------------------------------------------------------------
------------------------------------------------------------
------------------------------------------------------------
------------------------------------------------------------
---------------------MTSQVL-----------KMINLKTSDSGSYQNTIRVSSS
IAIIIVFDPYPVFLNPSYSLTVMENGPKIKNLLIISARTQSNSNFEEMFFDIISGNDLQY
FQLFPGTTLQRTQQLNREMIKSFQLKIRASNTLNPK------------------------
------------NT----------------------------------------------
-----------------------------VQLIWITVVDENDNSPIFDKTNYNTSLLEGS
PIGTVIVQIHAIDPDEGRNSIIVYSILP--------------------------------
------------------------------------------------------------
------------------------------------------------------------
-------------------------IIDS-------------------------------
------------------------------------------------------------
------------------------------------------------------------
---------------------------R--------------------------------
------------------------------------------------------------
------------------------------------------------------------
------------------------------------------------------------
------------------------------------------------------------
----LFAIDQYTGIITLTDNLDTNVKSAYLIIVKANNLLGNSSYAQVFITITNINKFEPY
WLKDTYNVDISESVTPDTQILQLLAADEDSGTNGLIKYEIVSGNEANLFDVKLTGMLVTK
GKLSYDLQNIYLIIIHIQDGGSPPK--AVKNATVTINVLNSKSNNPIFEKEYITTVMENT
SYFDPPFVVKANSLD---KLTIMYSIPNNVSEIFDIGILTGIILLKKPLDYEKATFYKFI
VQATAAGT-NAAANANILVKVLDASNKVPFFVDSYKSINIEVKISVGSIVYRVSAVDKDS
GMNGVIGYRIKSGNIKNIFEIDSTTGDIRINNSLDTNT-ERFTLYIVAFYIGRPSIEIPF
ILDIYITGINYYAPAFPSSSFTVSLVDTS-IPDQYVYQLAANDPDPGPDGYLKYNIVSGS
NNGLFYID-VGIVRVKPPNGFQFLSQYQLGITAEDSFVPPKVSSTTPRIFVDNVQLGSYQ
F--------------------QSTISFKDYALKNLFMIQLVAPYDSFLV-----------
--DSQ----------------P---------------TNVNSPKL---------------
------------------------------------------------------------
---------------------------------------------------------IRY
----------IAIEKL-----------------F-----------------NRVRRSVVN
TND--------SFLVVIGENTCAAIKTKIL-------------PSICNG-----------
----------PLKSGFAYRIQLRVAQNSTPIESMSSPITIPTRD----------------
-------------------------MQYSFLSQS--VALSSAFGAICF------------
---------------VILIYVC--------------------------------------
KQKHEIVYNEH--------------------LKVTSKTE---------------------
----------SMYDRSDK----------------------------------------AY
SNAS--------------------------------------------------------
---SNPDTIYAH-----------G---------ERD---------SIE------------
--------RSKAYRKNE-------------------------------------------
-----------------------------YSY----------------------M--KHK
IPHLLKV-----------------------------------------------------
------------------------------------------------CFQVL-------
------------------------------------------------------------
------------------------------------------------------------
------------------------------------------------------------
------------------------------------------------------------
------------------------------------------------------------
------------------------------------------------------------
------------------------------------------------------------
------------------------------------------------------------
------------------------------------------------------------
------------------------------------------------------------
------------------------------------------------------------
------------------------------------------------------------
------------------------------------------------------------
------------------------------------------------------------
------------------------------------------------------------
------------------------------------------------------------
------------------------------------------------------------
------------------------------------------------------------
------------------------------------------------------------
------------------------------------------------------------
------------------------------------------------------------
------------------------------------------------------------
------------------------------------------------------------
------------------------------------------------------------
------------------------------------------------------------
------------------------------------------------------------
---------------------------------------
>XP_047129578.1_protocadherin_Fat_4-like_Hydra_vulgaris 4959 bp
---------------------------------F--------------------------
------------------------------------------------------------
-----------------------------------HINF---------------------
------------LGR---------------------------------NDL---------
------------------------------------------------------LNFRVD
------------------------------------------------------------
-----------------ASFSVTLENKS--FDISQ-------------QLDEQ-------
-----------------NLTNRLKEI--------------------------RNADAYHN
K-------WYKIA-------FDIDG-----------------------------------
-------------NKPRTEK-------------------VSGFD----------------
------------------------------------------------------------
------------------------------------------------------------
------------------STTCVDNG---------------------P----------IL
EN-----------------------------------LSHKNARLSQGDNLNLEISA---
------------------------------------------------------------
-GSNLTYQWL----KNFELKGMTSQVL-----------KMINLKTSDSGSYQNTIRVSSS
IAIIIVFDPYPVFLNPSYSLTVMENGPKIKNLLIISARTQSNSNFEEMFFDIISGNDLQY
FQLFPGTTLQRTQQLNREMIKSFQLKIRASNTLNPK------------------------
------------NT----------------------------------------------
-----------------------------VQLIWITVVDENDNSPIFDKTSYNTSVLEGS
PIGTVIVQIHAIDPDEGRNSIIVYSILP--------------------------------
------------------------------------------------------------
------------------------------------------------------------
-------------------------IIDS-------------------------------
------------------------------------------------------------
------------------------------------------------------------
---------------------------R--------------------------------
------------------------------------------------------------
------------------------------------------------------------
------------------------------------------------------------
------------------------------------------------------------
----LFAIDQYTGIITLTDNLDTNVKSAYLIIVKANNLLGNSSYAQVFITITNINKFEPY
WLKDTYNVDISESVTPDTQILQLLAADEDSGTNGLIKYEVVSGNEANLFDVKLTGMLVTK
GKLSYDLQNIYLIIIHIQDGGSLPK--AVKNATVTINVLNSKSNNPIFEKEYITTVMENT
SYFDPPFVVKANSLD---KLTIMYSIPNNVSEIFDIGILTGIILLKKPLDYEKATFYKFI
VQATAAGT-NAAANANILVKVLDASNKVPFFVDSYKSINIEVKISVERIVYRVSAVDKDS
GMNGVIGYRIKSGNIKNIFEIDSTTGDIRINNSLDTNT-ERFTLYIVAFYIGRPSIEIPF
ILDIYITGINYYAPAFPSSSFTVSLVDTS-IPDQYVYQLAANDPDPGPDGYLKYNIVSGN
NNGLFYID-VGIVRVKPPNGFQFLSQYQLGITAEDSFVPPKVSSTTPRIFVDNVQLGSYQ
F--------------------QSTISFKDYALKNFFMIQLVAPYDSFLV-----------
--DSQ----------------P---------------TNVNSPKL---------------
------------------------------------------------------------
---------------------------------------------------------IRY
----------IAIEKL-----------------F-----------------NRVRRSVVN
TND--------SFLVVIGENTCAAIKTKIL-------------PSICNG-----------
----------PLKSGFAYRIQLRVAQNSTPIESMSSPITIPTRD----------------
-------------------------MQYSFLSQS--VVLSSAFGAICF------------
---------------VILIYVC--------------------------------------
KQKHEIVYNEH--------------------LKVTSKTE---------------------
----------SMYDRSDK----------------------------------------AY
SNAS--------------------------------------------------------
---SNPDTLYAH-----------G---------ERD---------SIE------------
--------RSKAYTKNES----------------------------NTKPPRIT------
---------------------SNDGAFDKYSIDETEPNLYAL-----------AMSKKHE
QEKLQNVQEKES------------------------------------------------
------------------------------------------ENKKSTVFDVVTLKNGKK
VL---------------NEMPY-----YEQEVTD--------------------------
----NDSSS-----------------VEYESISSYG------------------------
------------------------------------------------------------
---------------------------QHVPKSK--------------NK----------
------------------------------------------------------------
-------------------------------------------FYE--------------
------------------------------------------------------------
------------------------------------------------------------
------------------------------------------------------------
------------------------------------------------------------
------------------------------------------------------------
------------------------------------------------------------
------------------------------------------------------------
------------------------------------------------------------
---------------------------------DDGSIA---------------------
------------------------------------------------------------
------------------------------------------------------------
------------------------------------------------------------
------------------------------------------------------------
------------------------------------------------------------
------------------------------------------------------------
------------------------------------------------------------
------------------------------------------------------------
------------------------------------------------------------
------------------------------------------------------------
------------------------------------------------------------
---------------------------------------
>XP_047123814.1_protocadherin_Fat_4_Hydra_vulgaris 4959 bp
----------------AISKV-------------SITSTGDALTTVDKIYTE--------
--IPKIGIGYSNGEIDVYYAAKRVK-----ISMFVI------------------------
---SASVYMPEIL--------------------------AIASPPENQHYIL--------
------------IDSDLSGLSQITAVSCDEGAQ---------------------------
--SIKTAVDGGSKYFQSNFKGIKQGSYKRVSFELVDKMSFIYTSTKGPLSEEKDVNKSES
RIISIDLSSVNE--------TIIYIAVLGQKDYNV---FELFSTDQIFVNISENENAGQQ
VVVQTINNPKS------FNYMIKDGLNSGDFQIDN------GQITTNKSLDRENISSYKL
SVIAEDK----CHKGLISIVINVDDKNDNKPEFENQEYKVELREDTPLNQFVIQVQATDK
DIGKNAELTYEL-SGSNQDIFKIEKKTGIIRTNKTLDYESKSSYTIELVVRDSGANVLVG
YANLIVSVTDVNEP-PEFPR-SCVFSIDENQPENSIVGTITAIDPDT-TSCNLSYSIVSL
DK----QYFKI--TGNTIQTRMSLDREAKESYSLEVSVKDCGKPPLYTFTIITVVLNDLN
DNNPKFSEPSYKCFAKEDLPKNATLCAVTANDIDAGINAKIIFSISSSNE-GIRINSNNG
ILTLDNSLDRETKPVIELVITAIDQG--------------------TP------------
------------------------------------------------------------
----------HSSVILIIVVVDVNDNAPTF--GNRNLSIDENVETRTLVTKLNAVDIDEG
LNAQVRFLITSNTDGMFTIN-NQGELVTQKQPDRENIDYSLNITVHDLGDPSLSNTAVYT
IQINDLNDNSPVFDRYRYILTVKENQLVNTIIIKINATDIDIGINKEITYRILGGNKENV
FSLDPIGSLTLIATLKFRKQKKYTLTVAATDKGSPSRSFITFIEITVEDTNDFTPIFIDQ
PYVKSLNENVEIGTNVLLINAKDNDFGLNGDLTFSLENLQLPFAINSKTGLISTNSLIDR
EV------LNNIKATIQVKDNGKN-QRESKTLLSVTILDENDNKPKFDFISYNFSFVEEQ
NAGTEVGKVFVTDEDMGINKEIVFDVIH------FWVDSDNGIIIKAKKLNREEKDLYKF
IVRASDKGTPPLFSLVNVVVTITDINDNMPLIEDKRYQISIKETVSFATFVLKITASDLD
IGKNGQFVYKIKSSPNSHHFFINSSTGVIMTATALDYETVSSYILNIETIDKGSPPLSDS
AVVNISINHEDNTAPKFEQV----------------------------KG----------
------------------------------------------------------------
------------------------------------------------------------
------------------------------------------------------------
------------------------------------------------------------
-------------------------------------------VSIYEDLGVNQPVVQFN
ASDVD-GSN--ITYKIIGGINEDFQINKVTGLLFLKKNIDHEKKDFYNISVEASDRKKEV
IY-LPVDVIDVNDNYPIFNQASYSGNVEEESDDTRVIVTVIASDKDSNLNAEIEYKIVSG
NNS-VFEIDSKLGILRSKKKLDREETETYIIEVAAVDKGTLCTSVFITINVADINDNYPQ
FENDVYNISVKENLGAGLFLIQLRAFDIDKNENGTVVYSI-NADFESLFSIESTGLLYAL
INFDREEKDSYTIKVKAFDHGIPSK---SSETLVNIIVLDVNDNAPVIQTKTLPAVNESV
SIGTNLFQILADDSDIGINKVLVFSIT----DIFRIDN-NGNIFLNRPLDRELVSQHNVF
VKVEDTGEPRLHTSISYIIDVTDDNDNAPVFLNTPYYVDLEENFQSKKLLFKAHANDIDI
GINSQIAYSIL--NNKEVFSINATTGDIYTTKAVDYETVQSFVLNISASDWKF----TFA
TVVVTIINLNDNYPQFEMFEYFASILENA-TRNSLVVNVNANDLD--AFGKLSYILF--N
TTDPFKIESEGSIKVSDNLDREKIRSYSFKVIVFDSGNPKLHNETNIVVKILDVNDNRPK
FKSNVEVISLKENKPVGTSISLLSASDEDIEENAILRYEVQSDDLVDYV---TGEIKTLR
IFDRE-------------------------------------------------------
------------------------------------------------------------
------------------------------------------------------------
------------------------------------------------------------
------------------------------------------------------------
------------------------------------------------------------
------------------------------------------------------------
------------------------------------------------------------
------------------------------------------------------------
------------------------------------------------------------
-----------------------------FQSSITFNYIAYDLGNPQLVSEKVIVLNIED
ENDNAPMWITNT-SLSILEDYSINTQIFVMEAFDNDLGQNADINYYI---KDNSMFQI-S
SSGSVSLRKSLDRETKDIYNLTIFARDNGDVPLENFITVNITVLDVNDNYPIFNEDELHA
EIKENCKGISDLVKLQATDQDIGSNAQILYSLQ----DLFSIDSITGQVKVLRALDREEI
SQYNITVVARDKGNPSLHTEAFLIVYVLDMDDNCPVFTSSFYKETILENLPYGTFILQVT
ATDKDIGANADLNYGILESNDRGAFKIDSVSGWITVTDKVDREFSEVYHLLIKA--DNVG
EEGE---ANVYITVTDINDAPIILNVENKIYYEN--VLTTDIVVVNATDKDLGKG-GEIE
FSIIR------------IDQKVVS------NQVQNHVMVGVSDKGDKPLSSNATFIVIYF
SITEVGLLKVSSLCSVQNQNSQSVVLVNNSVSLSCIATGNSPVIYRWSKDGSISGW---S
NDGNISVK-----PDYEGSYSCIASSKPGVIQ---SNVTKLLI---HEKPKQPTNVVVNE
QWFKNDLPIKHAT-----QDEF--VLESTIPADSATYF------CNITNNQGQVSEKVKI
NVVNRE---------------------SVVELNIKILKPNIKNFFLEDFEEQAKVI----
---------------------------------NRPLFVTNFRNTDDI--------KKLC
NRTACSKNPCRNKGLCEIIDTG----------------------FQCVCTDSWQGQTCEE
NVNECAPDSNTCNGNCTDLVGSFSCACPQGKSGNRCQYSSNACQSNKCEKNEVCVPSKSN
FRCINKSNIMTLISKP----------ITNWSLQTQYD-----------------------
---------LELSLN------RIIKTSV--------------------------------
-------------------PADRKR-----------------------------------
-------------------KRKDISVVDFGHCIVHVIDESK----------------CTV
VKFCLQL-------------AFSQCGQLDE----------FMHKPV--------------
------------------LPKMTTLNANV----DNEKILIMTENDEKYNYKVTSFWSAHD
----------------------------EKKGRT--LMIAL-------------ASCAVV
ILAVV-------------------------------------------------------
---------------FVFVYQ---------------------------------------
------------------R-----------------------------------------
---------RLKSNDKNNQRSMMVPDYTSKRNKVFDEKNEV---NDDAF---------PT
ELISKKY-----------------------------------------------------
------------------------------------------------------------
------------------------------------------------------------
------------------------------------------------------------
------------------------------------------------------------
------------------------------------------------------------
---------------------------------------
>AFI99115.1_fat_protocadherin 4959 bp
------------------------------------------------------------
------------------------------------------------------------
------------------------------------------------------------
------------------------------------------------------------
------------------------------------------------------------
------------------------------------------------------------
----------------------------------------------------E-------
------------------------------------------------------------
------------------------------------------------------------
------------------------------------------------------------
------------------------------------------------------------
------------------------------------------------------------
------------------------------------------------------------
------------------------------------------------------------
------------------------------------------------------------
------------------------------------------------------------
---------------------VLDSTPVGSSVMAVYATDKDTGSNARLSYSFQKENQ--Y
FGVDSTGIVHIKKSLKDVANKSLTLMTIATDHGQKAYSGNAKLKI---------------
--------------------------------------------------FVS-----DF
QRL------------------------------------------EFSKPEYKFSISENL
PKGTLV------------------------------------------------------
----------------------------------------------------------SD
---------SIK------------------------------------------------
------------------------------------------------------------
------------------------------------------------------------
------------------------------------------------------------
------------------------------------------------------------
------------------------------------------------------------
-------------------------------------------MNVSK------------
-----------VLYEIVADRPGDFWLGPFTAILLTYDVLDAEEFGSCTFKVVARVNKMVS
RTRLFLTILNVNDNKPEFLNTSYTGHVTESMNSNTPVSRVVAKDLDDGINGQIKYSFVEK
LANIYFTIDEKTGEIRTNFVLDCEKHPEFEFNVKATDEGTFYSIVPLTISVKNINDRIPG
F-------SVRLPAYEGMIVGRLKAKDYDIVP--ELIFELPD----EVFDVPKSGDVFVK
DPSKLTNQRMLMVQAKVSDSLF------HSIVSFQIQIRYKEDSNFKFIPVISAQVVENQ
NTDKPIGLVNPIGYLIGE--QIHFRIL-NPVPVFKMGKVSGLINPNSTFDREEIANYEIH
VEAWKVSNPQMVARALVNVTVADQNDNKPEFVQKKFYKAIDIDDAVGTDLLMVTAVDRDA
GENARIRYSMVSGDGQEFFSIHPQTGQVTLKKKFIKSKAKQYSIVVKASDHGTPSLSSEA
TVEMFIIN--KDQPKFKSNYY-GNVAEDA-QIGDKVVTVYATGPK---NRQVYYQIVAGD
EYEQFHVGFAGEVIVAGRLDHTKTSSYSMKIRAIDSLTGSW---TTCDVTILDVNNHYPI
FEKTFYVVDVKENVATGSSILKVSAHDQDIKENADITYTSTEDSMYLSIDHLNGLLTLAH
PLDAETKTHHLVQVTASDNGTP-RKSSFTYVEIRVQDVNDNPPKFLSPELTFTYSQYEDE
AHFVGQVHAYDADSSD--SLTYSIVP-SSDYLMVAKDTGSVYLKRDPSP-QQIKATIQVT
DGLYKD---TIHIIVLRT-NNHVPELSQNLMATVKENNAPKSELVMKLEAKDPDIGAVTF
LLDDNYSNKYFTLKVDGSLFTTDVVFDREDIAEFILPVRAVDGG--GLFTLANVTVTVQD
ENDCTPQFEFTSYEAHVSTSQSEESLIHALAIDDDFESNSELKYVAHGLDYASPLVVDNK
TGLISLA---GYAKGLKYQFSVQVSDNGYPILQSRTGIQVSVKRWDHRVFAFNNSYTVNV
AEDKAVGSILTQLTARLKDYKGSGSIKYGFINLPTKFTIE--SGKIRIKSALDYEQITYF
KLLVKARADNESTNAFVYIHVRNINDNKPRFDPSTITVKISENTPVHSRVIQVKARDVDD
PYGDQLTYKINDAEGMFLIDESSGWVYVKKPLDREVQET--------HKLIIQVSDATKG
TNTAELSLTINLSDVNDWAPKFTRDRYEFKMKENAISSHVIGQLKSHD-KD--LDSVVRY
YFDPEKSNRMFSLDPQSGVITLLRP---IPPDTYTFKVIAFDG---VNRNSATVIITVED
IDDKNPQCLQAYYKIDVAEDWPISDALTKFRVKKGDAKDT--LSFYV-QGDGNSKFEVSE
-QGTLKAILPLDYEQTPSEKFKIMVVDQGH---KCNSDIFLNLRDVNDNRPSFDQDLHTT
TVRENTSQSVVIAQVRATDLDSYDNRKLTYSIIKNNERIFAI-DQRGIVTVNDPINRKKQ
PAYSLVIQAKDKGSPSLSSNTKLQIAVLSASDIPPKFQQLGYEFNITENNEKDAVIGRIY
VTASKNLIEEKIVMSVINDESGL-FTVTSNDFTMKVKASLDYEKASRYAFDLKAHYESIP
TLSST--VRVMVQVNDQNDKPQFKEKKFDLQIDENVRSGTFFLLAYAEDKDGSRENSLVT
YRLIGGPPSLPFKIGPQSGEIRVDGSLDHEKINLYQFEIEARDNGRPSFASTVKVLVNIT
DLNDNAPIIQ-HRVIVQERKPTGSDLLTLSINDVDSPQNGAPFSCSLLEG--DSNQFEIS
TKCVISSKELFEKTVKDEYNVVIRVADSGAPTQYSDCTIDVKVVEESYHPPVIQSPKIFY
VIVAPPYGWTTIGQIKVFDEDKSDIHQYQIVGGNEAIFHIQSASGVIEGKPIEG--SYSL
SVEVSDGKYGDEA--FKIVVNEFNEKLKKQSVSVVINGVDVRTFVDHKMVDFVKLVAALS
GTIKENVFIWSIADADQSVVVALAVKGQDNQYIQPSNLRSYIENSRSDF--QLDLQ--SV
SNTECQSTKCPTNQQCVVTLTPKAPIVSLFLP-TGYMSFV--SQEKCYCSDGSEGPVCLE
---------------------------------------TNPCSHNPCKIGEKCVVTSTY
FKCEC---MEHDKCDP------------------------------------SVDTVTLK
GDSYVTYQLFDELFDQLSMKFRTEATTEYLFHA------YGNDFFILEIDRGRIKARFDF
GSGVGFLIDDPVVNDGKWHHINVERYGNYVAMVLDEKKEARAPGS-------------IN
INGRGVQIGATHDGKP---------LFGFKGCIKEPKLNNQPFSGTSDVAAHKVYPNC-K
DSGLCSEEKCPRFSVCMNTLSSYHCQCLPGHYGPLCKTKLTC------------------
----------------KDPC-------------NNARCT-------------RDGSVSYK
---------------------------------------------------QGF------
-----------------IALGPCASRPCLNGGQCIAVNENSYICKCALGFTGNKCSINTN
PCASSPCRNGGTCKNKYNAYQCICPENCLFNKCLNGGSCME-SDGGSLCTCARGFFGLRC
QHDVECLSGNCKD-TTCV-NTYGDYYCASTGDGDS------ILYLVVGGAGVLLLIIIVI
LCCCFF---KRKRQVPSHDSHAKYG-----DEMAFFPPS--PPR--GELL-------PDP
SLVTFSGPGYHWDYSEVPE--DMIYRK-MS-------------GSRILPTKTD--QYYDD
--ENLECVDMPPERPAS--RSS-----------LPGY---------SESEAEIP---LPE
LPQQV--RQSRSSNSPPNIN----ISSSEFRNRYSLSD----------------------
---------------------------------------NEQDASYLQDDDGGETTELTR
PRMSDG------------YRRESESS-ASDEL---DGYTESFN---------SDDDATEH
D--------------------------------------------------LDPANTDIQ
KLIKDLQRRTEED--------------------------
>AFI99113.1_dachsous_protocadherin_Clytia_hemisphaerica 4959 bp
------------VLLAILLQV---SIPKVEQYTFHVDEGLPKNTVVGQVRTKPKYQFVNP
VSQSNFAL-TSSGVITTRRTFDHEKLTQTQYKLFLS-----TFDFITVTVEDVNDNRPRF
PVKSWHVFVPEDANHSDDITFPNAHDPDTKQ----QVIYRVESGNTDNAFEVRKIDNKP-
-NYGLALTEGHELDVDFRKSFNLTISACEK---KLCSYLKVDITVTDVNDNSPIFDSLPT
SFEIYENVSLSVPIFQVKVSDADSGKNGEVEFEMF--NDFRIDKTSGEIFVATNLDAETK
DVISFLIIVNDRGAKPRKSTYYLVAKVLDCNDEAPTLEFH----SVGSDNLIEGMPIGTT
IGSLTAVDKDLTQANNEVSIGLAKGEDF--FKLEQTKDEGVYFIKTMKEIDREVTPSINI
SISATDSGSP-PLTSTVDYTVNVIDKNDNNPIFEKQIYETELNETAKLGSFVLQVKASDL
DAGINSRISYSITSKHDHRWFYIEESTGRIMLNDYVDREKTDSVEIQVSARDHGISPLTN
KAIVKVKILDANDNDPYF--SNMNFTLEENNKVNKFIGKMEVSDPDIIGSNALTCYIDH-
------PDFRVQPSTCEIYANKKFDRERKSHYALSAIVKDG---GRSSTGRVLIQILDQN
DNMPKFVSKFFNISVHTNFPTNKNAAFLKAHDPDATDSSQFSATIDAKDD-FFDIEIYTG
GIKLLNNLTKTKKTKFLFTAYVTDRKNPQPETAARVQLNVLPPSTRPPIFEKARYGFQLD
ENNENGADVGKVKAMRPISELFIEYNIKSGNIKDTFSIGD-FGVLKANRPIDYEEYSRFD
LIIEAVDSLHSNITRVVINIRDLNDNTPRFINQNNVVAANEGVGVGHLLYTCVTEDLDSG
INGEMTYRIK-HTTGHFQIHPTRGEVRTNGSLDFETSEHVIYVEATDGGTPSRSAQFKIE
VKVRDMNDNQPLFFNSSQIVSVRENNPPNQLILTLNASDADVGNNGQFFFRLLPNEDSKS
FRMSRNGNLYVTKSLDRETKSTYSLKARVQDLGIPPQHSEAAITINVDDLNDESPKFERL
HYNFEVSEELQPGTIVGEIIAVDADTGENGKFTYYLLNQHDKFEIETRQSVIKTKKKFDS
EE-----DKGSYNITIGASDHGMN-GNSNEVDVTIVIRNINDHPPEFMNSPYVACINIGT
KSNEKVLQVTATDKD-KEKVPLIYSLIAMFESHNFTIDQSTGVISTSVEISGARIPVYEM
VVRVQEDEHSLYTNYQKVVIFVSPKPEG-QLFKELCPHITIKSSSRKEKEQWKLNLLSFD
-----DLQYQLTTTQPNRDFQILTTTGIIKVTS--NHHKVSFYQLNVSATDQATAIRTEW
IILNVYIVPKNMYPPSYPKNPETYRVEENYPVNKPISVLKPQDRDRGMEGKCIFSIEDS-
--NAPVKVSPLTGEIVFTEPIDREKHDKIVVKIRVSDLAEELPYRLSNTLTAAIHIIDVN
DCPPKFDSKS--------------------------------------------------
------------------------------------------------------------
------------------------------------------------------------
-------------------------------------------VKVREDERVGVIV----
------------------------------------------------------------
--------------------------------------HVHAVDPDAGDKTNIEYAIVSG
NIENTFQLNRKTGELKTSKTLSINKRQTYNLMIMARDSSSLNSTFDLKVRLLDVNDQKPR
FVKTEFQAKVRENQPIGTEVVQLQSIDDDLLPYKEVTYKILE----SGFYISKSGMIRTS
IPLDRENRDKYTLDVLVRNVAPPHA---EDTCKVIITIDDVNDSPPIFTGHQEIHILENS
PVPRSIHRLRHIDADDVKNSRVTFQIVFKPSKVIRLDSKTGELWLNEKLDREERSEYVLT
VEAKNIESPYHKAQQNISVIVDDVDDEDPVFEKKIYLKTVSETQKVDASVLNVKAVDKDT
PKNAFVKYALVNPDVADHFEVDVEKGAIYLIKSLDYEQQRSYTFKVKAEGKKV----DQT
TVQIQVQDENDNKPVFTQSVYNFSLPE---KVGAVIGTVRATDRDQDGQQQVRYRFDP--
---NFQINPEGEVHL---MDGEIRGQYRLHVVAMDVG----SNWAEILVTVGPSDDKVLK
FLSSSVVFPLDENPLNGIRLGKVVAVSENTE--NVIRYKIKSNPDAFRI-----------
--DEE-------------------------------------------------------
------------------------------------------------------------
------------------------------------------------------------
----------------KGDIYVSAAVDYEKRANFFLAVLATIED-SNVERFLHVLVNLTD
VNDNDPQILEKNKTFNIPETDHPKLIYTFHVRDDDKIDQNRIKLQIISGNEDGLFYIGPR
--QMYLVKEMDYEKKSKHNLVVRVTDGGNPYRYADSYINFNVEDLNDNKPILDKMQPVFI
SEAAKVDTLVTQVHAVDNDK---TDIKYSIENTS--FSIDEYSGKIFLQHTLDYETNHSF
KLRICAFDGVHRTYRDLQINVEDVNDHSPRFSKSIYTVNVYTPLRKNQFIIKVDATDPDQ
GEFGFVQYKLGTALDPFTIEQDTGKIYANKPFQLTPGIA---------KLTVIAYDNGQG
SRSSTALVEIHVSQLHQPNPYFKQSTYRFSIEEHTPDGVPIGHVEATV-QN--GYKEFNY
RIAEGNFGGVFTMEK--GQITTYKNLDRETKAHYTLTIVAEVISISPLTASCTVHIEIKD
INDNQPVFEKQAYHVTQKEDVTVGTKLLQVKATDADRQANGKLVYSIHSGQEATELRINE
TDGWIETREELDRETTDTIQLTIRVADIEGAGMEAFTSLNVTVLDVNDNEPSFNIRFNVI
KIKENMPPHSVVFRAGATDKDIGENGRVSYRILESGGDYFYMESIPGWVYTKRSLDYEKN
SSYTLRVLAYDHGKPSQQASVDFEIAVEDVDEFKPLFNEKRYSFEMYGDMEIGSVIGNVS
ATDKDGGSAGQIYYSIHPPSIDK-FRIHINTGIIVVNKDLRRQKRQDIRFQVRA-DNGPN
TTAVT--TDIVVRV---NYCPG-----YTLEPDTADMKGTTTTVVVA---------SIAV
FLMIRENHAGGFCNTKETG---LSNSVERELLN----------SGASSFD--------FY
NGEHPVEKSQSETGLLPDGSGTG---RSVSAADKA-----STYSFGVYHEGKDSEMHRLD
-----TLSEIIKEEDDSV--FGYSSGKKSEPTKSSTQESSLYSLNSNVHRPRQSNKMIST
------------------------------------------------------DSHESL
KDFMEEGGGEAAGGL------------VSNLLYAKLAEVNEDEFRE--------------
------------------------------------------------------------
------------------------------------------------------------
------------------------------------------------------------
------------------------------------------------------------
--------------------------EGPLSYGGS-------------------------
-----------------FSTIIGSDED---------------------------------
--------------------------------------NNP-------------------
------------------NW----------------------------------------
------------------PPQNSGTNSVFS---EIGRKI-------------LNRPSNYS
---------------------------------------------------KDV------
------------------------------------------------------------
--------------------------------ANNAAAKQPL-----------DITPMN-
------------------------------------------------------------
------NRIHPAKTIPGS---------VGK-----------PPI-------------PRT
SMLSSVTPRL--------------------------------------------------
-----------PQELQSYT------------ILSPNF---------------TPTPLVFR
SPSVS--TQEFNTQNNNKQM--------------------------------------TN
N---------------------NPGFNSN------LHRS--------------------S
QLSRIT----------------------------------------------SDLEISDA
E-----------------------------------------------------------
--------------------------------------V
>XP_057290963.1_protocadherin-like_protein_Hydractinia_symbiolongicarpus 4959 bp
------------RLIFLFYGL------------FNVDESTAIGTKVHQLP--PGTNKEYT
LYLALFSV-NDKGEVILNDQLNYEIGRSNSYIIAILKKYGGFAYTRKFEIIDSNNHSPKF
AKKMYFGAIEEGLPAGSGLEDCFATDLDTS-----IKDYTITEGNNKNEFKL--------
-IKLLVVKTKGTIDRRATPYLDLGVQANDGGTGQKFAKTVIRIKILDRNDNPPVFLYNNW
RQTIRENAPLGSSVLRISASDNDEGPNAEVYYYFD--DAFYINPSSGEISVGKHLNVDDV
KQYELEVVAQDKSIIHRSAKTLVNIAILNAPNYPPTIDKNTIPASGFTLTVRGDLPVKSF
VALVKSQDPD-------LVYTMSSS---PYFEIAR----NSGIVTLKQELDRETKKQYTL
SISVQDKGRR----DSMALTVNVQPLNRFNPIFDPSTVSIDILQDIHINTEIYTVRARDA
DTGNNGVVSYHIVGGSGIGRFQVASKTGKVTTTVTFKRPGVF---LYIKAQDNSDNYKRG
TMYLRINVKPSYKSPPVLSRAMCFGKINEGEVSDSFVGAVFAAS---GPGKKVIYEINGP
TP----QGLALDRETGVITTTQPLDYEQDKFMQITVRV-----PGISTVTALFAEIININ
DNPPIFTRPSVTVHVAENSGDIQSLACLFASDDDGIENSNVRYSIKSGNTNLFSINSETG
QLSAK-NLDYEAHHSYDLVIDASDGV----------------------------------
------------------------------------------------------------
----------ATRASVNVIVSNTND-PPHFDHSVFTANVDEGAKENTVVKSLGITSDGSG
-SHICAWGAKGTPESLFTTTESRSCIVKTGTLKWRKDKYNFAVRAINKNNRNQVSTAMLE
VAIRDSNDNKPEFSQNSYAVSITGGLKLGVSILKVTATDLDKGPNGRITYNIQDGVNSNL
FNIQPTGDIYVKSALDKNK--QYTLTVNARDQGVPALEKSTTVKLSVHEDGTDLPKFPDS
YTPVSISESFSIGNVVMTVSA----SGTN--TKYEIVGGNDIFDI-AAGGQVTVKKKVDH
ET------KQSHNLIIRATVPSIP-EKYSEKMFTVNVVDVNDNAPVFITAVQTVYVDRFS
PDGTIIAKFKAYDADSGSNGIVTYSIEG------FSVD-NEGSVTTTIEITSDIGVSYSF
TIIAQGNGQ-PVSKTTRLKVSAVVKEGTPPAFSRKTYRSTLQDNIPVGTQVTTVTTTESN
--PTATTTFKIASGDYNNSFCVDYT-KVVTVQRPIDIDVFHHYKLGVEMTYGYQ---KSK
ADVVVTLVDENDNVPKFVNGGPIITVSEAKTGGFVVYTAKATDLDSGNNGKITYSIYQVF
GEGTLFKIDENTGQLSLVKSLNYEATEEHIVIIKAQDNGARTQ--HFSLQEVRVEVTDEN
DQRPTFSEAKVGYIPTNAKPGLQVLQVFAADFDSGLYGRVVYAIIGNTYGTFSIGSSSGI
ITLKKPIALDTNKFTLTLTAKDVS----GGQAIVELYAVTQGPPKFALSKFTFNVTENNK
PSEAIGVAKAISLD----LLKYTIVRGND-----NNTFSIDPRSGELKSIESLDAEAKS-
QYLLFVRATDLS---ERYAEASVEVNVRNINDNGPLFVNGLIEVVKSRKLATGQEIINVE
GYDLDVGDS--LSYKINSVSARGFQI-DQDGLIKSLKSLQTLATNRYQFEVVATDG---K
QNSVQIRIILVNRGDP------FTRTVSEGRKP-----GPFITDLDFVNEFKIVYP----
----PFKIDSATGHISLRRQIDYETVKEYTIYVEEADPQKEYTNYEVRIKVIDENDNKPK
FTMKNLFGKVNKNAQPGTTVFKLTATDPDGGDNGKIYFQLKG----DPFSIPVTNEIKTG
FYL---TQDWYNITVQAYDKGRPQL--FSDVKTIYIK---TGDNPPEFKSIYKFTVDEGA
QGGKVIGKVDARSLS---GISIQYSIEGNQDNVFTIDS--GQILLQGNLDYESQTSYSLT
VQAAEISTP---STTNVLIEVTNINDNVPEFTQVEYRSQISENVPIGSTLILVSATDCDC
SLTGLLTYSLESY--KDTFKIDHVTGEIKNIRALDYDTMSEYRFQVKVHDTGENPQTGVA
DVVITLSNVNDNTPTFDPDFSVVSMTENV-DRGTIVITVQAQDAD---KDDIKYAIEAGD
KLN-FEIGEKGVVRIKSK-----REKYVFNISASD------KGYYTLTVLIEDVNDNSPT
FRCSSYTPIVLEHSPINTPVIKVTATDTDRGRNGEIEYEIQTRRSDFKINNATGELTTNK
VFDREEQSSYIVLVIALDGGHPAERNSA--------------------------------
------------------------------------------------------------
------------------------------------------------------------
---------------------------------------------------CQLEIQIQD
INDYAPVFSVQNYDISIAENTIDTVVLEVSAQDKDEGKNAIVTYSISQASLTPNFKIDPT
TGAISVAQSL-VQKEDRYSFQVKATDGGSPSRSATIEIVINVQP--SNPPKFQLSYSKTL
KEDTKPGTIALTVNAVSRAQGDTKKIYYSILNLPTNFTVDSNTGAIKVAKVLDYETLKEY
VLTVSAIDQRMKSNAKVYIYIEDVNDNTPVFVLSKYVFKVAEGKYPGQVVEQVNATDADS
GKFGEVIYSLKDESDMFSIDPITGKITTKVMFDREVTPS--------ITFNVEAHDDPVN
PLSASVYVTIQITDVNDNKPEFKKTRYDVGVDENVRVDHIVAEIQAED-KDAGENSRLNY
YIIAGNEKGYFGTKSSVGFVTVTRKLDREDKDKFVLKIVASDS---TYSAETTVYITVRD
VNDNDPKFARSVYNATIPEDSVSGVFVAQVTASDRDPDVQKPITYSL-AQETAGYFVIGK
ETGKIVTGKGFDRESKSMYTFLVFASDG----RTGSATVKVTITDVNDETPEFTDGPYIR
YVQENQKPGAVVGYVTAKDRDEGSNAFITYELVN---DRFTIDPNTGLIRTKKMLNREED
NEFTVTVTATNLSDTKLQGRVQVIIRVTDANDEYPYFTQAKFTTKMAECADIGERVTQVR
AKDNDEGINAELVYAIASGNTPRRFRIDPDTGVITVAHELDFEKEKGYKLVINVRDKGLP
QLISKKNASVTVTMEDCNDSPLFAESSYTISVKEDEPIGYQILLVTAKDDDTGLN-KLFD
FFIVDQEENYQFKIEPGIGAIVLDWKLDREKRSKHIFKIGARDRGRVPMTGYAQVTVNVL
DVNDNGPEFLDTCGKVMEEETGVQTVATVKVVDKDDKGNRCPCVFQIIDD--RSNLFVIR
DSAVIKTRAGFDRDVKGKYKIKVSATDNGTPKQFSETYVYVEVMDKNDNTSSGGEMSVTL
NAFQGKFQGGGIGKVYIIDNDTNDKYSHTIETGGSKYFTIDSNGMIIAK-----GGEYEL
AIKSKDMNGPSSGSVVKIDVRSITEAAVKNSIPIRMSGVTKDL---MKYPDLEKLIGEIL
GVDPSQVLIFSTMKLDRGVDIWFSVVKGDGQYMSMMEMLIALSEKKTLIEKRTGGKVVSI
GIDACAHESSCSVGFCVNEVQVLPTYTLVTDENGIVPPAKSAKTFVSMDVRTFP------
----CRSEPAT----------------------------IESCNANKCLNGGTCVNLPTG
YRCICLDGYDGPQCQKTTRYVKN-------------DGYF-----------------WLK
PISYF----------EISFEFSTKEESGLIFFHGPLSDGDVLDFLAIDLYEGRIRFHVSQ
GEKIFSGNTSNKLNDEKFHHVRVYKRGKFIQVTVDRCSQNRES--CEVSG-SIPGSWRIN
-GIYPLQIGNLKEV----KYLKRFRFTSFKGCVRNIIDNGVMYDLKFPLLEKNSALGCPA
HTSLCPV--CLH-GYCDITLNRYTCQCDFGWTGKLCNERVPA------LQNSYSEYTLMD
TAGRKVLT--------FD--SSYKLQVKTK---TDGVILYEGSSKEYSWLEIKNNVLQYR
YNLGDGV-LVLVLEGVRMTDGLWHNITLFRRGSHATLEVTTTIVGSISGSEHQL------
IIYTGGISSIVDGKDVVDDFNGCIADNRYN------------FTLIEEDPYVKI--RREN
VDRNCTC------------------DAAAAALCLNGGLCVAG----PWCMCVNGFTGWNC
GSKS---------------PVIGGHPP--------------IYIIAILIIMFLLALLLLG
LFMS--GVLKKKS--------------------------------------------PRD
NIMPYND-----------------------AGEDDFHNYD-----------LEML-----
--KHTGGRGLTADDADGFAKAAAAGMGVLGGTTTTSF---------SSSSTKFA----GG
SPEDM--HSEVYQTSSNQQQRFTNQSGGDINVSAFI------------------------
-----------------------------------ATRV---------------------
------ADSDDAAYPRDTYEGEGSDVDDLSEL-------------------GSESDSDEE
D-----------AYLGD----------------------------------LGPEFDNLY
RLYN-----PEDSDE-----------------------V
>HSYMB_XP_057297258.1_protocadherin_Fat_4-like 4959 bp
YSTTGREINLNTLIVISIVSISKSLASGSDNYYFSIYEDTQVNTEIHTIPLTPVYTLQPQ
PN---FTV-NADGKVVVTGPLDRETQDKYVFIVTVTLNLPAFTKDVQVTVLDRNDNTPVP
AQLIYNVEVYEDVSFSPEIQVVSASDADIDVNAA--LTYVINSGNNDGKFSL-------G
S-----VTVVGVLDRETRDTYQLIAVAKDGGNPQQTSVITINIKVLDRNDNAPTFPNAVV
NLVYPETQALG-NLEQLVASDLDIGTNGQFEYFIESGGKFAVNQISGYITLENSLDFETT
NSYQLIVKAEDKGQPKQSSTVTVNIQVTDADESLTI--------GPHSQSIPEDFNTVDQ
IVQVTATDPE----NAQITYSIVGN---SPFAIDSS-----GVIRRVGNIDREAVFIYVL
TVEATAGGHT----VTTQVTITVTDVNDETPVFGQGTYTGNIDENSEEHAPVVEVSATDN
DTSPNHLFMFSIISGNTNDAFKIDANTGVVSVQAALDFEQSTQIYLVIQVTDRGSPALSS
TAIYRITLNNLNDNTPTFPDAVINRVYPENKALGDL-FQLVATDLDIGLAGEVEYTIITR
DDV---DHFALNKDTGYLRLLKSFDFEVKNSYQLVVKAEDKGQPRKSSTVTINIQVSNV-
-EEPLIIDGPHTQSIPENFNTVDQIVKVTATDPE---NAQITYSIVENS--PFAI-DSSG
VIRRVGSIDREGAVVYVLTVEASAGG---STVPTQVTITVTDVNDNTPAFGAASYSGSVM
ENAATGTLVATVSATDGDANKDFMFSIMSGNTGDAFTINPLNGAVSVNKAIDYESATVFN
LVIKVTDKGQSSTVNYQVTVNDVNDHEPTFPNAVIDLTFPENQPLGN-LHQLQATDLDTG
LNGMLTYTMTSGNAGKFSVDPASGFIKLNQAFDFEVMNYQLIVKAEDQGQPKRYSTVTVN
IQVTNVVE--PLTIDGPHSQSIPEDFNTVDQIVQVTANDPEN---AQITYSIVG---NSP
FAIDSSGIIRRVGSIDREGAVIYVLTVEATAGG---RTVSTEVTITVTDINDETPVFGQT
AYTGNVNEHAAQGTAITASVASDNDTSPNNQFSYMIESGNNAFTINPNTGVITKPNELDF
ES-----QTRQYTLVIKITDQGNP-QLSSTTTYTIGINNINDNQPIFSAPNYAMTIPENT
ANNANVLKVSASDDD---GEALMYSIPAG----LFSIDPLTGQITVTGPLDVETQESYGF
KVSVSDGTH------SDVVITLSDVNDKTPTFSVTGPVYSVKENAALEYVITTMAASDMD
TSPNNQFMFMIISGNEDGKFEVKQN-GNLVLKGALNYNVKNSYQLIIKVEDKGTPTSSST
ITVNINVMDVNLNAPQFVGAPYTASVDEN---SPMVITVTATDADGPT-DQLTFSIVTPS
VP---FQINPDTGKITATQTFDSEVKHEFMFTIKVTDEG------LYDETTVKVTVNDIN
DMTPVFVSAPINDLSENTLITTVIATYQATDGDRTSNRDVMYMITSESVPIFEIDSATGE
LKLKSVLDFTVTSYTITIRAADK-------------------------------------
-GSNV-------------------------------------------------------
----------------RFVDKQVTITIKNENEHAPKLDQTSYVMSVLETEPVDYQVLTVI
GTDQD--ANSVLTYSIPDG----FSI-DSNGVITLQLPLNFEMQQQYVFDVTVEDGGLKT
DAPVTINVLDANDNNPIFDPTNYEKYVDENIPVNSEIVTVSATDMDSGNNGMIMYSIVEG
NIDNAFTIDPATGKITVNKALDFETTNQYVLKVEATDKGASTTNAMVTIHVKDVNEK-PM
FPQLSETIIVLESSNVGLPLHIVSAEDPDSGVNGMLVYSIVSGNEDLKFRIAVTGTLLSQ
NPVDFETKTSYVLTIRATDKGTPALST-GKDFVLTINIGDVNE-EPQFTPSDTKTISETT
QPQTVIYTVTATDPDQGLFGMVTYEIIGDPNKHFMIDPATGKIKVNKVLDFKTQNMYLLK
IRATDKGEP---DDFMLKIILTDDNNNAPVFNPDSYTETISETLATGGDVAMVTATDSDS
GSNGEIKYSIVSGNVGDVFQIDELSGKITLKSSVDHETINMYTLVIRATDGGSPAMTTDA
TVKVIVSNANEHAPVITNLPYTESVGEEM-DAPMIVFTVTATDQD---NDAITFSIDT--
--NPFTIDANGVITTTGKLDREITDKYVIKVTATD------STMKSLIVMVTDKNDNKPV
MVSKDYQISIPESEPVDSVVVTVQATDMDIGDNGMVMYMIIGNELHFKINKNTGAISVAA
SLDFEQNPKYMLTVRAIDKGQPAQHSGPATVTIAITDENDNAPVF-GPVPAVDLPESTQP
G-IIATVTATDADSGDSGK-----------------------------------------
---------------------------------------------------------IMY
AIVGGNGGQKFSIDMNTGVVSLIGELDFEAVKSYKLTIRATDKGNPSKSSQAMLVIRVTD
VNDNNPGFTQLEYTKTISENAIGTPVVKVSATDADSGVNKEIMYSITAGNDEGKFEIDMM
NGQITLKAGLDFSTTSWYTLTVKATDKGTPANYGEATVKIQVTDENNNRPIFPEKYTPRL
REDTAVGAMVTTVTATDADTGKNGEIMYSIINDDGKFEIDAMSGKISLKKELNFEDKTGY
TLVVRATDKGSNPDAMVTVTILDINDNGPTFEKQTYMVSIPETTAQQTVILTVKATDEDS
GLNGEIMYAIVDAGTTFSINMNTGEITLTGPLNILTKSL--------YQFVVSATDKGTP
ANVVEIDVTVKITDVNQ-APVITPNGPFD-ILDNKNVGEEVFTVVAVD-TDLGQFGTLMY
EITEGNQGGMFTIDMNTGKVTVSSSLTTSTPKQYKIKVMVSDKGSPSLSAMEWFVINVNP
SN-HQPTITPQG-PVTIKEDAAVGSYVITVVANDQDAGDNGKIMYAITGGNADGKFQIDM
NTGKITVNGALDASTTSMYSLQITVTDKGSPALSATVPQVVMISAIS--PPVFTNGPFDV
CITEEQPAGTVVLTALATDAD---NDNLIYS------VPFVIDPQSGVVTTSKVIDLEAQ
PLYFFGIFVTDG-------RTNATVCINNINDNAPVI-QVPNTAEICEDASLGSEVWQMD
TFDPD----NDPITATIVSSVPVPFAV-DNTGKITLDGPLDFETKAQYLFKVTISDGTFS
TTAD-----ITVNVCDINEKPVFAPVNYDVKVPDGSQPNTYVTTVTATDQDSGIN-GMIM
YSIVAGNTDGTFTIDPNTGKITLTKAVDAATIMMYTLTVRATDKGVKRSSPDAMVKVTCQ
LPNSTYPCIK---------------------------------KYEIIRK----------
FEGSC-----VDK--------------KAIQYITAIENVTMLTTKFTE------------
------------------------------------------------------ALRSDI
TTSGSSQTYPDLFSR---------------------------------------------
------------------------------------------------------------
-YDMCTE-----------------------------------------------------
---------------------------------------NLEC-----------------
------------------------------------------------------------
------------------------------------------------------------
------------------------------------------------------------
-----------------------------------------------------------K
LS----------------MW----------------------------------------
-----------------------KMQLEQ-------------------------------
-----------------------KKMML--------------------------------
------------------------------------------------------------
------------------------------------------------------------
------------------------------------------------------------
----------EKEMIEKE----------GN---------------------------P--
-------------------------------------------------------EYYHS
FW---------------FM-----------------------------------------
------------------------------------------------------------
------------------------------------------------------------
-----------------------------------------------KMSQS--------
------------SRTSD-------------------------------------------
---------------------------------------
>XP_057296196.1_protocadherin_Fat_4-like_Hydractinia_symbiolongicarpus 4959 bp
------------LIVVSVVSISSGLASSPELYYYSIPEDTPIGTYIHTIPFEPVFTMAPN
TN---FAVGTSDGKITTTQTLDFELVQQYVFLVRLTTVIPGFFQDIKVTVTDINDNAPIA
TQVEYLIRVREDEVFSPKVLDVLVSDADSGDNG--KLAFTIKSGNSEGRFRLISVNNPSG
NGGAFAIDSKTGIDKETDLDYSLQIRATDKGIPSLYSETSVEIGITNVNEHDPVFNPASY
EENVLETQQEAFHVLTVSATDAD--ADSVVTYSIPSGLPFAIDQN-GELTLKSLLDYETQ
TKYEFYITATDNG--GRSSTAAVIVNVLDVNDNTP-----TFVVPSKVVDVSEDEEVNSI
VATVSASDPDS-GLNGMVTYEIIDGNLEEKFQINQ----SLGDISLVKALNFETTPQYVL
TIRATDKGTPFTTSTHGQVTINVIDVNE-KPVFPHVSFTEDIPENAKTSSPVIMVTANDP
DSGLNKMIEYSIVSGNNGDKFTIDTTTGLITLKNLLDFENVKQYIITVRASDKGTPSLDN
DATVTINVIDVNE--PVFPK-EYSSVIPELTTVLSEVVTVTATDPDNGDAGMIVYSIISG
DDN---GDFSVDEVTGKITVAKTLDFNTKSSYTLTVRATDKGTPVQDSSATVVITLTDDN
NNAPIFNPEQYTKTVSESTLVNELIIKVSATDGDTGSNAEIVYSIVDGNISIFEIDVTTG
EIFLAQNLDFESTSSYTLTVLATDKGSLQSNPNATVTITVSNVNEHAPVITNLPTMVNIP
EGKAPGYNVFKVEATDRDTGDTIVFSISDGP----FLIEPLTGMITTTKRLDREDVASYT
ITVTASDGKLTDQEELTVTVTDINDNAPVFTVKDVKVTVAEDKPVNEEITTVKATDGDIG
SNSMIMYSLVNNAEEKFKINENTGVISIRNNLDFETTTYTLVVKATDKGPEPMSEKATVT
ITVTDVNDNKPIFDPVD-DITLPEDATP-KVITTVHAKDADSGENGNVMYTFVLGNEEGK
FSLDMTGELSLIGTLDFEMVKIYKLVIRATDKGTPALTSEAVVNIMVTDINDNDPILNPS
DYMKTISEGSTTGSDVVTVVATDADSGDNGKFMFTIEDGNEEFSINMDTGVISVAKPLDR
ET------KDSYTLTVKVTDKGEN-PRLTTGTVVVKISDENDNHPVFQPDQYEESIKEDT
ASGTTVVTVTATDADIGDNSKIMYSIASGAEKK-FGIDMTSGEIILIGTLDYETVTKYTL
YVEATDKGDPSLSSSVTVIINVIDVNDNNPIFDPVKYPTTISESANVGYAAVTVTATDID
SGSNGQIMYSITSGNENEIFAIDMTTGLISLAKQVDFETQTMHTLTVRATDKGQPARHSI
ATVKVSVTNANDHPPVIQNEPYNPSINENVAIGESVTTIVATDTDGDD---IVFSITSTN
VP---FTIDTATGKITTTGDIDRETKDKYSIAVVASDGKNTDETVRVTKSKVDIAITDVN
DNSPICVDQTVSIPEDRTAPNGVVTTVTATDADSGSNGEVMFSITNGGQGKFVIHETSGL
ITVAMALDYTTTQYILTIAVSDKGNPQQSTTCTVTINIEDVNYPKFNPDAYMQTILETTA
KDSIVETVKATDKDGSNAVIMYKIVSGNKATDDGNDDFVINPVTGEISVAGPLDASTPK-
-YILEIAAMD--GTPGKTSQVNAFVTIMITNVIPPYFTNTPFDKAIPENTPSKTVVNTIT
ASDID-GDK--LTFTLATLGT--FVIDPETGILTTSGPLDRENNPEYTLTVNVNDGEATV
GNTFVIRVLDFNDNEPVFNQPSYEKTLPEDYLTNQVFLTVEATDIDENENSKIMYTITGG
NTENKFEINMVSGEISLRNQLDYETTKSYNLIVTATDKGALSTDINVYIYVTDVNDNDPV
FDPAVYNATFSENVINGTVCATVVATDADDGENKDIMYTIVGGNQENKFTIMNTGVITFI
DTVDFEVTQMYTLIVKATDKGKEPRSS-NPDAIVKITITDENDNAPVFNPMYEKSVSESE
ESGFVVDIVKATDADSGTNGMIMFTITGNEDDKFTIDEISGVISLKNRLDFETTKMYTIK
VRATDKGMPAQYPDATIKITVTNSNDNTPEIKNEPYAPEIVENVPVGTTVVTVEATDEDA
GVNSEVMYEIIAGNEDEVFSINMVTGEVTLLKELDFETTTSYTLTIKTTDKGNNPKDTIS
KVTINVKDENDNKPEAEDL--TKSVPEDI-KTGEVITTVTGSDKDSGVNAEIMYEITNGD
DG-HFQINMTGEIIVVKELDYETVKQYRLTVKITDKGSPSQSTTITVTVDVEDKNDNKPM
FVPATYMQTIQETFPISDVVVTVKAEDADSGLNGMIMYAIVNDNVDFAIDATTGEIKVVS
KLDAN-TPKYVLEISATDKGS--SLTSMATVTIMITNVN-VPPKFINLPYDKDVMENTPV
NTVVQTATATDADDQP---LTYAITT-PNLPFNINPTTGEISVSQPLDRTDSYTFTVSVT
DSEATV---TTTVVFTIK-NDNAPMFTKPTYKKILPEDTLTDQVVVTVEAKDIDIGDFMF
SITGGNEEEKFEIDMINGEIKLIKALDFETTQSYELTVMAIDKGNPPQSSYVKVYITVTD
INDNLPVFKPATYSKIFPEDVKGTPVVTVTATDKDSTSNGQIMYTIINGNADDKFEIDMV
TGEITFKNTVDYEEKTQYILTIKATDKGDEPKSSPAVVTITITDMNDNAPVFPIMYEKSV
SESEESGFVVDTVKATDTDSGSNGMIMYTITNED--FAIEETNGVVTLKNSLDFESKTYY
ELTVRATDKGSNPDATVKIAVTNANDNAPKIKEEPYNPDIYENVNEGTVVTAIIATDSDN
---DKLTYSITTPNVPFVINEETGVITTNGDIDREATAK--------YTITVAVSD----
-HTVVTVVMITIKDKNDNAPVCGNVSED--VPENRAVGEILATLKAKD-EDAGVNAELMY
EFTTGNEDNKFAMNMGSGVVTLIEELDFENTTSYTLTVKVTDKGTPSLHTTCIVFAHVKD
VNDNDPEAQD--ITVTIPENRPAGGEVTQVTASDDDSGVNKELMFMITKGNTEDKFVIDE
NTGEITVKNTLDYETTKQYILTVTISDKGQPPRSTSIQVTVNILDINDNAPVFVEQSYKQ
TIPETTALATIVVSVSANDADSGDNSLFKYMIVSGNLVPFEINPSTGVLSTNGHLDREMK
PSYTLTVSVNDG-------TTTFVVTVTDENDNAPIFPSLSYEETLPENTLTNQVVVSVE
ASDADEGQNREIMYRITAGNEEGKFEIDMTSGMIYL-NPLDFETTTSYSLKVKATDKGTP
AKYSV--VDVKIYVTDVNDDPIFEPIMYAATFSESVAVGTEVTKVKATDTDSGQN-GEIM
YEIISGDAT-KFYVEMETGKVTVKERVDFETQTSYTLTVRATDKGQPSRHPDAIVKITLQ
DDNDNSPVFVSYVINIPETTPIETVIVTVEATDKDSGSN-GMIMYTIKSG--GALDFTIM
TSGEIKVADKLDVTDINMYNLIVTATDKGQPAKSTDIFVKITVNDVNQSPQAPA------
DILDNTPIDDVVLNVVASDPDIGTNGQIMYALTESSEFRIDMNDGKIYVSALTTTIQYVL
KVKVSDKGNPSLSDTINVIPSNHPPSIMGNTITTVIASDSDEG-----------------
------VIMYAI--TGGNTNEAFSIDMNTGKITLSSRLSAAVQNVYTLIKGTPSLSSIII
NVTPVSK-----------------------------------------------PEFSDM
PVKLCVNDPLTYS-------VPFSINPNTGEVKTKASFDENIDVSDGTVVSASCVEDEND
---------------------------NGP---------------PEVGVVCENAKQGKV
VISITAFDA-----------------NSTLSYSLS---GTGSNF-PFSIDSGHIKLSGAI
DEKKTTYTFDVIVSDGKHKAVVHAKIE----------NEHRPVFKCMYSVTISSGASVVT
VKATDKDAGRIVSLFEVNPITGKVSHTDVVKTYTLIVKNARPL--------------CT-
----CNLYPCL-------QW----------------------------------------
--------------------TLTNIKYKFS---GHSIVVKLQKAIEYVQGKIKQGYIACS
-----------------------HVTEC-----------------------KQY------
-----------------KLLKG--------------------------------------
-------------------------------------------------FCT-------C
DKHV-------------------------------LTLQTW-------------------
------TSLQKKA-----EK----------EKAWY----------------------P--
-------------------------------------------KCKCARGH----TYYGN
YN---------------YS---------------------------CNCNHYKP----RT
RPSYY-------------------------------------------------------
------------------------------------------------------------
------------------------------------------------------------
------------------------------------------------------------
-----------------------------------SYYG
>XP_048580321.1_LOC116612238_isoform_X2_Nematostella_vectensis 4959 bp
WTSTGKGLFTSSLAIFLLVAITLQGRAMDTINAFDVAENGPIGQLVLNMTSKKGNTFRLA
SNIGTFRVDNTTGEITLQKPLDREV-----FSLFVSVSDPLFSAYQGVTILDVNEYRPVF
TPQKYHVEISEASTVGTTLLVVTSTDQDIGKNA--AVRYAIVDGDPDGYFAVVITLTKSG
NCTDLHIDSLSGLDREARTQYTLVINVSDNGYPSLTSQTTLQIYIMDVNDNNPVFDSLEY
TAVVWENVSVGTSVLRVVAVDRDVRNNAHLSYEMFSLNSFQVNKTSGVIYTTREIDYEQD
KDFSFVLIASDNGTSPRSAHARVHITVNDVNDNRP-----VFEPPYYQVMVSEHAPVGQT
ILRLTVSDNDT-AENSQLNLRVVSGDPNSTFFLSN------GEISIARKLDYERLQMYNL
TVVAWDSGKPVLQSKPANVVIRIRDDNDNQPVFSRDLYEAWVLENITAGQFVVQVKAKDA
DYQQNGRLVYSMVRNNSK--FRVNETTGEIYLSESLDFEETKEYVFGIIASDSGVEPKSS
STSVRVIVMDVNDNVPTFDR-LYKSTVRENSPVGTTAIKVQAIDTDTGSNAKIEYIIASG
NTN---NSFDI-DNHGFVTVNKAIDFETRKIYNLTVMARDCGDPVLTSTVSVVLLIEDDN
DNPPVFDLPYYFVRMYENVSIRADVIRVHASDSDSGFNSEIRYSFPVGFVKPFAINANTG
MIYTRHEIDFEEKRVYEFSVIASDQGIPVLRDVAIVRVDVLDVNDNPPEFLRTQYDVTVS
EALLPGSIIVTLVSRDNDSNGLVRFDILSGDKNSTFRVTE-SGSIILNKSLDYEQTKEYT
LLLRARDVGLDRNATVQIRVVDLNDHQPVFDLSQYSGVFMENTSVGSSLLRVRATDKDSD
MNSHISYYMNTSQGLPFDVNQTNGEITLIRALDFETRSYSFIVVASDAGRNRKAVNTLVQ
IYVMDINDNAPVFFPIVYDVTISEATLQGAIIAKVTANDNDSLSNAQLRFAISQGNENGS
FAINDAGILILAHAIDFENTRMYDLTITVHDLGWPPLATSARVIIHVYDDNDNSPIFGQT
VYEVTLKENYPVGQAFLNVSATDRDSRHNSLLSYSIHDAQPHFRITDETGELRLSSSLDY
EA------RDVFRFTVIARDHGSSRPMFDPATVLIHVFDVNDNAPIFNQTLYSAIIPEDF
TVGGTLLTVLARDQDAALNARVTYSIVSSTESDYFVIDNITGVVRSSKEFDYETQRMYSF
SVRAEDRGS-PIRSAATIHVQITDTNDNRPIFQPMEYETRVSENTPLGTIVARVKAVDKD
STSNADLIYSIQNGNNNGSFTIDNSTGEIMTRKEFDFEKTERYNLTISVSDTGVPALSSL
ANVVIIVVDENDNPPEFAQKRYTATVYENIEVGTVVLRVTAHDKDSGPNAMLKYSIHSGN
T-DDAFVIIADSGDISLDKPLDKETIENYTLVLMVTDMGIPPLESREGLCVVTISLLDIN
DNRPVFTKGKSISISEDVRVGSTLVSLAATDADDSSNAQVSYSISHGDAEKFLIDN-KGF
IIVNDSLDFTTASYSLTIVAFDSG---RLVPATVFVKVLDANPPIFNQPEYYVEMYENVT
SGTQVLTLFAHDRDGINGQVFYYIVTSSV-----KGVFTTNSTTGVVSSTAELDRESVY-
QYNMLVVAQD--GSPPRTASAHVKVEVLDCNDNPPVFTTLYYTLQLSEATSIGTRILRVS
ANDRDVGTNAKLSYAITKGNVNEFAIDHTTGELHTTKLLNREDIPGFNLTVTATDGSLHT
SSEVHVTILDSNDNIPCFTSPEYHVILPEDTPTGAFILQVTASDQDEDNNRMLRYFINDN
QVMKFFSVKASSGNITLKSALDYESIRVFRFQVFVEDNGTHLGTTLVVIKVTDVNDNDPV
FSTLHYTAQVSEASNVGALIAVLKASDSDSTSNAQLNFGITEGNVKNTFYVNTEGVIYLN
RSLDFEERTVYNLSVTVEDSGTPKR--AVIEANVTIYVTDENDCSPVFSQYYTTAIPENI
TVGSVILRTVALDLDSGINANLVYSIPGNFRHAFQIDNSTSEISVNTGLDFEMTSEYNFL
VRVQDQGMPPRVAFVPINFTIMDINDNEPKFSQLHYNLTMTENAREGTMLLKLQATDADS
GMNAKLVYSILNTTSNGTFTVDPHTGVLRTSQRLDRETVTEYTLTITVHDLG-DPMLQPA
TVSITVLDENDNVPVFDQEVYSVSVPENI-TVGGHILLLNARDKDEGVNAEIRYFLKDAI
VSKRFSINDTGQITIKQAVDYEERSSYSFEVFASDGGEARLTGSSSVRITIIDVNDNRPY
FLPTRYYVQLVENVAIGTTVTQVTASDLDSSLNGNVLFSILGNSDKFVIDQNTGVVTTNK
SLDYEDVTKYTLVIQATDCGDP-PLNSSGMLHVSVVNINDNSPVFSQKIYSASIDENTTV
GHVILRVQATDRDHVNSSSIVYSLDKEAMRYFAINNQTGELILVSSLDYSKRYEFTVFAG
DNIAQFRKRVAAVLIDIS-NDNRPKFLQSYNKIEITEGTRESTTILTLQANDADSGVLVY
SILNTTSNGTFTVDPHTGVLRTSQRLDRETVTEYTLTITVHDSGDPMLNAAATVSITVLD
ENDNVPVFDQEVYSVSIPENIVGAHILLLNAKDKDEGVNAEIRYFL---IASKRFSMNDT
TGQITIKQAVDYEERSSYSFEVFASDGGEARLTGSSSVRITIIDVNDNRPYFPTRYYVQL
VENVAIGTTVTQVTASDLDSSLNGKVLFSILNSDGKFVVDQNTGVVTTNKSLDYEDVTEY
TLVIQATDCGNSSQPMLHVSVVNMNDNSPVFSQKMYSASIDENTTVGHVILRVQATDRDH
NSSSIVIYSLDTEMRYFTINNRTGELILVSSLDYESTKR--------YEFTVFAGDIGDQ
ARVAAVLIDISILDINDNRPKFLQSYNKIEITEGTRESTMILTLQATD-ADSGMNAKLVY
SILNTTSNGTFTVDPHTGVLRTSQRLDRETVTEYTLTITVHDSGDPMLNAAQTVSITVLD
ENDNVPVFDQEVYSVSIPENITVGAHILLLNAKDKDEGVNAEIRYFLK-------FSMND
TTGQITIKQAVDYEERSSYSFEVFASDGGETRLTGSSSVRITIIDVNDNRPYFLPTRYYV
QLVENVAIGTTVTQVTASDLDSSLNGNVLFSILEGNSGKFVIDQNTGVVTTNKSLDYEDV
TKYTLVIQATDCGDPPLNSPGMLHVSVVNINDNSPVFSQKIYSASIDENTTVGHVILRVQ
ATDRDVNRSSIVIYSLDQSDTEAMFAINNQTGELILVSSLDYESTKRYEFTVFARDIRDQ
ARVAA--VLIDISILDINDRPKFLQPYHKIEITEGTRESTTILTLQATDADSGVN-AKLV
YSILNTTSNGTFTVDPHTGVLRTSQRLDRETVNEYTLTITVHDSGDPMLNQTSTVSITVL
DENDNVPVFDVYSVSIPENITVGAHILLLNAKDKDEGVN-AEIRYFLKDV--ASKRFSMD
TTGQITIKQAVDYEERSSYSFEVFASDGGEARLTGSSSVRITIIDVNDRP----PTRYYV
QLVENVAIGTTVTQVTASDLDLNGKVLFSILEGNSDKFLIDQNTGVVTTKSLDYVTKYTL
VIQATDCGDPPLNSSLHVSVVNINDNSTVGHVILRVQATDRDH-----------------
------IVIYSLDQQTGELILVSSLDYKRYEFTFAGDNIAQFRKRRDIRQARVAAVISIL
DINDNRP-----------------------------------------------QPYHKI
EITEGTADSAMNANTTSN--GTFTVDPHTGVLRTSQRLDETVTLGDPMLNDAQSITLDEN
YSVSVPENIT-----------------VGGNARDKDEGVNAEIRYAIVSKRFSINDTDYE
ERSSYSFEVIDVNDNNVAIGTTVTQVNGKVLFSILNKSLDYEDVTEYTLVQKMYSVSIDE
NTVGHVIIYSLDQSDTEYFTINNRTGEKRYEFTVFAGINDNRPKFQSYNKIEITEGTRLT
LQATDADSGMLVGTFTVDPHTGVLRRETVTEYTLTITVSGDMLNDAQPITVLDENDNVPR
LTGSSSVDSSLNGGNSDGKFNTGVVTTNKSFSQKMYSVSIDENTTVGHTDQDHVNYSLDQ
----------------SD--NNQTGELIIATKRNIAKLLFLRPYNMILTLQAVNAKLVYS
NTTSNGTRTSQRLDRETVTE---YTLTIAQPATVSITVLDEVFDQEVYS--------GVI
LIDWASSIATVIQASDHSGSAGFISYFISNITGLP-----TLTTIS--------------
--------DFARCVNQTYGVFDI---------HEHTGT----RVSGLASSCLYTVTARDV
PPLLSV---------------------LQIQTSTRSPLMIVIVTVVVVVCFFLVLLALLL
CLFV----WRSRKNKKRK---------KGK-----------IPCSGSSVI-------PAQ
NYSSSSSPAS--------------------------------RSGTYSSSLTDILDTYSQ
-----------IEDPAGYT------------ITGPET----QTFDVEESDASFPTPVLIE
EPLSE--SFNFYFRGPRRQNDLNSFDNVTLSGNESYT---------------------VN
R----------------------------------EPRT---------------------
----------------------------------------------------SESSSSEM
DYD---------AYRYD-------------------------------------------
-----------------------------------ETTL
>XP_048580322.1_protocadherin_Fat_4-like_isoform_X3_Nematostella_vectensis 4959 bp
WTSTGKGLFTSSLAIFLLVAITLQGRAMDTINAFDVAENGPIGQLVLNMTSKKGNTFRLA
SNIGTFRVDNTTGEITLQKPLDREV-----FSLFVSVSDPLFSAYQGVTILDVNEYRPVF
TPQKYHVEISEASTVGTTLLVVTSTDQDIGKNA--AVRYAIVDGDPDGYFAVVITLTKSG
NCTDLHIDSLSGLDREARTQYTLVINVSDNGYPSLTSQTTLQIYIMDVNDNNPVFDSLEY
TAVVWENVSVGTSVLRVVAVDRDVRNNAHLSYEMFSLNSFQVNKTSGVIYTTREIDYEQD
KDFSFVLIASDNGTSPRSAHARVHITVNDVNDNRP-----VFEPPYYQVMVSEHAPVGQT
ILRLTVSDNDT-AENSQLNLRVVSGDPNSTFFLSN------GEISIARKLDYERLQMYNL
TVVAWDSGKPVLQSKPANVVIRIRDDNDNQPVFSRDLYEAWVLENITAGQFVVQVKAKDA
DYQQNGRLVYSMVRNNSK--FRVNETTGEIYLSESLDFEETKEYVFGIIASDSGVEPKSS
STSVRVIVMDVNDNVPTFDR-LYKSTVRENSPVGTTAIKVQAIDTDTGSNAKIEYIIASG
NTN---NSFDI-DNHGFVTVNKAIDFETRKIYNLTVMARDCGDPVLTSTVSVVLLIEDDN
DNPPVFDLPYYFVRMYENVSIRADVIRVHASDSDSGFNSEIRYSFPVGFVKPFAINANTG
MIYTRHEIDFEEKRVYEFSVIASDQGIPVLRDVAIVRVDVLDVNDNPPEFLRTQYDVTVS
EALLPGSIIVTLVSRDNDSNGLVRFDILSGDKNSTFRVTE-SGSIILNKSLDYEQTKEYT
LLLRARDVGLDRNATVQIRVVDLNDHQPVFDLSQYSGVFMENTSVGSSLLRVRATDKDSD
MNSHISYYMNTSQGLPFDVNQTNGEITLIRALDFETRSYSFIVVASDAGRNRKAVNTLVQ
IYVMDINDNAPVFFPIVYDVTISEATLQGAIIAKVTANDNDSLSNAQLRFAISQGNENGS
FAINDAGILILAHAIDFENTRMYDLTITVHDLGWPPLATSARVIIHVYDDNDNSPIFGQT
VYEVTLKENYPVGQAFLNVSATDRDSRHNSLLSYSIHDAQPHFRITDETGELRLSSSLDY
EA------RDVFRFTVIARDHGSSRPMFDPATVLIHVFDVNDNAPIFNQTLYSAIIPEDF
TVGGTLLTVLARDQDAALNARVTYSIVSSTESDYFVIDNITGVVRSSKEFDYETQRMYSF
SVRAEDRGS-PIRSAATIHVQITDTNDNRPIFQPMEYETRVSENTPLGTIVARVKAVDKD
STSNADLIYSIQNGNNNGSFTIDNSTGEIMTRKEFDFEKTERYNLTISVSDTGVPALSSL
ANVVIIVVDENDNPPEFAQKRYTATVYENIEVGTVVLRVTAHDKDSGPNAMLKYSIHSGN
T-DDAFVIIADSGDISLDKPLDKETIENYTLVLMVTDMGIPPLESREGLCVVTISLLDIN
DNRPVFTKGKSISISEDVRVGSTLVSLAATDADDSSNAQVSYSISHGDAEKFLIDN-KGF
IIVNDSLDFTTASYSLTIVAFDSG---RLVPATVFVKVLDANPPIFNQPEYYVEMYENVT
SGTQVLTLFAHDRDGINGQVFYYIVTSSV-----KGVFTTNSTTGVVSSTAELDRESVY-
QYNMLVVAQD--GSPPRTASAHVKVEVLDCNDNPPVFTTLYYTLQLSEATSIGTRILRVS
ANDRDVGTNAKLSYAITKGNVNEFAIDHTTGELHTTKLLNREDIPGFNLTVTATDGSLHT
SSEVHVTILDSNDNIPCFTSPEYHVILPEDTPTGAFILQVTASDQDEDNNRMLRYFINDN
QVMKFFSVKASSGNITLKSALDYESIRVFRFQVFVEDNGTHLGTTLVVIKVTDVNDNDPV
FSTLHYTAQVSEASNVGALIAVLKASDSDSTSNAQLNFGITEGNVKNTFYVNTEGVIYLN
RSLDFEERTVYNLSVTVEDSGTPKR--AVIEANVTIYVTDENDCSPVFSQYYTTAIPENI
TVGSVILRTVALDLDSGINANLVYSIPGNFRHAFQIDNSTSEISVNTGLDFEMTSEYNFL
VRVQDQGMPPRVAFVPINFTIMDINDNEPKFSQLHYNLTMTENAREGTMLLKLQATDADS
GMNAKLVYSILNTTSNGTFTVDPHTGVLRTSQRLDRETVTEYTLTITVHDLG-DPMLQPA
TVSITVLDENDNVPVFDQEVYSVSVPENI-TVGGHILLLNARDKDEGVNAEIRYFLKDAI
VSKRFSINDTGQITIKQAVDYEERSSYSFEVFASDGGEARLTGSSSVRITIIDVNDNRPY
FLPTRYYVQLVENVAIGTTVTQVTASDLDSSLNGNVLFSILGNSDKFVIDQNTGVVTTNK
SLDYEDVTKYTLVIQATDCGDP-PLNSSGMLHVSVVNINDNSPVFSQKIYSASIDENTTV
GHVILRVQATDRDHVNSSSIVYSLDKEAMRYFAINNQTGELILVSSLDYSKRYEFTVFAG
DNIAQFRKRVAAVLIDIS-NDNRPKFLQSYNKIEITEGTRESTTILTLQANDADSGVLVY
SILNTTSNGTFTVDPHTGVLRTSQRLDRETVTEYTLTITVHDSGDPMLNAAATVSITVLD
ENDNVPVFDQEVYSVSIPENIVGAHILLLNAKDKDEGVNAEIRYFL---IASKRFSMNDT
TGQITIKQAVDYEERSSYSFEVFASDGGEARLTGSSSVRITIIDVNDNRPYFPTRYYVQL
VENVAIGTTVTQVTASDLDSSLNGKVLFSILNSDGKFVVDQNTGVVTTNKSLDYEDVTEY
TLVIQATDCGNSSQPMLHVSVVNMNDNSPVFSQKMYSASIDENTTVGHVILRVQATDRDH
NSSSIVIYSLDTEMRYFTINNRTGELILVSSLDYESTKR--------YEFTVFAGDIGDQ
ARVAAVLIDISILDINDNRPKFLQSYNKIEITEGTRESTMILTLQATD-ADSGMNAKLVY
SILNTTSNGTFTVDPHTGVLRTSQRLDRETVTEYTLTITVHDSGDPMLNAAQTVSITVLD
ENDNVPVFDQEVYSVSIPENITVGAHILLLNAKDKDEGVNAEIRYFLK-------FSMND
TTGQITIKQAVDYEERSSYSFEVFASDGGETRLTGSSSVRITIIDVNDNRPYFLPTRYYV
QLVENVAIGTTVTQVTASDLDSSLNGNVLFSILEGNSGKFVIDQNTGVVTTNKSLDYEDV
TKYTLVIQATDCGDPPLNSPGMLHVSVVNINDNSPVFSQKIYSASIDENTTVGHVILRVQ
ATDRDVNRSSIVIYSLDQSDTEAMFAINNQTGELILVSSLDYESTKRYEFTVFARDIRDQ
ARVAA--VLIDISILDINDRPKFLQPYHKIEITEGTRESTTILTLQATDADSGVN-AKLV
YSILNTTSNGTFTVDPHTGVLRTSQRLDRETVNEYTLTITVHDSGDPMLNQTSTVSITVL
DENDNVPVFDVYSVSIPENITVGAHILLLNAKDKDEGVN-AEIRYFLKDV--ASKRFSMD
TTGQITIKQAVDYEERSSYSFEVFASDGGEARLTGSSSVRITIIDVNDRP----PTRYYV
QLVENVAIGTTVTQVTASDLDLNGKVLFSILEGNSDKFLIDQNTGVVTTKSLDYVTKYTL
VIQATDCGDPPLNSSLHVSVVNINDNSTVGHVILRVQATDRDH-----------------
------IVIYSLDQQTGELILVSSLDYKRYEFTFAGDNIAQFRKRRDIRQARVAAVISIL
DINDNRP-----------------------------------------------QPYHKI
EITEGTADSAMNANTTSN--GTFTVDPHTGVLRTSQRLDETVTLGDPMLNDAQSITLDEN
YS----------------------------------------------------------
------------------------------------------------------------
------------------------------------------------------------
------------------------------------------------------------
------------------------------------------------------------
------------------------------------------------------------
---------------------------------------------------------GVI
LIDWASSIATVIQASDHSGSAGFISYFISNITGLP-----TLTTIS--------------
--------DFARCVNQTYGVFDI---------HEHTGT----RVSGLASSCLYTVTARDV
PPLLSV---------------------LQIQTSTRSPLMIVIVTVVVVVCFFLVLLALLL
CLFV----WRSRKNKKRK---------KGK-----------IPCSGSSVI-------PAQ
NYSSSSSPAS--------------------------------RSGTYSSSLTDILDTYSQ
-----------IEDPAGYT------------ITGPET----QTFDVEESDASFPTPVLIE
EPLSE--SFNFYFRGPRRQNDLNSFDNVTLSGNESYT---------------------VN
R----------------------------------EPRT---------------------
----------------------------------------------------SESSSSEM
DYD---------AYRYD-------------------------------------------
-----------------------------------ETTL
>XP_048580320.1_LOC116612238_isoform_X1_Nematostella_vectensis 4959 bp
WTSTGKGLFTSSLAIFLLVAITLQGRAMDTINAFDVAENGPIGQLVLNMTSKKGNTFRLA
SNIGTFRVDNTTGEITLQKPLDREV-----FSLFVSVSDPLFSAYQGVTILDVNEYRPVF
TPQKYHVEISEASTVGTTLLVVTSTDQDIGKNA--AVRYAIVDGDPDGYFAVVITLTKSG
NCTDLHIDSLSGLDREARTQYTLVINVSDNGYPSLTSQTTLQIYIMDVNDNNPVFDSLEY
TAVVWENVSVGTSVLRVVAVDRDVRNNAHLSYEMFSLNSFQVNKTSGVIYTTREIDYEQD
KDFSFVLIASDNGTSPRSAHARVHITVNDVNDNRP-----VFEPPYYQVMVSEHAPVGQT
ILRLTVSDNDT-AENSQLNLRVVSGDPNSTFFLSN------GEISIARKLDYERLQMYNL
TVVAWDSGKPVLQSKPANVVIRIRDDNDNQPVFSRDLYEAWVLENITAGQFVVQVKAKDA
DYQQNGRLVYSMVRNNSK--FRVNETTGEIYLSESLDFEETKEYVFGIIASDSGVEPKSS
STSVRVIVMDVNDNVPTFDR-LYKSTVRENSPVGTTAIKVQAIDTDTGSNAKIEYIIASG
NTN---NSFDI-DNHGFVTVNKAIDFETRKIYNLTVMARDCGDPVLTSTVSVVLLIEDDN
DNPPVFDLPYYFVRMYENVSIRADVIRVHASDSDSGFNSEIRYSFPVGFVKPFAINANTG
MIYTRHEIDFEEKRVYEFSVIASDQGIPVLRDVAIVRVDVLDVNDNPPEFLRTQYDVTVS
EALLPGSIIVTLVSRDNDSNGLVRFDILSGDKNSTFRVTE-SGSIILNKSLDYEQTKEYT
LLLRARDVGLDRNATVQIRVVDLNDHQPVFDLSQYSGVFMENTSVGSSLLRVRATDKDSD
MNSHISYYMNTSQGLPFDVNQTNGEITLIRALDFETRSYSFIVVASDAGRNRKAVNTLVQ
IYVMDINDNAPVFFPIVYDVTISEATLQGAIIAKVTANDNDSLSNAQLRFAISQGNENGS
FAINDAGILILAHAIDFENTRMYDLTITVHDLGWPPLATSARVIIHVYDDNDNSPIFGQT
VYEVTLKENYPVGQAFLNVSATDRDSRHNSLLSYSIHDAQPHFRITDETGELRLSSSLDY
EA------RDVFRFTVIARDHGSSRPMFDPATVLIHVFDVNDNAPIFNQTLYSAIIPEDF
TVGGTLLTVLARDQDAALNARVTYSIVSSTESDYFVIDNITGVVRSSKEFDYETQRMYSF
SVRAEDRGS-PIRSAATIHVQITDTNDNRPIFQPMEYETRVSENTPLGTIVARVKAVDKD
STSNADLIYSIQNGNNNGSFTIDNSTGEIMTRKEFDFEKTERYNLTISVSDTGVPALSSL
ANVVIIVVDENDNPPEFAQKRYTATVYENIEVGTVVLRVTAHDKDSGPNAMLKYSIHSGN
T-DDAFVIIADSGDISLDKPLDKETIENYTLVLMVTDMGIPPLESREGLCVVTISLLDIN
DNRPVFTKGKSISISEDVRVGSTLVSLAATDADDSSNAQVSYSISHGDAEKFLIDN-KGF
IIVNDSLDFTTASYSLTIVAFDSG---RLVPATVFVKVLDANPPIFNQPEYYVEMYENVT
SGTQVLTLFAHDRDGINGQVFYYIVTSSV-----KGVFTTNSTTGVVSSTAELDRESVY-
QYNMLVVAQD--GSPPRTASAHVKVEVLDCNDNPPVFTTLYYTLQLSEATSIGTRILRVS
ANDRDVGTNAKLSYAITKGNVNEFAIDHTTGELHTTKLLNREDIPGFNLTVTATDGSLHT
SSEVHVTILDSNDNIPCFTSPEYHVILPEDTPTGAFILQVTASDQDEDNNRMLRYFINDN
QVMKFFSVKASSGNITLKSALDYESIRVFRFQVFVEDNGTHLGTTLVVIKVTDVNDNDPV
FSTLHYTAQVSEASNVGALIAVLKASDSDSTSNAQLNFGITEGNVKNTFYVNTEGVIYLN
RSLDFEERTVYNLSVTVEDSGTPKR--AVIEANVTIYVTDENDCSPVFSQYYTTAIPENI
TVGSVILRTVALDLDSGINANLVYSIPGNFRHAFQIDNSTSEISVNTGLDFEMTSEYNFL
VRVQDQGMPPRVAFVPINFTIMDINDNEPKFSQLHYNLTMTENAREGTMLLKLQATDADS
GMNAKLVYSILNTTSNGTFTVDPHTGVLRTSQRLDRETVTEYTLTITVHDLG-DPMLQPA
TVSITVLDENDNVPVFDQEVYSVSVPENI-TVGGHILLLNARDKDEGVNAEIRYFLKDAI
VSKRFSINDTGQITIKQAVDYEERSSYSFEVFASDGGEARLTGSSSVRITIIDVNDNRPY
FLPTRYYVQLVENVAIGTTVTQVTASDLDSSLNGNVLFSILGNSDKFVIDQNTGVVTTNK
SLDYEDVTKYTLVIQATDCGDP-PLNSSGMLHVSVVNINDNSPVFSQKIYSASIDENTTV
GHVILRVQATDRDHVNSSSIVYSLDKEAMRYFAINNQTGELILVSSLDYSKRYEFTVFAG
DNIAQFRKRVAAVLIDIS-NDNRPKFLQSYNKIEITEGTRESTTILTLQANDADSGVLVY
SILNTTSNGTFTVDPHTGVLRTSQRLDRETVTEYTLTITVHDSGDPMLNAAATVSITVLD
ENDNVPVFDQEVYSVSIPENIVGAHILLLNAKDKDEGVNAEIRYFL---IASKRFSMNDT
TGQITIKQAVDYEERSSYSFEVFASDGGEARLTGSSSVRITIIDVNDNRPYFPTRYYVQL
VENVAIGTTVTQVTASDLDSSLNGKVLFSILNSDGKFVVDQNTGVVTTNKSLDYEDVTEY
TLVIQATDCGNSSQPMLHVSVVNMNDNSPVFSQKMYSASIDENTTVGHVILRVQATDRDH
NSSSIVIYSLDTEMRYFTINNRTGELILVSSLDYESTKR--------YEFTVFAGDIGDQ
ARVAAVLIDISILDINDNRPKFLQSYNKIEITEGTRESTMILTLQATD-ADSGMNAKLVY
SILNTTSNGTFTVDPHTGVLRTSQRLDRETVTEYTLTITVHDSGDPMLNAAQTVSITVLD
ENDNVPVFDQEVYSVSIPENITVGAHILLLNAKDKDEGVNAEIRYFLK-------FSMND
TTGQITIKQAVDYEERSSYSFEVFASDGGETRLTGSSSVRITIIDVNDNRPYFLPTRYYV
QLVENVAIGTTVTQVTASDLDSSLNGNVLFSILEGNSGKFVIDQNTGVVTTNKSLDYEDV
TKYTLVIQATDCGDPPLNSPGMLHVSVVNINDNSPVFSQKIYSASIDENTTVGHVILRVQ
ATDRDVNRSSIVIYSLDQSDTEAMFAINNQTGELILVSSLDYESTKRYEFTVFARDIRDQ
ARVAA--VLIDISILDINDRPKFLQPYHKIEITEGTRESTTILTLQATDADSGVN-AKLV
YSILNTTSNGTFTVDPHTGVLRTSQRLDRETVNEYTLTITVHDSGDPMLNQTSTVSITVL
DENDNVPVFDVYSVSIPENITVGAHILLLNAKDKDEGVN-AEIRYFLKDV--ASKRFSMD
TTGQITIKQAVDYEERSSYSFEVFASDGGEARLTGSSSVRITIIDVNDRP----PTRYYV
QLVENVAIGTTVTQVTASDLDLNGKVLFSILEGNSDKFLIDQNTGVVTTKSLDYVTKYTL
VIQATDCGDPPLNSSLHVSVVNINDNSTVGHVILRVQATDRDH-----------------
------IVIYSLDQQTGELILVSSLDYKRYEFTFAGDNIAQFRKRRDIRQARVAAVISIL
DINDNRP-----------------------------------------------QPYHKI
EITEGTADSAMNANTTSN--GTFTVDPHTGVLRTSQRLDETVTLGDPMLNDAQSITLDEN
YSVSVPENIT-----------------VGGNARDKDEGVNAEIRYAIVSKRFSINDTDYE
ERSSYSFEVIDVNDNNVAIGTTVTQVNGKVLFSILNKSLDYEDVTEYTLVQKMYSVSIDE
NTVGHVIIYSLDQSDTEYFTINNRTGEKRYEFTVFAGINDNRPKFQSYNKIEITEGTRLT
LQATDADSGMLVGTFTVDPHTGVLRRETVTEYTLTITVSGDMLNDAQPITVLDENDNVPR
LTGSSSVDSSLNGGNSDGKFNTGVVTTNKSFSQKMYSVSIDENTTVGHTDQDHVNYSLDQ
----------------SD--NNQTGELIIATKRNIAKLLFLRPYNMILTLQAVNAKLVYS
NTTSNGTRTSQRLDRETVTE---YTLTIAQPATVSITVLDEVFDQEVYSVSRDLSPTGVI
LIDWASSIATVIQASDHSGSAGFISYFISNITGLP-----TLTTIS--------------
--------DFARCVNQTYGVFDI---------HEHTGT----RVSGLASSCLYTVTARDV
PPLLSV---------------------LQIQTSTRSPLMIVIVTVVVVVCFFLVLLALLL
CLFV----WRSRKNKKRK---------KGK-----------IPCSGSSVI-------PAQ
NYSSSSSPAS--------------------------------RSGTYSSSLTDILDTYSQ
-----------IEDPAGYT------------ITGPET----QTFDVEESDASFPTPVLIE
EPLSE--SFNFYFRGPRRQNDLNSFDNVTLSGNESYT---------------------VN
R----------------------------------EPRT---------------------
----------------------------------------------------SESSSSEM
DYD---------AYRYD-------------------------------------------
-----------------------------------ETTL
>CAH3046991.1_unnamed_protein_product_Porites_lobata 4959 bp
MATLIK------LLLLYLRTIKILVRNTNGDIVFQILPNAPISLH-------EGRALRLQ
TSVDFFNISGTHVAVVTYSTYTRLEMKNAVGNIYYRTYTADALDFVRTNIVTSQGMRPDQ
GIPKVAVLLTDGYSNGRAVAGPASQLRNVGVN-----IFSIGVGHSVNPSELTIATDPDS
THVFL-------LNSDLAGVDKLSAVSCDEGAS-----------VSSCDDTITTVESDTF
KYFRTQFDSVSNNRISVEVRDIEGISH---LYASLTSNPGPMDPQS--------QKNESN
RAISLSLSGT-R------------LVYVAVQGQKQSNKFKLFTRDTYVTSVREEQN----
-PRLTVLDQKLSTSSYSLRYSITEGNQNNIFSIDS----ITGKIQTIQKLDRETKDSHRL
TILGQDI----CHKGRAVVIVNVDDINDHAPKFGKSQYSATILERKPANTLVTTVTATDK
DSGTNAQLSYSISSGNQGSRFKINNR-GEVRITQELNFEQQQSYTLGITVQDGGSPSKKA
SATLSVVVQDVNEP-PKFARDTCKFSVKENNNRNAELGLLEATDPDTACN-SLSYEITTE
QSQGS-KVFAI-DNNGKITVLSVLDREFRSLYTAVVTVEDCGSPALQVSTRITVEVLDEN
DNNPKFALNTFKASVYENIAKNSVILQVTASDDDVGSNSELSYSLQSGDTNSFSINSKTG
TITSKVLLDRESKDSYTLTVKASDNG-------------------STPL-----------
------------------------------------------------------------
----------TGITTVDITILDINDNKPTIKNLPGKVTVSEGCSVGHHVFGVNAEDKDLG
VNADLRYYINTNDQNSFQLDAKTGDLTVARKLDYETRQFTLNIRVTDRGNSPLSSSGELE
IEVTDENDNAPVFSLASYRATVRENTPQGTSFFKVSATDLDSGTNGQITYSIDKGNDGDA
FSIDS-GWMKIKNSPDFESKNQYSLLIEAADNGSPPKAAYAHVTVIIEDVNDHRPQFNKS
EYHFNVSEGAPVRGSIGSVYAEDRDSGPRGRVVYTIKGGDSAFTIDGNTGAIIVLSKLDR
EL------KSSYTLNVEARDGG--NPSKALVDVKITISDINDNKPLFDKPSYLAHVSEDA
SLGTSVVTVSAVDDDIGQNKEITYAIKTGNEQGKFNLDKNSGLMTLNMSLDHETKKSYQL
VVTATDHGKPPLTSSVGVTVMVTDVNDNPPSFAKSLYNCTVAENLAKGVAVCYVTASDPD
SGLNGQLFYSIVSGDATNAFEINTATGEITTARTLDRETTSVYNLTVMAEDGEWRSGSSL
TTVMVHIMDENDNAPVF-KSSYSFNVSEDKVSPYEIGRVTAIDEDVGQNGKVAYRILAGN
S-GDSFRIDSLSGSITVKSKLDRETYAQYSLTVEAADSGVPSLS---SSVVVTVMIGDVN
DNPPMFSQQMYGSIREDASPGSTVVKVEASDKDEGTNGQLHFSLQKGSAN-FTIDS----
------------------------------------------------------------
-------------------------------------------RGFIHTKTPLDYETTA-
HYMLNVTATD-GGSPSSSASAQVNITVVNVNDNVPVFVTSSQVSKVREDVAIGTRVIRLN
ATDAD-GKG--LTFKLNSGNTGGFKIHSSTGLITVAAKLDREKIEQYILAVKATDDGQSV
TYNATINITDVNDNAPVFKNNSYSNEIMENLQPGQPVATVSATDEDEGVNSQISYQITSG
DTS-KFVLNSKTGAIKTSATLDREEASSYHLVVTAKDHGTLSSTVDVMVKVLDENDNSPR
FSSPFYKTSVLENTAVDTKILQLTATDPDEGPNGLVTLSIISGNTNDAFVINGTGFIAVK
KNLDREVVDSYSLYVSASDNAANPK---TAYVWVNFTVLDENDNSPIFKNVTNFTVTENA
KAGTKVGNVYATDSDAGKNGEVRFSIVGNDGDTFQIDSVSGEISVKGGIDREKQARYTLT
VKASDRGNPAMKANQKFQITVLDENDNPPKFASAVVRGDIEEN-KAAMKVIQVTATDKDT
GTNAIITYSITGGNSKSHFTIDPLTGDINTTTSLNFEKTPVYNITVTASDSKF----AYV
NVIIQVVDVNDNRPSFDKLSYVASVAENS-RVLTSVVTISASDPD--PFGQLTYSIESGN
HSDAFSVDFSGVITTADVLDRESIDTYVLQVKVTDGGEPALSGFATVTINVTDKNDNPPV
FNVSSFQATIPENSDIASFVVKIQAEDADLGSNARISYFINSNDMAFAIDPDTGIISINK
KLDRESKNQYSLLIEAADNGSP-PKAAYAHVTVIIEDVNDYRPQFNQSEYNFNVSEGAPV
RGSIGSVYAVDSDSGPRGRVVYTIKGGDGSAFTIDGNTGAIIVLSKLDRLSSYTLNVEAR
DGGSPSKASLVDVKITIS-NDNKPLFDKPSYLAHVSEDASLGTSVVTVSAVDDDIGQITY
AIKTGNEQGTFNLDKNSGLMTLNQSLDHETKTSYQLVVTATDHGKPPLTSSVGVRVMVTD
VNDNPPSFAKSLYNCTVAENLKGVAVCYVTASDPDSGLNGQLFYTIVSGDATNAFEINTA
TGEITTARTLDRETTSVYNLTVMAEDGGSSLKA-TTTVMVHIMDENDNAPVF-SSYRFNV
SEDKVSPYEIGRVTAIDEDVGQNGKVAYRILNSGDSFLIDSLSGSITVKSKLDRETYAQY
SLTVEAADSGLSSSVVVTVMIGDVNDNPPMFSQQMFYGSIREDASTGSTVVKVEASDKDE
GTNGQLHFSLQKGSANFTID-SRGFIHTKTPLDYETTAH--------YMLNVTATDGGSP
SSSASAQVNITVVNVNDNVPVFVTSSQVSKVREDVAIGTRVIRLNATDDKDTGTNAIITY
SITGGNSKSAFAIDTDTGVISINKKLDRENISNYLLKCVAIDHGQPQLSSMPAVHVSLSD
VNDNAPAFLQSVYAVNVSEDVTSGTVVEEVVAVDPDAGLNGTVVYSISGGNDDDTFTIGN
KTGVVTVSRTLDRETRDAYLLTITASDEGNPEKSSSVKLSITVLDVNDNAPQFNASSLQG
GIKENLPGGSFVMRVMATDADIGTNAQLVYNLTTKEYDVFALNSLTGEITTQKSLDREIQ
DRYTLKVSVRDKGDPQLTSLADVTINVIDVDDNCPKFEPAEYNLTISENLPFNQSIVQVT
ATDIDLMDSKMMQYAIRSGNTRGAFTIDQY-GYLRVGGGVDREVAETFRLVIRADNSNQN
EGTS---AVVNIIVTDINDPPRFEFPSYKFELSN--LDATEIGQVKAVDDDLGSG-GIVK
FRLL--------------DQTEV--------QGNRRVTVEAYDMGTPSLNSSVDVIIEVF
RVTEDGIIKADTLCEFTKKPQGATRLVGQKHQLNCSAKGNTIPQYRWMKDGRVSNW---E
NVGDYMAS-----EDDQGGYSCLASSSAGVIQ---SSVAYMRV---NDPPVHPVNSSVEL
KWYKNGIAMVEASGVKPFQPEL--VMEDALPEDEARYY------CEASNKAGKVSNWASL
QVFGKK---------------------ALVSMTLTVKRPNKDGFDVKEFKKRLSEA----
---------------------------------KANVEVTGFTAPER------------C
EEHPCNSDPCKNDGVCSRQGSK----------------------YTCLCKPGWFGDHCDQ
DINECTGDPCFYNGTCSNTPGSYQCNCVSTKTGKNCELENAACDSRPCNGTDICALSERS
FQCVSKELETVMMLP------------SGTKYQSVYD-----------------------
---------VEKAIE------NSIKTNV--------------------------------
-------------------SVTVRR-----------------------------------
-------------------RRSEKNQLDYGACSVRVTSGRE----------------CPP
AQFVCQV-------------QSTECGKKDS-----------MMTPIPP------------
------------------KPPVKPLEVKL----ESGNDLMINSGQEQFGFKVESAKTTYA
----------------------------AKPESKVGLIVGL-------------LGLVCL
FVLIAAV-----------------IFFVLKGRNKP-------------------------
-------------INFHHWFK---------------------------------------
------------------Q-----------------------------------------
---------RVMTRLENQDRSVKD-------NVAYDDESCD---SDDEG---------QV
DLGKPRKPYF-YNKITEQEAEEML-------------------SSMVKPG-TFLV-----
-RESSKAFFLTVRAPEG----------------GPSF---------------------RH
LPFKYDKSSSFVAQ--------SMDDSKSFQTINEL----------------------VS
H-----------------------------------------------------------
--------------------------FQVTPIPFDEDSPDL------VLTHPNKSEV---
------------------------------------------------------------
---------------------------------------
>XP_032236268.2_cadherin-23_Nematostella_vectensis 4959 bp
LSVTIDANDAPLLTIILTITVSATDPD-GDSLSFMVAEDVNVGYTVFRSSAVDTLTYTLS
GTSTHFTMATSTGIITTAEGLDYESLTSYTLTITVSDGTASVTQPITITVIDSND-LPLF
VDAPFSASVNENTTTVS-LLTLTATDEDSS-----MLTFSLLGPGSE--FSIVVSVTSAG
THGHFSISPSTGLDYESVNSYTLTASVTDGSVT-----TSVTISVTNTND-PPTLSSSYY
NVSINENDAAL-SVIDITGSDSDGD-----TYTLT--GDFSMNSATGLITLATALDYESR
SAYSLTIRVTDTKEG---VTASLFVTVVDQN-DTP-----VLTGSPYTARIEENLSSGGV
VAHVVASDQDS----ADMNYTLSGTNSA-HFSISS------GVITSARVLDYESVSAYTL
GVQVTDG----TATVSTTVTVTVVDAND-APVFSNSTFTAQVSEND-AGAAVCTVSATDA
DSGPADTLTYTL-YGASSSQFSLHASTGVVTLSNVLDYEEASQHVLTVRVSDG------V
STSLTIKVQNKND--PVF--TPYTTSIDENLPAGSSVFVAIATDEDNGD--TLTYSISGV
NS----SDFTMASATGILTTLEVLDFEQLNSYSLTVTVTDSDTPGFLDASTLTVNVLDVN
D-EPQFINSPYSVSIRENLATGTRVLQASAADED--TGDTLTYSLSGSNH-HFSI-SNTG
VISTASGIDFEVVSSYSLSVAVSDGT-------EPVMISVENLND-SPVFTDAPYNATMD
ENTSTATSILQVSTTDQDS-DSITFSFVGVT-SSDFNIHSSSGMITTAVNINYEKTAAYT
LTIQADDGNGKTLTTASITVTDLNDERPTFASASYTGHVVENAASGTSVIVVTATDLDV-
-DSTLAYSLSGASSSHFNVT-SEGLISTAAAIDYESLTYSLTLTASDGAGN--TGTTTIN
IAVVNVIDNDPVFGSVSYSANASEDSVAGTSVTRITATDADI--GDVITYSLSGPE-STN
FTINVTGVISTNSAFDRESKDTYTFTITATDTGS--RPDTAIVTIAISDVNDNSPVCSQA
MYTASVLESVAVGSSVLTVSCPDLDIGANGEVSYSVVSGDGAFALNSSTGILSTTSPLNY
ET------TMRYTLSIQASDGGTP-GKASTTLAVIDVQGVNEYTPSFINNTYELSLAEDL
SVGHDVILVTASDADAGSQGEVTYSITSGDTYGNFAIDRARGLIELRSMLDYELISQIVL
IIAATDGDPLPNSATASLTINVVDVNDNYPSCNPALLTPAVPESAAVGSMLASLNCSDAD
SGLNGQLTYTFVSGNTAGNFNVSTA-GVVSLATALDYESTRLYSLVLSVTDSGP---STQ
VSIKVTVIAVNEFSPVFTSGTYAVTVSEHTNLGTELIRVTANDADLNTHGMITYSIISGN
T-GSHFYVATDTGAIHLMKVLDRETVASYSLVVQATDG-------NNVNATVALTISDVN
DNDPACSPTSAATVREDAGLGTSVVRVLCLDSDEGNNGLLAFSITAGNTNDFTIDA-NGT
ISTARALDYTTTTYTLTVKSRDSSSSQRSVNVEVTIDVIAVHAPVFTSASYAQSTAEDTA
IGTSILMVTATDGDGPQGHVVYSLLPLNA-------PFYIDTISGIIRVKSSLDRETTA-
SYTLTVSAHDKDTADVKTANVTVSVDVTDVNDNEPAFSPAHYTLTFAENTTVGTSITQLQ
CTDSDLGTNAALSYSITDGDPNSFTVSSS-GELTTVKQLDYETTQSYAITIQARDS-ASA
VSHVDVIVQALNEFAPSFSQSEYNVTISEATPIGTTVIDIDASDNDSGPQGELTYSMPSG
S---PFYIDSLSGVITLKQGLDYEAVTSYVLLVTATDGDAKSSMVNVTVTVKDENDNEPT
FTPAVYSVVIPENTTVGTSILSLTCTDSDSGTNGQFNMAIISGNTGTGFAISDAGVLTVA
TALDVETTGAYSLVVRARDQHALSP--QESTAAVSVIITDVNEHTPQFTSSYTAVIAEDA
PVGSFVTNVTAIDNDLGLYGVVTYTITGNSEDKFYIRPSDGSIFVKKGLDRESTPSYSLV
ITASDQDPP---STATLIVTISDVNDNDPVCDPVVYSKSLVESVAIGTSVAQLACSDRDL
APNVVSSYAISSGNTS--FGVSG-SGLVTTLGLFDYETVKSYILVVTVTDGGVTQRTTQV
AISVQITGANEYEPAFSQPTYSVTHQEDT-AIGVTIATVAATDADHGSDGAISFAIIAGN
KEDKFLIDTTGVIELKRPLDKESTGSYILTVLATDHGSPNKSSNASVGVTVVDVNDNAPN
CSVTAHVVEVAENASVGSTVLELRCEDVDEGANSQLTYNITGNTNDFTLNSSSGVLTVAS
QLNRESTVYYDLTVTITDSGTP-PLTTLVSIGLVITAANEFTPTFSNSTYNISLSEDVSL
GTTVFIAHAQDYDDGEHGH-----------------------------------------
---------------------------------------------------------VTY
AILSGNTADTFLLDKYSGSLQLLRSLDYEVASSYKLIIEASDGAEVSVRKSITVNIAVID
LNDNKPECSETTKHVSLLESVVGTVIFSTNCSDSDSSDNALLTYQILTGNAEGKFNVTSG
-GEVTLASGLSVEMTSWYHLVVAVRDAGSPSRAVNVSLTVEVLPVNEFVPTFGDLYSLNV
FENVTLGTIVFQAQVQDNDTGLHGTLRFSLVNDQ--FYLEPSSGMLVLVSPLDRETVDHY
SVMVKVEDSSRSSNVTVAITVLDVNDNDPECVPALYSADISEATAAETAIINVTCSDTDL
GPNSQLSYEIINTGNKFRLDNHT--VVVAGQLDHDTTKD--------YSLEVRVSDNGVT
SRVTVVVVTVHVTAENEHTPVFQFMNYSVSISEWAAVGSPVFDANASD-ADTGIHGNLEY
YVTSGLNGVDFTIDKSSGVVAVGSSLDRETRDLYELNITVRDRGNTRRAAVMQLTIEVTD
ENDNPPVFTQEIYTTTIPENITSGASVARVTTTDRDIGINANHTYSITGGDGLGKFSIVQ
STGVITALPGLDYETKYTYYLSITARDRGSPQLYAVAGVRIFLSDTNDNKPVFSPTLYLT
SISEATSAGTDVIPVHATDVDTGINAEITYSIVGGDANQFSV-NSTGMIRTIATLDREDI
ASYTLLVQASDRGVPPQTETVHVTVTILDVNDNAAVFSQSAFSARVLEDAPVGFRFMNIS
ASDADSGDNARLTYSIQSGNTDNVVAIESATGALYSVGAFDRERTATYTLTIRAIDAGNP
PLFST--ITAHIVIIDRNDTPTFLDADYNFVVTENQPGGLSIGHVRAIDIDNGTH-AQLV
YTIEPSPNSNHFTMNPITGGLFTAMALDRENVPYYRLTVRVTDSAAYPSQNTTTVHITVL
DLNDNPPAFDVFNASIAENSESGASVTRVTASDRDRDAN-ARLTYSLTYNASSPEYFRLE
ATGEVFLKSGVDYENVKIIEVTVTAKDDGFPSLS-STTLRVHVIDLNDAPATFYETEIRS
---DHNLGPPAIITLTAIDRDSGPNSAVTYELEKTQKFKLDTNSGEIVLASPGAGQIYSF
RARAKDSGSPQLSSSVNVRVDTIDAEQTMVDIELDITQEEFDAFIK--------------
--------------LSELLGAEVKIAK------QSNDEVSKRKR-REVM-----------
------------------------------------------------------GNLGES
ESDRDR--------------ATTAAPTQAAKTKRGIKVT----VSNPT------------
------------------------------------------------------------
------------------------------------------------------------
------------------------------------------------------------
--------------------------------------NSA------------------R
VS----------------------------------------------QAKRYLT-----
--------------------KDTIMKALLD---ENGNLKITSNSTGLNIFKIKTVTETKP
--------------------------TV-----------------------AAF------
-----------------STTEG--------------------------------------
------------------------------------------------------------
--------------------------------------------YLTVGAAALLLVIIIA
AVLL--WRRKRRRLREQL-----------------------EPR-------------PRK
GVVDSDFPRV--------------------------DHTKVMN---LPPSGTVIK-----
--QESKRFD--VDPVSGYA-----------KVTGERM---------------------RA
GVRAV-----YSQSPPKQQS----------------------------------------
------------------------------------------------------------
----------------------------------------------------SNSNFSME
P----------------------------HHKKPGN---------YDHM--QLPGTP---
---------------------------------------
>XP_035681475.1_LOW_QUALITY_PROTEIN 4959 bp
MASPRRTRWKHYTLLFILRALGADRAASSARVAFSLEEGQPPGTFVGNIPTQPGFTYRFN
QDPGIFSLDPSSGEIRTTQEIDREALSDDSLDLVVLSSLPTYPIEVRIDILDINDNSPIF
PDPSIQISFSESARTGSQVILDTATDADIGNSDIT-DNYRIVSGNANNTFELVVTTNPSG
EASFLHLQTNQNLDREIRSSYQLNISAQDGGSPPRYGYLLVNISVRDSNDNPPIFDQSEY
IVSLNESAPIGTSVLTVRATDIDEGTNAEITYLLDSGTKFQIDPRTGVVTTLQELDYEES
DNYYVNVQAHDNGSPIQYGRAYITINLVDENDHDPVIGFRYFPIGAQFASVEEDAALNTV
VTLVTITDADQ-GPNGDVDLEILSGNEQGTFQVTH--VPGLSIVKVARSLDREITDQYNL
TMRATDHGNP-PRRTIANLIIYVNDINDHEPVFERTRYNTTLSERVPIGSYVQGVTATDD
DSGLNAQVRYAIVSGNEYGWFMIDGNTGLVTTQADLDHEVASGVVLNISASDQGISIQFS
YTQLTITIIDENDFVPTFSESPYNVTVLENQSAPREVITVTAQDDDQGSNGEVYYEFDTE
TANRYSGSFRLDSNTGRIDTLVTFDRETTDLYSLVVRASDRGNPPQQSAVRVNVIVGDLN
DNNPVFYPVRYYASIRENQPSGTSVVQVSASDLDAGLNGRVTYQITRGNPGKFTISPQSG
QITTTAELDREVRASYQLEVTARDGTGQSSASPATIDVTVVDIQDNPPEFSQPGYNFVIF
ENVEIGKSVGMVSATFRDANANATYSIFSGDPAGIFRINSQTGLISTAKEVDREQQQLYQ
LFVVASGGRVVGQTQVNVTLRDLNDNPPSFLTSSAQADAVENWPLGREVYEAAAQDPDDG
VNAQVTYELITNPSNKFQVNGDSGIVSLAGALSYEVGQYVLELQATDRGLPPQSATLTLT
VTVRDVNDHAPVFSSSSYSTAIPESQPVNDQFFSVTATDEDAGLNGLISYSITGGNPGDR
FGVFPDGNLYVRNALDREVQSRYVLIVEAQDNGVEAKSAVANVTVEILDENDNRPLFANS
TYNLFLDEEAPAQTMVALVTAVDRDAGTNAELRYSFITEQSDFAINPSTGAISSLRMFDR
EELIQRTGLSTFTLEVAVTDGGDP-PLQDRATLQITVRDINDNVPRFAQDTYQVSISENA
QRSQQVVRVSASDMDYGNNALVRYTITEGNDEGKFLIDSSSGQIMLAQLLDREVEDFYSL
LVDVRDSASEPLSSQCRVNISVLDENDNEPVFSPTLQTADVLESTRVNDLITTLTATDGD
AGSNGEITYSISEGNAHGTFTLDSYTGKLYLAKALDYESTNVYRLNITASDHGTPPLSTV
IPFAINVLDSNDNPPTFPPGDTVRQITEGVGLNTVIATVTATDPDSGSNGEIQYSIASQV
PQGDQFAVNPSSGQVFTRAEIDREFASTFDITVRATDQAIPVSERRHAFKVITVIIRDVN
DNNPLFVSQDAAAIAPSASRGDVILNVVAEDPDEGTNGEVRYAETSGNTNQFDIGGTTGV
VTLAQNLSPSQTFYTLVVSATDQGPGRRSSNSEITFFITSPNGPAFSRSSYSGIVRENQP
VGTSVTSVRASYSDGHSATIEYYITSIRAGDASVGRYFTIGRTTGRITTGVELDREEGYD
SFVLEVYVVDKSSSSPRTRSTQVTITLEDENDNAPMFNTDYRDISIPEDLASGGLVTTVV
ANDADVGSNAVVLYSIIAGDDGQFRVDSDTGEIRTTGPLNREQSPTHSVTVQASDGQQAS
TIDVNISLTDVNDNAPQFLRSVYSFDIREDAAVNSEVNFVSATDTDEGSNADITYSIT-D
ENQGMFDITPKTGVIILRRPLDYEQTQHYVLTVQARDGGGRASSVTVYVNVKDLNDNPPV
FDPDRYSADISEDVPAGTSILTVSATDRDEGPNAEMDFSIVSGDPNDQFSIQSDGTIVTA
AALDREQNYLYNLVVMATDRAIPAYMRLSSTAQVEIIVNDINDNPPRFVTPNVTSVYENS
PVNTVVMTIRAEDPDEERNSYVEYSMA-IPGNKFALDSVTGQLRVNGDLDREATPSYIVT
VTATDKGRPPMSASMDLTINLLDRNDNNPVFGPVSYDVSVLEDVAVGTELVQVVAADVDE
GTNGVVRYSIVSGNTDNDLAINAVTGRISVARLIDHERTTGYNLVVRARDQGTSPLEALA
TVTITVTDVNDYVPLFLNSPFVAHVMENDNNVPQFVTQISAQDEDSGTMGQVDYYLPD-D
KDGKFSITSSGRISLLRTLDREDQSEFLLTVLAEDRGSPRLTGTGTVRVLVDDVNDNTPT
FDQQSYTTTIAEDVPVNTDVLLVSATDLDAGENGNIRYTLTGDLGKFEVNPATGQIITIG
LLDRETQSLYTMVVTATGSSAADARSSSATVIVTVSDVDDNVPAFVDRSIDAYLPDNTPT
GTFVALASATDPDEGTNGDVRYSLSGSDANRFTIDRVTGVISTAMTLSDSSQYNLQITAS
DLGPNAGTDTASVTINFQPAASFPSISVGTDTFNYPETQSVGTVLTSVQGSSSKPSPITY
HIAGGNEGDVFEVSP-PGQVRLRRSLDYEETSSFNLWMEARDSDTPALSSYHRLTIALAD
VNDNPPIFSQDPYVGSVGENETLTSVLTVSASDADSGSNGEFEYRLAAGNLDNSFQVNPN
TGQVSTRRFLDREQRDSYSLVVEAVDKGSPTLTGTATVLITVEDKNDNPMQFRNLYSTSI
LEDTPIGSFVIQVSTTDPDIGSNAMAQYKFSEARGKFNMGRDSGNVTVASTLDREISDHY
ELLVIAEDSAWEANTPLSITILDVNDNPPRFSAPVFERNLPEGIRANQLVTRLVATDEDE
GTNAEVFYRMKTLSNFFRLDESSGAILTKNSLEFVPDWT-GTTNPNHHQFVVIATDRGTP
PLSGEVTVIINIIDANDHAPVFQEVSYFSPVPENAQIGEMIIQVLAVDNQDIGSNAEVEY
SITGGNGTNLFSIDRTTGWVSVSASLSGRQNIWYSVTVQARDQGSPALSTTTDVSILVTD
VNVYAPAFSAPSYQVTIEESRPMNSHVFTVVATDRDSGVNGEIRYSIVGGDDYRQFYIDP
RTGSVTVAAVLDYETTPTYHLNISARDRGLLYRENFVILTVDLTDVNDNDPMFDPATYDP
SIPENSPSGTSVVMVTATDADTGANAAIRYQITGGDGDLFIIDTVTGEITSQGGLDYERK
QMYTLQVTATNVEASSRFGTCTVNIHLTGQNEYAPVFLQRLYTFEISESAKPGTTVGTVY
ATDRDDGSDGIVNYILVGSSNDKGFAIGLESGAITVAQRLDRETSSHIMLSVIAKNRGSI
LGNDIDEIQVNITIIDANDPPVFEFSLYEGHVSEGDNIGTSVLTVSAIDNDLRADFRSFV
YGIQDGNEGSAFSINQISGIISTASRLDRETIDTYNLTVTATDTGIPPATGTTYVVVNID
DINDNGPEFVNVTGYVLENRAP-TTVMTLSATDPDLDPNRGPFSYRLIGG--NSQYFTLQ
GSGRLSTTRQIDREQQSDFYLIVETTDSGSPSMSSTHTVHIVVEDVNDNPSTPRTVDIYI
HSQDGSFPGGPIGNVHPIDPDIGDTFSCTITQGNTQVFSIPSL-CNLNTGRINTVTDYTL
RVSGDDGVHASVVSTVHVHFREFTSDAVTNGIIVRLNNVTTSNFLKNSYTNFISALND-I
SGVYST-VLYSMENTGEDLDIVLALQQTNQQFMVPQQAATAITNRKTNIENTASVSIVAV
NFNPCSDSPCQHGGVCSKTLQVTSSRNILESDPVIFVSVDTGNRYTCSCPTGYTGDSCEI
EINECDATPCLNGGTCTDEIGTFTCECPPGYHGDRCQNDFDECSSNPCRNGGQCLQGLND
YTCSCAQGFTGKNCEIDVDYCISQPCLNNGTCTDGQTSYSCRCGFGEKGDNCEITSYGFE
EVSYMQFPVLDQRNNDIMIEFATVMTNALLLYNYDAEESDSSDFIALEIMEGKLRLSYQL
GDGITRISVEKNVADGQWHTVTARRNGKDGTLIVDNCGSSSPAGFCRNTGGTGT----LD
LSGLPMMLGGVQTIDAILVRPGQVSSNDFVGCIREVTINGVPINLAGPLSSRGISDRCPR
VVDVCSPDPCKNGAACQDKWSSHQCQCSDIYVGDNCEK---RRVPFSFGGSSFVEFQIKE
SYVRQLQLGNQVSSRRRRANQDTSLSLKFRTRENSGLLLYAGGSSRYTVLEVKAGKLVYS
YNAGSGHRTREI--DVAVTNGLWHTVSLVRRSTSTSLFLQNDWNTEITGTTHDFLSSDVA
TMSLGGTNTPVTIEGQTPGFDGCIDELRLNGQLLPFVGSNDIVIATPSE-NVGEGCPSPA
VCASNPCPNNLLCIDQWQQYECAEPGACGSSPCQNNGTCIPN-DSGFRCRCDGNYNGTLC
ENALACIGFTCGTNQVCVGVGATGRACIKLPQTSEPGLHIGVIIVIVFFCLVAVIILIAF
IVYHRR----RKKQAPKTAKQNGG--NGGQENRAYDDIDSVTPYGDGMMSREVKMRDPTP
DIIERGRPIDNMDDDDVVIENDDGLTAMSRDRDPFPEHYDLENASSIAPSDIDVTAYYKA
FRNHHPRQSPSRDSPNHLARKSPNHL---SHRDSPSFQSSARQSPASHLLRQSPNHLARQ
SPASH---------GPMRPLGMTSSDHLPPSEHGSH--YSGSSIGSKNRRRAKSPCA-SS
HGSRPSSRLKQPIEQIEMDSGPPVGLSVEEVEMLN--RPRHSVASTMDGASSFTERPVND
KIMSLLEPPDLLEPPESSTEESQDDSFTCSEFEYEREKPLR-----------SRNDLDPR
T-------KMFPGDNGSGGSLSTLLEGDDKHALPP-----NGTFSWDYLLNWGPNFENLV
GVFSDIAALPPDAQS---QQNSDETTTKVNGVANNEEYV
>CAH1266790.1_FAT4_Branchiostoma_lanceolatum 4959 bp
MASPRRTRWKPVTLLCLLRALGADRAASSARVAFSLEEGQPPGTFVGNIPTQPGFTYRFN
QDPGIFILDASSGEIRTTQEIDREALSDDSLDLVVLSSLPTYPIEVRIDILDINDNSPIF
PDPSIEISFSESARTGSQVILDTATDADIGGNDIT-DNYRIVSGNANSTFALVITTNPSG
EASFLHLQTNQNLDREIRSSYQLNISAQDGGSPPRYGYLLVNISVRDSNDNPPIFDQSEY
IVSLNESAPVGTSVLTVRATDIDEGTNAEITYLLDSGTKFQIDPRTGVVTTLQELDYEES
DNYYVNVQAHDNGSPIQYGRAYITINLVDENDHDPAIGFRYFPIGAQFASVEEDAALNTV
VTLVTITDADQ-GSNGDVDLEILSGNEQGTFQVTH--VPGLSIVKVARSLDREITDQYNL
TMRATDHGNP-PRRTIANLIIYVNDINDHAPMFERTRYNTTLSERVPIGSYVQGVTATDD
DSGLNAQVRYALVSGNEHGWFTIDGNTGLVTTQADLDHEVTDGVILNISASDQGISIQFA
YTQLTITIIDENDFVPTFSESAYNVTVLENQNAPREVITVTAQDDDQGTNGEVYYEFDTE
TANRYSGIFQLNSNTGRIDTLVTFDREMTDLYLLVVGASDRGNPPQQSAVRVNVIVGDLN
DNNPVFYPVRYYASIRENQPSGTSVVQVSASDLDASLNGRVTYQITRGNPGKFTISPQSG
QITTTAELDREVRASYQLEVTARDGTGQSSTSPATIDVTVVDIQDNPPEFSQPGYNFVIF
ENVEIGKSVGMVSATFRDANANATYSIFSGDPAAIFRINAETGLISTAKEVDREQQPLYQ
LYVVASGGRVVGQTQVNVTLRDLNDNPPSFPTASAQADAVENWPVGREVYEAAAQDPDDG
VNAQITYELITNPSNRFQVNGDSGIISLTGALSYEVGQYVLELQATDRGLPPQSATMTLT
VTVRDVNDHAPVFSSSSYSTAIPESRPVNDQFFSVTATDEDAGLNGLISYSITGGNPGDR
FGVFPDGNLYIRNALDREVQSRYVLSVEAQDNGVEAKSAVSNVTVEILDENDNRPLFANA
TYNLFLDEEAPAETMVALVTAVDRDAGTNAELRYSFITEQSDFAINPSTGAITSLRMFDR
EDLIQRTGLSTFTLEVAVTDSGDP-PLQDRSTLQITVRDINDNVPRFAQDTYQVSISETA
LRSQQVVRVSASDMDYGNNALVRYTITEGNDDGKFLIDSSSGQITLAQLLDREVEDFYSL
LVDVRDSAAEPLSSQCRVNISVLDENDNEPVFSPTLQTADVLESTRVNDLITTLTATDGD
AGANGEITYSISGGNAHGTFSLDSYTGKLYLAKALDYESTNLYRLNITASDHGTPLLSTV
IPFEINVLDSNDNPPTFPPGDTVRQITEGVGLNTVIATVTATDPDSGSNGDIRYSIASQV
PQGDQFAVNPTSGEVFTRAEIDREFASTFDITVRATDQAIPVSERRHAFKVTTVIIRDVN
DNNPLFVSQDAAAIAPSASSGDVVLNVVAEDPDEGTNGEVRYAEVSGSTNQFAIGGTTGV
VTLAQNLSPSQTFYTLVVSATDQGPGRRSSTSEITFFMTSTNGPTFSRSSYSGIVHENQP
VGTSITSVRASYSDGHSATIEYYITSIRAGATSVGRYFAIGRTTGRITTGVELDREEGYD
SFTLEVYVVDKSSSSPRTQSTQVTITLEDENDNAPLFDTDYRDISIPEDLASGGLVTTVV
ANDADVGTNAIVLYSIIAGDDGQFRVDSDTGEIRTTGRLNREQLPTHSITVQASDGQQAS
TVDINISLTDVNDNAPQFLRSVYSFDIREDAAVNSEVNFVSATDADEGNNADITYSIT-D
ENQGMFDITPKTGVIILRRPLDYEQTQHYVLTVQAQDGGGRASSVTVYVNVKDLNDNPPV
FDPERYTADISEDVPAGTSILTVSATDRDEGPNAEIDFSIVSGDPNDQFSIQSDGTIVTA
AALDREQNYLYNLVVMATDRAIPAYMRLSSTAQVEIIVNDINDNPPRFVTPNVTSVYENS
PVNTIIMTIRAEDPDEERNSYVEYSMA-IPGNKFMLDSVTGQLRVNGDLDREATPSYVVT
VTATDKGRPPMSVSMDLTINLLDRNDNNPVFGPVSYDVSVLEDVAIGTELVQVVAADVDE
GTNGVVRYSIVSGNTDNDLAINAVTGRISVARLIDHERTTGYSLVVRARDQGATPLEALA
TVTITVTDVNDYVPLFLNSPFVAHVMENNNNVPQFVTQISAQDEDSGTMGQVDYYLPD-D
KGGKFSITSSGRISLLRTLDREDQSEFLLAVLAEDRGSPRLTGTGTVRVLVDDVNDNTPT
FDQQTYTTTIAEDVPVNTDVLLVSATDLDAGENGNIRYTLTGDLGKFEVNPSTGQIITIG
LLDRETQSLYTMVVTATDSSASNARSSSATVMVTVSDVDDNVPAFLDRSIDAYLPDNAPT
GTFVALASATDPDEGTNGDVRYSLSGSDANRFSIDQVTGVISTAMTLSD-SQYNLQVTAS
DLGPNPGTDTASVTINFQPASSFPSISVGTDTFNYPETQSVGTVLTSVQGSSSKPSPVTY
HIAGGNEGDVFEVNP-SGQVRLRRSLNYEETSSFNLWMEARDSDTPALSRYHRLRIALTD
VNDNPPIFSQNPYVGSVGENETLTSVLTVSASDADSGLNGQFEYRLATGNLDNSFQVNPN
TGQVSTRRFLDREQRDSYTLVVEAVDKGSPTLTGTATVLITVEDKNDNPMQFRNLYSTAI
LEDTPIGSFVIQVSTTDPDIGTNAMAQYKFSEARGKFNMGRDSGNVTVASTLDREISDHY
ELLVIAEDSAWEANTPLSITILDVNDNPPRFSAPVFERNLPEGIRANQLVTRLVATDEDE
GTNAEVFYRMKTLSNFFRLDESSGAILTKNSLEFVPDWT-GTTNPNHHQFVVIATDRGTP
PLSGEVTVIINVIDANDHAPVFQDVSYFSPVPENAQIGEMIIQVYAVDNQDIGSNAEVEY
SITGGNGTNLFIIDRTTGWVSVSASLSGRQNVWYSVTVQARDQGSPALSTTTDVSILVTD
VNVYAPGFSAPSYQVTIEESRPMNSHVFTVVATDRDAGLNGEIRYSIVGGDDYGQFYIDP
QTGSVTVARVLDYETTPTFHLNISARDRGLLYRESFVILTVDLTDVNDNDPMFDPATYDP
SIPENSPSGTSVVMVTATDADTGANAAITYQITGGDGDLFIIDPVTGEITSQGGLDYERK
QMYTLQVTATNVEASSRFGTCTVNIHLSGQNEYAPVFLQRLYTFEISESAETGTTVATVY
ATDRDDGTDGIVNYILVGSSNDKGFAIGLESGAITVARRLDRETSSHIILSVISKNRGSI
LGNDIDEVQVNITIIDANDPPVFEFSLYEGHVSEGDNIGTSVLTVSAIDNDLRADFRSFV
YGIQDGNEDSAFSINQNSGIITTASRLDRETIDTYNLTVTATDSGIPPATGTTYVVVNID
DINDNGPEFVDVTGYVLENRAP-TTVMTLSATDPDLDPNRGPFSYRLIGG--NSQYFTLQ
SNGRLSTTRLIDREQQSDFYLIVETTDSGSPSMSSTHTVHIVVEDVNDNPSTPRTVDIYI
HSQDGSFPPGPIGNVHPVDPDVGDTFSCTIIQGNTEFFSVPSL-CNLNTTRINTVRDLDL
RVSGDDGVHPSVVSTVSVHFREFTSDAVTNGIIVRLNNVTASDFLKNSYTNFISALND-I
PGVYST-VLYSMENTGEDLDIVLAIQQTNQQFMVPQQASTAITNRKANIESRASVSIVAV
NFNPCDDSPCQHGGVCSKTLQVTSSWNILESDPVIFVSVDTGNRFTCNCPTGYTGESCEI
EINECDATPCLNGGTCTDEIGTFSCECPPGYHGNRCQNDVDECSSNPCRNGGQCLQGLND
YTCSCAQGYTGKNCEIDVDYCISQPCLNNGTCTDGRTSYSCQCGFGEKGDNCEITSYGFE
EVSYMQFPVLDQRNNDIMIEFATVMTNALLLYNYDAEESDTSDFIALEIIAGKLRLSYQL
GDGITRIGVEKNVADGQWHTVTARRNGKDGTLIVDNCGSSSPAGFCRNTGGTGT----LD
VSGLPMMLGGVQTIDAILVRPGQVSSNDFVGCIREVTINGVPLNLAGPLSSRGISDRCPR
AADVCLPDPCKNGAACQDKWSGHQCQCSDIYVGDNCDK---RRVPFSFGGNSFVEFQIKE
SYVRQLQLGNQVSGRRRRANQDTSLSLKFRTRENSGLLLYAGGSTRYTVLEVKAGKLVYS
YNAGSGHRTREM--DVAVTNGLWHKVTLVRRSTSTSLFLQNDWNTEITGTTHDFLSSDVA
TMSVGGTNTPVTIEGQTPGFDGCVDELRLNGQLLPFVGSNDIVIATPSE-NVDEGCPSPP
VCVPNPCPNNLLCIDQWLEYECSAPGACGSSPCKNNGTCIPN-DRGFRCRCDGNYNGTLC
ENALACIGFTCGTNEVCVGVGATGRACIKLPHSSGTGLHIGVIIVIVFFCLVAVIILIAF
IVYHRR----RKKQLPKTAKQNGG--NGGQENRAYDDIDSVTPYGDGMMSREVKMRDPTP
DIIERGRPIDNMDDDDVVIENDDGITALSRDRDAFPEHYDLENASSIAPSDIDVTAYYKA
FRNHHPRQSPSRDSPNHLARKSPNHL---SHRDSPSFQVSARQSPASHLLRQSPNHLARQ
SPASH---------GPMRPLGLTTSDHLAPSEHGSH--YSGSSMGSKNRHRAKSPCA-SS
HGSRPSSRLKQPIEQIEMDSGPPVGLSVEEVEMLN--RPRHSVASTMDGASSITERPVND
KIMSLLEPPDLLEPPESSTEESQDDSFTCSEFEYEREKPLR-----------SRSDFDPR
T-------KMFPGDNGSGGSLSTLLEGDDKQALPP-----NGTFSWDYLLNWGPNFENLV
GVFSDIAALPPDAQS---QQNSDETTTKVNGVANNEEYV
>XP_062511281.1_protocadherin_Fat_4-like_Corticium_candelabrum 4959 bp
------------LSLLVVLHV----PSFQTPYYFQFAEHSIVGTTVLTVSATDTLVYALV
TGKADFNIDGSSGIITAKREFDREKVSSYVFTVSVSTRPFTEQTSVHVLITDINDKPPVF
VNTPYSVTLSENTNTGLTVLSVRATDADQGINS--RVQYKIISGDKDGHFRIDITLEKSG
NGNAFSIDSSSGIDRETHAAYNLIIEAEELGSSQAPVSVRTVVTILDTNDNPPVFQQTNY
SASLRENAQVLSIVIQVVADDNDTDTTYKLTYDFN--RPFLIHPSTGVITLTSALDYESG
SAYSFQVTATNVAAPKAFDTAYVVVNIIDINDNNP-----IFGKTVFAGNQDEETPANTF
ILRAIASDADS-GVLGQLSYSIVAGNDNQRFVINS----TTADIMNAVKLDREVQESYTL
TVQAIDSGPN-KRTARAAVNIVVNDINDNAPQFADNSVTVRIAENNQVGSQVAAFSATDS
DAGNNGALTYKILAGNTGNAFEIADSKGIVTARVGLDYETSQSYTLTIEVRDGGPNGGMD
NGTLTVNVENRNDNTPVFSSSFYNYSVLENR-MNTVVGSVSATDGDAFSFGRVVYSLAGV
YS----SRFNIGSKTGQITTKVAVDREDADVYNLLAIAEDETEHRRRTTADVTIHVLDEN
DNYPTFSSTSYSASITEES-LHPDFVTVTATDPDKGENGKVTYNLTAGDTSLFSIDASTG
RISATGKPDREGGASYKLTVRASDDAKLPKTSTATVSVSITDVNDNNPVFDLLQYRSTIS
ENDLIGNEVVRVRATEKDVSATITYNITAGVPSSKFSIDTGTGSVTTKGTIDYESDAIYN
LTVTATDGLGQGTCTVLIFITDYNDNAPVFTQSLYTKSIRENMPTTSFVTNVSATDGDTG
SNRQLVYSILGGAGNTFSIHSLTGDITVLSPPDYETKKYTLDIQAKDQANPRLAGVSKVE
ITITDENDNTPTFDGS-YAFSVVESATVGELVGAVSASDLDDNDNGVVTYSLTGSDD---
FVIGNTGHISVAKLLDYEVKSSYDLTVTATDGGG--KSSSTPVKITVIDVNDNPPKFAQS
SYTATINENVPLDHSVVQVSASEKDTGK--VIAYSLSGGDGRFHIVSTTGQILTANSIDY
ET------AKKYTFQVTASDDGNP-PRNSFVPVTVTVKDLNDNDPLFAQTRYTATLKEEL
PGGQGVVKVSASDKDSSTNADVSYAIIDGVGKFRFTIDSRTGSISTTTSLDRETQDLYSL
TLQTKDGGSPPRATNATLIVTVEDINDNSPYFDPSTYSVMLVENTAIGTSFLTVTAKDAD
IGVNQKIAYSLNGGE--GRFQVNQTSGELTTLSSLNRETTIDYTLTVTARDSGLVQKSAT
VDIAVTVTDVNDNAPAFTKSVYSGAVVEGSPNGTVVSKVSATDSDDGDNGVVVYSIIGGN
G-GGEFRVSSNGQILTTSVDLDRETKPSYTLTVEASDKGTPP---KSITVPLQVTVTDAN
DNKPVFSASKASTVSELSLIGTTVLSVTATDVDLGNNAAIVYSFASVNVTSFSIDASSGS
IKTTKTLNAVIKEYTFDVRVTDKGLVPRSSDATVVVTVRDVNDPVFNQTIYRANVFENNA
AGTSVTTVLATESDGDNAKISYSITFGDS-----SKKFLINAISGAITTTGTLDRETVS-
LYTLTVTATD--GSPPRSGQSTVEVKVLDTNDQSPKFEFSLYTKTVPETAAIGTVVTTVS
ASDADLGQNSKVSYSITSGNSDGFSINAAVGNITTVKAMDREASPAYTLTITATDGGLTG
TTEVQVTIKDVNDNDPIFIGLPYKKTLAEGPSSGTTIVTISASDEDSGSLGLVRYSITSG
NAAGHFAIDSSRGVIMTTEALDYESTRAYTLTVTAQDQNGRSATTSVSITVTDVNDNAPV
FNLSSYSAVVSESSLIGVEVVTLTASDRDSSSNSQLVYSIMSGNTNSDFAVSIKGKVTVA
KSLDIERTDRYVLEMSVRDKGTPPM---NSTTTVQIEVADVNDNAPVFGRQYSVDLNEGP
AANTAVTTVSATDADLGANGDVSYNITGDKEKLFTIDTMSGKITVTGTLDRETTSSYDLT
IEAADRGL-KLTGTTHVLIRLLDINDNTPQFVETSYRGTINENAESNKIPIRIKAIDNDI
GNNKVVRFSLSG-TSSGNFSINSSTAVVTTSDSLDRETVDSYSLTVTATDLG-----SSV
PFTVTVTDENDNNPFFDPNVYKPNILENA-TVGFVVTTVTASDADVGANGQIHYGVLSGS
GG-KFRVDPTGVVTVDDVLSRELQEQYVMNVSATDGGSARRLGFATVTVTLVDINDNTPV
FERQGYTVDVLENATIGSSVVTVKATDVDDGVNGDLSYEIVSGDAKFAVHRDTGEVTIVS
LVDRESISIYILTIRCSDDGAP-KRWATTTVKIVVLDVNDNPPIFSRQVYTTSLVETVAN
GSIILVVAASDADLGRNRMIEYSLPS-NTSLFSIDPSFGAISLKGNLDRSDSITFTVIAR
DLGEPARSAIATVRVDVL-NDNNPVFSMITYRTSVKENMRPGVSLVTVNATEKDIAVITY
SITAGNNDGLFEIDTASGLISTNTSLNREQTALYILTITAMDDDVQPRTGLATVVVNILD
ENDNPPVFVFSCYLVTLLEDAVGTALAIDSATDKDINENAQLSYSLADGNIGSAFTLNGT
TIVLSTTTELDRETLSSYKLNVTVTDGGTPRMSGNAMIVVTVEDVNDHAPVFQPSYTSKF
AENVFGGHTVATVSATDGDIGMNADITFHIVSEG--LIIAPLSGVVTTIAEFDYESVSSY
NLTVMASDGGRNSTVSLYITILDVNDNTPIFSSSSYSFSLSESTSVGASVFNVSASDRDS
GDNSLLRFNLTDPYDQFDIDVRTGRIDLIRPLDYEHTTS--------YRLTIEASDGGVP
SRTAVTRVDATVTDSNDNPPVFASSDYAAVVSEASNNMSVVTVVSATD-RDEGSNADIRF
SITDGNVNGHFGINSRSGEVSTAARLDRETQDYYLLTVTVTDSATLPHSVHTTININISD
YNDNSPIFNPLDSFITIPEDFEVDSFLIKVNASDVDIGDNARVSYTITSGDDG--FAIDG
VTGEVKTTSTFDRETKSSYQLFVQAQDHATQQNTGYGTLTVTISDVNDNSPYFEQSTYSG
VVEENQPVGTSILAVVARDRDVGSNQYVSYSVTDG--VPFYVDNTTGWIYTSKELNREAR
RNYTFIVVATNSRSEILLNTTRVFVSVLDVNDNTPTFSASVYRVSVSELLPQGTTVVTVA
ASDIDIGESGELFFSISSGDQQSPFNFDEKKGDIVIVRSLDRETVPLYELTVVVRDNGAI
KRTST--AKVQITLLDENDAPVFVKSTYTFSLMESVILDWQIGVVSATDKDEGTN-KVIE
YEIVDGNQQRRFSIVPDSGIIVLDASLDYESVESYTLTVRASNAGVPRVTSSATVVITVL
DVNDNAPIFDNYVAGVRVDASLDHLVKTVTARDRDSG-NFSMVRYLLQDSSSVSEAFRIP
LSGDIYTASASQFEDAGSFDLSVIAYDFGRDKSLSSTTVTIYILTESN------EILMVL
VKTKEALLTKILENVTNFDIN----------------------------QAHKVPTGYDL
T--------------TDVFFHAIDPTTAEREVVIKIIEDNLDLYLL--------------
------------------------------------------------------------
------------------------------------------------------------
--------------------GDF-------------------------------------
------------------------------------------------------------
------------------------------------------------------------
------------------------------------------------------------
--------------------------------------NVT-------------------
------------------------------------------------------------
--------------------QPPVVEEVIA---ENDSIL---------------------
------------------------------------------------------------
------------------------------------------------------------
------------------------------------------------------------
-----------------------------------------YILIGVVGCVTFILILLLV
CIC---WRRRRRKKKKMQ------------DGVMF------PPS-------------PHR
DTITRENPIW--------------------------DPYDTWLEKSVDGSGVALI-----
-----------DEEDEGYE-----------------------------------EVLDRE
NPLYE-----------SQEI----------------------------------------
------------------------------------------------------------
-----------------------------------------------KMDMFDTSDVETD
D---------------------------------------GGDGSHDNLLA---------
------AALDEPTNV-------------------TTTAI
>XP_047422251.1_protocadherin_Fat_4_isoform_X2_Sciurus_carolinensis 4959 bp
MNLAAQTPGRRWFWLLSLLPGPAWVRAAEQRQVFQVLEEQPPGTLVGTIQTRPGFTYRLS
ESHALFAINSSTGALYTTATIDRESLPSDVINLVVLSSAPTYPTEVRVLVRDLNDNAPVF
PDPSIVVTFKEDSSSGRQVILDTATDSDIGSNGVDHRSYRIIKGNEAGRFRLDITLNPSG
EGAFLHLVSKGGLDREVTPQYQLLVEVEDKGEPKRRGY----------------------
---------------------------------LQEGTPFQMDPETGLITVREPLDFEAR
RQYSLTVQAMDRGVPSLTGRAEALIQLLDVNDNDPVVKFRYFPATSRYASVDENAQVGTV
VALLTVTDADSPAANGNISVQILGGNEQRHFEVQRSKVPNLSLIKVASALDRERIPSYNL
TVSVSDNAEVQARSSVASLVIFVNDINDHPPVFAQQVYRVNLSEEAPPGSYVCGVSATDG
DSGLNANLRYSIVSGNGLGWFRISEHSGLVTTAGGLDRELASQIVLNISARDQGVHPKVS
YAQLVVTLLDVNDEKPVFSQEGYDVSVVENAPAGTELLVLGATDGDLGDNGTVRFSLQEA
ESDQ--RSFRLDPVSGRLSTVSSLDREEQAFYFLVVLATDLGSPPQSSMARINVSLLDVN
DNSPVFYPVQYFAHIQENEPGGSYITTVSATDPDLGPNGTVKYSISAGDRSRFQINAQSG
VISTRMALDREEKTAYQLQIVATDGGNLQSPSQAIVTITVLDTQDNPPVFSQAAYSFVVF
ENVAVGYHVGSVSASTMDLNSNISYLITTGDQKGMFSINQVTGQLTTASVIDREEQSFYQ
LKVVASGGTVTGDTVVNITVKDLNDNSPHFLQAVESVNVVENWQAGHSIFQAKAVDPDEG
VNGMVFYSLRQNAKNLFAINEKSGDISLLGPLDVHTGSYQIEILASDMGVPQLSSSVILT
VYVHDVNDNPPVFDQLSYEVTLSESEPVNSRFFQVQASDKDSGANGEIAYTIAEGNTGDA
FGIFPDGQLYIKSELDRELQDRYVLLVVASDRAVEPLSATVNVTVILEDVNDNRPLFNST
NYTFYFEEEQKAGSFVGKVSAIDKDFGPNGEVRYSFETVQPDFDLHAITGEITNTHQFDR
ESLMRRRGTATFSFTVIATDQGLPHSLKDQATVHVYMKDINDNAPKFLKDFYQATISETA
ANLTQVLRVSASDVDEGNNGLIHYSVIKGNEERQFAVDSASGQVTLIGKLDYEATPAYSL
VIQAVDSGTVSLNSTCTLHIDVLDENDNTPSFPKSTLFIDVLENMRIGELVSSVTATDSD
SGDNADLHYSITGTNNHGTFSISPNTGSIFLAKKLDFETQSLYKLNITAKDQGRPPRSST
MSVVIHVRDFNDNPPSFPPGDIFKSIVENIPIGTSVISVTAHDPDADINGQLSYAIIQQM
PRGNHFSIDGVKGTIYTNAEIDREFANLFELTVKANDQAVPIETRRYALKNVTILVTDLN
DNVPMFISQNALAADPSAVIGSVLTTILAADPDEGANGEVEYEIINGDTDTFIVDRYSGD
LRVASALVPSQLIYNLIVSATDLGPERRKSTTELTVILQGLDGPVFTQPKYITILKEGEP
IGTNVISIEAASPRGSEAPVEYYIVSVRCEEKTVGRLFTIGRHTGMIQTAAILDREQGAC
LYLVDVYAIEKSSAFPRTQRAEVEITLQDINDNPPLFPTDMLDLTVEENIGDGSKIMQLT
AMDADEGANALVTYAIISGADDSFRIDPESGDLIATRRLDRERRSKYSLLVRADDGLQSS
DMRINITVSDVNDHTPRFSRPVYSFDIPEDTAPGSLVAAILATDVDSGVNGEVTYVVSED
DGEGTFFLNPVTGVFNLTRLLDYEAQQYYILTVRAEDGGGQFATIRVYFNILDVNDNPPV
FSLTSYSTSLMENLPLGSTVLVFNVSDADDGVNSQLAYSIASGDSLGQFTVDEKGVLKVL
KALDRESQSFYNLVVQVHDLPQPPASRFTSTAQVSLILLDVNDNPPAFLSPKLTYIPENT
PIDTVVFKAQATDPDSGPNSYIEYTLLNPLGNKFSIGTIDGEVRLTGELDREEVSNYTLT
VVATDKGQPPLSSSAEVVVMVLDINDNNPVFAQSLYKVEIHEDTLTGTDIVQVFAADGDE
GTNGQVRYGIVDGNANQEFRIDSVTGAITVAKPLDREKTPMYLLTVQATDRGSTPRTDSS
TVSIVLLDINDFVPVFELSPYSVNVPENLGTLPRTVLQVVARDDDQGSNSKLSYVLVGGN
EDNAFTLSASGELEVTQSLDRETKEHFVLTITATDSGSPALTGTGTINVIVDDVNDNVPT
FASKMYFITIPEDAPTGTDVLLVNASDADASTNAVISYSIVGGNSQFTINPSTGQIITSA
LLDRETKDNYTLIVVSSDAGYPEALSSSTSVLVTVTDVNDNPPRFQHHPYVTHIPSPALP
GSFVFAVTVTDADIGPNSELHYSLSGRNSEKFHIDPLRGAIMAAGPLNGASEVTFSVHVK
DGGPFPKTDSTTVTVRFVNKADFPKVRAKEQTFMFPENQPVGTLVTTVTGSSLRGETLSY
YIASGNLGNTFQIDQLTGQVSISQPLDFEKIQKYVVWIEARDGGFPPFSSYEKLDITVLD
VNDNSPIFKEDPFVSEILENLSPRKILTVSAVDKDSGPNGQLDYEIVNGNQENSFSINHA
TGEIRSIRPLDREKVSHYVLTIKSSDKGSPSQSASVRVIINVLDENDNAPRFSQIFSAHI
PENSPLGYTVTRVTTSDEDIGVNAISRYSIMDTSLPFTINPSTGDIVISRPLNREDTDRY
RIRVSAHDSGWTVSTDVTIFVTDINDNAPRFSRPSYYLDCPELPEIGSKVTQVSATDPDE
GPNGQVFYFIKSQSEYFRINATTGEIFNKQVLKYQNISGFSNVNINRHSFIVTSSDRGNP
PLLSETTVTINTVDSNDNPPQFLKNKYFTPVTKNVKVGTKLIKVTAVDDKDFGLNSEVEY
FIPNESHLGRFQLDNNTGWISVASSLISDLNQNFLITVVAKDKGNPPLSSQATVQITVTE
ENYHTPEFSQSHKSATIPESHRIGAVVRTVSARDRDAAMNGMIRYGISSGNEDGTFAINS
STGVLTLAKALDYELCQKHELTISATDGGWVARTGYCSVTVNVVDVNDNSPVFLPDEYFP
TVLENAPSGTTVIHLNATDADSGANAVVAYTVQSSDSDLFVIDPNTGIITTQGFLDFETK
QSYHLTVKAFNVPDEERCSFATVNVQLKGTNEYVPRFVSKLYYFEISEAAPKGTIVGEVF
ASDRDMGTDGEVHYLIFGNSRKKGFEINKRTGQIYVSGPLDREKEERVSLKVLAKNFGSI
RGADVDEVTVNVTVLDANDPPVFSLSTYRVQISEGVPTGTHVTFVSAFDSDSIAGWSRFS
YFIGSGNENGAFSINPQTGQVTVTAELDRESLPIYNLTVLAVDSGTPPATGSASLLVTLE
DINDNGPMLTLSEGEVMENKRPGALVMTLQSTDPDLPPNQGPFTYYLLSTGPATNYFSLN
TAGVLSTTREIDREQIADFYLSVVTRDSGVPQMSSTGTVHISVIDQNDNPSQSRTVEIFV
HYYGNLFPGGILGSVKPQDPDVLDTFHCSLTSGVTSLFSIPGGTCDLSSQPRSTDGTFDL
TVLSSDGVHSAVTSNIRVFFAGFSNATVDNSILLRVGVPSVKDFLTNHYLHFLRIANSQL
TGLGTAVQLYGAYEDNNRTFLLAAVKRNANQYVNPSGVATFFESIKEVLLRQSGVKVESV
DHDPCRHGPCQNGGSCLRRLAVGPALRSQESLPVILVANQPLQPFLCRCLPGYAGSWCEV
DVDECLPAPCHNGGTCHNLVGGFSCSCLEGFTGRACERDINECLPSPCKNGAVCQNFPGG
FTCVCKTGYTGKMCESSVNYCDCSPCFNGGSCQSGVDSYYCHCPFGVFGKHCELNSYGFE
ELSYMEFPSLDPNNNYIYVKFATIKSHALLLYNYDNQTGDRAEFLALEIAEERLRFSYNL
GSGSYKLTTMKKVSDGHFHTVIARRAGMAASLTVDSCSENQEPGYCTVSNVAVSDDWTLD
VQPNRVTVGGIRSLEPILQRRGHVESHDFVGCIMEFAVNGRPLEPSQALAAQGILDQCPR
LEGACTRNPCQHGGTCMDFWSWQQCHCKEGLTGKYCEKSVTPDTALSLEGKGRLDYHVSQ
NEKREYLLRQSIRGAPLEPFGVSSLEVKFRTRSENGILIHIQESSNYTTVKIKNGKVHFT
SDAGIAGKVERNIPEVYVADGHWHTFLIGKNGTATVLSIDRIYNRDIAHPTQDFGGLDVL
TISLGGIPPNQAHRDTQAGFDGCIASVLYGGESLPFSGKHSLASISKTDPSVKIGCRGPN
ICASNPCWGDLLCINQWYAYKCVPPGDCASHPCQNGGSCEPGLHSGFTCSCPESHTGRTC
ETVVACLGVLCPQGKVCKAGSPGGHVCVLSPGPEELSLPLWAVPAIVGSCATALALLVLS
LILCNQCRGR-KGKAPAEEKKPKEKKKKGSENVAFDDPDNIPPYGDDMAVRKQPEGNPKP
DIIERENPYLIYDETDIPHGPETVPSAPLASPEQEIEHYDIDNASSIAPSDADIIQHYKQ
FRSHTPKFSIQRHSPLGFARQSPMPLGASSLTYQPAYGPGLRTSSLSHSACPTPNPLSRH
SPAPFSKSSTFYRNSPARELHLPLRDGSALEMHGEACQPGVFNYATRLGRRSKSPQAMAA
QGSRPGSRLKHPTGQIPLESSPPVGLSIEEVERLNTPRPRNPSICSADHGRSSSEEDCRR
PLSRTRNPADGIPAPESSSDSDSHESFTCSEMEYDREKPVVYTSRMPKLSQVNESDADDE
DYGARLKPRRYHGRRAEGGPSGSQVPGAADSTLPLKLGQQAGNFNWDNLLNWGPGFGHYV
DVFKDLASLPEKAAA--NEEGKGGTTKPVPKDGEAEQYV
>XP_028657872.2_protocadherin_Fat_4_Erpetoichthys_calabaricus 4959 bp
MALFG---HGFYLLLFLLRTHWQDAAGSQVGQEFRVLEEQPVGTYVGTIPTKPTFTYRFS
ENHKLFAINGTTGVIYSTAVIDRESLPSDVINVVVLSSQPTYPTEVRILVVDINDNAPIF
PDPSIVVSFKEDASRGRQVILDTATDADIGSNGVDHTTYRIVQGNELGKFRLDITVNPSG
EGAFLHLVSTGGLDREITPFYQLLVEVEDRGTPKKVGYLQVNVTIQDVNDNPPVFEHENY
ESSVPEDSEVGASVLRVAALDRDEGANADIRYSLDESTPFQIDPIVGIVSIREPLDFEVK
RLYSLTIHAVDGGVPALSGRSEATVRLVDVNDNEPVIKFRYFPATSKFASVDENAQIGTV
VALLTVSDADSSTANGNISVSILGGNEQRHFDVHSSPVPHLSLIKVASVLDRERISSYNL
TVSVSDNGQPVSRSSLASLVIFVNDINDHPPVFQESIYRVNISEELPKGSYIKGVSATDG
DSGQNANLRYSIVSGNTLGWFAISENSGLVTSAALLDREVASDIVLNISAKDQGVQPKIS
YTKLLVSITDVNDQVPTFTQSVYLFSIPENSLPGTEITVLSATDNDKGANGTVRFAFDSE
TPVTFKDLFRLDPVSGRLSTAIVLDREEKETYQLFIQAADGGSPPLSSVAKVNVTLKDIN
DNSPVFYPVQYFANIKENEPPGSYVTSVSATDPDLGKNGTVRYFITAGDTSAFQINSITG
VITSRISLDREQKTAYQLQVTAADSGNLRSQTPALVTVTVIDTQDNPPAFTQSSYSFVIF
ENVDFGTTVGTVSASTPDLNTNITYLITSGDQRGLFAIDSSMGQISTVGVIDREELAFYQ
LKVIAKGGEVTGETLVNITVKDLNDNAPCFPHAVEHVSAVESWRAGHTILQVKAADPDEG
TNGFIVYSLRENPNGLFHISEKHGQISLTGPLEVTFGSYNLEVLASDMGVPQLTSNLNVT
VHVYDVNDHPPVFDHLSYEVTILESEPVNTQFFKVHATDKDSGLNGEVTYSIIGGNKEDS
FGIFPDGQLYIKADLDREVQERYSLLVVASDQAVEALTAAVNVTVILEDVNDNRPLFNST
NYVFYFKEEQAAGSFVGHVFAEDKDFGPNGLVRYAFDSPQQHFELNSLSGALTSTQQLDR
EVLMRQRGAAVFSFTVASSDQGEPRPLKDHAKVQVYIQDINDNSPKFTKDIYKASISESA
LNMTQVLRVSASDVDEGKNGLLHYYISSGNEEKKFAIDSSTGQVTLISRLDHEATASYSL
TILATDSGHVPLSSSCTLSITVLDENDNPPSFPKSTLIVDVLENMRIGELVASVTATDSD
SGDNAEIIYMITATNSHGTFSISPNTGSIFLVRKLDYETQSLYTLNITAMDKGRPPKSSS
VSLVIQVRDFNDNPPSFPPDDIFKSIIENIPIGTSVMSVTAHDTDADINGELEYSIIQQT
PRGNHFVIDPMTGTIFTHSEIDREFSNLFELTIKATDQAVPVEFRRSAFKNVTIWVTDVN
DNGPVFISQNALVAEPSVVIGSILTTIVAFDPDEGANGEVEYELVGGNSDTFSMDRYSGD
IRVASPLVPSKLLYSLIVSAADLGAERRTSSTELTIILQGSEGPVFSQPKYITIIREGEP
VGTNVISLDASSPRGMEALVEFYIVSVRCNGKTVGRLFTIGRHTGIIQTAAVLDRERGSN
LYLVDVYAIETDSSLPRTQRAEVEITLQDINDNPPVFPSDMLDLTVEENIGDGFKIMQLT
ATDADEGANALVTYAIISGADDSFRIDPESGDLIATKRLDRERRSKYSLLVRADDGLQSS
DMRINITVSDVNDHIPKFSRNVYSFDIPEDTTPGSIVAAILASDADSGVNGEITYSVVED
DQDGVFFLNPVTGVFNVTQPLDYEIQQYFILTVQAEDDGKQFSTVRVYFNILDVNDNPPV
FSSAAYSVSIMENLPPGSTVLTIKATDADDGPNSQMSFSITSGDPLAQFDIDNNGVLKTK
QNLDRESQSYYNLMVTVHDMALHPTVRFTSSAQVSIILLDVNDCPPSFTSQKITYIQENT
PVDTEVFTAQAFDSDSGPNSYIEYSLPSFLGSRFSIGPINGKVKLTGELDREQFSNYTVT
IIAKDKGDPPLSSSMDVTIIVLDVNDNSPVFTQGMYKVEISESTLSGTDLVQVIATDADE
GVNGQVRFSINGGNNNGDFRIDTVTGVISVAKSLDREKQPSYSLLVQATDRGSNPRTDTT
IVDIVLLDENDYVPVFEQPFYTVNVKENLKNLPLSVLQVHANDEDLAQNSQLSYSLVSGN
EDGDFSLSPGGQLSLIKSLDREAKEKYILIVTSTDSGTPALTGTGTVTVLVDDVNDNIPV
FASNTFHTSVPEDTPTGSDVLLVNCSDADTGLNAVISYSLTGGNSQFSINPSTGQIIMSS
LLDREVKKDYELVVVAHDGGRPLALSSSAIVSVTISDVNDNPPRFHHHPYVTHIGASTSA
GSLVFAVTVTDADAGSNAQLHYSLMGRNSEKFQIDPVRGAITAAEKLSGGSEVTFAVHVK
DGGIYPKSDSTTVTVRFVTDQDFPYIKPGQTHFMFPENQAVNTLVTTFSGSSTRAAPLSY
FIASGNLDSAFHIDQQTGELSIKKPLDFENIQKYILWIEARDQGFPPFSSYEKVEITIID
VNDNYPVFKQESFSATILENLPTQKVIFVVAVDTDSGLNGQLEYTITDGNHGNSFTINKA
TGEIKSNGPLDREKEAQYLLIVKATDKGSPPKSATVKVIIRVLDVNDNAPKFSKIFSAHI
PENAPLGSIVTCVTTSDEDTGSNAVSRYSLADTSLPFSINSDTGDITVSRPLNREDTERY
IVRVSAHDSGWTVSTDVSIFVTDVNDNSPRFSRPSYYLDYPELTAIGSKVTQVSATDPDT
GSNGQIFYFIRSQSEYFRINSSTGEIFTKQYIKYQNLTGISNVNINRHSFIVTASDRGVI
PLLSEATVIVNIVDSNDNPPKFQTVAYFTPVTKSVRPGTKLIRVVASDDKDFGVNSDIEY
FITKGNSSNKFHLDRHSGWVSVSSSLMTDVNKLYLAEITAKDKGNPPLSAQATLRIIVTE
ENHHTPEFSQSHITMSIPESLTVGTVIRTVSARDKDRDMNGFVKYNITSGNDMGLFAINS
SSGALILAKMLDFEDQEIHELRISATDNGWIPNTGFITITIHVTDVNDNSPLFNPDEYFP
VVMENAPSGTTVVKMNATDKDSGTNAMTAYTIQSSDSDLFVIDPNTGIITTQGFLDYEAR
QSYHLTVKAFNVPNEERCSFANVNIQLKGANEYVPRFVSKQYYFEVSEAAPLGTVIGEVF
ASDRDLGVDGEVHYLIFGKSRMKGFSINKKTGQVYVSGHLDREKEEKISLRVLAKNTGSI
KGTDIDEVIVNITVLDANDPPVFNSDLYNVKISEGFSPGTHVIFVNAFDSDSVPNWSRFS
YFLGSGNENNAFTINPQTGQVSVASELDRESTPVYNLSVLAVDSGSPPATGSASLIVTLE
DVNDNGPTLISTVAEVSENERAGTIVATLNSTDCDLPPNQGPFTYNLLSTEPSSNYFSLS
PNGVLSTSREIDRETISDFYLSVMIRDSGVPQMSSTGTIHVKINDKNDNPSETRSVEVFV
YYFGNVFPGGILGTVKPQDPDVLDTFRCSLASGVTSLFSIAADTCDLKSQSRSSEGTFDL
TVHSNDGLHGTVTSNVRVFFIGFSNVTIDNSILLHLQVESVTSLLTHHYLRFLRIANSQL
AGRGTGVQLYGAFEHSNKTLLMAAIKRSYNQYVNPSGVATFFESIKDILQRQSGVHINSV
DYDPCIHNPCHNGGSCKKHLSVGHSPIREESMPVIIVSNEPMPPYICNCMPGYTGTLCEA
DIDECLPLPCHNGGTCHNLVGGFSCSCPEGFTGMACERDINECLSNPCKNGAHCQNFPGG
FNCVCKNGYTGKTCDSAINYCECNPCFNGGSCQNGVDGYYCHCPFGVFGKHCELNSYGFE
ELSYMEFPSLDPNNNYIYIKFATIKSNALLLYNYDNQTGDKAEFLALETYEGRMRFSFNL
GSGTYKLMAMKKVSDGQFHTVIARRTGMAASLTVDSCTEDQEPGYCAVSNVAVHKDWTLD
VQPNRLTVGGISSIDPILSRKGQVASHDFVGCIMEFAINGRPLEPSQAVTSQGIVDRCPR
LEGACATNLCKHGGTCVDNWSWQQCQCTDGFTGRFCEKFMNADTALSLDGIGRLDYTLSQ
SKKRNSLLKQSLRDPAYDPVGPTNLDMKFRTRSKNGILFHVQESSNYTTVKIKNGKLHYI
SDAGVGGKVERNIPELLVSDGQWHIFELVKNGSITSISLDHTYKREIPHSTQDFGGLNVL
TLSLGGVPAGTSPQSSTTGFEGCFAYVNYNGEYLPFSGEHTAATITKTHPSIKIGCRGPN
VCASNPCMGGLMCVNQWHAFECVPPGDCSALPCKNGGSCEPSGHSGFTCTCPEFYTGKTC
ETVVACLGVQCPQGTTCKTGSNGGFICASSPQTDQTFLPIWAVPAIVGSCATALALVVLG
LILCNHCRGR-KTKVPNEEKKPKEKKKKGSENVAFDDPDNIPPYGDDMTVRKQPEGNPKP
DIIERENPYLIYDETDIPHNTETVPSAPCVGPEADIEHYDIENASSIAPSDADIIQHYKQ
FRSHTPKFSIQRHSPLGFARQSPLPLGASSYSYQPSYSQGLRSAPLSHTACPNPNPLSRH
SPAPFTKPSSFYRNSPARELQLSRREGSPLDLHNEVCQPGIFNYATRLGRRSKSPQTMAG
HGSRPGSRLKQPIEQIPLETGPPVGLSIEEVERLNTPRPRNPSICSADHGRSSSDEDCRR
PLSRIRNPADGIPAPESSSESDSHDSFTCSEMEYDREKPTVYSSRMPKLSQVNESDGDDE
YYSTRLKQRRYPSRRAEGGPSS-QALPSEQYILSQKLGQQAGNFNWDNLLNWGPGFGHYV
DVFKDLASLPENTAAKEIEMNSGDGAVATSNEGETEQYI
>XP_039607151.1_protocadherin_Fat_4_isoform_X2_Polypterus_senegalus 4959 bp
MALFG---HGFYLLLFLLRTHWQDAAGSQVGQEFRVLEEQPVGTYVGTIPTKPTFTYRFS
ENHKLFAINGTTGVIYSTTVIDRESLPSDVINVVVLSSQPTYPTEVRILVVDINDNAPVF
PDPSIVVSFKEDASSGRQVILDTATDADIGSNGVDHTTYRIVQGNELGKFRLDITVNPSG
EGAFLHLVSTGGLDREITPFYQLLVEVEDRGTPKKVGYLQVNVTIQDVNDNPPVFEHENY
ESSVPEDSEVGASVLRVAALDRDEGANADIRYSLDEGTPFQIDPIVGIVSIREPLDFEVK
RLYSLTIHAVDGGVPALSGRSEATVRLVDVNDNEPVIKFRYFPATSKFASVDENAQIGTV
VALLTVSDADSSAANGNISVSILGGNEQRHFDVHSSPVPHLSLIKVASVLDRERISSYNL
TVSVSDNGQPVSRSSLASLVIFVNDINDHPPVFQESIYRVNISEDLPKGSYIKGVSATDG
DSGQNANLRYSIVSGNILGWFAISENSGLVTSAALLDREVASDIVLNISAKDQGVQPKIS
YTKLLVSITDVNDQVPTFTQSFYHFSIPENSLPGTEITVLSATDNDKGANGTVRFAFDSE
TPVTFKDLFRLDPVSGRLSTAIVLDREEKETYQLFIQAADGGSPPLSSVAKVNVTLKDIN
DNSPVFYPVQYFANIKENEPPGSYVTSVSATDPDLGKNGTVRYFITAGDTSAFQINSITG
VISSRISLDREQKTAYQLLVTAADSGNLRSQTPALVTVTVIDTQDNPPAFTQSSYSFVIF
ENVDFGTTVGTVSASTPDLNTNITYLITSGDQRGLFAIDISSGQISTVGVIDREEQAFYQ
LKVIAKGGEVTGETLVNITVKDLNDNAPCFPHAVEHVSAVESWRAGHTILQVKAADPDEG
TNGLIIYSLRENPNGLFHISEKHGQISLTGPLEVSFGSYNLEVLASDMGVPQLTSNLNVT
VHVYDVNDHPPVFDHLSYEVTILESEPVNTQFFKVHATDKDSGLNGEVTYSIMGGNKEDS
FGIFPDGQLYIKADLDREMQERYSLLVVASDQAVEALTAAVNVTVILEDVNDNRPLFNST
NYVFYVKEEQAAGSYVGHVFAEDKDFGPNGLVRYAFDSLQQHFELNSLSGVLTSTQQLDR
EVLMRQRGAAVFSFTVVSSDQGEPRPLKDHAKVQVYIQDINDNSPKFTKDIYKASISESA
LNMTQVLRVSASDVDEGKNGLLCYYISSGNEEKKFAIDSSTGQVTLISRLDHEATASYSL
TILATDSGHVPLSSSCTLSITVLDENDNPPSFPKSTLIVDVLENMRIGELVASVTATDSD
SGDNAEIIYMITATNNHGTFSISPNTGSIFLVRKLDYETQSLYTLNITAMDKGRPPKSSS
VSLIIQVRDFNDNPPSFPPDDIFKSIIENIPIGTSVMSVTAHDTDADINGELEYSIILQT
PRGNHFVIDPMTGTIFTHSEIDREFSNLFELTIKATDQAVPVEFRRSAFKNVTIWVTDVN
DNGPVFISQNALIAEPSVVIGSILTTIVAFDPDEGANGEVEYELVGGNSDTFSMDRYSGD
IRVASPLVPSKLLYSLIVSAADLGAERRTSSTELTIILQGSEGPVFSQPKYITIIREGEP
VGTNVISLDASSPRGLEALVEFYIVSVRCNGKTVGRLFTIGRHTGIIQTAAVLDRERGSN
LYLVDVYAIETDSSLPRTQRAEVEITLQDINDNPPVFPSDMLDLTVEENIGDGFKIMQLT
ATDADEGANALVTYAIISGADDSFRIDPESGDLIATKRLDRERRSKYSLLVRADDGLQSS
DMRINITVSDVNDHIPKFSRNVYSFDIPEDTTPGSIVAAILASDADSGVNGEITYSVVED
DQDGVFYLNPVTGVFNATQLLDYEIQQYYILTVQAEDGGKQFSTVRVYFNILDVNDNPPV
FSSAAYSVSIMENLPPGSTVLTIKATDADDGLNSQMSFSITSGDPLAQFGIDNNGVLKTK
QNLDRESQSYYNLVVTVHDMALHPTVRFTSSAQVSIILLDVNDCPPSFTSQKITYIQENT
PVDTEVFTAQAFDSDSGPNSYIEYSLPSFLGSRFSIGPINGKVKLTGELDREQFSNYTVT
IIAKDKGDPPLSSTMDVTIIVLDVNDNSPVFTQGMYKVEISESTLSGTDLVQVIATDADE
GVNGQVRFSITGGNNNGDFRIDTVTGVISVAKSLDREKQPSYSLLVQATDRGSNPKTDTT
IVDVVLLDENDYVPVFELPFYTVNVKENLKNLPLSVLQVHANDEDLSQNSQLSYSLISGN
EDGDFSLSPGGQLSLIKSLDREAKEKYILIVTSTDSGTPALTGTGTVTVLVDDVNDNIPV
FASNTFHTSVPEDTPTGSDVLLVNCSDADTGLNAVISYSLTGGNSQFSINPSTGQIIMSS
LLDREVKKDYELVVVAHDGGRPLALSSSAIVSVTISDVNDNPPRFHHHPYVTHIGASTSA
GSLVFAVTVTDADAGSNAQLHYSLMGRNSEKFQIDPVRGAITAAEKLSGGSEVTFAVHVK
DGGMYPKSDSTTVTVRFVTDQDFPYIKPGQTHFMFPENQAVNTLVTTFSGSSTRAAPLSY
FIASGNLDSAFHIDQQTGELSIKKPLDFENIQKYILWIEARDQGFPPFSSYEKVEITIVD
VNDNYPVFKQESFSATILENLHPQRVIFVVAVDTDSGLNGQLEYTITDGNHGNSFTINKA
TGEIKSNGPLDREKEAQYLLIVKATDKGSPPKSATVKVIIHVLDVNDNAPKFSKIFSAQI
PENAPLGSTVTCVTTSDEDTGSNAVSRYSLADTSLPFSINSDTGDITVSRPLNREDTERY
IVRVSAHDSGWTVSTDVSIFVTDVNDNSPRFSRPSYYLDYPELTAIGSKVTQVSATDPDT
GSNGQIFYFIRSQSEYFRINSSTGEIFTKQYIKYQNLTGVSNVNINRHSFIVTASDRGVI
PLLSEATVIVNIVDSNDNPPKFQTVAYFTPVTKSVRPGTKLIRVVASDDKDFGVNSEIEY
FITKGNSSNKIHLDRHSGWVSVSSSLMTDVNKLYLAEITAKDKGNPPLSAQATLRIIVTE
ENHHTPEFSQSHITMSIPESLTVGTVIRTVSARDKDRDMNGFVKYNITSGNDMGLFAINS
SSGALILAKMLDFEDQEIHELRISATDNGWIPNTGFITITIHVTDVNDNSPLFNPDEYFP
VVMENAPSGTTVVKMNATDKDSGTNAMTAYTIQSSDSDLFVIDPNTGIITTQGFLDYEAR
QSYHLTVKAFNVPNEERCSFANVNIQLKGANEYVPRFVSKQYYFEVSEAAPLGTIIGEVF
ASDRDLGVDGEVHYLIFGKSRMKGFSINKKTGQVYVSGHLDREKEEKISLRVLAKNTGSI
KGTDIDEVIVNITVLDANDPPVFNSDLYNVKISEGFSPGTHVIFVNAFDSDSVPNWSRFS
YFLGSGNENNAFTINPQTGQVSVASELDRESTPVYNLSVLAVDSGSPPATGSASLIVTLE
DVNDNGPTLISTVAEVSENERAGTIVATLNSTDRDLPPNQGPFTYNLLSTEPTSNYFSLS
PNGVLSTSREIDRETISDFYLSVMIRDSGVPQMSSTGTIHVKINDKNDNPSETRSVEVFV
YYFGNVFPGGILGTVKPQDPDVLDTFRCSLASGVTSLFSIAADTCDLNSQSRSSEGTFDL
TVHSNDGLHGTVTSNVRVFFIGFSNVTIDNSILLHLQVESVTSLLTHHYLRFLRIANSQL
AGLGTGVQLYGAFEHSNKTLLMAAIKRSYNQYVNPSGVATFFESIKDILQRQSGVHINSV
DFDPCIHNPCHNGGSCKKYLSVGHSPIREESMPVIVVSNEPMPPYICNCMPGYTGTLCEA
DIDECLPLPCHNGGTCHNLVGGFSCSCPDGFTGMACERDINECLSNPCKNGAHCQNFPGG
FNCVCKNGYTGKTCDSAINYCECNPCFNGGSCQNGVDGYYCHCPFGVFGKHCELNSYGFE
ELSYMEFPSLDPNNNYIYIKFATIKSNALLLYNYDNQTGDKAEFLALETYEGRMRFSFNL
GSGTYKLMAMKKVSDGQFHTVIARRTGMAASLTVDSCTEDQEPGYCAVSNVAVHKDWTLD
VQPNRLTVGGISSIEPILSRKGQVSSHDFVGCIMEFAINGRPLEPSQAVTSQGIMDRCPR
LEGACATNLCKHGGTCVDNWSWQQCQCTDGFTGRFCEKFMNADTALSLDGIGRLDYTLSQ
NKKRNSLLKQTLRDPAYDPVGPTNLDMKFRTRSKNGILFHVQESSNYTTVKIKNGKLHYI
SDAGVGGKVERNIPELLVSDGQWHIFQLVKNGSITSISLDHTYKREIPHSTQDFGGLNVL
TLSLGGVPAATSPQSSTTAVQNLF------------------------------------
-----------LCFTMLH------------------------------------------
------------------------------------------------------------
------------------------------------------------------------
------------------------------------------------------------
------------------------------------------------------------
------------------------------------------------------------
------------------------------------------------------------
------------------------------------------------------------
------------------------------------------------------------
---------------------------------------
>XP_039607150.1_protocadherin_Fat_4_isoform_X1_Polypterus_senegalus 4959 bp
MALFG---HGFYLLLFLLRTHWQDAAGSQVGQEFRVLEEQPVGTYVGTIPTKPTFTYRFS
ENHKLFAINGTTGVIYSTTVIDRESLPSDVINVVVLSSQPTYPTEVRILVVDINDNAPVF
PDPSIVVSFKEDASSGRQVILDTATDADIGSNGVDHTTYRIVQGNELGKFRLDITVNPSG
EGAFLHLVSTGGLDREITPFYQLLVEVEDRGTPKKVGYLQVNVTIQDVNDNPPVFEHENY
ESSVPEDSEVGASVLRVAALDRDEGANADIRYSLDEGTPFQIDPIVGIVSIREPLDFEVK
RLYSLTIHAVDGGVPALSGRSEATVRLVDVNDNEPVIKFRYFPATSKFASVDENAQIGTV
VALLTVSDADSSAANGNISVSILGGNEQRHFDVHSSPVPHLSLIKVASVLDRERISSYNL
TVSVSDNGQPVSRSSLASLVIFVNDINDHPPVFQESIYRVNISEDLPKGSYIKGVSATDG
DSGQNANLRYSIVSGNILGWFAISENSGLVTSAALLDREVASDIVLNISAKDQGVQPKIS
YTKLLVSITDVNDQVPTFTQSFYHFSIPENSLPGTEITVLSATDNDKGANGTVRFAFDSE
TPVTFKDLFRLDPVSGRLSTAIVLDREEKETYQLFIQAADGGSPPLSSVAKVNVTLKDIN
DNSPVFYPVQYFANIKENEPPGSYVTSVSATDPDLGKNGTVRYFITAGDTSAFQINSITG
VISSRISLDREQKTAYQLLVTAADSGNLRSQTPALVTVTVIDTQDNPPAFTQSSYSFVIF
ENVDFGTTVGTVSASTPDLNTNITYLITSGDQRGLFAIDISSGQISTVGVIDREEQAFYQ
LKVIAKGGEVTGETLVNITVKDLNDNAPCFPHAVEHVSAVESWRAGHTILQVKAADPDEG
TNGLIIYSLRENPNGLFHISEKHGQISLTGPLEVSFGSYNLEVLASDMGVPQLTSNLNVT
VHVYDVNDHPPVFDHLSYEVTILESEPVNTQFFKVHATDKDSGLNGEVTYSIMGGNKEDS
FGIFPDGQLYIKADLDREMQERYSLLVVASDQAVEALTAAVNVTVILEDVNDNRPLFNST
NYVFYVKEEQAAGSYVGHVFAEDKDFGPNGLVRYAFDSLQQHFELNSLSGVLTSTQQLDR
EVLMRQRGAAVFSFTVVSSDQGEPRPLKDHAKVQVYIQDINDNSPKFTKDIYKASISESA
LNMTQVLRVSASDVDEGKNGLLCYYISSGNEEKKFAIDSSTGQVTLISRLDHEATASYSL
TILATDSGHVPLSSSCTLSITVLDENDNPPSFPKSTLIVDVLENMRIGELVASVTATDSD
SGDNAEIIYMITATNNHGTFSISPNTGSIFLVRKLDYETQSLYTLNITAMDKGRPPKSSS
VSLIIQVRDFNDNPPSFPPDDIFKSIIENIPIGTSVMSVTAHDTDADINGELEYSIILQT
PRGNHFVIDPMTGTIFTHSEIDREFSNLFELTIKATDQAVPVEFRRSAFKNVTIWVTDVN
DNGPVFISQNALIAEPSVVIGSILTTIVAFDPDEGANGEVEYELVGGNSDTFSMDRYSGD
IRVASPLVPSKLLYSLIVSAADLGAERRTSSTELTIILQGSEGPVFSQPKYITIIREGEP
VGTNVISLDASSPRGLEALVEFYIVSVRCNGKTVGRLFTIGRHTGIIQTAAVLDRERGSN
LYLVDVYAIETDSSLPRTQRAEVEITLQDINDNPPVFPSDMLDLTVEENIGDGFKIMQLT
ATDADEGANALVTYAIISGADDSFRIDPESGDLIATKRLDRERRSKYSLLVRADDGLQSS
DMRINITVSDVNDHIPKFSRNVYSFDIPEDTTPGSIVAAILASDADSGVNGEITYSVVED
DQDGVFYLNPVTGVFNATQLLDYEIQQYYILTVQAEDGGKQFSTVRVYFNILDVNDNPPV
FSSAAYSVSIMENLPPGSTVLTIKATDADDGLNSQMSFSITSGDPLAQFGIDNNGVLKTK
QNLDRESQSYYNLVVTVHDMALHPTVRFTSSAQVSIILLDVNDCPPSFTSQKITYIQENT
PVDTEVFTAQAFDSDSGPNSYIEYSLPSFLGSRFSIGPINGKVKLTGELDREQFSNYTVT
IIAKDKGDPPLSSTMDVTIIVLDVNDNSPVFTQGMYKVEISESTLSGTDLVQVIATDADE
GVNGQVRFSITGGNNNGDFRIDTVTGVISVAKSLDREKQPSYSLLVQATDRGSNPKTDTT
IVDVVLLDENDYVPVFELPFYTVNVKENLKNLPLSVLQVHANDEDLSQNSQLSYSLISGN
EDGDFSLSPGGQLSLIKSLDREAKEKYILIVTSTDSGTPALTGTGTVTVLVDDVNDNIPV
FASNTFHTSVPEDTPTGSDVLLVNCSDADTGLNAVISYSLTGGNSQFSINPSTGQIIMSS
LLDREVKKDYELVVVAHDGGRPLALSSSAIVSVTISDVNDNPPRFHHHPYVTHIGASTSA
GSLVFAVTVTDADAGSNAQLHYSLMGRNSEKFQIDPVRGAITAAEKLSGGSEVTFAVHVK
DGGMYPKSDSTTVTVRFVTDQDFPYIKPGQTHFMFPENQAVNTLVTTFSGSSTRAAPLSY
FIASGNLDSAFHIDQQTGELSIKKPLDFENIQKYILWIEARDQGFPPFSSYEKVEITIVD
VNDNYPVFKQESFSATILENLHPQRVIFVVAVDTDSGLNGQLEYTITDGNHGNSFTINKA
TGEIKSNGPLDREKEAQYLLIVKATDKGSPPKSATVKVIIHVLDVNDNAPKFSKIFSAQI
PENAPLGSTVTCVTTSDEDTGSNAVSRYSLADTSLPFSINSDTGDITVSRPLNREDTERY
IVRVSAHDSGWTVSTDVSIFVTDVNDNSPRFSRPSYYLDYPELTAIGSKVTQVSATDPDT
GSNGQIFYFIRSQSEYFRINSSTGEIFTKQYIKYQNLTGVSNVNINRHSFIVTASDRGVI
PLLSEATVIVNIVDSNDNPPKFQTVAYFTPVTKSVRPGTKLIRVVASDDKDFGVNSEIEY
FITKGNSSNKIHLDRHSGWVSVSSSLMTDVNKLYLAEITAKDKGNPPLSAQATLRIIVTE
ENHHTPEFSQSHITMSIPESLTVGTVIRTVSARDKDRDMNGFVKYNITSGNDMGLFAINS
SSGALILAKMLDFEDQEIHELRISATDNGWIPNTGFITITIHVTDVNDNSPLFNPDEYFP
VVMENAPSGTTVVKMNATDKDSGTNAMTAYTIQSSDSDLFVIDPNTGIITTQGFLDYEAR
QSYHLTVKAFNVPNEERCSFANVNIQLKGANEYVPRFVSKQYYFEVSEAAPLGTIIGEVF
ASDRDLGVDGEVHYLIFGKSRMKGFSINKKTGQVYVSGHLDREKEEKISLRVLAKNTGSI
KGTDIDEVIVNITVLDANDPPVFNSDLYNVKISEGFSPGTHVIFVNAFDSDSVPNWSRFS
YFLGSGNENNAFTINPQTGQVSVASELDRESTPVYNLSVLAVDSGSPPATGSASLIVTLE
DVNDNGPTLISTVAEVSENERAGTIVATLNSTDRDLPPNQGPFTYNLLSTEPTSNYFSLS
PNGVLSTSREIDRETISDFYLSVMIRDSGVPQMSSTGTIHVKINDKNDNPSETRSVEVFV
YYFGNVFPGGILGTVKPQDPDVLDTFRCSLASGVTSLFSIAADTCDLNSQSRSSEGTFDL
TVHSNDGLHGTVTSNVRVFFIGFSNVTIDNSILLHLQVESVTSLLTHHYLRFLRIANSQL
AGLGTGVQLYGAFEHSNKTLLMAAIKRSYNQYVNPSGVATFFESIKDILQRQSGVHINSV
DFDPCIHNPCHNGGSCKKYLSVGHSPIREESMPVIVVSNEPMPPYICNCMPGYTGTLCEA
DIDECLPLPCHNGGTCHNLVGGFSCSCPDGFTGMACERDINECLSNPCKNGAHCQNFPGG
FNCVCKNGYTGKTCDSAINYCECNPCFNGGSCQNGVDGYYCHCPFGVFGKHCELNSYGFE
ELSYMEFPSLDPNNNYIYIKFATIKSNALLLYNYDNQTGDKAEFLALETYEGRMRFSFNL
GSGTYKLMAMKKVSDGQFHTVIARRTGMAASLTVDSCTEDQEPGYCAVSNVAVHKDWTLD
VQPNRLTVGGISSIEPILSRKGQVSSHDFVGCIMEFAINGRPLEPSQAVTSQGIMDRCPR
LEGACATNLCKHGGTCVDNWSWQQCQCTDGFTGRFCEKFMNADTALSLDGIGRLDYTLSQ
NKKRNSLLKQTLRDPAYDPVGPTNLDMKFRTRSKNGILFHVQESSNYTTVKIKNGKLHYI
SDAGVGGKVERNIPELLVSDGQWHIFQLVKNGSITSISLDHTYKREIPHSTQDFGGLNVL
TLSLGGVPAATSPQSSTTGFEGCFAYVNYNGEYLPFSGEHTAATITKTHPSIKIGCRGPN
VCASNPCMGGLMCVNQWHAFECVPPGDCSALPCKNGGICEPSGHSGFTCTCPELYTGKTC
ETVVACLGVQCPQGTTCKTGSNGGFVCASSPQTDQTFLPIWAVPAIVGSCATALALVVLG
LILCNHCRGR-KTKVPNEEKKPKEKKKKGSENVAFDDPDNIPPYGDDMTVRKQPEGNPKP
DIIERENPYLIYDETDIPHNTETVPSAPCVGPEADIEHYDIENASSIAPSDADIIQHYKQ
FRSHTPKFSIQRHSPLGFARQSPLPLGASSYSYQPSYSQGLRSAPLSHTACPNPNPLSRH
SPAPFTKPSSFYRNSPARELQLSRREGSPLDLHNEVCQPGIFNYATRLGRRSKSPQTMAG
HGSRPGS-LKQPIEQIPLETGPPVGLSIEEVERLNTPRPRNPSICSADHGRSSSDEDCRR
PLSRIRNPADGIPAPESSSESDSHDSFTCSEMEYDREKPTVYSSRMPKLSQVNESDGDDE
YYSTRLKQRRYPSRRAEGGPSS-QALPSEQYTLSQKLGQQAGNFNWDNLLNWGPGFGHYV
DVFKDLASLPENTAAKEIEMNSGDGAVATSNDGETEQYI
>XP_003927769.1_protocadherin_Fat_4_isoform_X3_Saimiri_boliviensis_boliviensis 4959 bp
MDLAARATGRPWFWLLSLLPGQAWVHGAEQRQVFQVLEEQPPGTLVGTIQTRPGFTYRLS
ESHALFAINSTTGALYTTATIDRESLPSDVINLVVLSSAPTYPTEVRVLVRDLNDNAPVF
PDPSIVVTFKEDSSSGRQVILDTATDSDIGSNGVDHRSYRIIRGNEAGRFRLDITLNPSG
EGAFLHLVSKGGLDREVTPQYQLLVEVEDKGEPKRRGYLQVNVTVQDINDNPPVFGSSHY
QAGVPEDAVVGSSVLQVAAADADEGTNADIRYRLQEGTPFQMDPETGLITVREPLDFEAR
RQYSLTVQAMDRGVPSLTGRAEALIQLLDVNDNDPVVKFRYFPATSRYASVDENAQVGTV
VALLTVTDADSPAANGNISVQILGGNEQRHFEVQSSKVPNLSLIKVASALDRERIPSYNL
TVSVSDNAAVQARSSVASLVIFVNDINDHPPVFSQQVYRVNLSEEAPPGSYVSGVSATDG
DSGLNANLRYSIVSGNGLGWFHISEHSGLVTTAGGLDRELASQIVLNISARDQGVHPKVS
YAQLVVTLLDVNDEKPVFNQEGYDVSVVENAPTGTELLVLRATDGDLGDNGTVRFSLQEA
ETDR--RSFRLDPVSGRLSTISSLDREDQAFYSLLVLATDMGSPPQSSMARINVSLLDIN
DNSPVFYPVQYFAHIKENEPGGSYITTVSATDPDLGTNGTVKYSISAGDRSRFQVNAQSG
VISTRMALDREEKTAYQLQIVATDGGNLQSPNQAIVTITVLDTQDNPPVFSQVAYSFVVF
ENVALGYHVGSVSASTMDLNSNITYLITTGDQKGMFAINQVTGQLTTANVIDREEQSFYQ
LKVVASGGTVTGDTVVNITVKDLNDNSPHFLQAIESVNVVENWQAGHSIFQAKAVDPDEG
VNGMVLYSLKQNPKNLFAINEKNGTISLLGPLDVHAGSYQIEILASDMGVPQLSSSVILT
VYVHDVNDNSPVFDQLSYEVTLSESEPVNSRFFKVQASDKDSGANGEIAYAIAEGNTGDA
FGIFPDGQLYIKSELDRELQDRYVLMVVASDRAVEPLSATVNVTVILEDVNDNRPLFNST
NYTFYFEEEQRAGSFVGKVSAVDKDFGPNGEVRYSFEMVQPDFELHAISGEITNTHQFDR
ESLMRRRGTAVFTFTVIATDQGLPQPLKDQATVHVYMKDINDNAPKFLKDFYQATISESA
ANLTQVLRVSASDVDEGNNGLIHYSIIKGNEERQFAIDSTSGQVALIGKLDYEATPTYSL
VIEAVDSGTISLNSTCTLNIDILDENDNTPSFPKTTLFVDVLENMRIGELVSSVTATDSD
SGDNADLHYSITGTNNHGTFSISPNTGSIFLAKKLDFETQSLYKLNITAKDQGRPPRSST
MSVVIHVRDFNDNPPSFPPGDIFKSIVENIPIGTSVISVTAHDPDADINGQLSYTIIQQM
PRGNHFTIDEVKGTIYTNAEIDREFANLFELTVKANDQAVPIETRRYALKNVTILVTDLN
DNVPMFISQNALAADPSAVIGSVLTTIMAADPDEGANGEVEYEIINGDTDTFIVDRYSGD
LRVASALVPSQLIYNLIVSATDLGPERRKSTTELTVILQGLDGPVFTQPKYITILKEGEP
IGTNVISIEAASPRGSEAPVEYYIVSVRCEEKTVGRLFTIGRHTGIIQTAAILDREQGAC
LYLVDVYAIEKSTAFPRTQRAEVEITLQDINDNPPVFPTDMLDLTVEENIGDGSKIMQLT
AMDADEGANALVTYTIISGADDSFRIDPESGDLIATRRLDRERRSKYSLLVRADDGLQSS
DMRINITVSDVNDHTPKFSRPVYSFDIPEDTIPGSLVAAILATDDDSGANGEITYIVNED
DEDGIFFLNPITGVFNLTRVLDYEVQQYYILTVRAEDGGGQFTTIRVYFNILDINDNPPI
FSLNSYSTSLMENLPVGSTVLVFNVTDADDGINSQLAYSIASGDSLGQFTVDKNGVLKVL
KALDRESQSFYNLVVQVHDLPQIPASRFTSTAQVSIILLDVNDNPPTFLSPKLTYIPENT
PIDTVVFKAQATDPDSGPNSYIEYTLLNPLGSKFSIGTIDGEVRLTGELDREEVSNYTLT
VVATDKGQPPLSSSAEVVVMVLDINDNNPIFAQALYKVEINENTLTGTDIIQVFAADGDE
GTNGQVRYGIVNGNTNQEFRIDSVTGAITVAKPLDREKTPTYLLTVQATDRGSTPRKDTS
TVSIALLDINDFVPIFELSPYSVNVPENLGTLPRTILQVVARDDDQGSNSKLSYVLFGGN
EDNAFTLSASGELRVTQSLDRETKEHFVLTITATDSGSPALTGTGTINVIVDDVNDNVPT
FASKSYFTTIPEDAPTGTDVLLVNASDADTSTNAVI--RIIGGNSQFTINPSTGQIITSA
LLDRETKDNYTLLVVCSDAGFPEPLSSSTSVLVTVTDVNDNPPRFQHHPYVTHIPSPTVP
GSFVFAVTVTDADIGPNSELHYSLSGRNSEKFHIDPLRGAIMAAGPLNGAAEVTFSVHVK
DGGSFPKTDSTTVTVRFVNKADFPKVRAKEQTFMFPESQPVSSLVTTITGSSMRGEPMSY
YIASGNLGSTFQIDQLTGQVSISQPLDFEKIQKYVIWIEARDGGFPPFSSYEKLDITVLD
VNDNAPIFKEDPFVSEILENLSPRKVLTVSAMDKDSGPNGQLDYEIVNGNMENSFTINHA
TGEIRSIRPLDREKISHYVLTIKSSDKGSPSQSASVKVMINILDENDNAPRFSQIFSAHV
PENSPLGYTVTRVTTSDEDIGINAISRYSIMDTSLPFTINPSTGDIIISRPLNREDTDRY
RIRVSAHDSGWTVSTDVTIFVTDVNDNAPRFSRPSYYLDCPELTETGSKVTQVSATDPDE
GSNGQVFYFIKSQSEYFRINATTGEIFNKQILKYQNVTGFSNVNINRHSFIVTSSDRGNP
SLLSETTVTINIVDSNDNAPQFLKIKYFTPVTKNVKVGTKLIKVTAIDDKDFGLNSEVEY
FISNDNHLGKFKLDNDTGWISVASSLISDLNQNFFITVTAKDKGNPPLSSQATVQITVTE
ENYHTPEFSQSHMSATIPESHGIGSIVRTVSARDRDTAMNGLIKYSISSGNEEGIFAINS
STGVLTLAKALDYELCQKHEMTISATDGGWVARTGYCSVTVNVIDVNDNSPVFLSDDYFP
TVLENAPSGTTVIHLNATDADSGTNAVIAYTVQSSDSDLFVIDPNTGVITTQGFLDFETK
QSYHLTVKAFNVPDEERCSFATVNVQLKGTNEYVPRFVSKLYYFEISEAAPKGTVVGEVF
ASDRDLGTDGEVHYLIFGNSRKKGFQINKKTGQIYVSGILDREKEERVSLKVLAKNFGSI
RGADIDEVTVNVTVLDANDPPVFTLSIYSVQISEGVPIGTHVTFVSAFDSDSIPSWSRFS
YFIGSGNENGAFSINPQTGKITVTAELDRETLPVYNLSVLAVDSGTPSATGSASLLVTLE
DINDNGPMLTVSEGEVMENKRPGTLVITLQSTDPDLPPNQGPFTYYLLSTGPATNYFSLS
TAGVLSTTREIDREQIADFYLSVVTKDSGVPQMSSTGTVHITVIDQNDNPSQSRTVEIFV
NYYGNLFPGGILGSVKPQDPDVLDSFHCSLTSGVTSLFSIPGGTCDLNSQPRSTDGTFDL
TVLSNDGVHSTVTSNIRVFFAGFSNATVDNSILLRLGVPTVKDFLTNHYLHFLRIAGSQL
TGLGTAVQLYGAYEENNRTFLLAAVKRNNNQYVNPSGVATFFESIKEILLRQSGVKVESV
DHDSCVHGPCQNGGSCLRRLAVSSVLKSRDSLPVIIVANEPLQPFLCKCLPGYAGSWCEI
DIDECLPSPCHNGGTCHNLVGGFSCTCPDGFTGRACERDINECLQSPCKNGAVCQNFPGS
FNCVCKTGYTGKMCESSVNYCECNPCFNGGSCQSGVDSYYCHCPFGVFGKHCELNSYGFE
ELSYMEFPSLDPNNNYIYVKFATIKSHALLLYNYDNQTGDRAEFLALEIAEERLRFSYNL
GSGTYKLTTMKKVSDGHFHTVIARRAGMAASLTVDSCSENQEPGYCTVSNVAVSDDWTLD
VQPNRVTVGGIRSLEPILQRRGHVESHDFVGCIMEFAVNGRPLEPSQALAAQGILDQCPR
LEGACTRSPCQHGGTCVDYWSWQHCHCKEGFTGKYCEKSITPDTALSLEGKGRLDYHMSQ
NEKREYLLRQSIRGAMLEPFGVNSLEVKFRTRSENGILIHIQESSNYTTVKIKNGKVHFT
SDAGIAGKVERNIPEVYVADGHWHTFLIGKNGTATVLSVDRIYNRDIIHPTQDFGGLDVL
TISLGGIPPNQAHRDAQAGFDGCIASMWYGGESLPFSGKHSLASISKTDPSVKIGCRGPN
ICASNPCWGDLLCINQWYAYRCVPPGDCASHPCQNGGSCEPGLHSGFTCSCPDSHTGRTC
EMVVACLGVLCPQGKVCKAGSPAGHVCVLSQGPEEISLPLWAVPAIVGSCATVLALLVLS
LILCNQCRGK-KAKNPKEEKKPKEKKKKGSENVAFDDPDNIPPYGDDMTVRKQPEGNPKP
DIIERENPYLIYDETDIPHNSETIPSAPLASPEQEIEHYDIDNASSIAPSDADIIQHYKQ
FRSHTPKFSIQRHSPLGFARQSPMPLGASSLTYQPSYGQGLRTSSLSHSACPTPNPLSRH
SPAPFSKSSTFYRNSPARELHLPIRDGNTLEMHGDTCQPGIFNYATRLGRRSKSPQAMAS
HGSRPGSRLKQPIGQIPLESSPPVGLSIEEVERLNTPRPRNPSICSADHGRSSSEEDCRR
PLSRTRNPADGIPAPESSSDSDSHESFTCSEMEYDREKPIVYTSRMPKLSQVNESDADDE
DYGARLKPRRYHGRRAEGGPVGTQAPGSADNTLPMKLGQQAGTFNWDNLLNWGPGFGHYV
DVFKDLASLPEKAAA--NEEGKAGTTKPGPKDGEAEQYV
>XP_010336662.1_protocadherin_Fat_4_isoform_X1_Saimiri_boliviensis_boliviensis 4959 bp
MDLAARATGRPWFWLLSLLPGQAWVHGAEQRQVFQVLEEQPPGTLVGTIQTRPGFTYRLS
ESHALFAINSTTGALYTTATIDRESLPSDVINLVVLSSAPTYPTEVRVLVRDLNDNAPVF
PDPSIVVTFKEDSSSGRQVILDTATDSDIGSNGVDHRSYRIIRGNEAGRFRLDITLNPSG
EGAFLHLVSKGGLDREVTPQYQLLVEVEDKGEPKRRGYLQVNVTVQDINDNPPVFGSSHY
QAGVPEDAVVGSSVLQVAAADADEGTNADIRYRLQEGTPFQMDPETGLITVREPLDFEAR
RQYSLTVQAMDRGVPSLTGRAEALIQLLDVNDNDPVVKFRYFPATSRYASVDENAQVGTV
VALLTVTDADSPAANGNISVQILGGNEQRHFEVQSSKVPNLSLIKVASALDRERIPSYNL
TVSVSDNAAVQARSSVASLVIFVNDINDHPPVFSQQVYRVNLSEEAPPGSYVSGVSATDG
DSGLNANLRYSIVSGNGLGWFHISEHSGLVTTAGGLDRELASQIVLNISARDQGVHPKVS
YAQLVVTLLDVNDEKPVFNQEGYDVSVVENAPTGTELLVLRATDGDLGDNGTVRFSLQEA
ETDR--RSFRLDPVSGRLSTISSLDREDQAFYSLLVLATDMGSPPQSSMARINVSLLDIN
DNSPVFYPVQYFAHIKENEPGGSYITTVSATDPDLGTNGTVKYSISAGDRSRFQVNAQSG
VISTRMALDREEKTAYQLQIVATDGGNLQSPNQAIVTITVLDTQDNPPVFSQVAYSFVVF
ENVALGYHVGSVSASTMDLNSNITYLITTGDQKGMFAINQVTGQLTTANVIDREEQSFYQ
LKVVASGGTVTGDTVVNITVKDLNDNSPHFLQAIESVNVVENWQAGHSIFQAKAVDPDEG
VNGMVLYSLKQNPKNLFAINEKNGTISLLGPLDVHAGSYQIEILASDMGVPQLSSSVILT
VYVHDVNDNSPVFDQLSYEVTLSESEPVNSRFFKVQASDKDSGANGEIAYAIAEGNTGDA
FGIFPDGQLYIKSELDRELQDRYVLMVVASDRAVEPLSATVNVTVILEDVNDNRPLFNST
NYTFYFEEEQRAGSFVGKVSAVDKDFGPNGEVRYSFEMVQPDFELHAISGEITNTHQFDR
ESLMRRRGTAVFTFTVIATDQGLPQPLKDQATVHVYMKDINDNAPKFLKDFYQATISESA
ANLTQVLRVSASDVDEGNNGLIHYSIIKGNEERQFAIDSTSGQVALIGKLDYEATPTYSL
VIEAVDSGTISLNSTCTLNIDILDENDNTPSFPKTTLFVDVLENMRIGELVSSVTATDSD
SGDNADLHYSITGTNNHGTFSISPNTGSIFLAKKLDFETQSLYKLNITAKDQGRPPRSST
MSVVIHVRDFNDNPPSFPPGDIFKSIVENIPIGTSVISVTAHDPDADINGQLSYTIIQQM
PRGNHFTIDEVKGTIYTNAEIDREFANLFELTVKANDQAVPIETRRYALKNVTILVTDLN
DNVPMFISQNALAADPSAVIGSVLTTIMAADPDEGANGEVEYEIINGDTDTFIVDRYSGD
LRVASALVPSQLIYNLIVSATDLGPERRKSTTELTVILQGLDGPVFTQPKYITILKEGEP
IGTNVISIEAASPRGSEAPVEYYIVSVRCEEKTVGRLFTIGRHTGIIQTAAILDREQGAC
LYLVDVYAIEKSTAFPRTQRAEVEITLQDINDNPPVFPTDMLDLTVEENIGDGSKIMQLT
AMDADEGANALVTYTIISGADDSFRIDPESGDLIATRRLDRERRSKYSLLVRADDGLQSS
DMRINITVSDVNDHTPKFSRPVYSFDIPEDTIPGSLVAAILATDDDSGANGEITYIVNED
DEDGIFFLNPITGVFNLTRVLDYEVQQYYILTVRAEDGGGQFTTIRVYFNILDINDNPPI
FSLNSYSTSLMENLPVGSTVLVFNVTDADDGINSQLAYSIASGDSLGQFTVDKNGVLKVL
KALDRESQSFYNLVVQVHDLPQIPASRFTSTAQVSIILLDVNDNPPTFLSPKLTYIPENT
PIDTVVFKAQATDPDSGPNSYIEYTLLNPLGSKFSIGTIDGEVRLTGELDREEVSNYTLT
VVATDKGQPPLSSSAEVVVMVLDINDNNPIFAQALYKVEINENTLTGTDIIQVFAADGDE
GTNGQVRYGIVNGNTNQEFRIDSVTGAITVAKPLDREKTPTYLLTVQATDRGSTPRKDTS
TVSIALLDINDFVPIFELSPYSVNVPENLGTLPRTILQVVARDDDQGSNSKLSYVLFGGN
EDNAFTLSASGELRVTQSLDRETKEHFVLTITATDSGSPALTGTGTINVIVDDVNDNVPT
FASKSYFTTIPEDAPTGTDVLLVNASDADTSTNAVISYRIIGGNSQFTINPSTGQIITSA
LLDRETKDNYTLLVVCSDAGFPEPLSSSTSVLVTVTDVNDNPPRFQHHPYVTHIPSPTVP
GSFVFAVTVTDADIGPNSELHYSLSGRNSEKFHIDPLRGAIMAAGPLNGAAEVTFSVHVK
DGGSFPKTDSTTVTVRFVNKADFPKVRAKEQTFMFPESQPVSSLVTTITGSSMRGEPMSY
YIASGNLGSTFQIDQLTGQVSISQPLDFEKIQKYVIWIEARDGGFPPFSSYEKLDITVLD
VNDNAPIFKEDPFVSEILENLSPRKVLTVSAMDKDSGPNGQLDYEIVNGNMENSFTINHA
TGEIRSIRPLDREKISHYVLTIKSSDKGSPSQSASVKVMINILDENDNAPRFSQIFSAHV
PENSPLGYTVTRVTTSDEDIGINAISRYSIMDTSLPFTINPSTGDIIISRPLNREDTDRY
RIRVSAHDSGWTVSTDVTIFVTDVNDNAPRFSRPSYYLDCPELTETGSKVTQVSATDPDE
GSNGQVFYFIKSQSEYFRINATTGEIFNKQILKYQNVTGFSNVNINRHSFIVTSSDRGNP
SLLSETTVTINIVDSNDNAPQFLKIKYFTPVTKNVKVGTKLIKVTAIDDKDFGLNSEVEY
FISNDNHLGKFKLDNDTGWISVASSLISDLNQNFFITVTAKDKGNPPLSSQATVQITVTE
ENYHTPEFSQSHMSATIPESHGIGSIVRTVSARDRDTAMNGLIKYSISSGNEEGIFAINS
STGVLTLAKALDYELCQKHEMTISATDGGWVARTGYCSVTVNVIDVNDNSPVFLSDDYFP
TVLENAPSGTTVIHLNATDADSGTNAVIAYTVQSSDSDLFVIDPNTGVITTQGFLDFETK
QSYHLTVKAFNVPDEERCSFATVNVQLKGTNEYVPRFVSKLYYFEISEAAPKGTVVGEVF
ASDRDLGTDGEVHYLIFGNSRKKGFQINKKTGQIYVSGILDREKEERVSLKVLAKNFGSI
RGADIDEVTVNVTVLDANDPPVFTLSIYSVQISEGVPIGTHVTFVSAFDSDSIPSWSRFS
YFIGSGNENGAFSINPQTGKITVTAELDRETLPVYNLSVLAVDSGTPSATGSASLLVTLE
DINDNGPMLTVSEGEVMENKRPGTLVITLQSTDPDLPPNQGPFTYYLLSTGPATNYFSLS
TAGVLSTTREIDREQIADFYLSVVTKDSGVPQMSSTGTVHITVIDQNDNPSQSRTVEIFV
NYYGNLFPGGILGSVKPQDPDVLDSFHCSLTSGVTSLFSIPGGTCDLNSQPRSTDGTFDL
TVLSNDGVHSTVTSNIRVFFAGFSNATVDNSILLRLGVPTVKDFLTNHYLHFLRIAGSQL
TGLGTAVQLYGAYEENNRTFLLAAVKRNNNQYVNPSGVATFFESIKEILLRQSGVKVESV
DHDSCVHGPCQNGGSCLRRLAVSSVLKSRDSLPVIIVANEPLQPFLCKCLPGYAGSWCEI
DIDECLPSPCHNGGTCHNLVGGFSCTCPDGFTGRACERDINECLQSPCKNGAVCQNFPGS
FNCVCKTGYTGKMCESSVNYCECNPCFNGGSCQSGVDSYYCHCPFGVFGKHCELNSYGFE
ELSYMEFPSLDPNNNYIYVKFATIKSHALLLYNYDNQTGDRAEFLALEIAEERLRFSYNL
GSGTYKLTTMKKVSDGHFHTVIARRAGMAASLTVDSCSENQEPGYCTVSNVAVSDDWTLD
VQPNRVTVGGIRSLEPILQRRGHVESHDFVGCIMEFAVNGRPLEPSQALAAQGILDQCPR
LEGACTRSPCQHGGTCVDYWSWQHCHCKEGFTGKYCEKSITPDTALSLEGKGRLDYHMSQ
NEKREYLLRQSIRGAMLEPFGVNSLEVKFRTRSENGILIHIQESSNYTTVKIKNGKVHFT
SDAGIAGKVERNIPEVYVADGHWHTFLIGKNGTATVLSVDRIYNRDIIHPTQDFGGLDVL
TISLGGIPPNQAHRDAQAGFDGCIASMWYGGESLPFSGKHSLASISKTDPSVKIGCRGPN
ICASNPCWGDLLCINQWYAYRCVPPGDCASHPCQNGGSCEPGLHSGFTCSCPDSHTGRTC
EMVVACLGVLCPQGKVCKAGSPAGHVCVLSQGPEEISLPLWAVPAIVGSCATVLALLVLS
LILCNQCRGK-KAKNPKEEKKPKEKKKKGSENVAFDDPDNIPPYGDDMTVRKQPEGNPKP
DIIERENPYLIYDETDIPHNSETIPSAPLASPEQEIEHYDIDNASSIAPSDADIIQHYKQ
FRSHTPKFSIQRHSPLGFARQSPMPLGASSLTYQPSYGQGLRTSSLSHSACPTPNPLSRH
SPAPFSKSSTFYRNSPARELHLPIRDGNTLEMHGDTCQPGIFNYATRLGRRSKSPQAMAS
HGSRPGSRLKQPIGQIPLESSPPVGLSIEEVERLNTPRPRNPSICSADHGRSSSEEDCRR
PLSRTRNPADGIPAPESSSDSDSHESFTCSEMEYDREKPIVYTSRMPKLSQVNESDADDE
DYGARLKPRRYHGRRAEGGPVGTQAPGSADNTLPMKLGQQAGTFNWDNLLNWGPGFGHYV
DVFKDLASLPEKAAA--NEEGKAGTTKPGPKDGEAEQYV
>XP_010336663.1_protocadherin_Fat_4_isoform_X2_Saimiri_boliviensis_boliviensis 4959 bp
MDLAARATGRPWFWLLSLLPGQAWVHGAEQRQVFQVLEEQPPGTLVGTIQTRPGFTYRLS
ESHALFAINSTTGALYTTATIDRESLPSDVINLVVLSSAPTYPTEVRVLVRDLNDNAPVF
PDPSIVVTFKEDSSSGRQVILDTATDSDIGSNGVDHRSYRIIRGNEAGRFRLDITLNPSG
EGAFLHLVSKGGLDREVTPQYQLLVEVEDKGEPKRRGYLQVNVTVQDINDNPPVFGSSHY
QAGVPEDAVVGSSVLQVAAADADEGTNADIRYRLQEGTPFQMDPETGLITVREPLDFEAR
RQYSLTVQAMDRGVPSLTGRAEALIQLLDVNDNDPVVKFRYFPATSRYASVDENAQVGTV
VALLTVTDADSPAANGNISVQILGGNEQRHFEVQSSKVPNLSLIKVASALDRERIPSYNL
TVSVSDNAAVQARSSVASLVIFVNDINDHPPVFSQQVYRVNLSEEAPPGSYVSGVSATDG
DSGLNANLRYSIVSGNGLGWFHISEHSGLVTTAGGLDRELASQIVLNISARDQGVHPKVS
YAQLVVTLLDVNDEKPVFNQEGYDVSVVENAPTGTELLVLRATDGDLGDNGTVRFSLQEA
ETDR--RSFRLDPVSGRLSTISSLDREDQAFYSLLVLATDMGSPPQSSMARINVSLLDIN
DNSPVFYPVQYFAHIKENEPGGSYITTVSATDPDLGTNGTVKYSISAGDRSRFQVNAQSG
VISTRMALDREEKTAYQLQIVATDGGNLQSPNQAIVTITVLDTQDNPPVFSQVAYSFVVF
ENVALGYHVGSVSASTMDLNSNITYLITTGDQKGMFAINQVTGQLTTANVIDREEQSFYQ
LKVVASGGTVTGDTVVNITVKDLNDNSPHFLQAIESVNVVENWQAGHSIFQAKAVDPDEG
VNGMVLYSLKQNPKNLFAINEKNGTISLLGPLDVHAGSYQIEILASDMGVPQLSSSVILT
VYVHDVNDNSPVFDQLSYEVTLSESEPVNSRFFKVQASDKDSGANGEIAYAIAEGNTGDA
FGIFPDGQLYIKSELDRELQDRYVLMVVASDRAVEPLSATVNVTVILEDVNDNRPLFNST
NYTFYFEEEQRAGSFVGKVSAVDKDFGPNGEVRYSFEMVQPDFELHAISGEITNTHQFDR
ESLMRRRGTAVFTFTVIATDQGLPQPLKDQATVHVYMKDINDNAPKFLKDFYQATISESA
ANLTQVLRVSASDVDEGNNGLIHYSIIKGNEERQFAIDSTSGQVALIGKLDYEATPTYSL
VIEAVDSGTISLNSTCTLNIDILDENDNTPSFPKTTLFVDVLENMRIGELVSSVTATDSD
SGDNADLHYSITGTNNHGTFSISPNTGSIFLAKKLDFETQSLYKLNITAKDQGRPPRSST
MSVVIHVRDFNDNPPSFPPGDIFKSIVENIPIGTSVISVTAHDPDADINGQLSYTIIQQM
PRGNHFTIDEVKGTIYTNAEIDREFANLFELTVKANDQAVPIETRRYALKNVTILVTDLN
DNVPMFISQNALAADPSAVIGSVLTTIMAADPDEGANGEVEYEIINGDTDTFIVDRYSGD
LRVASALVPSQLIYNLIVSATDLGPERRKSTTELTVILQGLDGPVFTQPKYITILKEGEP
IGTNVISIEAASPRGSEAPVEYYIVSVRCEEKTVGRLFTIGRHTGIIQTAAILDREQGAC
LYLVDVYAIEKSTAFPRTQRAEVEITLQDINDNPPVFPTDMLDLTVEENIGDGSKIMQLT
AMDADEGANALVTYTIISGADDSFRIDPESGDLIATRRLDRERRSKYSLLVRADDGLQSS
DMRINITVSDVNDHTPKFSRPVYSFDIPEDTIPGSLVAAILATDDDSGANGEITYIVNED
DEDGIFFLNPITGVFNLTRVLDYEVQQYYILTVRAEDGGGQFTTIRVYFNILDINDNPPI
FSLNSYSTSLMENLPVGSTVLVFNVTDADDGINSQLAYSIASGDSLGQFTVDKNGVLKVL
KALDRESQSFYNLVVQVHDLPQIPASRFTSTAQVSIILLDVNDNPPTFLSPKLTYIPENT
PIDTVVFKAQATDPDSGPNSYIEYTLLNPLGSKFSIGTIDGEVRLTGELDREEVSNYTLT
VVATDKGQPPLSSSAEVVVMVLDINDNNPIFAQALYKVEINENTLTGTDIIQVFAADGDE
GTNGQVRYGIVNGNTNQEFRIDSVTGAITVAKPLDREKTPTYLLTVQATDRGSTPRKDTS
TVSIALLDINDFVPIFELSPYSVNVPENLGTLPRTILQVVARDDDQGSNSKLSYVLFGGN
EDNAFTLSASGELRVTQSLDRETKEHFVLTITATDSGSPALTGTGTINVIVDDVNDNVPT
FASKSYFTTIPEDAPTGTDVLLVNASDADTSTNAVISYRIIGGNSQFTINPSTGQIITSA
LLDRETKDNYTLLVVCSDAGFPEPLSSSTSVLVTVTDVNDNPPRFQHHPYVTHIPSPTVP
GSFVFAVTVTDADIGPNSELHYSLSGRNSEKFHIDPLRGAIMAAGPLNGAAEVTFSVHVK
DGGSFPKTDSTTVTVRFVNKADFPKVRAKEQTFMFPESQPVSSLVTTITGSSMRGEPMSY
YIASGNLGSTFQIDQLTGQVSISQPLDFEKIQKYVIWIEARDGGFPPFSSYEKLDITVLD
VNDNAPIFKEDPFVSEILENLSPRKVLTVSAMDKDSGPNGQLDYEIVNGNMENSFTINHA
TGEIRSIRPLDREKISHYVLTIKSSDKGSPSQSASVKVMINILDENDNAPRFSQIFSAHV
PENSPLGYTVTRVTTSDEDIGINAISRYSIMDTSLPFTINPSTGDIIISRPLNREDTDRY
RIRVSAHDSGWTVSTDVTIFVTDVNDNAPRFSRPSYYLDCPELTETGSKVTQVSATDPDE
GSNGQVFYFIKSQSEYFRINATTGEIFNKQILKYQNVTGFSNVNINRHSFIVTSSDRGNP
SLLSETTVTINIVDSNDNAPQFLKIKYFTPVTKNVKVGTKLIKVTAIDDKDFGLNSEVEY
FISNDNHLGKFKLDNDTGWISVASSLISDLNQNFFITVTAKDKGNPPLSSQATVQITVTE
ENYHTPEFSQSHMSATIPESHGIGSIVRTVSARDRDTAMNGLIKYSISSGNEEGIFAINS
STGVLTLAKALDYELCQKHEMTISATDGGWVARTGYCSVTVNVIDVNDNSPVFLSDDYFP
TVLENAPSGTTVIHLNATDADSGTNAVIAYTVQSSDSDLFVIDPNTGVITTQGFLDFETK
QSYHLTVKAFNVPDEERCSFATVNVQLKGTNEYVPRFVSKLYYFEISEAAPKGTVVGEVF
ASDRDLGTDGEVHYLIFGNSRKKGFQINKKTGQIYVSGILDREKEERVSLKVLAKNFGSI
RGADIDEVTVNVTVLDANDPPVFTLSIYSVQISEGVPIGTHVTFVSAFDSDSIPSWSRFS
YFIGSGNENGAFSINPQTGKITVTAELDRETLPVYNLSVLAVDSGTPSATGSASLLVTLE
DINDNGPMLTVSEGEVMENKRPGTLVITLQSTDPDLPPNQGPFTYYLLSTGPATNYFSLS
TAGVLSTTREIDREQIADFYLSVVTKDSGVPQMSSTGTVHITVIDQNDNPSQSRTVEIFV
NYYGNLFPGGILGSVKPQDPDVLDSFHCSLTSGVTSLFSIPGGTCDLNSQPRSTDGTFDL
TVLSNDGVHSTVTSNIRVFFAGFSNATVDNSILLRLGVPTVKDFLTNHYLHFLRIAGSQL
TGLGTAVQLYGAYEENNRTFLLAAVKRNNNQYVNPSGVATFFESIKEILLRQSGVKVESV
DHDSCVHGPCQNGGSCLRRLAVSSVLKSRDSLPVIIVANEPLQPFLCKCLPGYAGSWCEI
DIDECLPSPCHNGGTCHNLVGGFSCTCPDGFTGRACERDINECLQSPCKNGAVCQNFPGS
FNCVCKTGYTGKMCESSVNYCECNPCFNGGSCQSGVDSYYCHCPFGVFGKHCELNSYGFE
ELSYMEFPSLDPNNNYIYVKFATIKSHALLLYNYDNQTGDRAEFLALEIAEERLRFSYNL
GSGTYKLTTMKKVSDGHFHTVIARRAGMAASLTVDSCSENQEPGYCTVSNVAVSDDWTLD
VQPNRVTVGGIRSLEPILQRRGHVESHDFVGCIMEFAVNGRPLEPSQALAAQGILDQCPR
LEGACTRSPCQHGGTCVDYWSWQHCHCKEGFTGKYCEKSITPDTALSLEGKGRLDYHMSQ
NEKREYLLRQSIRGAMLEPFGVNSLEVKFRTRSENGILIHIQESSNYTTVKIKNGKVHFT
SDAGIAGKVERNIPEVYVADGHWHTFLIGKNGTATVLSVDRIYNRDIIHPTQDFGGLDVL
TISLGGIPPNQAHRDAQAGFDGCIASMWYGGESLPFSGKHSLASISKTDPSVKIGCRGPN
ICASNPCWGDLLCINQWYAYRCVPPGDCASHPCQNGGSCEPGLHSGFTCSCPDSHTGRTC
EMVVACLGVLCPQGKVCKAGSPAGHVCVLSQGPEEISLPLWAVPAIVGSCATVLALLVLS
LILCNQCRGK-KAKNPKEEKKPKEKKKKGSENVAFDDPDNIPPYGDDMTVRKQPEGNPKP
DIIERENPYLIYDETDIPHNSETIPSAPLASPEQEIEHYDIDNASSIAPSDADIIQHYKQ
FRSHTPKFSIQRHSPLGFARQSPMPLGASSLTYQPSYGQGLRTSSLSHSACPTPNPLSRH
SPAPFSKSSTFYRNSPARELHLPIRDGNTLEMHGDTCQPGIFNYATRLGRRSKSPQAMAS
HGSRPGSRLKQPIGQIPLESSPPVGLSIEEVERLNTPRPRNPSICSADHGRSSSEEDCRR
PLSRTRNPADGIPAPESSSDSDSHESFTCSEMEYDREKPIVYTSRMPKLSQVNESDADDE
DYGARLKPRRYHGRRAEGGPVGTQAPGSADNTLPMKLGQQAGTFNWDNLLNWGPGFGHYV
DVFKDLASLPEKAAA--NEEGKAGTTKPGPKDGEAEQYV
>XP_033127144.1_protocadherin_Fat_4-like_Anneissia_japonica 4959 bp
LSTATRNLWTSSLVFYLLFTLTQTDPRAAEYETFTVFEGLPAQTVIGTIATKTGFTYSLS
EESPYFDIDGDSGTLRTRTVIDRDILPSDVFNLVVLSSAPTYPIEVQITVLDINDNAPVF
PQPVLDIPFSESASIGTQVILDTAVDNDEKQNDVT-ADYAVVSSNAVGVFSLIITTNPDG
DMTFLHLELISALDRETQDSYQLNISAQDGGTPIKYGYMLLNITVTDANDNEPIFETSAY
DVSLNESVLVGTTVIQVRATDADIGSNAAITYSLKESRYFTIDPQTGVISVLEEVNYDVS
SSYTLTVEASDNGHPRLVGRAYVSIRLVDQNNHAPTVNFS--PALENSITIEEGVPIEKT
ITVATVSDKDT-GLNGLTTLNIFSGNDLHHFKLKIFRLNSLYLLKINGSIDRERHPRYNI
TFQASDLGSP-PRLSFANLIINVNDQNDHSPEFQKPFYAANLSELVPIGSFVQSVTATDE
DSGANADIMYEIIGGNELDWFEIDENSGLVLTKKTIDRETTSAVTLNISASDQGIVVFTT
STLLNITILDENDEVPSFTETIYNASVPENSMSGYQLITVSASDNDEGDKGVVTYSFSQE
TVRRFPGVFNIDSNFGLISTATILDRETINRYELEVIAQDSGSPSLMSMAIVNVDVLDEN
DNNPVFYPENYFADILENKPSGTFVVQVIASDADSGESERIQYSITQDDSGKFQIDSETG
WVTTTVALDRELRSSYILTVTATDEGNREAVAPAIVQISVIDERDSPPIFSQNDYQFVIF
ENVPVASSIGTVHASTPDLNTDITYTIFSGDPNGVFQINEVSGQINVVRDVDREAQSFYQ
LTVFASGGSMIGRTVVNVTILDLNDNSPLFPRLTDSANVVENWEIGHEVYHAQAVDADSG
PNAKIAYELVRNPDMTFAIDPNSGIVTLRKTLQNSESTFFIQILAIDFGTPHQSSILNVS
ISIRDVNNHAPVFLSSHFGHSISEAIPVNTRFISVSATDGDEGENGEITYVISDGNIDDK
FGIFPDGNVYVKSYLDREQTERYTLTIYAFDGGVPQRSSETTLTVQILDENDNRPLFENN
TYVFYLEENLPPGFVLGQVRSKDRDIGLNAEITYSFVNNQTEFAIDPITGLITSKVMFDR
ESFYKRTRSNQIMFDIISTDSGEL-PLQDQTSVTVNVVDINDNTPEFSRQIYEVSISELA
PNNTSVVQVSAKDADCGDNSYLTYTIVSGNEQRRFSINHVSGQIILSGNLDREFTDNYSL
LVAAHDAGTPPKSATATVDISVLDGNDNIPVFVSSNVEIEVVESFPVGKELTSVTANDID
IDLNGVISYQITSGNVQNVFTIEPNTGSLFLTKSLDFETQSIYKLNITASDGGTSPNMNT
ITLVIYVRDYNDNPPAFPSNSVVLSVSENTEINTELVAVTAMDPDSDINGELQYSIVGQI
PEGRKFGIHPFSGILYIAGEIDREYNGLFHLTVQATDQAQPESNRRMATKNVTIIVTDKN
DNNPVFVSQSAAVISETASVGATVTTVSAIDKDEGINGEVTYKLNAND--FFDVNPQSGV
ITLIRSINLSTPKYALLVTAKDNGTEQRQTHSALTVIIGDNSGPSFTSNSYSASIAENAV
NDTAVLTVSAMYADARSANIQYFITAVSTGSSSRERDFVISSTNGIIRTSAPLDHENGND
VYTMTVYAVDVDASTPRTRNTQVRITVTDINDNAPVFEKDSYRVTIPENASPGSLLTSVS
ATDID--SSGSISYRIINADPALFQIVSTSGELRTAAILDRETEQLYRFSVEASDGTLTS
RASVEIEVNDFNDNDPIFSEPVYSFSVSEDEVINSEVAIVTATDADDGSNAELEYSIVED
GGFGVFQINSETGVISLTEKLDYETRAYYALTVQASDKGSRLSTATVYFNVLDVNDHSPI
FNPDHYEQWVLENTSIGTQILQVIAEDADSGNNAIFKYTITSGNSGNLFTINDDGIIYTN
KVLDRESKAFYNLAVTATDQPSDPSMARSSTAQVSILLSDINDNAPQFTNPGIISVPEDT
SIGTIIMVIHATDPDATENSYISYSMS-VPGDVFRLDA-DGNLQVWGQLDRETRAEYTLT
VIASDKGQPVQSSSMNIAVEITDSNDNPPVFLVDSPHVTLSESLPVGVEFLQVSATDADE
GENSDLIFTIISGNTNDDFAIDSSRGVLFSKNPLDRERTSSYTITVQAKDSSRSPLYAIT
NVNIDISDVNDYRPVFLDSPYTINVQENAQSLPVIINRISATDLDANSNSQLTYSLTGNE
DGDLFTIDPSGFISIHQALDREVVEQYTLTVTARDAGSPSLTGTGTISIIVRDENDNSPV
FDPDTFNITIDEEVPIGTDVLLVSATDADVGDNGNIRYQLNDEIGMFTINPVSGQIITAG
RLDREVLSTYNLVVTATDGNAANSRTATANVVVYLRDINDNGPVFPIVSLAATIPSTCGA
GTYVTAIGGTDADEPSNSDIVYSITTGDTSKFQVGTSSGIITTKKQLTSSVSYVLEVTGS
DLESAFPVAMATVTITFS-SSQFPVFSAVETSYDIEESRTVGSHLVTVQAVSQNAR-TTY
ALSGGNIDEAFNIDR-NGQIRIAKSLDRELTPDYELWVEARSESSPALSSFLMLDVTITD
VNDNAPVFTKILYYGDVMENYAPVPVVVVTANDADLAGNGQFEYEISAGNHQNAFYINPQ
TGEISTTKSLDREEYASYTLTVYAIDEGSPIMTGTSMVEVTIQDQNDNGIRFDSIYSANL
PENSAFGSYVITVTATDHDGSTNSVITYSIKDHN--FDIDPTSGRITVVGNLDYESQSIH
RLTVEARDTSHLIETTVTINVLDVNDNAPVFTLVTYEKWIQEGLRVNTPVFEVTAVDVDE
GDGGEVRYRMKTMSDYFKIDSVTGVISIKNEILFVTQDS-TITDPNVYSVSVVAYDRGIP
LFSNDTVILFHVQDSNDHPPVFEEESYFSPAPENIRIGQSIIQVVAKDELDIGINAEILY
SVSGGNGSATFVVNPTSGWISPKASLEGFIGRYFQLLVKAQDQGQQQMEATATVIILVTS
INVNTPTFSGTPYQVIIPEDQLVPSQIFIASASDEDAGMNGEILYSITTGNELGLFNINP
STGAVSVIKPLDYESKNVHYLYITAVDQAWDSKQSTVVFTVQLTNINDNSPVFNPTSYTA
MIAENSPSATTVVTVSATDADTPPNAGFYYSIIGGSGDYFIVNSETGIILTQGNLDYESN
QDFELTVAATDVPQVFRQGIAHVVIHVTGVNEYFPRFIQNSYDFFVREDAVDGFVVDRVI
ATDTDQGADGEVFYYLVGANTDKGFSINEITGEIFVSGTLDRETENKVVLTVLAKNAGPI
DGDNVDKATVTMFITDANDPPIFLEENYFGSVSEGAAVETSILTVTAVEYDELPSDRRFN
YSITAGNINNAFKVD-SFGAVKVNNNLDRETIDEYTLTVSATDEGNPPQSGFTTVVISLT
DVNDNGPILETSAGSVLENRPIGSNVMTLIASDPDIAPQ-EPFSFSIYSGGS---KFDLR
SSGLLTTNAVFDRESQSEYFLSIEISDSGSPQMTSISTLRIKIEDENDNPSSSRTARIEV
KSYESNFPGGLIAEVKPNDVDTDDTFNCRLISSDTSMFSILRG-CELHSTSHSGENQYQL
TVSGNDGTHAEVQSSFSVEFQQFGSAALTSSLTLRLSNTNAEYFVMNSYNQFLTSVSSLL
-NSGESIIVFSLKDDNNQLDLLVAIEKSNGQYIPRSQASAFFQSNINTIESQSNVDIEMI
NFTPCQLNPCQNQGTCSDYVEMYDDEIIVETSEIIIVARNTSRVFECACAIEFHGTLCEL
EVDQCESVVCQNGGTCVDGSGSFSCQCLSGFSGDLCEINNDDCNGNLCTNGGTCIDLVNT
HRCECPTGYFGVYCEE--GPCTSQPCQNGGTCRERGGTYQCECKYGEKGNDCQFSSIGFE
GGSYMEFISTLGSSNIITIEFTTVQANALLFYNHDGTTTYLSNFLALEVINGQLQLSYSD
GGDIIRIKTMKVVSDGQWHTVQAKQDNQGCDLVLFDTPPSPDNAKCRVSKTANL----LN
LQGVPVSVGGVMSVRNVTDRFWQVSTADYVGCIRDIYVNSQQLGDSNVFRSAGTIDGCPR
DLTTCSGQVCAGQSVCVDEWWTYRCECEEEKAGLTCDE---VALPVSFGSGAYVEYTVKE
SYRRQQQLDNAKSNRKRRATNKQSLNMRFRTQADDGLLLLVNTGEEFTLLQVVDGALTYS
YGTSYSTVGTITIASPKCNTGSWHNASIVRDDRHITLSLDDASKSSIFDKTPDFSGVDVT
LMSLGGTKDDLVVDGTTAGLEGCVDSFSLNGEQLPFDGGNEAFEATVSTNTAK-GCSVVD
LCSSNPCLGTELCVDQETYYECRPL----VAP----------------------------
-----------------------------------SNSSLVIILVLVFIILAGIIAALLF
IIIRKR---KEKK-----CIQNGADQQPGHYNMAFDDPSLV----------------PQP
DILENESPNIIMDTDDVTIGIEDS------DEQIVPEHYDIENASSIAPSDVEATYYYRN
YH-------IERHRKHNYGKRSPNPLLA----------RMQRESPVSHISRHSPNPLLRA
SPNMYTDRASLHGSSPTKDL--ANSQYSLTSEQQSI-------YSAPVVRTSSLAVNELS
LKSQSQTKLRNPNG---VPNGMPVGLTVDEVKRLNTARPMGSHASTMDNLSSLSSDDETG
VKSSVLDSTRLLEPPDS-TSDESNDSFTCSEFESETEHTMSRSELEPRLAEVNETDEVDQ
D----TIPYNYEGFNSIGGSLSTLFMSED---LPHL--KQNGLFNWDEFLNWGPAFEKLV
GVFKDISQLQDSSDS--------ESCVKIINNTIEEEYV
>XP_019647497.1_protocadherin_Fat_4-like_Branchiostoma_belcheri 4959 bp
MATPRRTRWKPYTLLFLIRALAADRAASSARVAFSLEEGQPSGTFVGNIPTQPGFTYRFN
QDPGIFRLDPNSGEIRTTQEIDREALTDDSLDLVVLSSGSTIPIEVRIDILDINDNSPVF
PDPSIQISFSESARTGSQVILDTATDADIGNNDIT-DNYRIVSGNANNTFELVVTTNPSG
EASFLHLQTNQNLDREIRSSYQLNISAQDGGSPPRYGYLLVNISVRDSNDNPPIFDQSEY
IVSLNESAPVGTSVLTVRATDIDEGTNAEITYLLDSGTKFQIDPITGVVSTLQELDYEEN
NNYYVNVQAHDNGSPIQYGRAYITINLVDENDHDPAIGFRYFPIGAQFASVEEDAAVNTV
VTLVTVTDADQ-GPNGEVDLEILSGNEQGTFQVTH--VPGLSIVKVARSLDREITDQYNL
TMRATDHGNP-PRRTIANLIIYVNDINDHEPVFERTRYNTTLSERVPVGSYVQGVTATDD
DSGLNAQVRYAIVSGNEHGWFMIDANTGLVTTQAELDHEVADGAVLNISASDQGISIQFA
YTQLTITIIDENDFIPTFSETVYNVTVLENQNAPREVITVTAQDDDQGTNGEVYYEFDTE
TANL--GIFQLNSNTGRIDTLVTFDRETTDLYALVVRASDRGNPPQQSAVNVNIIVGDLN
DNSPVFYPVRYYASIRENQPSGTSVVQVSASDLDAGSNGRVTYQITRGNPGKFTISPQSG
QITTTAELDREERASYQLEVTARDGTGQSSASPATIDVTVVDIQDNPPEFSQPGYNFVIF
ENVEIGKSVGMVSATFRDANANATYSIFSGDPAGIFRINSQTGLISTAKEVDREQNPLYT
LAVVASGGRIVGQTQVNVTLRDLNDNPPSFPTASAQADAVENWPVGREVYEVAAQDPDDG
VNAQITYELITNPSNKFQVNGDSGIVSLAGALSYEVGQYVLEIQATDRGLPPQSATLTLT
VTVRDVNDHAPVFSSSSYSTAIPESQPVNDQFFSVTATDEDAGLNGLISYSITGGNAGDR
FGVFPDGNLYIKNALDREVQSQYVLSVEAQDNGVEAKSAIANVTVEILDENDNRPLFANA
TYNLFLDEEVPADTMVALVTAVDRDAGTNAELRYSFITEQSDFAINPSTGAITSLRMFDR
EDLIQRTGLSTFTLEVAVTDSGDP-PLQDRATLQITVRDINDNVPRFAQDTYQVSISENA
QRTQQVVRVSASDMDYGNNALVRYTITEGNDEGKFLIDSSSGQITLAQLLDREVEDFYSL
VIDVRDSADEPLSSQCRVNISVLDENDNEPVFTPTSQTADVLESTRVNDLITTLTATDGD
AGSNGEITYSISGGNAHGTFTLDSYTGKLYLFKSLDYESTNSYRLNITAADHGTPPLSTV
IPFEINVLDSNDNPPTFPPGDTVRQITEGVGLNTVITTVISNDPDSGSNGEIRYSIASQV
PQGDQFAVNPTSGEVFTRAEIDREFANTFDITVRATDQAIPVSERRHAFKVITVIIRDVN
DNNPLFVSQDAAAIAPSASRGDVVLNVVAEDPDEGTNGEVRYSETSGNTNQFDIGGTTGV
VTLAQGLNPSQTFYTLVVSATDQGPGRRSTNSEIIFFIASTNGPAFSRSSYSGIVHENQP
VGTSVTSVRASYSDGHSATIEYYITSIRSGDISVGRYFAIGRTSGRITTGVVLDREEGHD
SFTLEVYVVDKSSSTPRTRSTQVTITLEDENDNTPLFDTDYRDISVPEDLASGGLVTTVV
ANDADVGSNAVVLYSIIAGDNNQFRVDSDTGEVRTKGPLNREQSPTHSITVQASDGQQAS
TIDVRIALTDVNDNAPQFLRSVYSFDIREDAAVNSEVNFVSATDADEGSNADITYSIT-D
ENQGMFDITPKTGVIILRRPLDYEQTQHYVLTVQAQDGGGRASSVTVYVNVKDLNDNPPV
FDPDRYTADISEDVPTGTSILTVTATDRDEGPNAEIDYSIVSGDPNDQFSIQSDGTIVTA
AALDREQNYLYNLVVMATDRAIPAYMRLSSTAQVEIIVNDINDNPPRFVTPNVTSVYENS
PINTVVMTIRAEDPDEERNSYVEYSMA-VPGNKFVLDSVTGQLRVNGDLDREATPFYVVT
VTATDKGRPPMSASMDLTINLLDRNDNNPVFGPVSYDVSVLEDVAVGTELVQVVAADVDE
GTNGVVRYSIVRGNTDNDLAINAVTGRISVARLIDHERTTGYDLVVRARDQGATPLEALA
TVTITVTDVNDYVPLFLNSPFVAHVMENDNNVPQFVTQISAQDEDSGTMGQVDYYLPD-D
KGGRFSITSSGRISLLRMLDREDQSEFLLIVTAEDRGSPRLTGTGTVRVLVDDVNDNTPT
FDQQTYTTTIAEDVPVNTDVLLVSATDLDAGQNGNIRYTLTGDLGKFEVNPSTGQIITIG
LLDRETQSLFTMVVTATDSSASNARSSSATVVVTVSDVDDNVPAFADRSIDAYLPDNAPT
GTFVALASATDPDEGTNGDVRYSLSGSDANRFSIDRVTGVISTAMTLSDSSQYNLQVTAS
DLGPNPGTDTASVTISFQPAASFPTISVGTDTFNYPETQSVGTVLTSVQGSSSKPSPITY
HIAGGNKGDVFEVIP-SGQVRLRRSLNYEETSSFNLWMEARDSDSPALSRYHRLRIALTD
VNDNPPIFSQDPYVGSVGENETFTSVVTVSASDADSGSNGEFEYRLAAGNLDNSFQVDPN
TGLVSTRRFLDREQRDSYSLVVEAVDKGSPTLTGTATVLITVEDKNDNPMQFQNLYSTSI
YEDSPIGSFVIQVSTTDPDIGTNAMAQYKFSEARGKFNMGRDSGNVTVASTLDREISDHY
QLLVIAEDSAWEANTPLSITILDVNDNPPRFSAPVFERNLPEGIRANQLVTRLVATDEDE
GTNAEVFYRMKTLSNYFRLDENTGSILTKNSLEFVPEWT-GTTNPNHHQFVVIATDRGTP
PLSGEVTVIINVIDANDHAPVFQEVSYFSPVPENAQIGEMIIQVYAVDNQDIGSNAEVEY
SITGGNGTDLFNIDRTTGWVSVSSSLSNRQNVWYSVTEQARDQGSPALSTTTDVSILVTN
VNVYAPDFSAPSYQVTIEESRPMNSHVFTVVATDRDAGVNGEIRYSIVGGDERGQFYIDP
RTGSVTVAGVLDYETTPTYHLNISARDRGLLYRESFVILMVDLTDVNDNDPMFDPATYDP
SIPENSPSGTSVVMVTATDADTGANAAIRYQITGGDGDLFIIDPVTGEITSQGGLDYERK
QMYTLQVTATNVEASSRFGTCTVNIHLSGENEYAPVFLQRLYTFEISESAETGTTVGTVY
ATDRDDGVDGIVDYILVGSSNDKGFAIGLESGAITVARRLDRETSSHIILSVIAKNRGSI
LGNDIDEVQVNITIIDANDPPVFEFSLYEGHVSEGDNIGTSVLTVSAIDNDLRADFRSFV
YGIQDGNEGTAFSINQISGIITTASQLDRETIDTYNLTVTATDSGIPPATGTTYVVVNID
DINDNGPEFDTVTGYVLENSAP-TEVMTLSATDPDLDPNRGPFSYRLIGG--NSQYFTLQ
SSGRLSTTRLIDREQQSDFYLIVETTDSGSPSMSSTHTVHIVVEDVNDNPSTPRTVDIYI
HSQDGSFPGGPIGNVHPVDPDVGDTFSCTITQGNTQVFAIPSL-CNLNTGRINTVTDYTL
RVSGDDGVHASVVSTVSVHFREFTTDAVANGIIVRLDNVTASNFLKNSYTNFITALNG-I
SGVFNT-VLYSMENTGEDLDLILALQQTNQQFMVPRQASTAITNSKANIESRASVSIVAV
NFNPCDDNPCQHGGVCSKSLQVTSARNILESDPVIFVSVDTGNRFTCSCPTGYTGDSCET
EINECDATPCLNGGTCTDEIGTFSCECPPGYHGNRCQNDVDECSSNPCRNGGQCLQGLND
YTCSCAQGYTGKNCEIDVDYCVSQPCLNNGTCTDGQTSYSCRCQFGEKGDNCEITSYGFE
EVSYMQFPVLDQRNNDIMIEFATVMTNALLLYNYDAEESDSSDFIALEIIEGKLRLSYQL
GDGITRIEVDRNVADGQWHTVTARRNGKDGTLIVDNCGSA-----CRNTGGTGT----LD
LSGLPMMLGGVQTIDAILVRPGQVSSNDFVGCIREVTINGVPLNLAVPLSSRGISDRCPR
AANTCSPDPCKNGAACQDKWSSHQCQCSDIYVGDNCDK---RRVPFSFGGNSFVEFQIKE
SYVRELQLGNQVSGRRRRANQDTSLSLKFRTRENNGLLLYAGGSVRYTVLEVKAGKLVYS
YNAGSGHRTREI--DVAVTNGLWHTVTLVRRSTSTSLFLQNDWNTEITGTTHDFLSSDVT
TMSVGGTNTPVTIEGQTPGFDGCIDELRLNGQLLPFVGSNNIVIATPSE-NVGEGCPSPA
VCVPNPCPNNLLCIDQWQEHECVEPGACASSPCKNNGTCIPN-DSGFRCRCDGNYNGTLC
ENAIACIGFTCGKNQVCVGVGATGRTCQQLPQGAATGLHIGVIIVIVFFCLVAVILLIAF
IVYHRR----RKRQVPKTTKQNGG--NGGQENRAYDDIDSVTPYGDGMMTREVKMRDPTP
DIIERGRPIDNMDDDDVVIENDDGITALSRDRDPFPEHYDLENASSIAPSDIDVTAYYKA
FRNHHPRQSPSRDSPNHLARKSPNHL---SHRDSPSFQTSARQSPASHLLRQSPNHLARQ
SPASH---------GPMRPLGMTSSDHLPPSEHGSH--YSGSSMGSKNRRRAKSPCA-SS
HGSRPSSRLKQPIEQIEMDSGPPVGLSVEEVEMLN--RPRHSVASTMDGASSITERPVND
KIMSLLEPPDLLEPPESSTEESQDDSFTCSEFEYEREKPSR-----------SRNNFDPR
T-------KMFPGDNGSGGSLSTLLEGDDKHALPP-----NGTFSWDYLLNWGPNFENLV
GVFSDIAALPPDAQS----QNSDETTTKVNGVANNEEYV
>XP_035282267.1_protocadherin_Fat_4_Anguilla_anguilla 4959 bp
MAFAGRSFNRCYLILLMLWTLWQHSASSQIRQEFEVLEEQPIGTYVGTIETKPSFTYRFS
ENHKLFAINGTTGVIYTTSVIDREVLQSSIINVVVLSSQPTYPTEVRIVVLDINDNSPVF
PDASIVVSFKEDASSGRQVILDTATDSDIGSNGVDHTTYRIVNGNEQGKFRLDITVNPSG
EGAFLHLVSTGGLDRELAPFYQLLIEVEDKGDPKRFGYLQVNVTIQDINDNPPVFDEEHY
QTSVLEDAAIGSSILQITAKDQDEGSNADIRYILDEGTPFQIDSKSGTVTIKETLNYENK
REYSLTVHAVDSGVPSLSGRSEATIKLIDVNDNDPVVKFRYFPTSSKFASVDENAQIGTV
VALLTVSDSDSPAANGNISVSILGGNEQRHFEVQTSPVPNLSLIKVASVLDRERISSYNL
TVSVSDNGRPTPRSSFASLVIFVNDINDHPPIFQEALYRVDICEDIPKGSYIKGVSATDG
DSGQNANLRYSLVSGNSLGWFVISENSGLVTSAALLDREIASEVVLNISAKDQGVQPRVS
YTKLIVNITDVNDQIPTFTQSSYHVSFVEHSPAGSELLVLSATDDDLGANGTIRFSFDPE
TPSSVQNLFRLDAVSGRLSTAAELDRENQASYLLYVQAKDSGTPPLHSVSKVNVTLQDVN
DNRPVFYPVQYFANIKENEPPGSYITTVSATDPDLGRNGTVRYSMTAGDNFKFHVNANTG
RITTLVPLDREEKTAHQLQVRAMDGGGLHSLAQAIVTITVIDTQDNPPTFSQAVYSFVIF
ENVKLGSVIGIVSASTLDLNTNITYLITSGDQRGVFSINGATGVITASSQIDREEQAFYQ
LKVIAKGGEVTGQAFVNITIKDLNDNAPHFPHAVEHISAVENWGTGHHIFQAKATDPDEG
SNGMVMYSLKQNPKGLFHIHEKHGLITLTGPLEVTTSSYQVEVLASDLGVPQRSSSLILT
VSVYDVNDNSPVFDQLSYEVTIPESEAVNSRFFQVEATDKDSGLNGEIAYDIIGGNAGDV
FGIFPDGQLYIKAELDREVQERYHLLLVASDRAVEPLSAMVNVTVILEDVNDNRPLFNST
NYVFHFEEEQERGSTVGRVFAEDRDFGPNSEVRYAFETPQMNFELDAITGELTSTLRLDR
EALMRQRGAAVFSFTVISSDQGLPKPLRDHAKVQVYMRDVNDNPPRFTKDIYQASVSELA
QNATQLLRVSASDVDEGRNGLVRYRIEEGNEEGCFSIDSGSGQVTLVGRLDYEATASYSL
KIIAVDSGVVPLSSSCMLSVSVLDENDNSPSFPKVALTVDVLENMRIGELVASVTATDLD
SGDNAEITYSITASNNHGTFSISPNTGSIFLVKKLDYESQALYKLNVTAKDNGRPSRSST
VPVVIHVRDFNDNPPSFPPGDIFKSIPENLPLATSVMTVTAQDTDADINGQLEYSIVQQM
PRGGHFTIDPDTGVIRTCREIDREFSNLFELTVKATDQAVPAEFRRFALKNVTVWVTDQN
DNIPAFVSQNALVADTTVVVGSILTTVVAFDPDEGANGEVEYEMVKGDSDTFVIDRYSGD
IRVASRLEPSRLVYSLTVSATDRGSDRRASRTELTVILQGADGPVFSQPKYITILKEGQP
PGTNVISLDASSPRGSGAKVEFYIVSVRCRDKVAGRLFTIGRHTGTIQTAAELDREQGSD
LYLVGVYAIETEANQPRTQKAEVEIKLQDINDNPPVFPTDMLDVTIEENIGDGFKIMQLT
ATDADEGPNALVTYTIISGADDSFRIDPESGDLMATKRLDRERRSKYSLLVRADDGKQSS
DMRVNITVSDLNDHTPKFSRDVYSFDIPEDMAPGAIVAAILASDADAGVNGEVTYLLEED
DEEGTFLLNPVTGVFNVTRPLDFEAQQFYILTARALDGSGQSSAVRVYFNILDVNDNPPI
FNSTLFSASVMENVPPGSSILTVAATDADEGPNAEVLYSIASGDSLSQFVIDSQGVLRTR
QALDRESQSFYNLVIRVHDLAPAPASRFTSTAQVSIILLDVNDCAPAFTSQKMTYVQENT
PADTAVFTAQAQDSDSGPNSYVEYSLRGPFGSKFSIGTVDGSVRLVGELDREELSNYTLT
VVATDKGSPPLSSAMDVTVVVLDVNDNTPSFSQNIYDVEIEESTLTGADVLQVFAGDADE
GTNGQIRFAIAASNANGDFRMDSVTGVISVAKQLDREVRAAYSLVVQAADRGSSPRIDRA
TVNIVLLDVNDCTPVFELSPYTVSVPENLRNLPKTILQVVARDDDQGSNGQLTYVLSGGN
EDGAFSLSADGQLSVTQSLDREAQDSYTLVIIASDSGSPSLSGTGTVTVQVDDVNDNIPL
FASGTFHATIPEDAPTGTDVLLVNTSDADAGPNGMISYSLSGGDGKFSINPATGQIITSA
LLDRETRGAYQLLVVASDGGQPQGMSSSATVEVTVADINDNPPRFHHHPYVTHVPASTSA
GSLVFAVTVTDEDAGPNAQLHYSLTGRNSEKFKIDPVRGCITASEKLAGSSELTFSVRVR
DGGTSPKTDATTVTVRFVTGGDFPVIKMGQTSFTFPESQATNTLVATVAGSSTRGGSLSY
YVASGNLDGAFHVDQQTGDLSIKKALDFENIQKYVLWIEARDQGFPPYSSYERVEITVLD
VNDNFPVFEQEPFRAEILENLSPQRVLVVSAVDRDSGPNGQLEYTIVDGNKENSFSINRA
TGEIRTTRPLDREKVAQYVLKVKATDRGSSPKSTVVRVIISVLDVNDNAPRFSKIFSATV
PENAPVGYTVTRVTTSDEDAGANAISRYSVADTSLPFTINPNTGDITISRPLNREDSDRY
IVRVSARDSGWTVSTDVTVFVTDINDNAPRFSRPSYYLDYPELTEVGSVVTRVSASDPDE
GPNGQVFYFIKSQSEFFRINSSSGEILVKQQLRYQNSSGTGNININRHSFIVTASDRGTK
PLVSETTVIINVVDSNDNPPSFESSSYFTPVTKSVKVGTKLIKVVASDKKDFGPNSEVEY
FVSGGNSSGKFRLDKQNGWLSVASSLTSDVNKLFLIEVTAKDRGNPPLSTKAVVRVTVTE
ENHHTPEFSQAHVTATVPESLSVGATIRTLSARDKDKETNGLITYKIATGNEAGTFSVNQ
RTGALTLAQPLDYEEKQTHELKVIATDGGWIAKTGYATVTIHVTDVNDNPPMFDPEEYFP
TVQENVPSGTNVVKMNATDRDSGTNAATAYVIQSSDSDLFVIDPNTGIITTQGFLDYEAK
QAYHLTVKAFNIPDEERCSFANVNIQLKGANEYVPRFVSKQYYFEVSEAASRGTVVGEVF
ASDRDLGIDGEVHYLIFGQSRKKGFGIYKKTGQIYVAGPLDREKEEKISLKVLAKNAGSI
RGGDIDEVFVNITVLDANDPPVFSSNLYNVQISEGLAPGSLVTFISAQDSDSVPSWSRFS
YSVAADNERNVFTVNPQTGQVSVAAELDRESTPLYNLTLLAVDSGSPPATGSAILIVTLE
DINDNGPTLVTTSGEVMENQRAGTAVATLYSTDPDLPPNQGPFTYSLLGSGPASSYFSLS
PAGQLTTSREIDREQIADFFLPVVIRDSGVPQMSSTGTVHVRVNDQNDNPSEPRAVEIFV
HYFGNLFPGGSLGSIRPRDPDVQDAFRCSLGQSAPSLFSVATGTCDLSAHPRLAEGTFEF
KAHSNDGVHGAVENSVRVVFTSFANTTVDNSILIRLRTQGVSDFLTNHYLSFLRVATSQL
AGLGTAVQLYGAFELGNYTFLMAAVKRPHGQYVNPSGVATFFQSIRDVLHRQSGVWMETV
DHDPCTQNPCLNGGSCKRRLGVAPEMKTEESVPVILVSNRPLPPYACSCMPGYAGGLCET
DIDECLPAPCHNGGTCHNLIGGFSCTCPEGFTGMACERDVNECLSNPCKNGALCQNYPGG
FNCLCKSGFTGKTCESAINYCECNPCFNGGSCQSGLDGYYCHCPFGVFGKHCELNSYGFE
ELSYMEFPSLDPNNNYIYIKFATIKSNALLMYNHDNQTGDKAEFLALEIFEGRMRFSFNL
GSGTYKLMTMKKVSDGQFHTVIARRAGMAASLTVDVCGESQDPGYCAVSNVAVHADWILD
VQPNRLSVGGVSSIEPILHRQGQVATHDFVGCIMELAINGRPLEPGQALASHGILDRCPR
LEGACTASPCRHGGTCVDHWSWQQCKCLEGFTGKYCEKYVTADTALSLDGTGRLDYSMSQ
SQKRDLLLALSLGSSAPSRPAQSSLELKFRTLSKSGTLLHIQETSNYTTVKLKNGVLHYI
SDAGVGGKVERTLSEFGLSDGQWHTLLLQKNGTATSVRLDGAHAKEILHLTQDFGGINVL
TLSLGGVPSGSALQKSLSGFDGCFAYVRYNGESLPFTGEHSLATISKTHPSVKIGCRGPN
VCASAPCRDGLMCVSQWHTYQCVPPGECATSPCRNGGSCEPGQLGGFSCSCPEFYTGRTC
ETVVACQGAQCPPGTVCKMANNGGFLCAPGPAAEEATLPIWAVPAIVGSCASALALVVLG
LILCNHCRGR-HSKAPKEEKKPKEKKKKGSENVAFDDPDNIPPYGDDMAVRKQPEGNPKP
DIIERENPYLIYDETDLPHGNETVPSAPCAGPEPDMEHYDIDNASSIAPSDADIIQHYKQ
FRSHTPKFSIQRHSPLGFARQSPLPLVAGSYTYQPAYAPGLRATPLSHSACPTPNPLSRH
SPAPFTKPSTFYRNSPARELNLARREGSPLDLHGEACQPGVFSYATRLGRRSKSPQTMAG
HGSRPGSRLKQPIEQIPLETGPPVGLSIEEVERLNTPRPRNPSICSADHGRSSSEEDCRR
PLSRVRNPADGIPAPESSSESDSHDSFTCSEMEYDREKPPAYSSRVPKLSQVNESDADDE
EYGGRLKQRRYSSRRAEGGPGPGSAPQTEHYTLPHRLGQQAGTFNWDNLLNWGPGFGHYV
DVFKDLALLPENAAAKDIEMNSGDGSVTILNEGEAEQYV
>CAH3179920.1_unnamed_protein_product_Porites_lobata 4959 bp
ISISVNANDPPTLTITLSVTVSATDTDSSDTLEYSLDEDVPIGTTVLQVSATDTLSYSLA
GNNSDFSIGSNSGIITTAVTLDYEAISSYSLTVSVTDGTVTVTQALSISVTDKND-APAF
TAAPYSLTVQENTTSNS-LLTVSATDQDTA-----TLNFLLLGSGSE--FSIVVALTTVG
TSGHFQISSSSGLDYETVNYYSLTVSVSDGSVN-----TSLTISVSNTND-APYVTNLPG
NVSVAENDVTA-AVIDVNASDPDGD-----TFSLS--DDFLINSATGLVTLNRALNYEIQ
ELYSLTVRVSDGAGG---AFASLTVITVNQN-DPP-----AILGGPYTANVEESLNAGTT
VYKAAVFDEDS----SDLSFSISGTNSN-HFAISS------GIVTTTQALDYESITSYTL
IVSVSDG----SASMNTTLTITVVDTND-SPQFTNAPYAVNVDEND-VGAALGNVSAVDV
DSGPADTLTFSL-YGAGSSFFSLHPSTGVISLTAALDYEESFQYTLTIRVSDG------A
TTSLTVSVNNVND--PVF--TPFTTTVSENVPDGTSVLQIKATDEDSSD--TLSYSLSGT
NS----SHFQVSSSTGLILTAQEPDYEVLNYYSLTVSVSDGDSPVFLDATSVTVEVINQN
D-VPVFASAPYAAAIDENIDTGTQVVLASASDED--SNDTLVYSLSGANS-HFTI-SATG
VISTDSVIDYESSSSYSLTILVSDGT-------TPLTITVNDIND-APAFTSTPYAVTLN
EGTASSVSVFKVSASDEDS-DSIVFSFVGIT-SSDFTINSVSGEISTATLIDFETTPSYV
LTVQAFDGNGKTLSTVTVTITDINDETPTFNSASYNGHVTENVAIGSSVMTVTASDGDV-
-DTSLAYSLSGSNSSHFSIT-SNGLIQTATNIDYEAVQYSLTLTATDNANN--TGTTTLI
ISVINAVDNDPVFSSSSFSASVSEDSIPGTSVIRVTASDDDL--SDVITYTISGAD-SVN
FTVNETGVISTNALLDRESQDSYSFTLTATDSGG--RFSLVAINVTVSDVNDNNPVCGTS
VYAGSVAENAAVGTSVITVECPDLDIGGNGEVTYSIVSGDGAFVVNSSTGKISTSASLDF
ES------LQEYKITVEASDAGSP-PKTATTTILITVTGINEHTPQFTSGIYIVNVSESL
ALGHDVIAVSANDADMGSQGEVTYSITAGDAYGNFIIDRNSGLVELVYILDYETSSQITL
TITATDGDSGPLSAQATVTVNLLDFNDNNPACLPGLLTPAILETAAVSDVVATLNCSDQD
SGINSQLSYTISTGNSDGKFSVSSN-GTVVIADTLDYDAVRSYSLTITVTDGGV---STE
VSVHVSVSPVNEHSPVFTNSAYVVSVPEDTSLGTEITRVTANDADDSGHGRVVYSIVSGN
T-GFFFYISADNGAIQLARNLDREATSSYTLEIEATDG-------NSVNATVSITVTDAN
DNKPICNPSSSTAVREDAGLGTNALSVTCSDDDEGDNGLLVYSITSGNSNSFSIDS-NGT
LSTATWLDYTTPSFALTVQARDSSSSQKSVVMEISIDITPVHAPVFSSAEYSANIAEDVS
VGTSILRVSAVDQDGPQGEVSYTLTPSSA-------PFYIDTSSGVIRVKTSLDRESVD-
NYTLTVTVSDRDIADVKSSSVNVTISLNDINDNDPVFYPDHYKLEFYENTTAGSSVTQLQ
CTDQDLGTNSALVYSITDGDPDSFAISSSTGQITTAKQLDYEDTQSYSLTVEARDSMSSS
LSHVDVIVAPLNEHAPVFSKSFYNVTISENTPVGTTVLTIIATDSDSGSQGEVTFSLSSN
S---AFYIDALSGSITVKQALDYESVTSYLLTVTAIDGDPKSATVNVTVTLRDENDNAPT
FTPTVYSVTIAEDTAVSTNILNLTCADADSGTSGQLLMAITSGNTGTGFSITDEGFLNVA
STLDAETTSFYSLEITATDRHSTQP--LSGLAKVSITITDVNEHTPQFTNSYTALASENA
TVGTLVSSVNATDLDSGSYGLVTYSITGNSGDMFTIRPTDGKVFVKRTLDRESADSYSLV
IKASDQDPP---STASLVITITDVNDNTPSCNPCIYSASINESIAIGTTIAQLNCSDTDL
SPNTITSYAITTGNTT--FTVDG-SGLVTTQSTFDFESVKSYLLVITVADGGSPQFTTYA
TVTVQITGTNEYAPVFSNSTHTVSHSEDI-SVGTAIATVVATDDDHGSDGTIIYTIIDGN
SEERFQIDPKGVIVLRKLLDRETTAMYSLTVQATDQGSPSMSSTATVNLTILDVNDNAPL
CSQASYVIEVAENFTVNGTIVSLLCSDADQGQNEVIAYSISGNTNSFAVDSSTGEVTLAS
TLNREAQAYYDLIITISDNGSP-QLSSEVTIYIIVTAINEYTPTFQNGFYNASVTEDTPV
GTTLLTVQAQDGDSGVQGL-----------------------------------------
---------------------------------------------------------VTY
SISSGNVDNAFLLDSNAGTLTLRRSLDHEALSQYSLSVLASDNAPAPLTKWATVNVTVLD
LNDNAPSCSPVADVITLLESSVGTLVFSANCTDPDS--NSILTYTITQGNAQRKFNISSS
LGEVRLNMTLNIEEESLYNLLLTASDSGSPVKSSNISVTVSVLPVNEHAPTFDQLYQIDV
MENITLGTVVFQAQVTDNDTGIHGDLRYILVNTE--FYLDEALGRLVLVSSLDRETTDQY
NVSLRVEDSARYSNVTVYISVVDVNDNQPECSSNLNSVEISEDLVVGTNFTSITCIDNDL
GPNGNLSFTIVNTGNKFRMENNR--VIVNGELDHESGSE--------YGLEIHVTDQGVP
SQVTVVMVTVYVKAVNEFTPVFQYTNYTVNISEATAIGSLIFDANATD-SDTGLHGQLEY
FITGGLGGIDFTIDLRTGHVYVGAKLDRETRDLYVLNLTVKDRALNRRSTAMKLTIHISD
ENDNPPIFSQDIYTKTIPENVPLGYSVIQVNTSDADLGINADHTFTITGGDGVNKFSIDA
SSGVVSAQPGLDRETEDTYYLSITVTDGGVPPLTAVCGVRVFISDANDNNPVFSPTLYLT
SISESISPGSDVIPVHAYDVDLGLNAEIEFSIIGGDATQFQV-SSSGMISTNKTLDREDI
PFYSLLVQATDKGTPPLTETVKVNITIIDINDNAPQFNQSAFVVTVSESLPTGSRFLNIT
ATDADIGNNALLTFSILSGNIGNVMSIDPLTGALYNVGLFDRETTPEYFLMVKAEDAGAP
VRASS--TNVNVKIADTNDVPEFSDADYNFVVTENLPGGTSVGRVQATDNDNGTN-AELV
YSIMSGENNNNFFIHPLQGILYTAVMLDRESVKDYRIKVKVSDSAAFPLDNITTVYVTVL
DQNDNSPRFAFYNASVREKTVSGTSVTTVTADDPDRDAN-AELTYSITHS--SIEYFDIS
VTGEVSVKSVFDYEEVKIVNVTITAQDNGIPRLS-SVTLVLFIEDVNDTPRNFYEASIRH
---DRSLDSPPFITVKATDVDSGDNGKVDYELQDSSFFTVGSTDGGIRLAAPPSGKTYEL
GVLAIDKGSPPLTSTASVRIDTIEADEVMVEIELEISLEEFEAFEE--------------
--------------LSKYLGADVSIAD------TVLGEAAARRRKRE-------------
------------------------------------------------------------
-------------------------------TKKRIVVT----VKNPS------------
------------------------------------------------------------
------------------------------------------------------------
------------------------------------------------------------
--------------------------------------NNT------------------K
LS----------------------------------------------RAKEYLT-----
--------------------KDEILDALLD---DDGNLSLTNNKE-LEVFNIRSAKPAVP
-----------------------EIPTT-----------------------TPF------
-----------------KTTEG--------------------------------------
------------------------------------------------------------
--------------------------------------------IITMASACVVVLLAVV
TVLL--WRKHKKRRMLES-----------------------EPH-------------PNR
GLVNGEKGKI--------------------------KQHKMISNQIAPPGG---------
-----KRFD--VDPVSGYA-----------KTTGERM-----------------MRDSRN
GPQSY--TQSFSDSPPPRAS----------------------------------------
-----------------------------------HGRDANRL-----------------
------------------------------------------------------------
---------------------------------------------------QLPGTP---
---------------------------------------
>XP_024906692.1_protocadherin_Fat_4_Pteropus_alecto 4959 bp
MNLAARAPGRPWFGLLSLLPGPARVGGAEQRQVFQVLEEQPPGTLVGTIQTRPGFTYRLS
ESHALFAINSSTGTLYTTATIDRESLPSDVINLVVLSSSPTYPTEVRVLVWDLNDNAPVF
PDPSIVVTFKEDSSSGRQVILDTATDSDIGSNGVDHRSYRIIQGNEAGRFRLDITLSPSG
EGAFLHLVSKGGLDREVTPQYQLLVQVEDKGEPRRRGYLQVNVTVQDINDNPPVFGSSHY
QAGVPEDAAVGSSVLQVAAADADEGTNADIRYRLQEGTPFQMDPETGLITVREPLDFEAR
RQYSLTVQALDRGVPSLTGRAEALIQLLDVNDNDPVVKFRYFPATSRYASVDENAQVGTV
VALLTVTDADSPAANGNISVQILGGNEQRHFEVQSSKVPNLSLIKVASALDRERIPSYNL
TVSVSDNAGVQARSSVASLVIFVNDINDHPPVFAQQVYRVNLSEEAPPGSYVSGVSATDG
DSGLNANLRYSIVSGNGLGWFHISEHSGLVTTAGGLDRELASQIVLNISARDQGVHPKVS
YAQLVVTLLDVNDEKPVFSQEGYHVSVVENAPAGTELLVVGATDGDLGDNGTVRFSLQEA
EIDQ--RSFRLDPVSGRLSTVSSLDREEQAFYSLLVLAADLGSPPQSSVARVNVSLLDLN
DNSPVFYPVQYFARIQENEPGGSYITTVSATDPDLGLNGTVKYSISAGDRSRFQVSAQSG
VISTRMALDREEKTAYQLQIVATDGGNLQSSNQAIVTITVLDTQDNPPVFSQAAYSFVVF
ENVALGYHVGSVSASTMDLNSNISYLITTGDQKGMFAISRVTGQLTTASMIDREEQSFYQ
LKVVASGGTVTGDTMVNITVKDLNDNSPHFLQAVESVNVVENWQAGHSIFQAKAVDPDEG
VNGMVFYSLKQNPKNLFTINEKNGSISLLGPLDVHAGSYQMEILASDMGVPQLSSSLILT
VHVHDVNDNPPVFDQLSYEVTLSESEPVNSRFFKVQAFDKDSGANGEIAYSIAEGNTGDA
FGIFPDGQLYIKSELDRELQDRYVLLVVASDRAVEPLSATVNVTVILEDVNDNRPLFNST
NYTFYFEEEQKSGSFVGKVSAVDKDFGPNGEVRYSFEMVQPDFELHAVSGEITNTHHLDR
ESLMRRRGTAVFSFTVIATDRGLPQPLKDQATVHVYMKDINDNAPKFVKDFYQATISESA
ANLTQVLRVSASDVDEGSNGLIRYSVMKGNEERQFAIDSTSGQVTLIGKLDYEATAAYSL
VIQAVDSGAISLNSTCTLNIDILDENDNTPSFPKSTLFVDVLENMRIGELVSSVTATDSD
SGDNADLHYSITGTNNHGTFSISPNTGSIFLAKKLDFETQSLYKLNITAKDQGRPPRSST
MSVVIHVRDFNDNPPSFPPGDIFKSIAENVPVGTSVISVTAHDPDADINGQLSYTIIQQM
PRGNHFGIDEVKGTIYTDAEIDREFASLFELTVKASDQAVPIETRRYALKNVTILVTDLN
DNVPMFISQNALAADPSAVIGSVLTTITAADPDEGANGEVEYEILNGDTDTFIVDRFSGD
LRVASALVPSQLIYNLIVSATDLGPERRKSTTELTVILQGLDGPVFTQPKYITILKEGEP
IGTNVISIEAASPRGSEAPVEYYIVSVRCEEKAVGRLFTIGRQTGIIQTAAILDREQGAC
LYLVEVYAIEKSAAFPRTQRAEVEITLQDINDNPPVFPTDMLDLTVEENIGDGSKIMQLT
AMDADEGANALVTYTIISGADDSFRIDPESGDLIATRRLDRERRSKYSLLVRADDGLQSS
DMRINITVSDVNDHSPKFSRPVYSFDIPEDTTPGSLVAAILATDDDSGVNGEITYIVNED
DEDGIFFLNPVTGVFNLTRVLDYESQQYYILTVRAEDGGGQFTTIRVYFNILDVNDNPPV
FSLNSYSTSLMENLPLGSTVLVFNVTDADDGINSQLAYSIASGDSLGQFAVDKNGVLTVL
KSLDRESQSFYSLVVQVHDLPPPPAK--NSTAQVSIILLDVNDNPPTFLSPRLTYIPENT
PLDTVVFKAQATDPDSGPNSYVEYALLSPSGSKFSIGTIDAEVRLTGELDREAVSNYTLT
VLATDKGQPALSSSAEVVVVVLDINDNSPAFAQALYRVEMSEDTLTGTDVVQVCAADADE
GTNGQVRYGIVDGNADQDFRIDSVTGAVTVARPLDREKTSTYLLTVQAADRGSTPRTDTS
TVSIVLLDSNDFVPTFELSPYSINVPENLGALPRTVLQVVARDDDQGLNSKLSYVLVGGN
EDNAFTLSAGGELRVTRSLDRETKERFVLTITATDSGSPALTGTGTVHVVVDDANDNIPT
FASKMYFTAVPEDAPTGTDVLLVNASDADASTNAVISYRIIGGNSQFTINPSTGQIITSA
LLDRETKDNYTLVVVASDAGSPEPLSSSTSVLVTVTDVNDNPPRFQHHPYVTHIPSTTSP
GSFVFAVTVTDADIGPNSELHYSLSGRNSEKFHIDPLRGAIMAAGPLNGASEVTFSVHVK
DGGPSPKTDSTTVTVRFVNKADFPKVRAKERTFMFPENQPVGTHVTTVTGSSLRGEPLSY
YIASGNLGNTFQIDQLTGQVSISQPLDFERIQKFVVWIEARDGGFPPFSSYEKLDITVLD
VNDNSPVFKEDPFVSEILENLSPRKILTVSAMDKDSGPNGQIDYEIVNGNKEHSFSINHA
TGEIRSIRPLDREKISQYVLTIKSSDKGSPSQSTSVKVIINILDENDNAPKFSQIFSAHV
PENSPLGYTVTRVTTSDEDVGVNAVSRYSIIDRSLPFTINPSTGDIVISRPLNREDTDRY
RIRVSAHDSGWTVSTDVTIFVTDVNDNAPRFSRPSYYLDCPELSEIGSKVTQVSATDPDE
GSNGQVFYFIKSQSEYFRINATTGEIFSKQVLKYQNVSGFSNVNINRHSFIVTSSDRGNP
SLLSETTVTINIVDSNDNAPQFLKMKYFTPVTKNVKVGTKLIKVTAVDDKDFGLNSEVEY
FVSGENHSGKFKLDNNTGWISVASSLISDLNQNFLITVTAKDKGNPPLSSQATVQIVVTE
ENYHTPEFSQTHVTAALPESHSIGAMVRTVSARDRDAAMNGVIRYSISSGNEGGVFAINS
STGVLTLAKALDYELCQKHEMTVSATDGGWVARTGYCSVTVNVIDVNDNSPVFLPDEYLP
TVLENAPSGTTVIHLNATDADSGTNAVIAYAVQSSDSDLFVIDPNTGVITTQGFLDFETK
QSYHLTVKAFNVPDEERCSFATVNIQLKGTNEYVPRFVSKRYYFEISEAAPRGTLVGEVF
ASDRDLGADGEVHYLIFGNSRKKGFQINKKTGQIYVSGLLDREKEERVSLKVLAKNFGSI
RGADVDEVTVNITVLDANDPPIFSLTVYSVQISEGVPMGTHVTFVSAFDSDSVPSWSRFS
YFIGSGNENGAFSIHPQTGQITVTAELDRETLPVYNLTVLAVDSGTPSATGSASLLVTLE
DINDNGPVLTVCEGEVMENKRPGTLVTTLQSTDPDLPPNQGPFTYYLLSTGPATNYFSLS
AAGVLSTTREIDREQIAHFYLSVVTRDSGVPQMSSTGTVRVTVIDQNDNPSQPRAVEIFV
NYFGTVFPGGTLGSVKPQDPDVADTFRCSLTAGVAGLFSIPRGTCDLSAQPRAADGTFEL
AVLSDDGLHGPVTSSVRVFFAGFSNATLDSSVVLRLGVPTVRDFLANHYLPFLRTASAQL
AGLGTAVQL---------------------------------------------------
------------------------------------------------------------
---------CHNGGTCHNLVGGFSCSCPDGFTGRACERDVNECLPSPCRNGAVCQNFPGS
FSCVCKTGYTGKMCESSVDYCECNPCFNGGSCQSGVEPYYCHCPFGVFGKHCELNSYGFE
ELSYMEFPSLDPNNNYIYVKFATIKSHALLLYNYDNQTGDRAEFLALEIAEERLRFSYNL
GSGTYKLTTMKKVSDGHFHSGFLMLTGVAASLTVDSCPENQEPGYCTVSNVAVSDDWTLD
VQPNRVTVGGIRSLEPVLRRRGHVESHDFVGCIMEFAVNGRPLEPSQALAAQGILDMCPR
LEGACTRSPCQHGGTCTDHWSWQQCHCKEGLTGKYCEKSITPDTALSLEGQGRLDYHMSQ
NEKREYLLRQSIRGATSEPFGVNSLEVKFRTRSENGVLIHIQESSNYTTVKIKNGKVHFT
SDAGIAGKVERNIPEVYVADGHWHAVLIGKNGTATVLSIDRIYNRDIVHPTQDFGGLEVL
TISLGGIPPNQAHRDAQTGFDGCIASVLYGGQSLPFSGRHSLASISKTDPSVKTGCRGPN
ICASNPCWGDLLCVNQWHAYKCVPPGDCASRPCQNGGSCEPGLHSGFACSCPESHTGRTC
ETVVACLGVLCPQGRVCKAGSPGGHVCVPSQGPEELSLPLWAVPAIVGSCATVLALLVLS
LILCNQCRGK-KAAGPKEAKKPKEKKKKGSENVAFDDPDHLPPFADDLTVRKQPEGNPKP
DIIERENPYLIYDEADLPRGPEAVPSAPLAAPEQEPEHYDIDNASSIAPSDADIIQHYKQ
FRSHTEVFSVEINLPSNCTKRANMVV-LTQLTLRYSFDMQLSAITL------------R-
------------------------------------------------------------
--------------------------------------------------------ACR-
------NTIVAIT---------------------------V-------------------
---------------------------------------------------CDPAFGHY-
---------------------------------------
>NXC33613.1_FAT4_protein_Campylorhamphus_procurvoides 4959 bp
----------------LLPPLGS-AAAAEPRQVFQVLEEQPPGTWVGTIATRPGFTYRLS
EHHDLFAINATSGALHTLATIDRESLASDVVDLVVLSSQPTYPSEVRVLVLDLNDNAPVF
PDPSIVVTFKEDTGSGRQLILDTATDADSGTNGVDHGSYRIVAGNEEGRFRLNITLNPSG
EGAFLHLVSRGGLDREATPTYQLLVQVEDKGEPRRRGYLQVNVTIQDINDNPPIFSQTLY
QARVPEDAPVGASVLQVTAADADEGTNADIRYRLEGGLPFEVDPETGVIRIRERLDYEMR
QQYSLTVQAMDRGVPALSGRAEALIRLLDVNDNEPRVKFRYFPATSRFASVDENAAPGTV
VALLTVSDADSPAANGNISVSILAGNEQRHFEVHSSKVPNLSLIKVAAALDRERIPAYNL
TVAVADNAAPVSRSSVASLVIFVNDINDHPPVFGQSVYSVNISEEVPLGSYVRGLSATDR
DSGLNANLKYSIVSGNELGWFRISEHSGLVTTSSRLDRETASQVVLNISARDQGVQPKFS
YAQLVVTILDVNDNKPCFSQEGYQVSLAENSPSGTELLVLSATDGDLGDNGTVRFSLQEA
EPALVAQIFRLDPVSGKLSTISQLDREEQSYFSLQVLATDLGSPPLSSIARVNVTVLDVN
DNSPVFYPVQYFAHIQENEPAGTYVTTVSATDPDLGPNGTVKYSISAGDTSRFQVHGQTG
VITTKIALDREEKTAYQLQIVATDGGHLQSQNQAIVTITVLDTQDNPPVFSQGMYSFVVF
ENVALGYHVGTVFASTMDLNTNISYLITTGDQRGMFAINRATGQITTASIIDREEQAFYQ
LKVVARGGAITGDAVVNITVKDLNDNSPHFIHAVESVNVVENWKAGHTIFQAKALDPDEG
VNGVVLYSLKQNPKGLFSINEQTGAISLTGALDVNAGSYQVEILASDMGVPQLSSNFILT
VSVHDVNDNPPVFDQLSYEICILESEPVNSRFFKVQASDKDSGVNGEIAYSIIEGNAGDA
FGIFPDGQLYIKSELDRELQERYILLVVASDRAVEPLNATVNVTVILEDVNDNRPLFNST
NYVFYFEEEQRGGSYVGKINAVDKDFGPNGEVRYSFEHMQPDFELNTVTGEIRSTHQFDR
EALMRQRGAAVFSLTVIATDQGLPKPLKDQATVQIYMKDINDNAPKFLKDLYQATISELA
ANLTQVLRVSASDVDEGVNGLIHYSVIKGNEENQFAIDSSTGQVTLVGKLDHEATASYSL
VIQAVDSGAVPLSSTCMLSIDVLDENDNSPSFPKSTLLVDVLENMRVGELVSSVTATDSD
SGDNADLHYSITGTNNHGTFSISPNTGSIFLAKKLDFETQSLYKLNITAKDQGRPPRSST
MSVVIHVRDFNDNPPNFPPGDIFKSIVENVPVGSSVISVTAHDPDADINGQLMYAIIQQM
PRGNHFRIDEVRGTIFTNAEIDREFANLFELTVKATDQAVPVESRRFALKNVTILVTDQN
DNVPIFVSQNALAADPSVVIGSILTTIIAADPDEGANGEVEYEIVNGDTETFIVDRYSGD
LRVASALVPSQLVYNLIVSATDLGPERRKSTTEMTIILQGVDGPVFTQPKYITILKEGEP
IGTNVISIEAASPRGSEAQVEYYIVSVRCEDKSLGRLFTIGRHTGVIQTAAILDREQGAR
LYLVDVYAIEKSSVLPRTQRAEVEITLQDINDNPPVFPTDMLDLTVEENIGDGSKILQLT
AMDADEGANALVTYTIISGADDSFHIDPESGELIATKRLDRERRSKYSLLVRADDGLQSS
DMRINITVSDVNDHIPKFSKPVYSFDIPEDATPGSLVAAILATDDDSGVNGEITYTVSED
DEDGIFFLNPVTGVFNLTRALDYETQQYYILTVHAEDGGGQFAAIRVYFNILDINDNPPV
FSMASYSTSVMENLSPGATILNFSVTDADDGSNSQLSFSITSGDSVGQFGIDNSGVLSIR
QPLDRESQSFYSLVVQVHDMAPLPASRYTSTAQVSIILLDVNDSPPTFISPKLTYIPENT
PIDTVVFKAQATDPDSGPNSYIEYSLLRPLGNKFSIGTIDGEVRLTGELDREAVSNYTLT
VVATDKGQPSLSSSTDVVVIVLDINDNNPLFAQKLYKVEVEENTLTGTDLIQVFATDGDE
GTNGQVRYAIVSGDANNEFRIDSVTGVITVAKPLDREKKPSYTLTVQSADRGSSPRTDTT
TVNIILKDVNDFIPTFELSPYSVNVAENLETLPKVILQVVARDDDQGLNSKLTYVLVAGN
EEGAFTLSGSGELCLVRSLDREAKQQYMLLITAADAGSPALTGTGTIAVTVDDVNDNVPT
FAFNVYSATVPEDAPTGTDILLVNSSDADASTNAVISYRLSGGNSQFTINPSTGQIITSA
LLDREAKENYTLVVVASDGGFPRALSSSTTVLVSVADVNDNPPKFQHHPYVTHVPSPTTS
GSFVFAVTVTDADAGSNAELHYSLVGKNSEKFHIDPARGAILAANPLVGESEVTISVHVR
DGGRYPKTDSTTVTVRFVNKAEFPRVQADQETFTFPENQAVGTVVTTISGSSARGGSLSY
YIASGNLGNTFMVDQVTGQLSVRRALDFEAIQKYLVWIEARDTGFPPFSSYKKLEVTLID
VNDNAPEFEQDPFIAEIVENLSPRKILTVAAVDRDSGLNGQLNYEIVDGNTENSFSINRA
TGEIRSVRPLDREKQSQYTLTIKASDKGTPLQSTTVKVIINILDENDNAPRFSQIFSASV
PENAPLGFTVTRVTTSDEDIGVNAVSRYSIRDTSLPFTINPSTGDITISRPLNREDTDRY
RIRVSAHDSGWTVSTDVTIFVMDINDNAPRFTKPSYYLECPELPGIGLKVTQVSATDPDE
GSNGQVFYFIKSQSEFFRINATTGEIFNKQHLRYQNSSRSSNVNINRHSFIVTSSDRGSP
PLMSETTVTINIVDSNDNAPLFLARKYFTPVTKNVRVGTNLIKVTAVDDKDFGLNSEVEY
FISDESKTNKFRLDRSTGWISVSSSLMADLNKNFLFKVKAKDKGNPPLSSEVAVEIVVTE
ENYHTPEFSQSRMSVTIPESHSVGTVIRTVSARDRDAAMNGLIRYNISSGNEAGIFAINT
TMGTLTLAKPLDFELCQKHELVVTATDGGWVSRTGYCSVTVNVVDVNDNSPAFSPEDYFP
NVLENAPSGTTVICLNATDADSGPNAVIAYAIQSSDSDLFVIDPNTGTITTQGFLDYETK
QSYHLTVKAFNVPDEERCSFASVNIQLEGTNEYVPRFVSKLYYFEVSEAASKGTVIGEVF
ASDRDMGTDGEVHYLIFGNSRKKGFQIDEKSGQIYVSGPLDREKEERISLKVLAKNLGSI
RGADIDEVTVNITILDANDPPVFTLGTYNIQISEGVPPGTHVTFVSAFDSDSVPSWSRFS
YFIGSGNNNGAFSINPQTGQVTVTAELDRETLPVYNLSVLAIDSGTPSATGSASLLVTLE
DINDNGPTLSTSQGEVMENNRAGTLVMTLQSSDPDLPPNQGPFTYYLLSTGPATSYFSLS
TAGVLTTTREIDREQISDFYLSVITRDSGVPQMSSTGTVQIKVIDQNDNPSQPRTVEIFV
HYYGNLFPGGILGNVKPQDPDVLDNFQCSLTSGVTSLFSIPGGTCELHSQARSTDGTFDL
AVLSNDGLHGAVTSSVRIFFTGFSNTTIDNSILLRLSTHSVRDFLMNHYLHFLRIASSQL
TGLGTAIQLYGLYEDSNHTFLMAAIKRSNNQYVNPSGVATFFESIKDVLFRQSGVRIEAV
DHDWCLQSPCQNGGSCLRRLSVSPALKTHESVPVIIVANEPLRPFVCRCMPGYDGSLCET
DIDECLPSPCHNDGTCHNLVGGFSCSCPEGFTGMACERDINECLSNPCKNGAACQNFPGS
FNCICKTGYTGKTCDSTVNHCECNPCFNGGSCQSGLEGYYCHCPFGVFGNHCELNSYGFE
ELSYMEFPSMDPNNNYIYIKFATIKSNALLLYNYDNQTGERAEFLALEIVGERLRFSYNL
GSGTYKLTTAKRVSDGQFHTVIARRAGMAASLTVDSCSEDQEPGYCTVSNVAVSTDWTLD
VQPNRVTVGGIRSVEPILQRRGQVESHDFVGCIMEFAVNGRPLEPSQALAAQGILDQCPR
LEGACTTSPCQHGGTCVDHWSWQQCHCKEGLTGKHCEKYITADTALSLEGKGRLDYHMSL
NKKRDYVMRLGARGAGMGPPNVERLEVKFRTRSENGVLLHIQESSNFTTVKIKGGKVHYI
SDAGVAGKVERNIPEVYTADGQWHSVLLEKNGSATVLSVDKTHSRDILHATQDFGGLNVL
TISLGGIPSSQPFKSAVAGFDGCISYIKYGGESLPFSGKHSLATLSKTDPSVKIGCRGPN
ICASNPCWGELMCINRWYAYQCVPPAACASSPCQNGGSCEPGVHAGFTCSCPEAYAGRTC
ETVVACLGVSCAPGHECKAGINGGHICLLSPHPTELSLPLWAVPAIVGSCATVLALLVLS
LILCNQCRGK-KSKGPKEEKKTKQKKKKGSENVAFDDPDNIPPYGDDMTVRKQPEGNPKP
DIIERENPYLIYDETDIPHTTETIPSAPLASPEPEIEHYDIDNASSIAPSDADIIQHYKQ
FRSHTPKFSIQRHSPLGFARQSPMPLGASSLTYQPAYGQGLRTTSLSHSACPTPNPLSRH
SPAPFSKSSTFYRHSPARELHLAIREGSPLEMHNDVCQPGIFNYATRLGRRSKSPQTMAS
HSSRPGSRLKQPIGQIPLETVPPVGLSIEEVERLNTPRPRNPSICSADHGRSSSEEDCRR
PLSRTRNPADGIPAPESSSDSDSHESFTCSEMEYDRDKPVTYTSRMPKLSQVNESDADDE
DYGSRLKPRRYPGRRGEGGPVGAQAAGTGESSLPVKLGQQAGSFNWDNLLNWGPGFGHYV
DVFKDLASLPEKVAAAASEDGKGGTTKPVSKEGEAEQYV
>NXU83715.1_FAT4_protein_Xiphorhynchus_elegans 4959 bp
------------LLLPLLPPLGSAAAAAEPRQVFQVLEEQPPGTWVGTIATRPGFTYRLS
EHHDLFAINATSGALHTLATIDRESLASDVVDLVVLSSQPTYPSEVRVLVLDLNDNAPVF
PDPSIVVTFKEDTGSGRQLILDTATDADSGTNGVDHGSYRIVAGNEEGRFRLNITLNPSG
EGAFLHLVSRGGLDREATPTYQLLVQVEDKGEPRRRGYLQVNVTVQDINDNPPIFSQTLY
QARVPEDAPVGASVLQVTAADADEGTNADIRYRLEGGLPFEVDPESGVIRIRERLDYEMR
QQYSLTVQAMDRGVPALSGRAEALIRLLDVNDNEPRVKFRYFPATSRFASVDENAAPGTV
VALLTVSDADSPAANGNISVSILAGNEQRHFEVHSSKVPNLSLIKVAAALDRERIPAYNL
TVAVADNAAPVSRSSVASLVIFVNDINDHPPVFGQSVYSVNISEEVPLGSYVRGLSATDR
DSGLNANLKYSIVSGNELGWFRISEHSGLVTTSSRLDRETASQVVLNISARDQGVQPKFS
YAQLVVTILDVNDNKPCFSQEGYQVSLAENSPSGTELLVLSATDGDLGDNGTVRFSLQEA
EPALVAQIFRLDPVSGKLSTISQLDREEQSYFSLQVLATDLGSPPLSSIARVNVTVLDVN
DNSPVFYPVQYFAHIQENEPAGTYVTTVSATDPDLGPNGTVKYSISAGDTSRFQVHGQTG
VITTKIALDREEKTAYQLQIVATDGGHLQSQNQAIVTITVLDTQDNPPVFSQGMYSFVVF
ENVALGYHVGTVFASTMDLNTNISYLITTGDQRGMFAINRATGQITTASIIDREEQAFYQ
LKVVARGGAITGDAVVNITVKDLNDNSPHFIHAVESVNVVENWKAGHTIFQAKALDPDEG
VNGVVLYSLKQNPKGLFSINEQTGAISLTGALDVNAGSYQVEILASDMGVPQLSSNFILT
VSVHDVNDNPPVFDQLSYEICILESEPVNSRFFKVQASDKDSGVNGEIAYSIIEGNAGDA
FGIFPDGQLYIKSELDRELQERYILLVVASDRAVEPLNATVNVTVILEDVNDNRPLFNST
NYVFYFEEEQRGGSYVGKINAVDKDFGPNGEVRYSFEHMQPDFELNTVTGEIRSTHQFDR
EALMRQRGAAVFSLTVIATDQGLPKPLKDQATVQIYMKDINDNAPKFLKDLYQATISELA
ANLTQVLRVSASDVDEGVNGLIHYSVIKGNEENQFAIDSSTGQVTLVGKLDHEATASYSL
VIQAVDSGAVPLSSTCMLSIDVLDENDNSPSFPKSTLLVDVLENMRVGELVSSVTATDSD
SGDNADLHYSITGTNNHGTFSISPNTGSIFLAKKLDFETQSLYKLNITAKDQGRPPRSST
MSVVIHVRDFNDNPPNFPPGDIFKSIVENVPVGSSVISVTAHDPDADINGQLMYAIIQQM
PRGNHFRIDEVRGTIFTNAEIDREFANLFELTVKATDQAVPVESRRFALKNVTILVTDQN
DNVPIFVSQNALAADPSVVIGSILTTIIAADPDEGANGEVEYEIVNGDTETFIVDRYSGD
LRVASALVPSQLVYNLIVSATDLGPERRKSTTEMTIILQGVDGPVFTQPKYITILKEGEP
IGTNVISIEAASPRGSEAQVEYYIVSVRCEDRSLGRLFTIGRHTGVIQTAAILDREQGAR
LYLVDVYAIEKSSVLPRTQRAEVEITLQDINDNPPVFPTDMLDLTVEENIGDGSKILQLT
AMDADEGANALVTYTIISGADDSFHIDPESGELIATKRLDRERRSKYSLLVRADDGLQSS
DMRINITVSDVNDHIPKFSKPVYSFDIPEDATPGSLVAAILATDDDSGVNGEITYTVSED
DEDGIFFLNPVTGVFNLTRALDYETQQYYILTVHAEDGGGQFAAIRVYFNILDINDNPPV
FSMASYSTSVMENLSPGSTILNFSVTDADDGSNSQLSFSITSGDSAGQFGINNSGVLSIR
QPLDRESQSFYSLVVQVHDMAPLPASRYTSTAQVSIILLDVNDSPPTFISPKLTYIPENT
PIDTVVFKAQATDPDSGPNSYIEYSLLRPLGNKFSIGTIDGEVRLTGELDREAVSNYTLT
VVATDKGQPSLSSSTDVVVIVLDINDNNPLFAQKLYKVEVEENTLTGTDLIQVFATDGDE
GTNGQVRYAIMSGDANNEFRIDSVTGVITVAKPLDREKKPSYTLTVQSADRGSSPRTDTT
TVNIILKDVNDFIPTFELSPYSVNVAENLETLPKVILQVVARDDDQGLNSKLTYVLVAGN
EEGAFTLSGSGELCLVRSLDREAKEQYMLLITAADAGSPALTGTGTIAVTVDDVNDNVPT
FAFNVYSATVPEDAPTGTDILLVNSSDADASTNAVISYRLSGGNSQFTINPSTGQIITSA
LLDREAKENYTLVVVASDGGFPRALSSSTTVLVSVADVNDNPPKFQHHPYVTHVPSPTTS
GSFVFAVTVTDADAGSNAELHYSLVGKNSEKFHIDPARGAILAANPLVGESEVTISVHVR
DGGRYPKTDSTTVTVRFVNKAEFPRVQADQETFTFPENQAVGTVVTTISGSSARGGSLSY
YIASGNLGNTFMVDQVTGQLSVGRALDFEAIQKYLVWIEARDTGFPPFSSYKKLEITLID
VNDNAPEFEQDPFIAEIVENLSPRKILTVAAVDRDSGLNGQLNYEIVDGNTENSFSINRA
TGEIRSVRPLDREKQSQYTLTIKASDKGTPLQSTTVKVIINILDENDNAPRFSQIFSASV
PENAPLGFTVTRVTTSDEDIGVNAVSRYSIRDTSLPFTINPSTGDITISRPLNREDTDRY
RIRVSAHDSGWTVSTDVTIFVMDINDNAPRFTKPSYYLECPELPGIGLKVTQVSATDPDE
GSNGQVFYFIKSQSEFFRINATTGEIFNKQYLRYQNSSRSSNVNINRHSFIVTSSDRGSP
PLMSETTVTINIVDSNDNAPLFLAQKYFTPVTKNVKVGTNLIKVTAVDDKDFGLNSEVEY
FISDESKTNKFRLDRSTGWISVSSSLMADLNKNFLFKVKAKDKGNPPLSSEVAVEIVVTE
ENYHTPEFSQSRMSVTIPESHSVGTVIRTVSARDRDAAMNGLIRYNISSGNEAGIFAINT
TMGTLTLAKPLDFELCQKHELVVTATDGGWVSRTGYCSVTINVIDVNDNSPAFSPEDYFP
NVLENAPSGTTVICLNATDADSGPNAVIAYAIQSSDSDLFVIDPNTGTITTQGFLDYETK
QSYHLTVKAFNVPDEERCSFASVNIQLEGTNEYVPRFVSKLYYFEVSEAASKGTVIGEVF
ASDRDMGTDGEVHYLIFGNSRKKGFQIDEKSGQIYVSGPLDREKEERISLKVLAKNLGSI
RGADIDEVTVNITILDANDPPVFTLGTYNIQISEGVPPGTHVTFVSAFDSDSVPSWSRFS
YFIGSGNNNGAFSINPQTGQVTVTAELDRETLPVYNLSVLAIDSGTPSATGSASLLVTLE
DINDNGPTLSTSQGEVMENNRAGTLVMTLQSSDPDLPPNQGPFTYYLLSTGPATSYFSLS
TAGVLTTTREIDREQISDFYLSVITRDSGVPQMSSTGTVQIKVIDQNDNPSQPRTVEIFV
HYYGNLFPGGILGNVKPQDPDVLDNFQCSLTSGVTSLFSIPGGTCELHSQARSTDGTFDL
AVLSNDGLHGAVTSSVRIFFTGFSNTTIDNSILLRLSTHSVRDFLMNHYLHFLRIASSQL
TGLGTAIQLYGLYEDSNHTFLMAAIKRSNNQYVNPSGVATFFESIKDVLFRQSGVRIEAV
DHDWCLQSPCQNGGSCLRRLSVSPALKTHESVPVIIVANEPLRPFVCRCMPGYDGSLCET
DIDECLPSPCHNDGTCHNLVGGFSCSCPEGFTGMACERDINECLSNPCKNGAACQNFPGS
FNCICKTGYTGKTCDSTVNHCECNPCFNGGSCQSGLEGYYCHCPFGVFGNHCELNSYGFE
ELSYMEFPSMDPNNNYIYIKFATIKSNALLLYNYDNQTGERAEFLALEIVGERLRFSYNL
GSGTYKLTTAKRVSDGQFHTVIARRAGMAASLTVDSCSEDQEPGYCTVSNVAVSTDWTLD
VQPNRVTVGGIRSVEPILQRRGQVESHDFVGCIMEFAVNGRPLEPSQALAAQGILDQCPR
LEGACTTSPCQHGGTCVDHWSWQQCHCKEGLTGKHCEKYITADTALSLEGKGRLDYHMSL
NKKRDYVMRLGARGAGMGPPNVEHLEVKFRTRSENGVLLHIQESSNFTTVKIKGGKVHYI
SDAGVAGKVERNIPEVYTADGQWHSVLLEKNGSVTVLSVDKTHSRDILHATQDFGGLNVL
TISLGGIPSSQPFKSAVAGFDGCISYIKYGGESLPFSGKHSLATLSKTDPSVKIGCRGPN
VCASSPCWGELMCINRWYAYQCVPPGACASSPCQNGGSCEPGGHAGFTCSCPEAYAGRTC
ETVVACLGVSCAPGHECKAGINGGHICLLSPHPTELSLPLWAVPAIVGSCATVLALLVLS
LILCNQCRGK-KSKGPKQEKKTKQKKKKGSENVAFDDPDNIPPYGDDMTVRKQPEGNPKP
DIIERENPYLIYDETDIPHTTETIPSAPLASPEPEIEHYDIDNASSIAPSDADIIQHYKQ
FRSHTPKFSIQRHSPLGFARQSPMPLGASSLTYQPAYGQGLRTTSLSHSACPTPNPLSRH
SPAPFSKSSTFYRHSPARELHLAIREGSPLEMHNDVCQPGIFNYATRLGRRSKSPQTMAS
HSSRPGSRLKQPIGQIPLETVPPVGLSIEEVERLNTPRPRNPSICSADHGRSSSEEDCRR
PLSRTRNPADGIPAPESSSDSDSHESFTCSEMEYDRDKPVTYTSRMPKLSQVNESDADDE
DYGSRLKPRRYPGRRGEGGPVGAQAAGTGESTLPVKLGQQAGSFNWDNLLNWGPGFGHYV
DVFKDLASLPEKVAAAASEDGKGGTTKPVSKEGEAEQYV
>XP_053559609.1_LOW_QUALITY_PROTEIN 4959 bp
MSLFTIRVTCFHIMLLLILCLPGTLSSSQTRQVFQILEEQPPGAYVGTISTRPGFTYRLS
ESHALFSINATSGSIYTTSVIDRESLANDVINLVVLSSQPTYPTEVRIAVLDINDNSPVF
PEPSIVVSFKEDTQGGRQVILDTATDSDAGTNGVDHRSYRIVSGNQDGRFKLGITVNPSG
EGAFLHLMSQGSLDRETTPCYYLVVEVEDKGTPKRLGHLHVNVTVQDINDNPPVFSSSQY
QARIEEDAPVGSSVLKVDATDRDDGVNAAIRYQLAEGTPFQIHPETGLITIREPLDYESR
RQYTLNIQARDLGTPPLTGRAEAVVRLIDVNDNDPVVKFRYFPATSRYASVDENAQVGTV
VALLTVTDSDSPAANGNVTVAILGGNEQQHFEVQTSKVPNLSLIKVASALDRERIPSYNL
TVSVSDQGHPKPRSSVASLVIYVNDINDHPPIFQEQQSRVDISEDLPPGSYICGVSATDG
DTGLNANLRYSIVSGNKLGWFSISEHSGLVTSIAVLDREVASQLMLNISARDQGPQPKTS
YTTLFVNLLDVNDQRPTFIGSQHWVSLPENSPVGTELITLKANDGDLGDNGTIRFYFDAD
NPSQCQGSYRLDPITGRLSTRTELDRELQENCSLFILATDLGTPPLSSTAKVTVTLLDVN
DNSPIFYPVQYFANIQENEPPASFVVFVTAADPDLGINGTVKYSIRAGDTSKFQIHSHTG
AISTKATLDREEKTAYQLQVVATDGGGLQSHNHAIVTITVLDTQDNPPSFSQETYHFVMF
ENVLIGYNVGTVSATSMDLNTNITYLITTGDQKGVFAIDKATGIITTAGVVDREEQEFYH
LKVVASGGAITGEANVNITIKDLNDNSPHFLHAVETVNVVENWKTGHIIFQAKAVDSDEG
VNGKVGYSLKQNPLGLFSIEEVTGAVGLTAPLDVNVGSYQVEILASDMGVPQLSSSFILT
VSVHDVNDNPPVFDQLSYEVTLLESEPVNSRFFKVQAGDKDSGVNGEITYSIIDGNAGEA
FGIFPDGQLYVKSELDREVKDIYILLVAASDRAIESLSATVNVTIILEDVNDNRPLFNST
NYVFYFEEEHSGGSFVGKIYAMDKDSRSNGEIRYAFETMQPDFELNTITGDITSTHQFDR
ETLMRQRGAAAFTLKVISTDLGLPKPLKDQATVQIYIRDINDNHPKFSKDLYQASISELA
TNMTPVLRVSSSDVDEGNNGLISYSIIKGNEEKRFTIDSATGQVTLLGMLDYESTASYSL
IIEAVDSGTIPLSSTCTLSVNVLDENDNTPSFPKTTHFVDILENMRVGELVSSVTATDSD
SGDNADIHYSITGTNNHGTFSISPNTGSIFLAKKLDFETQSLYKLNITAKDNGRPPRSST
MSVVIQVRDYNDNPPSFPTGDIFKSIVENIPIGTSIVTVTASDPDADINGQLTYAIIHQR
PRGNHFIIDEMRGTIYTNAEIDREYTNLFEVTVRASDQAVPMETRRFALKNVTILVSDLN
DNVPTFVSQNAFAADPTLVIGSVLTTITAFDPDEGPNGEIEYEIVKGDTETFIMDRYSGD
LRVASALLPSNLIYNLIVAATDLGLERKASTTELTIILQGMDGPVFSHPKYITILKEGEP
VGTNVISIEAASPLGSEAAVEYFIVSVRCEGETFGRLFTIGRNTGIIQTAAVLDRERGAR
LYLVDVFAIEKETSFPRTQRAEVEITLQDINDNPPVFPTDILDLTIEENTGDGSKIMQLT
ATDADEGANALVTYTIISGADDSFRIDPESGDLIATKRLDRERRSKYSLLVRADDGLQSS
DMRINITISDVNDHIPKFSRLVYSFDVAEDTIPGSIIAAILATDDDSGANGEVTYVVSDD
DEDGIFFLNPVTGVFNLTRALDYEVQQYYILTVCAEDGGGQSSCVRVYFNILDINDNSPV
FSMNSYSTSVMENLPQGSTILTFNVTDADDGKTPILSYVISSGDSMSQFEVNIEGVLRIV
KTLDREIQSFYSLVVQVHDMALPPASRYTSSVEVSIILLDVNDNPPSFTSPKLTYVQENT
PIDTIVFKAHATDPDSGPNCYVQYSLLNSLGNKFSIGNIDGEVRLTGELDREEVSNYTLT
IIATDKGKPSLSTTMDVIVIVLDINDNNPTFSQSLLKVELSENILTGTDLIQVVATDTDE
GANGMVRYAIVDGNPNGEFRIDSVTGMIAIAKPLDREKKSSYSLIVQSSDRGSSPRTDTT
TVNILLSDVNDVVPKFELSPYSVNVPENLDTLPKTILQVLARDDDQGLNSRLIYSLASGN
ENGAFRLSSSGELTLVKSLDRESKEQYRLLVTATDSGSPPLTGTGTITVKVDDVNDNKPT
CSSNSHHFSIQEDAPTGTDVLLVNCSDPDSGLNGVVRYSLIGGNSQFTINPSTGQIISSS
LLDREMKDSYALLVMATDSGSP-PMSSSTNVTVNIIDVNDNPPRFLHNPYVTHIPSPAAA
DSFVFAVTVTDEDIGSNAELHYSLKGRNSDKFVIDPSRGAISTLEHIEGASEITFSVHVK
DGGPNSKSDSTTVTVRFASKADFPHIRAEQKSFTFPENQEVGTHVSTLFGLSSRGGSLSF
YIASGNFGNTFHIDELNGQLYIKNPLDFETTSKYVLWIEARDMGFPPFSSYEKLEINVLD
VNDNLPHFKQDPFIAEVMENLSPRKILTVSAKDTDSGFNGQVDYSIVDGNKDNFFSINRG
TGEIRSTRQLDREKISQHTLLIKASDKGSPSLTSTVRIIIYVLDDNDNAPRFSQIFSATV
PENAAMGYTVTQVTTSDEDSGVNAVSRYTIADTSLPFVINLNTGVITVSRPLNREDSDRY
IVRVSAHDSGWTVSTDVTVFVSDVNDNAPRFSKPSYYLDYPETAEAGSKVTQVFATDPDE
GLNGQVYYFIKSQSEFFRINSSTGEIFNKQHLKYQNPSLSGNININRHSFIVSASDRGSP
PIMSETTVSINIVDSNDNAPKFLLSKYFTPVAKNAKVGTKLIKVTAVDEKDYGLNSQIEY
SLSAENVQGKFQIDKETGWITVLSSLMMDLNKNFIIKVTAKDKGNPPLSSQAIVNITVTE
ENYHTPEFSQSHISITVPESLALGSIFRTVSARDKDISMNGIITYNISSGNEASLFAINS
STGALSLSRNLDYEQCQKHEFTVSAVDGGWVAKTGYCVVTVHVNDINDNPPIFSAEEYFP
SVMENAPSGTTVIRLNATDADSAPNAVIAYSIQSSDSDLFVIDPNTGIITTQGFLDFETK
QNYHLTIKGFNVPDEERCSFVTVTINLEGTNEYVPRFVSKIYYFEVSEAASKGTVVGEVF
ASDRDLGVDGEVHYLIFGSSRKKGFQIDKRTGKVYVSGILDREKEERISLKILAXNYGSI
RGADIDEVNVNITILDANDPPIFSLNVYNVQISEGVSPGTHVTFVSAFDSDSVPSWNRFS
YFIGAGNDKGAFSINPHTGQVTVTTELDRETTPIYNLTVLAIDSGTPSATGTASLLVSLE
DINDNGPTLSTIQGEVKENHRAGTHVMTLQSSDLDLPPNQGPFTYYLLSTGPATSYFSLS
PGGILSTTREIDREQISEFFLSVVTRDSGYPQMSSTGTVHVTVIDQNDNPSEPRTVEIFV
HYYGNLFPGGNLGSVKPQDPDVLDSFHCSLTSGVTNLFSIPADSCDLNSQSRSADGTFDL
TVHSSDGLHGAVVNNVRVFFTGFNNVTIDNSVLLRINIPNVKDFLTNHYLHFLRIASSQL
TGLGTAVQIFGAFEENNRTFVMTAVKRSNNQYVNPSGVGTFFESIKEILFRQSGVWIESV
DHDSCAHNPCNNGASCIKRIAVSPTIKILESIPVIIVANEPLKTFMCKCMPGYDGNLCEN
DIDECLPFPCHNGGTCHNLVGGFSCSCPEGFTGIACERDVNECLSNPCKNSAVCQNFPGG
FNCICKAGSTGKLCESAINYCECNPCFNGGSCQSGVDGYYCHCPFGVFGKHCELNSYGFE
ELSYMEFPSLDPNNNYIYIKFSTIKTNALLLYNYDNQTGETAEFLALEIVEERMRFSYNL
GSGTYRLTAMKKVSDGQFHTVIARRAGMAASLTVDTCSEDREPGYCTVSNAAVSSDWTLD
VQPNRITVGGIRSLEPILQRKGQVQSHDFVGCIMEFAVNGRPLEPSQALSAQGILDRCPR
LEGVCNTMSCQNGGTCMDNWSWQQCNCKDGFTGKQCEKYMTADTALSLDGKGFLQYSIIQ
TKKREYLMRPQ--SVDLDTIFMNHLEVKFRTRSDNGFLLQIHESSNYTIIKVKNGKLHYT
SDAGVAGKVERNIPELYVADGRWHTFTMEKNGSITSLSIDKAYSRDIHHITQDFGGLNVL
TMQLGGEPHGQISQASYNGFDGCIAYVKYNRENLPFSGKHNLVSISKSDTSAKIGCRGPN
ICASNPCWGDLICINQWHAYSCVPPGDCSSNPCQNGGSCEPKSQSGFTCICSDSYTGKFC
EMATVCVGVTCPQGNICKSGINGGHICVLISHVEDPSLPLWAVPAIVGSCATVLALLVLS
LILCNQCRGR-KTKVPKEEKKPKEKKKKGSENVAFDDPDNIPPYGDDMTIRKQPEGNPKP
DIIERENPYLIYDETDIHHNSEIIPSAPLALPETEIEHYDIDNASSIAPSDADIIQHYKQ
FRSHTPKFSIQRHSPLGFARQSPLPLGASSLTYQPSYSQGLRTATLGHSGCPPPNPLSRH
SPAPFSKSSTFYRSSPARELHLSRREGSPLDMHNDVCQPGIFNYATRLGRRSKSPQTMAG
HTSRPGSRLKQPIGQIPMESGPPVGLSIEEVERLNTPRPRNPSICSADHGRSSSEEDCQR
PLSRVRNPADGIPAPESSSDSDSHESFTCSEMEYDRDKPMVYTSRMPKLTQVNESDADDE
DYGARSKPRRYPGRRAEGGPGNTATLPAD--ALPMKLTQQAGNFNWDNLLNWGPGFGHYV
DVFKDLASLPEKTSADVNEENRGGTAKSVSKDGEAEQYV
>XP_061109178.1_protocadherin_Fat_4_isoform_X1_Conger_conger 4959 bp
MAFAGRSFNRCYLILLMLWTLWQHSASSQIRQEFKVLEEQPIGTYVGTIETKPSFTYRFS
ENHKLFAINGTTGVIYTTSVIDREVLQSSIINVVVLSSQPTYPTEVRIVVLDINDNSPVF
PDASIVVSFKEDASSGRQVILDTATDSDIGSNGVDHTTYRIVNGNEQGKFRLDITVNPSG
EGAFLHLVSTGGLDRELAPFYQLLIEVEDKGDPKRFGYLQVNVTIQDINDNPPVFDEEDY
QTSVLEDAAIGNSILQITAKDHDEGSNADIRYILDEGSPFQIDPKSGTLTIKETLDYESK
REYSLTVHAVDSGVPSLSGRSEATIKLIDVNDNDPVVKFRYFPTSSKFASVDENAQIGTV
VALLTVSDSDSPAANGNISVSILGGNEQRHFEVQTSPVPNLSLIKVASVLDRERISSYNL
TVSVSDNGRPTPRSSYASLVIFVNDINDHPPIFQEVFYRVDISEDVPKGSYIKGVSATDG
DSGQNANLRYSLVSGNSLGWFSISENSGLVTSAALLDREIASEVVLNISAKDQGVQPRVS
YTKLIVNITDVNDQIPTFTQSSYHVSFVEHSPAGSELLVLSATDDDLGANGTIRFLFDPE
TPSSVQNLFRLDSVSGRLSTAVELDRENQASYLLSVQAKDSGLPPLHSVSKVNVMLQDIN
DNRPVFYPVQYFANIKENEPSGSYVTTVSATDPDLGRNGTIRYSMTAGDNFKFHINANTG
QITTLVPLDREEKTAHQLQVRATDGGGLHSRAQAIVTITVIDTQDNPPTFSQVIYSFVIF
ENIKLHSVIGIVSASTLDLNTNITYLITSGDQRGVFAIDGATGVINAASQIDREEQAFYQ
LKVIAKGGEVTGQAFVNITIKDLNDNAPYFPHAVEHVSAVENWGTGHHIFQAKATDQDDG
SNGMLTYSLKQNPKGLFHIHEKHGLITLTGPLEVTTSSYQVEVLASDLGVPQRSSSLILT
VSVYDVNDNSPVFDQLSYEVTIPESEVVNSRFFQVEATDKDSGLNGEIAYDIVGGNAGDI
FGIFPDGQLYIKAELDREVQERYHLLLVATDRAVEPLSATVNITVILEDVNDNRPLFNST
NYVFHFEEEQERGSPVGRVFAEDRDFGPNSEVRYAFETPQANFELDAITGELTSTLKLDR
EGLMRQRGAAVFSFTVISSDQGLPKPLHDHAKVQVYVRDVNDNLPRFTKDIYQASVSESA
QNGTQLLRVSASDVDEGRNGLVHYQIEEGNEEGRFSIDSGSGQVALVGGLDYEATASYSL
KIIAVDAGAVPLSSSCMLSVSVLDENDNSPSFPKAALTVDVLENMRIGELVASVTATDSD
SGDNAEIIYSITASNNHGTFSISPNTGSIFLVKKLDYETQALYRLNVTAKDNGRPSQSST
VPVVIHVRDFNDNPPSFPPGDIFKSIPENLPLATSVMTVTAQDTDADINGQLEYSIMQQM
PRGGHFTIDPNTGVIRTCREIDREFSNLFELTVKATDQAVPAEFRRFALKNVTVWVTDQN
DNIPSFVSQNALVADTTVVVGSILTTVMAFDPDEGANGEVEYEMVQGDSDTFVIDRYSGD
IRVASRLEPSRLVYSLTVSATDRGSDRRASRTELTVILQGVDGPVFSQPKYITILKEGQP
AGTNVISLDASSPRGSGAKVEFYIVSVRCGDKSAGRLFTIGRNTGMIQTAAELDREQGSD
LYLVGVYAIETEASQPRTQKAEVEIKLQDINDNPPVFPTDMLDVTIEENIGDGFRIMQLT
AIDADEGPNALVTYTIISGADDSFRIDPESGDLMATKRLDRERRSKYSLLVRADDGKQSS
DMRVNITVSDINDHTPRFSRDVYSFDIPEDMAPGAIVAAILASDADAGANGEVTYSLEED
DEEGTFLLNPITGVFNVTRPLDFETQQFYILTARALDGGGQASSVRVYFNILDVNDNPPV
FNSTLFSASVMENVPPGASILTAAAMDADEGPNAEMLYSIASGDSLSQFVIDNGGVLRTR
QALDRESQSFYNLVIRVQDLAPDPAARFTSTAQVSIILLDVNDCPPAFTSQKMTYVQENT
PVDTVVFTAQASDADSGPNSYVEYSLRGPFGNKFSVGTVDGSVRLVGELDREELSNYTLT
VVATDKGSPPLSSAMEVTVMVLDVNDNAPSFSQNVYDVEIEESTLTGADVLQVFASDADE
GTNGQIRFTIAAGNGNGDFRIDSVTGVISVAKQLDREVRAAYSLTVQAADRGSSPRIDRA
TVNIVLLDANDCVPMFELSPYTVSVPENLRNLPKTILQVVARDDDQGLNGQLTYILSGGN
EEGAFSLSHDGQLSITQSLDREAQDSYTLVITASDSGSPSLSGTGTVTVQIDDVNDNIPV
FTSGTFHATVPEDAPTGTDVLLVNTSDADAGPNGMISYSLTGGDGKFSINPATGQIITSA
LLDRETRGGYQLVVVASDGGLPQGMSSSATVEVTVADINDNPPRFHHHPYVTHVPASTSA
GSLVFAVTVTDEDAGPNAQLHYSLTGRNSEKFKIDPVRGCITANEKLAGSSELTFSVRVR
DGGSSPKTDATTVTVRFVTGGDFPVIKMGQTSFTFPESQAPNTLVATVAGSSSRGGPLSY
YVASGNLDGTFHVDQQTGDLSIKKALDFENIQKYVLWIEARDQGFPPYSSYERVEITVLD
VNDNFPVFEREPFQADILENLSPQRVLVVSAMDRDSGPNGQLEYTIVDGNKENSFSINRA
TGEIRTTRPLDREKVAQFVLKVKATDRGSSPKSTVVRVVISVLDVNDNAPRFSKIFSATV
PENAPVSYTVTQVTTSDEDAGSNAVSRYSIADTSLPFAINPNTGDITISRPLNREDSDRY
IVRVSARDSGWTVSTDVTVFVTDINDNAPRFSRPSYYLDYPELTEVGSVVTRVSASDPDE
GPNGQVFYFIKSQSEFFRINSSTGEILVKQQLRYQNSTGTGNININRHSFIVTASDRGTK
PLVSETTVIINVVDSNDNPPSFESSSYFTPVTKSVKVGTKLIRVVASDKKDFGANSEVEY
FVSGGNSSGKFRLDKQNGWLSVASSLTSDVNKLFLVEVTAKDRGNPPLSTKAVVRVAITE
ENHHTPEFSQALVTATVPESLTVGATIRTLSARDKDKETNGLITYNIATGNEAGTFAVNR
RTGAMTLARPLDYEEKQTHELKVIATDGGWIAKTGYATVTIHVTDVNDNPPIFDPEEYFP
TIQENVPSGTNLVRMNATDRDSGTNAATAYVIQSSDSDLFVIDPNTGIITTQGFLDYEAK
QAYHLTVKAFNIPDEERCSFANVNIQLKGANEYVPRFVSKQYYFEISEAASRGMVVGEVF
ASDRDLGVDGEVHYLIFGRSRNKGFGIHKKTGQIYVAGPLDREKEEKVSLKVLAKNAGSI
RGGDIDEVFVNITVLDANDPPVFSSDVYNVQVSEGLAPGSLVTFISAQDSDSVPSWSRFS
YSVATDNEKNAFTVNPQTGQVSVAAELDRESTPFYNLTLLAVDSGTPPATGSAILIVTLE
DINDNGPTLVTTIGEVMENQRAGTSVATLRSTDPDLPPNQGPFTYSLLGSGSASSYFSLS
PAGELTTSREIDREQIADFFLPVVIRDSGVPQMSSTGTVHVRVNDQNDNPSEPRTVEIFV
HYFGNLFPGGSLGSIRPRDPDVQDAFRCSLGQSAPSLFSVATGTCDLSAHPRSAEGTFEF
KVRSNDGVHGAVDNNVRIVLASFSNTTVDNSILIRLRTQGVSDFLTNNYLSFLRVATSQL
AGLGTAVQLYGAFELGNYTFLMAAVKRSHSQYVNPSGVATFFQSIRDVLHRQSGVWMEAV
DHDPCTQNPCMNGGSCKRRLGVAPEMTTEESVPVILVSNRPLPPYACSCMPGYAGGLCET
DIDECLPAPCHNGGTCHNLIGGFSCTCPEGFTGMACERDVNECLSNPCKNGALCQNYPGG
FNCLCKSGFTGKTCESAINYCECNPCFNGGSCQSGLDGYYCHCPFGVFGKHCELNSYGFE
ELSYMEFPSLDPNNNYIYIKFATIKSNALLMYNHDNQTGDKAEFLALEIFEGRMRFSFNL
GSGTYKLMTMKKVSDGQFHTVIARRAGMAASLTVDVCGESQDPGYCAVSNVAVHADWILD
VQPNRLSVGGVSSIEPILHRRGQVATHDFVGCIMELAINGRPLEPGQALASRGILDRCPR
LEGACTASPCRHGGTCVDHWSWQQCRCLESFTGKYCEKYVTADTALSLDGTGRLDYSMSQ
TQKRDLLLGQSLGSSAPSRPAQSSLEVKFRTLSKSGTLFHIQETSNYTTVKLKNGVLHYI
SDAGVGGKVERTLNEIGLSDGQWHTLLLQKNGTATSLRLDGAHTKEILHHTQDFGGINVL
TLSLGGVSSGSATQKSASGFDGCFAYVKYNGESLPFSGEHSLATISKTRLSVKIGCRGPN
VCGSAPCRDGLMCVSQWHTYQCVPPGDCLSSPCHNGGSCEPGQLGGFSCSCPESYTGRTC
DTVVACQGAQCPPGTVCKTASNGGFLCAPGPVPEEATLPIWAVPAIVGSCASALALVVLG
LILCNHCRGR-RSKAPKEEKKPKEKKKKGSENVAFDDPDNIPPYGDDMAVRKQPEGNPKP
DIIERENPYLIYDETDLPHGNETVPSAPCAGTDPDMEHYDIDNASSIAPSDADIIQHYKQ
FRSHTPKFSIQRHSPLGFARQSPLPLVAGSYTYQPAYAPGLRATPLSHSACPTPNPLSRH
SPAPFAKPTTFYRNSPARELNLARREGSPLDLHGEACQPAVFSYATRLGRRSKSPQTMAG
HGSRPGSRLKQPIEQIPLETGPPVGLSIEEVERLNTPRPRNPSICSADHGRSSSEEDCRR
PLSRVRNPADGIPAPESSSESDSHDSFTCSEMEYDREKPPAYSSRVPKLSQVNESDADDE
EYCGRLKQRRYSSRRAEGGPGPGSGLPAEHYTLPHRLGQQAGTFNWDNLLNWGPGFGHYV
DVFKDLALLPENAGAKDIEMNSGDGSVTILNEGEAEQYV
>XP_011374193.1_protocadherin_Fat_4 4959 bp
MNLAARAPGRPWFGLLSLLPGPARVGGAEQRQVFQVLEEQPPGTLVGTIQTRPGFTYRLS
ESHALFAINSSTGTLYTTATIDRESLPSDVINLVVLSSSPTYPTEVRVLVWDLNDNAPVF
PDPSIVVTFKEDSSSGRQVILDTATDSDIGSNGVDHRSYRIIQGNEAGRFRLDITLSPSG
EGAFLHLVSKGGLDREVTPQYQLLVQVEDKGEPRRRGYLQVNVTVQDINDNPPVFGSSHY
QAGVPEDAAVGSSVLQVAAADADEGTNADIRYRLQEGTPFQMDPETGLITVREPLDFEAR
RQYSLTVQALDRGVPSLTGRAEALIQLLDVNDNDPVVKFRYFPATSRYASVDENAQVGTV
VALLTVTDADSPAANGNISVQILGGNEQRHFEVQSSKVPNLSLIKVASALDRERIPSYNL
TVSVSDNAGVQARSSVASLVIFVNDINDHPPVFAQQVYRVNLSEEAPPGSYVSGVSATDG
DSGLNANLRYSIVSGNGLGWFHISEHSGLVTTAGGLDRELASQIVLNISARDQGVHPKVS
YAQLVVTLLDVNDEKPVFSQEGYHVSVVENAPAGTELLVVGATDGDLGDNGTVRFSLQEA
EIDQ--KSFRLDPVSGRLSTVSSLDREEQAFYSLLVLAADLGSPPQSSVARVNVSLLDLN
DNSPVFYPVQYFARIQENEPGGSYITTVSATDPDLGLNGTVKYSISAGDRSRFQVSAQSG
VISTRMALDREEKTAYQLQIVATDGGNLQSSNQAIVTITVLDTQDNPPVFSQAAYSFVVF
ENVALGYHVGSVSASTMDLNSNISYLITTGDQKGMFAISQVTGQLTTASVIDREEQSFYQ
LKVVASGGTVTGDTMVNITVKDLNDNSPHFLQAVESVNVVENWQAGHSIFQAKAVDPDEG
VNGMVFYSLKQNPKNLFTINEKNGSISLLGPLDVHAGSYQMEILASDMGVPQLSSSLILT
VHVHDVNDNPPVFDQLSYEVTLSESEPVNSRFFKVQAFDKDSGANGEIAYSIAEGNTGDA
FGIFPDGQLYIKSELDRELQDRYVLLVVASDRAVEPLSATVNVTVILEDVNDNRPLFNST
NYTFYFEEEQKSGSFVGKVSAVDKDFGPNGEVRYSFEMVQPDFELHAVSGEITNTHHLDR
ESLMRRRGTAVFSFTVIATDRGLPQPLKDQATVHVYMKDINDNAPKFVKDFYQATISESA
ANLTQVLRVSASDVDEGSNGLIRYSVMKGNEERQFAIDSTSGQVTLIGKLDYEATAAYSL
VIQAVDSGAISLNSTCTLNIDILDENDNTPSFPKSTLFVDVLENMRIGELVSSVTATDSD
SGDNADLHYSITGTNNHGTFSISPNTGSIFLAKKLDFETQSLYKLNITAKDQGRPPRSST
MSVVIHVRDFNDNPPSFPPGDIFKSIAENVPVGTSVISVTAHDPDADINGQLSYTIIQQM
PRGNHFGIDEVKGTIYTDAEIDREFASLFELTVKASDQAVPIETRRYALKNVTILVTDLN
DNVPMFISQNALAADPSAVIGSVLTTIMAADPDEGANGEVEYEILNGDTDTFIVDRFSGD
LRVASALVPSQLIYNLIVSATDLGPERRKSTTELTVILQGLDGPVFTQPKYITILKEGEP
IGTNVISIEAASPRGSEAPVEYYIVSVRCEEKAVGRLFTIGRQTGIIQTAAILDREQGAC
LYLVEVYAIEKSAAFPRTQRAEVEITLQDINDNPPVFPTDMLDLTVEENIGDGSKIMQLT
AMDADEGANALVTYTIISGADDSFRIDPESGDLIATRRLDRERRSKYSLLVRADDGLQSS
DMRINITVSDVNDHSPKFSRPVYSFDIPEDTTPGSLVAAILATDDDSGVNGEITYIVNED
DEDGIFFLNPVTGVFNLTRILDYESQQYYILTVRAEDGGGQFTTIRVYFNILDVNDNPPV
FSLNSYSTSLMENLPLGSTVLVFNVTDADDGINSQLAYSIASGDSLGQFAVDKNGVLTVL
KTLDRESQSFYSLVVQVHDLPPPPAPRFSSTAQVSIILLDVNDNPPTFLSPRLTYIPENT
PLDTVVFKAQATDPDSGPNSYVEYALLSPSGSKFSIGTIDAEVRLTGELDREAVSNYTLT
VLATDKGQPALSSSAEVVVVVLDINDNSPAFAQALYRVEMGEDTLTGTDVVQVCAADADE
GTNGQVRYGILDGNADQDFRIDSVTGAVTVARPLDREKTSTYLLTVQAADRGSTPRTDTS
TVSIVLLDSNDFVPTFELSPYSINVPENLGALPRTVLQVVARDDDQGLNSKLSYVLVGGN
EDNAFTLSAGGELRVTQSLDRETKEHFVLMITATDSGSPALTGTGTVHVIVDDANDNVPT
FASKMYFTAVPEDAPTGTDVLLVNASDADASTNAVISYRIIGGNSQFTINPSTGQIITSA
LLDRETKDNYTLVVVASDAGSPEPLSSSTSVLVTVTDVNDNPPRFQHHPYVTHIPSTTSP
GSFVFAVTVTDADIGPNSELHYSLSGRNSEKFHIDPLRGAIMAAGPLNGASEVTFSVHVK
DGGPSPKTDSTTVTVRFVNKADFPKVRAKERTFMFPENQPVGTHVTTVTGSSLRGEPLSY
YIASGNLGNTFQIDQLTGQVSISQPLDFERIQKFVVWIEARDGGFPPFSSYEKLDITVLD
VNDNSPVFKEDPFVAEILENLSPRKILTVSAMDKDSGPNGQIDYEIVNGNKEHSFSINHA
TGEIRSIRPLDREKILQYVLTIKSSDKGSPSQSTSVKVIINILDENDNAPKFSQIFSAHV
PENSPLGYTVTRVTTSDEDIGVNAVSRYSIIDRSLPFTINPSTGDIVISRPLNREDTDRY
RIRVSAHDSGWTVSTDVTIFVTDVNDNAPRFSRPSYYLDCPELSEIGSKVTQVSATDPDE
GSNGQVFYFIKSQSEYFRINATTGEIFSKQVLKYQNVSGFSNVNINRHSFIVTSSDRGNP
SLLSETTVTINIVDSNDNAPQFLKIKYFTPVTKNVKVGTKLIRVTAVDDKDFGLNSEVEY
FVSGENHSGKFKLDNNTGWISVASSLISDLNQNFLITVTAKDKGNPPLSSQATVQIVVTE
ENYHTPEFSQTHVTAALPESHSIGAMVRTVSARDRDAAMNGVIRYSISSGNEGGVFAINS
STGVLTLAKALDYELCQKHEMTVSATDGGWVARTGYCSVTVNVIDVNDNSPVFLPDEYLP
TVLENAPSGTTVIHLNATDADSGTNAVIAYAVQSSDSDLFVIDPNTGVITTQGFLDFETK
QSYHLTVKAFNVPDEERCSFATVNIQLKGTNEYVPRFVSKRYYFEISEAAPRGTLVGEVF
ASDRDLGADGEVHYLIFGNSRKKGFQINKKTGQIYVSGLLDREKEERVSLKVLAKNFGSI
RGADVDEVTVNITVLDANDPPIFSLTVYSVQISEGVPMGTHVTFVSAFDSDSVPSWSRFS
YFIGSGNENGAFSIHPQTGQITVTAELDRETLPVYNLTVLAVDSGTPSATGSASLLVTLE
DINDNGPVLTVCEGEVMENKRPGTLVTTLQSTDPDLPPNQGPFTYYLLSTGPATNYFSLS
AAGVLSTTREIDREQIAHFYLSVVTRDSGVPQMSSTGTVRVTVIDQNDNPSQPRAVEIFV
NYFGTVFPGGTLGSVKPQDPDVADTFRCSLTAGVAGLFSIPRGTCDLSAQPRAADGTFEL
AVLSDDGLHGPVTSSVRVFFAGFSNATVDSSVVLRLGVPTVRDFLANHYLPFLRTASAQL
AGLGTAVQLYGALEQDNRTLVLAAVRRGGGQYVSPGGVAAFFESIKELLLRQSGVRLEKK
-------------AEFRRRFSVRKSYQFLPSFKAL-------------------------
------------------------------------------------------------
---------TRKMCESSVDYCECNPCFNGGSCQSGVEPYYCHCPFGVFGKHCELNSYGFE
ELSYMEFPSLDPNNNYIYVKFATIKSHALLLYNYDNQTGDRAEFLALEIAEERLRFSYNL
GSGTYKLTTMKKVSDGHFHTVIARRAGMAASLTVDSCPENQEPGYCTVSNVAVSDDWTLD
VQPNRVTVGGIRSLEPVLRRRGHVESHDFVGCIMEFAVNGRPLEPSQALAAQGILDMCPR
LEGACTRSPCQHGGTCTDHWSWQQCHCKEGLTGKYCEKSITPDTALSLEGKGRLDYHMSQ
NEKREYLLRQSIRGATSEPFGVNSLEVKFRTRSENGVLIHIQESSNYTTVKIKNGKVHFT
SDAGIAGKVERNIPEVYVADGHWHAVLIGKNGTATVLSIDRIYNRDIVHPTQDFGGLEVL
TISLGGIPPNQAHRDAQTGFDGCIASVLYGGQSLPFSGRHSLASISKTDPSVKTGCRGPN
ICASNPCWGDLLCVNQWHAYKCVPPGDCASRPCQNGGSCEPGLHSGFACSCPESHTGRTC
ETVVACLGVLCPQGRVCKAGSPGGHVCVPSQAPEELSLPLWAVPAIVGSCATVLALLVLS
LILCNQCRGK-KAADPKEAKKPKEKKKKGSENVAFDDPDHLPPFADDLTVRKQPEGNPKP
DIIERENPY---------------------------------------------------
------------------------------------------------------------
------------------------------------------------------------
------------------------------------------------------------
------------------------------------------------------------
------------------------------------------------------------
---------------------------------------
>XP_036406910.1_protocadherin_Fat_4_Megalops_cyprinoides 4959 bp
MAFPGRGFNRCYLILLMMWTLWQHSASSQIRQEFQVLEEQPIGTYVGTIETKPSFTYRFS
ENHKLFAINGTTGVIYTTSVIDRESLQSNIINVVVLSSQPTYPTEVRIVVLDINDNSPVF
PDASIVVSFKEDASSGRQVILDTATDSDIGSNGVDHTTYRIVNGNEQGKFRLDITVNPSG
EGAFLHLVSTGGLDRELTPFYQLLIEVEDKGDPKRFGYLQVNVTIQDINDNPPIFDENHY
QTSVFEDAAIGSSVLQITAKDQDEGANADIRYFLDEGTPFQIDPKAGTVTIKETLDYESK
REYSLTIHAVDNGVPSLSGRSEATIKLLDVNDNDPVVKFRYFPTSSKFASVDENAQIGTV
VALLTVSDSDSPTANGNISVSILGGNEQRHFEVHTSPVPNLSLIKVASVLDRERISSYNL
TVSVSDNGRPTARSSFASLVIFVNDINDHPPIFQETLYRVDISEDVPKGSYIKGVSATDG
DSGQNANLRYSLVSGNSLGWFAISENSGLVTSTALLDREIASEIVLNISAKDQGVQPRIS
YTKLIVNIKDVNDQIPTFTQSTYHVSLVEHSPAGSELVVLSATDDDLGANGTIRFSFDPE
TPPSVQDLFRLDSISGRLSTAAELDREDQGSYLLYVQAKDMGIPPLHSVGKVNITLKDIN
DNRPVFYPVQYFANIKENEPPSSYITTVSATDADLGRNGTVRYSITAGDTFKFRIHSNTG
KITTLVSLDREEKTAYQLQVTATDGGNLHSHAQAIVTITVIDTQDNPPTFTQSVYSFVIF
ENIGLNSVIGTVSASTLDLNTNITYLITSGDQRGLFAINSATGQITASSLIDREEQAFYQ
LKVIARGGEVTGQALVNITVKDLNDNAPRFPHAVEHVSAVENWGAGHHIFQAKAMDPDEG
SNGMVVYSLKQNPKGLFHIHEKHGQITLTGPLEVTTSSYQVEVLASDMGVPQRASSLILT
VSVYDVNDNSPIFDQLSYEVTILESEAVNTRFFQVEATDQDSGLNGEIMYDIIGGNTGDV
FGIFPDGQLYIKAELDREVQERYHLLLVATDRAVEPLSATVNVTVILEDVNDNRPLFNST
NYVFYFEEEQKRGSLVGQVFAEDKDFGPNSEVRYRFETPQSNFELNAITGELTSTLQLDR
ELLMRQRGAAVFTFTVISSDQGLPKPLKDQAKVQVYIRDINDNPPKFTKDIYQASISESA
QNLTQLLRVSASDVDENKNGLVRYYIKEGNEENQFSIDSSSGQVTLVGRLDYEATASYSL
KIIAVDSGAVPLSSSCMLSISVLDENDNSPSFPKAALTVDVLENMRIGELVASVTATDSD
SGDNAEITYSITASNNHGTFSISPNTGSIFLVKKLDYETHSLYKLNITAKDNGRPPRSST
VPVIIHVRDFNDNPPSFAPGDIFKSIPENLPLATSIMTITAHDTDADINGQLEYSIIQQT
PRGNHFTIDSITGVIYTNREIDREFSNLFELTVKATDQAVPVEFRRFALKNVTVWVTDQN
DNVPTFVSQNALVADSTIVIGSILTTVVALDPDEGANGEVEYELVKGDSDTFIMDRYSGD
IRVASPLEPSRLVYSLTVSATDRGSDRKASKTELTVILQGTDGPVFSQPKYITILKEGQP
PGTNVISLGASSPR-AGTKVEYYIVSVQCGDKAMGRLFTIGRHTGVIQTATELDREQGSD
LYLVGVYAIETDTSQPRTQKAEVEIKLQDVNDNPPVFPTDMLDVTIEENIGDGFKIMQLT
ATDADEGPNALVTYTIISGADDSFRIDPESGDLIATKRLDRERRSKYSLLVRADDGKQSS
DMRVNITVSDVNDHTPKFSRDVYSFDIPEDMTPGAIVAAILASDADAGVNGEITYSLEED
DEDGVFLLNPVTGVFNVTRPLDYETQQFYILSVRAEDGGGQASSVRVYFNILDVNDNPPI
FNTTLFSATVMENLPPGSSILTLSTSDADDGPNAEVSFSIASGDPLGQFVIDNQGVLKTK
LSLDRESQSFYNLVIRVHDLALPPMARFTSTAQVSIILLDVNDCAPSFTSQKMTYIQENT
PVETVVFTAQATDSDSGPNSYVEYSLRGPFGNKFSIGTVDGNVRLIGELDREELSNYTLT
IVATDKGEPPLSSTMDVTVVVLDVNDNTPSFSQNIYDIEIEENTLTGTDVLQVFASDADE
GTNGQIRFSIGSGNTNSDFRIDLVTGMISVARQLDREARPTYSLVVQAADRGSSPRRDRA
TVNIVLLDVNDCTPAFELSPYTVSVQENLKNLPKTILQVVARDDDQGTNGQLTYALSGGN
EDGAFSLSSSGQLSLIQSLDREAQDTYTLIITATDSGSPSLSGTGTVTIQVEDVNDNVPL
FASAVFHATIPEDAPTGTDVLLVNSSDTDAGPNSVISYSLAGGDGQFSINPATGQIITSA
LLDRETRSSYQLVVVASDGGQPLSMSSSATVSVAVTDINDNPPRFHHHPYVTHVPASTSA
GSLVFAVTVTDEDTGPNAQLHYSLTGKNSEKFKIDPVRGSITASEKLMGSSEVTFSVRVK
DGGTNPKTDTTTVTVRFVTGGDFPVIKMGQTTFTFPENQAVNTLVATVAGSSTRGGPLSY
YIASGNLDSAFHVDQQTGDLSIKKPLDFENIQKYVLWIEARDQGFPPYSSYEKVEITILD
VNDNYPVFEREPFRAELLENLSPQKVLMVSAVDRDSGPNGQLEYAIIEGNKENSFSINRA
TGEIRTSRPLDREKVAQYVLKVKATDRGTPPKSTTVKVLISVLDVNDNAPRFSKIFSATV
PENAPVGYTVTRVTTSDEDAGANAVSRYSISDTSLPFTINTNTGDITISRPLNREDSDRY
IVKVSARDSGWTVSTDVTIFVTDINDNAPRFSRPSYYLDYPELTEVGSVVTRVSATDPDE
GFNGQIFYFIKSQSEFFRINSSSGEIFIKQQLKYQNSTGASAVNINRHSFIVTASDRGTK
PLMSETTVIVNIVDSNDNPPQFESASYFTPVTKSVKVGTKLIRVVASDKKDFGMNSEVEY
FISGGNSSSRFRLDKSNGWLTVASSLTSDMNKVFLIEVTAKDKGNPPLSSKSMVRVAVTE
ENHHTPEFSQAHVTATVPESLNVGTAIRTLSARDKDKEMNGLITYNITVGNEAGLFAVNS
RTGALTLVRPLDYEEKQTHELRVTATDGGWIAKTGYATVTIHVTDVNDNPPIFSPEEYFP
TVQENVPSGTNVVRMNATDKDSGTNAVIAYVIQSSDSDLFVIDPNTGIITTQGFLDYEAK
QAYHLTVKAFNIPDEERCSFANVNIQLKGANEYVPRFVSKQYYFEVSEAAPRGTVVGEVF
ASDRDLGMDGEVHYLIFGRSRKKGFGIHKKTGQIYVAGPLDREKEEKISLKVLAKNAGSI
RGADIDEVFVNITILDANDPPVFTVELYDVQISEGLSPGSLVTFVSAADSDSVPSWSRFS
YSMAADNEKNAFTINPQTGQVSVAAELDRESTPVYNLTLLAVDSGSPPATGSATLIVTLE
DINDNGPTLLTTSGEVMENQRAGTAVMTLSSTDSDLPPNQGPFTYSLQ--GTASSYFSLS
QAGELTTSREIDREQISDFYLPVVIRDSGVPQMSSTGTVHIKVNDQNDNPSEPRTVEIFV
HYFGNLFPGGSLGSVKPQDPDVQDAFRCSLASSVPSLFSIATGTCDLSAHARSTDGTFDF
KVRSSDGVHGTVDNSVRIFFLGFTNATVENSILIRLKVQGVRDFLTNHYLSFLRVANSQL
AGLGTGVQLYGAFELDNQTFLMAAVRRSYGQYVNPSGVATFFESIKDVVHRQSGVWMDAV
DHDPCTRNPCLNGGRCKRRLGVGPDIRTEESVPVILVSNQPLPPYACSCMPGYAGGLCET
DIDECLPSPCHNGGTCHNLVGGFSCACPEGFTGMACERDVNECLSNPCKNGALCQNYPGG
FNCLCKSGFTGKTCESAINYCECNPCFNGGSCQNGVDGYYCHCPFGVFGKHCELNSYGFE
ELSYMEFPSLDPNNNYIYIKFATIKSNALLMYNHDNQTGDKAEFLALEIFEGRMRFSFNL
GSGTYKLMTMKKVSDGQFHTVIARRAGMAASLTVDVCGEDQDPGYCAVSNVAVHADWILD
VQPNRLSVGGVASIEPILHRRGQVATHDFVGCIMELAINGRPLEPGQALASRGILDRCPR
LEGACTADPCRHGGTCVDHWSWQQCRCMEGFTGKYCEKYITADTALSLDGTGRLDYSMNQ
NQKRDLLLGQSLGGPGRAGPGQNSLEVKFRTLSKSGTLLHVQESSNYTTVKLKNGNIHYI
SDAGVGGKVERILPDVALSDGHWHSLLLQKNGTATSLRVDGAHLKEILHHTQDFGGVNVL
TLSLGGIPSGPTQQKSASGFDGCFAYVKYNGDTLPFSGEHDAVTISKTHSSVKVGCRGPN
VCASNPCWDGLMCVNQWHNYQCVPPGDCVSGPCQNGGSCEPGPQSGFTCACPEFYTGRTC
ESVVACVGVQCPSGTLCKMASNGGFVCSPSPIAEEMTLPIWAVPAIVGSCATALALVVLS
LILCNHCRGR-RSKVPKEEKKPKEKKKKGSENVAFDDPDNIPPYGDDMTVRKQPEGNPKP
DIIERENPYLIYDETDIPHGNETVPSAPCAGPEADIEHYDIDNASSIAPSDADIIQHYKQ
FRSHTPKFSIQRHSPLGFARQSPLPLGASSYTYQPAYSQGLRATPLSHSTCPTPNPLSRH
SPAPFAKPSTFYRNSPARELNLARREGSPLDLHGEACQPGVFNYATRLGRRSKSPQTMAG
HGSRPGSRLKQPIEQIPLETGPPVGLSIEEVERLNTPRPRNPSICSADHGRSSSEEDCRR
PLSRVRNPADGIPAPESSSESDSHDSFTCSEMEYDRDKPVAYSSRVPKLSQVNESDADDE
EYGGRLKQRRYSSRRAEGGPGASQAPLTDHYTLPHKLGQQAGSFNWDNLLNWGPGFGHYV
DVFKDLALLPENAAAKDIEMNSGDGSVTILNEGEAEQYV
>XP_039735502.1_LOW_QUALITY_PROTEIN 4959 bp
MNLAARAPGRRWFVLLSLLPGPARVGGAEQRQVFQVLEEQPPGTLVGTIQTRPGFTYRLS
ESHALFAINSSTGTLYTTATIDRESLPSDVINLVVLSSSPTYPTEVRVLVWDLNDNAPVF
PDPSIVVTFKEDSSSGRQVILDTATDSDIGSNGVDHRSYRIIQGNEAGRFRLDITLSPSG
EGAFLHLVSKGGLDREVTPQYQLLVQVEDKGEPRRRGYLQVNVTVQDINDNPPVFGSSHY
QAGVPEDAAVGSSVLQVAAADADEGTNADIRYRLQEGTPFQMDPETGLITVREPLDFEAR
RQYSLTVQALDRGVPSLTGRAEALIQLLDVNDNDPVVKFRYFPATSRYASVDENAQVGTV
VALLTVTDADSPAANGNISVQILGGNEQHHFEVQSSKVPNLSLIKVASALDRERIPSYNL
TVSVSDNAGVQARSSVASLVIFVNDINDHPPVFAQQVYRVNLSEEAPPGSYVSGVSATDG
DSGLNANLRYSIVSGNGLGWFHISEHSGLVTTAGGLDRELASQIVLNISARDQGVHPKVS
YAQLVVTLLDVNDEKPVFSQEGYHVSVVENAPAGTELLVVGATDGDLGDNGTVRFSLQEA
EIDQ--RSFRLDPVSGRLSTVSSLDREEQAFYSLLVLAADLGSPPQSSVARVNVSLLDLN
DNSPVFYPVQYFARIQENEPGGSYITTVSATDPDLGLNGTVKYSISAGDRSRFQVSAQSG
VISTRMALDREEKTAYQLQXVATDGGNLQSSNQAIVTITVLDTQDNPPVFSQAAYSFVVF
ENVALGYHVGSVSASTMDLNSNISYLITTGDQKGMFAISQVTGQLTTASVIDREEQSFYQ
LKVVASGGTVTGDTMVNITVKDLNDNSPHFLQAVESVNVVENWQAGHSIFQAKAVDPDEG
VNGMVFYSLKQNPKNLFTINEKNGSISLLGPLDVHAGSYQMEILASDMGVPQLSSSLILT
VHVHDVNDNPPVFDQLSYEVTLSESEPVNSRFFKVQAFDKDSGANGEIAYSIAEGNTGDA
FGIFPDGQLYIKSELDRELQDRYVLLVVASDRAVEPLSATVNVTVILEDVNDNRPLFNST
NYTFYFEEEQKSGSFVGKVSAVDKDFGPNGEVRYSFEMVQPDFELHAVSGEITNTHHLDR
ESLMRRRGTAVFSFTVIATDRGLPQPLKDQATVHVYMKDINDNAPKFVKDFYQATISESA
ANLTQVLRVSASDVDEGSNGLIRYSVMKGNEERQFAIDSTSGQVTLIGKLDYEATAAYSL
VIQAVDSGAISLNSTCTLNIDILDENDNTPSFPKSTLFVDVLENMRIGELVSSVTATDSD
SGDNADLHYSITGTNNHGTFSISPNTGSIFLAKKLDFETQSLYKLNITAKDQGRPPRSST
MSVVIHVRDFNDNPPSFPPGDIFKSIAENVPVGTSVISVTAHDPDADINGQLSYTIIQQM
PRGNHFGIDEVKGTIYTDAEIDREFASLFELTVKASDQAVPIETRRYALKNVTILVTDLN
DNVPMFISQNALAADPSAVIGSVLTTIMAADPDEGANGEVEYEILNGDTDTFIVDRFSGD
LRVASALVPSQLIYNLIVSATDLGPERRKSTTELTVILQGLDGPVFTQPKYITILKEGEP
IGTNVISIEAASPRGSEAPVEYYIVSVRCEEKAVGRLFTIGRQTGIIQTAAILDREQGAC
LYLVEVYAIEKSAAFPRTQRAEVEITLQDINDNPPVFPTDMLDLTVEENIGDGSKIMQLT
AMDADEGANALVTYTIISGADDSFRIDPESGDLIATRRLDRERRSKYSLLVRADDGLQSS
DMRINITVSDVNDHSPKFSRPVYSFDIPEDTTPGSLVAAILATDDDSGVNGEITYIVNED
DEDGIFFLNPVTGVFNLTRILDYESQQYYILTVRAEDGGGQFTTIRVYFNILDVNDNPPV
FSLNSYSTSLMENLPLGSTVLVFNVTDADDGINSQLAYSIASGDSLGQFAVDKNGVLTVL
KTLDRESQSFYSLVVQVHDLPPPPAPRFSSTAQVSIILLDVNDNPPTFLSPRLTYIPENT
PLDTVVFKAQATDPDSGPNSYVEYALLSPSGSKFSIGTIDAEVRLTGELDREAVSNYTLT
VLATDKGQPALSSSAEVVVVVLDINDNSPAFAQALYRVEMGEDTLTGTDVVQVCAADADE
GTNGQVRYGILDGNADQDFRIDSVTGAVTVARPLDREKTSTYLLTVQAADRGSTPRTDTS
TVSIVLLDSNDFVPTFELSPYSINVPENLGALPRTVLQVVARDDDQGLNSKLSYVLVGGN
EDNAFTLSAGGELRVTQSLDRETKEHFVLMITATDSGSPALTGTGTVHVIVDDANDNVPT
FASKMYFTAVPEDAPTGTDVLLVNASDADASTNAVISYRIIGGNSQFTINPSTGQIITSA
LLDRETKDNYTLVVVASDAGSPEPLSSSTSVLVTVTDVNDNPPRFQHHPYVTHIPSTTSP
GSFVFAVTVTDADIGPNSELHYSLSGRNSEKFHIDPLRGAIMAAGPLNGASEVTFSVHVK
DGGPSPKTDSTTVTVRFVNKADFPKVRAKERTFMFPENQPVGTHVTTVTGSSLRGEPLSY
YIASGNLGNTFQIDQLTGQVSISQPLDFERIQKFVVWIEARDGGFPPFSSYEKLDITVLD
VNDNSPVFKEDPFVSEILENLSPRKILTVSAMDKDSGPNGQIDYEIVNGNKEHSFSINHA
TGEIRSIRPLDREKISQYVLTIKSSDKGSPSQSTSVKVIINILDENDNAPKFSQIFSAHV
PENSPLGYTVTRVTTSDEDIGVNAVSRYSIIDRSLPFTINPSTGDIVISRPLNREDTDRY
RIRVSAHDSGWTVSTDVTIFVTDVNDNAPRFSRPSYYLDCPELSEIGSKVTQVSATDPDE
GSNGQVFYFIKSQSEYFRINATTGEIFSKQVLKYQNVSGFSNVNINRHSFIVTSSDRGNP
SLLSETTVTINIVDSNDNAPQFLKIKYFTPVTKNVKVGTKLIRVTAVDDKDFGLNSEVEY
FVSGENHSGKFKLDNNTGWISVASSLISDLNQNFVITVTAKDKGNPPLSSQATVQIVVTE
ENYHTPEFSQTHVTAALPESHSIGAMVRTVSARDRDTAMNGVIRYSISSGNEGGVFAINS
STGVLTLAKALDYELCQKHEMTVSATDGGWVARTGYCSVTVNVIDVNDNSPVFLPDEYLP
TVLENAPSGTTVIHLNATDADSGTNAVIAYAVQSSDSDLFVIDPNTGVITTQGFLDFETK
QSYHLTVKAFNVPDEERCSFATVNIQLKGTNEYVPRFVSKRYYFEISEAAPRGTLVGEVF
ASDRDLGADGEVHYLIFGNSRKKGFQINKKTGQIYVSGLLDREKEERVSLKVLAKNFGSI
RGADVDEVTVNITVLDANDPPIFSLTVYSVQISEGVPMGTHVTFVSAFDSDSVPSWSRFS
YFIGSGNENGAFSIHPQTGQITVTAELDRETLPVYNLTVLAVDSGTPSATGSASLLVTLE
DINDNGPVLTVCEGEVMENKRPGTLVTTLQSTDPDLPPNQGPFTYYLLSTGPATNYFSLS
AAGVLSTTREIDREQIAHFYLSVVTRDSGVPQMSSTGTVRVTVIDQNDNPSQPRAVEIFV
NYFGTVFPGGTLGSVKPQDPDVADTFRCSLTAGVAGLFSIPRGTCDLSAQPRAADGTFEL
AVLSDDGLHGPVTSSVRVFFAGFSNATVDSSVVLRLGVPTVRDFLANHYLPFLRTASAQL
AGLGTAVQLYGALEQDNRTLVLAAVRRGGGQYVSPGGVAAFFESIKELLLRQSGVRLEAA
DHDACARGPCRHGGSCARRLAVGAALRTLESPPAIVVAHEPLXPFACQCPPGYAGGACEA
DIDECLPAPCHNGGTCHNLVGGFSCSCPDGFTGRACERDVNECLPSPCRNGAVCQNFPGS
FSCVCKTGYTGKMCESSVDYCECNPCFNGGSCQSGVEPYYCHCPFGVFGKHCELNSYGFE
ELSYMEFPSLDPNNNYIYVKFATIKSHALLLYNYDNQTGDRAEFLALEIAEERLRFSYNL
GSGTYKLTTMKKVSDGHFHTVIARRAGMAASLTVDSCPENQEPGYCTVSNVAVSDDWTLD
VQPNRVTVGGIRSLEPVLRRRGHVESHDFVGCIMEFAVNGRPLEPSQALAAQGILDMCPR
LEGACTRSPCQHGGTCTDHWSWQQCHCKEGLTGKYCEKSITPDTALSLEGKGRLDYHMSQ
NEKREYLLRQSIRGAMSEPFGVNSLEVKFRTRSENGVLIHIQESSNYTTVKIKNGKVHFT
SDAGIAGKVERNIPEVYVADGHWHAVLIGKNGTATVLSIDRIYNRDIVHPTQDFGGLEVL
TISLGGIPPNQAHRDAQTGFDGCIASVLYGGQSLPFSGRHSLASISKTDPSVKTGCRGPN
ICASNPCWGDLLCVNQWHAYKCVPPGDCASRPCQNGGSCEPGLHSGFACSCPESHTGRTC
ETVVACLGVLCPQGRVCKAGSPGGHVCVPSQGPEELSLPLWAVPAIVGSCATVLALLVLS
LILCNQCRGK-KAADPKEAKKPKEKKKKGSENVAFDDPDHLPPFADDLTVRKQPEGNPKP
DIIERENPYLIYDEADLPRGPEAVPSAPLAAPEQEPEHYDIDNASSIAPSDADIIQHYKQ
FRSHTPKFSIQRHSPLGFARQSPLPLGASGLAYQAPFGQGLRPGGLG----PAAPALSRP
GPAPFCKPPALYRGSPARELHLPARDG---DAHGDG---GAFAYAARLGRRSKSPQSLAP
PGSRPGSRLKQPAGPMPLEAAPPVGLSVEEVERLNAPRARNASICSADHGRSSSEEDCRR
PLSRTRNPADGIPAPESSSDSDSHESFTCSEMEYDRDKPMVYTSRMPKLSQVNESDADDE
DYGARLKPRRFHGRRAEGGPAGAQAPAAADGALPLKLGPPAGTFNWDNLLNWGPGFGHYV
DVFKDLASLPEKAAA--SEDGKGGTAQPVPKDGEAEQYV
>XP_058653769.1_LOW_QUALITY_PROTEIN 4959 bp
MALSGRSLDTLHLILFVLWTLSRYSLSSQVRQEFEVLEEQPVGTYVGTIDTKPSFTYRFS
EHHKLFSINATTGVIYTSSVIDREVLPSNIINVVVLSSQPTYPTEVRIVVLDINDNAPVF
PDASIVVSFKEDASSGRQVILDTATDADIGSNGVDHTTYRIVSGNDQRKFRLDITVNPSG
EGAFLHLVSTGGLDRELTPFYQLLIQVEDKGEPKKFGYLQVNVTIQDINDNPPAFDQDHY
QTSVFEDAAIGSSVLQITATDLDEGANADITYVLDEGTPFQIDPKAGTVIIKEGLDYETR
KEYSLTIHAVDNGVPSLSGRSEATIKLLDVNDNDPVVKFRYFPTTSKFASVDENAQVGTV
VALLTVSDSDSSTANGNISVSILGGNEQRHFEVHSSPVPNLSLIKVASVLDRERISSYNL
TVSVSDNGRPVARSSFASLVIFVNDINDHPPIFQEAVYRVDISEDIPKGSYIKGVSATDG
DSGQNANLRYSLVSGNSLGWFAISENSGLVTSAAELDRETASQIVLNISAKDQGLQPKIS
YTKLIVNITDVNDQVPTFTQSTYHISLVEHSPAGSELVVLSATDSDLGANGTVRFSFDLE
TPVSIQNKFRLDAISGRLSTATELDREEESSYLLHIKATDAGTPPLYSICKVNITLKDVN
DNNPVFYPVQYFANIKENEPSGSFVTSVTASDPDLGRNGTLKYAITAGDSYKFHINSNSG
KITTLVPLDREEKTAYQLQVTATDGGGLRSNTQAIVTVTVVDTQDNPPVFSQKEYSFVMF
ENVAVDTIIGSVSATTVDLNTNITYLIASGDQRGLFAIKGSTGQITASGLIDREEQAFYQ
LRVIARGGEITGEALVNITVKDLNDNAPHFIHNVEHVSAVENWATGHQIFQAKASDPDEG
TNGMVIYSLKQNPKGLFHIHERHGLITLTGPLEVTTSSYQVEVMASDLGVPQRTSSLILT
ISVYDVNDNTPVFDQLSYEVTILESEPVNSRFFKVEASDKDSGLNGEIVYDIVSGNTNDV
FGIFPDGQLYIKADLDREVQDRYSLLVVAKDRAVEPLSASVNVTILLDDVNDNRPLFNST
NYVFRFEEEQERGSFVGLVFAEDKDFGPNSEVRYSFETPQSNFELNAMSGALTSTLQLDR
ESLMRQRGAAVFSFTVISSDQGLPKPLKDQAKVQVYIQDINDNPPKFTKDIYQASISESA
QNLTQLLRVSASDVDENKNGLVRYDIVEGNEEKQFSIDSTSGQVTLVGKLDYETTPFYSL
KIMAEDSGIVPLSSTCVLSISVLDDNDNTPSFPKTTITVDVLENMRIGELVASVTATDSD
SGSNADITYSISATNNHGTFSISPNTGSVFLVKKLDYETQSLYKLNITAKDSGRPSKSSS
IPVIIHVRDFNDNPPVFTPGDIFKSIPENLPLSTSVMTITAHDTDADINGQLEYSVIMQT
PRGVHFRIDPASGVIYTNKEIDREFSNLFELTIKATDQAVPVEFRRFALKNVTIWVTDQN
DNVPVFISQNALVAESNIVIGSILTTVVAFDPDEGANGEVEYELVRGDSDTFIMDRYSGD
IRLASQLVPSKLIYSLTVSATDHGTDRKTSRTELTIILQGTDGPVFSQPKYITILKEGQP
PGTNVISLDASSPRGTGTKVEFFIVSVRSGGKAAGRLFTIGRHSGVIQTAAELDREQGSD
LYLIDVYAIEADASQPRTQHAEVEITLQDVNDNPPVFPTDSLDITIQENISDGFRILQLT
ATDADEGANALVTYAIISGADDSFRIDPESGELTAIRRLDRERRSKYSLLVRADDGQQSS
DVRVNITVSDVNDHAPHFSRNVYSFDIPEDTSPGSIVAAILASDSDSGSNGEITYSIEED
DEDATFLLNPVTGVFNVSRALDYESQQYFILTVQARDGGGLSSSVRVYFNLLDVNDNPPR
FNSSVYSSSVLESVSPGATVLSLSAADADHGPNAELHYTIASGDPHSQFTITNAGVLQTR
NVLDRETQSFYNLVITVNDLAPPPMTRFTSTAQVSIILLDVNDCPPTFTSQTTAYIQENT
PVDTLVFTVQAADADSGPNSYVEYSLKGPFGNKFSIGNIDGGLILVGELDREEMANYSLT
IVATDKGEPPLSSSMEVTMIVLDVNDNTPSFSQNIYDIEIEENTLSGADILQVFASDADE
GTNGQIRFSIAGGNTNSDFRIDSVTGVISVAKLLDREMRSAYSLLVQAADRGSSPRVDRA
TVNIVLLDVNDCAPVFELSPYSVSVQENLGNLPKNILQVVARDDDLGTNGQISYALSSGN
DAGAFSLTSGGQLNLIRTLDRETQDKYTLIITAHDAGSPSLSSSGTVMVLVGDVNDNIPS
FSSMSFHTTIPEDAPTGTDVLLLNSSDSDVGLNGVISYSLSGGDGQFSINPATGLIITSS
LLDREARASYQLLVVASDGGQPTPLSSSATVSVVVADINDNPPRFHHHPYVTHIPASTST
GSLVFAVTVTDEDSGSNAQLHYSLTGRNSEKFRIDPIRGAITANEKLTGSSEVTFTVHVK
DGGTNPKTDSTTVTVRFVTGGDFPHIRIKEKAFTFPENQPTNTVVTKVTGSSPRAGSLSY
YIASGNLDNAFHIDQLSGELSIKKPLDYENIEKYVLWIEARDQGFPPYSAYEKVEIAVLD
VNDNHPTFEQEPFHAEILENLSPQRVLIVSAFDQDNGPNGQLEYAIIEGNKENSFSINRA
TGEIRTTRPLDREKVAQYALRVKATDRGSPPKSTAVKVLISVLDVNDNAPRFSKIFSATV
PENAPVGFTVTRVTTTDEDAGANAISRYSISDASLPFIIHPSTGDITISRPLNREDTDHY
IAKVSARDSGWTVSTDVTIFVTDVNDNSPRFSKPSYYLDYPELTEVGSIVTKVSATDPDE
GFNGKIFYFIRSQTEYFRINSSSGEIFVKQQLRYQNSSGHSNVNVNRHSFIVTASDRGIR
PLMSETTVIINVVDSNDNPPTFESSIYFTPVTKSVKVGTRLLKVTAHDHKDFGLNSEIEY
AVSGGNSSSKFRLDKQTGSVTVASSLTADTNKVYLLEITATDKGNPPLSAKTTVKIAVTE
ENHHTPEFSQNQVTVTVSEGLTVGTAIRTLSARDKDKQMNGLVMYNISSGNDDGLFSIHS
QTGVLSLAKPLDYETKQKHELRVSATDGGWIAKTSYVTVNVLVTDVNDNPPVFDPVEYFP
VVQENVPSGTTVVKMNATDKDSGPNALMAYVIQSSDSDLFIIDPNTGIITTQGFLDYEAK
QVYHLTVKAFNVPDEERCSFAYVNIQLKGANEYVPRFVSKQYYFEVSEAAPKGTVIGEVF
ASDRDLGEDGIVYYLIFGRSRKRGFSINKKTGQIYVSGPLDREKEEKISLKVLAKNAGSI
RGADIDEVLVNITILDANDPPVFTQELYDVQVNEGLSPGGLVTFVSAEDSDSVPSWSRFS
YAIAANYEKSTFTINPQTGQVSVASELDRETVPVYNLTVLAVDSGSPAATGSAILIVTLE
DINDNGPTLESTSGEVMENQRAGTSVIMLSSSDPDLAPNQGPFSYSLVSTGAASSYFTLS
PTGELTTSREIDREQISDFYLSVIIKDSGIPQMSSTGTVHIKVNDQNDNPSESRSVEIYV
HYFGNMFPGGSLGVVKPQDPDIQDTFHCSLTPPVAVLFSIPTGTCDLRSNSRSTDGTFDL
SVRSSDGVHDAVNSHVRVFFIGFNNATVDNSILIRVVSQSASDFLTNHYLSFLRIANSQL
AGLGTGVQIYGVFELNNSTFLMAAVKRGHGQYVNPSGVATFFQSIKEILHRQSRVKIDSV
DYDPCSHNPCQNGGSCKRRLGVGTDMKTEESIPVILVSNRPLQPYACNCRPGYAGAXCET
DIDECQPTPCHNGGTCHNLVGGFSCSCPEGFTGMACERDINECLSNPCQNGALCQNYPGG
FNCLCKSGFAGKACDSIINYCECNPCFNGGSCQNRVEGYYCHCPFGVFGKHCELNSYGFE
ELSYMEFPSLDPNNNYIYIKFATLKENALLMYNHDNQTGDKAEFLALEILEGRMRFSFNL
GSGTYKLMTTIRVSDGQFHTVIARRAGMAASLTVDLCGEEQEPGYCAVSNVAVHTDWILD
VQPNRLSVGGVRSIEALLHRRGQVATHDFVGCIMEFAVNGRPLEPSQALASHGILDRCPR
LEGACVAEPCRHGGTCLDMWSWQQCQCTEGFTGPTCEKYITADTALSLDGSGRLDYGLSQ
TRKRDVLLARALQDPGRPVPEYSSLELKFRTRSGSGTLLHAQESSNYTTVRLKNGLLQYV
SDAGVAGKVERIVGDVVLSDGQWHTLLLQRNGSSTILRIDESNSKVILHNTQDFGGIDVH
TLSLGGVPARSTQQKTSPGFDGCYAYVKYNGEMLPFSGEHKTVSISKTDPSVKIGCRGPN
LCESSPCWDGLMCVNQWYTYQCVPPGDCASNPCQHSGSCVPGARGGFTCACEEFYTGRVC
ESLVACLGVRCPQGTECKLGANGGFTCSPSATTEEMVLPIWAVPAIVGSCATVLALVVLS
LILCNHCKGRKKTKVPKDEKKTKEKKKKGSENVAFDDPDNIPPYGDDMTVRKQPEGNPKP
DIIERENPYLIYDETDIPHNNETIPSAPCAGPEADMEHYDIDNASSIAPSDADIIQHYKH
FRSHTPKFSIQRHSPLGFARQSPLPLGATSYTYQPAYTQGLRSTPLSHSACPTPNPLSRH
SPAPFTKPSSFYRNTPTRELNLARREGSPLDLHGEVCQPGMFNYATRLGRRSKSPQTMAG
HGSRPGSRLKQPIEQIPLESGPPVGLSIEEVERLNTPRPRNPSICSADHGRSSSEEDCRR
PLSRVRNPADGIPAPESSSESDSHDSFTCSEMEYDREKPVSYSSRMPKLSQVNESDADDE
DHGGRMRQRRYSSRRAEGGPASGHNTLSEHHTLPHKLGQGSNNFNWDNLLNWGPGFTHYV
DVFKDLALLPENSAAKDIEMKSGDGSITILNEGEAEQYV
>KAF4104585.1_hypothetical_protein_G5714_013916_Onychostoma_macrolepis 4959 bp
MALSGRSLDTLHLILFVLWTLSRYSLSSQVRQEFEVLEEQPVGTYVGTIDTKPSFTYRFS
EHHKLFSINATTGVIYTSSVIDREVLPSNIINVVVLSSQPTYPTEVRIVVLDINDNAPVF
PDASIVVSFKEDASSGRQVILDTATDADIGSNGVDHTTYRIVSGNDQRKFRLDITVNPSG
EGAFLHLVSTGGLDRELTPFYQLLIQVEDKGEPKKFGYLQVNVTIQDINDNPPAFDQDHY
QTSVFEDAAIGSSVLQITATDLDEGANADITYVLDEGTPFQIDPKAGTVIIKEGLDYETR
KEYSLTIHAVDNGVPSLSGRSEATIKLLDVNDNDPVVKFRYFPTTSKFASVDENAQVGTV
VALLTVSDSDSSTANGNISVSILGGNEQRHFEVHSSPVPNLSLIKVASVLDRERISSYNL
TVSVSDNGRPVARSSFASLVIFVNDINDHPPIFQEAVYRVDISEDIPKGSYIKGVSATDG
DSGQNANLRYSLVSGNSLGWFAISENSGLVTSAAELDRETASQIVLNISAKDQGLQPKIS
YTKLIVNITDVNDQVPTFTQSTYHISLVEHSPAGSELVVLSATDSDLGANGTVRFSFDLE
TPVSIQNKFRLDAISGRLSTATELDREEESSYLLHIKATDAGTPPLYSICKVNITLKDVN
DNNPVFYPVQYFANIKENEPSGSFVTSVTASDPDLGRNGTLKYAITAGDSYKFHINSNSG
KITTLVPLDREEKTAYQLQVTATDGGGLRSNTQAIVTVTVVDTQDNPPVFSQKEYSFVMF
ENVAVDTIIGSVSATTVDLNTNITYLIASGDQRGLFAIKGSTGQITASGLIDREEQAFYQ
LRVIARGGEITGEALVNITVKDLNDNAPHFIHNVEHVSAVENWATGHQIFQAKASDPDEG
TNGMVIYSLKQNPKGLFHIHERHGLITLTGPLEVTTSSYQVEVMASDLGVPQRTSSLILT
ISVYDVNDNTPVFDQLSYEVTILESEPVNSRFFKVEASDKDSGLNGEIVYDIVSGNTNDV
FGIFPDGQLYIKADLDREVQDRYSLLVVAKDRAVEPLSASVNVTILLDDVNDNRPLFNST
NYVFRFEEEQERGSFVGLVFAEDKDFGPNSEVRYSFETPQSNFELNAMSGALTSTLQLDR
ESLMRQRGAAVFSFTVISSDQGLPKPLKDQAKVQVYIQDINDNPPKFTKDIYQASISESA
QNLTQLLRVSASDVDENKNGLVRYDIVEGNEEKQFSIDSTSGQVTLVGKLDYETTPFYSL
KIMAEDSGIVPLSSTCVLSISVLDDNDNTPSFPKTTITVDVLENMRIGELVASVTATDSD
SGSNADITYSISATNNHGTFSISPNTGSVFLVKKLDYETQSLYKLNITAKDSGRPSKSSS
IPVIIHVRDFNDNPPVFTPGDIFKSIPENLPLSTSVMTITAHDTDADINGQLEYSVIMQT
PRGVHFRIDPASGVIYTNKEIDREFSNLFELTIKATDQAVPVEFRRFALKNVTIWVTDQN
DNVPVFISQNALVAESNIVIGSILTTVVAFDPDEGANGEVEYELVRGDSDTFIMDRYSGD
IRLASQLVPSKLIYSLTVSATDHGTDRKTSRTELTIILQGTDGPVFSQPKYITILKEGQP
PGTNVISLDASSPRGTGTKVEFFIVSVRSGGKAAGRLFTIGRHSGVIQTAAELDREQGSD
LYLIDVYAIEADASQPRTQHAEVEITLQDVNDNPPVFPTDSLDITIQENISDGFRILQLT
ATDADEGANALVTYAIISGADDSFRIDPESGELTAIRRLDRERRSKYSLLVRADDGQQSS
DVRVNITVSDVNDHAPHFSRNVYSFDIPEDTSPGSIVAAILASDSDSGSNGEITYSIEED
DEDATFLLNPVTGVFNVSRALDYESQQYFILTVQARDGGGLSSSVRVYFNLLDVNDNPPR
FNSSVYSSSVLESVSPGATVLSLSAADADHGPNAELHYTIASGDPHSQFTITNAGVLQTR
NVLDRETQSFYNLVITVNDLAPPPMTRFTSTAQVSIILLDVNDCPPTFTSQTTAYIQENT
PVDTLVFTVQAADADSGPNSYVEYSLKGPFGNKFSIGNIDGGLILVGELDREEMANYSLT
IVATDKGEPPLSSSMEVTMIVLDVNDNTPSFSQNIYDIEIEENTLSGADILQVFASDADE
GTNGQIRFSIAGGNTNSDFRIDSVTGVISVAKLLDREMRSAYSLLVQAADRGSSPRVDRA
TVNIVLLDVNDCAPVFELSPYSVSVQENLGNLPKNILQVVARDDDLGTNGQISYALSSGN
DAGAFSLTSGGQLNLIRTLDRETQDKYTLIITAHDAGSPSLSSSGTVMVLVGDVNDNIPS
FSSMSFHTTIPEDAPTGTDVLLLNSSDSDVGLNGVISYSLSGGDGQFSINPATGLIITSS
LLDREARASYQLLVVASDGGQPTPLSSSATVSVVVADINDNPPRFHHHPYVTHIPASTST
GSLVFAVTVTDEDSGSNAQLHYSLTGRNSEKFRIDPIRGAITANEKLTGSSEVTFTVHVK
DGGTNPKTDSTTVTVRFVTGGDFPHIRIKEKAFTFPENQPTNTVVTKVTGSSPRAGSLSY
YIASGNLDNAFHIDQLSGELSIKKPLDYENIEKYVLWIEARDQGFPPYSAYEKVEIAVLD
VNDNHPTFEQEPFHAEILENLSPQRVLIVSAFDQDNGPNGQLEYAIIEGNKENSFSINRA
TGEIRTTRPLDREKVAQYALRVKATDRGSPPKSTAVKVLISVLDVNDNAPRFSKIFSATV
PENAPVGFTVTRVTTTDEDAGANAISRYSISDASLPFIIHPSTGDITISRPLNREDTDHY
IAKVSARDSGWTVSTDVTIFVTDVNDNSPRFSKPSYYLDYPELTEVGSIVTKVSATDPDE
GFNGKIFYFIRSQTEYFRINSSSGEIFVKQQLRYQNSSGHSNVNVNRHSFIVTASDRGIR
PLMSETTVIINVVDSNDNPPTFESSIYFTPVTKSVKVGTRLLKVTAHDHKDFGLNSEIEY
AVSGGNSSSKFRLDKQTGSVTVASSLTADTNKVYLLEITATDKGNPPLSAKTTVKIAVTE
ENHHTPEFSQNQVTVTVSEGLTVGTAIRTLSARDKDKQMNGLVMYNISSGNDDGLFSIHS
QTGVLSLAKPLDYETKQKHELRVSATDGGWIAKTSYVTVNVLVTDVNDNPPVFDPVEYFP
VVQENVPSGTTVVKMNATDKDSGPNALMAYVIQSSDSDLFIIDPNTGIITTQGFLDYEAK
QVYHLTVKAFNVPDEERCSFAYVNIQLKGANEYVPRFVSKQYYFEVSEAAPKGTVIGEVF
ASDRDLGEDGIVYYLIFGRSRKRGFSINKKTGQIYVSGPLDREKEEKISLKVLAKNAGSI
RGADIDEVLVNITILDANDPPVFTQELYDVQVNEGLSPGGLVTFVSAEDSDSVPSWSRFS
YAIAANYEKSTFTINPQTGQVSVASELDRETVPVYNLTVLAVDSGSPAATGSAILIVTLE
DINDNGPTLESTSGEVMENQRAGTSVIMLSSSDPDLAPNQGPFSYSLVSTGAASSYFTLS
PTGELTTSREIDREQISDFYLSVIIKDSGIPQMSSTGTVHIKVNDQNDNPSESRSVEIYV
HYFGNMFPGGSLGVVKPQDPDIQDTFHCSLTPPVAVLFSIPTGTCDLRSNSRSTDGTFDL
SVRSSDGVHDAVNSHVRVFFIGFNNATVDNSILIRVVSQSASDFLTNHYLSFLRIANSQL
AGLGTGVQIYGVFELNNSTFLMAAVKRGHGQYVNPSGVATFFQSIKEILHRQSRVKIDSV
DYDPCSHNPCQNGGSCKRRLGVGTDMKTEESIPVILVSNRPLQPYACNCR----------
---------------------------PEGFTGMACERDINECLSNPCQNGALCQNYPGG
FNCLCKSGFAGKACDSIINYCECNPCFNGGSCQNRVEGYYCHCPFGVFGKHCELNSYGFE
ELSYMEFPSLDPNNNYIYIKFATLKENALLMYNHDNQTGDKAEFLALEILEGRMRFSFNL
GSGTYKLMTTIRVSDGQFHTVIARRAGMAASLTVDLCGEEQEPGYCAVSNVAVHTDWILD
VQPNRLSVGGVRSIEALLHRRGQVATHDFVGCIMEFAVNGRPLEPSQALASHGILDRCPR
LEGACVAEPCRHGGTCLDMWSWQQCQCTEGFTGPTCEKYITADTALSLDGSGRLDYGLSQ
TRKRDVLLARALQDPGRPVPEYSSLELKFRTRSGSGTLLHAQESSNYTTVRLKNGLLQYV
SDAGVAGKVERIVGDVVLSDGQWHTLLLQRNGSSTILRIDESNSKVILHNTQDFGGIDVH
TLSLGGVPARSTQQKTSPGFDGCYAYVKYNGEMLPFSGEHKTVSISKTDPSVKIGCRGPN
LCESSPCWDGLMCVNQWYTYQCVPPGDCASNPCQHSGSCVPGARGGFTCACEEFYTGRVC
ESLVACLGVRCPQGTECKLGANGGFTCSPSATTEEMVLPIWAVPAIVGSCATVLALVVLS
LILCNHCKGRKKTKVPKDEKKTKEKKKKGSENVAFDDPDNIPPYGDDMTVRKQPEGNPKP
DIIERENPYLIYDETDIPHNNETIPSAPCAGPEADMEHYDIDNASSIAPSDADIIQHYKH
FRSHTPKFSIQRHSPLGFARQSPLPLGATSYTYQPAYTQGLRSTPLSHSACPTPNPLSRH
SPAPFTKPSSFYRNTPTRELNLARREGSPLDLHGEVCQPGMFNYATRLGRRSKSPQTMAG
HGSRPGSRLKQPIEQIPLESGPPVGLSIEEVERLNTPRPRNPSICSADHGRSSSEEDCRR
PLSRVRNPADGIPAPESSSESDSHDSFTCSEMEYDREKPVSYSSRMPKLSQVNESDADDE
DHGGRMRQRRYSSRRAEGGPASGHNTLSEHHTLPHKLGQGSNNFNWDNLLNWGPGFTHYV
DVFKDLALLPENSAAKDIEMKSGDGSITILNEGEAEQYV
>XP_061109179.1_protocadherin_Fat_4_isoform_X2_Conger_conger 4959 bp
MAFAGRSFNRCYLILLMLWTLWQHSASSQIRQEFKVLEEQPIGTYVGTIETKPSFTYRFS
ENHKLFAINGTTGVIYTTSVIDREVLQSSIINVVVLSSQPTYPTEVRIVVLDINDNSPVF
PDASIVVSFKEDASSGRQVILDTATDSDIGSNGVDHTTYRIVNGNEQGKFRLDITVNPSG
EGAFLHLVSTGGLDRELAPFYQLLIEVEDKGDPKRFGYLQVNVTIQDINDNPPVFDEEDY
QTSVLEDAAIGNSILQITAKDHDEGSNADIRYILDEGSPFQIDPKSGTLTIKETLDYESK
REYSLTVHAVDSGVPSLSGRSEATIKLIDVNDNDPVVKFRYFPTSSKFASVDENAQIGTV
VALLTVSDSDSPAANGNISVSILGGNEQRHFEVQTSPVPNLSLIKVASVLDRERISSYNL
TVSVSDNGRPTPRSSYASLVIFVNDINDHPPIFQEVFYRVDISEDVPKGSYIKGVSATDG
DSGQNANLRYSLVSGNSLGWFSISENSGLVTSAALLDREIASEVVLNISAKDQGVQPRVS
YTKLIVNITDVNDQIPTFTQSSYHVSFVEHSPAGSELLVLSATDDDLGANGTIRFLFDPE
TPSSVQNLFRLDSVSGRLSTAVELDRENQASYLLSVQAKDSGLPPLHSVSKVNVMLQDIN
DNRPVFYPVQYFANIKENEPSGSYVTTVSATDPDLGRNGTIRYSMTAGDNFKFHINANTG
QITTLVPLDREEKTAHQLQVRATDGGGLHSRAQAIVTITVIDTQDNPPTFSQVIYSFVIF
ENIKLHSVIGIVSASTLDLNTNITYLITSGDQRGVFAIDGATGVINAASQIDREEQAFYQ
LKVIAKGGEVTGQAFVNITIKDLNDNAPYFPHAVEHVSAVENWGTGHHIFQAKATDQDDG
SNGMLTYSLKQNPKGLFHIHEKHGLITLTGPLEVTTSSYQVEVLASDLGVPQRSSSLILT
VSVYDVNDNSPVFDQLSYEVTIPESEVVNSRFFQVEATDKDSGLNGEIAYDIVGGNAGDI
FGIFPDGQLYIKAELDREVQERYHLLLVATDRAVEPLSATVNITVILEDVNDNRPLFNST
NYVFHFEEEQERGSPVGRVFAEDRDFGPNSEVRYAFETPQANFELDAITGELTSTLKLDR
EGLMRQRGAAVFSFTVISSDQGLPKPLHDHAKVQVYVRDVNDNLPRFTKDIYQASVSESA
QNGTQLLRVSASDVDEGRNGLVHYQIEEGNEEGRFSIDSGSGQVALVGGLDYEATASYSL
KIIAVDAGAVPLSSSCMLSVSVLDENDNSPSFPKAALTVDVLENMRIGELVASVTATDSD
SGDNAEIIYSITASNNHGTFSISPNTGSIFLVKKLDYETQALYRLNVTAKDNGRPSQSST
VPVVIHVRDFNDNPPSFPPGDIFKSIPENLPLATSVMTVTAQDTDADINGQLEYSIMQQM
PRGGHFTIDPNTGVIRTCREIDREFSNLFELTVKATDQAVPAEFRRFALKNVTVWVTDQN
DNIPSFVSQNALVADTTVVVGSILTTVMAFDPDEGANGEVEYEMVQGDSDTFVIDRYSGD
IRVASRLEPSRLVYSLTVSATDRGSDRRASRTELTVILQGVDGPVFSQPKYITILKEGQP
AGTNVISLDASSPRGSGAKVEFYIVSVRCGDKSAGRLFTIGRNTGMIQTAAELDREQGSD
LYLVGVYAIETEASQPRTQKAEVEIKLQDINDNPPVFPTDMLDVTIEENIGDGFRIMQLT
AIDADEGPNALVTYTIISGADDSFRIDPESGDLMATKRLDRERRSKYSLLVRADDGKQSS
DMRVNITVSDINDHTPRFSRDVYSFDIPEDMAPGAIVAAILASDADAGANGEVTYSLEED
DEEGTFLLNPITGVFNVTRPLDFETQQFYILTARALDGGGQASSVRVYFNILDVNDNPPV
FNSTLFSASVMENVPPGASILTAAAMDADEGPNAEMLYSIASGDSLSQFVIDNGGVLRTR
QALDRESQSFYNLVIRVQDLAPDPAARFTSTAQVSIILLDVNDCPPAFTSQKMTYVQENT
PVDTVVFTAQASDADSGPNSYVEYSLRGPFGNKFSVGTVDGSVRLVGELDREELSNYTLT
VVATDKGSPPLSSAMEVTVMVLDVNDNAPSFSQNVYDVEIEESTLTGADVLQVFASDADE
GTNGQIRFTIAAGNGNGDFRIDSVTGVISVAKQLDREVRAAYSLTVQAADRGSSPRIDRA
TVNIVLLDANDCVPMFELSPYTVSVPENLRNLPKTILQVVARDDDQGLNGQLTYILSGGN
EEGAFSLSHDGQLSITQSLDREAQDSYTLVITASDSGSPSLSGTGTVTVQIDDVNDNIPV
FTSGTFHATVPEDAPTGTDVLLVNTSDADAGPNGMI--SLTGGDGKFSINPATGQIITSA
LLDRETRGGYQLVVVASDGGLPQGMSSSATVEVTVADINDNPPRFHHHPYVTHVPASTSA
GSLVFAVTVTDEDAGPNAQLHYSLTGRNSEKFKIDPVRGCITANEKLAGSSELTFSVRVR
DGGSSPKTDATTVTVRFVTGGDFPVIKMGQTSFTFPESQAPNTLVATVAGSSSRGGPLSY
YVASGNLDGTFHVDQQTGDLSIKKALDFENIQKYVLWIEARDQGFPPYSSYERVEITVLD
VNDNFPVFEREPFQADILENLSPQRVLVVSAMDRDSGPNGQLEYTIVDGNKENSFSINRA
TGEIRTTRPLDREKVAQFVLKVKATDRGSSPKSTVVRVVISVLDVNDNAPRFSKIFSATV
PENAPVSYTVTQVTTSDEDAGSNAVSRYSIADTSLPFAINPNTGDITISRPLNREDSDRY
IVRVSARDSGWTVSTDVTVFVTDINDNAPRFSRPSYYLDYPELTEVGSVVTRVSASDPDE
GPNGQVFYFIKSQSEFFRINSSTGEILVKQQLRYQNSTGTGNININRHSFIVTASDRGTK
PLVSETTVIINVVDSNDNPPSFESSSYFTPVTKSVKVGTKLIRVVASDKKDFGANSEVEY
FVSGGNSSGKFRLDKQNGWLSVASSLTSDVNKLFLVEVTAKDRGNPPLSTKAVVRVAITE
ENHHTPEFSQALVTATVPESLTVGATIRTLSARDKDKETNGLITYNIATGNEAGTFAVNR
RTGAMTLARPLDYEEKQTHELKVIATDGGWIAKTGYATVTIHVTDVNDNPPIFDPEEYFP
TIQENVPSGTNLVRMNATDRDSGTNAATAYVIQSSDSDLFVIDPNTGIITTQGFLDYEAK
QAYHLTVKAFNIPDEERCSFANVNIQLKGANEYVPRFVSKQYYFEISEAASRGMVVGEVF
ASDRDLGVDGEVHYLIFGRSRNKGFGIHKKTGQIYVAGPLDREKEEKVSLKVLAKNAGSI
RGGDIDEVFVNITVLDANDPPVFSSDVYNVQVSEGLAPGSLVTFISAQDSDSVPSWSRFS
YSVATDNEKNAFTVNPQTGQVSVAAELDRESTPFYNLTLLAVDSGTPPATGSAILIVTLE
DINDNGPTLVTTIGEVMENQRAGTSVATLRSTDPDLPPNQGPFTYSLLGSGSASSYFSLS
PAGELTTSREIDREQIADFFLPVVIRDSGVPQMSSTGTVHVRVNDQNDNPSEPRTVEIFV
HYFGNLFPGGSLGSIRPRDPDVQDAFRCSLGQSAPSLFSVATGTCDLSAHPRSAEGTFEF
KVRSNDGVHGAVDNNVRIVLASFSNTTVDNSILIRLRTQGVSDFLTNNYLSFLRVATSQL
AGLGTAVQLYGAFELGNYTFLMAAVKRSHSQYVNPSGVATFFQSIRDVLHRQSGVWMEAV
DHDPCTQNPCMNGGSCKRRLGVAPEMTTEESVPVILVSNRPLPPYACSCMPGYAGGLCET
DIDECLPAPCHNGGTCHNLIGGFSCTCPEGFTGMACERDVNECLSNPCKNGALCQNYPGG
FNCLCKSGFTGKTCESAINYCECNPCFNGGSCQSGLDGYYCHCPFGVFGKHCELNSYGFE
ELSYMEFPSLDPNNNYIYIKFATIKSNALLMYNHDNQTGDKAEFLALEIFEGRMRFSFNL
GSGTYKLMTMKKVSDGQFHTVIARRAGMAASLTVDVCGESQDPGYCAVSNVAVHADWILD
VQPNRLSVGGVSSIEPILHRRGQVATHDFVGCIMELAINGRPLEPGQALASRGILDRCPR
LEGACTASPCRHGGTCVDHWSWQQCRCLESFTGKYCEKYVTADTALSLDGTGRLDYSMSQ
TQKRDLLLGQSLGSSAPSRPAQSSLEVKFRTLSKSGTLFHIQETSNYTTVKLKNGVLHYI
SDAGVGGKVERTLNEIGLSDGQWHTLLLQKNGTATSLRLDGAHTKEILHHTQDFGGINVL
TLSLGGVSSGSATQKSASGFDGCFAYVKYNGESLPFSGEHSLATISKTRLSVKIGCRGPN
VCGSAPCRDGLMCVSQWHTYQCVPPGDCLSSPCHNGGSCEPGQLGGFSCSCPESYTGRTC
DTVVACQGAQCPPGTVCKTASNGGFLCAPGPVPEEATLPIWAVPAIVGSCASALALVVLG
LILCNHCRGR-RSKAPKEEKKPKEKKKKGSENVAFDDPDNIPPYGDDMAVRKQPEGNPKP
DIIERENPYLIYDETDLPHGNETVPSAPCAGTDPDMEHYDIDNASSIAPSDADIIQHYKQ
FRSHTPKFSIQRHSPLGFARQSPLPLVAGSYTYQPAYAPGLRATPLSHSACPTPNPLSRH
SPAPFAKPTTFYRNSPARELNLARREGSPLDLHGEACQPAVFSYATRLGRRSKSPQTMAG
HGSRPGSRLKQPIEQIPLETGPPVGLSIEEVERLNTPRPRNPSICSADHGRSSSEEDCRR
PLSRVRNPADGIPAPESSSESDSHDSFTCSEMEYDREKPPAYSSRVPKLSQVNESDADDE
EYCGRLKQRRYSSRRAEGGPGPGSGLPAEHYTLPHRLGQQAGTFNWDNLLNWGPGFGHYV
DVFKDLALLPENAGAKDIEMNSGDGSVTILNEGEAEQYV
>MBN3273026.1_FAT4_protein_Polyodon_spathula 4959 bp
------------MVLLILWALLKNAASSQLRQEFQVLEEQAIGTSVGTIVTKPSFTYRFS
ENHRLFAINGTTGEIYTTSVIDRELLQSDVINVVVLSSQPTYPTEVRIVVMDINDNAPVF
PDPSIVVSFKEDASSGRQVILDTATDSDIGSNGVDHKTYQIVKGNEDEKFRLDITVNPSG
EGAFLHLVSTGGLDRESTPFYQLLVKVEDKGTPKKYGFLQVNVTIQDINDNPPVFDENHY
QTSVFEDAAVGSSILQLTAKDQDEGANGDIRYYLDDGTPFQIDPKAGTISIKETLDYESK
KQYSLTIHAVDNGVPSLSGRSEATIKLLDVNDNDPVIKFRYFPTSSKYASVDENAQIGTV
VALLTVSDSDSSSANGNISVSILGGNEQRHFEVHTSPVPNLSLIRVASVLDRERISSYNL
TVSVSDNGSPVARSSFASLVIFVNDINDHPPVFQESLYRVDISEDVPKGSYIKGVSATDG
DSGQNANLRYSIVSGNSLGWFDISENSGLVTSAALLDREIASEIVLNISAKDQGVQPKIS
YTKLIVSITDVNDQLPTFMQSLYHISVTENSPPGTEILVLSATDNDLGANGTVRFSFDAE
TPTQFQNRFRLDPVSGRLTTATELDREEKETYLLFIQATDLGTPPLSSLTKVNITLKDIN
DNSPVFYPVQYFANIKENEPPGSYVTTVSATDPDLGMNGTVRYFITAGDTFKFQIKSNTG
VISTRVSLDREEKTAYQLQVTAADSENLRSQSQAIVTITVIDTQDNPPSFSLSVYSFVIF
ENVELGSTIGTVSASTLDLNTNISYLITSGDQRGLFTINRATGQISATSPIDREEQAFYQ
LKVIARGGEVTGEAIVNITVKDLNDNAPRFPHAVEHVDAVENWEAGHTIFQTKAVDPDEG
PNGMVLYSLKQNPKGLFQINEKHGQITLTGPLEITTSSYQIEVIASDMGVPQRTSSLIVT
VNVYDVNDNPPMFDQLSYEVTILESEPVNTRFYKVQATDKDSGLNGEITYDILGGNVRNT
FGIFPDGQLFIKADLDREDQDRYDLLVVAADRAVDPLSATVNVTVILEDVNDNRPLFNST
NYVFYFEEEQKGGSLVGRVYAEDKDFGPNGEVRYAFETPQQHFELNAITGELTSMQQFDR
EVLMRQRGAAVFSFTVVSSDQGLPKPLKDQAKVQIYIRDINDNPPKFTKDIYQATISELA
HNMTQVLRVSASDVDESKNGLISYYISEGNEEKQFAMDSSTGQVTLVGKLDHEATASYSL
TISAVDSGSTALSSSCVLSINVLDENDNSPSFPKSALIVDVLENMRIGELVASVTATDSD
SGDNAEIIYSITATNNHGTFSISSNTGSIFLVKNLDFETQSLYKLNITAEDNGRPPRSSS
MPVIIHVRDFNDNPPSFSAGDIFKSIVENMPIGISIMTVTAHDTDADINGQLEYSIVQQT
PRGNHFSVDTGSGTIYTNAEIDREFTNLFELTIKATDQAVPVEFRRYALKNVTIWVTDQN
DNVPTFISQNALVAESTVVIGSILTTIVAFDPDEGANGEVEYELVSGDSNTFIMDRYSGD
IRVASSLVLSKLIYSLIVSATDLGTERRTSSTELTIILKGSDGPVFSQPKYITILREGEP
VGTSVISLDASSPRGSEALVEFFIVSVRCDGKPVGRLFTVGRHTGIIQTAAVLDRERGSN
LYLVDVYAIEKDASLPKTQRAEVEITLQDINDNPPVFPSDMLDLTIEENIGDGFKIMQLT
ATDADEGANALVTYTIINGADDSFRIDPESGDLIATKRLDRERRSKYSLLVRADDGLQSS
DMRINITVSDVNDHTPKFSRNVYSFDIPEDTTPGSIVAAILASDADSGINGEITYSVEED
DEDGVFFLNPVTGVFNVTRPLDYEVQQYYILTVRAEDGGKQLSTVRVYFNILDVNDNPPV
FNTTSYSTAVMEDLLPGSTILTIKATDADDGPNSQMSYSIASGDTLAQFDIDSDGVLKTR
LALDRESQSYYNLAIRVHDLALLPASRFTSTAQVSIILLDVNDFPPSFTSQRMTYIQENT
PVETVVFTAQAADSDSGPNSYIEYSLLSPLGNKFSIGTIDGRVRLIEELDREELSNYTVT
IIATDKGEPSLSSSMDVTVIVLDVNDNSPIFSQNVYEVEIDENTLSGTDLIQVVASDADE
GTNGQVRFSIIGGNANNDFRIDSVTGIISVAKQLDRETRSSYSLVIQAADRGSSPRTDIT
KVNIVLLDVNDYTPVFELSPYTVNVQESLRNLPHTILQVVARDDDQGLNSQLSYAITGGN
EEEAFSLSTSGQLSLIQSLDREAKEKYVLIITATDAGSSALTGTGTIIVLVDDINDNVPV
FASNTFHTTIPEDAPTGTDVLLVNSSDLDAGLNAIISYRLTGGNGQFSINPATGQIITSA
LLDREARKIYQLVVVASDGGHPLALSSSATVSVTISDINDNPPRFHHHPYVTHVPATTSA
GLLVFAVTVTDEDTGPNGQLNYSLMGRNSEKFQIDPLRGAITATEKLTDSSEVTFTVHVK
DGGMYPKSDSTTVTVRFITGENFPRIKPGQTTFIFPESQASDTLVTTISGSSERGEPLSY
YIASGNLDNAFHIDPQKGELSIKQSLDFENIQKYVLWIEARDQGFPPFSSYEKVEINIID
VNDNYPVFEQEPFKAEILENLSPQRVLIVSASDKDSGPNGQLEYAIIDGNKGSSFSINRG
TGEISSIRPLDREKEGHYVLTVKAADKGSPPKVTTVKVFIHVLDVNDNAPRFSKIFSAQV
PENAPVGYTVTQVTTSDEDSGSNAISRYSIADTSLPFSINANSGDITVSRPLNREDMERY
IVKVSAHDSGWTVSTDVTIFVTDVNDNAPRFSRPSYYVEYPELTEVGSKVTQVSATDPDN
GFNGQIFYFIKSQSEFFRINSSTGDIFTKQHLKYMNSTGASNININRHSFIVTGSDRGTI
PLMSETTVIVNIVDSNDNPPQFEITKYFTPVTKSVKIGTKLIQVVAVDKKDFGLNSEVEY
LITGGNSSNRVHLDRQSGWVSVASSLVFDVNKVYLVQITAQDKGNPPLSSQATLLILVTE
ENRHSPEFSQSHISVTIPENLIVGTNIRTVSARDKDREMNGLIKYNISSGNEAGLFTMNS
TLGSLTLAKPLDYEEQQTHELRCTATDGGWVAKTGYVTVTIHVTDVNDNAPLFNPDKYFP
VVLENAPSGTTVVRINATDKDSGPNAMIAYAVQSSDSDLFVIDPNTGIITTQGFLDFEAR
QSYHLTVKAFNVPDEERCSFANVNIQLKGANEYVPRFVSKQYYFEVSEAAHRGTIVGEVF
ASDRDLGVDGEVHYLLFGKSRKKGFSINKRSGQIYVSGSLDREKEEKISLKVLAKNTGSI
KGADVDEVIVNITVLDANDPPVFSLESYTIQISEGIPPGTHVTFVSAFDSDSVPSWSRFS
YFLGSGNENSAFAINPQTGQVSVAEELDRESTPIYNLTVLAIDSGSPSATGSASLLVTLE
DINDNGPTLVTTAGDVSENQRAGTIVMTLSSTDPDLPPNQGPFTYNLLSTGSAASYFSIS
PSGVLTTTREIDREQISDFYLSVVTRDSGVPQMSSTGTVHVKVNDQNDNPSESRTVEIFV
HYFGNVFPGGILGSVKPQDPDVQDSFRCSLASRVTSLFSISADTCDLNSQSRSSDGTFDL
TVRSSDGLHGAVTNNVRVFFVGFNNITIDNSIILRLHVQHVSDFLTNHYLSFLRIANSQL
AGLGTAVQLYGAFEQNNKTFLTAAVKRSHNQYVNPSGVATFFQSIKDILYRQSGVLIDSV
DHDPCTHGPCQNGGSCKKHLSVSPLLKSKESVPVILVSNKPLQPYVCNCMPGYAGNLCET
DIDECLPSPCHNGGTCHNLVGGFSCSCPNGFTGMACERDVNECLSNPCKNGALCQNFPGG
FNCVCKSGYSGKTCDSSINYCECNPCFNGGSCQNGVDGYYCHCSFGVFGKHCELNSYGFE
ELSYMEFPSLDPNNNYIYIKFSTIKNNALLMYNHDNQTGDKAEFLALEIFESRVRFSFNL
GSGAYKLMAMKSVSDGQFHTVIARRAGMAASLTVDVCSEDQEPGYCTVSNVAVHTDWTLD
VQPNRLSVGGVRSIDPILHRKGQVATHDFVGCIMEFAVNGRPLEPSQALASRGILDRCPR
LEGACTTNLCKHGSTCTDNWSWQQCECMEGFTGKYCEKYMTVDTALSLDGNGRLDYSMNQ
NKKRDFLLRQSLRGTSGDPMSLSSLDMKFRTRSKNGILFHVQESSNYTTVKVKNGKVHYT
SDAGVGGKVERTIPEFSVADGQWHTLQIAKNGSLTIILVDGTYKREINHNTQDFGGLNVL
TLSLGGIPEGQSQEGSKLGFDGCFAYLKYNRENLPFSGEHSAVRISKTHPSVKIGCRGPN
VCSSSPCLGGLMCINQWYAYECVPPGDCTSNPCQNGGSCEPAARSGFTCTCPQFYTGKTC
EILVACLGVQCPQGTLCKMGTNGDFVCTLNPPTEEMSLPIWAVPAIVGSCATTLAFVVLS
LILCNHCRGR-KTKAPKEEKKPKEKKKKGSENVAFDDPDNIPLYGDDMTVRKQPEGNPKP
DIIERENPYLIYDETDIPHNTETIPSAPCVGPEADIEHYDIDNASSIAPSDADIIQHYKQ
FRSHTPKFSIQRHSPLGFARQSPLPLGASSYTYQPSYSQGLRSTPLSHATCPTPNPLSRH
SPAPFSKPSSFYRNSPARELQLSRREGSPLDFHNEACQPGIFNYATRLGRRSKSPQTMAG
HGSRPGSRLKQPIEQIPLETGPPVGLSIEEVERLNTPRQRNPSICSADHGRSSSEEDCRR
PLSRIRNPADGIPAPESSSESDSHDSFTCSEMEYEREKPMAYSSRMPKLSQVNESDADDE
DYGTRLKQRRYPSRRAEGGPGSTQVSTVEQYTLPHKLGQQAGNFNWDNLLNWGPGFGHYV
DVFKDLASLPDTTEAKEIEMICGDGAVTISNEGEAEQYV
>XP_031568386.1_cadherin-23-like_Actinia_tenebrosa 4959 bp
------------LTIQVIISVSATDVDAGNTVSFTIDEDVSVGTKVVQTSATDSITYSIS
G-SSDFNI-TSTGMITTAKTLDFETTSSYSLTVSFSDSVATVTKTVSITVVNKND-APSL
PSTPYTASVAEDVAVGTTVYNVSAIDADAN-----SMVYSVSGAGST--FSIAVTTSRVG
TNGHFSIGSSSGLDYESTSSYSLTVSISDGTAS-----TTISITVIDRND-SPVFSNSPY
SSTVNENXAGS-AVYTVSXTDADTS-----TYYLX--ADFIVNPSTGVVTLTRALDYERL
SSYSLTVYAIDGQVG---ASTNLNITVNDVN-DAP-----VFLGTAYSTQVLENQSSGTK
VLKVTASDEDT----SDLTYSLSGTNNN-HFAIGG----STGVITTAQVLDYESVSSYSL
TVTVSDG----TTSVTSPVSISVTNGND-SPTFVSASYNVSVNEND-ISATVYTVVATDQ
D---SDTITYSL-SGSGSTSFSIHSTSGVVSLASSLNYEQVSLYTLTVHASDG------A
TTSLTVNVQDQND--PIF--TPYTTSVNENLAIGSAVFRAIVSDEDSSD--SLTYSLSGT
NS----SHFQI-SSSGVIQTAAVLDFETINSYSLTIAVSDSDSPVLTNGTTLTXNVVNQN
D-PPSFLNTPFSVSINEDTVSGSRVIQTSASDQD--SSDTLTYSISGSNN-HFSI-SNTG
IISTSQALDFESINSYSLTVNVNDGT-------TPLTISINNIND-VPVFSAAPYNVSIN
ENTTSSTSILQAXATDQDG-DTLIFSFIGMT-SSDFTIHSSTGVISTAVKLNYEKTASYT
LNVQVDDGKSKXSTTASIYLVDLNDEVPIFGSAVYNGHVTENAATGTSVMVVTATDQDS-
-DSTLTYSLAGSDSTHFSIS-SSGLIQTASAIDHESIQYSLTLTATDNSGN--TGTTTVI
ISVVNAIDNYPVFDKASYGANVSEDSSPGTSVLRVTATDADS--GDKVIYSISGAD-SSN
FTINETGVIFTNVGLNREAKDSYVFTMTATDKGS--QSSTATVTIAITDKNDNSPVCSQA
VYTASVSENATTGLSVITVSCPDIDANNNGQVTYSIASGDGKFTIDSNTGVXSTSAALDY
ES------TSFYTINIQASDTGSP-PKQTTTSVIIDIQGINEHAPSFINNTXQLSLVEDI
SIGHDVITVSANDADGGIQGQVTYAITSGNTYGNFAIDRTNGLIEIRKNLDYETTSQIQL
TVVATDGDTGPLSATATVVVNIVDSNDNSPVCSPSLLTPAVLESAVPGSAVVTLNCSDAD
EGSNAELSYTITNGNSAGTFNISSS-GYISTVLPLDYESTQTYSLTVTVTDKGI-PKSSQ
VTVIIAISPVNEHTPVFTSSXYSVSVAEDSIAGSELIRVTANDADSSNHGIVSYAILSGN
D-GNIFHITPDSGAISIMRSLDRESASSYSLVAKATDG-T-----NEANATVLITVSDVN
DNXPVCSPTFAASISEDAVVGSSVVQVTCIDSDEGINGLLVFSIICGNTNDLSVDA-NGT
IRTARXLDYTTPSYVITIKSRDSSSTQKSVTVEVTIDVMPVHAPVFTSPSYAYSVQEDTA
IGTSLLRVTATDADGLQGEISYSLLPLSA-------PFYIDTSSGIIRIKNKLDRETSA-
SSTLTVTAHDSDTXDXRSTNVSVVVTVTDVNDNVPVFSPSHYKVTVAENTTVGTSISQLH
CTDSDLGTNGNLVYSISEGDPGGFNVSSN-GXVTTIKQLDYETLQSYALTVQARDSISAS
ETHLDVIVGAINEHAPVFSQSDYKXTISENSTIGTSLLDVDATDSDLGPQGTISFSISSG
S---PFYIDGNSGIIFLKEPLDYETVASYSLVITATDSDTKASTVNATILINDENDNAPT
FTPSVYSVTIAENATVGTSVLSLTCADADSGTNGQYNMAIVSGNTGTGFSINNAGVVTVA
TSLDMETTQSYSLVITATDQNTFTK--LTGTAKVFVTITDINEXTPIFTNSYTASISENL
SIGSLVTNVSATDNDHGQYGVVTYNITGNKEDNFVIRPLDGAVFVKKALDRESIASYTLQ
IKATDQDPP---SIATLLITVLDENDNAPLCNPTIYSKSIAEDVAIGTQVAQITCTDNDV
SPNIITSYVITSGNST--FQVSA-SGLVTTAGALDYESVKEYVLVITVTDGGTITKSSQV
TISVQVSGTNEHAPVFGSSLYSVSHLENS-AIGSTIATVVATDQDHGGDGSFSFFIYSGN
DEGRFLIDSSGEIELKRPFDRESLDFYNITIGAVDYGTPNKTSVTTVSVXVLDINDNAPN
CSQLAYVLQVPENKTINSTIVSLECIDFDKDYNSLITYSIIGNTNDFAINNATGVVTLAN
SLNRESIVYYDVIVVVRDNGSP-SLSTQVSVSIEVTAINEYTPTFNNGFYNITLNEBVAV
GTTVLIAHAHDSDSGNQGH-----------------------------------------
---------------------------------------------------------VVY
NKISGDVDGTFLLDFKTGEIVLKKTLNFEKRSFYSLVIRATDSAGSNVAKSAVVNITIND
VNDNTPFCYENFKVIQILESAAGTTVFRANCTDLDSADSGSLSYQIVTGNDDMKFNVTST
-GDIMLISPLSFEVTSMYNLIVAVSDAGIPSKSTNISLTIDIQPVNEFVPTFGNYYQLDV
LENITLGTVIFKAQVQDNDKGIHGSFKYKLENEQ--FYLDPVSGRLILVSQLDTETLDHY
NITIVVQDGAKRSNVTVYIKVLDVNDNEPQCTPSLYSVELSESITVGSNITTIICTDQDA
GPNSQLTYTFDNTGNHFRLQNNT--VIVASSLDHETYKE--------YSLVVNVSDGGSP
AYVTVVMVTVYVRPENDYAPLFQYSNYSTNISEWTAIGTKILDINATD-ADRGIHGNLEY
YITSGLNGIDFMLDKVTGVIEVGSPLDRETRDTYVLNITVKDKGFNRLSQVILVTILITD
ENDNPPIFTNDIYTTTIPEDIPVGNSVAKVTTTDADIGNNSVHTYSITGGDGVGKFSIVQ
STGIITALPGLDYETKATYYLSITAXDGGSPQLYSVAGVRISLSDVNDNEPVFSPTLYLT
SILETTSAGSDVIPVYANDIDTGSNAKILYSVVGGDPNQFDVVNNTGMIRTKXNLDREDI
SSYELVIQAKDTGIPSLTETVTVXITILDVNDNNPVFGSSSYTVAVAEDAPIGFNFLNIS
ATDADSGQNAKITXSIVSGNTGNKIAIDPSKGVMSNTGLFDRENIASYQLTIKAEDSGTP
PKYST--TNVHVRIVDRNDTPSFTDTDYSFAVTENQNIXLFIGEVQATDVDNGTH-AQLV
YSIEPGTHSNHFTINPLNGRMYTAISLDRESVSFYRLKVKVMDSATYPNQNITTVSITVL
DLNDNAPEFPLDNASVAENSPSGTLVTRVTATDRDHDAN-ARVKYSLSHD-NSVEYFRIS
SSGELLVNSALDYEIKQAIELTITAKDDGYPSMS-TXRLRIDVIDVNDAPASFYEAEIRS
---DRSLGPPAILTLNATDKDSGQNGNITYDLESEQLFALDTFTGEITLASPGSGQKYTF
RVRASDNGATPLHSNANVRIDTIEAEQTMVDITLDITQEEFEAFLE--------------
--------------LSAMLGADVRIAE------RXESDKKKRKR-RE-------------
------------------------------------------------------------
-------------------------------TKKGITIT----VTNPS------------
------------------------------------------------------------
------------------------------------------------------------
------------------------------------------------------------
--------------------------------------NAT------------------K
IS----------------------------------------------QAKKYLS-----
--------------------RDSILQVLLD---ENGNLNLTNSTE-LGNFKISKIEATK-
-------------------------PTV-----------------------PSF------
-----------------QTTEG--------------------------------------
------------------------------------------------------------
--------------------------------------------IATLVCCTFLLVLAII
TVLC--LRMKIKRRQEQL-----------------------QPH-------------PKK
GVVDPSDPKA--------------------------QHSKIMT---LPPSGTFIS-----
--QETRQFD--IDLATGYA-----------KITGERF-----------------DKPNRH
KPQPQ--RQEHNLKTRPRES----------------------------------------
------------------------------IIFENNGRP---------------------
----------------------------YERIQFKSQRDFR-----------RQVKDSHE
A----------------------------PRRVPAS--------YYDNA--HLPGTP---
---------------------------------------
>RXM31136.1_Protocadherin_Fat_4_Acipenser_ruthenus 4959 bp
MALSGRSFHKVYMVLLILWALLKNAASSQLRQEFQVLEEQAIGTSVGTILTKPSFTYRFS
ENHRLFAINGTTGEIYTTSVIDRELLQSDVINVVVLSSQPTYPTEVRIVVVDINDNAPVF
PDPSIVVSFKEDASSGRQVILDTATDSDIGSNGVDHKTYQIVKGNEDEKFRLDITVNPSG
EGAFLHLVSTGGLDRESTPFYQLLVKVEDKGTPKKYGFLQVNVTIQDINDNPPVFDENHY
QTSVFEDAAVGSSILQLTAKDQDEGANGDIRYYLDDGTPFQIDPKAGTITIKEMLDYESK
KQYSLTIHVVDNGVPSLSGRSEATIKLLDVNDNDPVIKFRYFPTSSKYASVDENAQIGTV
VALLTVSDSDSSSANGNISVSILAGNEQRHFEVHASPVPNLSLIRVASVLDRERISSYNL
TVSVSDNGSPVARSSFASLVIFVNDINDHPPVFQESLYRVDISEDVPKGSYIKGVSATDG
DSGQNANLRYSIVSGNSLGWFDISENSGLVTSAALLDREIASEIVLNISAKDQGVQPKIS
YTKLIVSITDVNDQLPTFMQSLYHISVTENSPPGTEILVLSATDNDLGANGTVRFSFDAE
TPAQFQNRFRLDPVSGRLTTATELDREEKETYLLFIQATDLGTPPLSSLTKVNITLKDIN
DNSPVFYPVQYFANIKENEPPGSYVTTVSATDPDLGKNGTVRYFITAGDAFKFQIKSNTG
VISTRVSLDREEKTAYQLQVTAADSENLRSQSQAIVTITVIDTQDNPPSFSLSVYSFVIF
ENVELGSTIGTVSASTLDLNTNISYLITSGDQRGLFTINMATGQISATSPIDREEQAFYQ
LKVIARGGEVTGETIVNITVKDLNDNAPRFPHAVEHVDAVENWEAGHTIFQTKAVDPDEG
PNGMVLYSLKQNPKGLFQINEKHGQITLNGPLEITTSSYQIEVLASDMGVPQRTSSLIVT
VNVYDVNDNPPMFDQLSYEVTILESEPVNTRFYKVQATDKDSGLNGEITYDILGGNVRNT
FGIFPDGQLFIKADLDREAQDRYNLLVVAADRAVDPLSATVNVTVILEDVNDNRPLFNST
NYVFDFEEEQKGGSLVGRVYAEDKDFGPNGEVRYAFETPHQHFELNTITGELTSTQQFDR
EVLMRQRGAAVFSFTIVSSDQGLPKPLKDQAKVQIYIRDINDNPPKFTKDIYQATISELA
HNMTQVLRVSASDVDESKNGLISYYISEGNEEKQFAMDSSTGQVTLVGKLDHEATASYSL
TISAVDSGSTALSSSCILSINVLDENDNSPSFPKSALIVDVLENMRIGELVASVTATDSD
SGDNAEIIYSITATNNHGTFSISSNTGSIFLVKKLDFETQSLYKLNITAEDNGRPPRSSS
MPVIIHVRDFNDNPPSFSAGDIFKSIVENMPIGVSIMTVTAHDTDADINGQLEYSIVQQT
PRGNHFAVDAASGTIYTNAEIDREFTNLFELTIKATDQAVPVEFRRYALKNVTIWVTDQN
DNVPTFITQNALVAESTVVIGSILTTIVAFDPDEGANGEVEYELVSGDSNTFIMDRYSGD
IRVASSLVLSKLIYSLIVSATDLGTERRTSSTELTIILKGSDGPVFSQPKYITILREGEP
VGTSVISLDASSPRGSEAIVEFFIVSVRCNGKPVGRLFTVGRHTGIIQTAAVLDRERGSN
LYLVDVYAIEKDASLPKTQRAEVEITLQDINDNPPVFPFDMLDLTIEENIGDGFKIMQLT
ATDADEGANALVTYTIINGADDSFRIDPESGDLIATKRLDRERRSKYSLLVRADDGLQSS
DMRINITVSDVNDHTPKFSRNVYSFDIPEDTTPGSIVAAILASDADSGINGEITYSVEED
DEDGVFFLNPVTGVFNVTRPLDYEVQQYYILTVRAEDGGKQLSTVRVYFNILDVNDNPPV
FNTTSYSTAVMEDLLPGSTILTIKATDADDGPNSQMSYSIASGDTLAQFDIDSDGVLKTR
LVLDRESQSYYNLVIRVHDLALLPASRFTSTAQVSIILLDVNDCPPSFTSQRMTYIQENT
PVDTVVFTTQAADSDSGPNSYIEYSLLSPLGNKFSIGTIDGRVRLIGELDREELSNYTVT
IIATDKGEPSLSSSMDVTVIVLDVNDNSPIFSQNVYDVEIDENTLSGTDLIQVVASDADE
GTNGQVRFSIIGGNANNDFRIDSVTGMISVAKQLDRETRSSYSLVVQAADRGSSPRTDIT
KVNIVLLDVNDYTPVFELSPYTVNVQESLRNLPHTILQVVARDDDQGLNSQLSYAVTGGN
EEEAFSLSASGKLSLIKSLDREAKEKYGLIITATDAGSSALTGTGTVIILVDDINDNVPV
FASNTFHTTVPEDAPTGSDVLLVNSSDSDAGLNAVISYKLTGGNGQFSINPATGQIITSA
LLDREARKSYQLVVVASDGGHPLAMSSSATVSVTISDINDNPPRFHHHPYVTHVPASTSA
GLLVFAVTVTDEDTGPNGQLHYSLVGRNSEKFQIDPVRGAITATEKLTEGSEVTFTVHVK
DGGVYPKSDTTTVTVRFVTGENFPEIKPGQTTFIFPESQASDTLVTTISGSSARGEPLSY
YIASGNLDNAFHIDQQKGELSIKQPLDFENIQKYVLWIEARDQGFPPFSSYEKVEINIID
VNDNYPVFEQDPFEAEILENLSPQRVLIVSASDKDSGPNGQLEYAIIEGNKGSSFSINRG
TGEIRSIRPLDREKEDHYVLTVKAADKGSPPKVTTLKVCIHVLDVNDNAPRFSKIFSAQV
PENAPVGYTVTQVTTSDEDAGSNAISRYSIADTSLPFSINAHSGDITISRPLNREDIERY
IVKVSAHDSGWTVSTDVTIFVTDVNDNAPRFSRPSYYVDYPELTEVGSKVTQVSATDPDN
GFNGQIFYFIKSQSEFFRINSSTGDIFTKQHLKYMNSTGASNININRHSFIVTGSDRGTI
PLMSETTVIVNIVDSNDNPPQFEITKYFTPVTKSVKIGTKLIQVVAADKKDFGLNSEVEY
LITGGNSSNRVHLDRQSGWVSVASSLVFDVNKVYLVQITAQDKGNPPLSSQATLHILVTE
ENRHSPEFSQSHISVTIPESLIVGTNIRTVSARDKDREMNGLIKYNISSGNEAGLFTMNS
TLGSLTLAKPLDYEEQQTHELRCTATDGGWIAKTGYVTVTIHVTDVNDNAPLFNPDKYFP
VVLENAPSGTTVVRINATDKDSGPNAMIAYAVQSSDSDLFVIDPNTGIITTQGFLDFEAR
QSYHLTVKAFNVPDEESCSFASVNIQLKGANEYVPRFVSKQYYFEVSEAAHRGTIVGEVF
ASDRDLGVDGEVHYLIFGKSRKKGFSINKRSGQIYVSGSLDREKEEKISLKVLAKNTGSI
KGADIDEVIVNITILDANDPPVFSLESYTIQISEGIPPGTHVTFVSAFDSDSVPSWSRFS
YSLGSGNENSAFAINTQTGQVSVAEELDRESTPIYNLTVLAIDSGSPPSTGSASLLVTLE
DINDNGPTLVTTAGEVSENQHAGTIVMTLSSTDPDLPPNQGPFTYNLLSTGSATSYFSIS
PSGVLTTTREIDREQISDFYLSVVTRDSGVPQMSSTGTVHVKVNDQNDNPSESRTVEIFV
HYFGNVFPGGILGSVKPQDPDVQDSFRCSIASRVTSLFSISADTCDLNSQSRSSDGTFDL
TVHSSDGLHGAVTNNVRVFFVGFNNVTIDNSIVLRLHVEHVSDFLTNHYLSFLRIANSQL
AGLGTAVQLYGAFEQNNKTFLTAAVKRSHNQYVNPSGVATFFQSIKDILYRQSGVLIDSV
DHDPCTYSPCQNGGSCKKHLSVSPLLKSKESVPVILVSNKPLQPYVCNCMPGYAGNLCET
DIDECLPSPCHNGGTCHNLVGGFSCSCPNGFTGMACERDVNECLSNPCKNGALCQNFPGG
FNCVCKSGYSGKTCDSSINYCECNPCFNGGSCQNGVDGYHCHCSFGVFGKHCELNSYGFE
ELSYMEFPSLDPNNNYIYIKFSTIKNNALLMYNHDNQTGDKAEFLALEIFEARVRFSFNL
GSGAYKLMAMKSVSDGQFHTVIARRAGMAASLTVDVCSEDQEPGYCTVSNVAVHTDWTLD
VQPNRLTVGGVRSIDPILHRKGQVATHDFVGCIMEFAVNGRPLEPNQALASHGILDRCPR
LEGACTANLCKHGGTCTDNWSWQQCKCMEGFTGKYCEKYMTVDTALSLDGNGRLDYSMNQ
NKKRDFLLSQSLRGTSGDPMSLNSLDMKFRTRSKNGILFHVQESSNYTTVKVKNGKVHYI
SDAGVGGKVERTIPEFSVADGQWHTLQIEKNGTLTVILVDGTYKREINHNTQDLGGLNVL
TLSLGGIPEGQSQESSKLGFDGCFAYLKYNREILPFSGEHSAVRISKTHPSVKIGCRGPN
VCSSSPCLGGLMCVNQWYAYECVPPGDCTSNPCQNGGSCAPTARSGFTCTCPQFYTGKTC
EILVACLGVQCPQGTLCKMGTNGDFVCTPNPPTEEMSLPIWAVPAIVGSCATALALVVLS
LILCNHCRGR-KTKVPKEEKKPKEKKKKGSENVAFDDPDNIPLYGDDMTVRKQPEGNPKP
DIIERENPYLIYDETDIPHNTETIPSAPCVGPEADIEHYDIDNASSIAPSDADIIQHYKQ
FRSHTPKFSIQRHSPLGFARQSPLPLGASSYTYQPSYSQGLRSTPLSHATCPTPNPLSRH
SPAPFSKPSSFYRNSPARELQLSRREGSPLDFHNEACQPGIFNYATRLGRRSKSPQTMAG
HGSRPGSRLKQPIEQIPLETGPPVGLSIEEVERLNTPRQRNPSICSADHGRSSSEEDCRR
PLSRIRNPADGIPAPESSSESDSHDSFTCSEMEYEREKPMAYSSRMPKLSQVNESDADDE
DYGTRLKQRRYPSRRAEGGPGSTQVSTAEQYTLPHKLGQQAGNFNWDNLLNWGPGFGHYV
DVFKDLASLPDNTDAKEIEMISGDGAVTISNEGEAEQYV
>XP_062992077.1_protocadherin_Fat_4_isoform_X2_Elgaria_multicarinata_webbii 4959 bp
MGLSASRASSAWFALLWLLPL---HASAEPRQLFQVLEEQPPGTWVGTIAIRPGFTYRLS
EHHALFSINATSGDLHTRATIDRESLASDVMDLVVLSSQPTYPSEVRIVVLDLNDNAPVF
PDPSIVVTFKEDTGSGRQLILDTATDADSGTNGVDHSSYRIVGGNEEGRFRLNITLNPSG
EGAFLHLVSRGGLDREATPAYQLLVQVEDKGQPRRRGYLQVNVTVQDTNDNPPAFSQTLY
QARVPEDAPVGASVLQVAAADADEGTNADIRYRLEGVLPFEVDPESGVIRIREVLDYESR
RQYSLTVQATDRGVPALSGRTEALIRLLDVNDNEPRVKFRYFPATSRFASVDENAAPGTV
VALLTVSDADSPAANGNISVSILGGNEQRHFEVQSSKVPNLSLIKVAAALDRERIPTYNL
TVAVTDNPAPVSRSSVASLVIFVNDINDHPPVFGQLVYQVNISEEVPPGSYVQGLSATDR
DSGLNANLKYNIVSGNELGWFCISEHSGLVTTSGGLDREIASQVVLNISARDQGVQPKIS
YAQLVVNILDVNDERPRFSQDGYNVSVPENSPSGTELLVLMAVDRDLGDNGTVRFSLQET
EPGGPARIFRLDPVSGRLSTISQLDREEQGQYSLQVLATDLGAPALSSVVQINVTLLDVN
DNSPLFYPVQYFAHVQENEPAGSYVTTVSASDPDLGINGTVRYSISAGDNSRFQIHSQTG
VITTKTVLDREEKTAYQLQVVASDGGNLQSQNQAIVTVTVLDTQDNPPVFSQDIYSFVVF
ENVALGFHVGGVSASTMDLNTNITYLITTGDHRGMFEINKMTGLITTASVIDREEEAFYQ
LKVVANGGAITGDALVNITVKDLNDNSPHFLHAVESVNVVENWSTGHTIFQAKAVDPDEG
VNGMVLYSLKQNPKDLFSVDEQSGAIRLTGPLDINAGSYQVEIMASDLGVPRRSSTFILT
ISVHDVNDNPPVFDQLSYEVTISELEPVNSRFFCVHASDKDSGTNGEIAYNIIEGNTGDA
FGIFPDGQLYIKSELDRELQERYTLLVVASDRAVEPLSATVNVTIILEDVNDNRPLFNST
NYVFYYEEEQEGGSFVGKISAVDKDSGSNGEVRYSFEHMQPDFELNAISGEIKSTHQLDR
ESLMRQRGAAVFTLTVIATDQGLPKPLRDQATVQVYLKDINDNVPKFLKELYQATISELA
ANLTQVLRVSASDVDEGNNGLIHYSVIKGNEENQFTIDSGTGQVTLIGKLDHEATAAYSL
TIQAVDSGTVSLSSVCTLNIDVLDENDNSPSFPKSTLFVDVLENMRIGELVSSVTATDSD
SGDNADLHYSITGTNNHGTFSISPNTGSIFLAKKLDFETQSMYKLNITAKDKGRPPQSST
MSVVIYVRDYNDNPPKFPPGDIFKSIVENIPVGSSVISVTAHDPDADINGQLAYTIIQQM
PRGNHFHIDEVKGMIYTHAEIDREFANLFELTVKATDQAVPVESRRFALKNVTILVTDQN
DNVPVFVSQNALAADPSVVIGTVLTTIVAADPDEGSNGEVEYEIINGDTDTFIVDRYSGE
LRVSSSLIPSQLMYSFIVSASDLGPERKKSTTEMTVILQGLDGPVFTQPKYITILKEGEP
IGTNVISIEAASPRGNEALVEYFIVSVRCEDKMFGRLFTIGRHTGVIQTAAILDREQGAR
LYLVDVYAIEKSAALPRTQRAEVEITLQDVNDNPPVFPTDMLDLTVEENIGDGSKIMQLT
AMDADEGANALVTYTIISGADDSFHVDPESGELIATKRLDRERRSKYSLLVRADDGLQSS
DMRINITVSDVNDHIPRFSKLWYSFDIPEDTTPGSLVAAILATDEDSGVNGEITYTVSED
DGDGTFFLNPVTGVFNLTCVLDYEVQKYYILTVRAEDGGGQSTIVRVYFNILDVNDNSPI
FSMSSYSTSLIENLPPGSTILIFNVTDADDGSNSQLSYSITSGDSLGQFNIDRNGVLSIR
QPLDRESQSFYSLVVQVHDMASLPASRYTSTTQVSIILLDVNDNPPSFISPKLTYIPENT
PIDTIVFKAQATDPDSGPNSYIEYNLLNPLGKKFSIGTIDGEVRLTGELDRETISNYTVT
IIATDKGQPSLSSSTDVVVIVLDINDNNPVFAQKLYKIEIAENILTGTDVIQIFASDGDE
GSNGQVRYAIISGNTHNEFRIDSVTGVITVAKPLDREKKPSYSLTVQSTDRGSSPRMDTT
MLNIILMDVNDYIPTFELSPYLVNVPENLETLPKVILQVVARDDDQGLNSKLTYLLIGGN
EDGAFILSANGELHLVQSLDREKRDQYIMLITAADSGSPALTGTGTIAVKVDDVNDNIPK
FAFNMYSKTIPEDAPTGTDVLLVNSSDSDASVNAIISYSLSGGNSQFTINPSTGQIITSA
LLDRETKENYTLIIVAKDGGFPKMLSSSTSVLVTIADINDNPPKFQHHPYVTHIPSPTSS
GTFVFAVTVTDADAGPNAELHYSLSGKNSEKFHIDPTRGAIMAADRLSGTSEMTFSVNVN
DGSLRPKTDSTTVTVRFVNRADFPQVQAGQHSFTFPENQAVGTFVTSISGLSSRGDSLSY
YIASGNLGSSFQIDQLTGQVSISQPLDYEAIQKYVVWIEARDMGFPPFSSYVKLVITVID
INDNAPLFEQDPFIAEVLENLLPSKIITVTAVDKDSGLNGQLNYEIISGNTENSFSIHHA
NGEIRSLRPLDRENVAQYTLTIKASDRGIPIQSSTVQVVINVLDENDNAPKFSQIFSALV
PENAPLGYTVTRVTTSDEDIGINAVSRYSIRDTSIPFVINPTTGDITISRLLNREDTDRY
RIRVSAHDSGWTVSTDVTIFVTDINDNSPRFTKPSYYLDCPEHNEVGSKVTQISATDPDD
GSNGQVFYFIKSQSEFFRINASTGTIFNKQSLKFQNSSGSSNVNLNRHSFIVTSSDRGTP
PLLSETTVTINIVDSNDNAPQFLSSQYFTPVTKNVAVGTKLIKVTAVDARDFGLNSEVEY
IISNDNLTGKFNLDSNTGWISVASSLMNDMNKKFLVKVKAKDKGNPPLSSEVTVQIVVTE
ENYHTPEFSQSHMSITVPESHAVGAILRTVSARDKDAAMNGLIKYNISSGNEAGNFAINS
STGALRLAKSLDYELYQIHKMTVSAIDGGWLARTGYCSITVNVIDVNDNSPAFSPEDYFP
SVLENAPSGTTVIHLSATDADSGPNAVIAYAVQSSDSDLFVIDPNTGIITTQGFLDYETK
QSYHLTIKAFNVPDEERCSFANVNIHLKGTNEYVPRFVSKLYYFEVSEAASKGTIVGEVF
ASDRDMGTDGEVHYLIFGNSRRKGFQIDDSSGQIYVTGPLDREKEERISLKVLAKNAGSI
RGADIDEVVVNITILDANDPPVFSLEVYNVQISEGVPTGTHVTFVSAFDSDSLPSWNRFS
YFIGNGNNDGAFSINPQTGQVTVTAELDRETLPVYNLSVLAIDSGAPSATGSASLLVTLE
DINDNGPILSTTEGEIIENIRAGTLVMALQSSDPDLPPNQGPFSYYLLSTGTATSYFSLS
TAGVLTTTREIDREQICDFYLSVITRDSGIPQMSSTGTVHIKVIDQNDNPSQPRTVEIFV
HYYGNLFPGGTLGNVKPQDPDVLDSFQCSLTSGVTSLFNIPPGTCELNSLARSTDGTFDL
TVLSNDGLHNAVTSSIRVFFSGFSNATIDNSILLRLSVQSLREFLTNHYLHFLRIANSQL
IGLGTAVQLYGVYEESNRTFLMAAVKRNNYQYVNPGGVTTFFESIKEILFRQSGVRIESV
DHDSCLQNPCQNGGSCLRKLGVSPKLRSHDSVPVIIVANEPLQPFTCRCMPGYDGTLCET
DIDECLPLPCHNGGTCHNLVGGFSCTCSSGFTGMACERDINECLSNPCKNGALCQNFPGN
FNCVCKAGYTGKSCDSTVNYCECNPCFNGGSCQSGVDGYYCHCPFGVFGKYCEVNSYGFE
ELSYMEFPSMDPNNNYIYIKFATIKSNALMLYNYDNQTGDRAEFLALEITEERLRFSYNL
GSGTYKLTTAKKVSDGQFHTVIARRAGMAASLTVDSCSEEQEPGYCTVSNVAVSSDWTLD
VQPNRVTIGGIRSLEPILQRKGQVESHDFVGCIMEFAVNGRPLEPSQASSAEGILDQCPR
LEGTCAMNPCQHGGTCVDYWSWQQCHCKEGLTGKHCEKYVTADTALSFEGKGRLDYHLRQ
NRKWEYMMRSSIGNAILEPQSMDSIEVKFRTRSKSGVLIHIQESSNYTTVKIKGGKVQYV
SDAGIGGKVERSIPEVYISDGHWHSLFIEKNGTSTMLTVDKTHSRDILHVTQDFGGLNVL
TISLGGIPTNQALRSSDPDFDGCIAYLKYGEETLPFLGKHSLATISKTDPSVKIGCRGPN
ICASNPCGGELMCINQWYTYKCVSPGACASNPCQNGGSCEPGERSGFICSCPESYTGRAC
ETVVACLGVLCAQGHVCKAGTNGAHVCVPLPYPAELSLPLWAVPAIVGSCATVLALLVLS
LILCNQCKGK-KAKVPKEQKKTKEKKKKGSENDAFDDPDNIPPYGDDMTIRKQPEGNPKP
DIIERENPYLIFDETDIPHNTETIPSAPLASPEPEIEHYDIDNASSIAPSDADIIQHYKQ
FRSHTPKFSIQRHSPLGFARQSPMPLGASSLTYQPSYGQSLRTTSLSHSACPTPSHLSRH
SPAPFSKSSTFYRNSPAREMHLSIREGSPLEMHNDVCQTGIFNYPTRLGRRSKSPQMMSS
HSSRPGSRLKQPIGQIPLESIPPVGLSIEEVERLNTPRPRNPSICSADHGRSSSEEDCRR
PLSRTRNPADGITAPESSSDSDSHDSFTCSEMEYDREKPIVYNSRMPKLSQVNESDADDE
DYGARLKPRRYPGRRGEGGPVGAQAPSIHDNASLLKLGPQG-------------------
----------EKTAANVNEESKNGTTQP--KDGEAEQYV
>XP_041120710.1_protocadherin_Fat_4_Polyodon_spathula 4959 bp
MALSGRSFHKVYMVLLILWALLKNAASSQLRQEFQVLEEQAIGTSVGTIVTKPSFTYRFS
ENHRLFAINGTTGEIYTTSVIDRELLQSDVINVVVLSSQPTYPTEVRIVVMDINDNAPVF
PDPSIVVSFKEDASSGRQVILDTATDSDIGSNGVDHKTYQIVKGNEDEKFRLDITVNPSG
EGAFLHLVSTGGLDRESTPFYQLLVKVEDKGTPKKYGFLQVNVTIQDINDNPPVFDENHY
QTSVFEDAAVGSSILQLTAKDQDEGANGDIRYYLDDGTPFQIDPKAGTISIKETLDYESK
KQYSLTIHAVDNGVPSLSGRSEATIKLLDVNDNDPVIKFRYFPTSSKYASVDENAQIGTV
VALLTVSDSDSSSANGNISVSILGGNEQRHFEVHTSPVPNLSLIRVASVLDRERISSYNL
TVSVSDNGSPVARSSFASLVIFVNDINDHPPVFQESLYRVDISEDVPKGSYIKGVSATDG
DSGQNANLRYSIVSGNSLGWFDISENSGLVTSAALLDREIASEIVLNISAKDQGVQPKIS
YTKLIVSITDVNDQLPTFMQSLYHISVTENSPPGTEILVLSATDNDLGANGTVRFSFDAE
TPTQFQNRFRLDPVSGRLTTATELDREEKETYLLFIQATDLGTPPLSSLTKVNITLKDIN
DNSPVFYPVQYFANIKENEPPGSYVTTVSATDPDLGMNGTVRYFITAGDTFKFQIKSNTG
VISTRVSLDREEKTAYQLQVTAADSENLRSQSQAIVTITVIDTQDNPPSFSLSVYSFVIF
ENVELGSTIGTVSASTLDLNTNISYLITSGDQRGLFTINRATGQISATSPIDREEQAFYQ
LKVIARGGEVTGEAIVNITVKDLNDNAPRFPHAVEHVDAVENWEAGHTIFQTKAVDPDEG
PNGMVLYSLKQNPKGLFQINEKHGQITLTGPLEITTSSYQIEVIASDMGVPQRTSSLIVT
VNVYDVNDNPPMFDQLSYEVTILESEPVNTRFYKVQATDKDSGLNGEITYDILGGNVRNT
FGIFPDGQLFIKADLDREDQDRYDLLVVAADRAVDPLSATVNVTVILEDVNDNRPLFNST
NYVFYFEEEQKGGSLVGRVYAEDKDFGPNGEVRYAFETPQQHFELNAITGELTSMQQFDR
EVLMRQRGAAVFSFTVVSSDQGLPKPLKDQAKVQIYIRDINDNPPKFTKDIYQANISELA
HNMTQVLRVSASDVDESKNGLISYYISEGNEEKQFAMDSSTGQVTLVGKLDHEATASYSL
TISAVDSGSTALSSSCVLSINVLDENDNSPSFPKSALIVDVLENMRIGELVASVTATDSD
SGDNAEIIYSITATNNHGTFSISSNTGSIFLVKNLDFETQSLYKLNITAEDNGRPPRSSS
MPVIIHVRDFNDNPPSFSAGDIFKSIVENMPIGISIMTVTAHDTDADINGQLEYSIVQQT
PRGNHFSVDTGSGTIYTNAEIDREFTNLFELTIKATDQAVPVEFRRYALKNVTIWVTDQN
DNVPTFISQNALVAESTVVIGSILTTIVAFDPDEGANGEVEYELVSGDSNTFIMDRYSGD
IRVASSLVLSKLIYSLIVSATDLGTERRTSSTELTIILKGSDGPVFSQPKYITILREGEP
VGTSVISLDASSPRGSEALVEFFIVSVRCDGKPVGRLFTVGRHTGIIQTAAVLDRERGSN
LYLVDVYAIEKDASLPKTQRAEVEITLQDINDNPPVFPSDMLDLTIEENIGDGFKIMQLT
ATDADEGANALVTYTIINGADDSFRIDPESGDLIATKRLDRERRSKYSLLVRADDGLQSS
DMRINITVSDVNDHTPKFSRNVYSFDIPEDTTPGSIVAAILASDADSGINGEITYSVEED
DEDGVFFLNPVTGVFNVTRPLDYEVQQYYILTVRAEDGGKQLSTVRVYFNILDVNDNPPV
FNTTSYSTAVMEDLLPGSTILTIKATDADDGPNSQMSYSIASGDTLAQFDIDSDGVLKTR
LALDRESQSYYNLAIRVHDLALLPASRFTSTAQVSIILLDVNDFPPSFTSQRMTYIQENT
PVETVVFTAQAADSDSGPNSYIEYSLLSPLGNKFSIGTIDGRVRLIEELDREELSNYTVT
IIATDKGEPSLSSSMDVTVIVLDVNDNSPIFSQNVYEVEIDENTLSGTDLIQVVASDADE
GTNGQVRFSIIGGNANNDFRIDSVTGIISVAKQLDRETRSSYSLVIQAADRGSSPRTDIT
KVNIVLLDVNDYTPVFELSPYTVNVQESLRNLPHTILQVVARDDDQGLNSQLSYAITGGN
EEEAFSLSTSGQLSLIQSLDREAKEKYVLIITATDAGSSALTGTGTIIVLVDDINDNVPV
FASNTFHTTIPEDAPTGTDVLLVNSSDLDAGLNAIISYRLTGGNGQFSINPATGQIITSA
LLDREARKIYQLVVVASDGGHPLALSSSATVSVTISDINDNPPRFHHHPYVTHVPATTSA
GLLVFAVTVTDEDTGPNGQLNYSLMGRNSEKFQIDPLRGAITATEKLTDSSEVTFTVHVK
DGGMYPKSDSTTVTVRFITGENFPRIKPGQTTFIFPESQASDTLVTTISGSSERGEPLSY
YIASGNLDNAFHIDPQKGELSIKQSLDFENIQKYVLWIEARDQGFPPFSSYEKVEINIID
VNDNYPVFEQEPFKAEILENLSPQRVLIVSASDKDSGPNGQLEYAIIDGNKGSSFSINRG
TGEISSIRPLDREKEGHYVLTVKAADKGSPPKVTTVKVFIHVLDVNDNAPRFSKIFSAQV
PENAPVGYTVTQVTTSDEDSGSNAISRYSIADTSLPFSINANSGDITVSRPLNREDMERY
IVKVSAHDSGWTVSTDVTIFVTDVNDNAPRFSRPSYYVEYPEVTEVGSKVTQVSATDPDN
GFNGQIFYFIKSQSEFFRINSSTGDIFTKQHLKYMNSTGASNININRHSFIVTGSDRGTI
PLMSETTVIVNIVDSNDNPPQFEITKYFTPVTKSVKIGTKLIQVVAVDKKDFGLNSEVEY
LITGGNSSNRVHLDRQSGWVSVASSLVFDVNKVYLVQITAQDKGNPPLSSQATLLILVTE
ENRHSPEFSQSHISVTIPENLIVGTNIRTVSARDKDREMNGLIKYNISSGNEAGLFTMNS
TLGSLTLAKPLDYEEQQTHELRCTATDGGWVAKTGYVTVTIHVTDVNDNAPLFNPDKYFP
VVLENAPSGTTVVRINATDKDSGPNAMIAYAVQSSDSDLFVIDPNTGIITTQGFLDFEAR
QSYHLTVKAFNVPDEERCSFANVNIQLKGANEYVPRFVSKQYYFEVSEAAHRGTIVGEVF
ASDRDLGVDGEVHYLLFGKSRKKGFSINKRSGQIYVSGSLDREKEEKISLKVLAKNTGSI
KGADVDEVIVNITVLDANDPPVFSLESYTIQISEGIPPGTHVTFVSAFDSDSVPSWSRFS
YFLGSGNENSAFAINPQTGQVSVAEELDRESTPIYNLTVLAIDSGSPSATGSASLLVTLE
DINDNGPTLVTTAGDVSENQRAGTIVMTLSSTDPDLPPNQGPFTYNLLSTGSAASYFSIS
PSGVLTTTREIDREQISDFYLSVVTRDSGVPQMSSTGTVHVKVNDQNDNPSESRTVEIFV
HYFGNVFPGGILGSVKPQDPDVQDSFRCSLASRVTSLFSISADTCDLNSQSRSSDGTFDL
TVRSSDGLHGAVTNNVRVFFVGFNNITIDNSIILRLHVQHVSDFLTNHYLSFLRIANSQL
AGLGTAVQLYGAFEQNNKTFLTAAVKRSHNQYVNPSGVATFFQSIKDILYRQSGVLIDSV
DHDPCTHGPCQNGGSCKKHLSVSPLLKSKESVPVILVSNKPLQPYVCNCMPGYAGNLCET
DIDECLPSPCHNGGTCHNLVGGFSCSCPNGFTGMACERDVNECLSNPCKNGALCQNFPGG
FNCVCKSGYSGKTCDSSINYCECNPCFNGGSCQNGVDGYYCHCSFGVFGKHCELNSYGFE
ELSYMEFPSLDPNNNYIYIKFSTIKNNALLMYNHDNQTGDKAEFLALEIFESRVRFSFNL
GSGAYKLMAMKSVSDGQFHTVIARRAGMAASLTVDVCSEDQEPGYCTVSNVAVHTDWTLD
VQPNRLSVGGVRSIDPILHRKGQVATHDFVGCIMEFAVNGRPLEPSQALASRGILDRCPR
LEGACTTNLCKHGSTCTDNWSWQQCECMEGFTGKYCEKYMTVDTALSLDGNGRLDYSMNQ
NKKRDFLLRQSLRGTSGDPMSLSSLDMKFRTRSKNGILFHVQESSNYTTVKVKNGKVHYT
SDAGVGGKVERTIPEFSVADGQWHTLQIAKNGSLTIILVDGTYKREINHNTQDFGGLNVL
TLSLGGIPEGQSQEGSKLGFDGCFAYLKYNRENLPFSGEHSAVRISKTHPSVKIGCRGPN
VCSSSPCLGGLMCINQWYAYECVPPGDCTSNPCQNGGSCEPAARSGFTCTCPQFYTGKTC
EILVACLGVQCPQGTLCKMGTNGDFVCTLNPPTEEMSLPIWAVPAIVGSCATTLAFVVLS
LILCNHCRGR-KTKAPKEEKKPKEKKKKGSENVAFDDPDNIPLYGDDMTVRKQPEGNPKP
DIIERENPYLIYDETDIPHNTETIPSAPCVGPEADIEHYDIDNASSIAPSDADIIQHYKQ
FRSHTPKFSIQRHSPLGFARQSPLPLGASSYTYQPSYSQGLRSTPLSHATCPTPNPLSRH
SPAPFSKPSSFYRNSPARELQLSRREGSPLDFHNEACQPGIFNYATRLGRRSKSPQTMAG
HGSRPGSRLKQPIEQIPLETGPPVGLSIEEVERLNTPRQRNPSICSADHGRSSSEEDCRR
PLSRIRNPADGIPAPESSSESDSHDSFTCSEMEYEREKPMAYSSRMPKLSQVNESDADDE
DYGTRLKQRRYPSRRAEGGPGSTQVSTVEQYTLPHKLGQQAGNFNWDNLLNWGPGFGHYV
DVFKDLASLPDTTEAKEIEMISGDGAVTISNEGEAEQYV
>XP_062992076.1_protocadherin_Fat_4_isoform_X1_Elgaria_multicarinata_webbii 4959 bp
MGLSASRASSAWFALLWLLPL---HASAEPRQLFQVLEEQPPGTWVGTIAIRPGFTYRLS
EHHALFSINATSGDLHTRATIDRESLASDVMDLVVLSSQPTYPSEVRIVVLDLNDNAPVF
PDPSIVVTFKEDTGSGRQLILDTATDADSGTNGVDHSSYRIVGGNEEGRFRLNITLNPSG
EGAFLHLVSRGGLDREATPAYQLLVQVEDKGQPRRRGYLQVNVTVQDTNDNPPAFSQTLY
QARVPEDAPVGASVLQVAAADADEGTNADIRYRLEGVLPFEVDPESGVIRIREVLDYESR
RQYSLTVQATDRGVPALSGRTEALIRLLDVNDNEPRVKFRYFPATSRFASVDENAAPGTV
VALLTVSDADSPAANGNISVSILGGNEQRHFEVQSSKVPNLSLIKVAAALDRERIPTYNL
TVAVTDNPAPVSRSSVASLVIFVNDINDHPPVFGQLVYQVNISEEVPPGSYVQGLSATDR
DSGLNANLKYNIVSGNELGWFCISEHSGLVTTSGGLDREIASQVVLNISARDQGVQPKIS
YAQLVVNILDVNDERPRFSQDGYNVSVPENSPSGTELLVLMAVDRDLGDNGTVRFSLQET
EPGGPARIFRLDPVSGRLSTISQLDREEQGQYSLQVLATDLGAPALSSVVQINVTLLDVN
DNSPLFYPVQYFAHVQENEPAGSYVTTVSASDPDLGINGTVRYSISAGDNSRFQIHSQTG
VITTKTVLDREEKTAYQLQVVASDGGNLQSQNQAIVTVTVLDTQDNPPVFSQDIYSFVVF
ENVALGFHVGGVSASTMDLNTNITYLITTGDHRGMFEINKMTGLITTASVIDREEEAFYQ
LKVVANGGAITGDALVNITVKDLNDNSPHFLHAVESVNVVENWSTGHTIFQAKAVDPDEG
VNGMVLYSLKQNPKDLFSVDEQSGAIRLTGPLDINAGSYQVEIMASDLGVPRRSSTFILT
ISVHDVNDNPPVFDQLSYEVTISELEPVNSRFFCVHASDKDSGTNGEIAYNIIEGNTGDA
FGIFPDGQLYIKSELDRELQERYTLLVVASDRAVEPLSATVNVTIILEDVNDNRPLFNST
NYVFYYEEEQEGGSFVGKISAVDKDSGSNGEVRYSFEHMQPDFELNAISGEIKSTHQLDR
ESLMRQRGAAVFTLTVIATDQGLPKPLRDQATVQVYLKDINDNVPKFLKELYQATISELA
ANLTQVLRVSASDVDEGNNGLIHYSVIKGNEENQFTIDSGTGQVTLIGKLDHEATAAYSL
TIQAVDSGTVSLSSVCTLNIDVLDENDNSPSFPKSTLFVDVLENMRIGELVSSVTATDSD
SGDNADLHYSITGTNNHGTFSISPNTGSIFLAKKLDFETQSMYKLNITAKDKGRPPQSST
MSVVIYVRDYNDNPPKFPPGDIFKSIVENIPVGSSVISVTAHDPDADINGQLAYTIIQQM
PRGNHFHIDEVKGMIYTHAEIDREFANLFELTVKATDQAVPVESRRFALKNVTILVTDQN
DNVPVFVSQNALAADPSVVIGTVLTTIVAADPDEGSNGEVEYEIINGDTDTFIVDRYSGE
LRVSSSLIPSQLMYSFIVSASDLGPERKKSTTEMTVILQGLDGPVFTQPKYITILKEGEP
IGTNVISIEAASPRGNEALVEYFIVSVRCEDKMFGRLFTIGRHTGVIQTAAILDREQGAR
LYLVDVYAIEKSAALPRTQRAEVEITLQDVNDNPPVFPTDMLDLTVEENIGDGSKIMQLT
AMDADEGANALVTYTIISGADDSFHVDPESGELIATKRLDRERRSKYSLLVRADDGLQSS
DMRINITVSDVNDHIPRFSKLWYSFDIPEDTTPGSLVAAILATDEDSGVNGEITYTVSED
DGDGTFFLNPVTGVFNLTCVLDYEVQKYYILTVRAEDGGGQSTIVRVYFNILDVNDNSPI
FSMSSYSTSLIENLPPGSTILIFNVTDADDGSNSQLSYSITSGDSLGQFNIDRNGVLSIR
QPLDRESQSFYSLVVQVHDMASLPASRYTSTTQVSIILLDVNDNPPSFISPKLTYIPENT
PIDTIVFKAQATDPDSGPNSYIEYNLLNPLGKKFSIGTIDGEVRLTGELDRETISNYTVT
IIATDKGQPSLSSSTDVVVIVLDINDNNPVFAQKLYKIEIAENILTGTDVIQIFASDGDE
GSNGQVRYAIISGNTHNEFRIDSVTGVITVAKPLDREKKPSYSLTVQSTDRGSSPRMDTT
MLNIILMDVNDYIPTFELSPYLVNVPENLETLPKVILQVVARDDDQGLNSKLTYLLIGGN
EDGAFILSANGELHLVQSLDREKRDQYIMLITAADSGSPALTGTGTIAVKVDDVNDNIPK
FAFNMYSKTIPEDAPTGTDVLLVNSSDSDASVNAIISYSLSGGNSQFTINPSTGQIITSA
LLDRETKENYTLIIVAKDGGFPKMLSSSTSVLVTIADINDNPPKFQHHPYVTHIPSPTSS
GTFVFAVTVTDADAGPNAELHYSLSGKNSEKFHIDPTRGAIMAADRLSGTSEMTFSVNVN
DGSLRPKTDSTTVTVRFVNRADFPQVQAGQHSFTFPENQAVGTFVTSISGLSSRGDSLSY
YIASGNLGSSFQIDQLTGQVSISQPLDYEAIQKYVVWIEARDMGFPPFSSYVKLVITVID
INDNAPLFEQDPFIAEVLENLLPSKIITVTAVDKDSGLNGQLNYEIISGNTENSFSIHHA
NGEIRSLRPLDRENVAQYTLTIKASDRGIPIQSSTVQVVINVLDENDNAPKFSQIFSALV
PENAPLGYTVTRVTTSDEDIGINAVSRYSIRDTSIPFVINPTTGDITISRLLNREDTDRY
RIRVSAHDSGWTVSTDVTIFVTDINDNSPRFTKPSYYLDCPEHNEVGSKVTQISATDPDD
GSNGQVFYFIKSQSEFFRINASTGTIFNKQSLKFQNSSGSSNVNLNRHSFIVTSSDRGTP
PLLSETTVTINIVDSNDNAPQFLSSQYFTPVTKNVAVGTKLIKVTAVDARDFGLNSEVEY
IISNDNLTGKFNLDSNTGWISVASSLMNDMNKKFLVKVKAKDKGNPPLSSEVTVQIVVTE
ENYHTPEFSQSHMSITVPESHAVGAILRTVSARDKDAAMNGLIKYNISSGNEAGNFAINS
STGALRLAKSLDYELYQIHKMTVSAIDGGWLARTGYCSITVNVIDVNDNSPAFSPEDYFP
SVLENAPSGTTVIHLSATDADSGPNAVIAYAVQSSDSDLFVIDPNTGIITTQGFLDYETK
QSYHLTIKAFNVPDEERCSFANVNIHLKGTNEYVPRFVSKLYYFEVSEAASKGTIVGEVF
ASDRDMGTDGEVHYLIFGNSRRKGFQIDDSSGQIYVTGPLDREKEERISLKVLAKNAGSI
RGADIDEVVVNITILDANDPPVFSLEVYNVQISEGVPTGTHVTFVSAFDSDSLPSWNRFS
YFIGNGNNDGAFSINPQTGQVTVTAELDRETLPVYNLSVLAIDSGAPSATGSASLLVTLE
DINDNGPILSTTEGEIIENIRAGTLVMALQSSDPDLPPNQGPFSYYLLSTGTATSYFSLS
TAGVLTTTREIDREQICDFYLSVITRDSGIPQMSSTGTVHIKVIDQNDNPSQPRTVEIFV
HYYGNLFPGGTLGNVKPQDPDVLDSFQCSLTSGVTSLFNIPPGTCELNSLARSTDGTFDL
TVLSNDGLHNAVTSSIRVFFSGFSNATIDNSILLRLSVQSLREFLTNHYLHFLRIANSQL
IGLGTAVQLYGVYEESNRTFLMAAVKRNNYQYVNPGGVTTFFESIKEILFRQSGVRIESV
DHDSCLQNPCQNGGSCLRKLGVSPKLRSHDSVPVIIVANEPLQPFTCRCMPGYDGTLCET
DIDECLPLPCHNGGTCHNLVGGFSCTCSSGFTGMACERDINECLSNPCKNGALCQNFPGN
FNCVCKAGYTGKSCDSTVNYCECNPCFNGGSCQSGVDGYYCHCPFGVFGKYCEVNSYGFE
ELSYMEFPSMDPNNNYIYIKFATIKSNALMLYNYDNQTGDRAEFLALEITEERLRFSYNL
GSGTYKLTTAKKVSDGQFHTVIARRAGMAASLTVDSCSEEQEPGYCTVSNVAVSSDWTLD
VQPNRVTIGGIRSLEPILQRKGQVESHDFVGCIMEFAVNGRPLEPSQASSAEGILDQCPR
LEGTCAMNPCQHGGTCVDYWSWQQCHCKEGLTGKHCEKYVTADTALSFEGKGRLDYHLRQ
NRKWEYMMRSSIGNAILEPQSMDSIEVKFRTRSKSGVLIHIQESSNYTTVKIKGGKVQYV
SDAGIGGKVERSIPEVYISDGHWHSLFIEKNGTSTMLTVDKTHSRDILHVTQDFGGLNVL
TISLGGIPTNQALRSSDPDFDGCIAYLKYGEETLPFLGKHSLATISKTDPSVKIGCRGPN
ICASNPCGGELMCINQWYTYKCVSPGACASNPCQNGGSCEPGERSGFICSCPESYTGRAC
ETVVACLGVLCAQGHVCKAGTNGAHVCVPLPYPAELSLPLWAVPAIVGSCATVLALLVLS
LILCNQCKGK-KAKVPKEQKKTKEKKKKGSENDAFDDPDNIPPYGDDMTIRKQPEGNPKP
DIIERENPYLIFDETDIPHNTETIPSAPLASPEPEIEHYDIDNASSIAPSDADIIQHYKQ
FRSHTPKFSIQRHSPLGFARQSPMPLGASSLTYQPSYGQSLRTTSLSHSACPTPSHLSRH
SPAPFSKSSTFYRNSPAREMHLSIREGSPLEMHNDVCQTGIFNYPTRLGRRSKSPQMMSS
HSSRPGSRLKQPIGQIPLESIPPVGLSIEEVERLNTPRPRNPSICSADHGRSSSEEDCRR
PLSRTRNPADGITAPESSSDSDSHDSFTCSEMEYDREKPIVYNSRMPKLSQVNESDADDE
DYGARLKPRRYPGRRGEGGPVGAQAPSIHDNASLLKLGPQGGNFNWDNLLNWGPGFGHYV
DVFKDLASLPEKTAANVNEESKNGTTQP--KDGEAEQYV
>XP_054595335.1_protocadherin_Fat_4_isoform_X1_Nothobranchius_furzeri 4959 bp
MALAGSGSGRFHFILLLLWTLSRYSASSQVRQEFQVLEEQPIGTYVGTIETKSSFTYRFS
ENHKLFAINGTTGVIYTSSVIDREVLQSDVINVVVLSSQPTYPTEVRIVVLDINDNSPVF
PDASIVVSFKEDASSGRQVILDTATDSDIGSNGVDHTTYKIVKGNEQRKFRLDITVNPSG
EGAFLHLVSTGGLDREVTPFYQLLVEVEDKGEPKKFGYLQVNVTIQDINDKPPVFEQDQY
QVSVFEDAAVGSSILQITASDEDEGANAEIKYFLDEGTPFLIDPRVGTIVIKEGLDYESK
REYSLTIHAVDNGVPSLSGRTEATIKLLDVNDNDPVVKFRYFPTTSKFASVDENAQIGSV
VALLTVSDADSSTANGNISVSILGGNEQRHFEVHTSAVPNLSLIKVASVLDRERISSYNL
TVSVSDNGKPMSRSSFASLVIFVNDINDHPPIFQETLYRVDISEDIPKGSYIKGVSATDG
DSGQNANLRYSLVSGNTLGWFSISENSGLVTSAALLDREIAPEIVLNISAKDQGLQPKIS
YTKLIVNITDVNDQVPTFTQSTYHVSLVEHAPAGTELVQLSASDDDLGANGTIRFSFIAD
TPANVQELFRLDAMSGQLSTAVELDREDQAWYLLHIQVADAGSPPLHSVGKVNITIWDIN
DNRPVFYPVQYFANVKENEPSGTYVTTVSATDPDLGRNGTVKYIITAGDTSKFRINSNTG
EITTLVPLDREEKTAYQLQVTAADGGGLRSNTQAIVTVTVIDTQDNPPVFTQKVYSFVMF
ENVALETVIGIVSASTVDLNTNISYLITSGDQRGVFSVNSA-GQITATSQIDREEQGFYQ
LKVVARAGEIPGEAIVNVTVKDLNDNAPHFIHSVEHVSAVENWSTGHVIFQAKAPDPDEG
PNGVVVYSLKENPKGLFHIHEKHGLITLTGPLEVTTSSYEIEVIASDMGVPQLTSSLILI
VSVYDVNDNSPVFDQLSYEVIILESEPVNSRFFKVEATDKDSGLNGEIMYDITGGNTGDV
FGIFPDGQLYIKVELDREIQDRYNLVVVAKDRAVEPLSATVNVSVILDDVNDNRPLFNST
SYVFHFEEEQKRGSLVGQVFAEDKDFGPNSEIRYAFETPQQNFELNAITGELTSTLQLDR
ESLMRQRGTAVFSFVVVSSDQGLPKPLRDQAKVQVYIQDINDNPPKFTKDIYQASISESA
QNMTQLLRVSASDVDENKNGLVYYRIVEGNEESQFTIDGSSGQVTLVGKLDYETTSLYSL
KIIAVDAGVVPLSSSCMLSISILDENDNTPSFPKSLLTVDVLENMRTGELVASVTATDAD
SGQNADITYSISATNNHGTFSISPSTGSIFLIKRLDFETQSIYRINITAKDNGRPPRFSF
IPVVIHVRDFNDNPPVFAPGDIFKSIPENLPISASVMTITAHDTDADINGLLEYSIVQQI
PRGKHFRIDPSSGLIYTSKDIDREFSNLFELTIKAMDQAVPAEFRRYALKNVTIWVTDLN
DNIPVFVSQSALVAESNIVIGSILTTVMAFDPDDGANGEVEYELVEGDSDTFIMDRYSGD
IRLASQLVPSRIMYTLTVSATDHGTDRKTSRTELTIILEGMDGPVFSQPKYITILKEGQP
PGTNVISLDASSPRGSATKVEYFIVAVRSGGKTVGRLFNIGRHTGVIQTAAELDREQGSD
LYLVEVYAIEADASQPRTQRAEVEITLQDVNDNPPVFPNDILDVTIEENVGDGFKIMQLT
ATDADQGPNALVTYTIISGADDSFRIDPESGDLIATKKLDRERRSKYSLLVRADDGKQSS
DMRLNITVKDVNDHTPKFSRATYSFDIPEDMAPGSIVAAILASDLDSGVNGEVTYSLEED
DEDGTFLLNPVTGVFNVTRSLDYETQQYYILTAKARDGGGQASTVRVYFNVLDVNDNPPI
FDTTIYSTSVSESLPPGSSIITVVASDADDGPNAQLLYSIASGDPHGHFVITKEGVLKTK
KTLDRETQSFYNLVVTVNDLTPPLITRLTSTAQVSIILLDVNDCPPIFTSQKMTYIQENT
PVDTVIFTAQATDADSGPNSYVEYSLRGPFGNKFSISTIDGDVRLVGELDREELSNYTLT
VVATDKGEPPLSSTMDITMMVLDVNDNTPSFSQNIYDIEIEENILTGSDIIQVFASDADD
GTNGQIRFSVAGGNTNNDFRIDSVTGVISVAKKLDRETQSTYSLVVQATDRGSSPRLDRS
TVNIVLSDVNDCSPVFELSPYIINVKENLENLPRNILQVVARDDDQGANGQLSYMLSGGN
DEGAFTLSSSGQLSLTQTLDREAQGKYILLITATDSGLPSLSGTGTVTVLVDDVNDNIPV
FTSPTFHTTIAEDAPTGTDVLLVNSSDTDVGINGVISYSLSGGHGQFSINPATGQIITSS
LLDREERANYQLLVVATDGGQPEGLSSSATVSVTVSDINDNPPRFHHHPYVTHIPASTAA
GSLVFAVTVTDEDSGSNAQLHYSLMGRNSEKFKIDPVRGAIIANERLTGSSEVTLTVQVK
DSGSNPKTDMTTVTVRFVTGGNFPVIKLKERSFTFPENQPNNHIVTTVMGSSRRGGPLSY
YIASGNLDNAFHIDQLSGELSIRHPLDYEHIQKYVLWVEARDQGFPPYSSYEKLEITLLD
VNDNHPVFDKDPFHADILENLSPQRVLIVSAIDLDSGPNGQLEYALIDGNKENSFSINRA
TGEIRTTRPLDREKVALYTLKVKATDRGSPPKNTVVKVLIKVLDLNDNAPRFSKIFSATV
AENAPVGYTVTRVTTTDEDAGSNAISRYSITDTSLPFSINANTGYITISRPLNREDTNHY
IVKVTAHDSGWTVSTDVTIFITDINDNAPRFSRPSYYLDYPELTEVGSLVTQVSATDPDE
GVNGKIFYFIRSQSEYFRINSSTGEVFVKQQLKYQNSTGAGSLNINRHSFIVTASDRAVK
PLMSETTVIVNIVDSNDNPPEFDSPSYFTPVTKSVKVGTRLIRVVAQDKKDFGLNSEVEY
QIIGGNSSGKFRLDKTSGWITVASSLMSDINKMYLIDLSASDGGNPPLSAKTTLRIAVTE
ENHHTPEFSQSQISATVPESLAVGTAIRTLSARDKDKEMNGLITYNITSGNEKGLFALNS
KTGVLTLAQPLDFEEKQQHELRVSATDGGWISKTSHVSVTVHVTDVNDNSPVFDPDEFFP
DVQENVPSGTTVLKMNATDHDSGANAVMAYVIQSSDSDLFVIDPNTGTITTQGFLDYEAK
QVYHLTVKAFNVPDEERCSFANVNIQLKGANEYVPRFVSKQYYFEISEAAPKGTVVGEVF
ASDRDQGDDGVVYYLIFGKSRKKGFSINKKSGQIYVTGTLDREKEEKISLKVLAKNAGSI
HGADIDEVFVNITILDANDPPVFTQDLYDVHVSEGLSPGGLVTFVSAEDSDSVPSWSRFS
YSIVPQIDKNIFTINPKTGQVSVAAELDRETTPVYNLTVLAVDTGTPPATGSTTVIVNLE
DINDNGPTLTTTYAEVMENQRAGSAVATLSASDPDLAPNQGPFLYSLLSSGSANSYFSLS
SSGVLTTSREIDREQISDYYLYVVIKDSGVPQMSSTGTIHIKINDQNDNPSEPRSMEIFV
FYFGNTFPGGSLGDVKPQDPDIHDRFHCSLIPPSSGLFTIPTGTCNLNSKARSTDGTFDI
IIRSSDGVHGSVSNTARVVFMSFNNATVDNSILIRLQSEGVKSFLTNHYLSFLRIANSQL
AGLGTGVLLYGVFELNNQTFLVAAVKRGHGQYVSPSGVATFFQSIKDILHRQSGVQIDAV
DHDPCMHNPCQNGGSCKRRLSVGPDMKTEESVPVILVSNYPLQPYACSCRPGYAGALCET
DIDECQPSPCHNGGTCHNLVGGFSCTCPEGFTGMACERDINECLSNPCKNGALCQNFPGG
FNCLCKSGFAGKTCDSIINHCECNPCFNGGSCQNRVDGYYCHCPFGVFGKHCELNSYGFE
ELSYMEFPSLDPNNNYIYIKFATLKSNALLMYNHDNQTGDKAEFLALEVIEGRLCFSFNL
GSGTYKLMTMIKVSDGQFHTVIARRAGMAASLTVDLCGEDQEPGYCAVSNVAVHTDWILD
VQPNRLSVGGVWSIEPVLHRRGQIATHDFVGCIMELAVNGRPLEPSQALASRGILDRCPR
LEGACTSSPCRHGGTCLDHWSWQQCQCVDGFTGKFCEKYITADTALSLDGTGRLDYSLKE
SPKRDVLLRQSLQGETSSAVEPSSLEVKFRTRSKTGTLLHFQESSNYTTIKLRNGNVHYI
SDAGVGGKVERTLGDVVISDGQWHTLLLIKNGSSTLLQVDSSHPRVIQHVTQDFGGLSVL
TFSLGGIPPGPAQLKTGAGFDGCLAYVKYRGENLPFTGEHSLATLTKTSSSVKIGCRGPN
LCESSPCWDGLMCVSQWYTYQCVPPGDCASSPCQNHGSCVPDPHLGFTCVCSELYTGKTC
ETLVACLGVQCPQGTVCNTASDGGFVCSPSPTTESMVLPIWAVPAIVGSCATVLALVVLS
LILCNHCRDRNKTKVPKEDKKMKEKKKKGSENVAFDDPDNIPPYGDDMTVRKQPEGNPKP
DIIERENPYLIYDETDIPHNNETVPSAPCAGPEADIEHYDIDNASSIAPSDADIIQHYKQ
FRSHTPKFSIQRHSPLGFARQSPLPLGATSYTYQPQYTQALRSTPLSHSACPTPNPLSRH
SPAPFTKPSSFYRNTPTRELNLARREGSPMDMHNEMCQPPMFNYATRLGRRSKSPQTMAS
HVSRPSSRLKQPVEQIPLETGPPVGLSIEEVERLNTPRPRNPSICSADHGRSSSEEDCRR
PLSRVRNPADGIPAPESSSESDSHDSFTCSEMEYDREKPVSYSSRVPKLSQVNESDADDE
EYGGRLKQRRYSSRRAEGGPG--QMPTTEHYTLPHKLGQQAGGFNWDNLLNWGPGFGQYV
DVFKDLASLPENSAAKDIEMNSGDGSVTILNEGEAEQYV
>XP_037833197.1_protocadherin_Fat_4_Kryptolebias_marmoratus 4959 bp
MA---RAARSQRIFLLLLCALARCAASGQVRQEFRVPEEQPVGTYVGTVETRPGFSYRFS
ESHQLFSINGSTGLISTSALIDREVLQSDVINVVVLSSQPTYPTEVRILVLDINDNSPVF
PDASIVVSFKEDASSGRQVILDTATDSDIGTNGVDHTTYRIVKGNEQRRFRLDITVNPSG
EGAFLHLVSTGGLDREVTPSYQLLIQVEDKGEPKKFGYLQVNVTIQDINDNPPTFEQDQY
QASVFEDAAVGSSILQITASDQDEGANAEIRYYLDEGTPFQIDPKAGTIVIKEGLDYESK
KEYSLTIHAVDNGVPSLSGRAEATIRLVDVNDNDPVVKFRYFPTSSKFASVDENAQIGTV
VALLTVSDTDSPAANGNISVSILGGNEQRHFEVHTSPVPNLSLIRVASVLDRERISSYNL
TVSVSDNGKPVARSSFASLVIFVNDINDHPPIFQEALYRVDISEDIPKGSYIKGVSATDG
DSGQNANLRYSLVSGNTLGWFSISENSGLVTSAALLDREIAAEIVLNISAKDQGLQPKIS
YTKLIINITDVNDRVPTFTQSTYHVSLVEHAPAGTELALLSASDDDLGANGTIRFSFDAE
TSAGAQELFRLDAATGRLSTAAELDREQRASFLLHVRAADAGRPPLHSVGKVNITLWDIN
DNRPVFYPVQYFANVKENEPSGSYVTTVSATDPDLGRNGTVKYIITAGDTSKFRINSNTG
RITTLVSLDREEKTAYQLQVTAADGGGLRSNTQAIVTVTVLDTQDNPPVFAQKVYSFVMF
ENVAAGTVIGLVSATTVDLNTNISYLITSGDQRGLFAVNGA-GQIVASSQIDREEQGFYQ
LKVVARAGEITGEAFVNITVKDLNDNAPHFIHSVEHVSAVENWSTGHVIFQAKASDPDEG
PNGAVVYSLRENPKGLFHIHEKHGLITLTGPLEVTTSSYEIEVVASDTGVPQLASSLVLI
VSVYDVNDNSPVFSQLSYEVVILESEPVNSRFFKVEATDRDSGLNGEIMYDISGGNTRDV
FGIFPDGQLYIKAELDREIQDRYDLVVVAKDRAVEPLSASVNVSVILDDVNDNRPLFNST
NYVFHFEEEQRRGSLVGQVFAEDKDFGPNSEVRYTFETPQPNFELNAVTGELTSTLKLDR
ESLMRQRGAAVFSFVVVSSDQGLPKPLRDQAKVQVYIQDINDNPPKFTKDIYQASISESA
QNMTQLLRVSASDVDENKNGLVHYRIVEGNDEAQFVIDGSSGQVTLIGKLDYEMTSSYSL
KIIAFDAGAVPLSSSCMLSISILDENDNSPSFPKSSLSVDVLENMRIGELVASVTATDAD
[truncated: 310,248 more chars]
