# Supplementary material for: The Hydractinia cell atlas reveals cellular and molecular principles of cnidarian coloniality
Source: Nat Commun. 2025 Mar 3;16:2121. doi: 10.1038/s41467-025-57168-z (PMC11876637; doi:10.1038/s41467-025-57168-z)
Supplement: Supplementary file 16 — Supplementary Data 13 [file 41467_2025_57168_MOESM16_ESM.zip › IQ_Tree_output/Protochaderin/Protochaderin_all.fa]

>XP_012556552.2_protocadherin_Fat_4_Hydra_vulgaris
MLFPSKFLLIIFIKETLSCSPSCKPKDCILSNWSSWTLCSASCGPSGARQRTRFVQEQPECNGNCNKALK
ETENCNTKCCPTNCTFTYGDWSPCIGCGLHGTRSRAKSIQSPASCGGFCLNTNVEIESCDTKRCCPVDCT
VSEWTSWSSCFAACEKTAIVTRLRTVQKQDSCNGKSCPVLNEANSCNGPTCCPRDCEYSDWSAWEVCSGS
CQGGTQKRKRSLTKQATCNGTCSNELFQTKACIVKPVKCQLSSWESWSSCSSVNGKCGNGTQMRVRTIVV
KPVCDNPCGNLNETKNCLYSCCPVNCEYGQWGKWSNCSNQCGSGLRSREREVQTKDECGGLSCSQSDLKA
TEFCTENNDLDCILTKWSSWFNCSTECGSGFSQRNRSIIQQPKCNGKLCESLFESKTCISYNSNQDCVVS
LWGAWGTCQSNCSLSTMKRVRNILSPSVCMGKKCPYLEETVPCGEVNGGCEHVCYRGVCSCSPGYTIKNQ
TKCVPKDCGLLTIDLCKSSDQLCKNPSVLCPGNNTLFPTLCKLECPLGFKLFGKDTVSCQSSGQWTQTQS
ICNSLNEPPSQIILSKYDFSENLPSGFQIGVLYSVDKNKNDTHTYTLIKDDCGCFTILENQLKTLKVFNY
EEEKNAHFQVTIRSTDNGYPPLSIEESFQLFLNDVNEKPLDILLSSNSIKENSKEDVLVGKLDAVDVDAN
QTFLYRMVDSSHGLFVIDNNELKTSSRNMKCIPPTYPQEFCPLNFEIQKVHYITIEVYDNGVPSLSFIKN
FSIYLLDINDPPYNLILSSNSVKENSLVNTFIGQFSAQDEENQTLSFLLLDDDNSNFILSSAKLYKSKSS
DYEATKSHFIHVQVSDDGDPINLIDKWFIINVEDENEPPVNVTFVPTFQVTLLNLTVINIFENTTANNFN
VGKFVIYDADKIQSIEVELLETFNGTFVLDNSTHSKCIDIKEKEAQSKCEVNLFINKNLDFESKSVYSIN
IKITDRNHSIQYIFQVNVIDCNDAPISILINDTKVASIYENSFGVMIGKLTTVDQDFEQQYEYKLFDSFE
YFEIVGNILMLKKNISTDYESQSFFVISIISTDNGNPSQYILDQVRVNILDVNDPPTNVTLSVFEIDENL
NPDTLFANVIIIDQDVKAPDYKSHPCFLSNNTYFKIVENVLYVLMPANFEQASFIYIHLICQDQFVQVKN
TFIVTVNDVNEAPSEIILSTHEYSENLPPQLIATLFTVDPDVYLDGNQHVFTYKILTNQDQVAVNGSNLL
AIKTFNFEVLSLITFEIQVIDSGGLTLSQLKTIKIVDQNDPPSDILISSDKVYENSVQYTLVGSLTVIDE
DQHQSFICILNGSKSSPLEIYGSHVMVAWDGSRNDHLNFEKNPLLSLPVVCTDNGNPRYSIYKSFTIYVL
DENDPPYNLTLSNYYINETDPIGTIIGKFNALDEDIGQSLSFFIVGGDSQYFKIEAQYLIKFANFTQTGV
YKIIVEVIDNGSPPMKIKSNFLIDVINVNEAPIATVITSEDGLLVFNDNFPSINENCDIGSVVGTIFSYD
PDKNATLNITLDNTESGIFALDNKIFCYNTSSLVDGTTCKVKLLVNSYLDYEEASFHPITIRSQDQNGLL
HVQKFVITVFDMNDKPTNVFLNGLHNVAVCENIQGVFIADITTMDQDANQSFIYTLSETYALEVFEIDSN
RLFLKSNISLDYEQESVYNFSIVSTDSGTPQKNITVRFSVNVEDVNEAPILIEVSNLSVAENSPSTTFIG
SITVKDPDNIRFVTQYHECWVTGSFLLFNIQTYKNTQKNIVNELYVMKNGLDYEVASFFTITISCKDSGN
PSLIFQQNFNISVIDVNEAPYAILLSANSILENTNPTVIGSFSTRDPDNVGSSIQLFNYTLLNESVPFEI
IGHELKTKQELDYEFQSNWIIFVKSTDNGNPSLSFIQNFTIFVIDVNEAPTDILLSSSQFEENSQKDTVV
SYLTAIDVDRLPDGRNQKYTFSLTENFKGVFRIISDQLQIAEDYNQCSKTNSCFLNFEKNPLLQLKIKVT
DDGVPVKFYEKSISVQLKDVNDPPWNLTLSSNLVKENSPIGFEIGIFSAQEEDLNQSLKFYLINDTSGLF
EIRSNGSLVIKKNPNFEMQEIYVIKVEVVDDGNPSLSNEKSFSIFVQDINEAPAELHISDKGAAARFFIN
EPEIFENLPPDTVLGTLEAIDHDYVELLTFDLLDSHKYLRLKPNSTTCTSYTQGQSGSYTVCDVKVMTNT
ILNFEETASFIFTVKVKDNQNLTHLQSFKLKVIDRNDAPTNITLQGKHDAFVSENDLYTAIGTLDTTDED
VNQTFIYSVINNSHFAVVKSINGESQLYTSYIPLDYEKVQNHTINILSIDSGSPALSFLQQIVIHVLDVN
EAPSEIILSKLHVFENLPPNTVVGLLSVIDPDVLSSQTHSCSIDNFKFVINNASLLTLASLDYEMSSHET
INIVCTDSGSPPKSLQKIFTINVEDVNESPKEILLTNNNVPENCICVFGHFSVIDPDKDDSHNLTITSGM
ENFEILGSEIKSKDLLNFENRNEYLIEVLAMDLKGLFIKKTFKIFVEDRNDPPSNLECTLTNIPETSPFG
TFIGECVAVDDDNYQIHNFFITQTFASVGLKHIPINNTVFKIDSTSGALVLGATKLNYWYSSSYVVTIMV
TDNGSPQMSFEKNITIIIEDVLRLPTDILLSQKTVQENSLVGTFVGTVDVIDPDNFMTDKYSHFCNLTES
TTFEINDNHELVVKSASLDFETTMLYEINVTCFDLDFENKSISRIFFIQVLNINEAPSITLTPSLIDENN
KPGSVIAFFDCRDPDNLNTIVDNLTITSINSYGGQFALLFPFYLVSNIQLDYENISFYTLEVTVTDDGKP
PLSLTKNISININNLNEAPTSLSLSSTSFYESQLPGTIVTSIFISDPDPNQNHTCKILDDANFFSMNGSA
DIKLTNKVDYETISFLSIVVECFDNGSPPLSIKQNFTINILDSNDQPSAINYNISSVLENANFNQLVAQL
IVEDQDQNQSHLCEAQGTNKHWFYFSNETNGKIFVFLMSEIMKLNYETEKSISVIVICHDNGTPPLSIQD
RFEFFVIDVNEPATKIFISNSSFIFMNENVVPGTRVGLLECDDPDVGQEIKYNLLEDSNLKFQIYSGNIL
VVKNLSMFDFESSEFSRVIVNIQVSDTSNQPIVYNGTLEIIAQDVNEPPSNIKYIVNNLISDIHFIGENS
TIGSSIGLLLADNPEGSVQMLTFSLLTYKNYFLISYYNNSSSDLVLVKELDVNDISDFTISVKVSDNGIP
PLSTVGYIRLTVLRSDPCVSGMMHCTSNSECARKNKTTGECLCLPGFEMNLGVCQQIDDCKPSCQNCLVS
SRNACLKNNALECSPCRNDGICTDLHMNYSCECKKGFTGLDCAVDIDDCAPKPCLHNSICEDKFNNYSCH
CAPGYKGNNCEEEINECEQNPCYNGNCTDQIDGFLCTCPLDYYGTSCQRYSKFCTLDKCSENFECVPNPI
SKKSEITFRCVPKNRILSLFIEDKFAVLSPDTAVSLWKLRFENFLLEKVTVPSPWLESKVYDKYVECKIN
DAFILNYESVEKAKTNNFYIFENVTSKMIENQQKTIVRFFAVVQNEVLAENVLLYSINKTCEELYVECAQ
MDKMFGCKICRYVNEFLAQNSVLKKPEWGKSKRSREVNLKLIISACILCAVLLIIIFLFKKYKPCSKNKN
YKVYKVSKKTRTNTFTMASRSNSIHLTDADLMDGQFNLMYGVDEEELQRNKTITPGLYDLLEPDQIFSKQ
HKTVKKMFDNPLFHHNINKDKHIN

>XP_046847643.1_protocadherin_Fat_4-like_Xenia_sp._Carnegie-2017
MLLKYFFHVVYLLLIFHFILVSSHWWRRRRRRRPPPSPVNCRVSPWTQFSACSTKCGIGTITRRRHIIKY
PAYGGSFCPYLVESRQCGSPNGGCGDICNPVDGSCSCVSRPGYKLEADGKSCGDINECENGNGGCINSNC
RNTDGSYWCDCLPGYKPSTINSRNCLPKSCSPLTPRQCPRTAYHDEFGIACMPAQINCPHGLEFMKSCSI
NCDRNFKLAVIKSPDVSKTFAENFHKADFNAPNEITVCSLDGNNKNVVWDWNPNTSPYYCRRVNDPPSNI
LFSNIVIDEKMKILSRIGHFTANDPQDDQLTFTIVNAEANFYFLIQGNLLLAKKRLVWKPQSNNIYTVEI
KVSDNGSPVMFTTKTFRITVLNINDPPYDIKLSNNEVFENVKIGSVVGNLTARDDDLGQKRTSNFNWELV
DSDMGYFKLLGHQIIVAKSLDHEAKNVHRIKVKCTDSGNPPKSSSIQSLFIVVQDSNDSPKYINLTNNQV
PENSDLGSIVGYFGAIDDDNDTLKFELKESDVMVRRKFALQGVKIDHRLQNGKSVKIFSTPLVVNGSLDY
EEENEYIVWLTVTDPGGVTRKKFRIEVTDVNEAPTDILMTENFAAENSPSSTMIGEFLVKDPDVKSVPPQ
IHICSLESSLNGDEDEFYITHETDRNILRVKWNDRLDFERKNAYNITVTCRDTGFSISKLFQIFITDVNE
APTSLYLSNSTLQENSPNTTYVGTLTAEDPDGSNQSFTYTLADNTASFLIGGTNHDELFHLGSVDYELTP
SLLVHVIVTDGGGLHFEKIFTITVLDVNDAPTDIEIRKDSSLTENSVENIFISNVVMIDEDKNTKTSCKL
LDSSEDRVKLDLLTLLVGPRPTDYESLDSSKSLKINISCEDEFGMSINKLFVIPVKDVNEPPTMMELIGK
EIRENMNNSFVGILNITDPDVSQRFDCRILNSRATINNASFYIDNNSNPPILKTLRPLDFENQRMIYINI
KCEEILDNPNDRENSIERQFRIDVIDTNEYPMIQCDTPFIVLSSFSPGSAIGLVTSYDPDNERFYKSRRE
NKDGSTEIQKQLLQYSLGRENLTSWPFDITDDGLIYLKKSLSPRLHNESITFSVRVEDDGAVLELLNDSY
QIKTDEIKQSIKNCTIVIATNDTNLDIQLSSNSIHENASSGSVIGYFSLVPARRPKDSVTFHILKDNDGV
LPPFEINGNILSVKNDKSLDYERLPSHKTIPIRVSGRVRKSAVFTKIFLIKILDINERPTSICLTGPHDN
QDCLLVGEILIEDLDYPQLQCGLKKTLDLQPYSDKLSEYTCHIEEGEDTLSNTIKVDDHFYVKDKPPKLY
IKKSIFRREDRSYNVPILCRSTLHPLHILSKTLDVDIQVPNDDNCRDSELCTSCPQPKFCLSNVKAGGKC
VDEKYRINATANVSPSFFEKPGFISTFESYVKDLIEGTRNGENLKDFVKQFEGESAVSRKRRSVKLSNVY
VELLLYMSEGKSTKVVFACAEKPNYNLILASDACALLKNTEVQCLSDPYSSAERQENKKTSKFPQWSIYV
SVVGIILVLIVILMFIYQRRKANKREETQTIYYDRNSDTDPVDETQVDDNGYVGTSESTRLNVKTFPNPV
YNDGSKGDRKNYINTTRERVMNHYVIDEPPPLYERIDDNFYERLDEVKANGGPSTSRQTYNENSLCEKNL
LENPLYNHISKGKDPPNVVTDDRLSKKIMQNDVSHDAMDTQSYNDVLIVQLPKDSETASLLNIGSRNSDK
SQS

>XP_029199018.2_protocadherin_Fat_4-like_Acropora_millepora
MLDKQFCSFPYRNVCGLKTYRRLWYAVLLWTTLVFDFHPHCTNASLGSSFFISEGLPVGSLVGNLPHITF
DNVLEVTPTEGANDFQVDKSTRIITTNIILDRETIANYHITLLKNVPFALYSVYINVTDLNDNIPTFPQA
VYHWTLFEGSPVQRTLQAKDGDFGANATVGYSILSGNVGNMFMLRKFRDRKGHLSAELVLAAGKELDRET
RDSYLLNISATDGGNPAQVGSTLLNITVGDVNDHKPVFSNSSYSVNTLENSPRGTTILQVFATDKDIGSN
AVIEYRVEHGGHSDPLFAFSADPKTGVIINNHILDFEDQRVYNIYVRAENPNSGMFTLARVAIHVVDQND
NKPTISVLFELSGRYQVFENAPIGTVVARIYVSDKDSGKNGEVDVTLEGGNGYFSARSDPANNVDIIAVA
KNLDRETQERFILRIVAKDRGQPQQTSYDSFIANVGDINDNYPVFDQAVYGAVLSENVTIGTQVVRAEAT
DRDLATNAQLVYNISHSLPTDYYQTWFQINSQTGQIKTAALLDREKVEQVVLNLTVSDLGVPPLSANCIV
LINITDANDNNPSFSRAVYFATIAENKPIGTYVEQVSATDIDIGQNGEVRYSLDNQQGNVPFDVDSSTGT
VSTAGLIDHELRSSYNLKIVATDGGGREAKCDVNITVQDVNDNFPVIDPLAYDVKVYENLTIGDAITTII
AKDDDSGLFSRLTFSISSGNVDSIFHVNPSSGLVTLLKALDREADDFHQFNVSAEDGGGLKSKNTALVQV
TVLDVNDEPPIFEASSYNFTIVENSPVNSILGSVFASSKDLGTNADIFYSVKSGDADNIFAINSSGTIFT
QRNIDHEKAALLVLSIQAKDGGSPPLYGFANVTVTVIDLNDNSPSFLSNDIAINILEDTKVGEVFYNVSA
SDRDSGLFGQVQYTLLSNPNNTFQLDQYTGALSLTVPIDFEGPRHYTIQVLAQDGGSPPRNDTASFKFTV
IDVNDHAPKFSNSTYSVHVMEGSVTGNILNVVATDADSGDNARISYSFQPGVDRTVFGLKPDGWIFIKHT
LDRERQAVYRFGVTASDQGNPPKSSKANVVVHVDDANDNDPKFSQNQFFFPVAENKSNRTKVGQVSATDS
DAGLNAKIVYSLVSQSPQFVIDPDTGIIRTNQVLDREVQASYDLMVEARDQGASPRTDKSKVTVVVKDVN
DNSPTFRNRSYSQAVPEDIPLGSFVIRVVADDPDFGKNGEISYNLTSGHIVDKIAMFRIDRRTGEITTAQ
RLDREQIHRYILFVVAEDHGTPPKDHVVIVSVEVLDANDNPPRFVNNSFFVNVAEKLPVGTVVTTVTAKD
IDAGNNGQVRYTIDQGNAGGSFGINDTSGVITLLKQLDYENKKKYQLRVEARDLGQNSRRSYLFVTVYVL
DSNDNTPIFDKNPVTVALREGVPNYFNVTTIKAHDYDSGQNSRIWYSVDSQSPGPPKFKVNRETGVVQTV
GPIDRESVDEYTLTIRATDQAFTESERLSSTLTVLIIVLDINDNKPDFVSPDRTFVLEDEPFGYPIITIT
SIDRDQGSNAEVRYSIVQGNSGIFSLDPNSGLLKLHGTLDYERKPTYILKISATDLGTPPQTSHQTLTID
LVDVNDNAPQFNQSLFLGNVYENEPVGTPVMNVTAHDPDSGSNGALSYNIPRGEVIPRFVIDPKSGLIST
NSTLDREEKDVYILTVSASDNAFPFRVATCTVKITVLDTNDHSPVFNPTRLNLTVMENRAPFMFYVMSAQ
DPDVGRNGRLRYSLRSGNEDNKFTISEFTGELSTTAELDREKTPRYDLHVVASDITPPFYNSSAHVSVFV
GDANDNRPSFLRASYDVNIRELTPINTAIFNVSAVDRDVGLNGEVVYSLSNKTFGIFRVDSRTGVIYTQR
QFDFSVKQAYTFNCYATDRGVVPRRGSTEIRVLIIDENNHAPVFRRLPYSQQIQPSFPQGMRVLTVGATD
QDSPSITQMSYRLIGNSSYFLLTSSGELQVKHGVYSIPNGTYVLNILADDGGGLSGRGVAEITVGPIMDN
PPVFVNSTPANVSIPENSPNDHEVARVIATRSGSSSGIVYSIINGNDGSPFKINRQSGVVTVANTALLDF
ERLSYFRIQVIASLESISSPNAYLTLNVYLLDVNDNRPLFNPADISVQLAEDDALHSSGFNARTVVMVTA
TDLDSGSNQQITYELDSGNVNQRFTIDSKTGVITTTKLIDREVLPFYRLVVKATDHGNPPLSSTSDVSVN
IVDVNDNIPSFSGPYTAEVVEDVKVGYVVKRVAASDRDASPNLVYSFSNGMSNKDLFHIDRSAGVVSVSD
SLDYELTKSFVLNINVTDGTYQSQTTLTVNVKDVNDNAPRFLNSSYRATLSEDSAAGAFILRVSAVDKDS
GTNGEITYAFVTDVPQFTIHADTGSIHTAQKIEVGAQESLFFVVVSATDRGVPRQRAYVNVKIQISRTPK
FTSPSYAASIPENTAPGTEVVTVGASVIDGTRIGFFITNDQDSIFRIGRRTGIIEVNQPRLNYEKDKNYL
LLVEARDDVTKRSVVVGVNITITDVNDNPPKFSRKQYTTNVREDVSIGTTILQVTASDDDSGMNGRVVYS
IDSGNDKNSFMINGTTGEIVTVKTLDYENMKRHLLSVQATDQGSNSLKGFASVAIDVTDLNDNIPVFHTV
NPLSIAVEENSEVGTQFYQVLAVDTDSGINRELTYSITGGSGENLFIIDHKSGYLRTNASFDYETKSFYF
LLIKAVDSGSPPLSNEINITVYIKSVDEYEPAFLNSTYKFEVPGNAKIGDFVGQVSAVDKDGGEDGVVRY
SFESSNAKVFGINATSGVIFVNKSLGEVESKRKRRSIERYEQGVGSRRVRRNTDLEIVSLKIRAHSGKSG
SKFSTVNAEVAVDFACPGCIPGRVDTQSGNALSPIIVLVITVVGIIFIVFVVVIAAIVIYKRNKRKRGRP
SSRSGFDGSFDPISVYPSLNGNVNHVESSLDNVSTPRSASQERSPLNVPSDSPTRRTNSTDSPNSASSGR
GSSDGVDFEVDHPATLAKGDLGSLHSENYVRTLIAPDSGIHQDSDQASQLTISDTSSVLQGEGLGVDKRQ
DKIDKILARLGSQESLHVFGEEGGGEADGGVEVGNLLYARLSEVDADEDESIIDGIRPFVDEGHDHPSYG
GSLSSIVGSREELTGSYNWDYLLDWGPQFQPLADVFLEIGKMKDDSPPKKAMSLSLQSSRDLRNLPAGVV
TTDMLSSISSLPRSPISPPSTRYTSPAFSPNFTPAITPLVTRSPSVSPLDTGTSTPAFTPASATPKSGSR
PASMHVLQLRRESHDGSNSDLTHSPSISDNESNLEVDV

>XP_044176313.1_protocadherin_Fat_1-like_Acropora_millepora
MRFPCRLWARLFLVTFFYVGIFGEVRESEERNNQTYFSKLGDQRARQGRPSSLVADIVPSYSVEYRSPNV
KDVAFNSDRKLFQANVPENTSPGTKVKCDLKMGVYAPEERKVQFDITGGNDNSAFTVSSWRLKNFVFMDI
KTRVLLNRESIGNYLLTVEAQDSETKATLDSTQVNVSVTDLNDNLPLFTGLFQHVTVSEDIPLHTSIAQV
IASDADSGLDGLLYYSFSSRSKTPFFAIDPESGVVTATRSLAGRKKRKTYELLVVVRDRALSNLRTSANN
DYNLTVTVRPVNRFSPKIKIISQLEVITEGTSGLRCGSVRVSDEDYGRFGDISKVRITQGNSDSKFRLRR
SLKAENEWEVEIVNPLDRETITGGIDLTLTAFDKGVPPRNGTVSLHFMVGDSNDLAPTFSQNKYAAKISE
LAPLHSSVLQLLAVDGDSGVMGQVYYTLSGVDSHSFSIDPDTGLITTAVILDHETKSLYEFEVRALDGGD
PRKMASMAVTVEIEDGNDHDPVFDQSSYSTTVYEDQIPGAKLLTVTAKDRDSGSNGRIKYMITNTEYVPF
SIDAETGDITALTSLDRDMGLPEYITLKVRALDFGRPFRRETETYIHVRIRALNDNLPVFKHFSCNLKVA
EDAPIGTVLITLSAIDIDVDSQDTLQFSIEKSGNLGQAFSIDPNNGELTLSRSLSEVQESSFKLYAKVTD
RIQESQSPVSLKIDVVSSAAAVGFSNYVQVRCQDLPDYSKAIEHVKRQGNTPPSSASSETAPAKPGNIHY
PEFQDHKDKVSLKEDIAVGSVIATLTATDEDQGFAGMPLFSIANGNSGSSFHIDMHSGVLSVASPLDREK
IAQYTLNISATDCGLPRKTTLTTIHVSIIDVNDNSPVFQKERYEVALMENTTRGQTVLILNATDRDEGDN
GLISYQLVNDFGGKFRIDAKMGRLSISSVLDYEEQQRYDIEVQAFDSSKISQRVTSVIVRVNIIDMNDNA
PSIFPQSLTVSIPEDLPPESVVATVNAKDLDSGLAGQLEFSFVGHVKKFRIDSSSGVIRLRREVDYEAQK
LYNLTIKVSDKGNNSLTSYGRVVVNVLDVNENVIAPVFKGDPPVLQASVFENQPPTTSVLKLKASDYDSW
FIGYAIVDGTGIDKFKIDSETSILRTTKVLQHKDADHYWLNIQAKDGELFPLYTNIPMLISVLPTRDDPP
FFNPPLYYPTVQENAGPGEVVVSVKAHDPVTDGSNLKYSIIAGNEGGQFSIDEKTGLVVTTMPLDREGQD
DYELTVRVSNGKTTPQFANVTFVVTVTDDNDNDPYFLQSFYGVTVKEQKASSSPTEFLRVSALDKDIGSN
SDLSYGILLSERDAGKLVIDRKTGMISSNETWKTGTDVQFKVSVTDGGVQPRSVSVSVYLDVRDKNEPSL
NSPEFHKKLYKQSVAEDAPIGQFIAEIIADDSDYDLLTYSITSGNHGNKFQIDRERGKVKLIGKLDREET
SSYNLTVSASDDYNVGKTILIIDIQDRNDNAPQPSMTEYQAQIQEDAQPGTSVIRVEANDPDEDANGNVR
YAIVASVMPKLQSLFAINSITGRIKTTKALDYEDMKEHILIIMASDKGSPKRETRFSVVISVVDVNDHKP
VFLRSEFEAEVEVDATPGKSVLKVFAKDKDDGTNAQLKFSIKAGNDNSAFYIDQNSGVIRVATKLSNSIN
KYRLQIQVSDSGSPAKTAETYVVILVRGIKKPTGFERALYQASIKENERPGFPILNVVHNGSLVSYELVA
QENACWSDFKVNPKSGLLSNKKPFDAEEISECKLVIGASSSEGVEQTQVIVKILDENDNTPVFSKTLYTG
HVTEGLTKESPVIGGDGAPLVIQATDADVNSGDLLYELIGSSAFVVDSHSGALVTNEELDFESVPSYKFK
VRVSDGGDPSLSSFTDVEISVEDVNDLPPKFISSSFSAAVYLPTPSETEVLQVSASDGDTRLFANLTFSI
ISPSHFERFDISETSGVVTVKNASLLEETVYQVEVQVSDGNFTDNAVLVISCKTLPPSDLKFTRVTYNTS
VLEGISLASDIAEVRAVGYSVGDIVSYSMVTPSDLFVISESTGVVSTVPGKELDREAVDRYRIVVQVRDY
QKPWPKVARSVLSVTVGDVNDNAPRFTEESYFFVVQKSVNLGFAVGSVVALDEDAGSNGQVRYLLVGGHE
GRFRVEHHTGIIKVRSLLDGVEVSKIFSLEIEAHDLGPERRTTQTVVKIKVVDKSSPIFDQLAYSEVVRE
NVKVGHKICSIQARSPGGADIVYAIMKGNPRNEFFIDFNTGLLSVEDSLDYETQSSYQLTVRATDTKTSS
YGEVNVDVTVIDVNDISPIFNQSLYLAKVSEAVAVGTSVISVHAFDRDSGINKVLTYRLESLSSSNNNKS
KVNEFFSIDKDSGEISVAKELDYEKHIVHEVKIIVSDGGTPTMTGEARARIVVEDANDNPPKFEQASYAT
SISGDAGPGVFVTRVIATDPDERDAGKLRYSISSTQAKQFFHLDPKSGVLTIARSMGLERGRVYDIGVEV
TDGKSTAETSVRVIIGDTNDHSPLFDKEIYRVNFHENYPEDTFVTMVTATDEDSGIYARVRYFISDLNAA
EKFSIDAETGMIYSRLTFDRENSSHAFTSVPVQAIDGGDRFGFCTVEVRILDDNDNQPKFELPRYEVTIQ
RSKPIGTSVLVTTASDADTGSNSALTYVIIGHQTPPVFEVETGTGVISIAQEPEEKTYKFYVLVKDGGNP
QLRSMVPVSVNVLSQSAKILQFDQPEYRVSVREDAKAGRLITTLRPSFPGSARPSISFKIIPGNSPSSRG
EKFSIDSRGQIKLLGLLNYEFLNRYVLLIEAEAEAISQVAHTVVVISVTDVNDAEPHFVSNPYRVSVPEN
IKVGSKVLRVFAEDPDSSRNGEIVYNFTSSSKQASRFFTIDQSSGWITTALPLDRELSNSLVLRVRATDK
GEEIQLSGYTAVRVTVLDVNDTPPKFSREIFEMRVREDALIGQEVGVLDASDKDTNSDIFFFIMSGDPQA
KFGIEQKTGRIFVHSSLDRELVSSYKLNVSVSDGLFTTFAAVNIAVLDVNDNSPVCTQSISIVSVSEGVT
PGSDVLVVEATDADADDNGKLKYTVFGQGIGVFTVHNKTGRLLTVTSLDRETQEMYNFMVSAEDRGGRSC
FNNVTVLLDDVNDNAPVFTQAQYRKSVYEDSRIGVVLLQVKAEDADVGRNRKISYSLIDTAGDTFSIDSE
TGVITLEKGLNREYKTQYTLNVRAQDKGTPPLSGNCSVVIQVLNINDVPPEFLKSRYKANVSESASRGTH
ITTIVAISREASQEEFTYSILSGPDSNLFAIDAKTGAVTLQKVVDYETQKSFSLTIQAQDAGPPVLSATT
SLSIIVTDANDNKPKFGQNVYQAKLDENSAVNSFVLQVFANDLDSGLNSDIRYEIVNGNEAGRFKIDQMT
GLIKVAAQIDHEEQNRYSLKVQARDEGKPPLSSEAQVVVLINDVNDNPPEFSHTNFTVSVIESAAIGAEV
IFLRPHDRDGPGNAGPFTFMRLEGDESKFKLERNGLITKAGPLSHLDGDQTFKVRVFDNGDPRQFIDKTV
VIQVVESLTHPPHVQPLNVYLELYSSQFNGGVIGSVHGSDPDGDSLRYAIVEPDIGSPFTMSSTGEIRAT
SAVLSKPYKLNVSVTDGKFVSYAPVEIDVSDITEDVLGHSLTLRLSDLDPGTFVERNLVKCREYLGRLFH
TPPRRVRIWSLLSVGRSVEVVFAVMKHSRGFFESRHIANKLNSSRGNFERQVGVTVTYIRVSQCRLMRCP
ENYSCQTVFKPQNKQIRIMSERTTYISYEHSRSHACVCNKGCPPPSGRKCASNPCPVGYQCSESPNAFQC
TCIDSSKCDLANNGCKDTTCIKGVNSVTFTGKSYIRYRLKGSFDEPSRSISLALRTTEPQGTLVFAAGQY
DYTILEIVEGHLQLRFDFGSGAGVVNLDWANVDDGKWHHVTVSRQGNHATLILDHGLHRAWNKSPGKMRI
LNLDENPIYFGAKVVGSKKRERSGRGQIVENGFNGCLQNLKMNDEDLPTDGSNSYVTAKPNKVSSGCKLS
IPTIVPDKCVSSPCQNGGRCSPDGENGFNCTCPEGVKGPTCGQDSRPCASNPCSFNAKCTNLGNDFKCEC
PAGLSGKTCDEGYDCTRQPCKNGGTCGKKKGGKQACSCLSTFTGPDCSLDVDECASAPCKNGGVCDNTFG
GFFCNCSAVSYGGTFCEKTVSSVAARKGWPLGQTEIISIAVVISVLLLVVILVVVILRWRAKKKRQQRAQ
EEAAKPPSVLKVSPPVVGSDVGSPEPPTPPPREVHGFNGEDLGLPPGYDADDSWRRRQRAREDFGTMKTL
NSISDNNLRSYHWDYTDIPDDLVPKKPPLTRDSGSYDGSPKCARGTMDVTQQPNGLNSSQGSLDVPQVPK
RPRNYRVSESDDGYGEPVPHVPKKPLQYLNPRGNAASRYSMDSRQSELSDATDLDPDIFKGHFPRPPKEP
YPESLDQHPVGSYAPTLTARGSELGSITDGMMSEDDLEQVYLGNRMEACDDSPENSYLHSENCSEDEDDE
VVRKLAQSPATPDPDFHKALRREIKQLMDGLEELKFESEI

>KXJ29307.1_Protocadherin_Fat_4_Exaiptasia_diaphana
MPPVFDKLVYIERITENTPKGTSLVKVAARDGDRGVNNAIRYEITQGNTDGSFTINPTTGLITVNGSLDA
EKTRSXTIFVXVNAFEVPDPSSNTTAQVLVEVIDQNDNPPVLNKHTYQFEIPENQAVPGRTITNEITVTD
KDILLEHRSYQFELVGADSSKFSIDRSSGVLKFNSTLDYESKSNFTFTIVATETSTVEKFSDNATVDVYL
INVNDNEPKFQQNSYNFTFNEEILPGSSIAVIKATDGDLGTFGVVNYELKGDSAEYFTVDSSTGNITAAK
KLDYENKKSYQFRLFGRDGGGGFDYKEASTSINLLLVDINDNSPVFSKNSYSASISENLPAGTPLLDVXA
TDKDSGEFGRISYSISDGNNGSAFEINGTGHISTTISLDRETISSYQLTVLASDHGSPNRSTSVMVTVTV
LDENDNSPVILPGXDIYRNISEDAGGGTELLSSIAVIDKDEGKNKQLLYRISSGNNFKRFNINPETGRIT
ISPSGLDREDKPKYDLVINVTDNGNPPRYNTTTVXVTIIDVNDNVPQFVPSPTEDPNSYIITIPEGPXTL
NSTIINLNATDKDDGINAMIRYTITDGNGQNFFDLDPSTFGKNIYEVRTSEATLSGSNILQVTAXDDDWD
NNGRVSYNITAGDTQGTFEITPNGNIAIKKTLDAEKAALXNLTITASDHGNPPLTATAFAVINVDDVNDN
DPSFNQSTYTADVRENVQVGTPVVYVYATDDDKGPNGEITYSITNGNKNSAFAINNVTGQITTNSLINRE
KNSFYSLTVQAEDQGRPSSRKDFTTVEVTIVDENDNDPSFSAVSYVGEIFENSPAGTPLEMKTPVQATDK
DTGNNALMTFFLAGLGSENFVINATTAVITTRNGSSLDREKNASYSLQVTVVDGGGRNSTXXLTVTVKDV
NDMSPRFSSSKFYANVSESAKRGTVVRRVTATDDDEGINAQIVYSSNGADAKFYXNRDTGDIIVDSNLDR
EFKSEYVLNITAGNFIGNVPDAYTQVFITVEDVIDDRPYFNTSSITAQLLENATIDTLVTKVEALDKDVG
DTLSYAIVKGDLFGQFRIDNVTGEIRTSNALDRENITQYTLTIEATDSIGLKATVPFILTILDVNDNDPV
FMEKSLFVEYREESPKGTRVTTVKATDSDEGVNANIRYDIVENITDYLSIDPVSGLITQGDKPLDREQDP
FFNFTVKATDQGVPSRSAVAQVSINLLDANDNNPTFSNSTFYASVRENQPPGTPVIVITATDKDSGSNAK
LIYGLIDQKSRFSEDFKIDESTGNVTTGEKLNRERINEYTLTIQALDGAFRPRRGSTTLIVTVLDDNDHA
PVFTEATYTAKVSENVGIGSTVTKVSATDKDIDENARITYSLLSGNQKSPNWFYLYDLSWPLNSISHKTT
TGSTTGLIRGDINMVQGPGMLAMNLNGINSAINLGSLKKTCITDLELCHEGMSLIFWLKLDSLANSYTSF
SRXGFILSSGGELPLSKGVAVYLNDFKLHVKVSTSNTLWHCNASFIINRWTLVTXTWANNTGLSLYFNSS
RTAXDXSGVNTAERTAGSSLRVFIGQSNGIQPKHAGFSISTLAVXNKIIGLEKIRHILTSDKAFKIDNTS
GVITAASKLDRETNDSYTIVIKAEDQGNPAKSSNATVKITIEDYNDNVPKFRQSNYSATLRENARKDTTV
VTVSATDADIGRNGLIKYKIESGDDNSIFAINEQSGVLILKGKLDFEVTKVFKLNISAKDSGDIPLTGFT
LVTVNVQDVDDNAPVFTQNEYKVSVLENITQWRLVAQLNATDSDSAQAQSNILYRIESGNDGNMFGIGQL
NGTVYLLCGDGKCLDREKKQDYSLTVAAVSMVNATEQKGTAKLQIQILDVNDMVPVFLNLPYDTTILEDI
GXENSGVNDDILTLAAKDGDIGLNAEIVFDIVSGNNEGYFTLNNVTGKLRKLKSLDREKNALFNLVVRAT
DKGVPPLSSTTNVTLRIKDQNDNYPNFTSVGMEVYRVFENITVNTQIYQFSATDKDEGNNAVIQYVIISG
NTGGAFVLDNKNGXLKTAKVLDHEDIPVYDLIIQARDSGNPALTAQKEVKIIVIDLNDNSPKFASNDATL
SVSENVGPGAVVGTVFARDFDATDKVYYYFVGGTKELFALDENTGIITTKKTLDREERATYIFEIKASNY
RLDPQTLEPRARRRRSVSNSTSGTSSILRITITIGDKNDNGPKFKNTLYTGGVSDSIKHGAKALLVTATD
ADSGNNSRIAYSIDNSKFSVEKDTGWILAASSFAGETGKEYTFTITAKDNFGVEPYFNDTTTVTIYILVD
KQRAVLISGRQPEEVRLNKDEFKRILENITGYIINIDDINYYQNENGEYDKSRTGILFHAVDPKTNKIVN
RDTLIRSIDENYGKERKFFEEWKIKGVKEYVRTKEESTFDLKMALAIGFGVLLVFLICIFCFVLVVLRKR
QKRRLRAAQAQSYGGSSHVSRRSSMSTLPNTNLHNHEGSNPIWVDPYHNWGMDDDDDPG

>XP_031572090.1_protocadherin_Fat_1-like_Actinia_tenebrosa
MNTQGSYMCACKPGYQLATNRERCDTISCGNPASPQGIVVTCDGTVEQYRYNHSCTLTCTKGYLIGPNTI
TCQSSGVWTVIRAQCVPQIPGRNSPPHSIILSSHFIPENTAINEVIGRLTTIDSDEDQTFTYSMVEGAHG
LFGVDNSRGSLVVAGYLDYERKSRYDIRVMSTDSGTPPLSYTQNLTVHVLDVNEAPSPPIIDRLSVYENV
SIGYTVGVINSSDADVDSHLTFSLLTDAQGLFRINCNTLLVNGRLDYERQSEYIVTIQVRDNGFPSLSAT
STYNITVLDSNEPPKGVILHGGWIKEYVNGPEGTQNGSFVGNLSTIDEDAFDSHYYEVIEPIPSPFAVVG
SSLVVANAGLLDYESQNQIPVNILSTDKGGATVTSRIVVRLSDVNERPTAILLSAATFTEHAQIGTVIGT
LSARDPDRLGNHTFIILTSNPGNSFRVIGDQLVLNKDIDFETTHHPLRVVLRVTDNGGLSHDEEFNVTIL
DKNEPPQAIKLTAYASCSAGGQVCVPENKIIGYHIARISVQDPDRGDVPSCEVVSGDLIGVNKGILVTKG
KINYEALAPTHNISVGLQCRDRGGLSIEEAFNVTVTDANDPPSNVYISHYIISSNAPVGSLVGTLYIEDE
DSGDSHTCYLLNSDRSPFEIHGLQVRTREVLTNATHARQLIQVWCQDSNVAGSPKDIYIDVKNIDMSGVI
NITLDSNKIAENKPAGSLVGHVFAWSHDPAESFSFQLDINDDSAFALTRGNSDLVTTRSLDYENRANYTV
VIRVYGNSGKTNFEKFIIEIIDVYEPPDHLVLHHNSVSENIAEALVGIVTLKDSFTMNHAVIVSLVSDPT
DAFQIKPSVAPYTWKITTKTPLDYEKAQSHVIRFSCELRNDASGRFEIRGLNIVVGKSRALDYEDALGPK
CLIDVKCQDQDEEAINQQFIINIVNVNEPPTRIFSISDRFEAPENQSPGYLVATLATLDPDKQDSFTYSL
HHENSSTVPFRLHGNQLITTTRLNYESRDHYDINVTSKDSGNLSVTQRLTVAVVDTNDPPTDIVLPRGVF
VTENQKVDTIVGELSTLDEDQEQKHVYTILTQTPGGVLGIKHTNKLYIQDNGQLDYESVRAIKITISSTD
NGTPNQLTKAVAMVIPIKDVNEPPYDVELSRQIVYENSTMGAXIGDVVVKDPDTFPQSFSCLLIDDAGAR
FMIQKNNSKIHLLTSMNGIPLDYEAQKEHRIVIKCTDGGGSWYQKQFVIKVLDSNDRPTNIIFTDSQGDT
TMDPHPPNRTTQLISTPVVTVNETAEVGVTIVTYVTIKDEDNVNNPAQLQTHKCVLISEEEAKLFAVVSA
HDPSTRHKRSXAKXNQIPKEFXIRPGTNSILVRKVLNYEARAVFTLFLKXTDSGLPPLSIVSSLRVQVLD
VPEPPTDLHLTPSSLGENSPDGTLLGNISVTDADVPSTGYVYEIXSHGVPFXVVRDQVIVSRAPLDHETT
PIITVQITVREVVSSLSFTKNVHVNITDINEAPTRIALNGSKTAVSLEEDSPVGHLIGYIIVDDPDRYDS
HLLSIGSPNSSHFRIHDSKLYVGSQLNAWFINRYSLYIRAIDRGGLSTTGVITVLVQEVDMCSNGRNNCS
AFAMCLRAGPGQAKCSCKLGFKGDGYSCVDIDYCESDPCHLDNTIGPCEDGFGGYKNYSCPCKTGWSPPN
CDVMVNXCRXKPCSXXGTLRCESHVNGYNCLCKEGFTGSRCETNVSHCSEQSCLHGGACVEKRDGFICLC
KEPFTGVNCDTNRSICRDDPHICPRNGTCIPYSENSTTKYWCSCNPPWSGDCAGCAPGYGGDDCKPCRYP
WTGENCEQDWRNCKEDTCQNDGTCIPLKGKDFLCVCSSNFTGKNCEAKLTTENSSEGSNNSRTKDTTIYA
LISICVLLLLVLVISLVAWLWRKHSKSRSNHGRIVLTPKETKDVSPPFEDMMNTNKYQFSNPTFIPDPPS
EENILREISQEVPVKLQDNNEENTRLSYSTIDFKTSSPVATKIFDNPLYESADQVIRKELENNSLNPLYR
SVDQVESNHGKLALNPIYVSGEQAIEVTNKRLWREDRFSQC

>XP_031567535.1_protocadherin_Fat_4-like_isoform_X1_Actinia_tenebrosa
MLIPTNDFWKAKHRKFGFEKLTLSSRKIFAPRKKLVKMFSPPEILNTLLFLFCSLFLLSECSIINDPRST
IICMPGDTIHNVTLTHGINAGVFTAIDWAKTMPQCIRESCNRKAGQIAFLVESSCYMVSCFRKEYCKSFS
DSMPNTLRVAVTPYTFFDAAPAFQPLERTLYIDENNKVGKKLIDIFAYAKSRRSDNATVFFNITRGNIAN
AFKLIQRPERGGASLVANVVLDRENVSYYYLIIQATNVDEQKISTTTLRVEVLDINDNGPKFLKSQYSTT
INSNVSIGTEVLRVYAVDPDTGENAQIRYYLITYTQLFQILPETGTIIVKQRIQLDRTRTFTLIVAAING
EHRAVVSVNVQVVALNEFRPFFQRLNYQVSVSEAIKVGTSLIRISATDSDTGSFSQLKYSITSGNNNLFR
IDDSGDVRTTKSLHSIGVKNFTLRISVRDSGNPPLKSVQSAKLVVLVTSMERYKVKFDVPLYTIAIMENI
PVGSSILNVRAVSGLSASRPGRQKENRKGRIVYSIENKDGAPFFRISKHTGAISTRRPFDYELQKEFRLT
VNAKDIEARRRGLRVQKDHAIVRVKVIDLNDNRPKFVLSFYQDIINENMTVGSSILRVTANDADNGMNKK
VEYIMQSGNINNTFSMDADSGTLRLSRSLAQGTIEFYNLTVFAKDKGRPPLSSSPVSIYIKVKRHTFGPT
IRPEFTVPVYLAKVNESCPVHTEILRVRARMNSGPDSGIKYYATQVSGGEADSHFAVNSVTGAITLIRKL
DYKKKDRYTFLVAAIDVSKASSVDNVLVRILVEDVNNHKPVFDKPVYNVIYNKEPQLFSRVVQVTATDED
AGQNADLTYFLHDNAKDKKGFFEIEPKTGIMKIMRMLQRESLSLFRMSVSVIDNGTPSLRSDKNAEINVL
IFQPFSTPLILIKTTQQTITVQFNLKYLDLTNVKEFGVIVQEYLPSSDLFEDYTKLKPTTWFLIGYLQKK
NQNLRRYISKIVPNTPVITKFGMFQITVGDDKGCNLRNEICSGPLNPSSKYRFQLRAYLNDSGPFAQHKF
KDGDFTEAFFTGLGTEAKTYRKEGRRNYDAVVYSVGAALILVILLSFLRGFYRLKLDRLRIHEDKKKQIS
FPVSNPRFQDPESPVEKIRTPGQGRKLMASINAEKSLDIGRSEEDDGSSPDSALDESTRPLQRQRPRLQD
IRLKSYFHSVDTESCNSCDGVKVYYVQESNA

>XP_028399939.1_protocadherin_Fat_4-like_isoform_X1_Dendronephthya_gigantea
MLWYKIFLYLSVLFLATTVDGLDFADGTKFLTIKEEQNTQTWPVENTDLPGNLTYTLEKDDSDEGGDTYK
KFIIVQDGPTRAELQLNYTYDFEKEDPKKSKTFKIVSTPVTGPKGELKISITLVDINDHTPEFTNLPHTV
VVSEVLGVGSILYKITATDGDGTDTYNYVAFSITDGNIGNKFALEPFQSQGSVNLKLSSRLDFDEGPEVY
NLTINVTDWTTAISRDEARSTLSYLIINVTDVDDLPAIFTQNVYEKTISENLATGSFVIKVTAVDKDKTM
KGVVKYGLVEETNPGGMFAIDETTGNITLVGSLNRKTQSFYALLVSANSTYHDPMHAQVLILIEDANVHS
PNFTANVYTAEVSENAVKDTLVLVVQANDFDEGTNAEVSYSIEGDEATAFYVTTVNHLGYIFVNASLDYD
AKKIYNFTVRATEIHTVEKFNDSATIIVEVTEVLANENNPKFNESSYSVNVTENSLPGRVIQVAATDADE
ANFGSITYSIIDGSQGMFTIDNQTGWINTTSQLNREDRDNYILIVRATDGEIFARHTDVLVIITVLDTND
HTPTFLAGSYTGYVVENSNIGDTILAVEARDLDEGTNAVFDFSLVGADGKFSVVSDGNLGYITVNGSLDF
EMNKNFTFLVIAKETSTSEKRENNVSVTISLIDVNDNSPVFSPVTGYSVEVAENSANGTSVLNVSASDLD
SGAYGQITFSLITTSVPFSVDQNTGEILIAGSLDREAKDYYDLTIEAKDGGQPSLSNYVHVIVNITDVND
EAPMFLQSSYTINIDENTKIGSNILTATATDNDHGTNSKLLYYIEGGNGLFKVDSNGMISVNGSLDYETN
TSLSFTLFAQESSTSEKWKANCTINVVLSDVNEYDPKFTKDSYYALIEENKPAGSEIVKVKASDQDGYFR
TISYTILSGNDDGYFTINHTSGDVTTTGPVDKETTDDNFVLKIQASDNGNPNRTTETFLVIEILDSNDHS
PIFTKSWYNTTIPENLPLGTILLTVKATDLDTNATNAVLRYFVSNSDGKFDVHPSTGQVYVNATLDYESK
STYMFTIFAEESQTQMMQQHNATVHITLTDTNEFDPVFTNSSFSGNTSEDSVVGASVVQIVASDQDGYFN
QITYSIVPGDDSSSFTINSTTGIITTAAQLDYEKQNKFILTVRAKDNGSPGRTSEVTVVIDVLDANDNQP
VFSQSDYNSTIPENVPVGTTVLTVEAEEKDSGANAEFKYHIIGGDNKFEITDDGVIFTKALLDFETKTWY
QFLVVANETNSVQGAKPNATVTVVLQDVNEFNPVFSQAQYTANVSENSPVWTSVIKVSATDSDGYYNQTT
YSIISGGNGKFEINSTTGEITTNSTLDRETESQFILTVRAQDNGENPARTAEVVVVITVLDISDHGPKFL
QKSYNASIFENVDKGTTILTVEATDSDLGSNAVIAYSIVGGDGKFRVDASGNIISNCTFDYETKMTYEFQ
IVANEAQTATGYTDTSNVTVVIQDVNEFNPKFLKPSYTALVNESSSVGTHVVKVTATDDDGSENVIRYSI
IQGNVDNLFAINSSTGWIQTADVLDGSNVDQYTLTVRAEDSGDSPRTAEILVIITISEKMRNASFLLQEV
YNVTVLENALDDSVVVKLNLRYSYDDVVSAFSFSIAGGDGYFDVNQKGEVRVANALDYESKMFYTFTIIV
TEIQPASGLVANATINVKVEDVNEFNPQFEQNLYRANVSEDASLETHVTKVFANDSDGDYNVITYAIING
NHDNSFIINSTTGAITTAKPLDRETQSQFVLTVRASDNGPSARTSEVVVIVDVLEISEHPPVFLMSNYTG
VVYENSAVGTIVLVVGTRDRDTTSSGVVYSLVGANGRFAVNSEGIIYVNGSLDYESDERFTFLVVAEEEA
PYSHLRHNATVTVNLKDVNEYNPVFNQTVYSSSVKENDVFGIPVLRVFATDNDRNINVLKYSIISGNDQG
NFSINSSTGEITVAKTLDRESANQIILTVRAEDNGLPPRTSEVTVVIGIIDTNDLGPKFLVPQYNATVSE
DANVGTHVVVVQGVDMDATPDMLGYELVGVDAFKVMTQYGLGFIVVNQDLDYEQTKSYNFMVYAVEKTPE
KRNTSCWVKVSVIDANDNHPVFVNSSYSAEVLEQTAVGTTVLNVSATDADSEIFGPINYAIIDGNILGHF
NIDNTTGRIFTSGVLDRENHPQYFLVVEARDNGSPALTETVTVSITVLDSNDVRPQFIAAPYSASVPENS
AVNTSILTVQAVDMDKGQNGEISYELVGADGLFRIEQDGDFGSIKVAGDLDYERNKTFTFYVVAKETQTS
EKRETNTTVVITILDVNDNPPVFKKSVYEASVGEFATSPHPVGTVSATDEDSGEFGEITYMIIHDDDNGN
FTINNKTGEVLTGAILNREVKDRYVLTIQALDGGSPPRKAVTTMIVRVTDQNEQPPYFENTPYKTNIVEN
KEYDNSVIYQVEATDLDLMPVTYKLESHPNFSIDATSGIISATGNFDREKQSVFNLTVTAIDQGGLNVSE
HFIISVEDTNDNYPQFLDTPYMTIIPDNTSVGVEILKVKAIDLDEAHNAEIIFSLLNAEGKFTINQTTGM
ISVSGKLDSQEKRLYTLKVIATDRGIPQAKINSTTVTVNLTDYSNHPPEFTNVAWVGTISEGAGPSFVLN
VQAKDPDSGILGKIEYTIIDGNTNNSFTINATGAILSTGTLDYENDTQKTFDLTVMVEDKGGLKDTTQVR
ITVLDVNDNPPKIINLPAPAELNISDNLPQGTLLYVLQGQDLDSGKNGEFEFFGAAVPDNLTIDRNIGLI
MAKRKLESTSSSSILFTGYVRDKGTPSQSSANYTIKFNIIPDPISAPFFLSSTLTEIKVFENASIGDVIL
KVNASATPDNFTILFELPTSGNFKIDSQGFISVARELDRETLDGYSLLVMASKDGTQAIGYVSITVVDVN
DEKPEFQFGTYKGQIKENSPPGSSVIEVKAVDKDEQDVISYTIMAGNTDDVFNISSSGEILIAKQPDHET
TAFFNLTVVASDGVNSGITFVEITILDINDNSPVFANSSYSLSLPEDTPGGASVLQVSARDDDDGDDGII
VYSISGGDGRFAIDSLTGVISTTDKFLDFESTTQYALNVSATDRGGLKASVLVIINITDSNDHTPEFSSP
SYNVTIAENYFGALTSLHLNASDLDSGRNSKLTYSIVDGPSFFTINPKTGELNASVPVDRDASGTPNDKY
CRGVFFLTIQVSDNGTTKLTDTAKVTVLVTDVNDNAPSFSRTSYEVEISVVDIGNIFRIMASDSDCDVNN
KIEYSFTSDNGSSLFQVNTTTGNITVIKPLNGSQGVYFLNVTATNALASPKLRSSVLVTITVLENRNYAP
VFDKDQYSFNVSEGAEIGVTIGSVSASDLNKGKDGVFIYSIENPGYAIPFDIDPTSGVITLVRKLDRETH
KNYTLVVVAQDFGDPVLRDTTLVFISLDDINDEIPKFEQDEQKFSVAENITVGSLVGKVTAIDEDADMYG
EPIYIIHSGNEAGHFRIDNSTGNIYLVKSLDREVIHIFELIIYAYNHGSSIARRRRDTGVNYDVLKVVIE
VTDINDNPPEFTLTNYIAGFKISDPPGTNVTKIQATDKDEGSNSNIIYSIKSGNDAGAFAIDPATGLIST
TENITQLEEVFKVILTVVAQDSADQGTPKEATVTIYQIPERDPLELKVSSDLDEDAIRELLRNITGPDYD
IIIQEINTGGPLSTVKYYVIKKDGDFLTEQEMRNLIIAYCEVNEEICERWGINLEFQNGNTSALLGEDDI
TILEACLITLGVIVGIGGLLGIFLLCCLRRSRKRYMPVYESTGYIMSSKAVSFDERPHIYQPNIGDEANR
VSTFSAQESQEVEIHMDEEGSSLDSAEEMRPGSCSSAEIEKEEAIAKVQAYMNQALMDDDDSDTDSSEDE
NGETSATPRVDGDSSTGSTEPLVHSYTITNL

>XP_027036443.1_protocadherin_Fat_1-like_Pocillopora_damicornis
MRSLFKLVVLPILLFCCSLNVCLGVIEESLVENNTQTLGDDGLRQGRPSSVVVETVPTYSWEFRSKNEKD
IKFTSGGLYQATISETKKSQIICDLKMGVYAHDEDTEVEFNITKGNAEGTFTVSSKRVEDFIFMEITAER
KLNREEDGYFLLTVAAQHPETNEVLDMTEVNVNVLDLNDNLPKFSRLFQHVTVEEDIPLHTSVAQVVAND
EDMGPNGLLYFSFISKSPFFAIDPISGVVTVTRSLAGKRRRSYGLLVTARDRTLPSSKAQSAKAKHNITV
TVRPVNRFSPEIKVKFQLEKIIEGNSDIRFAVIQVSDQDNANSGEINKVRITSGNMEGHFKIRRSQDASD
EFWIDVVKPLDREKAPNGYKLVITAFDKGSPPRSGTVTLRVLIEDVNDIKPAFNQSLYEATISELAPLYT
SVVRVFVDDGDLGNNAKVYYTLRGGHSKNFRIDRETGLITTTGHLDYETKPVLEFDVWCFQSDSSKQMAS
ARVSVNIEDANDNDPEFENPSYSLEFFEDLRPGTKLPLTVRANDPDSGSNGKIQYSIINRESLPFAIDSE
TGDIISLTSLDRDAGVPEFITLKIRASDFGEPFRRESETYVHLHIKANNDNQPVFEYFRCTIKISEDAPV
GTILTSLTAVDIDVGESEGLVYGIDPVGNTDKTFSINPSTGQLKTAKSLQGGEKEFSLYVTVTDSALKSK
HPVTLKIMVVSPQTATEFLNYVETRCSVFPHYLKAVEHVRKQGNFKPSYPSIEKVPAKPTNRNYPRFHLH
KSVIEVSEDVAVKSTIMKFSATDDDQGYNGMILYSIVSGNIGSAFNIDMHTGELYIASLLDRETMGKFRL
NISANDCGSPGKTAHTVIYINVIDVNDNAPVFERDIYEVSKPENITRGQTVVVVNATDMDDGENGRIHFK
LLNDFGEKFRIDSRTGRLSVAYALDYEDRAKYSIEVQAFDNSPTSQRMVSAMVIVNLVDINDNAPAIVPR
TFNVSIPEDLPPESVVAAISAEDPDTGLGGELEFSFVDNLKRFKIDSGSGVIRLRRHVDYEQENVYNLKV
KISDKGTPRLSSFANVNINILDVNENNIAPIFPGVSLLRATVSENSPVGTSVLKAEAFDSDSWYMSYFII
DGTGVDKFEIGRENGIIRTTKMLDCEESDHYWLHIQVKDREMSPLHTNIPMLITVLPVNDDPPYFNPAIY
FPSVIENAAPGESVVTVKAHNPSSDGSNLLYSIKSGNEAGRFAIDRKSGLITTTTSLDREEQDKYELEVK
VSNGDNPPKSAYITFPVTVADANDNGPYFLKSFYDVYFKQQDDPSTSVEILRVAAVDKDISSNADLTYGF
LYPSEISPGLLKIDPKTGVISAKLSCQGEDYLEFEVNVTDGGVPPRSATVPVFMEYCMSKNPPSSNPPRF
RQKVYKKSFKEDAEVGSVVELVSAHDSDGDSLTYSIISGNIGNKFLIDKARGEVTIANKLDHEEASSYTL
TIQASDDYNAKTTSLEIEVEDVNDNSPVPLMTEYQVHIPEDAKIGSVLTKVEATDGDGGASGSVKYAIVG
SVKQKSISLFMIQSLTGNIKTTKPLDYEDLKEHTLIIEATDQATPKRQSLFTIVIKVDDVNDHKPMFVRS
EFKAEVNVDASIGTPIIKVFATDDDDGTNALLKFSIKGGNTNDAFYIDQNSGIIQVAAKLSSAIDEYSLQ
VQVSDSGIPTQTAEVEVKILVRGINQPVEFERPLYQASIKENHRPGHPIINVIFNGSLPSYEFVPQDNAC
WKDFDINRKTGLVTNKKPFDAEELTECKFLIRGTSSDGNGQTQLIVKIIDENDHAPAFSQLLYLGHIKEG
LPEDSPVIGGDGKALAIQASDADVSGSDLMYEVVGCSMFTIDSQSGELMTAEMLDFESVSSYRFKIKVSD
DGTPSFSAFTDVVVSVHDVNDLPPIFSSPVFEAVVFLPTYSGSVITTVTAADGDSQPLTSLTYSIATPSL
THIFDISPRQGVITVKNSSLIHQAVYHVQVSVSDGNFSNQATVNIECKPLPVSDLQFSQMEYNASIVEGI
STAADIVQLQTVGYSIGDTITYSVVVPSHFFVISESTGIVSTLPGKTFDRETTDRYEIVVQARDDRKPMP
RVAQSLLYVIVDDVNDNAPIFTKDVYFFVIQVSADVGAFVGQVQASDKDIGSNGAIKYFLKGGGEGRFEV
RYATGNIEVSRLLDGIIVPSVFTLEIEARDEGVVRMSAKTIVKIKVVDKETPIFDYLSYSKVVREDVNVG
EEITRVQARSPGGADILYTILAGDPYNQFAIDLKTGVLTVESSLDYEVRTSYQLLVRATDESTTSYGEIT
VLITITDVNDIAPLFNQSLYLATIPEDTPTGTSVVSFTAFDRDSGVNKQLSYRLETLNSHNDSKTSEFFV
ISQATSQIVVAKRLDYEQNIVHELKLIVTDGGTPPLTGEARVRIVVEDANDNPPSFEQNSYATSISGSAG
PGFFVTRVIASDPDDDDVGKLRYLIKAGHGKEYFEIDSTSGVLTISKHVGFERGKVYDLSVEVTDGKSSA
VTSVRVVIGDTNDHSPVFDQEVYPVDFYENYPPGTFVTMVTATDLDSGDYARVRYSIDDVDAAEKFMIDG
ETGMIYSKISFDRENSSEAFSSIPVRASDGGGRFGFCTVQVNVLDENDNQPKFELPLYEVTIHSSTPVGT
SILMTSANDADTGSNGALSYVILGHQTPPVFEVEKDSGFIKISRQPETKTYMFHVLVKDGGFPYLRNTVK
VSVNVLRKNAKILQFEKSVYRILVPEDLNTDGIITTLRTLLPGSTRPRVGFQIIPGNSPSSKGDHFSIDA
SGQIKLKRRLDYETLKRYVLVIEANSSEISQVARTVVIVSVTDVNDNKPHFVANPYRVSIPENMMVKSKV
LRVFAEDLDDFQNGKILYDFGTKTNLFAIDQHTGWITTAAPIDREVANSLVLRVRATDKGEVTQLSGYTV
VEVTVLDVNDSPPQFTEDIFTFSVREDALIGQEVGTLTSFDNDTNSDVYFFIMSGDPQTKFGIEQKTGKV
FVHSPLDRESVSSYKLNVSCSDGLFTSFTTLIITVLDANDNVPVCTQSISIVHLSEDVKPGTEVMIVEAT
DADADDNGKLRYSVFGQGMGFFGVENGTGRLVTAKLLDREVQEMYNFMVSAEDRGGQACFSNITVLLDDV
NDNGPVFSQSEYRKAVYEDARRNKVLLQVRADDSDLGKNRKISYSLLDTAGDTFSVDSETGVITLTSDLN
REKQAEYVLTVQAEDAGVPPQSETCNVVIQVLNINDVPPEFDKSSYKANVSEDAAKGTKITKMKAISREA
GHEEFSYEILKGPDSDIFKIDKKTGDVTLEGNLDFETRKSYSLTIQASDVGPPVLTTTCSLSVLVTDAND
HVPKFGQDLYTARVDENSDLDSFVLQMFATDLDSGSNRDIRYSIVKGNDADKFKIDDITGVISIKAHVDH
ESVSQYALTVRAQDKGIPPLSAETQVELSINDLNDNPPEFTNTNFTVSVSELAAIGTTVIFLRPHDRDGP
GNKGPFTFMKIKGDETKFKLERDGLITKAGPLDHRDKEHKFEIRVFDSGEPPMYTDKTLTIIVVEGISHP
PVVEPLTVYLKLYSSQFNGGVIGSVKGTDADGDPLTYSIVAPRSGSPFTITNSGVISATSNVPSRIYNLN
ASVSDGKYLTYVPVKIVVSDITEDILRHSLTLRLSALSPGTFVERNLGKCRDYLGFLLNVPAENVHIWSL
QSSDTSLDVVFAVMKRVKGFYASQHIAHKLNSSRGDFQRVVGVQVGYIGVSQCPLMHCPENYSCQTVYKP
QNKQIRIMSERTTYTSYEHSRSHACMCNRDAGCASGKCASNPCPAGYECADFPLGFQCKCVDSSKCQPDK
PGCEDQSCIIGNNAISFGGDSYIRYKLKQSFDEPSRSISLALKTTEPRGTLVWAAGQYDYSILEIVNGRL
QLRFDFGSGAGVVNLDWARVDDGKWHHVAIMRQGNHATLILDQGRHRAWNKSPGKMRILNLDDNAIYFGA
KVVKSKSRRDLNNRGHLVEDGFKGCLQNLNLNNQDLPMSGSNSYVAAEPFNAVPGCQLSGGCRINTCPRD
STCIETLTSKKCECLPGHSGSDCRAFVDCGAKPCQNGGTCVPHPTDQYQCRCKDGYSGTQCHIYTGHCAS
APCRNGGSCIPSGESGFICTCPAGVQGKTCEQDTRPCSSNPCANNANCTNHGESYKCHCRAGFSGEICDE
GYRCSKDSHCQNGGTCQENQKNSAAVCRCLQGYTGADCSEDVDECASSPCKNGGVCVNQLGNFACNCSAS
SHGGKLCELVLTSIEARRGWPLGQTEIIGIAVVLAVILLIVFLVVIFLRRRAKRRREKREQAGAVSTSVL
KVSPPVVGSEVTSPEPPTPPPREVHGYNVDDLGMPPGYDAEDSWRRREKVRKDFGTMKTLTSLSDNNLPG
YQWDYTDIPADLVPRTPLSKEHSGSYSGSPDCATFAPEVPQRPSSFRSSQGSLDVPEVPKRPRNYRVSES
EDGYTDVPHVPKKPMEYTNPKGKSASRYSMDSRFSEFSDATDLDPDIFKGRFPRPPREPYPESLDQLPVG
SYAPTLTARGSELGSVTDGMYSEDDLEQVYLGNRMEVCDDSPENSYLHSENCSEDEDDDYHRDRYARAAT
PDPEFHKELQREIKEMMNELEELKLESEI

>XP_022798264.1_protocadherin_alpha-13-like_Stylophora_pistillata
MGRVQHLWLVILFPLLAFCAATDGMKFQVFEEQDPGTFVGDMSANHLVRTLSDNENLKGALRFQFQGSLQ
TSFKINETTGIIRTAAKLDRENLSLENNDDTFQIQVKVSKGVVTVPLPIEIKVLDINDHSPIFADKIENF
SVSESAPLDAEFPVTVAEDTDIGNYSVQSYEIVERNDSGTFDLILSRPTSEITKLKLVLSKRLDREINES
FFLEIEARDGGSPRKVGRKGLRITVLDSNDHIPKFSKDLYVGEVRENSPAGTFVLNVTASDKDIGTNGEI
SYSLNSRPQYKDLFSLDARTGELRTKAILDYERFKDYQLEVTARDRGPDSIPTTSYVNVKVLDENDNAPE
ISVTLFPDEFDEQEKIPEDIALKTSIAQVTVRDKDSGRNGRVTVTLQHHKDDLGLREMFAGLYILEIRHP
LSLDRHDQYKIKIVAEDQGSPISQKSSYVLVVKVADSNRNAPRFDKNVYNVGVNDDVKPGTFITTLTATD
EDDGNNSELTYSLEDVYIGEHNSSVEEVTKWFAIDSKNGQVQVLRKLWCAFTPIFQLNIDVRDNGRVPFH
DKTALKISVQCSKNMYNFSVTENEPEGVEVGRVALEPIESNRPLGITLLSHTTEFAIDENKGILTTKTTL
DRERKSFYSLIAVITDGRVAMNVTLFVEVEDVKDNAPIFVGLENTHNLTLSGALFIGATVQRLRATDKDS
GTNGLVKYLIVSGNNDLVFLLNMRTGRITLNREPSRKLYILTIRAADSGDVENEAYLRLIISVRYITPAP
PPSGDGSTDGNGEVELRTERGGFFSDTKMIIIVGACAGFLILSILLVAVFIMKFRRKDKKEDDKRGSYHE
PDISREDALKASKKMFQQATTNPRQAAEAYMLASRKQPINVSPIPIKKMHSTMTYQAPPGTGSPTRSSRQ
DMYYPFVQGVVECHSSEDEIDSGRGGSSHESTPYYPHSPPSKKREDDFRPPHRHYYHNPHRARSPNMPPP
PPPYEEVQTKRAYVSVSGVTHSTTEL

>XP_022784236.1_protocadherin_Fat_4-like_Stylophora_pistillata
MATTILKLLLIACIGAEFVHSQLRSISLGQRVPDEDEIETCGNIRDIIRRNSARFRKIIVKNTNSEINFA
NDDCRRMTARAKSKLDVLGSTVKRQWSNVKLKVTLAWTDQIMPQAPISLHYEGRAVRLQTSDGDTGKLST
LAGLAVQAGFDWVNYATKSYIHASVIRDVCQTSVDLAFILDCSGSVGSHNFRKIKDFVKNVVDFFNIGSS
GTHVAVVTYSTYPQLEFNLKAHHTKSAIKNAVGNIYYRGGWTYTADALDYVRHNIFTTSQGMRPDQGIPK
VTVLLTDGYSNGRSVSGPANQLRNHGVNIFSIGVGNNVNPTELNVIASDPDSTHVFRMSSFNDLSGWVDK
LSAVSCDEGAAVSSCDDTITTVESDTFKYFRTQFDTVAKNRISVEVKDIDGISHLYASLTSSNPGPVDPA
SSKNESDVSPRAISLSLSASNKIVFVAVQGQHSSNKFQLSMWDALFSRDTYVASVTEEQNAPVTVLNENL
SPYSYTLKYSIIEGNDGNTFSIDSNSGLIETTKKLDRETKSSYRLTVLGQNTNNRCHKGRAVVLVNVKDI
NDNPPIFPLASYSATVPEETPANTFVAMVTATDADTGVNAQLTYSIVAGNNDKRFKINDQGEVETTQELN
YEDKSSYALTISVKDGGSPSKSATTVLTVIVEDINEPPYFVKDCARNSTCKFSVKENNNRNAPLGMIQAK
DPDTGCSSLTYEIVTEQSQNSKVFGIDSSGQVHVLVKLDREMKPHYTAVITVQDCGSPALEVSTRIKVEV
LDENDESPRFTLNSYKASVQENIAPGSTVVQVSAFDADAGSNSELSYNLTFGDTSAFMIDPRTGTITSKV
SFDRETKASYLLTVRARDHGQNPQDGTATVDITILDVNDNKPAINNLPATKQVPEDKNTGEVVFVVTATD
RDLGVNADMRYYIDKGNEQNLFNVDAKTGSMTLARKLDYEIRISYTLKVRVIDRGSPPLSSSADLTISVQ
DVNDNAPVFSLSSYRATVQENKASGTSFFRVTATDLDSGSNGAITYTIVGGVNGNFFEIDSKGYLLIKNP
PDYETKKQFDLMVEARDGGNPAKSATVPVKVFIEDVNDNAPSFNQSSYHLVVREDAAVRKRVGAVFATDK
DSGVRGRLLYTITGGNVGSAFTIDGNTGVLSVQSRLDRETTALYTLKVEARDGGNPSKDALVDVQITISD
VNDNAPLFDKSSYSASISEAASPPASVVKVFAQDNDVGLNKEITYDIKTGNEDGTFILDKKNGSITLNQT
LDREKKAAYGLVVTATDHGTPPLASSVYVMVTVGDVNDNPPSFPHSLYNCTVAENLANGVAVCFVTATDP
DSGLNGQLFYSIISGNDGNAFDINTATGEITTQRTLDRESIAVYNLTVKAEDGKNSRSIKSLSDTTSVRV
YIMDENDNGPVFDQPAYTFHVLENATMSQLVGRVEAKDKDAGLNGKLTYSISAGNSGDSFKIDPVSGVIR
VNSGLDRETQARFALTVVPKDSGSPSLSASVVVTVVIGDVNDNPPMFSRSVFYGIIREDASTGSTVLKVE
AKDKDEGSNGQLQFNLQGEGSKNFSIDSRGFIHTSTPLDYEKTSSYILTVIAKDGGSPTQTASAKVNITI
VNVDDNVPVFETSSAPTKVREDVAIGTRVVRLNATDADGNDLTFHIIDGNVGGAFAIQNISGLITVASKL
DRETFAKYHLAVRAMDASGKSVTNNATIEVVDVNDNAPKFTSPNYSKGIMENLAPGQLVANIKATDKDIG
DNAVISYEITSGASNKFKIDSTTGVLTTSDRLDREVASSYRLVITAKDQGKPSLSSTTTVFVTVLDDNDN
SPEFSKPFYQASVLENTAITTNVLHLVATDLDDGRNGLVTFSIVSGNTNDAFKIDNSTGFLSVNQNLDRE
AVAFYSLYISASDNAPNPRSNFVRVNFTVMDKNDNSPAFVNVENFTVIENVQIGANVGSVSATDADAGSN
GEIRFSMVKGNGDDAFRIDPVSGQIKVNGRIDREKTDRYVLTIIASDQGKTSMKTAQNFYVTVEDQNDNP
PKFDANVFQGTVKENVAVVADVVQVKATDADVGSNADITYRITGGNSQSFFSIDIRTGIINTTAQLDFEK
TPVFNLTVSASDSKFTSIVSVIIKVINENDNNPSFPQPTYYVSVAENSAVVTSVVTITAFDVDPFGQLTY
SIESVQPGNHSDAFSIDLTSGLISTADVLDREMTDSYVVIVKATDGGKPSLHGSTTVMVNVTDTNDNPPV
FKNTSMTAVISEASAVSSYVTKITASDLDTGSNAEISYRIISGNEMSAFAIFSDTGIITTNMELDRENIS
NYALICRATDHGNKPLHSMSIIVHVTLSDVNDNAPKFDQSVYIVNVTEDVSSGTVVEEIHAVDKDAGLNG
LVSYQITDGNDDGTFDIGNGTGVVTVSGKLDRETQDFYTLIITASDSGHPLKSSSVQLLITVTDVNDNAP
LFNASSLQGAILENSPIGTSVMRVIATDADVGENAQLMFNFSTNVYVDIFAIDPASGEITALKSLDREKQ
DLYKLKISVSDHGDPRLSSSADVTITVTDVDDNCPKFVPAVYNATISENLPFNQSIVQVTATDADVKDNE
KMLYAIWQGNEGGAFTIDRYGFVRVSSAGVDREVTSSFQLVVRAGRADCGINSTGDGNTAEGGPDDRLAA
MAIVNLTVIDQNDNAPRFTRPNYEFPLSSPNDTNIGRIQAIDDDLDLGGVVKFRLLQQIEVERNWKVTVQ
AYDMGTPSLNKSIDVFVTSRIACQAMVFKVTEDGVIQADTLCNFVKIPTAATRLVGDKHQMSCLAKGNTR
PQYRWMKDGRFVSNWDDLGDYIIEHMTEEDEGSYSCLATSSAGLIQSCVAYMTVNEPPKIVVHPQNSSVE
LGGTVTLACNATGDPLPEFQWYKDSIPMVETSDIDPFKPELVLKDALAQDEARYFCQASNVAVKVRSGWA
TLKVFGKNALVSMTLSVTNPNQEGTCQMFDKNAFQQLLSKALQANVDVVGFSAPDRCEEHPCNSNPCKNG
AVCSKQGLQYACLCRPGWSGDHCELDVDECSGDPCFYNGTCANTAGSYKCNCASAKTGKNCQLEKKACDG
NPCKGSKICALSERAPNGYQCVDEGLEMVMVLSGGQQGSLFDIEKQVENIIRSAPNNVNESVNARRVRRA
DVKLDYGACSVRVTKYQEGKVHFVLLCPPEMKPPEPQSAQRFVCGLLFDAGRSTSCGGSDSMETPVPPTT
TPPMEPMEVKLELFARDESGNDLNSAEVIDMINSGRMEELEQNGFKVKSATASYTEPSKADPPSKVGLIV
GLTIGFLVLTIAVIAVGLIITKRRKKPQNFHFSLQQRAAMARKDSQECILSRDRSVKNISRSEKHYLNVA
YDDICDNSDEEGQQQFMVEVDLGNSKSRKIAMVCDEPYFYEKISTLEAEEMLSSMVQPGTFLVREGASSK
EFTLTVRAPEGGPSFRHLPFKYDKASGALLVTEFGTMDDEMNFSSMQELVSHFQVTPITFDEDSPDVVLT
HPWNKSVV

>PFX33557.1_Protocadherin_Fat_1_Stylophora_pistillata
MLFVGTFVTKVQATARQNPNPIVYSLKNDKGWFQIDNSSGVITAARTLDREGTGTVRNLKAVAKASNQED
TVDVWCTILDINDNYPQFENLPYRFNISEDTKVGEEIFRVSASDKDSSDHHNNAVFFRIVGGNTDGTFKI
DGGTGKIMLDKPVDFDGSTRQYSLNVTATDQYGAPTGNQNWTVVNIGVTDADDLPAEFSQYLYEVLIDVD
TPQGGEIIRVHAEDQDSMKASVSYVIYPASDPEECFKINNATGVITVNRNLSQKSYPLIVTAKSTNQPVA
FALVMINVGSMPNRTFVASVIENEENTTVFDLTNLEKYFNISDPIFVIHRGNEGGEFFVNETSKELRVGA
QGLDREEHDKYTLVMELFKDGKSKGFAMINVNVVDVNDNTPRFKNLASVSVPETTPEGSVVLTVTALDRD
AGLSGSVVYDMIAGNERALFALNNKSGELSLVKQLDYEAAAQYVLNVSASDMGEPGRRAFSGVIINVIDA
NDNSPVLQARIIQVSLAEDTSSGSFVAQCNASDADAAANARITYRLVEGAVNRFSIDNITGVITTSESFD
KETEPEEYTLVVNAQDNGQHPLSDVGFVVVHITNINEHSPVFSPTSYVGGVYKDTTYYSLVTTVKASDAD
SDSQSAITFELVNGNGLGFFHVEPDTGHVRVATSLADKDGSKFSLEVSASDGGKKAATNAIVNVSMMIKT
ITGGDAFIKYLQEENGENATLVILHAVRGNDVMSGFDITRALSDNEELLKTTYKLFNILWYRPPDGPPSA
EARTGTEDELSALVGALICFGVIIGVGAMFIIIILIMRKRSGKSPFKKKRHPRVTFNDKLFFIDPVQPAV
TSNHVESAQEAQEVIVHIPAEDDNSSEGSDDGSHNVVSFLNFGYGSRLAAMSEKDPEEFDDMDHNTFFPP
PPKGPPPKPPDSDEENSDSISMGSRSDYENEVNVHLEKYNPDDVADVSGILLSHSPSDSTTESTDQLVTG
YPNVMFPNGGSFLRSFSLNEATTEL

>XP_020616832.1_protocadherin_Fat_4-like_Orbicella_faveolata
MTTAIFKLLLLGFISEEIYVYGALRSIGPGQTYPNAKEIDTCGNIRDIIKRNSARFRKILVRNTNSEIVF
ANDDCRRMTARAKSKLDVLGSRVKRQWSNAKLKVLLAWTDQIIPQAPISLHYEGRALRLQTSDGDRKKLS
TLAGLAVQAGFDWVHYATSSYIHASVIRDVCQTSVDLAFILDGSGSVGSYNFNQVKNFVKNVVDFFNIGS
SGTHVAVVTYSTYSRLEFNLKAYYTKSSIKNAVSYIGYRGGWTYTADALDFTRQNIFSKSQGMRPDQGIP
KVTVLLTDGYSNGRAVAGPANQLRKLGVNIFSIGVGNYVNPAELNVIASDPDSTHVFRMNSFNDLAGWVD
KLSAVSCDEGASISSCDDTITTVESDTFKYFRTQFTTVAKNRISVEVRDIEGVSHLYASLTSTNPGPMDP
ASSKNESNVSPRAISLSLSTSNKIVYVAVQGQQQSNKFKLSMWDALFTKDTYVTSVTEEQSAPVTVLDTN
LTPYAYKLKYSIVEGNPGCFTIDPDTGTIRTTKTLDRETRESYRLTVLGQNTQNRCHKGRAVVLVNVGDI
NDHAPAFDLAQYSATVLEEKPSGTFVATVTATDKDTGTNAQLTYSITSGNDGNRFTIDSKGEVRTTQMLN
FEAKSKYTLEIKVQDGGQPPKSDTATLAVIVQDVNEPPYFMEACARNNTCKYTVAENNNRNAQLGVIQAQ
DPDTSCSSLTYKITTEQSQNTKVFAISNSGQISVLSKLDREFKSHYTAVITVQDCGKPALKVSTRIQVEV
LDVNDESPTFAFKSYKASAHENIAVASTVLQVSASDADTGTNSELSYSLESGDVAAFSIDQKTGTISSKK
TFDRETKASYSLTVRVTDHGQSPLHDTTTVDITILDINDNSPKINNLPATEQVTEGKNIGDTLFTVSASD
KDQGVNAALRYYIDTGNGQNSFNLEAKTGALTLARKLDYETRTSYTLNIRVTDRGNPPLSSSAQLQIQVQ
DENDNTPVFSMSSYRATVQENTAKGKSFFKVTATDLDSGSNGEISYNIDKGDTGDAFEIDGKGNLLIKTS
PDFETKAQYDLIVNASDNGKPAKSALATVKVTIEDVNDHEPAFNQSSYSFTVSEGVDLRGRVGEVYATDM
DSGPRGRVVYSITGGNVGKAFSIDGNTGVISVLSKLDRESRDLYTLNVEARDGGNPSKDSVVDVKITITD
VNDNKPLFDKPSYSASIDEDAAPGTSVEKVFATDNDMGKNKEITYIIKTGNEEGKFNLNDNTGEITLNQT
LDHETKTSYALVVTASDHGSPPLTSSVDVMVTVNDVNDNAPLFPKSLYNCTVAENLASGVAVCYVTASDA
DSGANGQLFYSIVTGDTGKAFGINTGTGEITTDRTLDRETISVYNLTVKAQDGLSRADKSSFSATTSVVV
YILDENDNVPIFNQSMYTFHVLENAAKFHVVGLVTATDKDAGLNGMVTYRISAGNSRDSFKINPSSGVIT
VKSALDREVQAEFSLTVVAKDSGTPSLSASVVVKVIIDDVNDNAPVFSQQMFYGSISEDASSGSTVLKVE
AKDDDEGTNGQLQFDLQGKGRDNFTIDSRGFIHTATPLDYEKTSSYILTVTAKDGGSPANSASAQVNITV
LNVDDNVPVFQTSSQVSKIREDVAVGTRVVRLNATDADGNELKFDILRGNKGGAFEIHNKSGLITVAAKL
DRETTEKYILAVEAADTGFKSVTHNATIQVIDVNDNAPEFTQASYSKNIMENLPSGQPIANVTATDKDKG
VNSLVSYKITSGDSKKFTIDSKTGVITSSEKLDREEAVSYNLVITARDHGTPSLSSTVLVSVKVLDENDN
APKFSLPFYQASVLENTAINTNILRVTATDPDDGTNGLVTFSIVSGNTDDAFAIDNSTGFLCVKQNLDRE
AVAFYSLLISASDNAPKPKSDFVRVNFTVLDENDNSPIFVNVANFTIVENSALGTNVGSISATDSDGGSN
GQVRYSIVKGNKDDVFQVNPISGKITVNGKIDREKMASYTLTLMASDQGKPAMKTEKDFFITVEDQNDNP
PEFDAQEFRGSVKENIPAVSNVVQVKASDKDAGLNAVISYSITAGNSMSYFVIDSQTGNINATSSIDFEK
TPSFNLTVSATDSKFDSFAQVIIEIINENDNKPSFKQANYMASVAENSAALTSVITVAALDVDPFGQLTY
SIESVQPGNHSDAFSVDLATGLITTADVLDREMIDRYVITVRVIDGGEPALTGFATVAVNVTDKNDNPPV
FNASSLKTVVSEASAISSFVTQISALDADSGSNARISYRISSGNDMSAFVIAPDSGIIRTNAKLDRETVP
DYALTCEAIDHGQPQRSSMPIIVHVTVSDVNDNAPIFGQSVYVVNVTEDVTSGTVVKEMHAIDSDAGLNG
VVIYSITAGNDDSSFDIGNGTGVVTVSKGVDRERRDSYTLTITASDLGSPQQSTSVQLKITVNDANDNRP
LFNTSSLQGAILENSPAGSSVMRIIATDADVGMNAQLEFNFTTIEYSDVFSLNPTTGEVTALKPLDREKQ
DHYTLKISVSDHGDPRLSSSADVTINVIDVDDNCPKFQPAVYNKSISENLPFNQSIIQVTATDVDVKDNE
KMMYAIWSGNQGGAFTIDRNGFLRVSSAGVDREVTDTFRLVVRAGRQDCGVNNTDGDDNQAEGGSEDKLA
STAIVNLIVTDENDNPPRFKFPSYEFELDGLNDTDIGRVTAIDDDLGSGGIVKFRLLGQTEVAKKWKVTV
QAYDLGTPSLNSSIDVIIASRITCEAMVFNITEDGLITADTLCDFVEFPRGATHLVGDKYQLKCSAKGNT
KPQYRWMKDGRFVSNWNDFGDYVMEHVTEEHQGGYSCLASSSAGLLQSSVAYMTVNDPPKIATHPSNSSV
ELGGEVTLACRASGDPLPTFKWYKDNIPMVETDDINPFVPELVLKDALAQDEAWYLCEATNVAGTVRSNS
ASLKVFGKKALVSMTLSVTKLNREGTCHVFDIKEFKKLLSRALNANVEITGFSAPKRCEEHPCNSNPCKN
GAVCSKEGSQYDCLCKPGWSGDHCELDYDECSGDPCFYNGSCSNTAGSYKCNCISSKTGKKCELEKTACD
NSTCKSSEICALSERSPNGYQCVDKKLEIAMVLGGDERSSVFDLETEIENLVKSAPNNANSSVSGRRIRR
TNVRNTDYGSCTVRVIRYTEDKVHFVLLCPPEMKPFEPQNAQQFICGLMFDAEKSTSCGGSDSMKTPIPP
TTLPPLEPLEVKLTLFARDSESGSDLTAGKVVEMINSGEAEDLEQYGFKVESASTSYTEPQTAKPSSKTG
LIVGLTIGFFVLIVCVAAVAFVVKKGRNKPTNFHHSFQQRAVMTRMDSEESILQRDRSVKDICRSEKHYL
NVAYDENCDVSDDEEQQFMVQVDLGKPKNKKSATVCNEPYFYEKITILEAEEMLSSMVKPGTFLVREGPN
SNEFFLTVRAPEGGPAFRHLPFRYDKVSDGLVAQFGSMEDDMTFKSMDELVSYFQVTPINFDEDSPDVVL
THPWNKSVV

>XP_020610732.1_protocadherin_Fat_4-like_Orbicella_faveolata
MFMKGLRFFFLLVERTNGSESCSISFCLKTSFPLSSGTSLGSTCKHAIATCPGGKTTYPVTCSLGCPKDY
SIKGSSTVTCQTSGQWSSYATSYCQRNNDPPTQIVLSGSASIPENKQRGTKVGTFSSVDPNSKDKHTYSI
VSGGSGKFELRGVDLYTLTVFDYESSPNKFSLVIRSTDNGSPPMKLEKAFTISVTDVNEKPTAIQLSSNN
VDENSDVDTVVGMLSTADPDNGQTYSYSMLDGAGGRFKIQSNLVKVAKSNKNCLLNGGSQCLLNYESVSS
YSIKVRSVDSGSPSQSVNASFNIVLNDVNDQPRSLKLSNYKVTENAPLNTVVGNLSASDEDKGQKLSFSL
VDDDSGKFALDSKGGLYKANSTDYETSTVHYVVAKVTDNGQPALSMTKNFSIVVLDVNEAPVSIVLDQQS
VQENSKPGTRVGTLTATDTDAVQNLTFKLDDDAAGKFSLQPNTSCQNLASTGTRCTTDLVVSGAINYEDA
SSLDIIVRVTDDKGLFHTEMFNVTVIDVNDPPTNVTLDGSASASIPENSKNVQIDTLLTDDEDQVQSFTY
VLINNPGGDFEISGDKLFTSKNANLDFESSSSYQITVKSTDNGNPPKSVEISLVVNLLDVNERPTKITLS
NNSVQENKPSGTVIGQLTVTDPDRQQSHVCSLTDSANGKAGISSNNLTVGSAGVNYEEASSFSVKILCRD
TGGLTVEQTFVVLVQDVNEKPTSIVLSNNKIQENQQSGTVVALLNVTDPDNVNTQVQTFSFSVLSSSQPF
VMQNNALVTTRVLDFENSAQWTVSITATDTGKPALSLTQAFAIQVIDVNDDPSGMTLSSSAVDENSAKDT
LVGTLTALDQDTSQKHTYQLLNSSSGRFKVDGNKLKVAVSNKQCLSQGGSSCLLNYEAQKSHVIRVKTTD
DGTPQLSFEKDFSIDLRDVNDKPRDLQLSNNKVKENANINTMIGSFTSRDEDTSQQLTYSLSNDDSGRFR
VDSQGRLYKAKDTDYETQTTHIIRAVVKDNGNPSMKMEKSFTIEVLDVNEAPIGINITSQGGQLTFPDGH
AQIRENSATGTVIGKLQALDQDAVQTIAFKLDDDAGGKFTLESSSAGCQTITNIPGVNTRCTVDLKVNGA
LDYETSKEYLITVRVTDKKGLFTTKQLKISIVDQNDAPENVTLSGSYTASVNENTNGALVGQLMTSDQDV
AQSHMYKLLDDAGGRFVIQNDKLYVSSSADLDYEVQKSFTVKVQSNDSGTPSLGLVQDFQITVLDVNEAP
VNITLAPANITENSQPGTVIGQLTVSDPDNYGSRGTWQTHNCQVAGNQIGKFTIQSKVLAVGSASIDYEV
ASVISVEVKCTDTGSPPLSLVTTLSITVIDINEAPTAISLSSAVIAENQPPSLIGLLSTADPDNANQPTD
RQSFTYRCMGDTAGLPFVIDGNALNSTSSLNYETQSSWNITVQSLDSGDPQLSVVTDFQISVVDVNEKPF
NLTLSNTFVDENAPQDTVVGKFSSQDPDRAQTHTYTLTDGAGGRFKVVGNKLKVSLSNVDCLKNGGAFCK
LNYEKQPSYTITVRVTDNGSPPQSNEASMSISLNDVNDQPRDFKLSSRTVKENATLSTKIGRFTATDEDK
FQTLTFSLIDNDGGRFAIDSSGYLFKAKDTDYETNKAHKIVAQVIDNGTVPLKVTKTFTIVVENVNEAPI
NTTMTSASGQQSFPDNAPKVDENTPAGNTVGTLQALDHDEVQNLTFSLDVDADGKFTAGSQVTCHNITNI
PGVKTKCTALLQVSGELNFETSPSEDILVRVTDAKGLFHVQPFQVSILDVNDQPSNITLAGGDTAFIDEN
VNDGYVGDLATTDEDANQTHRYSLINNGGWKFAXIMTSLQKI

>CRX73260.1_Protocadherin_Fat4-like_Hydra_vulgaris
MQFKATDADGSNLTYKIIGGNDEDTFQINQVTGLLSLKKSLDRERKDFYNISVEASNEKKTEVVYLPVEV
LDVNDNYPIFNHESYSGNVEEESDDFTRVIVTVIASDKDSNLNAEIEYKIVSGNNSVFEIDSKLGILRSK
KKLDREETETYIIEVAAVDKGIPSLRTSVFITINVADINDNYPKFENDVYNISVKENLGAGLFLIQLRAF
DIDKNENGTVVYSISADFESLFSINESTGLLYALINFDREEKDSYTIKVKAFDRGIPSKSSETLVNIIVL
DVNDNAPVIQTKTLPAVNESVSIGTNLFQILADDSDIGINKVLVFSITPDIFRIDNNGNIFLNRPLDREL
VSQHNVLVKVEDTGTPRLHTSMNYIINVTDDNDNAPVFLNTSYYVDLEENFQSKKLLFKAHANDIDIGIN
SQIAYSILNNKEIFLINASTGDIYTMKAVDYETIQSFVLNISASDWKFTTFATVVVTIINLNDNYPQFEM
VEYFASILENATRNSLVVNVNANDLDAFGKLSYILSNTTDLPFIIESETGSIKVSNNLDREKIRSYSFKV
IVFDSGNPKLHNETNIVVKILDVNDNRPKFKSNSEVILLKENKPVGTSISLLSPTASDEDIEENAILRYK
AVQSSDDLYVDYVTGEIKTLRIFDREVQSSITFTYMAYDLGNPQLVSEKRVIVLNIEYENDNAPMWITNP
SPNILEDYPINTQIFVMEASDNDLGQNADISYYIKDDSMFQISLSGAVSLKKSLDRETKDFYNLTIFARD
NGDIPLENFITVNITVLDVNDNYPIFNEDELHAEIKENSKGINELVKLQATDQDIGSNAQILYSLQHDLF
SVNSTTGQVIVLRALDREEISQYNITVVARDNGNPSLHTEALLIVDVLDMDDNCPVFTSSFYKETILENL
PYGTSILQVTATDKDIGANADLNYGILESNDRGAFKIDSVSGWITVMTSDKVDREFSEVYHLLIKAGSTS
CGYTESDNVGEGGEVKNNYTVANVYITVTDINDNAPIILNVENKIYYENVLTTDIVVVNATDKDLGKGGE
IEFSIMRIDQKVVSNQVQNYVMIGVSDKGDKPLSSNATFIVINTVTCDAMYFSITEVGLLKVSSLCSVQN
QNSQSEIVVLVNNSVSLSCIATGNSPVIYRWSKDGSLISGWSNDGNISLPSVKPDYEGSYACIASSKPGV
IQSSVTKLLIHEKPSILKQPTNVVVNEKETAILTVKATATPRPTYQWFKNDLPIKHATQDEFVLESTIPA
DSATYFCNITNNQGQVQSEKVKINVVNRESVVELNIKILKPNIKNLCFDFFLEDFEEQAKVILNRPLYVT
NFRNTENIKKLCNRTACSKNPCRNKGLCEIIDTGFQCVCTDSWQGQTCEENVNECAPDSNTCNKGNCTDI
IGTFRCACPQGKSGNRCQYNSNACQSNKCIEKNEVCVPFESNSETVNQTFRCISKSNIITLISKPIMNWS
LPTQYDLELSLNRIVKAINMSVPADRKRKRKDISVMDFGHCIVHVTDHVLKNDESKVFFILDCTISKLGS
NKSAIFFLPDVVKEFCLQLLSSDDAFSQCGQLDEFMHKPVLPKMTTLNANVHFVIKDDNEKILPADKAIQ
IMTENDFAYRLEKYNYKVTSFWSAHDKPIQEKKGRTLMIALSASCAVVILAVVFVFVYQRRCLKSNDKNN
QSSIMFQRSMMVPNASTSNLIPDYTSKTNKAYDEKNDDDNDAAFMFEVPTDLISKKK

>CAB3980206.1_protocadherin_Paramuricea_clavata
MGGRVVPNIKLIALNLVVVCLLLVVTESVSFDGNLDIIPFEGSEHVRSTSSRFISMMLKKSAANRYSEKS
SLESQSRVRRDYDEALARARRDDEIERTKQDELREEYERRLFESLNIIGTVEATRLYVPEYIQDDTTTTG
SPKAFNIEIGTVVGKVRKLFPHGKQLIVWPYEGWRNFTVDQNTGEIKTTAKMDFELIWLYNMTIRDFKHN
YSDPNPSTRQPPMPDPLPEPDPKTDYVDHYLIIEVIDRNDNVPKFIRDTTRGGLFTGQVNTNARAGTPIL
YIHPEDGDSGPRGRIRFNIKTDDGKQSDFTIDPKTHLLKTAGGKKLPSGDYKVNVEALDYGMPPKSSGFQ
EFLVRVRKLEPEFFGIPYNLNFSEASVCGSVVATVAATSRSGMPIKYEILTANVKNTFAINHLGQITLLR
KLDYDTGNSSDKMFTFNVRATEDAYEGRSTDAIVNLKLVNADNHLGMFKTPAKQLQFEEGSFRAGGDIYK
VDVEDCDCKENCECKTGEMIYKIGDTEGFFDITSGGQIRNIKDLDYEKRNYFFFPVQVIDPGKNGRTRTS
YVEITVLDVDDTPPNFPTPNYDFAIFEDAPKNQVIGVAQALDPDPATKPDDITYSITNADPVEGREYFTI
GNQGVITVLKNTNRFRGFDIYELTITAIDKGNHRSDPPATVKIRVLDVNDHQPVFRECKQQSIKEKQPIG
TLLTTLTATDEDRGVNKLIEYSLALVQKHNFFKINNQTGRVSTTIELDREQYDEIFVVAKATDGGAGRSE
PLRQVGYCQFIVKVEDVNDHHPMFTVQTFKVNVLRTLAIGDTLLQVEAVDPDLGVNANIEYVILTQKLGT
KDDKEYLEVVKATGEVKVKTSMGSVNNDQEIVLVIQATNKIPVIGSLISTPSQTTVRVKISSIQGPAAQL
KYTGTVRENQNPGVVALKLTIPGTNLVFSLQTIRDRGNLPFHIGSTSGEIKTTKPLDFEFKKSYLFAVTV
HEQGKTGSTSIIVQINVIDIDDVVPIFGNDNYEATVSEAAAGGVNVFRVQASDPDPINGDKILYKIEPGL
DSKTFTVSEMTNFAQIKTAPGLKVGDFDREKKDTYTIIIEAYRQSSPSLKSTAILIVHVRDENDSPPIFA
KTDYKAADIPENIPVPYIVPNLVLNATDQDILENGDVYYFITSGNDGRFSMETIVGQDRKNTGRLIVSRP
LDAKKSPEFENNPVYTLTVTATDRKHTATATVTVRIQDRPDSKPEFLEPYYEKYLPENAGPGLPVVQVKV
RKPEDPQAVIRYRLDEKATPYFEINEETGMIKTAGDPLDWEITPVITFPVYAYERRSPNITGQTFVRVVI
NDVNDASPVFPDQPYVGYIKENMPAGTLVRCINGIDRDNPDINDGKNVRLTYELLTNTGEDPFDKDGKLF
TFDSSGRLETRVRLNAEEFRRNLSIRIRAWDDGNPRLWGETDVTIVIRDVSEFPAWFRKRDYEATVSESR
PPGYVVLQLTTKDRDFAPPNNYAFSLKSGNVPYAFDINQETGEIVVAGVLDIEKIAKRVYTLTVGLKERN
DELLIPDALGLQKAFEDTATVKITIEQGNDNRPTFTKSDKIYHTTISEDTPVGTKLNLGIAATDDDVGYS
NKFRFRITSGNVGDWFGVAKPDNASNRADVIIQYPLDREFKEIYQMQLVVIDEGGVSDTAWLRITLTDKN
DNAPRFLPPYYSVTILEGTCDANTPLATITVVDDDEPDQGPFKIEFAPNGNPGTRFQLRNPTHNTSQLYC
SGVIDREVTPDLKVVIKATDDPPQKDFPKLSSTVNVFVHVADRDDHSSPTSSARMRVVVNAVNGKFVGGE
VAKTYFKDTDGDGDSSAMTYSLIGSDDFAVKAEDGWITAKPTVKLGKYQLKILGRRGNSRPVCDVDVIVR
DIPSDAIENSAAIQLHEVLDPNRFLNPIRVGTSNNFETITYYDRFVNMLSNLFGVSVDNVFVFSIQVSKQ
VKPGRPYPAIDVHFSIRKESTVKSSFLPRWLLINVLEHRNSTTTLNDIGFKLGMIGLDYCAQEMLKSGMC
RNVIRAVVDEFNVVSSDYGLIPVPDYAVAITSIKVVADAEYDRYHQDPDPEYDTCIDGFSCLNGGKCHDV
VPRGFVCQCPGAYSGPRCQLTTRTFEGDSYIWLPPKTPHHFGSVSLEFATNAASGLLLYQGPAVKDGNNG
HRDFLAISLVDGRIRVGLSFGGQGEPLLINMIKGPSLNNGKWHHVQVSHERKDVTLIIDHCKYADIVVDD
ERIVELRENCEIIAKTTQNFEFLNGLGPMQIGGVENMPLDYPTSKYIEYRHFHGCIRKITENLEMYDLAY
PLKVVNAPAGCTIMATCPTCLNGGYCFPGFARSVCSCPAGFVGDDCSGNAPRYWYMENSFTEYTLPGEEK
RKKRAAAQEPGDLLDRFSNFITMQIRLDPGVTEAIFFFAVSQDGMEYSRLGYEEQKLYYEFKLLDALVRL
EMDPKADVADGKWHNVTVKREGNFAVLQVDYAGRVSRNTGGTKQLIRMSSGKIVVGGLPDIAPNMTTVNK
VVEQSVTDRRYRRSAGTILGVTTGGRAVKGVSGDMQGCMGSSSYNGKNMDTDPNIKKERLNVEIGCPCSR
RVHLCRNGGVCVAAAEPFCQCTHGWSGKNCEKIVYVAPVLGNRVDGRARWKDGGVLVVIFIVVLCVLILA
IALLVIKKRREAPYSVPVGDEGQDSIMPYHDDGAGEEDTFNYDIHHLMKYSYRDGHGTITKSVNGKELAT
ENVELLSQGTDGVMPGSSAGMMMRERKDVMARESVDLWPFILERVQRADEDMSWWPEDEMRHWSDEGDEG
EPADLSEIEDSDDEDEPEQDWDFLKDWGRKFENLNQIFNPEEEEDDDDDEETEA

>XP_028518873.1_protocadherin_Fat_4_Exaiptasia_diaphana
MIGISMNNNVNQLTVGVAGVNFEAKSIVGVIVECTDPDGLHVEKAFNVTVLDVNEAPSKIVVSNLNVKEN
QKTPTIIGDVTVSDPDNLKTQRQXFTFYAYTPQSGPPGIPGLQVPFDVRNGTLVAMTTLDFESKPLWSFY
LRATDNGVPPMFKSQQISVQVLDTNDRPTDIQISNAYLDENSXQDTVIGALRTTDEDTTQSHAYKCIDCA
NGRFKIYNNELRVAQSNQACLAQGGAQCTLNYEAVKKYPVKIQSTDDGIPPYDVNTTIYXILRDVNDQPR
DLKLSNNKVLENAXIDTLIGQFSARDEDVSQTLTFSLMDDDNGRFRVDSSGKLYKAKGTNYEAQKTHSIR
AVVTDNGSPAMKMEKTFIIEVLNVNEPPVSVEITSTNGQVSFPKNSPRIKENSPLSTSVGTLXALDADAN
QTITFKLDDBASGMFXLFSKSSCSSVTNVPGYNTKCSTLLKLNGKLNYEKTKSYSITIRVTDNHGLFKVQ
QLTVNVIDLNEKPTNISLSALSVNENANGALVGVLSTTDEDLSQSYSYXLTNDXSGRFXIQGDKLYVSSN
ANLBYEAQTEHRISIXVQDSGSPPLSFSKGFSITVNDVNEAPSFFNISNYHVMENSIRGTLIGSFSVLDP
DNFGPQGNVQTHICSVVGSQVGKFVVQKNVLKVGSAJVNYEQASVVDVQVSCSDNGKPSLSLSKTVQVIV
DDVNESPQNISLSSNSIAENSPPSLVGTLSTDDPDNEFTTRQSFTYRMVGNANGLPFAINGSELKTTRSL
DYEMQKSWKITIQSNDSGKPPKNVTNTFTISVVDVNEGPTLXSLSKTTVQENSDKDTLIGVLTSQDPDLN
QKHXYTLLETASGRFKIEQNKLKVAISNVQCLKYGGSFCRLNYESQRQHTIRVRSTDNGVPPLYXEQTFT
INVTDVNDCPRFARLSGYSVMENAXXGTQVGLLSANDEDAGQVVSFSLLKDDNGRFQIDNHNYLVKAKST
DYETNKKHVVTVQLRDNGSPSLTLTRNITIFVLDINEAPINTTITSKDGQQXYPDNYPRVNENSPNGTVV
GTIISLDRDEVQVLNFALIDDASGKFAVSHKNCQNLTNTPGVKSKCSAMLTVNKMLNYEQSSSEVITVXV
TDPKGSSHSQTFTITVLDVNDRPSDVTLSGGYVGYVDENANNALVGNLAVTDEDAGQAHTYRLINNGGWK
FVVKGDKVXTXMYANLNFEKRSTYTIKVRAIDDGRPKLFMDRMFTIKVNDVNEQPTDILLSNDSVPENSP
IGVIVGKISVIDPDNLGPRGDWQAHACIIVNDVPFIVNQSTNDLIVAGSLNHEATPFIDVILRCHDNGSK
PLYLDKKHTVHITDINEAPRSISLSESMVAENSGILSVGKFNTIDPDNLMSNVQTFTYSXVGGDNLPFVI
DGDSLNTTRSLDYETKSTWQITIKSTDXKGLSVQKNFSITVTDRNDVPSGLNAXGPFTCNEHSPVGTYLG
TVSTVDEDAGQTFTYTIESVLALGHLGHKRNDSSVLSTFSIDPTAGVLTLSSALNFEQFTKYIVLVRSVD
SGTPPLSVTGPLDVIIQDINEAPNNITLSSNTVNENSPVGTIVGNLSVHDPDNAVISWQRYSCQVNNPSL
APFKVVDHLVLEVAEDVLNYETSDTYTVGVTCXELKGGNYTISTTFSIYLIDVNESPYNLTLSNTSIPEN
VLPGGLVGTINVLDPDRPENAFGNVTVKLQTQTPSDAFRIDGWNLVTTRPLDFELVDAYQVTIIAQDSGI
PPLKIVKTFNIDVLDMNDPPXKLILNSSGVYENATAGTVVGTLTAIDEDRPKQTFTFSVVSPRDLFNVRG
NELLLKSAALNYESSTTINVSISVTDDGHPSKTSELQVIVQVLDSNDPPSDITVKSLLPVDKLKRIMVKE
NSPGEMLVANLTVVDQDISQKHTCFLQDGQKWFETKMVSRSTAQVFVKKTADLDYETMNDTTIALTVLCT
DSGSPPYSTNKSFSVIITDVNERPYNITLSGNHMVEEHSASGTAIGSLSCSDPDFDQTHVFKVTGTWSNI
FGVDANXSVLYVKDPSGLDYESSVHKGTITVSIIATDSATKPLNVSRDFILRIIDVNEAPNFVGAXNTSV
REDVPIGSCIAKISTTDPDPGQNVTLTLLSHRDTFTFSNTCVNKSTGESEVRFLTNIADLSYDGTYPTHV
YAVLIEAKDDGTPPKSFNKTIFVPINRVNPCDTKDDCNGNATCVRVNGTAHTCRCNPGFTGNGWNCSEID
ECSSNPCLYSSSICSNXIGDPCQGNCXDSINNYTCSCPKGFTGNYGCLPIDYCASNPCQNNATCEIAVFN
ATFKCYCXLGFKGVNCSINIDDCQPHNCYNHGDCTDGINRFDCSCYEGYSGPKCQRNIHDCDNVECKPNE
ICVLPDISKKKENXQKLCYDRDLVLPIYFKPNVFALEEVKTPHWQYLFQTFVTEKIFFKIGDVTGDEANN
TRGTATDLYVMETTTLSLYPLSDKRVRKSTDGKIQFTAVFFVVKXNTYGVKQSIFYWSLKDACKLSNIPG
VLSDFEIKICNSGLDMITRLHIKQFKPSTGASEQDNRSLFGLHPYMYYVFAGIGGMLLLLLIIGVALFRR
NKKQKRQNRAFRTNHELLDNSNLPTDVMQRHQLSNEGQGEGTFNPMYDVDGLYAQPSFSVSDNPIYSKPD
DEEEQSRRESAGFTNPMYETFKPEXTDRDNINSDQPLKSEENAESLYQVPTKSTVEKKXKKKKGXKKKGK
XNDDEIPDVASVNPMFANREIYNDPDDEDDRFYGSSEKKHEDDFTDPQRETGDDAMDNLYAVPKGKQNGD
VTTPTGGSGEQSSLMNIYDSPRNISXGATPNLDEPEPVPSDVVSAFGFSAAKTIGCTSGQTDC

>XP_028518439.1_protocadherin_beta-2_Exaiptasia_diaphana
MLYLHIALSFILFLHLVEGNFYFTNSLGLQQLSEREELPVGTFIVQALTNQLAVDSFEISLDAATYFAIN
NTGHISIKQRIDREALISRTITGTITAKKSTASPNTVTATFRCVITDINDNVPSFPKRLYEVSTSEATSV
GVLIFSQSAVDGDATLNSNLQYSIVSGNDGGKFAIDGTGKVSISSKLDYEQQIEYTLNITVRDQPGLSNW
TILVVNIADQDDLPAKFTAFNYLGSVAEDATLVSIKTSLNMISNPSLKYQFSNLV

>XP_028512505.1_protocadherin_Fat_1_isoform_X3_Exaiptasia_diaphana
MKNFLSLFIAITFSMKTFGAAPHFTNPSNYPTLTDDSPPGTLYYTFKAADXGGKAITYSLENTITDWLEI
EASNGTTTVKKKIDREAMLSIKNFHVYATNTASEKGQLRVILQFIDVNNKPPIMTNIPKTINITEITAVD
TELYTVLYEDKDDQINQQTEVFLHGGNEDRVFRMVNSEVYLNKSLDYDNGKRQYVLNITAKGTQVVQVDA
YDLDNLGERAEYRIFPDSNKGNLYSIDSSTGQISVNGQLELGSQTLVVTAXSKKHGAVITFVTITMVAVR
NLKFDASVSEGSQNVVVMDLSTIEASFNVSGASFSIQSGNTGNHFVLTATELIVASVALDREAIPNYXIV
VKLTKNTTVLGLATINISVGDVNDNSPHFEPSSYNVSVNEDLPVGSNVVKVTANDPDYGLNGTVKYAITG
FQGIFFIHECTGQVILLKSLDHEKVKSYVLLVQAFDYGTPPRTNSTNVTINIXDINYNSSVVSPTIEGTP
SLNPELETDTGQTTRMENLKISFSSLV

>XP_020911608.1_protocadherin_beta-14_isoform_X1_Exaiptasia_diaphana
MASKHILIVTSYLILIMTAFRYVDGSRLSHWSHLKKLVDKTSSGNNLKPHFTTINVNITIKEDIKVGSVV
FVLNATDNENDTLTFSLDSTGQSLFNVGPLNADTKSVNLTLKTALNRELNTRYEFKAFVSDNPSDITRRR
EKTFFVTVIDVNDNKPVFSKQSYRVSVPENATLNTLLLTVSATDADEGTNGDVKYRFSNDSRSVDKFEIH
SNGTITLKGALDYEKESSYELTVVAEDGGVPQQRKTCTVVIDVIDISDMPPVFYRSIYIAMIKENSPKGT
SLVKVTAKDGDIEVNNAMKYEITGGNSGGSFTINPDTGLITVNGSIDAERIKSYTLTVRASEVPEPGFNA
STRVEVEVLGNAPLQSTQTARTFLETKKKATAERKTSNQLIFLASATGFLLIWLLIWKLPAVLDMLCRF

>XP_058940299.1_protocadherin_Fat_4-like_Pocillopora_verrucosa
MCGLTRLTKHMKLYREDRGHNFLSQLDTDDVVSGSSGSGNQRPSFQAQLFVTVFENKTVGSSVGYIKATD
PENDPIQFSLDPASQDLLQIDNSGNLTLKAPLDREVEDKYYFTVFVTDLCSGCNLDERKTPKKFTLIVMD
VNDDTPTFISTPYLARVAENDTVGDLVIQVSAIDKDLGANAVVSYMFSPSTKGWITPWKVRELLFSSILH
LLRLYPLQTDTFAIDNHQGKITINGSLDFEKVQRYTLFVTAKDGGDPPLESKTTVIVDVSDVSDNPPSFL
RPIYLESIPENKPKGSLIVQVQAVDGDSGVGNAVEYEIIDGNDGGLFDIDKSSGNITVNGTIDAEKTDFF
RITVKASEVVDPASNSTAVVLVTVLDTNDNSPQFLQNRYDFNIREDLAQPGYVITNQLNVQDKDIYPQNR
RFQYSLSGEDSKYFTIDQSSGLLRVNATLDYEQHKANFSFKVFANESESEERLSGFAIVEVDLININDNE
PKFNQSSYNFTYDEEIHEGFVIGTVMATDADLGSYGEIKYELYGTGAASFTVDSSNGSIRASKVLDYEQN
KEFMFFLLANDGGRFYEEDKTYVTTIRVFLRDVNDNDPVFLKTPYAVEIMENQTENIFVYQVSASDLDSG
DNARISFNITDGNTTNAFAINESGIVTTTLKLDRETVSSYSLMIMAYDHGDPSRSTKTILAVTVLDINDN
PPVIFDGPYLTANVSEGKGGGTIVYTFQASDQDEGRNKKLTYAISAGQNGEFILNSNTGVLQISPTGLDR
ELHSSYNLTINVTDGGIPMLWGYSMLHIKILDINDNSPEFVPSPSGSLSTYIRVIDEGPDSINRAIIDVN
ATDKDDGTNSKIVYTLSGDQHGYFHLNSSTGVLYVRKVLDRENSEMTLDAQERGVFSLDITATDQAEPEN
TRKSSTVRVTIIVNDINDNTPQFVDPPQSTSISEAARPGSNVIQVPAVDKDLGFAGKVFYNITEGNSNGN
FEITPGGYILVKRSLDAEVKSLYNLTIEAKDEGQPKRSNKTVVSIVVDDVNDNDPVFNQSTYHGRVLENS
NVSTLVAKVYATDEDQDANGRVSYKITSGNTGEAFAINNKTGVVTVKGSIDREKMKEYILSIQAEDAGRP
SSRKAFADLVITVLDENDSPPLFKESSYEASIEENSEAGKTVVPTIEIGATDADEGANAIVSFSLHGPGS
ENFLINATTAIIITRYNNSLDRERNDTYHMTLTASDGRNQTTSVPLLVKITDVNDERPRFSQQVYYANIS
EDAARGTTVRRVTATDLDFLILNKEITYTSTGADAKFYINRATGDIIVDSSLDREFKSYYVLHVTASNIG
QNSKEGACQVNITVTDVIDEKPFFDSDMLTYHISENASVGTNVTKLKAHDRDVGDSHTYSLVKSDSSGYF
GIDRDTGVITTAKDLDRENMTEHVIYVQATDSVNLTSDKVKIVIKVDDVNDHPPVFTKSFYIEDYREESP
KDTSILTVSAGDADVGANAEIRFSIVSNATNYVSIDPVTGFISQADKELDREMSPYFNFTVRATDLGSPA
LSSEVEVSLTLVDINDNSPTFNQTVYQAYVMENQPIGTSLLVVTATDKDVGTNARLSYGLRGGNFRFNID
QDTGNITTAVRLDREQAGADSYTLTVLAADDAIRSREGTTQVIVTVLDDNDNTPVFSQSNYLFEVSEDVA
VGHAVGLVSASDDDEGSNAVITYFTKMENGSELFMINDTTGRIMTAAKLDREKNSSVTFIIIARDKGSPS
LESNVTVQVVINDVNDNAPKFQQAFYNVTLPESTFTKTEVETVSASDLDEGRNGQFRYSIESGDPDDQFA
INAITGVITLRQKLDHETKAFYNITIAARDLGIPALSGYTNLLVTVSDVDDNAPVFHKNGYTASILENAT
AGAFVAQVNASDIDADEAHKTILYQIEGGNEQRNFVIGELNGTVFLNWTGDGLDREKVPSYTLTLAAISR
VNNTEQKSTVLLVVTILDVNDVTPKFEKKSYLKSVREDTKGLGPSDDRRILTVSAKDDDVGDNARILYSI
TKGNEEGVFTLNNATGELLKAKALDREVRDFYSLLVTAADQGQPPLMNQTTINITIVDVNDHIPAIHTQA
VFSVLENATVGTLITTINATDRDEDVNAQVKFTIISGNDDERFTLNETNGELRTAKSLDYDQEPKFYKLA
IKAQDLGSPPLSSEKTITIKLVNIDDNIPVFVKRQVTLSVGENLPAGAEVGTIAAFDADQAGPIYYYIQS
GNSGAMFTLNETTGVLRTTRQADREDSAQFFLYIKSSNVKLDPVSLQPRNRRAAPDAGSNQTNTTQAPLP
DDLGVQLVIVEIADQNDNGPRFTKKLYTGGVSEDAKHGSNIIQVFAVDSDEGNNSRISYELLQTKDSEEF
SMDRETGWIKAKASYAGKFGAQFVVNVIAKDRFGEEPYFNDTAEVKIYVLTDIQRAVIISGRSPEYIRKH
QADLKRVLENITGYIINIDDINYYKDKDGNYDYERTAVLFHAVDPKTNKVVDKEIVIEKIDNNYDKHLGF
FNEWKIKEVKAHVDDQKDDEFPVVLAVVISLGILLVIVILIFCCVVFQLRRRQNRKLRAATAVSYGGSRS
VNNGTVSAIPTSNMHISEGSNPIWVDPYHNWGMKTDDEDAPVEPSPFYGGAFHIAEEGREELYEAQEYST
DAHEEVSDIGNTGASFSGSRKSSSSTPSPEAYESSPMTERNYFSNSSKIMVTSI

>XP_058969111.1_protocadherin_Fat_4-like_isoform_X2_Pocillopora_verrucosa
METFLTFLLISLIFLPFHYCQALRFRTNIFVTIYEEKQPGSFVARASATPDPVRYELSKDAADLFAIDNT
TGIITIERRFDREAESYTDGSFMVYAFDAAGNKASTTVYFWIQDINDNSPRFLSQHYNVTVKETCDVDRQ
IFSTTALDEDFEQNAEIFYEIVDGNEDGIFKLKDAYHCNVMLVKALDFELRSSYELNITASNYQSFSNWT
ILSITVGDEDDLPAKFSSFEYSAFVREDASLGTSIIQVTAADQDKLNDPVTYKIVESTNNDSLFDINVSN
GVIALNGTLDREAVSEYKLRVLAYSTHHLPDHATINIQISDANDNPPTFSAKYYSFSIKENAGIGAIVGE
VKASDVDQGINNVFNYVLPDGGEPFAFFENTGVLVVNGSLNREKQDRYSFLVFVKEFQTVEKYTNNATVI
VTVEDRNDNSPHFVRPFYEITVQEELPRGTNVLQVLANDTDVSLNAIITYSLVQDPRDHFLDFFINPING
SIRTAKTLDRENISIYYLTVKAENSALNTQTRSSTVSVKIIVGDINDNFPLFGQPFYTVTITEAAVVNTT
LLKVQATDKDFGENAAIEYLLMEGNSGSVFSIEQESGSISVARELDREEVEVYHLIVQANDGGNKSTTVN
VTVLVGDVNDNSPQFTSVEGYHFSVMEETSGLIVGTVKANDSDIGKNAQTIYSLMNTPSSKSFRINSSTG
EIFTTKALDYEASRSYILVVQAEDQGLPQSRRTAVDVSINVIDVNDNAPKFFNMQPDVKELEDLLACVAY
NATELTVFRVQDLTPANTEIGRVAAFDKDESVNSVIFYHIEGNGSKFFSIENRTGIITTNQQLKRVEKEI
YSLTVIAENSLASPKLWSTLEVQAIIYGLSSRTPQFTASEYHAEISEAATVGTPVIKINITNNIQATSYI
VFRVLHDQSSAGSRKFTIEPETGLITTQGELDREITANYSLLIEAKLLNSDPALQEVSSVVLVFINISDE
DDNNPRFLQRSYQFLSSELSRVGDFIGQVKAVDIDRDHQSDVFYEITSGNEKGLFNISEYHGTIYVKQRL
GNEAASSVQLLIRALNSPAGLGNRKRRDGTVAFDEVSATIEIQDENNNPPVFIQSQFIGGFYEGEAARNT
VVAAIQASDKDSGAYGSLWYSIVHEGTPGLFSLDNTTGDVTLSNLSDHVTGKSVFALTVSAVDNQGKVPS
NRANQSASVLIFVLSDPKKLSLELGVPPVFVREKRSEIESMLRNLTGGTVMIKDIRETEDGSTLIYFHAV
DNNTLSLLTPDEFMSRLQNNSDLLNDVFKKWIIRIPSGGTAHASKDSREEFSILIAVMLVLSGGIGLGAF
VGIIIAKKKRKRQKRAYKTTDELPYPLTMPWYCMDMPGIEAFTESEADGTRRSLDNTKYTVQKVPTNQGD
CNLLRTPLRSSGSYKVRNQQRKTPEEQKREAVSLNFYESTPYHRPGSSSEIDENHNVEDNLATDTSTIAG
NTASHDNEGFDRSQSHERSEEKPMEHQGVCKLGENTPCYTRAPNTVRRVRFDLRGTKDRQGEKRTVRENF
PDIVVISEKAEGNCQLDEHERKRVCDNEEASDEDGKGKEPAGVSSIFKDTRRSASVAAISDEEGTVVEI

>XP_057314646.1_protocadherin_Fat_3-like_Hydractinia_symbiolongicarpus
MCKIEYRNNMEFSFHLLILLLLIPFTLSDRYAREELGISDRLRFTSGVHRFYNCTVSSSGYLSSNLKIGI
FIHNYKPQLQFYINDTGTYEVTTERVEDFYFAYIKAKKKVDKSNNRIRLTAKNKIDGVLIDETLLKIQTV
ANLSAPVFLNSSNTIIDIKDNLFVGSVLGKLVVDEDIRQVIFAMSAKYVSLVSEFSITVDGRILLSKIVS
AKSKNFYKFKVDAYSVNSQFSASVLVKINVLQGSKHIDPYRNLLPVKPEKPQPSFKPLFQLKKKFDFSFN
ELAPTSTIIGSIKDKKHDLTYFFIGDTYSNIFVLNKINGFISIKDSSKIDYENRHIYKLSAVGKYKNIVV
FNATINLHVQDANDNSPQFTKQDLYVRIDEDLSIGSIVTKLHASDRDSGDNGKVSFVLANKNKLPFYIDG
DTIKVQQNIDLISMGHIIVLHVKAVDWGTQLRRESETSVTIEIKPVNTHRPVIKQTQCNITLSYNTLSTY
IIKFNAVDEDIYDKLVFRLLTKSTLYTLNATTGTLKIADVNKVQEHQSRVVLRLVAYDGVHSSDESMVVI
DLKSESSIKCLDSNEYDRVRTLLQKKKTEVVATREPTKSCQPYGLIKFSKQTLKQTSIILPEDAPLNTIL
GHYEAVNSNINCYGLIMYTIVSGNNGQFQIDLFNGTLYVYDQLDREIEYFYNLKIKATNIYNQSAILNVH
VTILDVNDNAPVFTNSGYYKFENLLDVKGAIKVSATDPDLGSNGEVKYSLMNPSKIISIDEKSGVLHLLT
STDKLWYPEYIFEIKASDKSQDNQLCGYAIVHLVINGKTKGHPLCLADKQQIEVPINSPVGVIVGRVFGY
NTGFGNLDNVTYSILQNSKLTHFHDYFQLDSVTGLIMLKKVLSQKDKGFVFSMQVKVHIGSSFILCHVYK
IIVDTYGTTKPKFTDSELRIISLPEDVDKGALVAKLFATLTGTKATDQIKYELVDGSGIGMFSVAKSFGN
IYVANNEFTKPFYWLTVQAYVRQNIYTNTHVLIKIKSSKERKPFFSPSVYHIALDQSEEKNRRVVQLFAS
DGKQGFISDGLKYSIYAGNDNKYFKIDNTGTIYSQQKINVGLYKLNVTVSSKLNSTLISHGYVQINVYNK
NLKPPQFTESMIIVNVFETKGSLHPPFLFQSLALDENKLKDNKLRYEILFSTKFTIDSKTAVVKTNQDFS
VGDFEYFNVQARNSANQTASIGYSVQFVSRPLAPTNLSFKKPNYLLKMKENVINVPVVVLTQEVNKNSSG
PVFFYIISGNEWLNFAILPGSSTLTVTKPLDYEWKSVHSLKVLAFDGLVFATTEINIHVENLNDNLLTVS
QPCFEARIYENTKSEKSLITIKVTDPDGMDEGFSYILINDVEKNSPFAVSKNGIISVKPGITFDREEQEE
HIMTVVAGSEKENATYCVKIVIEDMNDHAPNFTEALYTVSVLDSTSVGSSIMAVYATDKDSGLNADLSYS
LSDVSDHFGINPKSGVLYVKNNLTNLLENKFVLNVAVKDNGKPSFSSYTKVKINVIADLQSLQFKQPYYD
VYVSENVRVGSLVSQKININVSLVNYEIQSLGDSCYIDFWIDPFTGTILTASVFDAEKIRNCSFMVHGIL
HGEIISSTEVFVTIVDMNDNKPVFLDVSYNGTIKEGQKSYSKIMTINNEALVVRATDVDVGDNGLVKYSF
VEETVRIYFHINKDTGEILSNMVLDYERHPHSFNFHVKASDQGFPANSKIVPVTVHLTNINDKMPEFHRI
NTISILRPVYNGTIVATVIAKDSDMLSKSQLVYSLESDAFDIQPLTGVVFVKEPSYLKNREVITAQVSVS
DGVFSNRDVMRFQLSTYQHNPNFYFVYGTTLASIPENTNVETTVKAVNPVGYSAGEALQFQILNPNSLFT
IGKKSGVLKTKPEAIFDRESKEYFLIYVEVCKPLHPSIVARTTVNVTITDKNDNPPVFSRSKYYKAIDVD
TLKGTKLISVVATDADMDENGRIRYEIASGNQEYFECNSETGAIFLKKKFLKSHNPKYYLTIRASDNGSL
VLTSVCTVELQIINEDQPMFTNNYNALVSEDAQPAEHVIQIEARGHNQRQVYYQIVGGDEYEVFNLGFTS
GNLSVSGQLNYTRDACYRLAVKAIDSLTGSWSEAECDVTVVDTNDNTPMFVQTAYFATILEDSVIGHMVL
QVKAVDADVGSNAKVTYSLSAQRDKSLEKFSIDATSGKITLTSMLDSEREASHLLYITATDQGVPAKSSF
TTVSVYVADVNDNHPVFLQSNYKFFVDVYSGKEKQFVGVVRGLDADVSSELTYQLTAPSLVVGIESKSGV
LYLRKKPTPESVIELKVSVSDSKYAAFASVEIRVSAMNDNKPVFCKKEYAFVDETDSRKKQKIFSLGAAD
KDKGKFGKITYQIDSLNAKKYFSVDENGYVFTNGLTFDREQKGRYDLPIRATDEGGRFSLCELIVKVKDE
NDNVPVFEYPFYEANVLTSQISADSLLHVVAHDADEGSNAELNYMPHGLGEEKTTPIVVDEKTGLVSLAG
SPKGAMYQFSVRASDNGYPVQQSKHTNVKIVVKRWNYKLLAFTNDSYHVSINEQDETKKSIIAVQVNIKD
LNRTVRYSLVDGNLPFTKANEYFKINANSGKIKLRKQLDYEKIKMHKLMVRATTDTENHRATCFVYVRVN
NVRNQKPWFESSRYEIQIAENTPVRKRILQVLARDSNADTKSDIKYTITSSERSLFALNKDSGWIKINQP
LDREAKAFYELKVKATNSNGESADATVRVHLVDVNDSPPKFSSPSYLFEVKEDALIGQPIGSVSTTDPDV
NPTIHYFILSDTSNVSFSINVKTGQINVLRKLLLSHYKFTVVAYDGVHTTNAVVSVKTVDVNNNPPFCEN
SYYKIYVRENQNVSTPLLRIKASDADPSDSLKYLIQGDGVGKFQINKTTGLLNAVESLDRETNDRHDFKV
AVADKAGHICTSDVFISVLDENDNAPVFEQQSYSTTVREKSTQSMVLTQVLAFDRDSLHNRQLKYTMQNN
KDDIFSVGAYGIVSLSKPDLINQKNQAKHSLIVKATDLGQPSLSAVTNLEIVVLTSTDTPPQFEELGYLF
VIKENSPVLTNVGTIAVKVADSLKDQTVMMKLLNDHGGMFTLKNNLLQLQKPLDYEQKIKYSFRVKAWFK
QIPSLSSLVNVEVAVTDANDFTPVFLEKSYFKPIDENVRPGTFVLQAFATDADGSKENSRVIYSLMSKHV
VPFAIDAETGVLVVNGSIDHEIRNSYEFYVTAEDNGTPKLSSKVEVTINITDLNDNAPVISDYNTSLIIH
EGKLPGSTLLKLSVTDRDSAANAAPFYCMLLHGDSSIFEVGTENGINCVIKSKKLFNIKEKSEYDLLIRV
TDSGTPKRYSESKVKVFVVEESYYAPVIQDPKIFFVIVSKPYGVTKIGDIRVFDKDRNDIHQYKITAGNT
ESYFSVQQMTGVIEGKPERGSYSLSIEVSDGKYSDSSLFKIVVHELVQEVYVKSLQVSLTNIDARTFIQN
KMIQFVEAMAAISGRNIENVFIWSIQNIEAKSARIKRSSTAKTLLAVAVQNPSDLSYMDPKELKDYMINS
KARFDDIAINIYVSEAECSAKTCPTSQTCAVTLTPKEEIISLYTPSGYMSFQRDEKCYCSDWSEAIGTEC
ISKDLCLPNPCKVWEKCIQSGTSFRCECLDFDKCTTPASSSVTLNGASYVSYGLRRDFDELFSSLSMSFR
TESKTNILFYAYGRDFFIVEIELGYLQARFDFGSGVGSIGITEKEVSDGNWHVVKVERSGNYVAVTLDQN
MYMASGRAPGNSAKININGNSVVFGAGVSKDGTPFSGFKGCMKELKLNKKLLAFSGSNDIAETIETRNVK
YGCKDSGKCSLSNCPTFSDCINTFTSYKCVCLPGHFGSTCKSKLTCADRPCKNNGICTYEEVDGQISYKC
TCKQGFTGAQCHIDLQSCSSKPCLNNGRCIVVNSNTYKCDCKSGFSGENCDINNNPCSPNPCYNGGKCIK
MYNNYKCECPPGKKGLRCSAGDYCSHVKCENNGKCYELRDGSRCICKKGFGGSNCEQDNNECLRPDTCKN
GGTCINTWGSHYCNCTTGSSDADCANAVRKNKEELPLIFIIVGVAGVLILIIVIAIMICCCKKRKRSYAT
PREGAPERKYPLNRYQREDYELAELFPPNPPPRGFPAPPAYYEENDNDQASAAMYDPSVTFSGTSSPNDG
MIKMKFNLARRSVEYNSDDEEEEDMRYHWDYSEVPEDVINSKMSREGSRIGLTKNDHYYPEGEYEYVDIP
QIPERPASRRSSLPGFSECENDMPELPALRLSRQSLKYGNQSPSTLPRLPPDLSSREFNNRYSLLSDENE
PNTSYFHDMLEGETVSDITNVTRPYKKPYAGNNYEDDASDFDDRLDGLTETSFNSDDDCATEADPLDPEN
TRQLERDIKKLIKDLQKRTEEDE

>XP_057296313.1_protocadherin_gamma-A4-like_Hydractinia_symbiolongicarpus
MFQTTGLITLKNLLDFENVKQYIITVRASDKGTPSLDTTGNDATVTINVIDVNEKPVFDPKEYSSVIPEL
TTVLSEVVTVTATDPDNGDAGMIVYSIISGDDNGDFSVDEVSYFPDTNWNRNILLDNFHTFNVKMYN

>KAK2574086.1_Protocadherin_Fat_4_Acropora_cervicornis
MFRLIIDYLQLQDIDECASSPCDKNATCQNTFGSYVCTCNPGYAGDGKRCGVPIKSCSAYRDRPETADGS
YMLGIGQSLFPVYCDMTDGGKGWTLVARFSNNDEKKWMFYGGLWWYDTITPHGNATDPSENKDMISEAFW
LVKGTEFKITRSDDPQHTPLLQTTGNCLGRQTFRSKMTNYGNFRGSVWSSSSCRGRCAVQYGGQYKSTQG
FGQATCSSNLQSANNIGFWCDWTIGDGSVMMIGGGGSSCSRADHGIGITEQNAASFASTSLKYDFGNDAY
YSYPSTRSYSLNLWIGKHNVFDYVLRKAGAVVRIRLLLLLIEKDHRGDWSPEKDCFLLLTFRQPVRKPSP
GTSDSLNADECVASSSLCHTNATCRNADNSHTCSCKPGFLGDGLNCTDINECASSPCDKNAACQNTLGSY
VCICNPGYAGDGKRCGDDNRTCAAYRDRSETNDGTFTLGLGESLFSAYCDMTSNGQGWTLVARFSNADAK
NWMQGNGLWWYDITTPRGKTLDPSHNMDMISEAFWRVNGTEFKITRSDDPQHTPLLQTNGNCLGGQTFRS
KMKSYGNFRRSVWSTNSCRGRCSVQYSGQYQSTQGFGKATCSSNLQSANNISFWCDWSTGDGSVMMIGGG
GDSCLRADHGIGITEQGSAQFGPESYSHEFDFGDNADKTPTSSYSLNLWIR

>KAK2568514.1_Protocadherin_Fat_1_Acropora_cervicornis
MTRYLVILLTLAVKATVIEGGCKSIAELVSVNETAPPGTYIISADCLALSSYSLRGEDVEWFQINSTAGV
ITTNRSLDAEVIGTPPFLQVDVVPSGCQGQSCSPSLTLFVHVYDINDNVPQFMHLPYNVNVSEPGGDYPS
TIHLRAAEEKQNGFPFRSEKEILSMNEEAVPKNTKMATKFGLAVFNAWFQKQEELNSTIEEMTPQQLKKN
LQKSYLSARRVLAPDEFRDVRRYLDPLLISTSAVGLKRSCSAPNVTPMRLPKRTTLTFTVATTKVKTVVF
SVSAIDVDTGVGPNAQGNKEVIFDIVGGDSNGTFSIGGLSNAGDIILEKPLDFESSNKIFHLNVTATSSR
WQTRDVIGYEDVCGDRLIEWMGCKDRYGTGLQNWTIVTITVTNADDNELTFLQSVYEVLVTANPLKKGLE
VAKVEAEDKDLNPFSYEFFPASNPDDKFMMNNLTGSISVNKNLTRGTYYLIAMKLLLFMIRVEWMKGICH
LWSRGRLISPSLPVGDDWYLNLSSQKRPTGRNLGGNRLVRRSGATSRVHVGSKPNQTFTASVVENAANIS
VLNLQVVEKYFNVSNAVFTILSGSDRNKFVIDQTAKELRVGAQGLDREENTRATVVVEVQSSGINRGFAM
IVVEILDVNDNSPQFQSSTSVAVREDVLVGSQIYTVVATDIDVAGNGKMVYEIVGGNEEGK

>CAB3991312.1_protocadherin_Fat_2_Paramuricea_clavata
MRGLVAESTFVTIRAIDPTIIFSDTYNNRTYDLPEKNETTSDGYKDVLIFGAREKKTGYYYWYWARRISC
SITKGNVNNTFIVTYRSYYYGYGDDDQYFKLRVRSLQLDREATSEYNIEITCKNIEYKDATRAVTTIHVQ
ILDANDNLPVFEKEIYNAKIPKSIKGGEDIIQVVATDDDIDENGKIRYSLVHSSDSYIFTIDEMSGVISL
KSVEQLARPYYTLTAVATDQGTPPRSGYVTVALEVQNFPTPNRTNNNPIFVQHQYTAYLLWGTPRGTVVT
TVHAHDPVTFDHQNIRYSLFSGDDSVFKVDSKTGVITTKGDVKKMQYNLNIAAEYEKKPGQKPGEFYNIT
SVVVLVRKIDTSQPHFEESHYTAAISENTRINTKVLTVKAFYKHKERLEYSIPTPRGMFKIDKDSGDITL
IAELDYEKEQHHTFVVSAKDPKSPKKSTCTDVTINVLDYNDNAPVINYYPRSITVKLGIKGRREIGHISA
SDKDNGTNSEIKYYLDSSDYNGVFSIDRDNGKLYVNGALFVTGSLHCCDVPHDYSSCNCTLRVTAKDQGI
PPKEAEVEIIIIPYDPKKHHNPTRHIHNPSDAHHTGKHHGHNSSNQKTYIIASVIGGVVIIIILAGAIYW
QRRRRQRMYASTTMNYMNLPSDEEDEDLLDPASDHEDDNDNGRRLSLISAASDDNLLRNEAPC

>CAB4016043.1_protocadherin_Fat_3_Paramuricea_clavata
MSLDREEQAEYTLEITASNGASNSKALLVINVDDVNDHDPVFLRKNYQVEITENRGMVKNLLCLVARDKD
RGKNAEVNYVIVSGNKTLFHINDTSGTLSSESLNFEDTRKHVLRIRATDHGDPPRSSFTTVEVLVKNVND
APTFESEEIAVSIDEEKPAGTGVAFLPVLDEDVGKNGEFDCTYENIDPEEFGKFRVVTTSGGCEIYNKVL
LKWFEGSSYSLRVRVTDRASLFHKSDVITVGVKIRDLNNHDPVFLQDSYYSSVPPGTTSILTVVATDEDN
GRNARIRYSLATQSEIFQIHTRKWRKETLTVGKLTAVRGKLHAGKHIVDVFAEDQGKLKRRTKVTCFITV
DSEMNRSPLTISLSKPKPTLYENVGLNTLVTTVRVKKAGVQYSIVGGNTGHAFNISRHGRVSVANMLDYE
TVREYRLVIRAMYKSSAGLELATEKVLRIPILDINDNEPRFTILENPLVLNINTRVHPGSVITKILAHDA
DSAKTLIYTIKSSSSPVPFKIDSSSGVITARTSLQSRSWSYLFTVVAEDGGTARKRNELEIHVRILVGNS
SLKIPRHQLVAKVNEGPLGVSRNILSFGIKNVAEHDLTYSIIKGNYGTAFCVDVTGSLYAVRELDRESRG
NYILSVSVNDGESSEISDVHITVNDIDDHRPQFPDGEILIFTDENMQEQKIKRLSAEDSDLGNITYGIVG
TSRQSYSNVFAMDHGIVMITRTLDREEAATHVLTIVATDQASHKTFARAVVLVRDKNDNSPRFLSRDYAQ
RIPLNAAQGYFILRTLATDKDSGLNGQISYTIHPLSKMFTIDESTGWISVASELTHGSFIFNVTAEDHGT
ARRRDTVPVKIIIEVSAGPPRFLYRGFPRGFYESVPEYQISGTKVLKLTAVSEDIVAYALYQTNVTDFVI
DPISGEITTTKPLDYENIKYYEFTIQAQDLDNDRLSFSLTQNSKSKLFSIDAAGNINTLGSLQGIKDNIY
LAVTVRDNGSPVLEDTATVNVVIVNYEDSLISMSKAEVSEDAIVGKPIPVSPKITPRFKRTQYTLIYPLQ
SPFTLHSTLGNLSLKTRLDYEERQNYSLIVRLQETGNKKNYFDVDIRIEVKDENDNQPEFVPPGDFSSCT
NPIGRKIHENAQRGSLVYQLKARDKDSGLNGEVDYSMGKCQDVDCDDLFSLDLNTGELKTTGVSLTEPQY
KVNILVYDKGIRARSTRGCIIVKAGPWKPQFTKQEYHFEVDESADVGQRVGVVEAQGFGVAVTYELRSPS
KKHCFNDTHS

>XP_001631945.3_protocadherin_Fat_4_Nematostella_vectensis
MARCNNIFVSCFLVYFSVFVVCTGSSIDLNRPFIIFSNTVDIRHINLDGTGYGYIVRGLINVVGLDFDVK
SGYIYWSDVTTKKIQRVHIHQGLDSSKIEDFVMSNLGIPEDLALDWKGRRLFWTDPGLGTISVIGLDGTG
RRALIGTSGKPRAVLVDPLDDKLYWTEWGQNARITRARLSDGSGKEVLVSTGLVWPNGLAMDYVDKKIYW
ADASTDMVEKCDLDGENRLTLIDHTKVYHPYSLTLFRDRLYWTDWQQHTIEHCDKLSGGGRVSLSGGMTR
PSALHVYHPERQLGAGPNECLVNNGGCSHTCLNLIGGYSCLCPPGFELSLDKRTCTDINECGYNRGGCGQ
ICTNSLGSYNCSCLNGYVLNEDLRTCKDADECRVNRGGCEFQCINTDSSYYCTCRSGYALTADLHGCEDV
DECSSVTHACPETCINTIGSFTCTCASGLNYNPVNNTCDDVNECQSSLNPCSQRCVNTRGSLYCACSSGF
LLLGDGFTCRDVNECSQSGHGCEQHCMNTVGSYTCICELGYKLGQNGRSCERVDCGIPEGTSEIRVTCDG
THDQYKYGSTCTLSCTLGYLLGINNITCQSSAIWSIIRAQCEDLDPGSNRPPSAILISSDSVPENSPLGS
VVGKLTTLDVDSRQSHSYTMVDSAEGTFGVDNSLGVLVVVREMDFETHPQFFIQVMSTDSGTPPLSHVQN
FTIDVMDVNEPPTPPVLAPPVVYENASVHSTIGLLSSHDADADTNLTYTLLTDARGTFRVEESRLVLNSP
LSYETQSRYTITVQVRDNGNPILVASQAINVTVFDCSDPPTGVIFNGGSLDEYSDDPDVNGTRNGTHVGT
LTAIDEDAKDTHVFEILTQGSPFRIHNSTVIVGNARRLDFESRNTWTLLIRVTDQVAASVTSSIRIFLSD
INEPPTMISLSSDSFSENAPVGTLIGSLSTQDPDAQDRHRFSLETSSNNAVSINGSNLIVNKVVDFETVL
NPLSIQVKVRDSGNLTRNQVFNITVTNSNEAPTSIELTSQLSCSPGVTLCVPENKLAGYPVAYINVKDPD
DGDVTTCDVMTDEFFGIRDKELIVTGNTNYEALTSDHVVSVGIFCRDKGGLSVQADYNISILDANDAPTQ
VFLSHYIASDSAPVGSLVGRFTVEDEDASDTHYCILLTQNSLFEILGLELRVKKSLKNATATRQPVRVWC
YDRTSVAFPQLFFIEVQNLNMSAQINITIDSSEISENKAPGSVVGRIHALSYDPTETLVFDLDDDCNGTF
ALTSGNTANTRMLVTTRPLDYETRPQYTVVVRVRGNAERTSFREFTISVLDVTEFPDDYLVLHHSSVVEN
TAHALVGIVMLREPQMRHLAFTAIDDPDDAFMLQPTSFSHTCKLLTARPLDYEKAQNHNITFNIQDTPYT
QISVNQTFIIAVINVNEPPSAINLTNRNIVENSPRGTMIGRLIVEDPDEPFLPQSFVCNLRNDAYGRFMV
SGLTLKVADPRRLDFEGVGGAMCLIDVECRDQDGGSVQQQFVVNIMNENEAPTRVLSESGTFEVPENHSP
GYIVAKLLAEDQDSNDNFTYLLQSSKNTSSVPFTIHGNRLITTARLDYESRDTYVINVTCVDSGNSSVTQ
ALLVQVLDVNDVPSEIVVPPGTAVTENSEMSKLVVELRTLDEDLGQTHKYIIHSQSPIGALELRETNKLH
VADSSKIDYESVPYIHLTISTTDNGRPTPLTKVTILKIPILDTNEKPTDIKLSPLSMLENAAVGTIVGTI
TVIDPDTFPQAFTCLLVDDAEGRFRIVHNNTKIDLAIGNGLALDYEKHRSHNITIKCTDGGGFWCQREFV
LDVLDANDAPSNVIFIDARGDTTLDQARVNISSALATNTVPVAAVNESAVAGITLVSYVHVIDEDTSHTA
QKHTCGLISEEDAQLYVTVNAYRPQSDFSRRKRRSTESSRVPTEFMIQPGTNSIVVREKLDYEARTNLTI
FLKCTDNGSPQLSTVAYLKVYVLDVAEAPTDLTLSSLVIKENSPEGTLVGSITVTDPDSAPSAYSLEVTS
QGVPFRLVGNDVFVSRHPLDHERTPVITIQVTVREVFTSLQFTKSFHINISDINEAPSKVTLDGKTSVTV
LESVTVGHTIGQFVVEDEDNYDKIFAISLGGSNASDFAVRDGALVVTSQLDAWSIDRYTLAVRATDRGGL
STTSMITVIVKEVDLCANTSYCSPQATCARVGPGRASCTCRVGFTGNGHICNDIDFCAPNPCHPDNTIGE
CQDGFGGWENYTCPCKPGWSPPNCKADINECLSNPCNSSGSSRCENLENGFQCTCRAGFTGKYCETDVDD
CEKDSCLNGGLCVDKTNGFICVCKEPFIGVNCDTDDTICRQNASICPHNGTCISYPEDATKHTCLCSIPW
SSDCNGCALGYGGADCKPCQYPWTGDNCLQDWRNCEPNPCLHGGTCYPLSNEYACVCPFNYFGQRCEKYS
SITSTQSPRDDGYHFGPAATYGLVAAVLVLLIVLISAFIICKLRKRRKYRSKRGRIQFNPKASKEVSVPF
EEMMERHEYEFTNPAFVLPSSSSPTDTDPVCTCEASVSLTTHKRIEIDSLSAPTLIKMSHDVVAKTYDNP
VYEPAEEVLRKEEARVVFNPLAPIDEQKANAMLWREDKLSQC

>XP_057312343.1_protocadherin_Fat_4-like_Hydractinia_symbiolongicarpus
MKSCLFLLINSLLQTAANTITFHVPEEQPAHTKAGKLQKNPNSHVTLLLHEKDFSVDKTSGIIYTKKVFD
REKLSRNERRNGIRLIFDVDGQTVKAIVNITDINDNIPYFQKLVSCFTISEDVPINHSIKIEEAVDKDIG
TNAITLYRIISGDKFNNFKLVKNRNGLYLQIIKNLDREQQAENILLNITACDKLSNLCNFGFINITIADV
NDNKPTFSKNTYNADVYENTTIGATILFVHASDADKGSNANIIYTIQPQHTHFTINSHSGAVILQQSLDY
EYRRRYTIIVVAANVHPPVYKTTATVVVTVLDCNDNAPDISFTYSLSGVYNVMENEKIGTKVGTVVVSDK
DADLQSSQVTLSLTNTDQAFKLEQDLSKQGVYSLCVNKGIDREKTQRYFVNLTAIDNGSPSLLTIRQVIL
NVGDVNDNAPTFPQKLYKASVNDSTPVGSIILTVLASDLDIGPNRKLTYEIKNDSSNGFLSINKTTGNIY
IRRPLDPKAMQTIRLDISARDHGSPVLVGNTSVAVTLIDSNDNDPYFDPYIMNFNVSENNKRDILIGKVS
ASDRDIVGSSEIVYKLNDTSFYIVPTTGVISARRVFDREKKAYYYLTVTATDGGGRQGNGLVVIRIVDVN
DCSPKFEKTFLNLSIHENFPINNVVAYVKAVDEDEGSNARLIYSARFQEDVFAINRTSGGVILKQSLLKL
TQRKYNFQVEVEDAFGLKGQNVARVLLNVLPKNTKAPIFQQKSYHFALSENNKKHKIIGKVSANRPVSGS
TAFIKYLIIDGNTYNPFSINKNGEVSANQVLDYERRHIYTLRIQAVDLLDRTLTSIAIVRISVRDENDNK
PIFISTKKRIDVEEGVSIGHILYVCKAYDRDQGDTNRIVYSIFNTTGPFKINNITGEVTTTGSLDYEAVQ
SYWMVLQAADGGTPVLVSHIKLEVRVMDINDNPPIFDKASYVIHVKESLKVGTVITTLNASDPDSGKNGT
FHFILSPSLDAKTFFCDKDGVLSLKEAVDRERKDTYDINFAVQDEGVPPQRSEATMKIVIDDVNDEIPQF
EKSSYFFELREELPAGTEVGQVIAHDDDIGDNGQFTYSMLNDNGLFKITTRKGTTAKENSVCVITSSRPF
DSETDQNSFTVTIVAKDRGHPANENQVVVQIEIKNINDHRPKFSQGLPYLSCLVEGTNKNAFVTKVGAAD
LDAVQLPLKYSLVALVDEDKAGLSLFRINPTNGSVYTKTKILPNHKRIYEVTVSVMEIGTDSPMFNYQKL
VVFVVPYKSRTIFNENCVQAAVKESRRPKHGSITTAFPYDSSYVIGSYKIEQATNPNRQFSVLKTTGLIM
LDLDLDRGIRSYYQLKVTAEGKKNGKTHKDYIIVNIFVIPTNHDAPSYPNNPERFAISEDSKPSTVFTTL
KLATDNDDGMEGTFMYSIAEASPADAPIKITPIKREIIFTESIDREQIEQFVLKVRITDLALDVAARHSQ
TFTIYLVVKDVNDNRPVFVSSNQSKVMEDAAVGTFVTTIKAEDPDRGSTKTSILYEILSGNEDQTFWLNS
FQGHLKTQKNLDIYRRKQYKLVIVAKEYRDPASAKKIPSLNATVDVIIDVVDVNNNIPQFTKKEYVVNVM
ENKPAGSFVMQLNSTDADINPEYKKPYYELLVGYELFDIDTNTGVLTTKITFDRETVPSYNLTASVSNFA
SNDKTTCLIVINVEDENDHAPIFVPDGSIMLHVLENSKPTFLHKFLVKDNDIGTNAEVEYAISKFHGDDA
FHLDSKTGKLSVLRRLDREAIDKYEFLVEVHNTSPPKQRAQQNVTVIVDDVNDEKPVFQQKSYIKNMREN
KVANVSVVQVKAIDKDSGTNANIRYTLLGDGDGYFSVNPHTGEVFLLKELDYEKTKLYHLKVKATGPENK
FSDMANVTVRVIDQNDNSPVFESGVYAVTVSNIAMTPVVKVTATDADEDGRQKVTYYIDPPSREFAINKR
TGAIRIINPTLTQGQYRLHVKAQDVGFSQHKTFVPVFITIGNPNKTVLSFLNKSVVFSLQENPAPNTQLG
RIVAVSTLNKSIWYQIVKGSNPGHAFAITSTGELYVNNSAAVDYETNPGFFLGVLATTRDGPSSISSFLN
VLINLTDVNDNFPSIHPKESEFDYPETNEKDLQGTMMAKFIISDNDKLDKYKLKLEIISGNDNKVFAIRH
NYLVLMKNIDYEQQKKYHLVVRVTDTANHWDDSKITIIVQDQNDNPPVLPKLKPIHVSEASPVGTVITTI
TAVDVDTIKSEIKYSLECLRCHSVFNIDSQLGTLTLSERLDYERQTRYVLNISAFDTVHRSYTELRIKVD
DSNDNSPQFNRAEYSVNVTNFLKMHTYITKVTATDLDSTWYGHVQYKVDPPKDAFTIEQETGIIFTNKDF
TFPSEVKTFKLGVLAYDFLGRNGSKSSTATVLLTISGKKAINLVFGRSVYYLTISEGATIGSHVDKVLAT
PSDVYQPIQYRILDKGNDGDAFSIGVYSGEIKVNNPLDREKKDGYTLEIIATAHDLNISGKCVARIKIED
ANDNSPYFLKNSYNISVKEDVNIGSSLIQLTAYDSDDPTTGNAKIKYEIHSGQDLFGWLSIDPDTGWVST
AKELDRETTSQIKLTIKAADREGLGRKTFVSLNVTVLDVNDETPQFKVQVQVPLKIKENLPPNSMALKVN
AVDKDEGSNGLVNYRIINGTGVSKFHMKDATSGWVYTTKSLDYEQVRVYSLSVLAIDNGKPPRSASFEYQ
ITVEDVNEYQPEFLKQTYEFKIPASLKVGSEIGRVNATDKDGGTAGIVRYLIFPINIEEFSVNQTSGVIV
VMQDLRRNRESKRNRRSVGDQPLSFKVLADNGPNTTASSTEITVAVNFTCPGCARITTEIIHAPKSATIS
TLVIVASVSVFVLVLFLLCVVVYCRRKRTCLQQTNQSPFCKPKKDNLGPSSSVERELLHSNASSFDPLQP
PFFSSYNNKPETQTSSDTGGLVPESGNTVRSVSATDKASTYSFGIYHEQAIPESEIRPFSDTLSSMSLKD
LEQDSVFAYPSTKIKKKPTRSCVSRSTQQSSLYSISSSTAVTSFTRPPAQKQSKITERASSHESLKDFRE
EGGGEAASGIDVGNLLYVKLAEVDAEEQDAVMDGVRPFQEEGVLSHGDSLSTIIGSEDDLRGNYDYKYMN
NWGPQFNPVNSVFSEIGRTNKLATHSIPEHSVLNTTDNRYNNCTRDQNIPNHPDEIPLQVLKSGRTSMLS
SVPSLPRTPQEIPSAYTSGALSPNFTPALTPLVFRSPSVSSVGTQENYGSHSPGAGGFKIGLTSPLHRTE
SMITLSDIDVSDEEV

>XP_012556552.2_protocadherin_Fat_4_Hydra_vulgaris
MLFPSKFLLIIFIKETLSCSPSCKPKDCILSNWSSWTLCSASCGPSGARQRTRFVQEQPECNGNCNKALK
ETENCNTKCCPTNCTFTYGDWSPCIGCGLHGTRSRAKSIQSPASCGGFCLNTNVEIESCDTKRCCPVDCT
VSEWTSWSSCFAACEKTAIVTRLRTVQKQDSCNGKSCPVLNEANSCNGPTCCPRDCEYSDWSAWEVCSGS
CQGGTQKRKRSLTKQATCNGTCSNELFQTKACIVKPVKCQLSSWESWSSCSSVNGKCGNGTQMRVRTIVV
KPVCDNPCGNLNETKNCLYSCCPVNCEYGQWGKWSNCSNQCGSGLRSREREVQTKDECGGLSCSQSDLKA
TEFCTENNDLDCILTKWSSWFNCSTECGSGFSQRNRSIIQQPKCNGKLCESLFESKTCISYNSNQDCVVS
LWGAWGTCQSNCSLSTMKRVRNILSPSVCMGKKCPYLEETVPCGEVNGGCEHVCYRGVCSCSPGYTIKNQ
TKCVPKDCGLLTIDLCKSSDQLCKNPSVLCPGNNTLFPTLCKLECPLGFKLFGKDTVSCQSSGQWTQTQS
ICNSLNEPPSQIILSKYDFSENLPSGFQIGVLYSVDKNKNDTHTYTLIKDDCGCFTILENQLKTLKVFNY
EEEKNAHFQVTIRSTDNGYPPLSIEESFQLFLNDVNEKPLDILLSSNSIKENSKEDVLVGKLDAVDVDAN
QTFLYRMVDSSHGLFVIDNNELKTSSRNMKCIPPTYPQEFCPLNFEIQKVHYITIEVYDNGVPSLSFIKN
FSIYLLDINDPPYNLILSSNSVKENSLVNTFIGQFSAQDEENQTLSFLLLDDDNSNFILSSAKLYKSKSS
DYEATKSHFIHVQVSDDGDPINLIDKWFIINVEDENEPPVNVTFVPTFQVTLLNLTVINIFENTTANNFN
VGKFVIYDADKIQSIEVELLETFNGTFVLDNSTHSKCIDIKEKEAQSKCEVNLFINKNLDFESKSVYSIN
IKITDRNHSIQYIFQVNVIDCNDAPISILINDTKVASIYENSFGVMIGKLTTVDQDFEQQYEYKLFDSFE
YFEIVGNILMLKKNISTDYESQSFFVISIISTDNGNPSQYILDQVRVNILDVNDPPTNVTLSVFEIDENL
NPDTLFANVIIIDQDVKAPDYKSHPCFLSNNTYFKIVENVLYVLMPANFEQASFIYIHLICQDQFVQVKN
TFIVTVNDVNEAPSEIILSTHEYSENLPPQLIATLFTVDPDVYLDGNQHVFTYKILTNQDQVAVNGSNLL
AIKTFNFEVLSLITFEIQVIDSGGLTLSQLKTIKIVDQNDPPSDILISSDKVYENSVQYTLVGSLTVIDE
DQHQSFICILNGSKSSPLEIYGSHVMVAWDGSRNDHLNFEKNPLLSLPVVCTDNGNPRYSIYKSFTIYVL
DENDPPYNLTLSNYYINETDPIGTIIGKFNALDEDIGQSLSFFIVGGDSQYFKIEAQYLIKFANFTQTGV
YKIIVEVIDNGSPPMKIKSNFLIDVINVNEAPIATVITSEDGLLVFNDNFPSINENCDIGSVVGTIFSYD
PDKNATLNITLDNTESGIFALDNKIFCYNTSSLVDGTTCKVKLLVNSYLDYEEASFHPITIRSQDQNGLL
HVQKFVITVFDMNDKPTNVFLNGLHNVAVCENIQGVFIADITTMDQDANQSFIYTLSETYALEVFEIDSN
RLFLKSNISLDYEQESVYNFSIVSTDSGTPQKNITVRFSVNVEDVNEAPILIEVSNLSVAENSPSTTFIG
SITVKDPDNIRFVTQYHECWVTGSFLLFNIQTYKNTQKNIVNELYVMKNGLDYEVASFFTITISCKDSGN
PSLIFQQNFNISVIDVNEAPYAILLSANSILENTNPTVIGSFSTRDPDNVGSSIQLFNYTLLNESVPFEI
IGHELKTKQELDYEFQSNWIIFVKSTDNGNPSLSFIQNFTIFVIDVNEAPTDILLSSSQFEENSQKDTVV
SYLTAIDVDRLPDGRNQKYTFSLTENFKGVFRIISDQLQIAEDYNQCSKTNSCFLNFEKNPLLQLKIKVT
DDGVPVKFYEKSISVQLKDVNDPPWNLTLSSNLVKENSPIGFEIGIFSAQEEDLNQSLKFYLINDTSGLF
EIRSNGSLVIKKNPNFEMQEIYVIKVEVVDDGNPSLSNEKSFSIFVQDINEAPAELHISDKGAAARFFIN
EPEIFENLPPDTVLGTLEAIDHDYVELLTFDLLDSHKYLRLKPNSTTCTSYTQGQSGSYTVCDVKVMTNT
ILNFEETASFIFTVKVKDNQNLTHLQSFKLKVIDRNDAPTNITLQGKHDAFVSENDLYTAIGTLDTTDED
VNQTFIYSVINNSHFAVVKSINGESQLYTSYIPLDYEKVQNHTINILSIDSGSPALSFLQQIVIHVLDVN
EAPSEIILSKLHVFENLPPNTVVGLLSVIDPDVLSSQTHSCSIDNFKFVINNASLLTLASLDYEMSSHET
INIVCTDSGSPPKSLQKIFTINVEDVNESPKEILLTNNNVPENCICVFGHFSVIDPDKDDSHNLTITSGM
ENFEILGSEIKSKDLLNFENRNEYLIEVLAMDLKGLFIKKTFKIFVEDRNDPPSNLECTLTNIPETSPFG
TFIGECVAVDDDNYQIHNFFITQTFASVGLKHIPINNTVFKIDSTSGALVLGATKLNYWYSSSYVVTIMV
TDNGSPQMSFEKNITIIIEDVLRLPTDILLSQKTVQENSLVGTFVGTVDVIDPDNFMTDKYSHFCNLTES
TTFEINDNHELVVKSASLDFETTMLYEINVTCFDLDFENKSISRIFFIQVLNINEAPSITLTPSLIDENN
KPGSVIAFFDCRDPDNLNTIVDNLTITSINSYGGQFALLFPFYLVSNIQLDYENISFYTLEVTVTDDGKP
PLSLTKNISININNLNEAPTSLSLSSTSFYESQLPGTIVTSIFISDPDPNQNHTCKILDDANFFSMNGSA
DIKLTNKVDYETISFLSIVVECFDNGSPPLSIKQNFTINILDSNDQPSAINYNISSVLENANFNQLVAQL
IVEDQDQNQSHLCEAQGTNKHWFYFSNETNGKIFVFLMSEIMKLNYETEKSISVIVICHDNGTPPLSIQD
RFEFFVIDVNEPATKIFISNSSFIFMNENVVPGTRVGLLECDDPDVGQEIKYNLLEDSNLKFQIYSGNIL
VVKNLSMFDFESSEFSRVIVNIQVSDTSNQPIVYNGTLEIIAQDVNEPPSNIKYIVNNLISDIHFIGENS
TIGSSIGLLLADNPEGSVQMLTFSLLTYKNYFLISYYNNSSSDLVLVKELDVNDISDFTISVKVSDNGIP
PLSTVGYIRLTVLRSDPCVSGMMHCTSNSECARKNKTTGECLCLPGFEMNLGVCQQIDDCKPSCQNCLVS
SRNACLKNNALECSPCRNDGICTDLHMNYSCECKKGFTGLDCAVDIDDCAPKPCLHNSICEDKFNNYSCH
CAPGYKGNNCEEEINECEQNPCYNGNCTDQIDGFLCTCPLDYYGTSCQRYSKFCTLDKCSENFECVPNPI
SKKSEITFRCVPKNRILSLFIEDKFAVLSPDTAVSLWKLRFENFLLEKVTVPSPWLESKVYDKYVECKIN
DAFILNYESVEKAKTNNFYIFENVTSKMIENQQKTIVRFFAVVQNEVLAENVLLYSINKTCEELYVECAQ
MDKMFGCKICRYVNEFLAQNSVLKKPEWGKSKRSREVNLKLIISACILCAVLLIIIFLFKKYKPCSKNKN
YKVYKVSKKTRTNTFTMASRSNSIHLTDADLMDGQFNLMYGVDEEELQRNKTITPGLYDLLEPDQIFSKQ
HKTVKKMFDNPLFHHNINKDKHIN

>XP_047135447.1_protocadherin_Fat_1_Hydra_vulgaris
MNWSKHFEKIYFIAVCLIYTFCYADQCEDAEHFYYSFDSYFGPEIVFDSLNNSNYAITHNVKSVSNNCPL
NLGNCISISTIGGIFIKSIKPSTQLSFGGWFSISNSFSRLFYVYATDSYIPQIQFDVVEQSLHLKLNTNS
DRENYTYSSISKIQLDVWNHIAFVYNPLTNGVYFYINGSLIISFYTPASYALPTDLWQTVVFGGDILGNG
LNGYMDELNLYFCSLTQSEVATLADNNPFTYNIYHNSTSGIIIYPMPDIADISEYSSITYNVFLNATVGS
SLTIENVYKFVKCSVLTDVLVINAEKNSICSFDILLKSYCFDSEIIHIQYKSQVVSISDAFKLSWIIEGT
ISDWSSWGACSASCNTLFGSPYQTRTRSFSGYSTWNPSFKGCSGITSSEQQSCNTNVTCQGTYGEWSAWG
DCSETCQSNQNTPPFQTQTGQCIGATLGGGCVGSSTQTQPCNMEVPCPGTLSDWGSWEACSSSCQMSFIA
PTQTRRRVCTGNTFNGNCNEAVLIETQNCNEQVVYQDQQTEFYVQENILVGAYVGQLSTNNLCNKIVFQI
SSNSFSIENGTIKVNDSLDFEYCRLYELKVLAFNQGSNQQENPVAFNITIHIINVNDQKPKFNQENYFAD
INETNETGVSVLQLYAKDEDNISSIYFYCIGNDFNMFHIDNQTGVISNKDPLLQEELYSFICVVSDGNFI
DIASVFIQVKDINNHPPMINDTTIIVYDTTPINSVIATIKYEDYDLGQNGFVEFRIIDDLYNGTFGFNDT
NKLVLKKTLNFGVIYYLRVEISDMGSPKQLSTALITIKLGHLSFEQIEYPPFVSHIPAINMSEGIYHDLY
LATFTVTAYDINTISIYVYSSDNDFTIWVESMENSSNAFIIWLNGSLNFETNDVIKFLIIAKDGKYESFK
EVTIMVEDVNEPPAFLDEFYEVEVQEDAFIGSYLVTVQGFDPDLTANPILIYTIDPNSNNNNSFVIDQSG
AVKLVTTLNYVNRNFYNLTVILSDGVKNASTSVKINVTPCVYQCFVLGLNKHIPIISNIPVINIYEGEYN
QLNVTNFTVTNYDHYDNYTILVIIYDFLTSLNLTARRINNYSNLFYLELNGVLNFENNNEVHYLIEASNG
NLKSYAEGLIFVLDVNEPPMTLDESYYVEISEDAFIGSYIITVKGFDPDIDDNPTLTYTINQLTNEDELF
EINLSSGVVQLKKTLYHTHKSYYNLSVIVSDGIYFVSTLVNINITTCNYKCLPSGLNSYMPIISPIPFVN
VFEGAYNSYYLTNYTVTDYDSTNVSINIYNFNNDLNITTRRLNIYSNSFIVELSGKLDFEINDVVHYFIE
ATDGVLKSLVKGLLFIINVNEPPMTLDENYYAEIREDAFIGSFVVTVEGFDPDVDDNAILAYAIDPVSNS
DHKFVIDASSGIIKLMKTLNYTMKSFYNLSVMVSDGVNLVSTSVNINVTPCYNECLYISLNKPAPVISSI
LPVNILEGEYKNYYLTNFTVTNYENVTLSVNVYDFGSNLNLTVKRLNSYSNVFLVELTGNLNFENRDIVH
YLVEATDGNLLAVAEGSIFVLDMNEPPMILDESYYVEIREDAFIGSYVVTVQGFDPDIDDNPTLTYTITP
LSNKDEFFIINESSGVIQLKKTLHHTDKSYYILTVTLSDGIHFVSTMVNINVTTCNYECLPSGLNRHIPI
ISHIPISSIFEGEYKNHYLTNYTVTDYDSSNISINIYNFEYDLNITTRRLDIYSNTYIIEIDGKLDFEIN
EVIHYFIEATDGVLKSFVKGLFFVININDPPIFLNEFYTVQIFNILEGVYRSYYLTNFTVTDYENVTLSV
NVYDFGSNLNLTVKRLNSYSNVFLVELTGNLNFENGDIVHYLVEASDGNLMAVAEGSIFVLNVNEPPMTL
DESYYVEIREDAFIGSFVVTVEGFDPDVDDNAILAYAIDPFSNSDNKFVIDASSGVVKLMKTLNYTKKSF
YNLSVTVSDGVNLVSTSVNINVTRCDSECLSFGLNKPVPVLSSIPPVNILEGVYRSYYLTNFTVTDYENV
TLSVNVYDFGSNLNLTVKRLNSYSNVFLVELTGNLNFENGDIVHYLVEASDGNLMAVAEGSIFVLNVNEP
PMTLDESYYVEIREDAFIGSFVVTVEGFDPDVDDNAILAYAIDPFSNSDNKFVIDASSGVVKLMKTLNYT
KKSFYNLSVTVSDGVNLVSTSVNINVTRCDSECLSFGLNKPVPVLSSIPPVNILEGVYRSYYLTNFTVTD
YENVTLSVNVYDFGSNLNLTVKRLNSYSNVFLVELTGNLNFENGDIVHYLVEASDGNLMAVAEGSIFVLN
VNEPPMTLDESYYVEIREDAFIGSFVVTVEGFDPDVDDNAILAYAIDPFSNSDNKFVIDASSGVVKLMKT
LNYTKKSFYNLSVTVSDGVNLVSTSVNINVTRCDSECLSFGLNKPVPVLSSIPPVNILEGVYRSYYLTNF
TVTDYENVTLSVNVYDFGSNLNLTVKRLNSYSNVFLVELTGNLNFENGDIVHYLVEASDGNLMAVAEGSI
FVLNVNEPPMTLDESYYVEIREDAFIGSFVVTVEGFDPDVDDNAILAYAIDPFSNSDNKFVIDASSGVVK
LMKTLNYTKKSFYNLSVTVSDGVNLVSTSVNINVTRCDSECLSFGLNKPVPVLSSIPPVNILEGVYRSYY
LTNFTVTDYENVTLSVNVYDFGSNLNLTVKRLNSYSNVFLVELTGNLNFENGDIVHYLVEASDGNLMAVA
EGSIFVLNVNEPPMTLDESYYVEIREDAFIGSFVVTVEGFDPDVDDNAILAYAIDPFSNSDNKFVIDASS
GVVKLMKTLNYTKKSFYNLSVTVSDGVNLVSTSVNINVTRCDSECLSFGLNKPVPVLSSIPPVNILEGVY
RSYYLTNFTVTDYENVTLSVNVYDFGSNLNLTVKRLNSYSNVFLVELTGNLNFENGDIVHYLVEASDGNL
MAVAEGSIFVLNVNEPPMTLDESYYVEIREDAFIGSFVVTVEGFDPDVDDNAILAYAIDPFSNSDNKFVI
DASSGVVKLMKTLNYTKKSFYNLSVTVSDGVNLVSTSVNINVTRCDSECLSFGLNKPVPVLSSIPPVNIL
EGVYRSYYLTNFTVTDYENVTLSVNVYDFGSNLNLTVKRLNSYSNVFLVELTGNLNFENGDIVHYLVEAS
DGNLMAVAEGSIFVLNVNEPPMTLDESYYVEIREDAFIGSFVVTVEGFDPDVDDNAILAYAIDPFSNSDN
KFVIDASSGVVKLMKTLNYTKKSFYNLSVTVSDGVNLVSTSVNINVTRCDSECLSFGLNKPVPVLSSIPP
VNILEGVYRSYYLTNFTVTDYENVTLSVNVYDFGSNLNLTVKRLNSYSNVFLVELTGNLNFENGDIVHYL
VEASDGNLMAVAEGSIFVLNVNEPPMTLDESYYVEIREDAFIGSFVVTVEGFDPDVDDNAILAYAIDPFS
NSDNKFVIDASSGVVKLMKTLNYTKKSFYNLSVTVSDGVNLVSTSVNINVTRCDSECLSFGLNKPVPVLS
SIPPVNILEGVYRSYYLTNFTVTDYENVTLSVNVYDFGSNLNLTVKRLNSYSNVFLVELTGNLNFENGDI
VHYLVEASDGNLMAVAEGSIFVLNVNEPPMTLDESYYVEIREDAFIGSFVVTVEGFDPDVDDNAILAYAI
DPFSNSDNKFVIDASSGVVKLMKTLNYTKKSFYNLSVTVSDGVNLVSTSVNINVTRCDSECLSFGLNKPV
PVLSSIPPVNILEGVYRSYYLTNFTVTDYENVTLSVNVYDFGSNLNLTVKRLNSYSNVFLVELTGNLNFE
NGDIVHYLVEASDGNLMAVAEGSIFVLNVNEPPMTLDESYYVEIREDAFIGSFVVTVEGFDPDVDDNAIL
AYAIDPFSNSDNKFVIDASSGVVKLMKTLNYTKKSFYNLSVTVSDGVNLVSTSVNINVTRCDSECLSFGL
NKPVPVLSSIPPVNILEGVYRSYYLTNFTVTDYENVTLSVNVYDFGSNLNLTVKRLNSYSNVFLVELTGN
LNFENGDIVHYLVEASDGNLMAVAEGSIFVLNVNEPPMTLDESYYVEIREDAFIGSFVVTVEGFDPDVDD
NAILAYAIDPFSNSDNKFVIDASSGVVKLMKTLNYTKKSFYNLSVTVSDGVNLVSTSVNINVTRCDSECL
SFGLNKPVPVLSSIPPVNILEGVYRSYYLTNFTVTDYENVTLSVNVYDFGSNLNLTVKRLNSYSNVFLVE
LTGNLNFENGDIVHYLVEASDGNLMAVAEGSIFVLNVNEPPMTLDESYYVEIREDAFIGSFVVTVEGFDP
DVDDNAILAYAIDPFSNSDNKFVIDASSGVVKLMKTLNYTKKSFYNLSVTVSDGVNLVSTSVNINVTRCD
SECLSFGLNKPVPVLSSIPPVNILEGVYRSYYLTNFTVTDYENVTLSVNVYDFGSNLNLTVKRLNSYSNV
FLVELTGNLNFENGDIVHYLVEASDGNLMAVAEGSIFVLNVNEPPMTLDESYYVEIREDAFIGSFVVTVE
GFDPDVDDNAILAYAIDPFSNSDNKFVIDASSGVVKLMKTLNYTKKSFYNLSVTVSDGVNLVSTSVNINV
TRCDSECLSFGLNKPVPVLSSIPPVNILEGVYRSYYLTNFTVTDYENVTLSVNVYDFGSNLNLTVKRLNS
YSNVFLVELTGNLNFENGDIVHYLVEASDGNLMAVAEGSIFVLNVNEPPMTLDESYYVEIREDAFIGSFV
VTVEGFDPDVDDNAILAYAIDPFSNSDNKFVIDASSGVVKLMKTLNYTKKSFYNLSVTVSDGVNLVSTSV
NINVTRCDSECLSFGLNKPVPVLSSIPPVNILEGVYRSYYLTNFTVTDYENVTLSVNVYDFGSNLNLTVK
RLNSYSNVFLVELTGNLNFENGDIVHYLVEASDGNLMAVAEGSIFVLNVNEPPMTLDESYYVEIREDAFI
GSFVVTVEGFDPDVDDNAILAYAIDPFSNSDNKFVIDASSGVVKLMKTLNYTKKSFYNLSVTVSDGVNLV
STSVNINVTRCDSECLSFGLNKPVPVLSSIPPVNILEGVYRSYYLTNFTVTDYENVTLSVNVYDFGSNLN
LTVKRLNSYSNVFLVELTGNLNFENGDIVHYLVEASDGNLMAVAEGSIFVLNVNEPPMTLDESYYVEIRE
DAFIGSFVVTVEGFDPDVDDNAILAYAIDPFSNSDNKFVIDASSGVVKLMKTLNYTKKSFYNLSVTVSDG
VNLVSTSVNINVTRCDSECLSFGLNKPVPVLSSIPPVNILEGVYRSYYLTNFTVTDYENVTLSVNVYDFG
SNLNLTVKRLNSYSNVFLVELTGNLNFENGDIVHYLVEASDGNLMAVAEGSIFVLNVNEPPMTLDESYYV
EIREDAFIGSFVVTVEGFDPDVDDNAILAYAIDPFSNSDNKFVIDASSGVVKLMKTLNYTKKSFYNLSVT
VSDGVNLVSTSVNINVTRCDSECLSFGLNKPVPVLSSIPPVNILEGVYRSYYLTNFTVTDYENVTLSVNV
YDFGSNLNLTVKRLNSYSNVFLVELTGNLNFENGDIVHYLVEASDGNLMAVAEGSIFVLNVNEPPMTLDE
SYYVEIREDAFIGSFVVTVEGFDPDVDDNAILAYAIDPFSNSDNKFVIDASSGVVKLMKTLNYTKKSFYN
LSVTVSDGVNLVSTSVNINVTRCDSECLSFGLNKPVPVLSSIPPVNILEGVYRSYYLTNFTVTDYENVTL
SVNVYDFGSNLNLTVKRLNSYSNVFLVELTGNLNFENGDIVHYLVEASDGNLMAVAEGSIFVLNVNEPPM
TLDESYYVEIREDAFIGSFVVTVEGFDPDVDDNAILAYAIDPFSNSDNKFVIDASSGVVKLMKTLNYTKK
SFYNLSVTVSDGVNLVSTSVNINVTRCDSECLSFGLNKPVPVLSSITPVFVSEGMYNNFIITFFNVTDYD
NDNISVNIIDCCSNFSLTARNVDNGVFFVELNGFLSSKVSDVISYTVIAFDGFLTSYAVGSILINPVVEA
NRNPYFLVLDYFVALNVYTSYVTTLVAFDEGSGCNGELNYQSSNEAFNVSNFGVVSVSNWALVGNSTVFF
VNVFDNNVPSLSSLVQARVNVTVVGILEPIPEYYFYNVSLKEDFLLNSYILCVNATIPNSYGNVEFLMID
QDAESFFEIGFVSGIVILIKNLDYEVQVVHKFVILLRNSLDHQKTSIATVLVNIINVNDIPPVFLSRSKD
IFLDESTSIGQLVSILSAFDKDSVNLTYQIIDGNSEYTFSVNQLGEIRVNNTLNATKSSFYNLVCVAQDG
TFFSDKIDIRITIRPSACLSASSSSSNIVSTNTLLNFSLEYEAYNIDVQADFSSSDPDFGYYRFLPRISW
YDVVYNPNVNKNKMRKYLAYTITIPKIQLNNTRKRRDTSATNQLYTYPVNFGTQAECKDPKNSTLPCNGP
LPTDKNIMYQLSGISSMGNGTVTQVLSSDQAINMTTISQDIVTSVSKTYKKKYYFIGLITIGVLLLVTII
AIGYLLFCLMVLYKNRWQGFKVPIISDKQIVINNKFDVPPLPSSPFPFKYFYSDAQKGDYNPHVSNVWDN
VMLSDITSSSINSFSIMQPNIHGSMSSIQTGDSEPESKFETFYYNSNTMTESSTHGFTSQTNTSIESNIS
NQNIYDLSSQTSCSDIDSSRSQSTIDCSEVVYTNLDSDLTDPDDSDLTDLNDLNLNDVGEESTFSEDSQD
TFDASRFEDE

>XP_057289964.1_protocadherin_Fat_3-like_isoform_X3_Hydractinia_symbiolongicarpus
MATRLLLFALFFCTGSNREVALGCTEHNCHVNATCVPSEGESFTCACNAGFAGNGTHCIVFDACAASPCD
SNAACFNVNGSFACSCNDGHVGNGHVCSVIGTPPFINPTVYTVYLSSQSPIGTDVIFLKVTSHDVNGNVA
ATDAFIESGNTDNIFGITDVDLETFKIYSEGLLTATNITSWILTVSFKTLSSQARAYATVNVFKISDNNF
PRFAQSNYTVNVSENAVIGTEVLQLNVIHPGQMFPLLQYSILGQVQDFQVNATTGVISIASALDFENTTH
YTLFVQAVDIATSPRRFATTFVSINVVNVNDNTPFFSPETYNITVSESIPLGSKLLTVQGIDGDSGTFGE
LTFIIVAGDESSAFRIDKFGNLFAIKMLDFETKSNYQLHIIIIDGGSAISTTNAVVEIKVRDNNEFCPAF
ESSLYEFDIFENQTVPYHISVLRAVDRDGTSTAVSYSVSENPIASISNLGGVLTLHKNLDYENQTSYFFR
VEAINENCTTQFSNVFIRVQPIDDNYPIITPSSITVDVKENADNGAILAVFDGFDADKSSLVFFMDRHAR
FNLQQNVNSASLILIDHLDFEKERNYTLKIKLEDSSGKVSESHVIIIVENVDDNQVQFSKSIYTFNVLES
APVGHIIGNIATATDNDANSSITYFVGESSNKFFVANNTFLVLNATLDYEMKKQYHILLYAASATFNATA
TVIIVVADVNDVPPVLEGSFNFFVKENTEVATVIFTAMSTDPDSIVVYSVLNTSDVVLPFAIDSSTGKVS
VITALDYEVTKNYSFLIQVNDGIFNDTKEYTIQVVDVNDNRPVFSSDYNNISVFENQPVNTVIAIISATD
NDTGIFSDVYYKVLNIGENFPFDINKSTGEVILTRSLDFESEKRYDVAVTACDVGFNDPLSMCNSMVFSM
HVLNVDDVNLSFSKVLYSTKLIESSPPGFSVLTVSAADLDGPCHFNYSFEIRNDNNKFSIDSSSGVITTV
DYLNSQDTHVYNLTVAATSAANVAYSNVIIEVIAVTGFSFLKSSYEVSRKENLSPGFLLQLSTTPERNVT
FELKNLNDSVNFRVNESTGVLSASVLFDYEQRTLYVVDVEAKTETYVAKTVVIVNVMDTDDEKPNFIGPL
SRNVTINENAKIFDIVATVSATDLDKASNLTYAFFATPTESSSSLLLDGELVLSPFSIISSNNIGQILVS
SPLNIGKATYQLQVMVSDSNGNVGSNKMNINVKVSDVNNNKPTFNQTLYNFSLPEDYPVAKVFGKVFATD
IDQIYRNLTYRIVSREIPFDINSRTGEVMLSSSLDYETKTAYNLVVMAEDNGDIKLIGFASVHVEVTNVN
EHTPVVLHSVHNITEDFPVGVSLLKLKAIDEDAGTYGAVRFLLHESSESSFYVDPVTGDVKLVRSLSDEV
LLYSLLITVYDLGIPSLHSNVSILINVIDVNNRKPLFDRPEYDAEIPENRPVNTTVLTIAANDLDLQLNG
VVSYRIISQFPDPSFKINENTGLVSTTKELDYECKRQYTITVQAYDHGFPSLSSVVIATINITDQNDNAP
VFASVLINVSVPVYLPVFSVVTQVSASDADSANNALTLFSLVQGDIQRFNITPDTGEIILLQPFDSNVTQ
SHILVVTVRDSGVPPLFTSEHALINVTSYHNSSASLTFSKKKYIFNVSENDLPHVISSLDVVHFAEKKQL
FYRLEVPSTNFALQPNGTLEVLVSLDYEEQSGFTFTALVQNTNTPLDNDVALIVINVLDMDDESPRFVLP
YQNEIHISESTDKNQIVSLLHAKDQDAISVLNFTLRTHTDVFDIESRLNVGVIRLRKALNCSATKSFMLE
ISVQDDSGNMAESNAFIFVIVSDENTYCPVFVRNYYNVTISENVELQDIITVQAFDNDCSEKNMLVRYSI
AEDFAKKYFKVDTALGNISMITSLNFENKQFYEFSVVATNQASSLCGYSAKILVTVQNVNDNSPKFFGPF
NISIPEDFSVGNLVFKPIVKDADNLNSHQFSITSGMETLPFFINQVTGEVYLTEKLDYEKTTMYDIIVRV
LDVGNTNMEQTEQTYKLRLEDVNDNRPLFSQLKYSFEFQEETPVNTLVGCVSAVDEDATTNGEIQYTLSP
IQHTFFTINSTGCIFTNQNIDIDAIKGDMVNLTTQVLVIATDQGVPSLQASKLVSIKIFDMNDNTPEFQP
VIYNVTVTEKTDVGTSLTQVSAHDLDMVTPNLEFSIKNENLDNPFRVDTTGRIYLKKTIDFSTKIRTYTL
ILSVSDGENNSTRLATVLINVVATAESAPVFPVSEYILNLPESTPVGHSVLIQLQAANVNATYSFSQSSK
DSSRFKINKYTGEVTLHTQLNYEKQRTHFVAVIATSMSSHQNAIVQLIVHVTDVNDNYPMFTAPLTRNIT
IPESMNVGQIVAHFEAFDSDLTTNGDITYSIITINEHPFEVLSTSGVVLLKQPVDAETRSTYSLEVAVTD
NGVPPRSSQQNLILNIVVEDVNEHCPVFSNDTYTVEVLESAPFSTAVLQVSATDVDKLSPNNVITYTLAD
TTFFDINYKSGNILTKKLLDYESQRSFRLIVVATDHARNPCVNKTFVDIKVVNINDNAPVMYPPFSYDVM
ENVPIGFTVFQVSVDDADNDSLEYLLLDRNSSFVVNQTTGVVVVARHLDHETKASHNITIRTTDQLFQQT
QSYIIQILNVNDNPPNISKTHYLFSVDENVNISTIIGCVSSADKENSSIQYYLSTMEGEISTVFLLDKTS
GCLSLQQLVDAEKQSRYLLKVVAVDSGFVQLGITSTVEVAINDVNDNPPSFASLVYNIDILENTLPGTNL
LTVKATDPDFGGTNIIDYNIFSGNIGEKFSISNSGQLVLESSLDFENQSSYSLQIVASDASLTSFFDTTT
ISIHIVNINEYSPTFTKPVFNVSLSESYPLNKDFLQVTAVDKDFNATILYRIQFQHSTGDDLFFINITTG
VLSLKGVLDFEKNIVHTFTVIASNADEPTKIGITAVNIFVTDENDNVPVFTKPSLDINVIKSTNVRTVIG
SVLALDADSGLNGIVLYVISTNGSGVPFSVNETSGEIKLTRLLTSADPSVFAFTIEGTNFGAAVSSTASI
SSSVIAVMVHLVESNNAPKFSADTYILTIPENEPPSNSIGGITANDFDAGVNGVLSYKIISADENLPFEL
NSTSAVLSALQSFDYETRSQYTFMLAATDHGYPNQSAAVLVQVNIGDKNEAPIFLHTLYNVSISELTMIG
TTFLRLSYSDVDAGQNGEVFFSVVNGNNELFSVESPSGKIILKAALNVKKTTQFSLTLQMYDGGKPSLRS
TDNATALINVVNIVSNQPVFMMDQYVFQTVENYEGIIGRVETTTNSTTLTYRLLPPVMRTLFSVNSNGSI
LVVKSLDFEIKQEHHFYIEVFDTNDIHRANASTDVKIIVIDVNDNLFKLSTNRIELSLLESTQPGIILAR
LIADDADSGRNGMVLYEVTPHTEKIQLLVTNNTAMLILKQQLDYEVQTFMVCAIKTTSVTPPIISTDTGV
IINVLDVNDNPPKFEKRLYMVSVLETSPIGSILETVTATDGDSLSNGNITYHILQTNSPANIDNLNGTIT
QVTNFDPFLALSHEITIIAKDSGTPQLQGNTVLRIDVVPVNKHPPVFSPYRYEKDMFENSLVGMTLLQVK
ASDSDFTGKSLVYAIVDGNTEDSFTIDSQGYIVVARNVDREIISLFNLTVSVRDSGNPFRFASHNASVFV
SVLDVNDNSPVFLNTPSVVTVSEADSAGKVLTTVRAVDLDDGSHGRVTYAFQRVGDYTVFDIGDTSGDIL
LKSVIDHKNFQNYTLFIVATDSAKNPRKSFHQIKLNIIDVNSPPFFSETFYNVTVSKNAQSGLDIVTVKA
QDIDSGVNAKLSFSIVTGNEQGIFGLDGPVLNLKRTLDFKENSLYVLNVSVTDGIGLASAQNAVIEVYVT
SVEIAPVFTKSLYEVTVEENSPVETLLTVNASSENPVRYEIVRSNSSSNFFINSLGTVVLLTKLDYEKNK
EHRLVVKARSGHLEAETVVIISVTDVNDNTPYFLNNAYTFYTYDDMQPNNLIGQVMARDDDSGINSKLTY
NVIETVPFTFNGNVLTNTIFLRYDVRKQYTFNVVASDKGVSSHTSSPVTVTVNVLPNNDTSPTFKSPTYT
INVAEDITVGVEIIRLSAEDPDSGNFGRLVYTLERTESSSLFTIKQFTGSISLAEGKMLDYSNNTRHVLV
VKATDGTGLTAAAVVFVNLIDKNTYNPTFEKSYYEFSIANDAAIDTSIGQIMAIDRDVTVGHRVLYIILS
RNDSFNFRLSPSNGNIIVSKSLMAEGNKVFTLIVSAYNPTMPSRVSTNRATVVIQVIYRATITPAFNQPQ
YLVHVKEPGVIGDIVQVTASTGNLATDSLLKYHIVNNSFSDVFSIGEGNGTVFLRTALDRETTAEYTFNV
GASSVAYDGTGIAVVIVTVLDVNDNIPKPLGGSTVEVILSEATFVGSVVHTVSAVDDDLGENSNVQYTLA
SNGVFSIDASGIVRLISPLDYEVTKSYNLKVYLSDQGNPPLTNSIPVSIVVTVKNENDVRPRFTKKIYSK
TINESNTPFEDILQVDADDEDQLQPLMYVLTGTDASSFRLDNNTLWISSRTALVYTQKMKYTFICSVTDG
LFTDFASIEITITDVNNNPIFETPELVLNILESTPVNTVISVTSVTDEDTGAAGRISLSIRNGDPGRVFG
YKDGNKLTLLKHLDYETTKRYILLITATDSGTPQRFSRSVRVVNIINVNDNPPRMSAVPPISLNEGVYVE
QTLHTFTVTDEDNSGQITVQLHSPENLFKVRKRQTNVYSLDVTDSVDYESCNVYKLILVLSDGLFQTVSE
VIVTVNDLNEPPYFPTETYDVTISETSVVGSFVMQVWGRDPDAGFNGELRYKFDDNSIDAEFFSINSTTG
IISVKRTLDYENKTRHELKVIVLDHNLSSAEKANVTIRVSNNNDNPPMFNQSLYTTVVKENNNFSLMLTV
DNTHGFPCCLFEIVDVEMQTIFLLVQNHSNVFVQNKIRMDYETRQHYRFTVSAKHTYSAHGIAIATVSVS
LTDVNDNAPQFHLCVKTIEISESLPINSTVFYVSTSDLDSGKNSVVSLILSNADDFRMEGNAVVVENKLS
YHKNKMYKDVTITAEDGGNPPLLTSHTLDIHVKQENTRVPHFISDQIQLSFNEGMYANEFLYQVVAMDED
NDTLTYSIVNPVETVSISESGILILNGSFNHSLFQTFTMVVKATDGLYDAFLVINLTITDVNEAPVVTKE
YYNLTVPETTQIGSLLLNLHAFDVDIGSNGEIRYELRTDNCSIFSVDTQRGEVYLNATLNYESMQACTSA
VNVYDNGSPKLNASTMIQIHVAVKNINEHSPFFNQSHYTFTMAENSAFTYPFLAVDDDISDSISYSIKYQ
SANSWFAINRRTGVLRNVATLEYEVHKTITLVIEARDCGLNYRVGYTTVIIILKNMDDNPLVLENKVVLL
SIIEDMPIGSVIYNFVDIAKDEDVRFMGNMFSYHIQGGNVNDVFGVKNKTQLYINNGLDFETLNFYNLTI
IVNQTNALSANRFSVLVTVKDVNEHNPTFVQASYKFNVLENTPFSRFIDANDSDRKDEVRYHILNSTVVQ
YFVINSTTGEISNSTEIDYETMQALTFTVIATDTGVNSRYGCAEVSINVIDVNDNLPYFLKSSNEVNISL
TTLIGTQFFTMQASDADSGSNGKIQYFTQYNQYVQVDRFTGVISLTRSLEDVVGDWSFFINLNVSDSGNP
QLWSNKTFTLRVNVIDTIEFFNTTHLVVNIEETNMTNQNIIQVNSSYIVGRQNVTYAFTSQCCQDGVFTI
NSITGLIRNARPLDYEKHQFFNLLIAVFEQLRQVLTIHIRVNVIDKNDNYPVFSPGVYEVSTSMDSVYVT
RVFAKDADSGSNGELSYISSHVAFSIDKDGYMNITNISLLKDVSQVYFTVSVRDNGSPNLNATLDAQMFL
TITGRKEPQVAQSVYRTSIYENTTLGSSILTISAKIPDGHGAVEYTIEDEEERFFFMINKYNGLITTKKA
FNYDISTRHKFPVVLRNSLDTKKITIATVIVSVIDVNNNAPVFVTQSKDVFIEETAGLDRLVAVVSANDG
DKGENSRITYAILNGNTNNAFKVNSLGEVRVNATLNPSVKNFYSLILRAQDNGMPRRFSANITLRITVRT
IAVMTTKPPVLSIPITQHFEAIYEEYDVDLQADYSEDADYGYYSTLPRASWYDVNYKKDINKNYMRKYLA
YTVKVEVGNKNATTVKRRKRRATTNSTNELNFDLEIGTQTECPSPRDKSIPCNGPVQPGVTYRYQLSAKL
EGKDVSTFAANSTEAAAIVQVTTNLPSTNNNSGNAYYILGLSTLGVLLMMALMALAVLLLHPKWSFVCYE
KKDNTPSSAFTLPLQINERLDKKSKDGSFNTISTIGFEPFFVPRAKKRRTLNDTSDSDYIPRAARYNSPI
YNITTSSESLMSRQSSGRNLISLWKNRNRSRASKQQQNTFGPTSPYYGQSSSTFDLDPTLPVSIQPRPVT
GPGTDYEGGSRIASIMKHSLENKL

>XP_057292888.1_protocadherin_Fat_4-like_Hydractinia_symbiolongicarpus
MSTWTSWSSCQPLSGNCGNGTKNRQRRILQQPYCSKRCGDLTDTKFCLHSCCPVNCSYTNWSDWSSCSNE
CGTGMQLRLRKVNVSSSCGGIACRQDLLKETRTCTKHIDLDCKLTTWSNWSLCSSGCGNGTVQRSRNITQ
QAKCRGKKCEVLIETTSCSSYRERTHCQVGQWSVWGPCDTKCAIGSQKRVRQTTTQPVCNGRACPAVQDV
RSCGKINGGCEQVCSAGSCICRPGYVARNKTHCIGKNCGLLLMTYCPSGITGSACKYPSVRCPGGSSMFP
VTCTLECVSGYTLIGKNTVSCQTSGSWSPVQSYCKRNNNPPSDITLSQITVPENEGVGYIVGSLVTLDSN
KNDTHTYQITHDRCKCFSIINNQLKTLKSFDFESVSNKFDITIRTTDNGIPNLNFEKTFQIQVLDVNEKP
KDIILSNSAIDENTDNYTFVGSLQTMDDDQNQTFVYTLLDSADGLFTLAHNDRLLTSKGNKDCLAKPNPT
KCPLNFEKSPKYQVAIMSTDNGSPPKTVMKTFDITLRDMNDPPFNITLSATSVNESSPKNTLIGQFSAQD
EDKLQRLTYKLTNDDGGNFFVTNTGLLYKAKPSDYETTSDHTIEVEVSDNGIVQQKTTQGFIIDVIDANE
PPVKIKLLSASPSSIAVNDTLIVPENTTSNMMVGQIEIYDEDLVTSLNVKMENSHGQTVDVGTNQVQCQN
TSKFGAKSKCTTAVYLKKELNFEVKDSYKFVLKITDRGHVALYTFVVKVSDSNDKPTEILLDNADYVTVY
ENQVGVNVGSMSTIDEDLGQSYTYKLLDNIDMFEIKSTMFKFKDGAFANYEKKSIYYVKIQSTDNGNPPK
STEDVIVINIADVNDLPTSVSLSNSAVYENASIGHIVGVLNIIDEDTRNANTTTHPCHVTNSSLFLIENN
ILKVNSQLDHESASVISVVVACVDRSLVGNWTIQVFVRDVNEAPYGIILSNSRIAENANIPTLIGVLSTI
DPDNEFVARQSFNYTILTNNDFFKTVGDKLFATTKFNFETLTSIDVDIRVTDSGVPAKSYTELKIITIED
VNDRPTDVIMLNDVVDENSAVDTVIGVLDTSDEDNNQNHKYRLIDSSDARFKIIGNTLMVSEDNTKCLEN
GGGYCRLNFEKTQQLSISVIATDNGSPELSLTKNLTIYLRDINDKPYNLSLSGHTLREDAAVGYIIGKLT
ANDDDSSQLLSFKITGGPKDHFYIDDKSNLRKKSNFSDFETQSLYRLSIEAKDNGWPPQKTSANFTIEVL
DVNEAPISTLIKDDAAQHTYNESNPHVEENSPIGTVVGTIFSFDEDFSAKLDIKLDNDCNETFALHAETI
CVNSTGKIKTTCRRKLLTNTLLNYEEKSLYTILVRSTDQGGLRHVQEFKVSIIDVNDAPSDVLLSGKRVA
SIQENIAGAYIADISTVDDDQGQTFSYQIQGHESIFFEIRHSNKLHMKETVAFDFEQIASYNISINSTDS
GSPRKSVLAVLPVIIEDVNERPIIGTFPDLKVKENATAGTIIGTIDIRDPDNLGQNTYKQVHSCYVDHTH
NMFNVTSHKTHGGLGRTHYLCVSNNKLDYEKATSYNITIKCEDSGSPKLSTKRSLVIRVEDVNESPMNIK
ISSGNIDENVQPQVVGTLSTVDPDNFGHAARQSFTYTLLNQTVPFVINGDKLATTVSLDYEMKPSYDLLI
KSVDNGSPSLSFQKMIQILVVDVNEAPIEIILSNNTVAENSKKGTIIGLLSVIDEDRSKLGEKQQHTYSL
SANPFGMFRIAGNILQVAEDNTLCLQLGGAHCKLNFESNRFLKITIDVTDDGTPAQSFQKKIDIIVTDAN
DKPRNLRLSSNVVAENASIGFEIGKLSVEDEDVGQKHIFSLADDDKGRFIIKNNSVIKAKSTNYESKQSH
KIVVAATDDGMPSITIKKEIHIIIQNINESPTNLRLTSLIASQSFPDNQPKVKENTSNGTVVATVEADDQ
DAVERLAFQLLENPDEKFRLDNKVVCTNISTGIGQHTLCRTNLLVNSTLDFEKEAVILISIRVSDPADLS
HAASFNITLLDGNDAPTDVTIQGEHLCFVQENLKYKRIGVLETIDQDPFQDFTYKIIDSAGNRFAIQKDL
FGVYELFTTDTILDYESQANYTIVVETTDNGRPAMSHQGSIIVQVIDINEAPTDIKLSLNHAKENTPNNT
FVCNITVTDPDNKHTLIQSHSCEINQVGSKLFRLSQNQLFVNGALDHESRSKVAIPILCIDSGFPRKSFE
KDVIMYIDDVNEPPTGLSLTSGTAPENKDNYIIGTFIVHDPDLNGNNHTLSLVNPTVPFVIDGLMLKTSQ
KLNYEKRNSYSIDVNVKDVPGSSYTEAFQITVEDRNDAPNDLKCSGSFAISEKANRGAHIGRCTAVDEDR
YQTHTYNISGVSFQHAQAYYSMLHPISRQSPFRIERKTGSITLQSSSTIKPGVFTITIAATDDGIPQLTL
RQNVSIYVTNVNERPTNIIMRNNKIPENAPLGSVVGSLLVKDPDNRHQHVQNHSCVVKERASPFEINSRN
QLIVKHPQLLDFEKKTFFDTLVECTEENGGFSIQKKFVINILNVNEPPQNISLTPSSIDEHNKINEVVGV
IMFTDPDNLNVLNDNVSISKFTSFGAPFQLRPPFLLVATQVLDHEKESSFTVQVTLQDDGKPPKSNTQNI
TILVNDLNDAPTDIILSATTLKEDMLPGSIVANLSTLDHDQNQQHTYKFQDDAGLFSISGHQITLNGKLN
YEAFKSVDIVVQTTDNGSPPLSFQKRFTLLVADANDKPDFVSKTIIPVPENTRSDFKIASLRVNDEDDFQ
LHTCICISSNKDWILLFTEESGNVSVYINSTSIHLDFEALQILKFEVRCFDDGVPKLSIDTTLEVPVLDV
NEAPYGIKINNSSFVFLNENPIPGEDVGILQCLDPDLGQAYSYEVLGESKKYFKVSPSSNELSIINLPQL
NYEAPPGVNQIVVDLRVTDNGQPPLSYKANITIIAKDVNEPPTNITLIHGSRNIKEDTKVKKLGELWSHN
PEGIRQLVTFKLLNYQHVFKIVTTHAPASTSYLYLISDLEADITSSYVLSIQATDNGKPPLSTMGVISFN
ILKSNPCVINNVTCLKNAVCKRVNKLESKCICSPGFALRDNVCAPIDDCFPQCRFCIGTKQKECADSKSK
PCSPCQNGGMCTDLHLNYTCQCKPGYSGHDCSVNIDDCKPNPCLQNSTCYDGINNFTCECAHGFRGQTCA
VEIDECESKPCFKGACTDLINGYKCACPTGLHGSSCERNSTGCSGNTCSKQQLCTSIDLSSKSKGVASWR
CVPNDETVTLSFPTWFAPLSGNAMILWKLHFEDFLRNTLTIPLPWIQPKSKYKDVKLSDSTILSYGPGVK
EAVNYADDAKTDVKFYGVYKDKVLSPNVLLYSINETCEELFVDCTLQNNQFGCHVCSVVALYLNNSKNIK
KPVISQYTFDRDPLYMTALPIAGIVLCVLVIFIVVVFIFRSRRNNRKRKLDITMSGKTAKRGKHLETLEK
RSSLYNEYDMDNFDGHFNPIYGVDEDEVDNEATTANPLYDNSRPEDLFSSTTEIRTNGANMFENPLYGVT
GIEGNYLETAMDDVNASSEGIINPFFENQNIEIL

>XP_047131132.1_protocadherin_Fat_4-like_Hydra_vulgaris
MTSQVLKMINLKTSDSGSYTCEVIQNTIRVSSSIAIIIVFDPYPVFLNPSSDYSLTVMENGPKIKNLLII
SARTQSNESNFEEMFFDIISGNDLQYFQLFPNRSSTGTTLQRTQQLNREMIKSFQLKIRASNTLNPKYNT
VQLIWITVVDENDNSPIFDKTNYNTSLLEGSPIGTVIVQIHAIDPDEGRNSIIVYSILPIIDSRLFAIDQ
YTGIITLTDNLDTNVKSAYLIIVKANNLLGSLNSSYAQVFITITNINKFEPYWLKDTYNVDISESVTPDT
QILQLLAADEDSGTNGLIKYEIVSGNEANLFDVKLTGMLVTKGKLSYDLQNIYLIIIHIQDGGSPPKSAV
KNATVTINVLNSKSNNPIFEKSEYITTVMENTSYFDPPFVVKANSLDKKLTIMYSIPPNQNVSEIFDIGI
LTGIILLKKPLDYEKATFYKFIVQATAAGTNAAANANILVKVLDASNKVPFFVDSYKSINIEVKISVGSI
VYRVSAVDKDSGMNGVIGYRIKSGNIKNIFEIDSTTGDIRINNSLDTNTERFTLYIVAFYIGRPSIESIP
FILDIYITGINYYAPAFPSSSFTVSLVDTSIPDQYVYQLAANDPDPGPDGYLKYNIVSGSNNGLFYIDVT
GIVRVKPPNGFQFLSQYQLGITAEDSFVPPKVSSIFTLFVRTTPRIFVDNVQLGSYQFQSTISFKDYAYL
KNLFMIQVLVQRYAPYDSSFLVDSQLAPTTWYEVNTNVNSPKLIRYIAIEKLFPQNRVRRSVVNTNDSFL
VVIGENTTCAAIKTKILPSICNGPLKSGFAYRIQLRVYEAQNSTPIESMFSSPITIPTRDMQYSFLADGS
QSDMVALSSAFGAICFLSFLVILIYVCWKQKHEIVYNEHLKVTSKTESMYDRSDKAYSNASSSNPDTIYA
HGERDSIERSKAYRKNEYSYEFMKHKIPHLLKVCFQVL

>XP_047129578.1_protocadherin_Fat_4-like_Hydra_vulgaris
MVHIVFHINFLGRNDLLNFRVDASFSVTLENKSFDISQQLDEIQNLTNRLKEIRRNADAYHNKWYKIALV
LAKTFDIDGNKPRTFEKIVSGFDTLSTTCVDNGPNILENLSHKNARLSQGDNLNLEISATGSNLTYQWLK
NFEPLKGMTSQVLKMINLKTSDSGSYTCEVIQNTIRVSSSIAIIIVFDPYPVFLNPSSDYSLTVMENGPK
IKNLLIISARTQSNESNFEEMFFDIISGNDLQYFQLFPNRSSTGTTLQRTQQLNREMIKSFQLKIRASNT
LNPKYNTVQLIWITVVDENDNSPIFDKTSYNTSVLEGSPIGTVIVQIHAIDPDEGRNSIIVYSILPIIDS
RLFAIDQYTGIITLTDNLDTNVKSAYLIIVKANNLLGSLNSSYAQVFITITNINKFEPYWLKDTYNVDIS
ESVTPDTQILQLLAADEDSGTNGLIKYEVVSGNEANLFDVKLTGMLVTKGKLSYDLQNIYLIIIHIQDGG
SLPKSAVKNATVTINVLNSKSNNPIFEKSEYITTVMENTSYFDPPFVVKANSLDKKLTIMYSIPPNQNVS
EIFDIGILTGIILLKKPLDYEKATFYKFIVQATAAGTNAAANANILVKVLDASNKVPFFVDSYKSINIEV
KISVERIVYRVSAVDKDSGMNGVIGYRIKSGNIKNIFEIDSTTGDIRINNSLDTNTERFTLYIVAFYIGR
PSIESIPFILDIYITGINYYAPAFPSSSFTVSLVDTSIPDQYVYQLAANDPDPGPDGYLKYNIVSGNNNG
LFYIDVTGIVRVKPPNGFQFLSQYQLGITAEDSFVPPKVSSIFTLFVRTTPRIFVDNVQLGSYQFQSTIS
FKDYAYLKNFFMIQVLVQRYAPYDSSFLVDSQLAPTTWYEVNTNVNSPKLIRYIAIEKLFPQNRVRRSVV
NTNDSFLVVIGENTTCAAIKTKILPSICNGPLKSGFAYRIQLRVYEAQNSTPIESMFSSPITIPTRDMQY
SFLADGSQSDMVVLSSAFGAICFLSFLVILIYVCWKQKHEIVYNEHLKVTSKTESMYDRSDKAYSNASSS
NPDTLYAHGERDSIERSKAYTKNESENTKPPRITISNDGAFDKYSIDETEPSENLYALAEAMSKKHEQEK
LQNVQEKESIKNIENKFKKSTVFDVVTQLELKNGKKVLNENMPYSYEQEVTDNDSSSVEYESISSYGQHV
PKSKNKFYEDDGSIAF

>XP_047123814.1_protocadherin_Fat_4_Hydra_vulgaris
MKEAISKVKYQRSITSTGDALTTLVDKIYTEKSGMRSDKSIPKIGILLTDGYSNGEIDVYYAAKRVKEAG
ISMFVIGVSASVYMPEILAIASPPENQHYILIDSYLDLSGFLSQITAVSCDEGAQLSQCDSIKTAVDGGS
FKYFQSNFKGIKQGSYKRVSFELVDKQGMSFIYTSTKLRNPGPLSEEKDVNKSESNISPRIISIDLSSVN
ETIIYIAVLGQKDYNVFELSIWESLFSTDQIFVNISENENAGQQVFVVQTINNPKSFNYMIKDGLNSGDF
QIDNNGQITTNKSLDRENISSYKLSVIAEDKNDKCHKGLISIVINVDDKNDNKPEFENQEYKVELREDTP
LNQFVIQVQATDKDIGKNAELTYELSGSNQDIFKIEKKTGIIRTNKTLDYESKSSYTIELVVRDSGANVL
VGYANLIVSVTDVNEPPEFLNCKIPRSCVFSIDENQPENSIVGTNITAIDPDTTSCNLSYSIVSLDKQYF
KITGNTIQTRMSLDREAKESYSLEVSVKDCGKPPLYTFTIITVVLNDLNDNNPKFSEPSYKCFAKEDLPK
NATLCAVTANDIDAGINAKIIFSISSSNEGIRINSNNGILTLDNSLDRETKPVIELVITAIDQGTPSLHS
SVILIIVVVDVNDNAPTFIGNRNLSIDENVETRTLVTKLNAVDIDEGLNAQVRFLITSGNTDGMFTINNQ
GELVTQKQPDRENIDFYSLNITVHDLGDPSLSNTAVYTIQINDLNDNSPVFDRYRYILTVKENQLVNTII
IKINATDIDIGINKEITYRILGGNKENVFSLDPNIGSLTLIATLKFRKQKKYTLTVAATDKGSPSRSFIT
FIEITVEDTNDFTPIFIDQPYVKSLNENVEIGTNVLLINAKDNDFGLNGDLTFSLENLQSLPFAINSKTG
LISGEIRTNSLIDREVLNNIKATIQVKDNGKNQRESKTLLSVTILDENDNKPKFDFISYNFSFVEEQNAG
TEVGKVFVTDEDMGINKEIVFDVIHTDRFWVDSLDNGIGIIKAKKLNREEKDLYKFIVRASDKGTPPLFS
LVNVVVTITDINDNMPLIEDKRYQISIKETVSFATFVLKITASDLDIGKNGQFVYKIKSSPNSHHFFINS
STGVIMTATALDYETVSSYILNIETIDKGSPPLSDSAVVNISINHEDNTAPKFEQVKGVSIYEDLGVNQP
VVQFNASDVDGSNITYKIIGGINEDTFQINKVTGLLFLKKNIDHEKKDFYNISVEASDARKKEVIYLPVD
VIDVNDNYPIFNQASYSGNVEEESDDFTRVIVTVIASDKDSNLNAEIEYKIVSGNNSVFEIDSKLGILRS
KKKLDREETETYIIEVAAVDKGTPSLCTSVFITINVADINDNYPQFENDVYNISVKENLGAGLFLIQLRA
FDIDKNENGTVVYSINADFESLFSINESTGLLYALINFDREEKDSYTIKVKAFDHGIPSKSSETLVNIIV
LDVNDNAPVIQTKTLPAVNESVSIGTNLFQILADDSDIGINKVLVFSITPDIFRIDNNGNIFLNRPLDRE
LVSQHNVFVKVEDTGEPRLHTSISYIIDVTDDNDNAPVFLNTPYYVDLEENFQSKKLLFKAHANDIDIGI
NSQIAYSILNNKEVFSINATTGDIYTTKAVDYETVQSFVLNISASDWKFTTFATVVVTIINLNDNYPQFE
MFEYFASILENATRNSLVVNVNANDLDAFGKLSYILFNTTDLPFKIESETGSIKVSDNLDREKIRSYSFK
VIVFDSGNPKLHNETNIVVKILDVNDNRPKFKSNVEVISLKENKPVGTSISLLSPTASDEDIEENAILRY
EAVQSSDDLYVDYVTGEIKTLRIFDREFQSSITFNYIAYDLGNPQLVSEKRVIVLNIEDENDNAPMWITN
TSLSILEDYSINTQIFVMEAFDNDLGQNADINYYIKDNSMFQISSSGSVSLRKSLDRETKDIYNLTIFAR
DNGDVPLENFITVNITVLDVNDNYPIFNEDELHAEIKENCKGISDLVKLQATDQDIGSNAQILYSLQHDL
FSIDSITGQVKVLRALDREEISQYNITVVARDKGNPSLHTEAFLIVYVLDMDDNCPVFTSSFYKETILEN
LPYGTFILQVTATDKDIGANADLNYGILESNDRGAFKIDSVSGWITVMTSDKVDREFSEVYHLLIKAGST
SCGYTESDNVGEEGEVKNNYTVANVYITVTDINDNAPIILNVENKIYYENVLTTDIVVVNATDKDLGKGG
EIEFSIIRIDQKVVSNQVQNHVMVGVSDKGDKPLSSNATFIVINTVTCDAMYFSITEVGLLKVSSLCSVQ
NQNSQSEIVVLVNNSVSLSCIATGNSPVIYRWSKDGSLISGWSNDGNISLPSVKPDYEGSYSCIASSKPG
VIQSNVTKLLIHEKPSILKQPTNVVVNERETAILTVKATANPRPTYQWFKNDLPIKHATQDEFVLESTIP
ADSATYFCNITNNQGQVQSEKVKINVVNRESVVELNIKILKPNIKNMCFDFFLEDFEEQAKVILNRPLFV
TNFRNTDDIKKLCNRTACSKNPCRNKGLCEIIDTGFQCVCTDSWQGQTCEENVNECAPDSNTCNKGNCTD
LVGSFSCACPQGKSGNRCQYSSNACQSNKCIEKNEVCVPSKSNLFRCINKSNIMTLISKPITNWSLQTQY
DLELSLNRIIKTMITSVPADRKRKRKDISVVDFGHCIVHVIDHVLENDESKVFFILDCTISKLGSNKSAI
FFLPDVVKEFCLQLLSSDDAFSQCGQLDEFMHKPVLPKMTTLNANVHFVIKDDNEKILPADKAIQIMTEN
DFAYRLEKYNYKVTSFWSAHDKPIQEKKGRTLMIALSASCAVVILAVVFVFVYQRRCLKSNDKNNQSSIM
FQRSMMVPNASTSNLIPDYTSKRNKVFDEKNEVVNDDAFMSEVPTELISKKY

>AFI99115.1_fat_protocadherin,_partial_Clytia_hemisphaerica
EVLDSTPVGSSVMAVYATDKDTGSNARLSYSFQKENQYFGVDSKTGIVHIKKSLKDVANKSLTLMTIATD
HGQKAYSGNAKLKIFVSYDFQRLEFSKPEYKFSISENLPKGTLVSDSIKMNVSKVLYEIVADRPGDCSTK
FWLGPFTAILLTYDVLDAEEFGSCTFKVVARVHNKMVSRTRLFLTILNVNDNKPEFLNTSYTGHVTESMN
SNTPVSQSDDTPLRVVAKDLDDGINGQIKYSFVEKLANIYFTIDEKTGEIRTNFVLDCEKHPTEFEFNVK
ATDEGTPTFYSIVPLTISVKNINDRIPGFVDLKIMSVRLPAYEGMIVGRLKAKDYDIVPEELIFELPDQN
EVFDVHPKSGDVFVKDPSKLTNQRMLMVQAKVSDSLFHSIVSFQIQIIRYKEDSNFKFIPSVISAQVVEN
QENTDKPIGLVNPIGYLIGEQIHFRILNPVPVFKMGKVSGLIEVNPNSTFDREEIANYEIHVEAWKVSNP
QMVARALVNVTVADQNDNKPEFVQKKFYKAIDIDDAVGTDLLMVTAVDRDAGENARIRYSMVSGDGQEFF
SIHPQTGQVTLKKKFIKSKASKQYSIVVKASDHGTPSLSSEATVEMFIINKDQPKFKSNYYGNVAEDAQI
GDKVVTVYATGPKNRQVYYQIVAGDEYEQFHVGFASGEVIVAGRLDHTKTSSYSMKIRAIDSLTGSWSDT
TCDVTILDVNNHYPIFEKTFYVVDVKENVATGSSILKVSAHDQDIKENADITYTSTSLGEDSMDYLSIDH
LNGLLTLAHPLDAETKTHHLVQVTASDNGTPRKSSFTYVEIRVQDVNDNPPKFLSPELTFTYSQYEDEAH
FVGQVHAYDADSSDSLTYSIVPSSDYLMVAKDTGSVYLKRDPSPLQQIKATIQVTDGLYKDTIHIIVLRT
GSNNHVPELSQNLMATVKENNAPKSELVMKLEAKDPDIGAYGNVTFLLDDNYSNKYFTLKVDGSLFTTDV
VFDREDIAEFILPVRAVDGGGLFTLANVTVTVQDENDCTPQFEFTSYEAHVSTSQVSEESLIHALAIDDD
FESNSELKYVAHGLDYASPLVVDNKTGLISLAGYAKGLKYQFSVQVSDNGYPILQSRTGIQVSVKRWDHR
VFAFSNNSYTVNVAEDKAVGSILTQLTARLKDYKGSIKYGSARLKDYKGSIKYGFIDGNLPYTKASDYFT
IESGKIRIKSALDYEQITYFKLLVKARADNGESTNAFVYIHVRNINDNKPRFDPSTITVKISENTPVHSR
VIQVKARDVDDPYGDQLTYKINNGDAEGMFLIDESSGWVYVKKPLDREVQETHKLIIQVSDATKGTINTA
ELSLTINLSDVNDWAPKFTRDRYEFKMKENAISSHVIGQLKSHDKDLDSVVRYYFDPLEKSNRMFSLDPQ
SGVITLLRPIPPDTYTFKVIAFDGVNRNSATVIITVEDIDDKNPQCLQAYYKIDVAEDWPISDALTKFRV
KKGDAKDTLSFYVQGDGNSKFEVSEQGTLKAILPLDYEQTPSEKFKIMVVDQSGHKCNSDIFLNLRDVND
NRPSFDQDLHTTTVRENTSQSVVIAQVRATDLDSYDNRKLTYSIIKNNEQRIFAIDQRGIVTVNDPSKIN
RKKQPAYSLVIQAKDKGSPSLSSNTKLQIAVLSASDIPPKFQQLGYEFNITENNEKDAVIGRIYVTASKN
LIEEKIVMSVINDESGLFTVTSNDFTMKVKASLDYEKASRYAFDLKAHYESIPTLSSTVRVMVQVNDQND
HKPQFKEKKFDLQIDENVRSGTFFLLAYAEDKDGSRENSLVTYRLIGGPPSLPFKIGPQSGEIRVDGSLD
HEKINLYQFEIEARDNGRPSFASTVKVLVNITDLNDNAPIIQGCHRVIVQERKPTGSDLLTLSINDVDSP
QNGAPFSCSLLEGDSNQFEISSIEGGTKCVISSKELFEKTVKDEYNVVIRVADSGAPTQYSDCTIDVKVV
EESYHPPVIQSPKIFYVIVAPPYGWTTIGQIKVFDEDKSDIHQYQIVGGNEANIFHIQSASGVIEGKPIE
GSYSLSVEVSDGKYGDEAVFKIVVNEFNEKLKKQSVSVVINGVDVRTFVDHKMVDFVKLVAALSGTIKEN
VFIWSIADHNQTPMSSRKRRNADQSVVVALAVKGIQDNQYIQPSNLRSYIENSRSDFQQLDLQVSVSNTE
CQSTKCPTNQQCVVTLTPKAPIVSLFLPTGYMSFVSQEKCYCSDGSEGPVCLETNPCSHNPCKIGEKCVV
TSTYFKCECMEHDKCDPSVDTVTLKGDSYVTYQLKQNFDELFDQLSMKFRTEATTTEYLFHAYGNDFFIL
EIDKRGRIKARFDFGSGVGFLVIDDPVVNDGKWHHINVERYGNYVAMVLDEKHGLKKEARAPGSSAKINI
NGRGVQIGAGLTHDGKPLFGFKGCIKEPKLNNQPLPFSGTSDIVQSVAAHKVYPNCKDSGLCSEEKCPRF
SVCMNTLSSYHCQCLPGHYGPLCKTKLTCKDNPCQNNARCTYEQARDGSVSYKCTCKQGFTGGKCQIALG
PCASRPCLNGGQCIAVNENSYICKCALGFTGNKCSINTNPCASSPCRNGGTCKNKYNAYQCICPPGKTGK
QCSDGENCLFNKCLNGGSCMESDGGSLCTCARGFFGLRCQHDVDECLLSGNCKDTTCVNTYGDYYCNCTT
GDRLKVCPIASTGDGDSGIPILYLVVGGAGVLLLIIIVILCCCFFKKRKRDQVPSHLDSHAKYPLNRYLP
HDGDEMAFFPPSPPPRGELLPPAYYEETDQASAAMYDPSLVTFSGASSPDECVKKVPLKLSPSVEYVSED
EEMKSMPGYHWDYSEVPEDMIYRKMSREGSRILPTKTDQYYDDENLECVDMPELPERPASRRSSLPGYSE
SEAEIPELPELPQQVRLSRQSLRSSNQSPPNINPISSSEFRNRYSLLSDENEQDASYLQDDDGGETTMSE
LTRVTRPRMSDGFYQRYRRESESSASDELDGYTETSFNSDDDATEHDPLDPANTRKLERDIQKLIKDLQR
RTEED

>AFI99113.1_dachsous_protocadherin_Clytia_hemisphaerica
MNYPSPYRVLLACLVILLQVSTSLSIPKVEQYTFHVDEGLPKNTVVGQVRHPKKYTKPKYQFVNPVSQSN
FALTSSGVITTRRTFDHEKLTQTQKREGYKLFLSRIGTFDFITVTVYIEDVNDNRPRFPVKSWHVFVPED
ANHSDDITFPNAHDPDTKQQVIYRVESGNTDNAFEVRKIDNKPNYGLALTEGHELDVDFRKDSFNLTISA
CEKISKLCSYLKVDITVTDVNDNSPIFDKSLPTSFEIYENVSLSVPIFQVKVSDADSGKNGEVEFEMFNQ
NDFRIDKTSGEIFVATNKLDAETKDVISFLIIVNDRGAKPRKSTYYLVAKVLDCNDEAPTLEFHPRSVGS
DNLIEGMPIGTTIGSLTAVDKDLTQANNEIVSIGLAKGEDFFKLEQTKDEVLNGVATKKYFIKTMKEIDR
EVTPSINISISATDSGSPPLTSTVDYTVNVIDKNDNNPIFEKQIYETELNETAKLGSFVLQVKASDLDAG
INSRISYSITSKHDHRWFYIEESTGRIMLNDYVDREKTDSVEIQVSARDHGISPLTNKAIVKVKILDAND
NDPYFVVSNMNFTLEENNKVNKFIGKMEVSDPDIIGSNALTCYIDHPDFRVQPSTCEIYANKKFDRERKS
HYALSAIVKDGLGRSSTGRVLIQILDQNDNMPKFVSKFFNISVHTNFPTNKNAAFLKAHDPDATDSSQFS
ATIDAKDDFFFDIEIYTGGIKLLNNLTKTKKTKFLFTAYVTDRKNPQPETADSARVQLNVLPPSTRPPIF
EKARYGFQLDENNENGADVGKVKAMRPISYSELFIEYNIKSGNIKDTFSIGDFGVLKANRPIDYEEYSRF
DLIIEAVDSLHPTRVSNITRVVINIRDLNDNTPRFINQNNVVAANEGVGVGHLLYTCVTEDLDSGINGEM
TYRIKHTTGHFQIHPTRGEVRTNGSLDFETSEGHVIYVEATDGGTPSRSAQFKIEVKVRDMNDNQPLFFN
SSQIVSVRENNPPNQLILTLNASDADVGNNGQFFFRLLPNEDSKSFRMSRNGNLYVTKSLDRETKSTYSL
KARVQDLGIPPQHSEAAITINVDDLNDESPKFERLHYNFEVSEELQPGTIVGEIIAVDADTGENGKFTYY
LLNQHKDKDKFEIETRQSYGNNRHVCVIKTKKKFDSEEDKGSYNITIGASDHGMNGNSNEVDVTIVIRNI
NDHPPEFMRNSPYVACINIGTKSNEKVLQVTATDKDKEKVPLIYSLIAMFESHNAALQIFTIDQSTGVIS
TSVEISGAIARIPVYEMVVRVQEDEHSRLYTNYQKVVIFVSPKPEGQLFKELCPHITIKSSSRKEHIVKE
QWKLNLLSFDDLQYQLTTTQPNRDIPFQILTTTGIIKVTSNHHKVSFYQLNVTVSATDQATAIRFTEWII
LNVYIVPKNMYPPSYPKNPETYRVEENYPVNKPISVLKTPQDRDRGMEGKCIFSIEDSVNAPVKVSPLTG
EIVFTEPIDREKHDKIVVKIRVSDLAEELPYRLSNTLTAAIHIIDVNDCPPKFDSKSEVKVREDERVGVI
VSHVHAVDPDAGDTKTNIEYAIVSGNIENTFQLNRKTGELKTSKTLSINKRQTYNLMIMAMEKRDSSSNI
KSLNSTFDLKVRLLDVNDQKPRFVKTEFQAKVRENQPIGTEVVQLQSIDDDLLPEYKEVTYKILEKNSGF
YIDSKSGMIRTSIPLDRENRDKYTLDVLVRNVAPPHAEDTCKVIITIDDVNDSPPIFTGGAHQEIHILEN
SLPVPRSIHRLRHIDADDVKNSRVTFQIVNFVKPSKVIRLDSKTGELWLNEKLDREERSEYVLTVEAKNI
ESPYHKAQQNISVIVDDVDDEDPVFEKKIYLKTVSETQKVDASASPVLNVKAVDKDTPKNAFVKYALVNP
SRDVADHFEVDVEKGAIYLIKSLDYEQQRSYTFKVKAEGKKVDSFDQTTVQIQVQDENDNKPVFTQSVYN
FSLPEIKVGAVIGTVRATDRDQDGQQQVRYRFDPPDWNFQINPETGEVHLMDGEITRGQYRLHVVAMDVG
LWFKLSNWAEILVTVGPSDDKVLKFLSSSVVFPLDENPLNGIRLGKVVAVSENTENVIRYKIKPRSNPDS
AFRIDEEKGDIYVNNSAAVDYEKRANFFLAVLATIEDSNVERFLHVLVNLTDVNDNDPQILEKNKTFNIP
ETDFHPFVHPKLIYTFHVRDDDKIDQNRIKLQIISGNEDGLFYIGPRYQMYLVKEMDYEKKSKHNLVVRV
TDGGNPYRYADSYINFNVEDLNDNKPILDKMQPVFISEAAKVDTLVTQVHAVDNDKTKTDIKYSIETKGS
SPNTSMFSIDEYSGKIFLQHTLDYETNHSFKLRICAFDGVHRTYRDLQINVEDVNDHSPRFSKSIYTVKN
VYTPLRKNQFIIKVDATDPDQGEFGFVQYKLGTALDPFTIEQDTGKIYANKPFQLTPGIAKLTVIAYDSK
NGQGSRSSTALVEIHVSQLHQPNPYFKQSTYRFSIEEHTPDGVPIGHVEATVQNGYKEFNYRIAEGNFGG
VFTMEKGQITTYKNLDRETKAHYTLTIVAEVISISRDKSPLTASCTVHIEIKDINDNQPVFEKQAYHVTQ
KEDVTVGTKLLQVKATDADDPRQANGKLVYSIHSGQEATEWLRINETDGWIETREELDRETTDTIQLTIR
VADIEGAGMEAFTSLNVTVLDVNDNEPSFNYDLIRFNVIKIKENMPPHSVVFRAGATDKDIGENGRVSYR
ILESGGRDYFYMNESIPGWVYTKRSLDYEKNSSYTLRVLAYDHGKPSQQASVDFEIAVEDVDEFKPLFNE
KRYSFEMYGDMEIGSVIGNVSATDKDGGSAGQIYYSIHPPSIDKFRIHINTGIIVVNKDLRRRQKITNSL
EVEGKTNDDKEIDDNQKRRRRRSLNSVDETETSGDDLQDIRFQVRADNGPNTTAVTTDIVVRVNYTCPGC
VIYTLEPDTADMKGTTTTVVVVASIAVFLMIIFITCMAYFLRKKGCFNRENHAAGGFCNTKKETGLSNSV
ERELLNSGASSFDRLQHFYNGEHPVEKSQVSSETGLLPDGSGTGRSVSAADKASTYSFGVYHEQGKTDSE
MHRLPDTLSEITMIKELEDDSVFGYSSGKMKSEPTKSLISRSTQESSLYSLNSNVHRNGFNFVPRQSNKM
ISTNRSDSHESLKDFMEEGGGEAAGGLDVSNLLYAKLAEVNEDERDAIMESVRPFREEGPLSYGGSFSTI
IGSDEDLRRAYNNPYNKYNWKPPYQNSGTNSVFSEIGRKIGGRPSLNRPSNYSYSQKDVIANNAAAKQPL
LHDITPMNNRIHYPAKHTIPGSVGKVLPHQATAPPIDIPLQVLNSGRTSMLSSVTSLPRLPQELQSTYTS
GILSPNFTPALTPLVFRSPSVSSIGTQEEFNTQNNNKQMTNNFNPGFNSNLHRSDSRVSQLSRITLSDLE
ISDAEIGV

>XP_057290963.1_protocadherin-like_protein_Hydractinia_symbiolongicarpus
MDMICWQFIRLIFLFYGLTFVAGNFAVVNVDESTAIGTKVHQLPTPGTNKEYTLYPWGDPTGLALFSVND
KGEVILNDQLNYEIGRSNSHYIIAILRDKGKKYGGFAYTRKFEIIDSNNHSPKFAKKMYFGAIEEGLPAG
SIVSGLEDCFATDLDTSGIKDYTITEGNNKNEFKLDVEDVDGIKLLVVKTKGTIDRDEIRATPYLDLGVQ
ANDGGTGDKQKFAKTVIRIKILDRNDNPPVFLYNNWRQTIRENAPLGSSVLRISASDNDEGPNAEVYYYF
DKTTDAFYINPSSGEISVGKHLNVDDVKQYELEVVAQDKSIIQHRSAKTLVNIAILNAPNYPPTIDKNTI
PAPQLSDSGFTLTVRGDLPVKSFVYFALVKSQDPDLVYTMSSSPYFEIARNSGIVTLKQELDRETKKQYT
LSISVQDKIGRRDSMALTVNVQPLNLNRFNPIFDPSTVSIDILQDIHINTEIGYTVRARDADTGNNGVVS
YHIVGGSGIGRFQVASKTGKVTTTVTFKRPGVFDLYIKAQDNSDNYKRYGTMYLRINVKPSYKSPPVLSR
AMCFGKINEGEVSDSFVGAVFAASPGPGKKVIYEINGPTPQGLALDRETGVITTTQPLDYEQDVYKFMQI
TVRVPGISTVSKTALFAEIININDNPPIFTRPSVTVHVAENSGDIQSLACLFASDDDGIENSNVRYSIKS
GNTGNLFSINSETGQLSAKNLDYEAHHSYDLVIDASDGVHATRASVNVIVSNTNDPPHFDHSVFTANVDE
GAKENTVVKSLGITSDGSGSHICAWGAKGVTPEVISLFTLTTESRSCIVKVAKTGTLKWRKDKPGYNFAV
RAINKNNRNQVSTAMLEVAIRDSNDNKPEFSQNSYAVSITGGLKLGVSILKVTATDLDKGPNGRITYNIQ
DGVNSNLFNIQPTGDIYVKSALDKNKQYTLTVNARDQGVPALEKSTTVKLSVHEDGTDLPKFPDSYTPVS
ISESFSIGNVVMTVSASGTNTKYEIVGGNENDIFDIAAGGQVTVKKKVDHETKQSHNLIIRATVPSIPEK
YSEKMFTVNVVDVNDNAPVFIVENSTAVQTVYVDRFSPDGTIIAKFKAYDADSGSNGIVTYSIEGNVPFS
VDNEGSVTTTIEITSDIGVSYSFTIIAQGNGQPVSKTTRLKVSAVVKEGTKPPAFSRKTYRSTLQDNIPV
GTQVTTVTTTESNPTATTTFKIASGDYNNSFCVDYTKVVTVQRPIDIDVFHHSEYKLGVEMTYGYQKSKA
DVVVTLVDENDNVPKFVNGMGPIITKVSEAKTGGFVVYTAKATDLDSGNNGKITYSIYQVFGEGSKGTLF
KIDENTGQLSLVKSLNYEATEEHIVIIKAQDNGARTQHFSLQEVRVEVTDENDQRPTFSEAKYVGYIPTN
AKPGLQVLQVFAADFDSGLYGRVVYAIIGNTYGDTFSIGSSSGIITLKKPIALIDTNKFTLTLTAKDVSL
GGQAIVELYAVTQEGPPKFALSKFTFNVTENNKPSEAIGVAKAISLDLLKYTIVRGNDNNTFSIDPRSGE
LKSIESLDAEAKSQYLLFVRATDLSERYAEASVEVNVRNINDNGPLFRSAVNGLIEVVKSRKLATGQEII
NVEGYDLDVGDSLSYKINSVSARGYFQIDQDGLIKSLKSLQTLATDTNRYQFEVVATDSKGKQNSVQIRI
ILVNRPGDPFTRTVSEGRKPNSGPFITDLDFVNYPKAEFKIVYPNTHPFKIDSATGHISLRRQIDYETVK
EYTIYVEEADPQKSSEYTNYEVRIKVIDENDNKPKFTMKNLFGKVNKNAQPGTTVFKLTATDPDGGDNGK
IYFQLKGSDPFSIDPVTNEIKTSGFYLTQDWYNITVQAYDKGRPQLFSDVKTIYIKTGDNPPEFKSYIYK
FTVDEGAQGGKVIGKVDARSLSGISIQYSIEGGNQDNVFTIDSYGQILLQGNLDYESGQTSYSLTVQAAE
ISTQPLTSTTNVLIEVTNINDNVPEFTQVEYRSQPISENVPIGSTLILVSATDCDCSLTCKCAGGLLTYS
LESYKDTFKIDHVTGEIKNIRALDYDTMSEYRFQVKVHDTGENPQTGVADVVITLSNVNDNTPTFDPDFS
VVSMTENVDRGTIVITVQAQDADKDDIKYAIEAGDKLNFEIGEKTGVVRIKSKPTREKYVFNISASDGVN
KGYYTLTVLIEDVNDNSPTFRRCSSYTPIVLEHSPINTPVIKVTATDTDRGRNGEIEYEIQEPQKRDQTR
RSSDFKINNATGELTTNKVFDREEQSSYIVLVIALDGGHGRSPAERNSASCQLEIQIQDINDYAPVFSVQ
NYDISIAENTDIDTVVLEVSAQDKDEGKNAIVTYSISQASLTPNFKIDPTTGAISVAQSLVQKEDRYSFQ
VKATDGGSPSRSATIEIVINVQPSNPPKFGQLSYSKTLKEDTKPGTIALTVNAVSRAQGDTEKKIYYSIL
PGNLPSTNKPASFTVDSNTGAIKVAKVLDYETLKEYVLTVSAIDQRGMKSNAKVYIYIEDVNDNTPVFVL
SKYVFGKVAEGKYPGQVVEQVNATDADSGKFGEVIYSLKQSDESDMFSIDPITGKITTKVMFDREVTPSI
TFNVEAHDQDPVNPLSASVYVTIQITDVNDNKPEFKKTRYDVGVDENVRVDHIVAEIQAEDKDAGENSRL
NYYIIAGNEKGYFGTKSIHRADGGSVGFVTVTRKLDREDKDKFVLKIVASDSTYSAETTVYITVRDVNDN
DPKFARSVYNATIPEDSVSGVFVAQVTASDRDTPDVQKPITYSLAQETAGYFVIGKETGKIVTGKKGFDR
ESKSMYTFLVFASDGVRTGSATVKVTITDVNDETPEFTDGPYIRYVQENQKPGAVVGYVTAKDRDEGSNA
FITYELVNDRFTIDPNTGLIRTKKMLNREIEDNEFTVTVTATNLKSDTKLQGRVQVIIRVTDANDEYPYF
TQAKFTTKMAECADIGERVTQVRAKDNDEGINAELVYAIASGNTPRRFRIDPDTGVITVAHELDFEKEKG
YKLVINVRDKGLPQLISKKNASVTVTMEDCNDHSPLFAESSYTISVKEDEPIGYQILLVTAKDDDTGLNK
LFDFFIVDQEENYQFKIEESSPGIGAIVLDWKLDREKRSKHIFKIGARDRGRVPMTGYAQVTVNVLDVND
NGPEFLMSDTCGKVMEEETGVQTVATVKVVDKDDKGNRCPCVFQIIDDRSNLFVIERKASGDSAVIKTRA
GVKFDRDVKGKQLYKIKVSATDNGTPKQFSETYVYVEVMDKNDNTPSSGGEMSVTLNAFQGKFQGGGIGK
VYIIDNDRGTNDKYSHTIETGGSKYFTIDSNGMIIAKRDVPGGEYELAIKSKDMNGPSSGSVKSSVKIDV
RSITEAAVKNSIPIRMSGVTKDLTCNEMKYPDLEKLIGEILGVDPSQVLIFSTMKVPNLDRGVDIWFSVV
KKKGVDSITVGDGQYMSMMEMLIALSEKKTLIEKRTGGKVVSIGIDACAHESSCSVGFCVNEVQVLPTYT
LVTDENGIVPPAKSAKTFVSMDVRTFPSCRSEPATIESCSENANKCLNGGTCVNILPTGYRCICLDGYDG
PQCQKTTRYVKNDGYFWLKPISYFFAGEISFEFSTKEESGLIFFHGPISKLSDGDVLDFLAIDLYEGRIR
FHVSQGEEKIFSGTLNTSNKLNDEKFHHVRVYKRGKFIQVTVDRCSDAEIVESWGSPSSQNRESCEVSGS
IPGSWRFINGIYPLQIGNLKYEVKYLKRFRFTSFKGCVRNIIDNGVMYDLKFPLLEKNSALGCPAHTSLC
PVCLHGYCDITLNRYTCQCDFGWTGKLCNERVPAFRYLQNSYSEYTLMDTAGRKVLTWFDRYVSSYKLQV
KTKTDGVILYEGSSKNDQNRIEYSWLEIKNNVLQYRYNLGDGVLVLVLEGVRMTDGLWHNITLFRRGSHA
TLEVTTNNTIVGSISGSEGTHQLLDSNGIIYTGGISSIVDGKDVVVDDFNGCIADNRYNFTLIEEDPYVK
IRRENVDRNCTCDAAAAALCLNGGLCVAGSPPWCMCVNGFTGWNCGSKSNAPVIGGHPPGVSGIYIIAIL
IIMFLLALLLLGLFMSGVLKKKKSAPIYVDTDGRDNIMPYNDEGAGEDDFHNYDLEMLLKHTGGRGLTIA
DDADGMGFAGGGKAAAAGMGVGMGAGAGMGAGAGMGAAAGMGAGAGMGAGTGLGGTTTTSFISSSSTKFA
GGMKGSGQGGSPEDMEPLLHSEDVYQTEASVDIFSSNQQQSRFDTNQSGGDINVSAFIATRVAEADSDDA
AYPRDTLLHYGYEGEGSDVDDLSELGDSESDSDEEDDFAYLGDLGPEFDNLYRLYNPEDSDEDV


>HSYMB_XP_057297258.1_protocadherin_Fat_4-like
MKILEFIVIAGILSINGNYAQLTNQIEVCTGEADVVLVLDRSGSVGDADYPFLVGFSLHLARTFKINEDQ
VRLGVASYSTTGTREINLNTFGYDAFSAAANQLTRGNEEFTNIHAGLLRAEEMLEDEANGARPGAIKLIV
ITNDGAANRGVPPIPTAERIHAKNISIVSIGIENDVAPPNRNLESKSLASGSDNYYFVPKYTGLADEEFL
KKVTKAVCKIVTVREPDVDDTETSIYEDTQVNTEIHTIPLTGDALNLPVYTLQPQPNLPFTVNADGKVVV
TGPLDRETQDKYVFIVTVTDLNLPAFTKDVQVTVYILDRNDNTPVPAQLIYNVEVYEDVSFSPPTEIQVV
SASDADIDVNAALTYVINSGNNDGKFSLDASSGSVTVVGVLDRETRDTYQLIAVAKDGGNPQQTSVDITI
NIKVLDRNDNAPTFPNAVVNLVYPETQALGNLEQLVASDLDIGTNGQFEYFIESGNGEGKFAVNQISGYI
TLENSLDFETTNSYQLIVKAEDKGQPKQSSTVTVNIQVTDADESLTIDGPHSQSIPEDFNTVDQIVQVTA
TDPENAQITYSIVGNSPFAIDSSGVIRRVGNIDREGAVFIYVLTVEATAGGHTVTTQVTITVTDVNDETP
VFGQGTYTGNIDENSEEHAPVIVDVEVSATDNDATSPNHLFMFSIISGNTNDAFKIDANTGVVSVNNQAA
LDFEQSTQIYDLVIQVTDRGSPALSSTAIYRITLNNLNDNTPTFPDAVINRVYPENKALGDLFQLVATDL
DIGLAGEVEYTIITRDDVDHFALNKDTGYLRLLKSFDFEVKNSYQLVVKAEDKGQPRKSSTVTINIQVSN
VEEPLIIDGPHTQSIPENFNTVDQIVKVTATDPENAQITYSIVENSPFAIDSSGVIRRVGSIDREGAVFV
YVLTVEASAGGSTVPTQVTITVTDVNDNTPAFGAASYSGSVMENAATGTLVATTQAVSATDGDATSPNKD
FMFSIMSGNTGDAFTINPLNGAVSVNKPEAIDYESATKVFNLVIKVTDKGQPQMSSTVNYQVTVNDVNDH
EPTFPNAVIDLTFPENQPLGNLHQLQATDLDTGLNGMLTYTMTSGNAGKFSVDPASGFIKLNQAFDFEVM
NSYQLIVKAEDQGQPKRYSTVTVNIQVTNVVEPLTIDGPHSQSIPEDFNTVDQIVQVTANDPENAQITYS
IVGNSPFAIDSSGIIRRVGSIDREGAVFIYVLTVEATAGGRTVSTEVTITVTDINDETPVFGQTAYTGNV
NEHAAQGTAITASVALSGSDNDATSPNNQFSYMIESGNTNNAFTINPNTGVITVNKPNELDFESQTRQYT
LVIKITDQGNPQLSSTTTYTIGINNINDNQPIFSAPNYAMTIPENTANNANVLKVSASDDDGEALMYSIP
AGLPFSIDPLTGQITVTGPLDVETQESYGFKVSVSDGTHIVTSDVVITLSDVNDKTPTFSVTGPVSYSVK
ENAALEYVITTMAASDMDKTSPNNQFMFMIISGNEDGKFEVKQNGNLVLKGALNYNVKNSYQLIIKVEDK
GTNPTSLSSTITVNINVMDVNLNAPQFVGAPYTASVDENVNSPMVITVTATDADGPTDQLTFSIVTPSVP
FQINPDTGKITATQTFDSEVKHEFMFTIKVTDEGGLYDETTVKVTVNDINDMTPVFVSAPSQINDLSENT
LITTVIATYQATDGDRTSPNRDVMYMITSESVPGIFEIDSATGELKLKSVLDFETVTSYTITIRAADKGS
NVRFVDKQVTITIKNENEHAPKLDQTSYVMSVLETEPVDYQVLTVIGTDQDANSVLTYSIPDGIPFSIDS
NGVITLKSLNPPQLPLNFEMQQQYVFDVTVEDEGGLKTDAPVTINVLDANDNNPIFDPTNYEKYVDENIP
VNSEIVTVSATDMDSGNNGMIMYSIVEGNIDNAFTIDPATGKITVNKALDFETTNQYVLKVEATDKGASP
RSSTTNAMVTIHVKDVNEKPMFPQLSETIIVLESSNVGLPLHIVSAEDPDSGVNGMLVYSIVSGNEDLKF
RIDAVTGTLLSQNPVDFETKTSYVLTIRATDKGTPALSTDGKDFVLTINIGDVNEEPQFTPTSDTKTISE
TTQPQTVIYTVTATDPDQGLFGMVTYEIISGDPNKHFMIDPATGKIKVNKVLDFKTQNMYLLKIRATDKG
ENTLHTGPDDFMLKIILTDDNNNAPVFNPDSYTETISETLATGGDVAMVTATDSDSGSNGEIKYSIVSGN
VGDVFQIDELSGKITLKSSVDHETINMYTLVIRATDGGSPAMTSSTDATVKVIVSNANEHAPVITNLPYT
ESVGEEMDAPMIVFTVTATDQDNDAITFSIDTNGPFTIDANTGVITTTGKLDREITDKYVIKVTATDGNL
STMKSLIVMVTDKNDNKPVMVSKDYQISIPESEPVDSVVVTVQATDMDIGDNGMVMYMIIAGNELSHFKI
NKNTGAISVAASLDFEQNPKYMLTVRAIDKGQPAQHSGPMDATVTIAITDENDNAPVFGPVPAVDLPEST
QPGIIATVTATDADSGDSGKIMYAIVGGNGGQKFSIDMNTGVVSLIGELDFEAVKSYKLTIRATDKGNPS
KSSQPDAMLVIRVTDVNDNNPGFTQLEYTKTISENAVIGTPVVKVSATDADSGVNKEIMYSITAGNDEGK
FEIDMMNGQITLKAGLDFSTTSWYTLTVKATDKGTPANYGEATVKIQVTDENNNRPIFNPEKYTPRLRED
TAVGAMVTTVTATDADTGKNGEIMYSIISGNDDGKFEIDAMSGKISLKKELNFEDKTGYTLVVRATDKGD
APMYSNPDAMVTVTILDINDNGPTFEKQTYMVSIPETTAQQTVILTVKATDEDSGLNGEIMYAIVRGDAG
TTFSINMNTGEITLTGPLNILTKSLYQFVVSATDKGTPANVVEIDVTVKITDVNQAPVITPNGPFDILDN
KNVGEEVFTVVAVDTDLGQFGTLMYEITEGNQGGMFTIDMNTGKVTVSSSLTTSTPKQYKIKVMVSDKGS
PSLSAMEWFVINVNPSNHQPTITPQGPVTIKEDAAVGSYVITVVANDQDAGDNGKIMYAITGGNADGKFQ
IDMNTGKITVNGALDASTTSMYSLQITVTDKGSPALSATVPQVVMISAISPPVFTNGPFDVCITEEQPAG
TVVLTALATDADNDNLIYSLAPQFVPFVIDPQSGVVTTSKVIDLEFAQPLYFFGIFVTDGIHTVRTNATV
CINNINDNAPVIQVPNTAEICEDASLGSEVWQMDTFDPDNDPITATIVSSVPVPFAVDNTGKITLDGPLD
FETKAQYLFKVTISDGTFSTTADITVNVCDINEYKPVFAPVNYDVKVPDGSQPNTYVTTVTATDQDSGIN
GMIMYSIVAGNTDGTFTIDPNTGKITLTKAVDAATIMMYTLTVRATDKGVKRSSMSSSPDAMVKVTIMKQ
VVNTCSCQLPNSTYPCIKWTKYEIIRKFEGSCYVDKLKKAIQYITAKIENVTMLTTKFTECKAALRSDIT
TSGSSQTYPDLFSRYDMCTENLECKLSMWKMQLEQKKMMLEKEMMIEKEGWGNFNIPAAEYYHSFWNFMK
MSQSSRTSD
>XP_057297258.1_protocadherin_Fat_4-like_Hydractinia_symbiolongicarpus
MKILEFIVIAGILSINGNYAQLTNQIEVCTGEADVVLVLDRSGSVGDADYPFLVGFSLHLARTFKINEDQVRLGVASYST
TGTREINLNTFGYDAFSAAANQLTRGNEEFTNIHAGLLRAEEMLEDEANGARPGAIKLIVITNDGAANRGVPPIPTAERI
HAKNISIVSIGIENDVAPPNRNLESKSLASGSDNYYFVPKYTGLADEEFLKKVTKAVCKIVTVREPDVDDTETSIYEDTQ
VNTEIHTIPLTGDALNLPVYTLQPQPNLPFTVNADGKVVVTGPLDRETQDKYVFIVTVTDLNLPAFTKDVQVTVYILDRN
DNTPVPAQLIYNVEVYEDVSFSPPTEIQVVSASDADIDVNAALTYVINSGNNDGKFSLDASSGSVTVVGVLDRETRDTYQ
LIAVAKDGGNPQQTSVDITINIKVLDRNDNAPTFPNAVVNLVYPETQALGNLEQLVASDLDIGTNGQFEYFIESGNGEGK
FAVNQISGYITLENSLDFETTNSYQLIVKAEDKGQPKQSSTVTVNIQVTDADESLTIDGPHSQSIPEDFNTVDQIVQVTA
TDPENAQITYSIVGNSPFAIDSSGVIRRVGNIDREGAVFIYVLTVEATAGGHTVTTQVTITVTDVNDETPVFGQGTYTGN
IDENSEEHAPVIVDVEVSATDNDATSPNHLFMFSIISGNTNDAFKIDANTGVVSVNNQAALDFEQSTQIYDLVIQVTDRG
SPALSSTAIYRITLNNLNDNTPTFPDAVINRVYPENKALGDLFQLVATDLDIGLAGEVEYTIITRDDVDHFALNKDTGYL
RLLKSFDFEVKNSYQLVVKAEDKGQPRKSSTVTINIQVSNVEEPLIIDGPHTQSIPENFNTVDQIVKVTATDPENAQITY
SIVENSPFAIDSSGVIRRVGSIDREGAVFVYVLTVEASAGGSTVPTQVTITVTDVNDNTPAFGAASYSGSVMENAATGTL
VATTQAVSATDGDATSPNKDFMFSIMSGNTGDAFTINPLNGAVSVNKPEAIDYESATKVFNLVIKVTDKGQPQMSSTVNY
QVTVNDVNDHEPTFPNAVIDLTFPENQPLGNLHQLQATDLDTGLNGMLTYTMTSGNAGKFSVDPASGFIKLNQAFDFEVM
NSYQLIVKAEDQGQPKRYSTVTVNIQVTNVVEPLTIDGPHSQSIPEDFNTVDQIVQVTANDPENAQITYSIVGNSPFAID
SSGIIRRVGSIDREGAVFIYVLTVEATAGGRTVSTEVTITVTDINDETPVFGQTAYTGNVNEHAAQGTAITASVALSGSD
NDATSPNNQFSYMIESGNTNNAFTINPNTGVITVNKPNELDFESQTRQYTLVIKITDQGNPQLSSTTTYTIGINNINDNQ
PIFSAPNYAMTIPENTANNANVLKVSASDDDGEALMYSIPAGLPFSIDPLTGQITVTGPLDVETQESYGFKVSVSDGTHI
VTSDVVITLSDVNDKTPTFSVTGPVSYSVKENAALEYVITTMAASDMDKTSPNNQFMFMIISGNEDGKFEVKQNGNLVLK
GALNYNVKNSYQLIIKVEDKGTNPTSLSSTITVNINVMDVNLNAPQFVGAPYTASVDENVNSPMVITVTATDADGPTDQL
TFSIVTPSVPFQINPDTGKITATQTFDSEVKHEFMFTIKVTDEGGLYDETTVKVTVNDINDMTPVFVSAPSQINDLSENT
LITTVIATYQATDGDRTSPNRDVMYMITSESVPGIFEIDSATGELKLKSVLDFETVTSYTITIRAADKGSNVRFVDKQVT
ITIKNENEHAPKLDQTSYVMSVLETEPVDYQVLTVIGTDQDANSVLTYSIPDGIPFSIDSNGVITLKSLNPPQLPLNFEM
QQQYVFDVTVEDEGGLKTDAPVTINVLDANDNNPIFDPTNYEKYVDENIPVNSEIVTVSATDMDSGNNGMIMYSIVEGNI
DNAFTIDPATGKITVNKALDFETTNQYVLKVEATDKGASPRSSTTNAMVTIHVKDVNEKPMFPQLSETIIVLESSNVGLP
LHIVSAEDPDSGVNGMLVYSIVSGNEDLKFRIDAVTGTLLSQNPVDFETKTSYVLTIRATDKGTPALSTDGKDFVLTINI
GDVNEEPQFTPTSDTKTISETTQPQTVIYTVTATDPDQGLFGMVTYEIISGDPNKHFMIDPATGKIKVNKVLDFKTQNMY
LLKIRATDKGENTLHTGPDDFMLKIILTDDNNNAPVFNPDSYTETISETLATGGDVAMVTATDSDSGSNGEIKYSIVSGN
VGDVFQIDELSGKITLKSSVDHETINMYTLVIRATDGGSPAMTSSTDATVKVIVSNANEHAPVITNLPYTESVGEEMDAP
MIVFTVTATDQDNDAITFSIDTNGPFTIDANTGVITTTGKLDREITDKYVIKVTATDGNLSTMKSLIVMVTDKNDNKPVM
VSKDYQISIPESEPVDSVVVTVQATDMDIGDNGMVMYMIIAGNELSHFKINKNTGAISVAASLDFEQNPKYMLTVRAIDK
GQPAQHSGPMDATVTIAITDENDNAPVFGPVPAVDLPESTQPGIIATVTATDADSGDSGKIMYAIVGGNGGQKFSIDMNT
GVVSLIGELDFEAVKSYKLTIRATDKGNPSKSSQPDAMLVIRVTDVNDNNPGFTQLEYTKTISENAVIGTPVVKVSATDA
DSGVNKEIMYSITAGNDEGKFEIDMMNGQITLKAGLDFSTTSWYTLTVKATDKGTPANYGEATVKIQVTDENNNRPIFNP
EKYTPRLREDTAVGAMVTTVTATDADTGKNGEIMYSIISGNDDGKFEIDAMSGKISLKKELNFEDKTGYTLVVRATDKGD
APMYSNPDAMVTVTILDINDNGPTFEKQTYMVSIPETTAQQTVILTVKATDEDSGLNGEIMYAIVRGDAGTTFSINMNTG
EITLTGPLNILTKSLYQFVVSATDKGTPANVVEIDVTVKITDVNQAPVITPNGPFDILDNKNVGEEVFTVVAVDTDLGQF
GTLMYEITEGNQGGMFTIDMNTGKVTVSSSLTTSTPKQYKIKVMVSDKGSPSLSAMEWFVINVNPSNHQPTITPQGPVTI
KEDAAVGSYVITVVANDQDAGDNGKIMYAITGGNADGKFQIDMNTGKITVNGALDASTTSMYSLQITVTDKGSPALSATV
PQVVMISAISPPVFTNGPFDVCITEEQPAGTVVLTALATDADNDNLIYSLAPQFVPFVIDPQSGVVTTSKVIDLEFAQPL
YFFGIFVTDGIHTVRTNATVCINNINDNAPVIQVPNTAEICEDASLGSEVWQMDTFDPDNDPITATIVSSVPVPFAVDNT
GKITLDGPLDFETKAQYLFKVTISDGTFSTTADITVNVCDINEYKPVFAPVNYDVKVPDGSQPNTYVTTVTATDQDSGIN
GMIMYSIVAGNTDGTFTIDPNTGKITLTKAVDAATIMMYTLTVRATDKGVKRSSMSSSPDAMVKVTIMKQVVNTCSCQLP
NSTYPCIKWTKYEIIRKFEGSCYVDKLKKAIQYITAKIENVTMLTTKFTECKAALRSDITTSGSSQTYPDLFSRYDMCTE
NLECKLSMWKMQLEQKKMMLEKEMMIEKEGWGNFNIPAAEYYHSFWNFMKMSQSSRTSD
>XP_057296196.1_protocadherin_Fat_4-like_Hydractinia_symbiolongicarpus
MLFDTSRGARENAVKLIVVTNDGPANRGSPPQAEADRIHALNISVVSIGIEADVAPPNNVESSGLASSPELYYYIPKYTS
LNDTTFLEKVTESVCEVVTVNAPKVQDTETSIPEDTPIGTYIHTIPFEAEELNVPVFTMAPNTNVPFAVGTSDGKITTTQ
TLDFELVQQYVFLVRLTDTVIPGFFQDIKVTVNITDINDNAPIATQVEYLIRVREDEVFSPATKVLDVLVSDADSGDNGK
LAFTIKSGNSEGRFRLENSGGLYLIAQLDRETTAEYELIAFASDKGPTPKVSADIKITIIVLDVNDNPPAFPQSDINLDF
PENQALGNLYHAIATDIDDGSNSIIKYTIFSGNEENKFDIDEVSYFSSVNFTTGYISLISSFDFESTTSYTLKIKATDSG
VVKQYAYLTINIAITNVDEELTINGPYSYQMPENFQKGLNFLTVTASDPDGEAITFKIEEESPFFIGASSGQMVLTGTID
REGPQFIYVLTIKATAGAHTVSTTVTITVTDVNDKVPKFTQTQYSASISEDAALGDTLVLQNSIEAEDEDATSPNNQVKF
VFLQNHKDAFKIDSVRLNNNSILNWLLTCLWYISYANFSAIFYCATGVISVNNPSDIDFEQEASFTLFLKVIDEGTPSLQ
GITTVTVSVGNVNDNSPVFTSSFYSQTISEGTALNVGVLQVRATDADGESLTYSVPAGLSFSINSASGQIYVSKELDIET
QEKHTFQVTVSDGKHKVTANVEIKLTDINDVQPDFVLAGPYEFNVNDDVAVGYAVAQLQANDGDKTAPNNVFDITIQSGN
NGGAFAIDSKTGILTVKTSLDANLKSVYDMVIRVEDRGILPGSLYKEINVKINVALVNLHAPKFVGGPHVINIDENIASA
HIVKLQVEDSDSDDALVFSLTNHNDLFAIDSTGTITSKLAFDSEAQFVYMLKARVTDRGLLFAETTITININDLNDVSPL
FITGPSSFPLLKEDKPIGSLLGVYEATDGDRTSPNNLVEYSISGGSGIDVFTIDKVTGELKIAKQLDFETDLDYSLQIRA
TDKGIPSLYSETSVEIGITNVNEHDPVFNPASYEENVLETQQEAFHVLTVSATDADADSVVTYSIPSGLPFAIDQNGELT
LKSLNPGQLPLDYETQTKYEFYITATDNGGRSSTAAVIVNVLDVNDNTPTFVVPSKVVDVSEDEEVNSIVATVSASDPDS
GLNGMVTYEIIDGNLEEKFQINQVCFFSLHYYILPFFSSNTNYFCSQETGDISLVKALNFETTPQYVLTIRATDKGTPKR
FTTSGTHGQVTINVIDVNEKPVFPHVSFTEDIPENAKTSSPVIMVTANDPDSGLNKMIEYSIVSGNNGDKFTIDTTTGLI
TLKNLLDFENVKQYIITVRASDKGTPSLDTTGNDATVTINVIDVNEKPVFDPKEYSSVIPELTTVLSEVVTVTATDPDNG
DAGMIVYSIISGDDNGDFSVDEVTGKITVAKTLDFNTKSSYTLTVRATDKGTPVQDSSPMDATVVITLTDDNNNAPIFNP
EQYTKTVSESTLVNELIIKVSATDGDTGSNAEIVYSIVDGNINSIFEIDVTTGEIFLAQNLDFESTSSYTLTVLATDKGS
PSLQSNPNATVTITVSNVNEHAPVITNLPTMVNIPEGKAPGYNVFKVEATDRDTGDTIVFSISDGPFLIEPLTGMITTTK
RLDREDVASYTITVTASDGKLTDQEELTVTVTDINDNAPVFTVKDVKVTVAEDKPVNEEITTVKATDGDIGSNSMIMYSL
VNGNAEEKFKINENTGVISIRNNLDFETTTQYTLVVKATDKGPEPMSEKATVTITVTDVNDNKPIFDPVDDITLPEDATP
KVITTVHAKDADSGENGNVMYTFVLGNEEGKFSLDMATGELSLIGTLDFEMVKIYKLVIRATDKGTPALTSEPNDAVVNI
MVTDINDNDPILNPSDYMKTISEGSTTGSDVVTVVATDADSGDNGKFMFTIEDGNNAEEFSINMDTGVISVAKPLDRETK
DSYTLTVKVTDKGENPRLTTGTVVVKISDENDNHPVFQPDQYEESIKEDTASGTTVVTVTATDADIGDNSKIMYSIASGA
EKKFGIDMTSGEIILIGTLDYETVTKYTLYVEATDKGDPSLSSSVTVIINVIDVNDNNPIFDPVKYPTTISESANVGYAA
VTVTATDIDSGSNGQIMYSITSGNENEIFAIDMTTGLISLAKQVDFETQTMHTLTVRATDKGQPARHSITDATVKVSVTN
ANDHPPVIQNEPYNPSINENVAIGESVTTIVATDTDGDDIVFSITSTNVPFTIDTATGKITTTGDIDRETKDKYSIAVVA
SDGKNTDETVVMVTINDENDNSPEVSDISESFPEDQAVNTMLVTVVGTDKDAGLNGQVMYSITNGNDDKVFEIDMNNGNI
KLIAPFDFENMKHYSLEITTADKGTPSRVTKSKVDIAITDVNDNSPICVDQTVSIPEDRTAPNGVVTTVTATDADSGSNG
EVMFSITNGGQGKFVIHETSGLITVAMALDYETTTQYILTIAVSDKGNPQQSTTCTVTINIEDVNDNYPKFNPDAYMQTI
LETTAKDSIVETVKATDKDSGSNAVIMYKIVSGNKDATDDGNDDFVINPVTGEISVAGPLDASTPKYILEIAAMDSGTPG
KTSQVNAFVTIMITNVNIPPYFTNTPFDKAIPENTPSKTVVNTITASDIDGDKLTFTLATLGTPFVIDPETGILTTSGPL
DRENNPEYTLTVNVNDGEATVGNTFVIRVLDFNDNEPVFNQPSYEKTLPEDYLTNQVFLTVEATDIDENENSKIMYTITG
GNTENKFEINMVSINTVNSGEISLRNQLDYETTKSYNLIVTATDKGASPLSTDINVYIYVTDVNDNDPVFDPAVYNATFS
ENVINGTVCATVVATDADDGENKDIMYTIVGGNQENKFTIDMNTGVITFIDTVDFEVTQMYTLIVKATDKGKEPRSSNPD
AIVKITITDENDNAPVFNPMMYEKSVSESEESGFVVDIVKATDADSGTNGMIMFTITAGNEDDKFTIDEISGVISLKNRL
DFETTKMYTIKVRATDKGMPAQYSNPDATIKITVTNSNDNTPEIKNEPYAPEIVENVPVGTTVITVVATDADSDTLYFNI
TTPNVPFTIDHETGVVTTTAMIDREHKESYTFTVVITDGKNTDETTVTVTIKDENDNAPVVPDITKIISEGQPKQSVVVT
VEATDEDAGVNSEVMYEIIAGNEDEVFSINMVTGEVTLLKELDFETTTSYTLTIKTTDKGNNPKDTISKVTINVKDENDN
KPEAEDLTKSVPEDIKTGEVITTVTGSDKDSGVNAEIMYEITNGDDGHFQINMTTGEIIVVKELDYETVKQYRLTVKITD
KGSPSQSTTITVTVDVEDKNDNKPMFVPATYMQTIQETFPISDVVVTVKAEDADSGLNGMIMYAIVGGNKDATNDNVDDF
AIDATTGEIKVVSKLDANTPKYVLEISATDKGSNSLTSMPHATVTIMITNVNVPPKFINLPYDKDVMENTPVNTVVQTAT
ATDADDQPLTYAITTPNLPFNINPTTGEISVSQPLDRETTDSYTFTVSVTDSEATVTTTVVFTIKDANDNAPMFTKPTYK
KILPEDTLTDQVVVTVEAKDIDIGDNKLFMFSITGGNEEEKFEIDMINGEIKLIKALDFETTQSYELTVMAIDKGNPPQS
SYVKVYITVTDINDNLPVFKPATYSKIFPEDVTKGTPVVTVTATDKDSTSNGQIMYTIINGNADDKFEIDMVIRQNIIIF
YLRTTGEITFKNTVDYEEKTQYILTIKATDKGDEPKSSNPDAVVTITITDMNDNAPVFNPIMYEKSVSESEESGFVVDTV
KATDTDSGSNGMIMYTITAGNEDDKFAIEETNGVVTLKNSLDFESKTYYELTVRATDKGALTKHSNPDATVKIAVTNAND
NAPKIKEEPYNPDIYENVNEGTVVTAIIATDSDNDKLTYSITTPNVPFVINEETGVITTNGDIDREATAKYTITVAVSDG
KHTVVTVVMITIKDKNDNAPVCGNVSEDVPENRAVGEILATLKAKDEDAGVNAELMYEFTTGNEDNKFAMNMGSGVVTLI
EELDFENTTSYTLTVKVTDKGTPSLHTTCIVFAHVKDVNDNDPEAQDITVTIPENRPAPGGEVTQVTASDDDSGVNKELM
FMITKGNTEDKFVIDENTGEITVKNTLDYETTKQYILTVTISDKGQPPRSTSIQVTVNILDINDNAPVFVEQSYKQTIPE
TTALATIVVSVSANDADSGDNSLFKYMIVSGNLDATSDGIPDFRIDENGDIIVASPLDASTPKYVLEVKATDIKGLQSSP
NTIVTIYVTNVNVPPRFTNEPFDEKVSEGVGKDTAVKTITATDPDGDKLTFSLITTSVPFEINPSTGVLSTNGHLDREMK
PSYTLTVSVNDGMVAVTTTFVVTVTDENDNAPIFPSLSYEETLPENTLTNQVVVSVEASDADEGQNREIMYRITAGNEEG
KFEIDMTSGMIYLINPLDFETTTSYSLKVKATDKGTPAKYSVVDVKIYVTDVNDNDPIFEPIMYAATFSESVAVGTEVTK
VKATDTDSGQNGEIMYEIISGDATKFYVEMETGKVTVKERVDFETQTSYTLTVRATDKGQPSRHSNPDAIVKITLQDDND
NSPVFVKESYVINIPETTPIETVIVTVEATDKDSGSNGMIMYTIKSGNGALDFTIDMTSGEIKVADKLDVTDINMYNLIV
TATDKGQPAKSTDIFVKITVNDVNQSPVITQAPAKDILDNTPIDDVVLNVVASDPDIGTNGQIMYALTESSDEFRIDMND
GKIYVKSALTTATTIQYVLKVKVSDKGNPSLSDTENFIINVIPSNHPPSITPQNPISVRDDTAMGNTITTVIASDSDEGD
NGVIMYAITGGNTNEAFSIDMNTGKITLSSRLSAAVQNVYTLIITVTDKGTPSLSTIGSIIINVTPVSKPEFSDMPVKLC
VKENLPAGTHVFTAHAVDKDNDPLTYSLAPNTVPFSINPNTGEVKTKASFDRENIDNYSFEIKVSDGTFVVSASISVCVE
DENDNGPTVVQPEVGVVCENAKQGKVVISITAFDADLNSTLSYSLSGTGSNFPFSIDNSGHIKLSGAIDFEKKTTYTFDV
IVSDGKHKAVVHAKIEICNINEHRPVFKPCMYSVTISSGASVTTQLVTVKATDKDAGRAGMIVYKIVSGDTSLFEVNPIT
GKVSLKKVIHTDVVKTYTLIVKASDKGLPVLSSKPNARVTIIVKPDPLCTCNLKTLNYPCLQWTLTNIKYKFSGHSIVVK
LQKAIEYVQGKINAILKMKQGYIACSNKIKSHVTECKKQYPVMKLLKGFCTCDKHVLTLQTWITSLQKKKASLEKEKAWY
TNPKRCECHCKCKCARGHTYYGNYNSWNAGCGCRKGDYSGCNCNCNHYKPRRTRPSYYSYYG
>XP_048580321.1_LOC116612238_isoform_X2_Nematostella_vectensis
MTILYFFLVFSILVYIVQGFPEIGFSADLGQPLQQSARGWVEVTGWTTAGLANTGRFHYGASLQESQSRFRVPKSGIYYV
STSLLLGNADNGVFRAAVILNGELNNRNDGLCGVLKPGTDQESSILFSGFAEFLAGDTVSIYAQSELDEDWIIKDESDFS
LHYTGQVASFPAFFAAKTAPLRLTTGTNFIRNWQTNGAPGLFQSLPGFSSSTGEFIPVCDGVYFAAANIRVDAGQGTFIL
SLSVNGLAQGPVTEMKVARPESVFTLNLFGAFHIRRGDIVALQLRVNTADSVVGVESSFSVVRVNDFKSAALAGVSVVST
SQQKLSGSGTLELLDWPFPSNNHMLFANAAVFKGGRFTCTEGGVYFISSSLRIRGGIGQFKLLVLSSAATKLNGNGGLYT
SYYNADPNGVFTLAVSGLLELSTSEYITINVISTFGSAWNIEQNSGLSIVKSKFYWPAFQAFGKDSIFFSSNSWTEMDSW
KYDGVPGAFIFSDDASGSRFPIKNTGVYYVSTSMAFINSGRAAIAALIAVDGVANQGNGLYAIHDHPSENFTINIAGAVN
LKKGQNVSVFVKCAKSSAWGLDKRSAFSVIYIGKSFAVPSFHAVFGKRATITTNSQLEIDGWSVDSGGAALAFQNGAGWT
PERGSFFASVAGIYHVSCTLIVSNIADEYGSSIEITIGVTTRKSTTNGIQNTRSVYGTGARFGASTFTLTASGLVRLGVG
DYVVIRAHSSKDTNWNVLPESGFSVFLVSPSTSSYDVAGFLSRKASNTIKNVAANTWEKVTGWSTNSDFTNGLFLEHAFC
FLFESLLGDVTIYKSGVYLFSANLIATNTPFSFEAALRVTSVGGSTDIVSLFSAEKIPGSRDSYTLQFMGALYLTKGDKV
HVAVRSGTSNQYTIHEGSGFSMTRIIFPEEKPGFYATITNFTAANVSDWTIIPQWTSTGAKGLFTSSDGFNPKIGRFTAV
LSGTYFVFVQLSVNSVWQEKQLTMRLSINGENSDTDGLMSSYAFSNDSEYATLSAAGAVQLRVNDVVTIAIKSSVLSSFR
ITEGSVLSISYLWEREKTTGHTVDRYTENSFRSAGWGELINWRTSGLGGQFQVGSIHDTTDRFLVPTSGIYLLTANIAFR
DVTGDIGLAIFVNDGLHRAISVYKNSNGKFDMLNFVMPLFLHNNTYTSISVYSSDTDWSISSISSKSSLMMESAGFAAHL
RTNRTVDKYQANSWYSLTNWTITQTPGYFATITGFFPTSGVFVAHKTGLYVVSSNTVVISRDPDVSMFELLVAISGVFSS
QSGLYSRQTLQGRAMDTINAFSLIQLQRWDTLTVVLRASSAAGFSVLDSTTFSVMISEEVESPALCESSGPTLTREISPK
YLRTRVGTSVTWTCEAIGGVTPVYQWLKNYQVIPFSNSSVFSVTNGKVSDSGDYVCVAEIDPVSASSNVAKLTVYDPQPR
FSSVNHTADVAENGPIGQLVLNMTLRAESKEKENADMAVSIIGGNKGNTFRLASNVTNGWLGLYTTRSLDRENISYYLLM
VRARNIDEHAQEAITAINITVLDENDNKPRFEAGAYNVSVYENATIGTVIVRLTSTDADQGRNAHVIYNLLAGSGIGTFR
VDNTTGEITLQKPLDREVMDFFSLFVSVSDPLFSAYQGVTIHILDVNEYRPVFTPQKYHVEISEASTVGTTLLVVTSTDQ
DIGKNAAVRYAIVDGDPDGYFAVNDYGVITLTKSLDSERNTTFNLTITAHDKGMPSLEAATRAIVVIDVVDTNDNNPIFE
LSLYETTILENTTAGSSVLEVRADDGDTQSSNKELRYVILGNCTDLHIDSLSGVIYTNNSVDYERQRVYKFQVGAYDTAT
PPRLATTRVIINVADLNDNIPTFDSPQYNISILESTPVGTAITVLSAKDRDSTSNAFLRYSIQSGNYENTFYLDRTSGTI
TLVKIPDFEARTQYTLVINVSDNGYPSLTSQTTLQIYIMDVNDNNPVFDSLEYTAVVWENVSVGTSVLRVVAVDRDVRNN
AHLSYEMFSLGGPAARNSFQVNKTSGVIYTTREIDYEQDKDFSFVLIASDNGTSPRSAHARVHITVNDVNDNRPVFEPPY
YQVMVSEHAPVGQTILRLTVSDNDTAENSQLNLRVVSGDPNSTFFLSNSGEISIARKLDYERLQMYNLTVVAWDSGKPVL
QSLKPANVVIRIRDDNDNQPVFSRDLYEAWVLENITAGQFVVQVKAKDADYQQNGRLVYSMVRNNSKFRVNETTGEIYLS
ESLDFEETKEYVFGIIASDSGVEPKSSSTSVRVIVMDVNDNVPTFDRFLYKSTVRENSPVGTTAIKVQAIDTDTGSNAKI
EYIIASGNTNNSFDIDNHGFVTVNKAIDFETRKIYNLTVMARDCGDPVLTSTVSVVLLIEDDNDNPPVFDLPYYFVRMYE
NVSIRADVIRVHASDSDSGFNSEIRYSFPVGFVVKPFAINANTGMIYTRHEIDFEEKRVYEFSVIASDQGIPVLRDVAIV
RVDVLDVNDNPPEFLRTQYDVTVSEALLPGSIIVTLVSRDNDSTANGLVRFDILSGDKNSTFRVTESGSIILNKSLDYEQ
TKEYTLLLRARDVGLPPLVSDRNATVQIRVVDLNDHQPVFDLSQYSGVFMENTSVGSSLLRVRATDKDSDMNSHISYYMN
TSQGLPFDVNQTNGEITLIRALDFETRSFYSFIVVASDAGRNRKAVNTLVQIYVMDINDNAPVFFPIVYDVTISEATLQG
AIIAKVTANDNDSLSNAQLRFAISQGNENGSFAINDAGILILAHAIDFENTRMYDLTITVHDLGWPPLATSKPARVIIHV
YDDNDNSPIFGQTVYEVTLKENYPVGQAFLNVSATDRDSRHNSLLSYSIHDAQANAPHFRITDETGELRLSSSLDYEARD
VFRFTVIARDHGSSPRMGTTLVQVLVQDVNDNRPMFDPYCYNTTISENLLPGMPVVWVSAYDNDSSSNADLKYRISAGNK
ENAFEITATGQIRPVIALDHERTGFYNLTIDVRDSGQPALHAMHPATVLIHVFDVNDNAPIFNQTLYSAIIPEDFTVGGT
LLTVLARDQDAALNARVTYSIVSFSTESDYFVIDNITGVVRSSKEFDYETQRMYSFSVRAEDRGSPIRSAIATIHVQITD
TNDNRPIFQPMEYETRVSENTPLGTIVARVKAVDKDSTSNADLIYSIQNGNNNGSFTIDNSTGEIMTRKEFDFEKTERYN
LTISVSDTGVPALSSLNFANVVIIVVDENDNPPEFAQKRYTATVYENFTVGDNLFTVKASDKDSHLNGLITYSITSAPSF
AGKFVIDEILGNVSITSGFDFELEQSYDFVIEARDSGSPPHTAYAHAHVTILDVNDNAPVFPVNNTHLVLTEAIEVGTVV
LRVTAHDKDSGPNAMLKYSIHSGNTDDAFVIIADSGDISLDKPLDKETIENYTLVLMVTDMGIPPLESIKRMVVNVIVSG
VNEHAPRFLSEFYNASIPENLPLGTSIVRVRAVEDDVSVGARFIYVIKDAASSKVFLVNQTGDIILARELDYETRRRYEF
EVFARDDGTPEPREGLCVVTISLLDINDNRPVFTKGKNSISISEDVRVGSTLVSLAATDADDSSNAQVSYSISHGDAERK
FLIDNKGFIIVNDSLDFETTASYSLTIVAFDSGSPRLASLVPATVFVKVLDANDNPPIFNQPEYYVEMYENVTSGTQVLT
LFAHDRDEGINGQVFYYIVTSSVKGVFTTNSTTGVVSSTAELDRESVYQYNMLVVAQDGGSPPRTASAHVKVEVLDCNDN
PPVFTTLYYTLQLSEATSIGTRILRVSANDRDVGTNAKLSYAITKGNVNETFAIDHTTGELHTTKLLNREDIPGFNLTVT
ATDQGVPSLHTSSEVHVTILDSNDNIPCFTSPEYHVILPEDTPTGAFILQVTASDQDEDNNRMLRYFINDNQVMKFFSVK
ASSGNITLKSALDYESIRVFRFQVFVEDNGTPPHLGTTLVVIKVTDVNDNDPVFSTLHYTAQVSEASNVGALIAVLKASD
SDSTSNAQLNFGITEGNVKNTFYVNTEGVIYLNRSLDFEERTVYNLSVTVEDSGTPKRKAVIEANVTIYVTDENDCSPVF
SQTYYTTAIPENITVGSVILRTVALDLDSGINANLVYSIPSGNFRHAFQIDNSTSEISVNTGLDFEMTSEYNFLVRVQDQ
GMPPRVAFVPINFTIMDINDNEPKFSQLHYNLTMTENAREGTMLLKLQATDADSGMNAKLVYSILNTTSNGTFTVDPHTG
VLRTSQRLDRETVTEYTLTITVHDLGDPMLNDAQPATVSITVLDENDNVPVFDQEVYSVSVPENITVGGHILLLNARDKD
EGVNAEIRYFLKDAIVSKRFSINDTTGQITIKQAVDYEERSSYSFEVFASDGGEARLTGSSSVRITIIDVNDNRPYFLPT
RYYVQLVENVAIGTTVTQVTASDLDSSLNGNVLFSILEGNSDGKFVIDQNTGVVTTNKSLDYEDVTKYTLVIQATDCGDP
PLNSSQPGMLHVSVVNINDNSPVFSQKIYSASIDENTTVGHVILRVQATDRDHVNSSSIVIYSLDKSDTEAMRYFAINNQ
TGELILVSSLDYESTKRYEFTVFAGDNIAQFRKRRDIGDQARVAAVLIDISILDINDNRPKFLQSYNKIEITEGTRESTT
ILTLQANDADSGVNAKLVYSILNTTSNGTFTVDPHTGVLRTSQRLDRETVTEYTLTITVHDSGDPMLNAAQTATVSITVL
DENDNVPVFDQEVYSVSIPENITVGAHILLLNAKDKDEGVNAEIRYFLKDVIASKRFSMNDTTGQITIKQAVDYEERSSY
SFEVFASDGGEARLTGSSSVRITIIDVNDNRPYFLPTRYYVQLVENVAIGTTVTQVTASDLDSSLNGKVLFSILEGNSDG
KFVVDQNTGVVTTNKSLDYEDVTEYTLVIQATDCGDPPLNSSQPGMLHVSVVNMNDNSPVFSQKMYSASIDENTTVGHVI
LRVQATDRDHVNSSSIVIYSLDQSDTEAMRYFTINNRTGELILVSSLDYESTKRYEFTVFAGDNTAQFRKRRDIGDQARV
AAVLIDISILDINDNRPKFLQSYNKIEITEGTRESTMILTLQATDADSGMNAKLVYSILNTTSNGTFTVDPHTGVLRTSQ
RLDRETVTEYTLTITVHDSGDPMLNAAQLATVSITVLDENDNVPVFDQEVYSVSIPENITVGAHILLLNAKDKDEGVNAE
IRYFLKDLIASKRFSMNDTTGQITIKQAVDYEERSSYSFEVFASDGGETRLTGSSSVRITIIDVNDNRPYFLPTRYYVQL
VENVAIGTTVTQVTASDLDSSLNGNVLFSILEGNSDGKFVIDQNTGVVTTNKSLDYEDVTKYTLVIQATDCGDPPLNSSQ
PGMLHVSVVNINDNSPVFSQKIYSASIDENTTVGHVILRVQATDRDHVNRSSIVIYSLDQSDTEAMRYFAINNQTGELIL
VSSLDYESTKRYEFTVFAGDNIAQFRKRRDIRDQARVAAVLIDISILDINDNRPKFLQPYHKIEITEGTRESTTILTLQA
TDADSGVNAKLVYSILNTTSNGTFTVDPHTGVLRTSQRLDRETVNEYTLTITVHDSGDPMLNAAQTSTVSITVLDENDNV
PVFDQEVYSVSIPENITVGAHILLLNAKDKDEGVNAEIRYFLKDVIASKRFSMNDTTGQITIKQAVDYEERSSYSFEVFA
SDGGEARLTGSSSVRITIIDVNDNRPYFLPTRYYVQLVENVAIGTTVTQVTASDLDSSLNGKVLFSILEGNSDGKFLIDQ
NTGVVTTNKSLDYEDVTKYTLVIQATDCGDPPLNSSQPGMLHVSVVNINDNSPVFLQKMYSASIDENTTVGHVILRVQAT
DRDHVNSSSIVIYSLDQSDTEAMRYFTINNQTGELILVSSLDYESTKRYEFTVFAGDNIAQFRKRRDIRDQARVAAVLID
ISILDINDNRPKFLQPYHKIEITEGTRQSTTILTLQATDADSAMNAKLVYSILNTTSNGTFTVDPHTGVLRTSQRLDRET
VTEYTLTITVHDLGDPMLNDAQPATVSITVLDENDNVPVFDQEVYSVSVPENITVGGHILLLNARDKDEGVNAEIRYFLK
DAIVSKRFSINDTTGQITIKQAVDYEERSSYSFEVFASDGGEARLTGSSSVRITIIDVNDNRPYFLPTRYYVQLVENVAI
GTTVTQVIASDLDSNLNGKVLFSILGGNSGGKFVIDQNTGVVTTNKSLDYEDVTEYTLVIQATDCGDPPLNSSQPGMLHV
SVVNINDNSPVFSQKMYSVSIDENTTVGHVILRVQATDRDHVNSISIVIYSLDQSDTEAMRYFTINNRTGELILVSSLDY
ESTKRYEFTVFAGDNTAQFRKRRDIGDQARVAAVLIDISILDINDNRPKFLQSYNKIEITEGTRESTMILTLQATDADSG
MNAKLVYSILNTTSNGTFTVDPHTGVLRTSQRLDRETVTEYTLTITVHDSGDPMLNDAQPATVSITVLDENDNVPVFDQE
VYSVSVPENITVGGHILLLNARDKDEGVNAEIRYFLKDVIASKRFSMSDTTGQITIKQAVDYEERSSYSFEVFASDGGEA
RLTGSSSVRITIIDVNDNRPYFLPTRYYVQLVENVAIGTTVTQVTASDLDSSLNGKVLFSILEGNSDGKFVIDQNTGVVT
TNKSLDYEDVTKYTLVIQATDCGDPPLNSSQPGMLHVSVVNINDNSPVFSQKMYSVSIDENTTVGHVILRVQATDQDHVN
SSSIVIYSLDQSDTEAMRYFAINNQTGELIIASSLDYESTKRYEFTVFAGDNIAKLLKRRNIGDQDRVAAVLIDISILDI
NDNRPKFLRPYNKIEITEGTRESTMILTLQATDADSGVNAKLVYSILNTTSNGTFTVDPYTGVLRTSQRLDRETVTEYTL
TITVHDSGDPMLNAAQPATVSITVLDENDNVPVFDQEVYSGVILIDWASSPGTIATVIQASDHDSGSAGFISYFISNITG
LPTLTTISDFARCVNQTYGVFDIHEHTGTLRVSGILASSCLYNVTVTARDHGVPPLLSSVILQIQTSTRPPPTVQSPLMI
VEEDIVTVVVVVCFFLVLLALLLCLFVWRESRKHNKKRKRLILDGMKGKVAADGIPCAESGSSVISEGEPVLVGWYARAW
AQNYSSSSSPWAPSSPASVRSGTYSSSLATDILDTYSQKIEDPAGYYTITGPETQTFDVAIEFGEESDASFPDTPVLIEE
PLSEVSSFNNFYFRRGLTGPRRQNRMYIPDLHALDLYNSFDNVTLSGNESYITVNRFEPRTHKSESSSSEMDMTYDAYRY
DETTL
>XP_048580322.1_protocadherin_Fat_4-like_isoform_X3_Nematostella_vectensis
MTILYFFLVFSILVYIVQGFPEIGFSADLGQPLQQSARGWVEVTGWTTAGLANTGRFHYGASLQESQSRFRVPKSGIYYV
STSLLLGNADNGVFRAAVILNGELNNRNDGLCGVLKPGTDQESSILFSGFAEFLAGDTVSIYAQSELDEDWIIKDESDFS
LHYTGQVASFPAFFAAKTAPLRLTTGTNFIRNWQTNGAPGLFQSLPGFSSSTGEFIPVCDGVYFAAANIRVDAGQGTFIL
SLSVNGLAQGPVTEMKVARPESVFTLNLFGAFHIRRGDIVALQLRVNTADSVVGVESSFSVVRVNDFKSAALAGVSVVST
SQQKLSGSGTLELLDWPFPSNNHMLFANAAVFKGGRFTCTEGGVYFISSSLRIRGGIGQFKLLVLSSAATKLNGNGGLYT
SYYNADPNGVFTLAVSGLLELSTSEYITINVISTFGSAWNIEQNSGLSIVKSKFYWPAFQAFGKDSIFFSSNSWTEMDSW
KYDGVPGAFIFSDDASGSRFPIKNTGVYYVSTSMAFINSGRAAIAALIAVDGVANQGNGLYAIHDHPSENFTINIAGAVN
LKKGQNVSVFVKCAKSSAWGLDKRSAFSVIYIGKSFAVPSFHAVFGKRATITTNSQLEIDGWSVDSGGAALAFQNGAGWT
PERGSFFASVAGIYHVSCTLIVSNIADEYGSSIEITIGVTTRKSTTNGIQNTRSVYGTGARFGASTFTLTASGLVRLGVG
DYVVIRAHSSKDTNWNVLPESGFSVFLVSPSTSSYDVAGFLSRKASNTIKNVAANTWEKVTGWSTNSDFTNGLFLEHAFC
FLFESLLGDVTIYKSGVYLFSANLIATNTPFSFEAALRVTSVGGSTDIVSLFSAEKIPGSRDSYTLQFMGALYLTKGDKV
HVAVRSGTSNQYTIHEGSGFSMTRIIFPEEKPGFYATITNFTAANVSDWTIIPQWTSTGAKGLFTSSDGFNPKIGRFTAV
LSGTYFVFVQLSVNSVWQEKQLTMRLSINGENSDTDGLMSSYAFSNDSEYATLSAAGAVQLRVNDVVTIAIKSSVLSSFR
ITEGSVLSISYLWEREKTTGHTVDRYTENSFRSAGWGELINWRTSGLGGQFQVGSIHDTTDRFLVPTSGIYLLTANIAFR
DVTGDIGLAIFVNDGLHRAISVYKNSNGKFDMLNFVMPLFLHNNTYTSISVYSSDTDWSISSISSKSSLMMESAGFAAHL
RTNRTVDKYQANSWYSLTNWTITQTPGYFATITGFFPTSGVFVAHKTGLYVVSSNTVVISRDPDVSMFELLVAISGVFSS
QSGLYSRQTLQGRAMDTINAFSLIQLQRWDTLTVVLRASSAAGFSVLDSTTFSVMISEEVESPALCESSGPTLTREISPK
YLRTRVGTSVTWTCEAIGGVTPVYQWLKNYQVIPFSNSSVFSVTNGKVSDSGDYVCVAEIDPVSASSNVAKLTVYDPQPR
FSSVNHTADVAENGPIGQLVLNMTLRAESKEKENADMAVSIIGGNKGNTFRLASNVTNGWLGLYTTRSLDRENISYYLLM
VRARNIDEHAQEAITAINITVLDENDNKPRFEAGAYNVSVYENATIGTVIVRLTSTDADQGRNAHVIYNLLAGSGIGTFR
VDNTTGEITLQKPLDREVMDFFSLFVSVSDPLFSAYQGVTIHILDVNEYRPVFTPQKYHVEISEASTVGTTLLVVTSTDQ
DIGKNAAVRYAIVDGDPDGYFAVNDYGVITLTKSLDSERNTTFNLTITAHDKGMPSLEAATRAIVVIDVVDTNDNNPIFE
LSLYETTILENTTAGSSVLEVRADDGDTQSSNKELRYVILGNCTDLHIDSLSGVIYTNNSVDYERQRVYKFQVGAYDTAT
PPRLATTRVIINVADLNDNIPTFDSPQYNISILESTPVGTAITVLSAKDRDSTSNAFLRYSIQSGNYENTFYLDRTSGTI
TLVKIPDFEARTQYTLVINVSDNGYPSLTSQTTLQIYIMDVNDNNPVFDSLEYTAVVWENVSVGTSVLRVVAVDRDVRNN
AHLSYEMFSLGGPAARNSFQVNKTSGVIYTTREIDYEQDKDFSFVLIASDNGTSPRSAHARVHITVNDVNDNRPVFEPPY
YQVMVSEHAPVGQTILRLTVSDNDTAENSQLNLRVVSGDPNSTFFLSNSGEISIARKLDYERLQMYNLTVVAWDSGKPVL
QSLKPANVVIRIRDDNDNQPVFSRDLYEAWVLENITAGQFVVQVKAKDADYQQNGRLVYSMVRNNSKFRVNETTGEIYLS
ESLDFEETKEYVFGIIASDSGVEPKSSSTSVRVIVMDVNDNVPTFDRFLYKSTVRENSPVGTTAIKVQAIDTDTGSNAKI
EYIIASGNTNNSFDIDNHGFVTVNKAIDFETRKIYNLTVMARDCGDPVLTSTVSVVLLIEDDNDNPPVFDLPYYFVRMYE
NVSIRADVIRVHASDSDSGFNSEIRYSFPVGFVVKPFAINANTGMIYTRHEIDFEEKRVYEFSVIASDQGIPVLRDVAIV
RVDVLDVNDNPPEFLRTQYDVTVSEALLPGSIIVTLVSRDNDSTANGLVRFDILSGDKNSTFRVTESGSIILNKSLDYEQ
TKEYTLLLRARDVGLPPLVSDRNATVQIRVVDLNDHQPVFDLSQYSGVFMENTSVGSSLLRVRATDKDSDMNSHISYYMN
TSQGLPFDVNQTNGEITLIRALDFETRSFYSFIVVASDAGRNRKAVNTLVQIYVMDINDNAPVFFPIVYDVTISEATLQG
AIIAKVTANDNDSLSNAQLRFAISQGNENGSFAINDAGILILAHAIDFENTRMYDLTITVHDLGWPPLATSKPARVIIHV
YDDNDNSPIFGQTVYEVTLKENYPVGQAFLNVSATDRDSRHNSLLSYSIHDAQANAPHFRITDETGELRLSSSLDYEARD
VFRFTVIARDHGSSPRMGTTLVQVLVQDVNDNRPMFDPYCYNTTISENLLPGMPVVWVSAYDNDSSSNADLKYRISAGNK
ENAFEITATGQIRPVIALDHERTGFYNLTIDVRDSGQPALHAMHPATVLIHVFDVNDNAPIFNQTLYSAIIPEDFTVGGT
LLTVLARDQDAALNARVTYSIVSFSTESDYFVIDNITGVVRSSKEFDYETQRMYSFSVRAEDRGSPIRSAIATIHVQITD
TNDNRPIFQPMEYETRVSENTPLGTIVARVKAVDKDSTSNADLIYSIQNGNNNGSFTIDNSTGEIMTRKEFDFEKTERYN
LTISVSDTGVPALSSLNFANVVIIVVDENDNPPEFAQKRYTATVYENFTVGDNLFTVKASDKDSHLNGLITYSITSAPSF
AGKFVIDEILGNVSITSGFDFELEQSYDFVIEARDSGSPPHTAYAHAHVTILDVNDNAPVFPVNNTHLVLTEAIEVGTVV
LRVTAHDKDSGPNAMLKYSIHSGNTDDAFVIIADSGDISLDKPLDKETIENYTLVLMVTDMGIPPLESIKRMVVNVIVSG
VNEHAPRFLSEFYNASIPENLPLGTSIVRVRAVEDDVSVGARFIYVIKDAASSKVFLVNQTGDIILARELDYETRRRYEF
EVFARDDGTPEPREGLCVVTISLLDINDNRPVFTKGKNSISISEDVRVGSTLVSLAATDADDSSNAQVSYSISHGDAERK
FLIDNKGFIIVNDSLDFETTASYSLTIVAFDSGSPRLASLVPATVFVKVLDANDNPPIFNQPEYYVEMYENVTSGTQVLT
LFAHDRDEGINGQVFYYIVTSSVKGVFTTNSTTGVVSSTAELDRESVYQYNMLVVAQDGGSPPRTASAHVKVEVLDCNDN
PPVFTTLYYTLQLSEATSIGTRILRVSANDRDVGTNAKLSYAITKGNVNETFAIDHTTGELHTTKLLNREDIPGFNLTVT
ATDQGVPSLHTSSEVHVTILDSNDNIPCFTSPEYHVILPEDTPTGAFILQVTASDQDEDNNRMLRYFINDNQVMKFFSVK
ASSGNITLKSALDYESIRVFRFQVFVEDNGTPPHLGTTLVVIKVTDVNDNDPVFSTLHYTAQVSEASNVGALIAVLKASD
SDSTSNAQLNFGITEGNVKNTFYVNTEGVIYLNRSLDFEERTVYNLSVTVEDSGTPKRKAVIEANVTIYVTDENDCSPVF
SQTYYTTAIPENITVGSVILRTVALDLDSGINANLVYSIPSGNFRHAFQIDNSTSEISVNTGLDFEMTSEYNFLVRVQDQ
GMPPRVAFVPINFTIMDINDNEPKFSQLHYNLTMTENAREGTMLLKLQATDADSGMNAKLVYSILNTTSNGTFTVDPHTG
VLRTSQRLDRETVTEYTLTITVHDLGDPMLNDAQPATVSITVLDENDNVPVFDQEVYSVSVPENITVGGHILLLNARDKD
EGVNAEIRYFLKDAIVSKRFSINDTTGQITIKQAVDYEERSSYSFEVFASDGGEARLTGSSSVRITIIDVNDNRPYFLPT
RYYVQLVENVAIGTTVTQVTASDLDSSLNGNVLFSILEGNSDGKFVIDQNTGVVTTNKSLDYEDVTKYTLVIQATDCGDP
PLNSSQPGMLHVSVVNINDNSPVFSQKIYSASIDENTTVGHVILRVQATDRDHVNSSSIVIYSLDKSDTEAMRYFAINNQ
TGELILVSSLDYESTKRYEFTVFAGDNIAQFRKRRDIGDQARVAAVLIDISILDINDNRPKFLQSYNKIEITEGTRESTT
ILTLQANDADSGVNAKLVYSILNTTSNGTFTVDPHTGVLRTSQRLDRETVTEYTLTITVHDSGDPMLNAAQTATVSITVL
DENDNVPVFDQEVYSVSIPENITVGAHILLLNAKDKDEGVNAEIRYFLKDVIASKRFSMNDTTGQITIKQAVDYEERSSY
SFEVFASDGGEARLTGSSSVRITIIDVNDNRPYFLPTRYYVQLVENVAIGTTVTQVTASDLDSSLNGKVLFSILEGNSDG
KFVVDQNTGVVTTNKSLDYEDVTEYTLVIQATDCGDPPLNSSQPGMLHVSVVNMNDNSPVFSQKMYSASIDENTTVGHVI
LRVQATDRDHVNSSSIVIYSLDQSDTEAMRYFTINNRTGELILVSSLDYESTKRYEFTVFAGDNTAQFRKRRDIGDQARV
AAVLIDISILDINDNRPKFLQSYNKIEITEGTRESTMILTLQATDADSGMNAKLVYSILNTTSNGTFTVDPHTGVLRTSQ
RLDRETVTEYTLTITVHDSGDPMLNAAQLATVSITVLDENDNVPVFDQEVYSVSIPENITVGAHILLLNAKDKDEGVNAE
IRYFLKDLIASKRFSMNDTTGQITIKQAVDYEERSSYSFEVFASDGGETRLTGSSSVRITIIDVNDNRPYFLPTRYYVQL
VENVAIGTTVTQVTASDLDSSLNGNVLFSILEGNSDGKFVIDQNTGVVTTNKSLDYEDVTKYTLVIQATDCGDPPLNSSQ
PGMLHVSVVNINDNSPVFSQKIYSASIDENTTVGHVILRVQATDRDHVNRSSIVIYSLDQSDTEAMRYFAINNQTGELIL
VSSLDYESTKRYEFTVFAGDNIAQFRKRRDIRDQARVAAVLIDISILDINDNRPKFLQPYHKIEITEGTRESTTILTLQA
TDADSGVNAKLVYSILNTTSNGTFTVDPHTGVLRTSQRLDRETVNEYTLTITVHDSGDPMLNAAQTSTVSITVLDENDNV
PVFDQEVYSVSIPENITVGAHILLLNAKDKDEGVNAEIRYFLKDVIASKRFSMNDTTGQITIKQAVDYEERSSYSFEVFA
SDGGEARLTGSSSVRITIIDVNDNRPYFLPTRYYVQLVENVAIGTTVTQVTASDLDSSLNGKVLFSILEGNSDGKFLIDQ
NTGVVTTNKSLDYEDVTKYTLVIQATDCGDPPLNSSQPGMLHVSVVNINDNSPVFLQKMYSASIDENTTVGHVILRVQAT
DRDHVNSSSIVIYSLDQSDTEAMRYFTINNQTGELILVSSLDYESTKRYEFTVFAGDNIAQFRKRRDIRDQARVAAVLID
ISILDINDNRPKFLQPYHKIEITEGTRQSTTILTLQATDADSAMNAKLVYSILNTTSNGTFTVDPHTGVLRTSQRLDRET
VTEYTLTITVHDLGDPMLNDAQPATVSITVLDENDNVPVFDQEVYSGVILIDWASSPGTIATVIQASDHDSGSAGFISYF
ISNITGLPTLTTISDFARCVNQTYGVFDIHEHTGTLRVSGILASSCLYNVTVTARDHGVPPLLSSVILQIQTSTRPPPTV
QSPLMIVEEDIVTVVVVVCFFLVLLALLLCLFVWRESRKHNKKRKRLILDGMKGKVAADGIPCAESGSSVISEGEPVLVG
WYARAWAQNYSSSSSPWAPSSPASVRSGTYSSSLATDILDTYSQKIEDPAGYYTITGPETQTFDVAIEFGEESDASFPDT
PVLIEEPLSEVSSFNNFYFRRGLTGPRRQNRMYIPDLHALDLYNSFDNVTLSGNESYITVNRFEPRTHKSESSSSEMDMT
YDAYRYDETTL
>XP_048580320.1_LOC116612238_isoform_X1_Nematostella_vectensis
MTILYFFLVFSILVYIVQGFPEIGFSADLGQPLQQSARGWVEVTGWTTAGLANTGRFHYGASLQESQSRFRVPKSGIYYV
STSLLLGNADNGVFRAAVILNGELNNRNDGLCGVLKPGTDQESSILFSGFAEFLAGDTVSIYAQSELDEDWIIKDESDFS
LHYTGQVASFPAFFAAKTAPLRLTTGTNFIRNWQTNGAPGLFQSLPGFSSSTGEFIPVCDGVYFAAANIRVDAGQGTFIL
SLSVNGLAQGPVTEMKVARPESVFTLNLFGAFHIRRGDIVALQLRVNTADSVVGVESSFSVVRVNDFKSAALAGVSVVST
SQQKLSGSGTLELLDWPFPSNNHMLFANAAVFKGGRFTCTEGGVYFISSSLRIRGGIGQFKLLVLSSAATKLNGNGGLYT
SYYNADPNGVFTLAVSGLLELSTSEYITINVISTFGSAWNIEQNSGLSIVKSKFYWPAFQAFGKDSIFFSSNSWTEMDSW
KYDGVPGAFIFSDDASGSRFPIKNTGVYYVSTSMAFINSGRAAIAALIAVDGVANQGNGLYAIHDHPSENFTINIAGAVN
LKKGQNVSVFVKCAKSSAWGLDKRSAFSVIYIGKSFAVPSFHAVFGKRATITTNSQLEIDGWSVDSGGAALAFQNGAGWT
PERGSFFASVAGIYHVSCTLIVSNIADEYGSSIEITIGVTTRKSTTNGIQNTRSVYGTGARFGASTFTLTASGLVRLGVG
DYVVIRAHSSKDTNWNVLPESGFSVFLVSPSTSSYDVAGFLSRKASNTIKNVAANTWEKVTGWSTNSDFTNGLFLEHAFC
FLFESLLGDVTIYKSGVYLFSANLIATNTPFSFEAALRVTSVGGSTDIVSLFSAEKIPGSRDSYTLQFMGALYLTKGDKV
HVAVRSGTSNQYTIHEGSGFSMTRIIFPEEKPGFYATITNFTAANVSDWTIIPQWTSTGAKGLFTSSDGFNPKIGRFTAV
LSGTYFVFVQLSVNSVWQEKQLTMRLSINGENSDTDGLMSSYAFSNDSEYATLSAAGAVQLRVNDVVTIAIKSSVLSSFR
ITEGSVLSISYLWEREKTTGHTVDRYTENSFRSAGWGELINWRTSGLGGQFQVGSIHDTTDRFLVPTSGIYLLTANIAFR
DVTGDIGLAIFVNDGLHRAISVYKNSNGKFDMLNFVMPLFLHNNTYTSISVYSSDTDWSISSISSKSSLMMESAGFAAHL
RTNRTVDKYQANSWYSLTNWTITQTPGYFATITGFFPTSGVFVAHKTGLYVVSSNTVVISRDPDVSMFELLVAISGVFSS
QSGLYSRQTLQGRAMDTINAFSLIQLQRWDTLTVVLRASSAAGFSVLDSTTFSVMISEEVESPALCESSGPTLTREISPK
YLRTRVGTSVTWTCEAIGGVTPVYQWLKNYQVIPFSNSSVFSVTNGKVSDSGDYVCVAEIDPVSASSNVAKLTVYDPQPR
FSSVNHTADVAENGPIGQLVLNMTLRAESKEKENADMAVSIIGGNKGNTFRLASNVTNGWLGLYTTRSLDRENISYYLLM
VRARNIDEHAQEAITAINITVLDENDNKPRFEAGAYNVSVYENATIGTVIVRLTSTDADQGRNAHVIYNLLAGSGIGTFR
VDNTTGEITLQKPLDREVMDFFSLFVSVSDPLFSAYQGVTIHILDVNEYRPVFTPQKYHVEISEASTVGTTLLVVTSTDQ
DIGKNAAVRYAIVDGDPDGYFAVNDYGVITLTKSLDSERNTTFNLTITAHDKGMPSLEAATRAIVVIDVVDTNDNNPIFE
LSLYETTILENTTAGSSVLEVRADDGDTQSSNKELRYVILGNCTDLHIDSLSGVIYTNNSVDYERQRVYKFQVGAYDTAT
PPRLATTRVIINVADLNDNIPTFDSPQYNISILESTPVGTAITVLSAKDRDSTSNAFLRYSIQSGNYENTFYLDRTSGTI
TLVKIPDFEARTQYTLVINVSDNGYPSLTSQTTLQIYIMDVNDNNPVFDSLEYTAVVWENVSVGTSVLRVVAVDRDVRNN
AHLSYEMFSLGGPAARNSFQVNKTSGVIYTTREIDYEQDKDFSFVLIASDNGTSPRSAHARVHITVNDVNDNRPVFEPPY
YQVMVSEHAPVGQTILRLTVSDNDTAENSQLNLRVVSGDPNSTFFLSNSGEISIARKLDYERLQMYNLTVVAWDSGKPVL
QSLKPANVVIRIRDDNDNQPVFSRDLYEAWVLENITAGQFVVQVKAKDADYQQNGRLVYSMVRNNSKFRVNETTGEIYLS
ESLDFEETKEYVFGIIASDSGVEPKSSSTSVRVIVMDVNDNVPTFDRFLYKSTVRENSPVGTTAIKVQAIDTDTGSNAKI
EYIIASGNTNNSFDIDNHGFVTVNKAIDFETRKIYNLTVMARDCGDPVLTSTVSVVLLIEDDNDNPPVFDLPYYFVRMYE
NVSIRADVIRVHASDSDSGFNSEIRYSFPVGFVVKPFAINANTGMIYTRHEIDFEEKRVYEFSVIASDQGIPVLRDVAIV
RVDVLDVNDNPPEFLRTQYDVTVSEALLPGSIIVTLVSRDNDSTANGLVRFDILSGDKNSTFRVTESGSIILNKSLDYEQ
TKEYTLLLRARDVGLPPLVSDRNATVQIRVVDLNDHQPVFDLSQYSGVFMENTSVGSSLLRVRATDKDSDMNSHISYYMN
TSQGLPFDVNQTNGEITLIRALDFETRSFYSFIVVASDAGRNRKAVNTLVQIYVMDINDNAPVFFPIVYDVTISEATLQG
AIIAKVTANDNDSLSNAQLRFAISQGNENGSFAINDAGILILAHAIDFENTRMYDLTITVHDLGWPPLATSKPARVIIHV
YDDNDNSPIFGQTVYEVTLKENYPVGQAFLNVSATDRDSRHNSLLSYSIHDAQANAPHFRITDETGELRLSSSLDYEARD
VFRFTVIARDHGSSPRMGTTLVQVLVQDVNDNRPMFDPYCYNTTISENLLPGMPVVWVSAYDNDSSSNADLKYRISAGNK
ENAFEITATGQIRPVIALDHERTGFYNLTIDVRDSGQPALHAMHPATVLIHVFDVNDNAPIFNQTLYSAIIPEDFTVGGT
LLTVLARDQDAALNARVTYSIVSFSTESDYFVIDNITGVVRSSKEFDYETQRMYSFSVRAEDRGSPIRSAIATIHVQITD
TNDNRPIFQPMEYETRVSENTPLGTIVARVKAVDKDSTSNADLIYSIQNGNNNGSFTIDNSTGEIMTRKEFDFEKTERYN
LTISVSDTGVPALSSLNFANVVIIVVDENDNPPEFAQKRYTATVYENFTVGDNLFTVKASDKDSHLNGLITYSITSAPSF
AGKFVIDEILGNVSITSGFDFELEQSYDFVIEARDSGSPPHTAYAHAHVTILDVNDNAPVFPVNNTHLVLTEAIEVGTVV
LRVTAHDKDSGPNAMLKYSIHSGNTDDAFVIIADSGDISLDKPLDKETIENYTLVLMVTDMGIPPLESIKRMVVNVIVSG
VNEHAPRFLSEFYNASIPENLPLGTSIVRVRAVEDDVSVGARFIYVIKDAASSKVFLVNQTGDIILARELDYETRRRYEF
EVFARDDGTPEPREGLCVVTISLLDINDNRPVFTKGKNSISISEDVRVGSTLVSLAATDADDSSNAQVSYSISHGDAERK
FLIDNKGFIIVNDSLDFETTASYSLTIVAFDSGSPRLASLVPATVFVKVLDANDNPPIFNQPEYYVEMYENVTSGTQVLT
LFAHDRDEGINGQVFYYIVTSSVKGVFTTNSTTGVVSSTAELDRESVYQYNMLVVAQDGGSPPRTASAHVKVEVLDCNDN
PPVFTTLYYTLQLSEATSIGTRILRVSANDRDVGTNAKLSYAITKGNVNETFAIDHTTGELHTTKLLNREDIPGFNLTVT
ATDQGVPSLHTSSEVHVTILDSNDNIPCFTSPEYHVILPEDTPTGAFILQVTASDQDEDNNRMLRYFINDNQVMKFFSVK
ASSGNITLKSALDYESIRVFRFQVFVEDNGTPPHLGTTLVVIKVTDVNDNDPVFSTLHYTAQVSEASNVGALIAVLKASD
SDSTSNAQLNFGITEGNVKNTFYVNTEGVIYLNRSLDFEERTVYNLSVTVEDSGTPKRKAVIEANVTIYVTDENDCSPVF
SQTYYTTAIPENITVGSVILRTVALDLDSGINANLVYSIPSGNFRHAFQIDNSTSEISVNTGLDFEMTSEYNFLVRVQDQ
GMPPRVAFVPINFTIMDINDNEPKFSQLHYNLTMTENAREGTMLLKLQATDADSGMNAKLVYSILNTTSNGTFTVDPHTG
VLRTSQRLDRETVTEYTLTITVHDLGDPMLNDAQPATVSITVLDENDNVPVFDQEVYSVSVPENITVGGHILLLNARDKD
EGVNAEIRYFLKDAIVSKRFSINDTTGQITIKQAVDYEERSSYSFEVFASDGGEARLTGSSSVRITIIDVNDNRPYFLPT
RYYVQLVENVAIGTTVTQVTASDLDSSLNGNVLFSILEGNSDGKFVIDQNTGVVTTNKSLDYEDVTKYTLVIQATDCGDP
PLNSSQPGMLHVSVVNINDNSPVFSQKIYSASIDENTTVGHVILRVQATDRDHVNSSSIVIYSLDKSDTEAMRYFAINNQ
TGELILVSSLDYESTKRYEFTVFAGDNIAQFRKRRDIGDQARVAAVLIDISILDINDNRPKFLQSYNKIEITEGTRESTT
ILTLQANDADSGVNAKLVYSILNTTSNGTFTVDPHTGVLRTSQRLDRETVTEYTLTITVHDSGDPMLNAAQTATVSITVL
DENDNVPVFDQEVYSVSIPENITVGAHILLLNAKDKDEGVNAEIRYFLKDVIASKRFSMNDTTGQITIKQAVDYEERSSY
SFEVFASDGGEARLTGSSSVRITIIDVNDNRPYFLPTRYYVQLVENVAIGTTVTQVTASDLDSSLNGKVLFSILEGNSDG
KFVVDQNTGVVTTNKSLDYEDVTEYTLVIQATDCGDPPLNSSQPGMLHVSVVNMNDNSPVFSQKMYSASIDENTTVGHVI
LRVQATDRDHVNSSSIVIYSLDQSDTEAMRYFTINNRTGELILVSSLDYESTKRYEFTVFAGDNTAQFRKRRDIGDQARV
AAVLIDISILDINDNRPKFLQSYNKIEITEGTRESTMILTLQATDADSGMNAKLVYSILNTTSNGTFTVDPHTGVLRTSQ
RLDRETVTEYTLTITVHDSGDPMLNAAQLATVSITVLDENDNVPVFDQEVYSVSIPENITVGAHILLLNAKDKDEGVNAE
IRYFLKDLIASKRFSMNDTTGQITIKQAVDYEERSSYSFEVFASDGGETRLTGSSSVRITIIDVNDNRPYFLPTRYYVQL
VENVAIGTTVTQVTASDLDSSLNGNVLFSILEGNSDGKFVIDQNTGVVTTNKSLDYEDVTKYTLVIQATDCGDPPLNSSQ
PGMLHVSVVNINDNSPVFSQKIYSASIDENTTVGHVILRVQATDRDHVNRSSIVIYSLDQSDTEAMRYFAINNQTGELIL
VSSLDYESTKRYEFTVFAGDNIAQFRKRRDIRDQARVAAVLIDISILDINDNRPKFLQPYHKIEITEGTRESTTILTLQA
TDADSGVNAKLVYSILNTTSNGTFTVDPHTGVLRTSQRLDRETVNEYTLTITVHDSGDPMLNAAQTSTVSITVLDENDNV
PVFDQEVYSVSIPENITVGAHILLLNAKDKDEGVNAEIRYFLKDVIASKRFSMNDTTGQITIKQAVDYEERSSYSFEVFA
SDGGEARLTGSSSVRITIIDVNDNRPYFLPTRYYVQLVENVAIGTTVTQVTASDLDSSLNGKVLFSILEGNSDGKFLIDQ
NTGVVTTNKSLDYEDVTKYTLVIQATDCGDPPLNSSQPGMLHVSVVNINDNSPVFLQKMYSASIDENTTVGHVILRVQAT
DRDHVNSSSIVIYSLDQSDTEAMRYFTINNQTGELILVSSLDYESTKRYEFTVFAGDNIAQFRKRRDIRDQARVAAVLID
ISILDINDNRPKFLQPYHKIEITEGTRQSTTILTLQATDADSAMNAKLVYSILNTTSNGTFTVDPHTGVLRTSQRLDRET
VTEYTLTITVHDLGDPMLNDAQPATVSITVLDENDNVPVFDQEVYSVSVPENITVGGHILLLNARDKDEGVNAEIRYFLK
DAIVSKRFSINDTTGQITIKQAVDYEERSSYSFEVFASDGGEARLTGSSSVRITIIDVNDNRPYFLPTRYYVQLVENVAI
GTTVTQVIASDLDSNLNGKVLFSILGGNSGGKFVIDQNTGVVTTNKSLDYEDVTEYTLVIQATDCGDPPLNSSQPGMLHV
SVVNINDNSPVFSQKMYSVSIDENTTVGHVILRVQATDRDHVNSISIVIYSLDQSDTEAMRYFTINNRTGELILVSSLDY
ESTKRYEFTVFAGDNTAQFRKRRDIGDQARVAAVLIDISILDINDNRPKFLQSYNKIEITEGTRESTMILTLQATDADSG
MNAKLVYSILNTTSNGTFTVDPHTGVLRTSQRLDRETVTEYTLTITVHDSGDPMLNDAQPATVSITVLDENDNVPVFDQE
VYSVSVPENITVGGHILLLNARDKDEGVNAEIRYFLKDVIASKRFSMSDTTGQITIKQAVDYEERSSYSFEVFASDGGEA
RLTGSSSVRITIIDVNDNRPYFLPTRYYVQLVENVAIGTTVTQVTASDLDSSLNGKVLFSILEGNSDGKFVIDQNTGVVT
TNKSLDYEDVTKYTLVIQATDCGDPPLNSSQPGMLHVSVVNINDNSPVFSQKMYSVSIDENTTVGHVILRVQATDQDHVN
SSSIVIYSLDQSDTEAMRYFAINNQTGELIIASSLDYESTKRYEFTVFAGDNIAKLLKRRNIGDQDRVAAVLIDISILDI
NDNRPKFLRPYNKIEITEGTRESTMILTLQATDADSGVNAKLVYSILNTTSNGTFTVDPYTGVLRTSQRLDRETVTEYTL
TITVHDSGDPMLNAAQPATVSITVLDENDNVPVFDQEVYSVSIPENITVGAHILLLNARDKDEGVNAEIRYFLKDAIVSK
RFSMNDTTGQITIKQAVDYEDRSSYSFEVFASDGGEARLTGSSSVRITIIDVNDNRPYFLPTRYYVQLVENVAIGTTVTQ
LTASDLDSSLNGKVLFSILEGNSDGKFAIDQNTGVVTTNKSLDYEDVTEYTLVIQATDCGDPPLNSSQPGMLHVSVVNIN
DNSPVFSQKIYSASIDENTTVGHVILRVQATDRDHVNSSSIVIYSLDQSDTEAMRYFTINNQTGELILVSSLDYESTKRY
QFTVFALDNAMRSRSRRDLSNLGSCEIEISLGNINDNRPYFSPVEYNIEVAENVSPGTSLLLLHARDLDDVNPDNPDVIF
TMIEQQPSLSMEQSIFAIQRDGTLSLNRTLNFEERSSYNVTIAVADNGVPPLRCLVPAVVRVMVVDYNDGVPFLTSPTGV
ILIDWASSPGTIATVIQASDHDSGSAGFISYFISNITGLPTLTTISDFARCVNQTYGVFDIHEHTGTLRVSGILASSCLY
NVTVTARDHGVPPLLSSVILQIQTSTRPPPTVQSPLMIVEEDIVTVVVVVCFFLVLLALLLCLFVWRESRKHNKKRKRLI
LDGMKGKVAADGIPCAESGSSVISEGEPVLVGWYARAWAQNYSSSSSPWAPSSPASVRSGTYSSSLATDILDTYSQKIED
PAGYYTITGPETQTFDVAIEFGEESDASFPDTPVLIEEPLSEVSSFNNFYFRRGLTGPRRQNRMYIPDLHALDLYNSFDN
VTLSGNESYITVNRFEPRTHKSESSSSEMDMTYDAYRYDETTL
>CAH3046991.1_unnamed_protein_product_Porites_lobata
MATLIFKLLLLSFVGYELVNGYLRTISLGQRWPDKDEIETCGNIRDIIRRNSGRFRKILVRNTNGDIVFQNDNCRRMTAR
AKSKLDVLASRVRGQWSNVRLKVKLAWTDQILPNAPISLHYEGRALRLQTSDGDSRKLATLASLAVHAGFDWVKYATNTY
IHASVIRDVCQTSVDLAFILDSSGSVGSDNFQQVKNFVKDVVDFFNIGTSGTHVAVVTYSTYTRLEFNLKEHYTKSAMKN
AVGNIYYRGGMTYTADALDFVRTNIFVTSQGMRPDQGIPKVAVLLTDGYSNGRAVAGPASQLRNVGVNIFSIGVGHSVNP
SELNTIATDPDSTHVFLLNSFNDLAGWVDKLSAVSCDEGASVSSCDDTITTVESDTFKYFRTQFDSVSNNRISVEVRDIE
GISHLYASLTSTNPGPMDPQSQKNESNISPRAISLSLSGTRLVYVAVQGQKQSNKFKLSMWDDLFTRDTYVTSVREEQNP
RLTVLDQKLSTSSYSLRYSITEGNQNNIFSIDSITGKIQTIQKLDRETKDSHRLTILGQDINNRCHKGRAVVIVNVDDIN
DHAPKFGKSQYSATILERKPANTLVTTVTATDKDSGTNAQLSYSISSGNQGSRFKINNRGEVRITQELNFEQQQSYTLGI
TVQDGGSPSKKASATLSVVVQDVNEPPKFVKPCARNDTCKFSVKENNNRNAELGLLEATDPDTACNSLSYEITTEQSQGS
KVFAIDNNGKITVLSVLDREFRSLYTAVVTVEDCGSPALQVSTRITVEVLDENDNNPKFALNTFKASVYENIAKNSVILQ
VTASDDDVGSNSELSYSLQSGDTNSFSINSKTGTITSKVLLDRESKDSYTLTVKASDNGSTPLTGITTVDITILDINDNK
PTIKNLPGKVTVSEGCSVGHHVFGVNAEDKDLGVNADLRYYINTGNDQNSFQLDAKTGDLTVARKLDYETRQTFTLNIRV
TDRGNSPLSSSGELEIEVTDENDNAPVFSLASYRATVRENTPQGTSFFKASYQMNVSATDLDSGTNGQITYSIDKGNDGD
AFSIDSAGWMKIKNSPDFESKNQYSLLIEAADNGSPPKAAYAHVTVIIEDVNDHRPQFNKSEYHFNVSEGAPVRGSIGSV
YAEDRDSGPRGRVVYTIKGGDGSAFTIDGNTGAIIVLSKLDRELKSSYTLNVEARDGGNPSKASLVDVKITISDINDNKP
LFDKPSYLAHVSEDASLGTSVVTVSAVDDDIGQNKEITYAIKTGNEQGKFNLDKNSGLMTLNMSLDHETKKSYQLVVTAT
DHGKPPLTSSVGVTVMVTDVNDNPPSFAKSLYNCTVAENLAKGVAVCYVTASDPDSGLNGQLFYSIVSGDATNAFEINTA
TGEITTARTLDRETTSVYNLTVMAEDGEWERSGSSLKATTTVMVHIMDENDNAPVFKSSYSFNVSEDKVSPYEIGRVTAI
DEDVGQNGKVAYRILAGNSGDSFRIDSLSGSITVKSKLDRETYAQYSLTVEAADSGVPSLSSSVVVTVMIGDVNDNPPMF
SQQMFYGSIREDASPGSTVVKVEASDKDEGTNGQLHFSLQGKGSANFTIDSRGFIHTKTPLDYETTAHYMLNVTATDGGS
PSSSASAQVNITVVNVNDNVPVFVTSSQVSKVREDVAIGTRVIRLNATDADGKGLTFKLNSGNTGGAFKIHSSTGLITVA
AKLDREKIEQYILAVKATDPDGQSVTYNATINITDVNDNAPVFKNNSYSNEIMENLQPGQPVATVSATDEDEGVNSQISY
QITSGDTSKFVLNSKTGAIKTSATLDREEASSYHLVVTAKDHGTPSLSSTVDVMVKVLDENDNSPRFSSPFYKTSVLENT
AVDTKILQLTATDPDEGPNGLVTLSIISGNTNDAFVINNGTGFIAVKKNLDREVVDSYSLYVSASDNAANPKTAYVWVNF
TVLDENDNSPIFKNVTNFTVTENAKAGTKVGNVYATDSDAGKNGEVRFSIVEGNDGDTFQIDSVSGEISVKGGIDREKQA
RYTLTVKASDRGNPAMKANQKFQITVLDENDNPPKFASAVVRGDIEENKAAMKVIQVTATDKDTGTNAIITYSITGGNSK
SHFTIDPLTGDINTTTSLNFEKTPVYNITVTASDSKFSAYVNVIIQVVDVNDNRPSFDKLSYVASVAENSRVLTSVVTIS
ASDPDPFGQLTYSIESTQPGNHSDAFSVDFSSGVITTADVLDRESIDTYVLQVKVTDGGEPALSGFATVTINVTDKNDNP
PVFNVSSFQATIPENSDIASFVVKIQAEDADLGSNARISYFINSSNDMSAFAIDPDTGIISINKKLDRENISNYLLKCVA
IDHGQPKLSSMPVAVHVSLSDVNDNAPAFLQSVYTVNVSEDVTSGTVVEEVVAVDPDAGLNGTVVYSISGGNDDGTFTIG
NKTGVVTVSRTLDRETRDAYLLTITASDEGNPEKSSSVKLSITVVDVNDNAPQFNASSLQGGIKENLPGGSFVMRVMATD
ADIGTNAQLVYNLTTKEYTDVFALNSLTGEITTEKSLDREIQDRYTLKVSVRDKGNPQLTSLADVTINVIDVDDNCPKFE
PAEYNLTISENLPFNQSIVQVTATDIDLMDSKMMQYAIRSGNTRGAFTIDQYEGWTITEIRRPSNSVLTYSLLTDDINNR
CHKGRAVVIVNVDDINDHAPEFGKSQYSATILERKPANTLVTTVTATDKDSGINAQLSYSITSGNQGSKFKINNRGEVRI
TQELNFEQQQSYTLGITVQDGGSPSQKASATLSVVVQDVNEPPKFVKPCARNDTCKFSVKENNNRNAELGVLQATDPDTA
CNPLSYEITTEQSQGSKVFAIDNNGKITVLSRLDREFRSLYTAVVTVEDCGSPALEVSTRITVEVLDENDNNPKFALNNF
KASVYENIAKNSVILQVTASDDDVGSNSELSYSLQSGDTNSFSIDSKTGTITSKVLLDRESKDSYTLTVKASDNGSTPLT
GITTVDITILDINDNNPTIKNLPGKATVSEDRSVGHHVFGVNAEDKDLGVNADLRYYIDTGNDQNSFQLDAKTGDLTVAR
KLDYETRQTFTLNIRVTDRGNPPLSSSGQLEIEVTDENDNAPVFSLASYRATVRENTPQETSFFKASYQMNVSATDLDSG
TNGQITYSIDKGNDGDAFSIDSAGWMKIRNSPDFESKNQYSLLIEAADNGSPPKAAYAHVTVIIEDVNDYRPQFNQSEYN
FNVSEGAPVRGSIGSVYAVDSDSGPRGRVVYTIKGGDGSAFTIDGNTGAIIVLSKLDRELKSSYTLNVEARDGGSPSKAS
LVDVKITISDINDNKPLFDKPSYLAHVSEDASLGTSVVTVSAVDDDIGQNREITYAIKTGNEQGTFNLDKNSGLMTLNQS
LDHETKTSYQLVVTATDHGKPPLTSSVGVRVMVTDVNDNPPSFAKSLYNCTVAENLAKGVAVCYVTASDPDSGLNGQLFY
TIVSGDATNAFEINTATGEITTARTLDRETTSVYNLTVMAEDGKWERSGSSLKATTTVMVHIMDENDNAPVFKSSYRFNV
SEDKVSPYEIGRVTAIDEDVGQNGKVAYRILAGNSGDSFLIDSLSGSITVKSKLDRETYAQYSLTVEAADSGVPSLSSSV
VVTVMIGDVNDNPPMFSQQMFYGSIREDASTGSTVVKVEASDKDEGTNGQLHFSLQGKGSANFTIDSRGFIHTKTPLDYE
TTAHYMLNVTATDGGSPSSSASAQVNITVVNVNDNVPVFVTSSQVSKVREDVAIGTRVIRLNATDADGKGLTFKLASGNT
GGAFKIHSSTGLITVAAKLDREKIEQYILAVKATDPDGQSVTYNATINITDVNDNAPVFKNNSYSKEIMENLQPGQPVAT
VSATDEDEGVNSQISYQITSGDSSKFVLNSKTGAITTSATLDREEASSYRFVVTAKDHGTPSLSSTVDVMVKVLDENDNS
PRFSSPFYKTSVLENTAVDTKVLQLTATDPDEGPNGLVTFSIISGNTNDAFVINNGTGFIAVKKNLDREVVESYSLYVSA
SDNAANPKIAYVWVNFTVLDENDNSPTFKNVTNFTVTENAKAGTKVGNVYATDSDAGKNGEVHFSIVEGNDGDALQIDSV
SGEISVKGGIDREKQARYTLTVKASDQGNPAMKANQKFQITVLDENDNPPKFASSVVRGAIEENKAAMKVIQVTATDKDT
GTNAIITYSITGGNSKSHFSIDPKNGDINTTTSLNFEETAVYNLTVTASDSKFSAHVNVIIQVVDVNDNRPSFDKSSYVA
SVAENSQVLTSVVTISASDPDPFGRLTYSIESVQPGNRSDAFSVDFSSGVITTADVLDRESIDTYVLQVKVTDGGEPALS
GFATVTINVTDQNDNPPVFNVSSFQATIPENSDIASFVVKIQAEDADLGSNARISYFINSSNDMSAFAIDTDTGVISINK
KLDRENISNYLLKCVAIDHGQPQLSSMPVAVHVSLSDVNDNAPAFLQSVYAVNVSEDVTSGTVVEEVVAVDPDAGLNGTV
VYSISGGNDDDTFTIGNKTGVVTVSRTLDRETRDAYLLTITASDEGNPEKSSSVKLSITVLDVNDNAPQFNASSLQGGIK
ENLPGGSFVMRVMATDADIGTNAQLVYNLTTKEYTDVFALNSLTGEITTQKSLDREIQDRYTLKVSVRDKGDPQLTSLAD
VTINVIDVDDNCPKFEPAEYNLTISENLPFNQSIVQVTATDIDLMDSKMMQYAIRSGNTRGAFTIDQYGYLRVGLGGVDR
EVAETFRLVIRAGREECGVNNTDNSNQNEGTSEDKLASTAVVNIIVTDINDSPPRFEFPSYKFELSNLDATEIGQVKAVD
DDLGSGGIVKFRLLDQTEVQGNRRVTVEAYDMGTPSLNSSVDVIIETSTACEAMVFRVTEDGIIKADTLCEFTKKPQGAT
RLVGQKHQLNCSAKGNTIPQYRWMKDGRFVSNWENVGDYVIEMASEDDQGGYSCLASSSAGVIQSSVAYMRVNDPPKITV
HPVNSSVELDGKIKLYCNATGDPQPSFKWYKNGIAMVEASGVKPFQPELVMEDALPEDEARYYCEASNKAGKVRSNWASL
QVFGKKALVSMTLTVKRPNKDGTCQIFDVKEFKKRLSEALKANVEVTGFTAPERCEEHPCNSDPCKNDGVCSRQGSKYTC
LCKPGWFGDHCDQDINECTGDPCFYNGTCSNTPGSYQCNCVSTKTGKNCELENAACDSRPCNGTDICALSERSSQGFQCV
SKELETVMMLPSGTKYQSVYDVEKAIENSIKTAPNNVSVTVRRRRSEKNQLDYGACSVRVTSYKGREVRFVLLCPPEMKP
EPQPAQRFVCQVMFNAGQSTECGKKDSMMTPIPPTTKPPVKPLEVKLTFFARDRESGNDLDASNVVDMINSGQAEELEQF
GFKVESAKTTYAQPQTAKPESKVGLIVGLTLGLVCLFVLIAAVIFFVLKGRNKPINFHHWFKQRAVMTRLENQNSIIQRD
RSVKDISRSEKHYLNVAYDDESCDVSDDEGQFMVQVDLGKPRKKSPAGISNEPYFYNKITEQEAEEMLSSMVKPGTFLVR
RGESSKAFFLTVRAPEGGPSFRHLPFKYDKESSSFVAQFGSMDDSKSFQTINELVSHFQVTPIPFDEDSPDLVLTHPWNK
SEV
>XP_032236268.2_cadherin-23_Nematostella_vectensis
MGYMMKGTRRVLLLLACLVSFVCQDVQGAPPVFGSAAYSGTVNENVAIDTTVSGFTISATDSDGQAITISIISSPGPFKL
KSDGTKILTNGESIDFETTSSYTLTIQALAGGETDNATVTITTGNINEAPSFALASYSGRIHENSVNGTDIITVTASDVD
IGDTITYSLSGSGSSSFSALTTGVIEVSGSLDFETTPTYTLTLTATDTGGLTDTATLTISVDNVNESPVFTSASYAASVA
ENDAAASVVTVAATDPDVGNSVTYSLTGSGSSHFTVHPTSGVVILTQALDYETKPTYSLTVAASDGQGGLATTSLTITVT
DANDAPISVSASYSASIEEDAAVGTNVIQTSATDVDSGDTISYSLSGSAHFSITGTGLIKTAESLDYETTSSYSLTVSFF
DGTLSVTKAVSISVTNKNDAPVLPSSPYTASVSEGSLVGTAVYDVNATDADGDTLTYSLYGAGSSSFSISSATGVVTTAK
ALDYEAVTSYTLTIRVTDGNGGITETSLTVTITNSNDSPQFLSTPYNTAVDENLGTGTSVISVSAIDQDSGNTLTYSLSG
TNNAHFSISSASGLVTTAQALDHEAVSSYSLTVSVSDGTVTVTTALVITVTNGNDAPAFSNAPYSASVAENNAGSAVYTV
SATDEDSGDTMTYFISGTGSGDFSIDSSTGVVTLARALNYEDTTYYSLSILVLDGKGESDSTNLNITVTDANDAPVFLST
PYAAHISEGVAIGTNVLKATATDQDTSDTLTYALTGTNSAHFAVSSTGMISTAHVLDRESVSSYSLTLSVSDGTANVTQG
VSITVVNANDVPVFTGAPYSSTVAEGDAAAAVYTASATDGDGDTLVFSLSGTGSTSFSMNPSTGVITLTAALNYETSPAY
SLTIRADDGNGGVATTTLNITVTNQNDSPMFSGTPFSATLTENDPIGTTVLKVIAIDEDSADTLSYSLSGSNSAHFAIGS
STGVITTAQLLDRETVNSYSLTVSVSDGTATVNQALSVTINDANDAPLFTNAPYNATVNENAGSGSVYTVSATDADSDVI
AYSIYGPGSDKFSIHSSSGLVTLASAVDFEAKSSYVLNIQAADTNGAIATTSLYVDVVNQNDSPAFMGTPYSTSIIESVS
VGTTVFRAQAVDEDTADTLSYSLSGTNNAHFAIGSSTGIITTAQALDYESASSYSLTVTVNDGTVSVTTPLTISIADVND
APVFTSAPYTTSVNENEAGAAVYTVSGTDQDSGDSVSFTMYGSGSSDFTLHPTTGVVTLSRALDYETTPLYTLTIIASDT
NQGLASTTLTVTVTDQNDEPKLVGTPYYAQVDENLNSGATVMKLTATDQDSNSTLSYTLTGSNNGHFSISATGLITTTQE
LDYETINTYSLNVSVTDGTTTVTEGLTITVRNKNDDPSFTSAPYSATVTDNNAGAAVYTASATDPDGDSLSFYLSGVGSA
DFVIHASTGVVSLSAALDYEVKSSYVLGVEVRDGQGGTASTTLNVTVSDANDSPVFVGTPYSAMVAEDVNVGYTVFRSSA
VDEDASDTLTYTLSGTNSTHFTMATSTGIITTAEGLDYESLTSYTLTITVSDGTASVTQPITITVIDSNDLPLFVDAPFS
ASVNENTTTVSLLTLTATDEDSSDMLTFSLLGPGSELFSIHPTSGVVSVTSALDAEVTSLYVLTVRVSDGKGGVNTSSLS
VTVIDVNDRPAFVGAPYAASVSERLPTGTGVVTLIATDQDGDSLTYSISGTNHGHFSISPSTGLIQTAQILDYESVNSYT
LTASVTDGSVTVTTSVTISVTNTNDPPTLSSSYYNVSINENDAALSVIDITGSDSDGDTLTYTLTGTGSGDFSMNSATGL
ITLATALDYESRSAYSLTIRVTDTKEGVVTASLFVTVVDQNDTPVLTGSPYTARIEENLSSGGVVAHVVASDQDSADTMN
YTLSGTNSAHFSISSAGVITSARVLDYESVSAYTLGVQVTDGTATVSTTVTVTVVDANDAPVFSNSTFTAQVSENDAGAA
VCTVSATDADSGPADTLTYTLYGASSSQFSLHASTGVVTLSNVLDYEEASQHVLTVRVSDGRGGTVSTSLTIKVQNKNDP
PVFKGTPYTTSIDENLPAGSSVFVAIATDEDNGDTLTYSISGVNSSDFTMASATGILTTLEVLDFEQLNSYSLTVTVTDS
TSSVSQPITITVSDVNDTPGFLDAPYSVSVQENSINASLCTVSASDEDNDTLSYSLTGSGASYFTIHSATGLVTLAKSLN
YEGSSMFSLTVIVSDIQGASNTSTLTVNVLDVNDEPQFINSPYSVSIRENLATGTRVLQASAADEDTGDTLTYSLSGSNH
AHFSISNTGVISTASGIDFEVVSSYSLSVAVSDGTVSVSEPVMISVENLNDSPVFTDAPYNATMDENTSTATSILQVSTT
DQDSDSITFSFVGVTSSDFNIHSSSGMITTAVNINYEKTAAYTLTIQADDGNGGKTLTTASITVTDLNDERPTFASASYT
GHVVENAASGTSVIVVTATDLDVADSTLAYSLSGASSSHFNVTSEGLISTAAAIDYESLTSYSLTLTASDGAGNTGTTTI
NIAVVNVIDNDPVFGSVSYSANASEDSVAGTSVTRITATDADIGDVITYSLSGPESTNFTINVNTGVISTNSAFDRESKD
TYTFTITATDTGSRPDTAIVTIAISDVNDNSPVCSQAMYTASVLESVAVGSSVLTVSCPDLDIGANGEVSYSVVSGDGGA
FALNSSTGILSTTSPLNYETTMRYTLSIQASDGGTPGKASTTLAVIDVQGVNEYTPSFIPNNTYELSLAEDLSVGHDVIL
VTASDADAGSQGEVTYSITSGDTYGNFAIDRARGLIELRSMLDYELISQIVLIIAATDGDPLSPNSATASLTINVVDVND
NYPSCNPALLTPAVPESAAVGSMLASLNCSDADSGLNGQLTYTFVSGNTAGNFNVSTAGVVSLATALDYESTRLYSLVLS
VTDSGPSTKSTQVSIKVTVIAVNEFSPVFTSGGTYAVTVSEHTNLGTELIRVTANDADLNTHAHGMITYSIISGNTGSHF
YVATDTGAIHLMKVLDRETVASYSLVVQATDGENNVNATVALTISDVNDNDPACSPTSYAATVREDAGLGTSVVRVLCLD
SDEGNNGLLAFSITAGNTNTDFTIDANGTISTARALDYETTTTYTLTVKSRDSSSPISSQRSVNVEVTIDVIAVNEHAPV
FTSASYAQSTAEDTAIGTSILMVTATDGDNGPQGHVVYSLLPLNAPFYIDTISGIIRVKSSLDRETTASYTLTVSAHDKD
PVTADVKTANVTVSVDVTDVNDNEPAFSPAHYTLTFAENTTVGTSITQLQCTDSDLGTNAALSYSITDGDPNSVFTVSSS
GELTTVKQLDYETTQSYAITIQARDTSASQLMAVSHVDVIVQALNEFAPSFSQSEYNVTISEATPIGTTVIDIDASDNDS
GPQGELTYSMPSGSPFYIDSLSGVITLKQGLDYEAVTSYVLLVTATDGDASSPKSSMVNVTVTVKDENDNEPTFTPAVYS
VVIPENTTVGTSILSLTCTDSDSGTNGQFNMAIISGNTGTGFAISDAGVLTVATALDVETTGAYSLVVRARDQHALSPQE
STAAVSVIITDVNEHTPQFTSGGSYTAVIAEDAPVGSFVTNVTAIDNDLGLVYGVVTYTITSGNSEDKFYIRPSDGSIFV
KKGLDRESTPSYSLVITASDQDPVSPKSSTATLIVTISDVNDNDPVCDPVVYSKSLVESVAIGTSVAQLACSDRDLAPNV
VSSYAISSGNTSLFGVSGSGLVTTLGLFDYETVKSYILVVTVTDGGLVTQRTTQVAISVQITGANEYEPAFSQPTYSVTH
QEDTAIGVTIATVAATDADHGSDGAISFAIIAGNKEDKFLIDTTSGVIELKRPLDKESTGSYILTVLATDHGSPNKSSNA
SVGVTVVDVNDNAPNCSVTAHVVEVAENASVGSTVLELRCEDVDEGANSQLTYNITTGNTNSDFTLNSSSGVLTVASQLN
RESTVYYDLTVTITDSGTPPLTTLVSIGLVITAANEFTPTFSNSTYNISLSEDVSLGTTVFIAHAQDYDDGEHGHVTYAI
LSGNTADTFLLDKYSGSLQLLRSLDYEVASSYKLIIEASDGAEVSVRKSSRITVNIAVIDLNDNKPECSETTKHVSLLES
VVVGTVIFSTNCSDSDSSDNALLTYQILTGNAEGKFNVTSGGEVTLASGLSVEMTSWYHLVVAVRDAGSPSRAVNVSLTV
EVLPVNEFVPTFAAGGDLYSLNVFENVTLGTIVFQAQVQDNDTGLHGTLRFSLVSGNDQGCFYLEPSSGMLVLVSPLDRE
TVDHYSVMVKVEDSSQSDPDVRSSNVTVAITVLDVNDNDPECVPALYSADISEATAAETAIINVTCSDTDLGPNSQLSYE
IIRGNTGNKFRLDNHTVVVAGQLDHDTTKDYSLEVRVSDNGVTSRVTVVVVTVHVTAENEHTPVFQFMNYSVSISEWAAV
GSPVFDANASDADTGIHGNLEYYVTSGLNGGVDFTIDKSSGVVAVGSSLDRETRDLYELNITVRDRGNTEQERRAAVMQL
TIEVTDENDNPPVFTQEIYTTTIPENITSGASVARVTTTDRDIGINANHTYSITGGDGLGKFSIVQSTGVITALPGLDYE
TKYTYYLSITARDRGSPQLYAVAGVRIFLSDTNDNKPVFSPTLYLTSISEATSAGTDVIPVHATDVDTGINAEITYSIVG
GDAKNQFSVNSTGMIRTIATLDREDIASYTLLVQASDRGVPPQTETVHVTVTILDVNDNAAVFSQSAFSARVLEDAPVGF
RFMNISASDADSGDNARLTYSIQSGNTDNVVAIESATGALYSVGAFDRERTATYTLTIRAIDAGNPPLFSTITAHIVIID
RNDNTPTFLDADYNFVVTENQPGGLSIGHVRAIDIDNGTHAQLVYTIEPSPNSNHFTMNPITGGLFTAMALDRENVPYYR
LTVRVTDSAAYPSQLFNTTTVHITVLDLNDNPPAFDKAVFNASIAENSESGASVTRVTASDRDRDANARLTYSLTYNASS
PEYFRLDEATGEVFLKSGVDYENVKIIEVTVTAKDDGFPSLSGSTTLRVHVIDLNDNAPVFSATFYETEIRSDHNLGPPA
IITLTAIDRDSGPNSAVTYELEKTQEKFKLDTNSGEIVLKASPGAGQIYSFRARAKDSGSPQLSSSYVNVRVDTIDAEQT
MVDIELDITQEEFDANREYFIKKLSELLGAEVKIAKVQSNDEVSKRKRREVMSTGNLGESESDRDRRVRREVATTAAPTQ
AAKTKRGIKVTIYAVSNPTTNSADLQTRVSQAKRYLTKDTIMKALLDENGNLKPEITSNSTGLNIFKIKTVTETKPTVPP
TAAFMSTTEGYLTVGAAALLLVIIIAAVLLWRRKTRRRELREQLREPRIRPRKGVVDSDFQIYKPRVDHTKVMNLPPSGT
VIKVGQESKRFDGKAVDPVSGRAYAFNKVTGERMWLEDRAGVRAVYSQSRHHRPPKQQSLAQSNSNFSMEPVFERHHKKP
GNYDHMQLPGTPE
>XP_035681475.1_LOW_QUALITY_PROTEIN:_protocadherin_Fat_4-like_Branchiostoma_floridae
MASPRVRTRWKHYYFTLLFILRALICSGQEGADRAASSARVAFSLEEGQPPGTFVGNIPTQPGFTYRFNQDPGIFSLDPS
SGEIRTTQEIDREALSDDSLDLVVLSSLPTYPIEVRIDILDINDNSPIFPDPSIQISFSESARTGSQVILDTATDADIGN
SDITDNYRIVSGNANNTFELVVTTNPSGEASFLHLQTNQNLDREIRSSYQLNISAQDGGSPPRYGYLLVNISVRDSNDNP
PIFDQSEYIVSLNESAPIGTSVLTVRATDIDEGTNAEITYLLDSGEPATKFQIDPRTGVVTTLQELDYEESDNYYVNVQA
HDNGSPIQYGRAYITINLVDENDHDPVIGFRYFPIGAQFASVEEDAALNTVVTLVTITDADQGPNGDVDLEILSGNEQGT
FQVTHVPGLSIVKVARSLDREITDQYNLTMRATDHGNPPRRTIANLIIYVNDINDHEPVFERTRYNTTLSERVPIGSYVQ
GVTATDDDSGLNAQVRYAIVSGNEYGWFMIDGNTGLVTTQADLDHEVASGVVLNISASDQGISIQFTSYTQLTITIIDEN
DFVPTFSESPYNVTVLENQSAPREVITVTAQDDDQGSNGEVYYEFDTETANRYSGSFRLDSNTGRIDTLVTFDRETTDLY
SLVVRASDRGNPPQQSAVRVNVIVGDLNDNNPVFYPVRYYASIRENQPSGTSVVQVSASDLDAGLNGRVTYQITRGNPDG
KFTISPQSGQITTTAELDREVRASYQLEVTARDGTGQSSASPATIDVTVVDIQDNPPEFSQPGYNFVIFENVEIGKSVGM
VSATFRDANANATYSIFSGDPAGIFRINSQTGLISTAKEVDREQQQLYQLFVVASGGRVVGQTQVNVTLRDLNDNPPSFL
TSSAQADAVENWPLGREVYEAAAQDPDDGVNAQVTYELITNPSNKFQVNGDSGIVSLAGALSYEVGQYVLELQATDRGLP
PQSATLTLTVTVRDVNDHAPVFSSSSYSTAIPESQPVNDQFFSVTATDEDAGLNGLISYSITGGNPGDRFGVFPDGNLYV
RNALDREVQSRYVLIVEAQDNGVEAKSAVANVTVEILDENDNRPLFANSTYNLFLDEEAPAQTMVALVTAVDRDAGTNAE
LRYSFITEQSDFAINPSTGAISSLRMFDREELIQRTGLSTFTLEVAVTDGGDPPLQDRATLQITVRDINDNVPRFAQDTY
QVSISENAQRSQQVVRVSASDMDYGNNALVRYTITEGNDEGKFLIDSSSGQIMLAQLLDREVEDFYSLLVDVRDSASENP
LSSQCRVNISVLDENDNEPVFSPTLQTADVLESTRVNDLITTLTATDGDAGSNGEITYSISEGNAHGTFTLDSYTGKLYL
AKALDYESTNVYRLNITASDHGTPPLSTVIPFAINVLDSNDNPPTFPPGDTVRQITEGVGLNTVIATVTATDPDSGSNGE
IQYSIASQVPQGDQFAVNPSSGQVFTRAEIDREFASTFDITVRATDQAIPVSERRHAFKVITVIIRDVNDNNPLFVSQDA
AAIAPSASRGDVILNVVAEDPDEGTNGEVRYAETSGNTNQFDIGGTTGVVTLAQNLSPSQTFYTLVVSATDQGPGRRSSN
SEITFFITSPNNNGPAFSRSSYSGIVRENQPVGTSVTSVRASYSDGHSATIEYYITSIRAGDASVGRYFTIGRTTGRITT
GVELDREEGYDSFVLEVYVVDKSSSSPRTRSTQVTITLEDENDNAPMFNTDYRDISIPEDLASGGLVTTVVANDADVGSN
AVVLYSIIAGDDGQFRVDSDTGEIRTTGPLNREQSPTHSVTVQASDGQQASTIDVNISLTDVNDNAPQFLRSVYSFDIRE
DAAVNSEVNFVSATDTDEGSNADITYSITDENQGMFDITPKTGVIILRRPLDYEQTQHYVLTVQARDGGGRASSVTVYVN
VKDLNDNPPVFDPDRYSADDISEDVPAGTSILTVSATDRDEGPNAEMDFSIVSGDPNDQFSIQSDGTIVTAAALDREQNY
LYNLVVMATDRAIPAYMRLSSTAQVEIIVNDINDNPPRFVTPNVTSVYENSPVNTVVMTIRAEDPDEERNSYVEYSMASI
PGNKFALDSVTGQLRVNGDLDREATPSYIVTVTATDKGRPPMSASMDLTINLLDRNDNNPVFGPVSYDVSVLEDVAVGTE
LVQVVAADVDEGTNGVVRYSIVSGNTDNDLAINAVTGRISVARLIDHERTTGYNLVVRARDQGTSPLEALATVTITVTDV
NDYVPLFLNSPFVAHVMENDNNVPQFVTQISAQDEDSGTMGQVDYYLPDDKDGKFSITSSDGRISLLRTLDREDQSEFLL
TVLAEDRGSPRLTGTGTVRVLVDDVNDNTPTFDQQSYTTTIAEDVPVNTDVLLVSATDLDAGENGNIRYTLTGDLGDKFE
VNPATGQIITIGLLDRETQSLYTMVVTATGSSAADARSSSATVIVTVSDVDDNVPAFVDRSIDAYLPDNTPTGTFVALAS
ATDPDEGTNGDVRYSLSGSDANRFTIDRVTGVISTAMTLSDSSSQYNLQITASDLGPNAGTDTASVTINFQPAASFPSIS
VGTDTFNYPETQSVGTVLTSVQGSSSKPSPANTITYHIAGGNEGDVFEVSPPGQVRLRRSLDYEETSSFNLWMEARDSDT
PALSSYHRLTIALADVNDNPPIFSQDPYVGSVGENEGTLTSVLTVSASDADSGSNGEFEYRLRAAGNLDNSFQVNPNTGQ
VSTRRFLDREQRDSYSLVVEAVDKGSPTLTGTATVLITVEDKNDNPMQFRNLYSTSILEDTPIGSFVIQVSTTDPDIGSN
AMAQYKFSLDSQYAEARGKFNMGRDSGNVTVASTLDREISDHYELLVIAEDSAWEANTPLSITILDVNDNPPRFSAPVFE
RNLPEGIRANQLVTRLVATDEDEGTNAEVFYRMKTLSNFFRLDESSGAILTKNSLEFVPDWTGTTNPNHHQFVVIATDRG
TPPLSGEVTVIINIIDANDHAPVFQEVSYFSPVPENAQIGEMIIQVLAVDNQDIGSNAEVEYSITGGNGTNPNLFSIDRT
TGWVSVSASLSGRQNIWYSVTVQARDQGSPALSTTTDVSILVTDVNVYAPAFSAPSYQVTIEESRPMNSHVFTVVATDRD
SGVNGEIRYSIVGGDDYRQFYIDPRTGSVTVAAVLDYETTPTYHLNISARDRGLLYRENFVILTVDLTDVNDNDPMFDPA
TYDPSIPENSPSGTSVVMVTATDADTGANAAIRYQITGGDGQDLFIIDTVTGEITSQGGLDYERKQMYTLQVTATNVEAS
SRFGTCTVNIHLTGQNEYAPVFLQRLYTFEISESAKPGTTVGTVYATDRDDGSDGIVNYILVGSSNDKGFAIGLESGAIT
VAQRLDRETSSHIMLSVIAKNRGSILGNDIDEIQVNITIIDANDPPVFEFSLYEGHVSEGDNIGTSVLTVSAIDNDLRAD
FRSFVYGIQDGNEGSAFSINQISGIISTASRLDRETIDTYNLTVTATDTGIPPATGTTYVVVNIDDINDNGPEFVPPNVT
GYVLENRAPTTVMTLSATDPDLDPNRGPFSYRLIGGHNSQYFTLDQGSGRLSTTRQIDREQQSDFYLIVETTDSGSPSMS
STHTVHIVVEDVNDNPSTPRTVDIYIHSQDGSFPGGPIGNVHPIDPDIGDTFSCTITQGNTQVFSIPSLCNLNTGRINTV
TDYTLRVSGDDGVHASVVSTVHVHFREFTSDAVTNGIIVRLNNVTTSNFLKNSYTNFISALNDISGVYSTVLYSMENTGE
DLDIVLALQQTNQQFMVPQQAATAITNRKTNIENTASVSIVAVNFNPCSDSPCQHGGVCSKTLQVTSSRNILESDPVIFV
SVDTGNRYTCSCPTGYTGDSCEIEINECDATPCLNGGTCTDEIGTFTCECPPGYHGDRCQNDFDECSSNPCRNGGQCLQG
LNDYTCSCAQGFTGKNCEIDVDYCISQPCLNNGTCTDGQTSYSCRCGFGEKGDNCEITSYGFEEVSYMQFPVLDQRNNDI
MIEFATVMTNALLLYNYDAEESDSSDFIALEIMEGKLRLSYQLGDGITRISVEKNVADGQWHTVTARRNGKDGTLIVDNC
GSSSPAGFCRNTGGTGTASGLDLSGLPMMLGGVQTIDAILVRPGQVSSNDFVGCIREVTINGVPINLAGPLSSRGISDRC
PRVVSDVCSPDPCKNGAACQDKWSSHQCQCSDIYVGDNCEKRRVPFSFGGSSFVEFQIKESYVRQLQLGNQVSSRRRRAN
QDTSLSLKFRTRENSGLLLYAGGSSRYTVLEVKAGKLVYSYNAGSGHRTREIDVAVTNGLWHTVSLVRRSTSTSLFLQNE
EQTQDWNTEITGTTHDFLSSDVATMSLGGTNTPVTIEGQTLPGFDGCIDELRLNGQLLPFVGSNDIVIATPSENVGEGCP
SPAVCASNPCPNNLLCIDQWQQYECAEPGACGSSPCQNNGTCIPNDSGFRCRCDGNYNGTLCENALACIGFTCGTNQVCV
GVGATGRACQCVDGWSGDNCEIKLPQTSEPGLHIGVIIVIVFFCLVAVIILIAFIVYHRRRMLRKKDQAPKTAKQNGGHM
ANGGQENRAYNTDDIDSVTPYLGDGMMSSDTMYDQKAMHFNEREVKMRDPTPDIIERGRGSVPIDNMDDDDVVIENDDGL
TAMSRLPEDRDPFPEHYDLENASSIAPSDIDVTYQAYYKAFREGKRYKQPVPNRHNHHPRQSPSSLLHQVHMRDSPNHLA
RKSPNHLSHRDSPSFQSSARQSPASHLLRQSPNHLARQSPASHLEGPMRPLGMRTSSDHLPPSEHGSHYSGSSIGSKNRR
RAKSPCASSHGRGSRPSSRLKQPIEQIEMDSGPPVGLSVEEVEMLNARPRHSVASTMDGASSFTERTMPVNDKIMSLLEP
PDLLEPPESSTEESQDDSFTCSEFEYEREKPLRSRNDLDPRTNKMFPHGDNGSFGGSLSTLLEGDDPQKKHALPPNGTFS
WDYLLNWGPNFENLVGVFSDIAALPPDAQSREQQNSDETTTKVNGVANNEEYV
>CAH1266790.1_FAT4_Branchiostoma_lanceolatum
MASPRVRTRWKPVYFTLLCLLRALLCAGQEEGADRAASSARVAFSLEEGQPPGTFVGNIPTQPGFTYRFNQDPGIFILDA
SSGEIRTTQEIDREALSDDSLDLVVLSSLPTYPIEVRIDILDINDNSPIFPDPSIEISFSESARTGSQVILDTATDADIG
GNDITDNYRIVSGNANSTFALVITTNPSGEASFLHLQTNQNLDREIRSSYQLNISAQDGGSPPRYGYLLVNISVRDSNDN
PPIFDQSEYIVSLNESAPVGTSVLTVRATDIDEGTNAEITYLLDSGEPATKFQIDPRTGVVTTLQELDYEESDNYYVNVQ
AHDNGSPIQYGRAYITINLVDENDHDPAIGFRYFPIGAQFASVEEDAALNTVVTLVTITDADQGSNGDVDLEILSGNEQG
TFQVTHVPGLSIVKVARSLDREITDQYNLTMRATDHGNPPRRTIANLIIYVNDINDHAPMFERTRYNTTLSERVPIGSYV
QGVTATDDDSGLNAQVRYALVSGNEHGWFTIDGNTGLVTTQADLDHEVTDGVILNISASDQGISIQFTAYTQLTITIIDE
NDFVPTFSESAYNVTVLENQNAPREVITVTAQDDDQGTNGEVYYEFDTETANRYSGIFQLNSNTGRIDTLVTFDREMTDL
YLLVVGASDRGNPPQQSAVRVNVIVGDLNDNNPVFYPVRYYASIRENQPSGTSVVQVSASDLDASLNGRVTYQITRGNPD
GKFTISPQSGQITTTAELDREVRASYQLEVTARDGTGQSSTSPATIDVTVVDIQDNPPEFSQPGYNFVIFENVEIGKSVG
MVSATFRDANANATYSIFSGDPAAIFRINAETGLISTAKEVDREQQPLYQLYVVASGGRVVGQTQVNVTLRDLNDNPPSF
PTASAQADAVENWPVGREVYEAAAQDPDDGVNAQITYELITNPSNRFQVNGDSGIISLTGALSYEVGQYVLELQATDRGL
PPQSATMTLTVTVRDVNDHAPVFSSSSYSTAIPESRPVNDQFFSVTATDEDAGLNGLISYSITGGNPGDRFGVFPDGNLY
IRNALDREVQSRYVLSVEAQDNGVEAKSAVSNVTVEILDENDNRPLFANATYNLFLDEEAPAETMVALVTAVDRDAGTNA
ELRYSFITEQSDFAINPSTGAITSLRMFDREDLIQRTGLSTFTLEVAVTDSGDPPLQDRSTLQITVRDINDNVPRFAQDT
YQVSISETALRSQQVVRVSASDMDYGNNALVRYTITEGNDDGKFLIDSSSGQITLAQLLDREVEDFYSLLVDVRDSAAEN
PLSSQCRVNISVLDENDNEPVFSPTLQTADVLESTRVNDLITTLTATDGDAGANGEITYSISGGNAHGTFSLDSYTGKLY
LAKALDYESTNLYRLNITASDHGTPLLSTVIPFEINVLDSNDNPPTFPPGDTVRQITEGVGLNTVIATVTATDPDSGSNG
DIRYSIASQVPQGDQFAVNPTSGEVFTRAEIDREFASTFDITVRATDQAIPVSERRHAFKVTTVIIRDVNDNNPLFVSQD
AAAIAPSASSGDVVLNVVAEDPDEGTNGEVRYAEVSGSTNQFAIGGTTGVVTLAQNLSPSQTFYTLVVSATDQGPGRRSS
TSEITFFMTSTSSNGPTFSRSSYSGIVHENQPVGTSITSVRASYSDGHSATIEYYITSIRAGATSVGRYFAIGRTTGRIT
TGVELDREEGYDSFTLEVYVVDKSSSSPRTQSTQVTITLEDENDNAPLFDTDYRDISIPEDLASGGLVTTVVANDADVGT
NAIVLYSIIAGDDGQFRVDSDTGEIRTTGRLNREQLPTHSITVQASDGQQASTVDINISLTDVNDNAPQFLRSVYSFDIR
EDAAVNSEVNFVSATDADEGNNADITYSITDENQGMFDITPKTGVIILRRPLDYEQTQHYVLTVQAQDGGGRASSVTVYV
NVKDLNDNPPVFDPERYTADDISEDVPAGTSILTVSATDRDEGPNAEIDFSIVSGDPNDQFSIQSDGTIVTAAALDREQN
YLYNLVVMATDRAIPAYMRLSSTAQVEIIVNDINDNPPRFVTPNVTSVYENSPVNTIIMTIRAEDPDEERNSYVEYSMAS
IPGNKFMLDSVTGQLRVNGDLDREATPSYVVTVTATDKGRPPMSVSMDLTINLLDRNDNNPVFGPVSYDVSVLEDVAIGT
ELVQVVAADVDEGTNGVVRYSIVSGNTDNDLAINAVTGRISVARLIDHERTTGYSLVVRARDQGATPLEALATVTITVTD
VNDYVPLFLNSPFVAHVMENNNNVPQFVTQISAQDEDSGTMGQVDYYLPDDKGGKFSITSSGGRISLLRTLDREDQSEFL
LAVLAEDRGSPRLTGTGTVRVLVDDVNDNTPTFDQQTYTTTIAEDVPVNTDVLLVSATDLDAGENGNIRYTLTGDLGDKF
EVNPSTGQIITIGLLDRETQSLYTMVVTATDSSASNARSSSATVMVTVSDVDDNVPAFLDRSIDAYLPDNAPTGTFVALA
SATDPDEGTNGDVRYSLSGSDANRFSIDQVTGVISTAMTLSDSQYNLQVTASDLGPNPGTDTASVTINFQPASSFPSISV
GTDTFNYPETQSVGTVLTSVQGSSSKPSPADTVTYHIAGGNEGDVFEVNPSGQVRLRRSLNYEETSSFNLWMEARDSDTP
ALSRYHRLRIALTDVNDNPPIFSQNPYVGSVGENEGTLTSVLTVSASDADSGLNGQFEYRLRATGNLDNSFQVNPNTGQV
STRRFLDREQRDSYTLVVEAVDKGSPTLTGTATVLITVEDKNDNPMQFRNLYSTAILEDTPIGSFVIQVSTTDPDIGTNA
MAQYKFSLDSQYAEARGKFNMGRDSGNVTVASTLDREISDHYELLVIAEDSAWEANTPLSITILDVNDNPPRFSAPVFER
NLPEGIRANQLVTRLVATDEDEGTNAEVFYRMKTLSNFFRLDESSGAILTKNSLEFVPDWTGTTNPNHHQFVVIATDRGT
PPLSGEVTVIINVIDANDHAPVFQDVSYFSPVPENAQIGEMIIQVYAVDNQDIGSNAEVEYSITGGNGTNPNLFIIDRTT
GWVSVSASLSGRQNVWYSVTVQARDQGSPALSTTTDVSILVTDVNVYAPGFSAPSYQVTIEESRPMNSHVFTVVATDRDA
GLNGEIRYSIVGGDDYGQFYIDPQTGSVTVARVLDYETTPTFHLNISARDRGLLYRESFVILTVDLTDVNDNDPMFDPAT
YDPSIPENSPSGTSVVMVTATDADTGANAAITYQITGGDGRDLFIIDPVTGEITSQGGLDYERKQMYTLQVTATNVEASS
RFGTCTVNIHLSGQNEYAPVFLQRLYTFEISESAETGTTVATVYATDRDDGTDGIVNYILVGSSNDKGFAIGLESGAITV
ARRLDRETSSHIILSVISKNRGSILGNDIDEVQVNITIIDANDPPVFEFSLYEGHVSEGDNIGTSVLTVSAIDNDLRADF
RSFVYGIQDGNEDSAFSINQNSGIITTASRLDRETIDTYNLTVTATDSGIPPATGTTYVVVNIDDINDNGPEFVPPDVTG
YVLENRAPTTVMTLSATDPDLDPNRGPFSYRLIGGHNSQYFTLDQSNGRLSTTRLIDREQQSDFYLIVETTDSGSPSMSS
THTVHIVVEDVNDNPSTPRTVDIYIHSQDGSFPPGPIGNVHPVDPDVGDTFSCTIIQGNTEFFSVPSLCNLNTETRINTV
RDLDLRVSGDDGVHPSVVSTVSVHFREFTSDAVTNGIIVRLNNVTASDFLKNSYTNFISALNDIPGVYSTVLYSMENTGE
DLDIVLAIQQTNQQFMVPQQASTAITNRKANIESRASVSIVAVNFNPCDDSPCQHGGVCSKTLQVTSSWNILESDPVIFV
SVDTGNRFTCNCPTGYTGESCEIEINECDATPCLNGGTCTDEIGTFSCECPPGYHGNRCQNDVDECSSNPCRNGGQCLQG
LNDYTCSCAQGYTGKNCEIDVDYCISQPCLNNGTCTDGRTSYSCQCGFGEKGDNCEITSYGFEEVSYMQFPVLDQRNNDI
MIEFATVMTNALLLYNYDAEESDTSDFIALEIIAGKLRLSYQLGDGITRIGVEKNVADGQWHTVTARRNGKDGTLIVDNC
GSSSPAGFCRNTGGTGTASGLDVSGLPMMLGGVQTIDAILVRPGQVSSNDFVGCIREVTINGVPLNLAGPLSSRGISDRC
PRAAGDVCLPDPCKNGAACQDKWSGHQCQCSDIYVGDNCDKRRVPFSFGGNSFVEFQIKESYVRQLQLGNQVSGRRRRAN
QDTSLSLKFRTRENSGLLLYAGGSTRYTVLEVKAGKLVYSYNAGSGHRTREMDVAVTNGLWHKVTLVRRSTSTSLFLQNE
EQTQTDWNTEITGTTHDFLSSDVATMSVGGTNTPVTIEGQTLPGFDGCVDELRLNGQLLPFVGSNDIVIATPSENVDEGC
PSPPVCVPNPCPNNLLCIDQWLEYECSAPGACGSSPCKNNGTCIPNDRGFRCRCDGNYNGTLCENALACIGFTCGTNEVC
VGVGATGRACQCVEGFSGDNCEIKLPHSSGTGLHIGVIIVIVFFCLVAVIILIAFIVYHRRRMLRKKEQLPKTAKQNGGH
MANGGQENRAYNTDDIDSVTPYLGDGMMSSDTMYDQKAMHFNEREVKMRDPTPDIIERGRGSVPIDNMDDDDVVIENDDG
ITALSRLPEDRDAFPEHYDLENASSIAPSDIDVTYQAYYKAFREGKRYKQPVPNRHNHHPRQSPSSLLHQVHMRDSPNHL
ARKSPNHLSHRDSPSFQVSARQSPASHLLRQSPNHLARQSPASHLEGPMRPLGLRTTSDHLAPSEHGSHYSGSSMGSKNR
HRAKSPCASSHGRGSRPSSRLKQPIEQIEMDSGPPVGLSVEEVEMLNARPRHSVASTMDGASSITERTMPVNDKIMSLLE
PPDLLEPPESSTEESQDDSFTCSEFEYEREKPLRSRSDFDPRTNKMFPHGDNGSFGGSLSTLLEGDDPQKKQALPPNGTF
SWDYLLNWGPNFENLVGVFSDIAALPPDAQSREQQNSDETTTKVNGVANNEEYV
>XP_062511281.1_protocadherin_Fat_4-like_Corticium_candelabrum
MLRLLSTLSLLVVLHVGNGQDNHPPSFQTPYYFKQFAEHSIVGTTVLTVSATDIDVNDTLVYALVTGKADFNIDGSSGII
TAKREFDREKVSSYVFTVSVSDGVTRPFTEQTSVHVLITDINDKPPVFVNTPYSVTLSENTNTGLTVLSVRATDADQGIN
SRVQYKIISGDKDGHFRISLYTGDITLEKSLDYESQASTLVLTVQASDLGSSPLTASLSVNIHITDFDDQGPKFAQSAYS
KMIQENLNVGTSVLTVSAFDQDKGSGQNHRVSYSISSGNDGNAFSIDSSSGRLTVGRHIDRETHAAYNLIIEAEELGSSQ
APVSVRTVVTILDTNDNPPVFQQTNYSASLRENAQVLSIVIQVVADDNDTDTTYKLLTYDFNPPTDKNRPFLIHPSTGVI
TLTSALDYESGISAYSFQVTATNVAAPKAFDTAYVVVNIIDINDNNPIFGKTVFAGNQDEETPANTFILRAIASDADSGV
LGQLSYSIVAGNDNQRFVINSTTADIMNAVKLDREVQESYTLTVQAIDSGPNKRTARAAVNIVVNDINDNAPQFADNSVT
VRIAENNQVGSQVAAFSATDSDAGNNGALTYKILAGNTGNAFEIADSSKGIVTARVGLDYETSQSYTLTIEVRDGGPNGG
MADNGTLTVNVENRNDNTPVFSSSFYNYSVLENRMNTVVGSVSATDADGDAFSFGRVVYSLAGVYSSRFNIGSKTGQITT
KVAVDREDAYGDVYNLLAIAEDEATEHRRRTTADVTIHVLDENDNYPTFSSTSYSASITEESLHPDFVTVTATDPDKGEN
GKVTYNLTAGDTDSLFSIDASTGRISATGKPDREGLGASYKLTVRASDDAKLPKTSTATVSVSITDVNDNNPVFDLLQYR
STISENDLIGNEVVRVRATEKDVGLSATITYNITAGVPSSSKFSIDTGTGSVTTKGTIDYESDAHIYNLTVTATDGLGRQ
GTCTVLIFITDYNDNAPVFTQSLYTKSIRENMPTTSFVTNVSATDGDTGSSINRQLVYSILGGAGNTFSIHSLTGDITVL
SPPDYETKKMYTLDIQAKDQANPASSRLAGVSKVEITITDENDNTPTFDGSYAFSVVESATVGELVGAVSASDLDDPNVN
DNGVVTYSLTGSDDFVIGNKTGHISVAKLLDYEVKSSYDLTVTATDGGGKSSSTPVKITVIDVNDNPPKFAQSSYTATIN
ENVPLDHSVVQVSASEKDTGKVIAYSLSGGDGRFHIVSTTGQILTANSIDYETAKKYTFQVTASDDGNPPRNSFVPVTVT
VKDLNDNDPLFAQTRYTATLKEELPGGQGVVKVSASDKDSSTNADVSYAIIDGVGKFRFTIDSRTGSISTTTSLDRETQD
LYSLTLQTKDGGSPPRATNATLIVTVEDINDNSPYFDPSTYSKVMLVENTAIGTSFLTVTAKDADIGVNQKIAYSLNGGE
GRFQVNQTSGELTTLSSLNRETTIDYTLTVTARDSGLVQKSATVDIAVTVTDVNDNAPAFTKSVYSGAVVEGSPNGTVVS
KVSATDSDDGDNGVVVYSIIGGNGGGEFRVSSNGQILTTSVDLDRETKPSYTLTVEASDKGTPPKSITVPLQVTVTDAND
NKPVFSASKYASTVSELSLIGTTVLSVTATDVDLGNNAAIVYSFADPRSVNVTSFSIDASSGSIKTTKTLNAEVIKEYTF
DVRVTDKGLVPRSSDATVVVTVRDVNDNDPVFNQTIYRANVFENNAAGTSVTTVLATESDTGDNAKISYSITFGDSSKKF
LINAISGAITTTGTLDRETVSLYTLTVTATDSGSPPRSGQSTVEVKVLDTNDQSPKFEFSLYTKTVPEGTAAIGTVVTTV
SASDADLGQNSKVSYSITSGNSDGVFSIANAAVGNITTVKAMDREATPDSPAYTLTITATDGGTSGLTGTTEVQVTVSDI
NDNTPQFVNAPYSAAIAENLSGGSSVAHVSATDDDAGTNSAIVYKLEKATPSSGMTQFELDSDSGLLRTKPVSLDYEMIK
SYTFEVSASDKGSPSKTVTTTVSVTIKDVNDNDPIFIGLPYKKTLAEGPSSDGTTIVTISASDEDSGSLGLVRYSITSGN
AAGHFAIDSSRGVIMTTEALDYESTRAYTLTVTAQDQNGTVGSNVITRSATTSVSITVTDVNDNAPVFNLSSYSAVVSES
SLIGVEVVTLTASDRDSSSNSQLVYSIMSGNTNSDFAVDSIKGKVTVAKSLDIERTDRYVLEMSVRDKGTPPMNSTTTVQ
IEVADVNDNAPVFGRNQYSVDLNEGPYVGTAANTAVTTVSATDADLGANGDVSYNITSGDKEKLFTIDTMSGKITVTGTL
DRETTSSYDLTIEAADRGLVKLTGTTHVLIRLLDINDNTPQFVETSYRGTINENAESNKIVDLPIRIKAIDNDIGNNKVV
RFSLSGTSSGNFSINSSTAVVTTSDDVSLDRETVDSYSLTVTATDLGGLSSSVPFTVTVTDENDNNPFFDPNVYKPNILE
NATVGFVVTTVTASDADVGANGQIHYGVLSGSGGKFRVDPTTGVVTVDDVLSRELQEQYVMNVSATDGGSARRLGFATVT
VTLVDINDNTPVFERQGYTVDVLENATIGSSVVTVKATDVDDGVNGDLSYEIVSGDASKFAVHRDTGEVTIVSLVDRESI
SIYILTIRCSDDGAPKRWATTTVKIVVLDVNDNPPIFSRQVYTTSLVETVANGSIILVVAASDADLGRNRMIEYSLPSNT
SLFSIDNPSFGAISLKGNLDRESRDSITFTVIARDLGEPARSAIATVRVDVLDTNDNNPVFSMITYRTSVKENMRPGVSL
VTVNATEKDIAVITYSITAGNNDGLFEIDTASGLISTNTSLNREQTALYILTITAMDDDPVQPRTGLATVVVNILDENDN
PPVFVFSCYLVTLLEDAPVGTALAIDSLFATDKDINENAQLSYSLEADGNIGSAFTLNGTTIVLSTTTELDRETLSSYKL
NVTVTDGGTPRMSGNAMIVVTVEDVNDHAPVFSQPSYTSKFAENVFGGHTVATVSATDGDIGMNADITFHIVDGSEGKLI
IAPLSGVVTTIAEFDYESVSSYNLTVMASDGGTYPRSRNSTVSLYITILDVNDNTPIFSSSSYSFSLSESTSVGASVFNV
SASDRDSGDNSLLRFNLTDGDPYDQFDIDVRTGRIDLIRPLDYEHTTSYRLTIEASDGGVPSRTAVTRVDATVTDSNDNP
PVFASSDYAAVVSEASNNMSVVTVVSATDRDEGSNADIRFSITDGNVNGHFGINSRSGEVSTAARLDRETQDYYLLTVTV
TDSATLPHSVHTTININISDYNDNSPIFNPLDSFITIPEDFEVDSFLIKVNASDVDIGDNARVSYTITSGDDGRFAIDGV
TGEVKTTSTFDRETKSSYQLFVQAQDHGATQQNTGYGTLTVTISDVNDNSPYFEQSTYSGVVEENQPVGTSILAVVARDR
DVGSNQYVSYSVVTDGVPFYVDNTTGWIYTSKELNREARRNYTFIVVATNSRSEILLNDTTRVFVSVLDVNDNTPTFSAS
VYRVSVSELLPQGTTVVTVAASDIDIGESGELFFSISSGDQQSPFNFADEKKGDIVIVRSLDRETVPLYELTVVVRDNGA
IKRTSTAKVQITLLDENDNAPVFVKSTYTFSLMESVILDWQIGVVSATDKDEGTNKVIEYEIVDGNQQRRFSIVPDSGII
VLDASLDYESVESYTLTVRASNKKAGVPRVTIPIPVVQSRRRRALNQNETSNATVSSTVPPTQSLPPTAAAVDDSWALNS
SATVVITVLDVNDNAPIFDELNYVAGVRVDASLDHLVKTVTARDRDSGNFSMVRYLLQDSSSVSEAFRIDPLSGDIYTAS
ASQFFEDAGSHFDLSVIAYDNFGRDKSLSGSTTVTIYILTESNEILMVLGVNEELVKTKEALLTKILENVTNFDINIDLI
QAHKVPTGYDLTSTDVFFHAIDPTTKRVAEREVVIKIIEDNLDLIYLLLGDFNVTTVGQPPVVEEVIASENDSILYILIG
VVGCVTFILILLLVCICWRRRRRRKYKKKMQTTLVGDGVMFGSPPSTLQLEPYDMNDDDGGNHRDTITRENPIWVDPYDT
WLEKSVDGSGVALIDEDEDEEDEGDYEKDEVLDRENPLYESQEIKMDMFVDTSDVETDDFEGGDGSHDNLLAAALDEPTN
VTTTAI
>XP_047422251.1_protocadherin_Fat_4_isoform_X2_Sciurus_carolinensis
MNLAADQTPGRRWLPLHTLSVFRLLRVFWLLSLLPGPAWVRAAEQRQVFQVLEEQPPGTLVGTIQTRPGFTYRLSESHAL
FAINSSTGALYTTATIDRESLPSDVINLVVLSSAPTYPTEVRVLVRDLNDNAPVFPDPSIVVTFKEDSSSGRQVILDTAT
DSDIGSNGVDHRSYRIIKGNEAGRFRLDITLNPSGEGAFLHLVSKGGLDREVTPQYQLLVEVEDKGEPKRRGYLQDEGTP
FQMDPETGLITVREPLDFEARRQYSLTVQAMDRGVPSLTGRAEALIQLLDVNDNDPVVKFRYFPATSRYASVDENAQVGT
VVALLTVTDADSPAANGNISVQILGGNEQRHFEVQRSKVPNLSLIKVASALDRERIPSYNLTVSVSDNYGAPPTAEVQAR
SSVASLVIFVNDINDHPPVFAQQVYRVNLSEEAPPGSYVCGVSATDGDSGLNANLRYSIVSGNGLGWFRISEHSGLVTTG
AAGGLDRELASQIVLNISARDQGVHPKVSYAQLVVTLLDVNDEKPVFSQPEGYDVSVVENAPAGTELLVLGATDGDLGDN
GTVRFSLQEAESDQRSFRLDPVSGRLSTVSSLDREEQAFYFLVVLATDLGSPPQSSMARINVSLLDVNDNSPVFYPVQYF
AHIQENEPGGSYITTVSATDPDLGPNGTVKYSISAGDRSRFQINAQSGVISTRMALDREEKTAYQLQIVATDGGNLQSPS
QAIVTITVLDTQDNPPVFSQAAYSFVVFENVAVGYHVGSVSASTMDLNSNISYLITTGDQKGMFSINQVTGQLTTASVID
REEQSFYQLKVVASGGTVTGDTVVNITVKDLNDNSPHFLQAVESVNVVENWQAGHSIFQAKAVDPDEGVNGMVFYSLRQN
AKNLFAINEKSGDISLLGPLDVHTGSYQIEILASDMGVPQLSSSVILTVYVHDVNDNPPVFDQLSYEVTLSESEPVNSRF
FQVQASDKDSGANGEIAYTIAEGNTGDAFGIFPDGQLYIKSELDRELQDRYVLLVVASDRAVEPLSATVNVTVILEDVND
NRPLFNSTNYTFYFEEEQKAGSFVGKVSAIDKDFGPNGEVRYSFETVQPDFDLHAITGEITNTHQFDRESLMRRRGTATF
SFTVIATDQGLPHSLKDQATVHVYMKDINDNAPKFLKDFYQATISETAANLTQVLRVSASDVDEGNNGLIHYSVIKGNEE
RQFAVDSASGQVTLIGKLDYEATPAYSLVIQAVDSGTVSLNSTCTLHIDVLDENDNTPSFPKSTLFIDVLENMRIGELVS
SVTATDSDSGDNADLHYSITGTNNHGTFSISPNTGSIFLAKKLDFETQSLYKLNITAKDQGRPPRSSTMSVVIHVRDFND
NPPSFPPGDIFKSIVENIPIGTSVISVTAHDPDADINGQLSYAIIQQMPRGNHFSIDGVKGTIYTNAEIDREFANLFELT
VKANDQAVPIETRRYALKNVTILVTDLNDNVPMFISQNALAADPSAVIGSVLTTILAADPDEGANGEVEYEIINGDTDTF
IVDRYSGDLRVASALVPSQLIYNLIVSATDLGPERRKSTTELTVILQGLDGPVFTQPKYITILKEGEPIGTNVISIEAAS
PRGSEAPVEYYIVSVRCEEKTVGRLFTIGRHTGMIQTAAILDREQGACLYLVDVYAIEKSSAFPRTQRAEVEITLQDIND
NPPLFPTDMLDLTVEENIGDGSKIMQLTAMDADEGANALVTYAIISGADDSFRIDPESGDLIATRRLDRERRSKYSLLVR
ADDGLQSSDMRINITVSDVNDHTPRFSRPVYSFDIPEDTAPGSLVAAILATDVDSGVNGEVTYVVSEDDGEGTFFLNPVT
GVFNLTRLLDYEAQQYYILTVRAEDGGGQFATIRVYFNILDVNDNPPVFSLTSYSTSLMENLPLGSTVLVFNVSDADDGV
NSQLAYSIASGDSLGQFTVDEKGVLKVLKALDRESQSFYNLVVQVHDLPQPPASRFTSTAQVSLILLDVNDNPPAFLSPK
LTYIPENTPIDTVVFKAQATDPDSGPNSYIEYTLLNPLGNKFSIGTIDGEVRLTGELDREEVSNYTLTVVATDKGQPPLS
SSAEVVVMVLDINDNNPVFAQSLYKVEIHEDTLTGTDIVQVFAADGDEGTNGQVRYGIVDGNANQEFRIDSVTGAITVAK
PLDREKTPMYLLTVQATDRGSTPRTDSSTVSIVLLDINDFVPVFELSPYSVNVPENLGTLPRTVLQVVARDDDQGSNSKL
SYVLVGGNEDNAFTLSASGELEVTQSLDRETKEHFVLTITATDSGSPALTGTGTINVIVDDVNDNVPTFASKMYFITIPE
DAPTGTDVLLVNASDADASTNAVISYSIVGGNSQFTINPSTGQIITSALLDRETKDNYTLIVVSSDAGYPEALSSSTSVL
VTVTDVNDNPPRFQHHPYVTHIPSPALPGSFVFAVTVTDADIGPNSELHYSLSGRNSEKFHIDPLRGAIMAAGPLNGASE
VTFSVHVKDGGPFPKTDSTTVTVRFVNKADFPKVRAKEQTFMFPENQPVGTLVTTVTGSSLRGETLSYYIASGNLGNTFQ
IDQLTGQVSISQPLDFEKIQKYVVWIEARDGGFPPFSSYEKLDITVLDVNDNSPIFKEDPFVSEILENLSPRKILTVSAV
DKDSGPNGQLDYEIVNGNQENSFSINHATGEIRSIRPLDREKVSHYVLTIKSSDKGSPSQSASVRVIINVLDENDNAPRF
SQIFSAHIPENSPLGYTVTRVTTSDEDIGVNAISRYSIMDTSLPFTINPSTGDIVISRPLNREDTDRYRIRVSAHDSGWT
VSTDVTIFVTDINDNAPRFSRPSYYLDCPELPEIGSKVTQVSATDPDEGPNGQVFYFIKSQSEYFRINATTGEIFNKQVL
KYQNISGFSNVNINRHSFIVTSSDRGNPPLLSETTVTINTVDSNDNPPQFLKNKYFTPVTKNVKVGTKLIKVTAVDDKDF
GLNSEVEYFIPNESHLGRFQLDNNTGWISVASSLISDLNQNFLITVVAKDKGNPPLSSQATVQITVTEENYHTPEFSQSH
KSATIPESHRIGAVVRTVSARDRDAAMNGMIRYGISSGNEDGTFAINSSTGVLTLAKALDYELCQKHELTISATDGGWVA
RTGYCSVTVNVVDVNDNSPVFLPDEYFPTVLENAPSGTTVIHLNATDADSGANAVVAYTVQSSDSDLFVIDPNTGIITTQ
GFLDFETKQSYHLTVKAFNVPDEERCSFATVNVQLKGTNEYVPRFVSKLYYFEISEAAPKGTIVGEVFASDRDMGTDGEV
HYLIFGNSRKKGFEINKRTGQIYVSGPLDREKEERVSLKVLAKNFGSIRGADVDEVTVNVTVLDANDPPVFSLSTYRVQI
SEGVPTGTHVTFVSAFDSDSIAGWSRFSYFIGSGNENGAFSINPQTGQVTVTAELDRESLPIYNLTVLAVDSGTPPATGS
ASLLVTLEDINDNGPMLTLSEGEVMENKRPGALVMTLQSTDPDLPPNQGPFTYYLLSTGPATNYFSLNTAGVLSTTREID
REQIADFYLSVVTRDSGVPQMSSTGTVHISVIDQNDNPSQSRTVEIFVHYYGNLFPGGILGSVKPQDPDVLDTFHCSLTS
GVTSLFSIPGGTCDLSSQPRSTDGTFDLTVLSSDGVHSAVTSNIRVFFAGFSNATVDNSILLRVGVPSVKDFLTNHYLHF
LRIANSQLTGLGTAVQLYGAYEDNNRTFLLAAVKRNANQYVNPSGVATFFESIKEVLLRQSGVKVESVDHDPCRHGPCQN
GGSCLRRLAVGPALRSQESLPVILVANQPLQPFLCRCLPGYAGSWCEVDVDECLPAPCHNGGTCHNLVGGFSCSCLEGFT
GRACERDINECLPSPCKNGAVCQNFPGGFTCVCKTGYTGKMCESSVNYCDCSPCFNGGSCQSGVDSYYCHCPFGVFGKHC
ELNSYGFEELSYMEFPSLDPNNNYIYVKFATIKSHALLLYNYDNQTGDRAEFLALEIAEERLRFSYNLGSGSYKLTTMKK
VSDGHFHTVIARRAGMAASLTVDSCSENQEPGYCTVSNVAVSDDWTLDVQPNRVTVGGIRSLEPILQRRGHVESHDFVGC
IMEFAVNGRPLEPSQALAAQGILDQCPRLEGACTRNPCQHGGTCMDFWSWQQCHCKEGLTGKYCEKSVTPDTALSLEGKG
RLDYHVSQNEKREYLLRQSIRGAPLEPFGVSSLEVKFRTRSENGILIHIQESSNYTTVKIKNGKVHFTSDAGIAGKVERN
IPEVYVADGHWHTFLIGKNGTATVLSIDRIYNRDIAHPTQDFGGLDVLTISLGGIPPNQAHRDTQAGFDGCIASVLYGGE
SLPFSGKHSLASISKTDPSVKIGCRGPNICASNPCWGDLLCINQWYAYKCVPPGDCASHPCQNGGSCEPGLHSGFTCSCP
ESHTGRTCETVVACLGVLCPQGKVCKAGSPGGHVCVLSPGPEELSLPLWAVPAIVGSCATALALLVLSLILCNQCRGRKG
KAPAEEKKPKEKKKKGSENVAFDDPDNIPPYGDDMAVRKQPEGNPKPDIIERENPYLIYDETDIPHGPETVPSAPLASPE
QEIEHYDIDNASSIAPSDADIIQHYKQFRSHTPKFSIQRHSPLGFARQSPMPLGASSLTYQPAYGPGLRTSSLSHSACPT
PNPLSRHSPAPFSKSSTFYRNSPARELHLPLRDGSALEMHGEACQPGVFNYATRLGRRSKSPQAMAAQGSRPGSRLKHPT
GQIPLESSPPVGLSIEEVERLNTPRPRNPSICSADHGRSSSEEDCRRPLSRTRNPADGIPAPESSSDSDSHESFTCSEME
YDREKPVVYTSRMPKLSQVNESDADDEDNYGARLKPRRYHGRRAEGGPSGSQVAAPGAADSTLPLKLGQQAGNFNWDNLL
NWGPGFGHYVDVFKDLASLPEKAAANEEGKGGTTKPVPKDGEAEQYV
>XP_028657872.2_protocadherin_Fat_4_Erpetoichthys_calabaricus
MALFGHGFYLLLFLLRTHWQDAAGSQVGQEFRVLEEQPVGTYVGTIPTKPTFTYRFSENHKLFAINGTTGVIYSTAVIDR
ESLPSDVINVVVLSSQPTYPTEVRILVVDINDNAPIFPDPSIVVSFKEDASRGRQVILDTATDADIGSNGVDHTTYRIVQ
GNELGKFRLDITVNPSGEGAFLHLVSTGGLDREITPFYQLLVEVEDRGTPKKVGYLQVNVTIQDVNDNPPVFEHENYESS
VPEDSEVGASVLRVAALDRDEGANADIRYSLDPESTPFQIDPIVGIVSIREPLDFEVKRLYSLTIHAVDGGVPALSGRSE
ATVRLVDVNDNEPVIKFRYFPATSKFASVDENAQIGTVVALLTVSDADSSTANGNISVSILGGNEQRHFDVHSSPVPHLS
LIKVASVLDRERISSYNLTVSVSDNGQPVSRSSLASLVIFVNDINDHPPVFQESIYRVNISEELPKGSYIKGVSATDGDS
GQNANLRYSIVSGNTLGWFAISENSGLVTSAALLDREVASDIVLNISAKDQGVQPKISYTKLLVSITDVNDQVPTFTQSV
YLFSIPENSLPGTEITVLSATDNDKGANGTVRFAFDSETPVTFKDLFRLDPVSGRLSTAIVLDREEKETYQLFIQAADGG
SPPLSSVAKVNVTLKDINDNSPVFYPVQYFANIKENEPPGSYVTSVSATDPDLGKNGTVRYFITAGDTSAFQINSITGVI
TSRISLDREQKTAYQLQVTAADSGNLRSQTPALVTVTVIDTQDNPPAFTQSSYSFVIFENVDFGTTVGTVSASTPDLNTN
ITYLITSGDQRGLFAIDSSMGQISTVGVIDREELAFYQLKVIAKGGEVTGETLVNITVKDLNDNAPCFPHAVEHVSAVES
WRAGHTILQVKAADPDEGTNGFIVYSLRENPNGLFHISEKHGQISLTGPLEVTFGSYNLEVLASDMGVPQLTSNLNVTVH
VYDVNDHPPVFDHLSYEVTILESEPVNTQFFKVHATDKDSGLNGEVTYSIIGGNKEDSFGIFPDGQLYIKADLDREVQER
YSLLVVASDQAVEALTAAVNVTVILEDVNDNRPLFNSTNYVFYFKEEQAAGSFVGHVFAEDKDFGPNGLVRYAFDSPQQH
FELNSLSGALTSTQQLDREVLMRQRGAAVFSFTVASSDQGEPRPLKDHAKVQVYIQDINDNSPKFTKDIYKASISESALN
MTQVLRVSASDVDEGKNGLLHYYISSGNEEKKFAIDSSTGQVTLISRLDHEATASYSLTILATDSGHVPLSSSCTLSITV
LDENDNPPSFPKSTLIVDVLENMRIGELVASVTATDSDSGDNAEIIYMITATNSHGTFSISPNTGSIFLVRKLDYETQSL
YTLNITAMDKGRPPKSSSVSLVIQVRDFNDNPPSFPPDDIFKSIIENIPIGTSVMSVTAHDTDADINGELEYSIIQQTPR
GNHFVIDPMTGTIFTHSEIDREFSNLFELTIKATDQAVPVEFRRSAFKNVTIWVTDVNDNGPVFISQNALVAEPSVVIGS
ILTTIVAFDPDEGANGEVEYELVGGNSDTFSMDRYSGDIRVASPLVPSKLLYSLIVSAADLGAERRTSSTELTIILQGSE
GPVFSQPKYITIIREGEPVGTNVISLDASSPRGMEALVEFYIVSVRCNGKTVGRLFTIGRHTGIIQTAAVLDRERGSNLY
LVDVYAIETDSSLPRTQRAEVEITLQDINDNPPVFPSDMLDLTVEENIGDGFKIMQLTATDADEGANALVTYAIISGADD
SFRIDPESGDLIATKRLDRERRSKYSLLVRADDGLQSSDMRINITVSDVNDHIPKFSRNVYSFDIPEDTTPGSIVAAILA
SDADSGVNGEITYSVVEDDQDGVFFLNPVTGVFNVTQPLDYEIQQYFILTVQAEDDGKQFSTVRVYFNILDVNDNPPVFS
SAAYSVSIMENLPPGSTVLTIKATDADDGPNSQMSFSITSGDPLAQFDIDNNGVLKTKQNLDRESQSYYNLMVTVHDMAL
HPTVRFTSSAQVSIILLDVNDCPPSFTSQKITYIQENTPVDTEVFTAQAFDSDSGPNSYIEYSLPSFLGSRFSIGPINGK
VKLTGELDREQFSNYTVTIIAKDKGDPPLSSSMDVTIIVLDVNDNSPVFTQGMYKVEISESTLSGTDLVQVIATDADEGV
NGQVRFSINGGNNNGDFRIDTVTGVISVAKSLDREKQPSYSLLVQATDRGSNPRTDTTIVDIVLLDENDYVPVFEQPFYT
VNVKENLKNLPLSVLQVHANDEDLAQNSQLSYSLVSGNEDGDFSLSPGGQLSLIKSLDREAKEKYILIVTSTDSGTPALT
GTGTVTVLVDDVNDNIPVFASNTFHTSVPEDTPTGSDVLLVNCSDADTGLNAVISYSLTGGNSQFSINPSTGQIIMSSLL
DREVKKDYELVVVAHDGGRPLALSSSAIVSVTISDVNDNPPRFHHHPYVTHIGASTSAGSLVFAVTVTDADAGSNAQLHY
SLMGRNSEKFQIDPVRGAITAAEKLSGGSEVTFAVHVKDGGIYPKSDSTTVTVRFVTDQDFPYIKPGQTHFMFPENQAVN
TLVTTFSGSSTRAAPLSYFIASGNLDSAFHIDQQTGELSIKKPLDFENIQKYILWIEARDQGFPPFSSYEKVEITIIDVN
DNYPVFKQESFSATILENLPTQKVIFVVAVDTDSGLNGQLEYTITDGNHGNSFTINKATGEIKSNGPLDREKEAQYLLIV
KATDKGSPPKSATVKVIIRVLDVNDNAPKFSKIFSAHIPENAPLGSIVTCVTTSDEDTGSNAVSRYSLADTSLPFSINSD
TGDITVSRPLNREDTERYIVRVSAHDSGWTVSTDVSIFVTDVNDNSPRFSRPSYYLDYPELTAIGSKVTQVSATDPDTGS
NGQIFYFIRSQSEYFRINSSTGEIFTKQYIKYQNLTGISNVNINRHSFIVTASDRGVIPLLSEATVIVNIVDSNDNPPKF
QTVAYFTPVTKSVRPGTKLIRVVASDDKDFGVNSDIEYFITKGNSSNKFHLDRHSGWVSVSSSLMTDVNKLYLAEITAKD
KGNPPLSAQATLRIIVTEENHHTPEFSQSHITMSIPESLTVGTVIRTVSARDKDRDMNGFVKYNITSGNDMGLFAINSSS
GALILAKMLDFEDQEIHELRISATDNGWIPNTGFITITIHVTDVNDNSPLFNPDEYFPVVMENAPSGTTVVKMNATDKDS
GTNAMTAYTIQSSDSDLFVIDPNTGIITTQGFLDYEARQSYHLTVKAFNVPNEERCSFANVNIQLKGANEYVPRFVSKQY
YFEVSEAAPLGTVIGEVFASDRDLGVDGEVHYLIFGKSRMKGFSINKKTGQVYVSGHLDREKEEKISLRVLAKNTGSIKG
TDIDEVIVNITVLDANDPPVFNSDLYNVKISEGFSPGTHVIFVNAFDSDSVPNWSRFSYFLGSGNENNAFTINPQTGQVS
VASELDRESTPVYNLSVLAVDSGSPPATGSASLIVTLEDVNDNGPTLISTVAEVSENERAGTIVATLNSTDCDLPPNQGP
FTYNLLSTEPSSNYFSLSPNGVLSTSREIDRETISDFYLSVMIRDSGVPQMSSTGTIHVKINDKNDNPSETRSVEVFVYY
FGNVFPGGILGTVKPQDPDVLDTFRCSLASGVTSLFSIAADTCDLKSQSRSSEGTFDLTVHSNDGLHGTVTSNVRVFFIG
FSNVTIDNSILLHLQVESVTSLLTHHYLRFLRIANSQLAGRGTGVQLYGAFEHSNKTLLMAAIKRSYNQYVNPSGVATFF
ESIKDILQRQSGVHINSVDYDPCIHNPCHNGGSCKKHLSVGHSPIREESMPVIIVSNEPMPPYICNCMPGYTGTLCEADI
DECLPLPCHNGGTCHNLVGGFSCSCPEGFTGMACERDINECLSNPCKNGAHCQNFPGGFNCVCKNGYTGKTCDSAINYCE
CNPCFNGGSCQNGVDGYYCHCPFGVFGKHCELNSYGFEELSYMEFPSLDPNNNYIYIKFATIKSNALLLYNYDNQTGDKA
EFLALETYEGRMRFSFNLGSGTYKLMAMKKVSDGQFHTVIARRTGMAASLTVDSCTEDQEPGYCAVSNVAVHKDWTLDVQ
PNRLTVGGISSIDPILSRKGQVASHDFVGCIMEFAINGRPLEPSQAVTSQGIVDRCPRLEGACATNLCKHGGTCVDNWSW
QQCQCTDGFTGRFCEKFMNADTALSLDGIGRLDYTLSQSKKRNSLLKQSLRDPAYDPVGPTNLDMKFRTRSKNGILFHVQ
ESSNYTTVKIKNGKLHYISDAGVGGKVERNIPELLVSDGQWHIFELVKNGSITSISLDHTYKREIPHSTQDFGGLNVLTL
SLGGVPAGTSPQSSTTGFEGCFAYVNYNGEYLPFSGEHTAATITKTHPSIKIGCRGPNVCASNPCMGGLMCVNQWHAFEC
VPPGDCSALPCKNGGSCEPSGHSGFTCTCPEFYTGKTCETVVACLGVQCPQGTTCKTGSNGGFICASSPQTDQTFLPIWA
VPAIVGSCATALALVVLGLILCNHCRGRKTKVPNEEKKPKEKKKKGSENVAFDDPDNIPPYGDDMTVRKQPEGNPKPDII
ERENPYLIYDETDIPHNTETVPSAPCVGPEADIEHYDIENASSIAPSDADIIQHYKQFRSHTPKFSIQRHSPLGFARQSP
LPLGASSYSYQPSYSQGLRSAPLSHTACPNPNPLSRHSPAPFTKPSSFYRNSPARELQLSRREGSPLDLHNEVCQPGIFN
YATRLGRRSKSPQTMAGHGSRPGSRLKQPIEQIPLETGPPVGLSIEEVERLNTPRPRNPSICSADHGRSSSDEDCRRPLS
RIRNPADGIPAPESSSESDSHDSFTCSEMEYDREKPTVYSSRMPKLSQVNESDGDDEYYSTRLKQRRYPSRRAEGGPSSQ
ALPSEQYILSQKLGQQAGNFNWDNLLNWGPGFGHYVDVFKDLASLPENTAAKEIEMNSGDGAVATSNEGETEQYI
>XP_039607151.1_protocadherin_Fat_4_isoform_X2_Polypterus_senegalus
MALFGHGFYLLLFLLRTHWQDAAGSQVGQEFRVLEEQPVGTYVGTIPTKPTFTYRFSENHKLFAINGTTGVIYSTTVIDR
ESLPSDVINVVVLSSQPTYPTEVRILVVDINDNAPVFPDPSIVVSFKEDASSGRQVILDTATDADIGSNGVDHTTYRIVQ
GNELGKFRLDITVNPSGEGAFLHLVSTGGLDREITPFYQLLVEVEDRGTPKKVGYLQVNVTIQDVNDNPPVFEHENYESS
VPEDSEVGASVLRVAALDRDEGANADIRYSLDPEGTPFQIDPIVGIVSIREPLDFEVKRLYSLTIHAVDGGVPALSGRSE
ATVRLVDVNDNEPVIKFRYFPATSKFASVDENAQIGTVVALLTVSDADSSAANGNISVSILGGNEQRHFDVHSSPVPHLS
LIKVASVLDRERISSYNLTVSVSDNGQPVSRSSLASLVIFVNDINDHPPVFQESIYRVNISEDLPKGSYIKGVSATDGDS
GQNANLRYSIVSGNILGWFAISENSGLVTSAALLDREVASDIVLNISAKDQGVQPKISYTKLLVSITDVNDQVPTFTQSF
YHFSIPENSLPGTEITVLSATDNDKGANGTVRFAFDSETPVTFKDLFRLDPVSGRLSTAIVLDREEKETYQLFIQAADGG
SPPLSSVAKVNVTLKDINDNSPVFYPVQYFANIKENEPPGSYVTSVSATDPDLGKNGTVRYFITAGDTSAFQINSITGVI
SSRISLDREQKTAYQLLVTAADSGNLRSQTPALVTVTVIDTQDNPPAFTQSSYSFVIFENVDFGTTVGTVSASTPDLNTN
ITYLITSGDQRGLFAIDISSGQISTVGVIDREEQAFYQLKVIAKGGEVTGETLVNITVKDLNDNAPCFPHAVEHVSAVES
WRAGHTILQVKAADPDEGTNGLIIYSLRENPNGLFHISEKHGQISLTGPLEVSFGSYNLEVLASDMGVPQLTSNLNVTVH
VYDVNDHPPVFDHLSYEVTILESEPVNTQFFKVHATDKDSGLNGEVTYSIMGGNKEDSFGIFPDGQLYIKADLDREMQER
YSLLVVASDQAVEALTAAVNVTVILEDVNDNRPLFNSTNYVFYVKEEQAAGSYVGHVFAEDKDFGPNGLVRYAFDSLQQH
FELNSLSGVLTSTQQLDREVLMRQRGAAVFSFTVVSSDQGEPRPLKDHAKVQVYIQDINDNSPKFTKDIYKASISESALN
MTQVLRVSASDVDEGKNGLLCYYISSGNEEKKFAIDSSTGQVTLISRLDHEATASYSLTILATDSGHVPLSSSCTLSITV
LDENDNPPSFPKSTLIVDVLENMRIGELVASVTATDSDSGDNAEIIYMITATNNHGTFSISPNTGSIFLVRKLDYETQSL
YTLNITAMDKGRPPKSSSVSLIIQVRDFNDNPPSFPPDDIFKSIIENIPIGTSVMSVTAHDTDADINGELEYSIILQTPR
GNHFVIDPMTGTIFTHSEIDREFSNLFELTIKATDQAVPVEFRRSAFKNVTIWVTDVNDNGPVFISQNALIAEPSVVIGS
ILTTIVAFDPDEGANGEVEYELVGGNSDTFSMDRYSGDIRVASPLVPSKLLYSLIVSAADLGAERRTSSTELTIILQGSE
GPVFSQPKYITIIREGEPVGTNVISLDASSPRGLEALVEFYIVSVRCNGKTVGRLFTIGRHTGIIQTAAVLDRERGSNLY
LVDVYAIETDSSLPRTQRAEVEITLQDINDNPPVFPSDMLDLTVEENIGDGFKIMQLTATDADEGANALVTYAIISGADD
SFRIDPESGDLIATKRLDRERRSKYSLLVRADDGLQSSDMRINITVSDVNDHIPKFSRNVYSFDIPEDTTPGSIVAAILA
SDADSGVNGEITYSVVEDDQDGVFYLNPVTGVFNATQLLDYEIQQYYILTVQAEDGGKQFSTVRVYFNILDVNDNPPVFS
SAAYSVSIMENLPPGSTVLTIKATDADDGLNSQMSFSITSGDPLAQFGIDNNGVLKTKQNLDRESQSYYNLVVTVHDMAL
HPTVRFTSSAQVSIILLDVNDCPPSFTSQKITYIQENTPVDTEVFTAQAFDSDSGPNSYIEYSLPSFLGSRFSIGPINGK
VKLTGELDREQFSNYTVTIIAKDKGDPPLSSTMDVTIIVLDVNDNSPVFTQGMYKVEISESTLSGTDLVQVIATDADEGV
NGQVRFSITGGNNNGDFRIDTVTGVISVAKSLDREKQPSYSLLVQATDRGSNPKTDTTIVDVVLLDENDYVPVFELPFYT
VNVKENLKNLPLSVLQVHANDEDLSQNSQLSYSLISGNEDGDFSLSPGGQLSLIKSLDREAKEKYILIVTSTDSGTPALT
GTGTVTVLVDDVNDNIPVFASNTFHTSVPEDTPTGSDVLLVNCSDADTGLNAVISYSLTGGNSQFSINPSTGQIIMSSLL
DREVKKDYELVVVAHDGGRPLALSSSAIVSVTISDVNDNPPRFHHHPYVTHIGASTSAGSLVFAVTVTDADAGSNAQLHY
SLMGRNSEKFQIDPVRGAITAAEKLSGGSEVTFAVHVKDGGMYPKSDSTTVTVRFVTDQDFPYIKPGQTHFMFPENQAVN
TLVTTFSGSSTRAAPLSYFIASGNLDSAFHIDQQTGELSIKKPLDFENIQKYILWIEARDQGFPPFSSYEKVEITIVDVN
DNYPVFKQESFSATILENLHPQRVIFVVAVDTDSGLNGQLEYTITDGNHGNSFTINKATGEIKSNGPLDREKEAQYLLIV
KATDKGSPPKSATVKVIIHVLDVNDNAPKFSKIFSAQIPENAPLGSTVTCVTTSDEDTGSNAVSRYSLADTSLPFSINSD
TGDITVSRPLNREDTERYIVRVSAHDSGWTVSTDVSIFVTDVNDNSPRFSRPSYYLDYPELTAIGSKVTQVSATDPDTGS
NGQIFYFIRSQSEYFRINSSTGEIFTKQYIKYQNLTGVSNVNINRHSFIVTASDRGVIPLLSEATVIVNIVDSNDNPPKF
QTVAYFTPVTKSVRPGTKLIRVVASDDKDFGVNSEIEYFITKGNSSNKIHLDRHSGWVSVSSSLMTDVNKLYLAEITAKD
KGNPPLSAQATLRIIVTEENHHTPEFSQSHITMSIPESLTVGTVIRTVSARDKDRDMNGFVKYNITSGNDMGLFAINSSS
GALILAKMLDFEDQEIHELRISATDNGWIPNTGFITITIHVTDVNDNSPLFNPDEYFPVVMENAPSGTTVVKMNATDKDS
GTNAMTAYTIQSSDSDLFVIDPNTGIITTQGFLDYEARQSYHLTVKAFNVPNEERCSFANVNIQLKGANEYVPRFVSKQY
YFEVSEAAPLGTIIGEVFASDRDLGVDGEVHYLIFGKSRMKGFSINKKTGQVYVSGHLDREKEEKISLRVLAKNTGSIKG
TDIDEVIVNITVLDANDPPVFNSDLYNVKISEGFSPGTHVIFVNAFDSDSVPNWSRFSYFLGSGNENNAFTINPQTGQVS
VASELDRESTPVYNLSVLAVDSGSPPATGSASLIVTLEDVNDNGPTLISTVAEVSENERAGTIVATLNSTDRDLPPNQGP
FTYNLLSTEPTSNYFSLSPNGVLSTSREIDRETISDFYLSVMIRDSGVPQMSSTGTIHVKINDKNDNPSETRSVEVFVYY
FGNVFPGGILGTVKPQDPDVLDTFRCSLASGVTSLFSIAADTCDLNSQSRSSEGTFDLTVHSNDGLHGTVTSNVRVFFIG
FSNVTIDNSILLHLQVESVTSLLTHHYLRFLRIANSQLAGLGTGVQLYGAFEHSNKTLLMAAIKRSYNQYVNPSGVATFF
ESIKDILQRQSGVHINSVDFDPCIHNPCHNGGSCKKYLSVGHSPIREESMPVIVVSNEPMPPYICNCMPGYTGTLCEADI
DECLPLPCHNGGTCHNLVGGFSCSCPDGFTGMACERDINECLSNPCKNGAHCQNFPGGFNCVCKNGYTGKTCDSAINYCE
CNPCFNGGSCQNGVDGYYCHCPFGVFGKHCELNSYGFEELSYMEFPSLDPNNNYIYIKFATIKSNALLLYNYDNQTGDKA
EFLALETYEGRMRFSFNLGSGTYKLMAMKKVSDGQFHTVIARRTGMAASLTVDSCTEDQEPGYCAVSNVAVHKDWTLDVQ
PNRLTVGGISSIEPILSRKGQVSSHDFVGCIMEFAINGRPLEPSQAVTSQGIMDRCPRLEGACATNLCKHGGTCVDNWSW
QQCQCTDGFTGRFCEKFMNADTALSLDGIGRLDYTLSQNKKRNSLLKQTLRDPAYDPVGPTNLDMKFRTRSKNGILFHVQ
ESSNYTTVKIKNGKLHYISDAGVGGKVERNIPELLVSDGQWHIFQLVKNGSITSISLDHTYKREIPHSTQDFGGLNVLTL
SLGGVPAATSPQSSTTAVQNLFLCFTMLH
>XP_039607150.1_protocadherin_Fat_4_isoform_X1_Polypterus_senegalus
MALFGHGFYLLLFLLRTHWQDAAGSQVGQEFRVLEEQPVGTYVGTIPTKPTFTYRFSENHKLFAINGTTGVIYSTTVIDR
ESLPSDVINVVVLSSQPTYPTEVRILVVDINDNAPVFPDPSIVVSFKEDASSGRQVILDTATDADIGSNGVDHTTYRIVQ
GNELGKFRLDITVNPSGEGAFLHLVSTGGLDREITPFYQLLVEVEDRGTPKKVGYLQVNVTIQDVNDNPPVFEHENYESS
VPEDSEVGASVLRVAALDRDEGANADIRYSLDPEGTPFQIDPIVGIVSIREPLDFEVKRLYSLTIHAVDGGVPALSGRSE
ATVRLVDVNDNEPVIKFRYFPATSKFASVDENAQIGTVVALLTVSDADSSAANGNISVSILGGNEQRHFDVHSSPVPHLS
LIKVASVLDRERISSYNLTVSVSDNGQPVSRSSLASLVIFVNDINDHPPVFQESIYRVNISEDLPKGSYIKGVSATDGDS
GQNANLRYSIVSGNILGWFAISENSGLVTSAALLDREVASDIVLNISAKDQGVQPKISYTKLLVSITDVNDQVPTFTQSF
YHFSIPENSLPGTEITVLSATDNDKGANGTVRFAFDSETPVTFKDLFRLDPVSGRLSTAIVLDREEKETYQLFIQAADGG
SPPLSSVAKVNVTLKDINDNSPVFYPVQYFANIKENEPPGSYVTSVSATDPDLGKNGTVRYFITAGDTSAFQINSITGVI
SSRISLDREQKTAYQLLVTAADSGNLRSQTPALVTVTVIDTQDNPPAFTQSSYSFVIFENVDFGTTVGTVSASTPDLNTN
ITYLITSGDQRGLFAIDISSGQISTVGVIDREEQAFYQLKVIAKGGEVTGETLVNITVKDLNDNAPCFPHAVEHVSAVES
WRAGHTILQVKAADPDEGTNGLIIYSLRENPNGLFHISEKHGQISLTGPLEVSFGSYNLEVLASDMGVPQLTSNLNVTVH
VYDVNDHPPVFDHLSYEVTILESEPVNTQFFKVHATDKDSGLNGEVTYSIMGGNKEDSFGIFPDGQLYIKADLDREMQER
YSLLVVASDQAVEALTAAVNVTVILEDVNDNRPLFNSTNYVFYVKEEQAAGSYVGHVFAEDKDFGPNGLVRYAFDSLQQH
FELNSLSGVLTSTQQLDREVLMRQRGAAVFSFTVVSSDQGEPRPLKDHAKVQVYIQDINDNSPKFTKDIYKASISESALN
MTQVLRVSASDVDEGKNGLLCYYISSGNEEKKFAIDSSTGQVTLISRLDHEATASYSLTILATDSGHVPLSSSCTLSITV
LDENDNPPSFPKSTLIVDVLENMRIGELVASVTATDSDSGDNAEIIYMITATNNHGTFSISPNTGSIFLVRKLDYETQSL
YTLNITAMDKGRPPKSSSVSLIIQVRDFNDNPPSFPPDDIFKSIIENIPIGTSVMSVTAHDTDADINGELEYSIILQTPR
GNHFVIDPMTGTIFTHSEIDREFSNLFELTIKATDQAVPVEFRRSAFKNVTIWVTDVNDNGPVFISQNALIAEPSVVIGS
ILTTIVAFDPDEGANGEVEYELVGGNSDTFSMDRYSGDIRVASPLVPSKLLYSLIVSAADLGAERRTSSTELTIILQGSE
GPVFSQPKYITIIREGEPVGTNVISLDASSPRGLEALVEFYIVSVRCNGKTVGRLFTIGRHTGIIQTAAVLDRERGSNLY
LVDVYAIETDSSLPRTQRAEVEITLQDINDNPPVFPSDMLDLTVEENIGDGFKIMQLTATDADEGANALVTYAIISGADD
SFRIDPESGDLIATKRLDRERRSKYSLLVRADDGLQSSDMRINITVSDVNDHIPKFSRNVYSFDIPEDTTPGSIVAAILA
SDADSGVNGEITYSVVEDDQDGVFYLNPVTGVFNATQLLDYEIQQYYILTVQAEDGGKQFSTVRVYFNILDVNDNPPVFS
SAAYSVSIMENLPPGSTVLTIKATDADDGLNSQMSFSITSGDPLAQFGIDNNGVLKTKQNLDRESQSYYNLVVTVHDMAL
HPTVRFTSSAQVSIILLDVNDCPPSFTSQKITYIQENTPVDTEVFTAQAFDSDSGPNSYIEYSLPSFLGSRFSIGPINGK
VKLTGELDREQFSNYTVTIIAKDKGDPPLSSTMDVTIIVLDVNDNSPVFTQGMYKVEISESTLSGTDLVQVIATDADEGV
NGQVRFSITGGNNNGDFRIDTVTGVISVAKSLDREKQPSYSLLVQATDRGSNPKTDTTIVDVVLLDENDYVPVFELPFYT
VNVKENLKNLPLSVLQVHANDEDLSQNSQLSYSLISGNEDGDFSLSPGGQLSLIKSLDREAKEKYILIVTSTDSGTPALT
GTGTVTVLVDDVNDNIPVFASNTFHTSVPEDTPTGSDVLLVNCSDADTGLNAVISYSLTGGNSQFSINPSTGQIIMSSLL
DREVKKDYELVVVAHDGGRPLALSSSAIVSVTISDVNDNPPRFHHHPYVTHIGASTSAGSLVFAVTVTDADAGSNAQLHY
SLMGRNSEKFQIDPVRGAITAAEKLSGGSEVTFAVHVKDGGMYPKSDSTTVTVRFVTDQDFPYIKPGQTHFMFPENQAVN
TLVTTFSGSSTRAAPLSYFIASGNLDSAFHIDQQTGELSIKKPLDFENIQKYILWIEARDQGFPPFSSYEKVEITIVDVN
DNYPVFKQESFSATILENLHPQRVIFVVAVDTDSGLNGQLEYTITDGNHGNSFTINKATGEIKSNGPLDREKEAQYLLIV
KATDKGSPPKSATVKVIIHVLDVNDNAPKFSKIFSAQIPENAPLGSTVTCVTTSDEDTGSNAVSRYSLADTSLPFSINSD
TGDITVSRPLNREDTERYIVRVSAHDSGWTVSTDVSIFVTDVNDNSPRFSRPSYYLDYPELTAIGSKVTQVSATDPDTGS
NGQIFYFIRSQSEYFRINSSTGEIFTKQYIKYQNLTGVSNVNINRHSFIVTASDRGVIPLLSEATVIVNIVDSNDNPPKF
QTVAYFTPVTKSVRPGTKLIRVVASDDKDFGVNSEIEYFITKGNSSNKIHLDRHSGWVSVSSSLMTDVNKLYLAEITAKD
KGNPPLSAQATLRIIVTEENHHTPEFSQSHITMSIPESLTVGTVIRTVSARDKDRDMNGFVKYNITSGNDMGLFAINSSS
GALILAKMLDFEDQEIHELRISATDNGWIPNTGFITITIHVTDVNDNSPLFNPDEYFPVVMENAPSGTTVVKMNATDKDS
GTNAMTAYTIQSSDSDLFVIDPNTGIITTQGFLDYEARQSYHLTVKAFNVPNEERCSFANVNIQLKGANEYVPRFVSKQY
YFEVSEAAPLGTIIGEVFASDRDLGVDGEVHYLIFGKSRMKGFSINKKTGQVYVSGHLDREKEEKISLRVLAKNTGSIKG
TDIDEVIVNITVLDANDPPVFNSDLYNVKISEGFSPGTHVIFVNAFDSDSVPNWSRFSYFLGSGNENNAFTINPQTGQVS
VASELDRESTPVYNLSVLAVDSGSPPATGSASLIVTLEDVNDNGPTLISTVAEVSENERAGTIVATLNSTDRDLPPNQGP
FTYNLLSTEPTSNYFSLSPNGVLSTSREIDRETISDFYLSVMIRDSGVPQMSSTGTIHVKINDKNDNPSETRSVEVFVYY
FGNVFPGGILGTVKPQDPDVLDTFRCSLASGVTSLFSIAADTCDLNSQSRSSEGTFDLTVHSNDGLHGTVTSNVRVFFIG
FSNVTIDNSILLHLQVESVTSLLTHHYLRFLRIANSQLAGLGTGVQLYGAFEHSNKTLLMAAIKRSYNQYVNPSGVATFF
ESIKDILQRQSGVHINSVDFDPCIHNPCHNGGSCKKYLSVGHSPIREESMPVIVVSNEPMPPYICNCMPGYTGTLCEADI
DECLPLPCHNGGTCHNLVGGFSCSCPDGFTGMACERDINECLSNPCKNGAHCQNFPGGFNCVCKNGYTGKTCDSAINYCE
CNPCFNGGSCQNGVDGYYCHCPFGVFGKHCELNSYGFEELSYMEFPSLDPNNNYIYIKFATIKSNALLLYNYDNQTGDKA
EFLALETYEGRMRFSFNLGSGTYKLMAMKKVSDGQFHTVIARRTGMAASLTVDSCTEDQEPGYCAVSNVAVHKDWTLDVQ
PNRLTVGGISSIEPILSRKGQVSSHDFVGCIMEFAINGRPLEPSQAVTSQGIMDRCPRLEGACATNLCKHGGTCVDNWSW
QQCQCTDGFTGRFCEKFMNADTALSLDGIGRLDYTLSQNKKRNSLLKQTLRDPAYDPVGPTNLDMKFRTRSKNGILFHVQ
ESSNYTTVKIKNGKLHYISDAGVGGKVERNIPELLVSDGQWHIFQLVKNGSITSISLDHTYKREIPHSTQDFGGLNVLTL
SLGGVPAATSPQSSTTGFEGCFAYVNYNGEYLPFSGEHTAATITKTHPSIKIGCRGPNVCASNPCMGGLMCVNQWHAFEC
VPPGDCSALPCKNGGICEPSGHSGFTCTCPELYTGKTCETVVACLGVQCPQGTTCKTGSNGGFVCASSPQTDQTFLPIWA
VPAIVGSCATALALVVLGLILCNHCRGRKTKVPNEEKKPKEKKKKGSENVAFDDPDNIPPYGDDMTVRKQPEGNPKPDII
ERENPYLIYDETDIPHNTETVPSAPCVGPEADIEHYDIENASSIAPSDADIIQHYKQFRSHTPKFSIQRHSPLGFARQSP
LPLGASSYSYQPSYSQGLRSAPLSHTACPNPNPLSRHSPAPFTKPSSFYRNSPARELQLSRREGSPLDLHNEVCQPGIFN
YATRLGRRSKSPQTMAGHGSRPGSLKQPIEQIPLETGPPVGLSIEEVERLNTPRPRNPSICSADHGRSSSDEDCRRPLSR
IRNPADGIPAPESSSESDSHDSFTCSEMEYDREKPTVYSSRMPKLSQVNESDGDDEYYSTRLKQRRYPSRRAEGGPSSQA
LPSEQYTLSQKLGQQAGNFNWDNLLNWGPGFGHYVDVFKDLASLPENTAAKEIEMNSGDGAVATSNDGETEQYI
>XP_003927769.1_protocadherin_Fat_4_isoform_X3_Saimiri_boliviensis_boliviensis
MDLAADRATGRPWLPLHTLSVSQLLRVFWLLSLLPGQAWVHGAEQRQVFQVLEEQPPGTLVGTIQTRPGFTYRLSESHAL
FAINSTTGALYTTATIDRESLPSDVINLVVLSSAPTYPTEVRVLVRDLNDNAPVFPDPSIVVTFKEDSSSGRQVILDTAT
DSDIGSNGVDHRSYRIIRGNEAGRFRLDITLNPSGEGAFLHLVSKGGLDREVTPQYQLLVEVEDKGEPKRRGYLQVNVTV
QDINDNPPVFGSSHYQAGVPEDAVVGSSVLQVAAADADEGTNADIRYRLQDEGTPFQMDPETGLITVREPLDFEARRQYS
LTVQAMDRGVPSLTGRAEALIQLLDVNDNDPVVKFRYFPATSRYASVDENAQVGTVVALLTVTDADSPAANGNISVQILG
GNEQRHFEVQSSKVPNLSLIKVASALDRERIPSYNLTVSVSDNYGAPPAAAVQARSSVASLVIFVNDINDHPPVFSQQVY
RVNLSEEAPPGSYVSGVSATDGDSGLNANLRYSIVSGNGLGWFHISEHSGLVTTGAAGGLDRELASQIVLNISARDQGVH
PKVSYAQLVVTLLDVNDEKPVFNQPEGYDVSVVENAPTGTELLVLRATDGDLGDNGTVRFSLQEAETDRRSFRLDPVSGR
LSTISSLDREDQAFYSLLVLATDMGSPPQSSMARINVSLLDINDNSPVFYPVQYFAHIKENEPGGSYITTVSATDPDLGT
NGTVKYSISAGDRSRFQVNAQSGVISTRMALDREEKTAYQLQIVATDGGNLQSPNQAIVTITVLDTQDNPPVFSQVAYSF
VVFENVALGYHVGSVSASTMDLNSNITYLITTGDQKGMFAINQVTGQLTTANVIDREEQSFYQLKVVASGGTVTGDTVVN
ITVKDLNDNSPHFLQAIESVNVVENWQAGHSIFQAKAVDPDEGVNGMVLYSLKQNPKNLFAINEKNGTISLLGPLDVHAG
SYQIEILASDMGVPQLSSSVILTVYVHDVNDNSPVFDQLSYEVTLSESEPVNSRFFKVQASDKDSGANGEIAYAIAEGNT
GDAFGIFPDGQLYIKSELDRELQDRYVLMVVASDRAVEPLSATVNVTVILEDVNDNRPLFNSTNYTFYFEEEQRAGSFVG
KVSAVDKDFGPNGEVRYSFEMVQPDFELHAISGEITNTHQFDRESLMRRRGTAVFTFTVIATDQGLPQPLKDQATVHVYM
KDINDNAPKFLKDFYQATISESAANLTQVLRVSASDVDEGNNGLIHYSIIKGNEERQFAIDSTSGQVALIGKLDYEATPT
YSLVIEAVDSGTISLNSTCTLNIDILDENDNTPSFPKTTLFVDVLENMRIGELVSSVTATDSDSGDNADLHYSITGTNNH
GTFSISPNTGSIFLAKKLDFETQSLYKLNITAKDQGRPPRSSTMSVVIHVRDFNDNPPSFPPGDIFKSIVENIPIGTSVI
SVTAHDPDADINGQLSYTIIQQMPRGNHFTIDEVKGTIYTNAEIDREFANLFELTVKANDQAVPIETRRYALKNVTILVT
DLNDNVPMFISQNALAADPSAVIGSVLTTIMAADPDEGANGEVEYEIINGDTDTFIVDRYSGDLRVASALVPSQLIYNLI
VSATDLGPERRKSTTELTVILQGLDGPVFTQPKYITILKEGEPIGTNVISIEAASPRGSEAPVEYYIVSVRCEEKTVGRL
FTIGRHTGIIQTAAILDREQGACLYLVDVYAIEKSTAFPRTQRAEVEITLQDINDNPPVFPTDMLDLTVEENIGDGSKIM
QLTAMDADEGANALVTYTIISGADDSFRIDPESGDLIATRRLDRERRSKYSLLVRADDGLQSSDMRINITVSDVNDHTPK
FSRPVYSFDIPEDTIPGSLVAAILATDDDSGANGEITYIVNEDDEDGIFFLNPITGVFNLTRVLDYEVQQYYILTVRAED
GGGQFTTIRVYFNILDINDNPPIFSLNSYSTSLMENLPVGSTVLVFNVTDADDGINSQLAYSIASGDSLGQFTVDKNGVL
KVLKALDRESQSFYNLVVQVHDLPQIPASRFTSTAQVSIILLDVNDNPPTFLSPKLTYIPENTPIDTVVFKAQATDPDSG
PNSYIEYTLLNPLGSKFSIGTIDGEVRLTGELDREEVSNYTLTVVATDKGQPPLSSSAEVVVMVLDINDNNPIFAQALYK
VEINENTLTGTDIIQVFAADGDEGTNGQVRYGIVNGNTNQEFRIDSVTGAITVAKPLDREKTPTYLLTVQATDRGSTPRK
DTSTVSIALLDINDFVPIFELSPYSVNVPENLGTLPRTILQVVARDDDQGSNSKLSYVLFGGNEDNAFTLSASGELRVTQ
SLDRETKEHFVLTITATDSGSPALTGTGTINVIVDDVNDNVPTFASKSYFTTIPEDAPTGTDVLLVNASDADTSTNAVIR
IIGGNSQFTINPSTGQIITSALLDRETKDNYTLLVVCSDAGFPEPLSSSTSVLVTVTDVNDNPPRFQHHPYVTHIPSPTV
PGSFVFAVTVTDADIGPNSELHYSLSGRNSEKFHIDPLRGAIMAAGPLNGAAEVTFSVHVKDGGSFPKTDSTTVTVRFVN
KADFPKVRAKEQTFMFPESQPVSSLVTTITGSSMRGEPMSYYIASGNLGSTFQIDQLTGQVSISQPLDFEKIQKYVIWIE
ARDGGFPPFSSYEKLDITVLDVNDNAPIFKEDPFVSEILENLSPRKVLTVSAMDKDSGPNGQLDYEIVNGNMENSFTINH
ATGEIRSIRPLDREKISHYVLTIKSSDKGSPSQSASVKVMINILDENDNAPRFSQIFSAHVPENSPLGYTVTRVTTSDED
IGINAISRYSIMDTSLPFTINPSTGDIIISRPLNREDTDRYRIRVSAHDSGWTVSTDVTIFVTDVNDNAPRFSRPSYYLD
CPELTETGSKVTQVSATDPDEGSNGQVFYFIKSQSEYFRINATTGEIFNKQILKYQNVTGFSNVNINRHSFIVTSSDRGN
PSLLSETTVTINIVDSNDNAPQFLKIKYFTPVTKNVKVGTKLIKVTAIDDKDFGLNSEVEYFISNDNHLGKFKLDNDTGW
ISVASSLISDLNQNFFITVTAKDKGNPPLSSQATVQITVTEENYHTPEFSQSHMSATIPESHGIGSIVRTVSARDRDTAM
NGLIKYSISSGNEEGIFAINSSTGVLTLAKALDYELCQKHEMTISATDGGWVARTGYCSVTVNVIDVNDNSPVFLSDDYF
PTVLENAPSGTTVIHLNATDADSGTNAVIAYTVQSSDSDLFVIDPNTGVITTQGFLDFETKQSYHLTVKAFNVPDEERCS
FATVNVQLKGTNEYVPRFVSKLYYFEISEAAPKGTVVGEVFASDRDLGTDGEVHYLIFGNSRKKGFQINKKTGQIYVSGI
LDREKEERVSLKVLAKNFGSIRGADIDEVTVNVTVLDANDPPVFTLSIYSVQISEGVPIGTHVTFVSAFDSDSIPSWSRF
SYFIGSGNENGAFSINPQTGKITVTAELDRETLPVYNLSVLAVDSGTPSATGSASLLVTLEDINDNGPMLTVSEGEVMEN
KRPGTLVITLQSTDPDLPPNQGPFTYYLLSTGPATNYFSLSTAGVLSTTREIDREQIADFYLSVVTKDSGVPQMSSTGTV
HITVIDQNDNPSQSRTVEIFVNYYGNLFPGGILGSVKPQDPDVLDSFHCSLTSGVTSLFSIPGGTCDLNSQPRSTDGTFD
LTVLSNDGVHSTVTSNIRVFFAGFSNATVDNSILLRLGVPTVKDFLTNHYLHFLRIAGSQLTGLGTAVQLYGAYEENNRT
FLLAAVKRNNNQYVNPSGVATFFESIKEILLRQSGVKVESVDHDSCVHGPCQNGGSCLRRLAVSSVLKSRDSLPVIIVAN
EPLQPFLCKCLPGYAGSWCEIDIDECLPSPCHNGGTCHNLVGGFSCTCPDGFTGRACERDINECLQSPCKNGAVCQNFPG
SFNCVCKTGYTGKMCESSVNYCECNPCFNGGSCQSGVDSYYCHCPFGVFGKHCELNSYGFEELSYMEFPSLDPNNNYIYV
KFATIKSHALLLYNYDNQTGDRAEFLALEIAEERLRFSYNLGSGTYKLTTMKKVSDGHFHTVIARRAGMAASLTVDSCSE
NQEPGYCTVSNVAVSDDWTLDVQPNRVTVGGIRSLEPILQRRGHVESHDFVGCIMEFAVNGRPLEPSQALAAQGILDQCP
RLEGACTRSPCQHGGTCVDYWSWQHCHCKEGFTGKYCEKSITPDTALSLEGKGRLDYHMSQNEKREYLLRQSIRGAMLEP
FGVNSLEVKFRTRSENGILIHIQESSNYTTVKIKNGKVHFTSDAGIAGKVERNIPEVYVADGHWHTFLIGKNGTATVLSV
DRIYNRDIIHPTQDFGGLDVLTISLGGIPPNQAHRDAQAAGFDGCIASMWYGGESLPFSGKHSLASISKTDPSVKIGCRG
PNICASNPCWGDLLCINQWYAYRCVPPGDCASHPCQNGGSCEPGLHSGFTCSCPDSHTGRTCEMVVACLGVLCPQGKVCK
AGSPAGHVCVLSQGPEEISLPLWAVPAIVGSCATVLALLVLSLILCNQCRGKKAKNPKEEKKPKEKKKKGSENVAFDDPD
NIPPYGDDMTVRKQPEGNPKPDIIERENPYLIYDETDIPHNSETIPSAPLASPEQEIEHYDIDNASSIAPSDADIIQHYK
QFRSHTPKFSIQRHSPLGFARQSPMPLGASSLTYQPSYGQGLRTSSLSHSACPTPNPLSRHSPAPFSKSSTFYRNSPARE
LHLPIRDGNTLEMHGDTCQPGIFNYATRLGRRSKSPQAMASHGSRPGSRLKQPIGQIPLESSPPVGLSIEEVERLNTPRP
RNPSICSADHGRSSSEEDCRRPLSRTRNPADGIPAPESSSDSDSHESFTCSEMEYDREKPIVYTSRMPKLSQVNESDADD
EDNYGARLKPRRYHGRRAEGGPVGTQAAAPGSADNTLPMKLGQQAGTFNWDNLLNWGPGFGHYVDVFKDLASLPEKAAAN
EEGKAGTTKPGPKDGEAEQYV
>XP_010336662.1_protocadherin_Fat_4_isoform_X1_Saimiri_boliviensis_boliviensis
MDLAADRATGRPWLPLHTLSVSQLLRVFWLLSLLPGQAWVHGAEQRQVFQVLEEQPPGTLVGTIQTRPGFTYRLSESHAL
FAINSTTGALYTTATIDRESLPSDVINLVVLSSAPTYPTEVRVLVRDLNDNAPVFPDPSIVVTFKEDSSSGRQVILDTAT
DSDIGSNGVDHRSYRIIRGNEAGRFRLDITLNPSGEGAFLHLVSKGGLDREVTPQYQLLVEVEDKGEPKRRGYLQVNVTV
QDINDNPPVFGSSHYQAGVPEDAVVGSSVLQVAAADADEGTNADIRYRLQDEGTPFQMDPETGLITVREPLDFEARRQYS
LTVQAMDRGVPSLTGRAEALIQLLDVNDNDPVVKFRYFPATSRYASVDENAQVGTVVALLTVTDADSPAANGNISVQILG
GNEQRHFEVQSSKVPNLSLIKVASALDRERIPSYNLTVSVSDNYGAPPAAAVQARSSVASLVIFVNDINDHPPVFSQQVY
RVNLSEEAPPGSYVSGVSATDGDSGLNANLRYSIVSGNGLGWFHISEHSGLVTTGAAGGLDRELASQIVLNISARDQGVH
PKVSYAQLVVTLLDVNDEKPVFNQPEGYDVSVVENAPTGTELLVLRATDGDLGDNGTVRFSLQEAETDRRSFRLDPVSGR
LSTISSLDREDQAFYSLLVLATDMGSPPQSSMARINVSLLDINDNSPVFYPVQYFAHIKENEPGGSYITTVSATDPDLGT
NGTVKYSISAGDRSRFQVNAQSGVISTRMALDREEKTAYQLQIVATDGGNLQSPNQAIVTITVLDTQDNPPVFSQVAYSF
VVFENVALGYHVGSVSASTMDLNSNITYLITTGDQKGMFAINQVTGQLTTANVIDREEQSFYQLKVVASGGTVTGDTVVN
ITVKDLNDNSPHFLQAIESVNVVENWQAGHSIFQAKAVDPDEGVNGMVLYSLKQNPKNLFAINEKNGTISLLGPLDVHAG
SYQIEILASDMGVPQLSSSVILTVYVHDVNDNSPVFDQLSYEVTLSESEPVNSRFFKVQASDKDSGANGEIAYAIAEGNT
GDAFGIFPDGQLYIKSELDRELQDRYVLMVVASDRAVEPLSATVNVTVILEDVNDNRPLFNSTNYTFYFEEEQRAGSFVG
KVSAVDKDFGPNGEVRYSFEMVQPDFELHAISGEITNTHQFDRESLMRRRGTAVFTFTVIATDQGLPQPLKDQATVHVYM
KDINDNAPKFLKDFYQATISESAANLTQVLRVSASDVDEGNNGLIHYSIIKGNEERQFAIDSTSGQVALIGKLDYEATPT
YSLVIEAVDSGTISLNSTCTLNIDILDENDNTPSFPKTTLFVDVLENMRIGELVSSVTATDSDSGDNADLHYSITGTNNH
GTFSISPNTGSIFLAKKLDFETQSLYKLNITAKDQGRPPRSSTMSVVIHVRDFNDNPPSFPPGDIFKSIVENIPIGTSVI
SVTAHDPDADINGQLSYTIIQQMPRGNHFTIDEVKGTIYTNAEIDREFANLFELTVKANDQAVPIETRRYALKNVTILVT
DLNDNVPMFISQNALAADPSAVIGSVLTTIMAADPDEGANGEVEYEIINGDTDTFIVDRYSGDLRVASALVPSQLIYNLI
VSATDLGPERRKSTTELTVILQGLDGPVFTQPKYITILKEGEPIGTNVISIEAASPRGSEAPVEYYIVSVRCEEKTVGRL
FTIGRHTGIIQTAAILDREQGACLYLVDVYAIEKSTAFPRTQRAEVEITLQDINDNPPVFPTDMLDLTVEENIGDGSKIM
QLTAMDADEGANALVTYTIISGADDSFRIDPESGDLIATRRLDRERRSKYSLLVRADDGLQSSDMRINITVSDVNDHTPK
FSRPVYSFDIPEDTIPGSLVAAILATDDDSGANGEITYIVNEDDEDGIFFLNPITGVFNLTRVLDYEVQQYYILTVRAED
GGGQFTTIRVYFNILDINDNPPIFSLNSYSTSLMENLPVGSTVLVFNVTDADDGINSQLAYSIASGDSLGQFTVDKNGVL
KVLKALDRESQSFYNLVVQVHDLPQIPASRFTSTAQVSIILLDVNDNPPTFLSPKLTYIPENTPIDTVVFKAQATDPDSG
PNSYIEYTLLNPLGSKFSIGTIDGEVRLTGELDREEVSNYTLTVVATDKGQPPLSSSAEVVVMVLDINDNNPIFAQALYK
VEINENTLTGTDIIQVFAADGDEGTNGQVRYGIVNGNTNQEFRIDSVTGAITVAKPLDREKTPTYLLTVQATDRGSTPRK
DTSTVSIALLDINDFVPIFELSPYSVNVPENLGTLPRTILQVVARDDDQGSNSKLSYVLFGGNEDNAFTLSASGELRVTQ
SLDRETKEHFVLTITATDSGSPALTGTGTINVIVDDVNDNVPTFASKSYFTTIPEDAPTGTDVLLVNASDADTSTNAVIS
YRIIGGNSQFTINPSTGQIITSALLDRETKDNYTLLVVCSDAGFPEPLSSSTSVLVTVTDVNDNPPRFQHHPYVTHIPSP
TVPGSFVFAVTVTDADIGPNSELHYSLSGRNSEKFHIDPLRGAIMAAGPLNGAAEVTFSVHVKDGGSFPKTDSTTVTVRF
VNKADFPKVRAKEQTFMFPESQPVSSLVTTITGSSMRGEPMSYYIASGNLGSTFQIDQLTGQVSISQPLDFEKIQKYVIW
IEARDGGFPPFSSYEKLDITVLDVNDNAPIFKEDPFVSEILENLSPRKVLTVSAMDKDSGPNGQLDYEIVNGNMENSFTI
NHATGEIRSIRPLDREKISHYVLTIKSSDKGSPSQSASVKVMINILDENDNAPRFSQIFSAHVPENSPLGYTVTRVTTSD
EDIGINAISRYSIMDTSLPFTINPSTGDIIISRPLNREDTDRYRIRVSAHDSGWTVSTDVTIFVTDVNDNAPRFSRPSYY
LDCPELTETGSKVTQVSATDPDEGSNGQVFYFIKSQSEYFRINATTGEIFNKQILKYQNVTGFSNVNINRHSFIVTSSDR
GNPSLLSETTVTINIVDSNDNAPQFLKIKYFTPVTKNVKVGTKLIKVTAIDDKDFGLNSEVEYFISNDNHLGKFKLDNDT
GWISVASSLISDLNQNFFITVTAKDKGNPPLSSQATVQITVTEENYHTPEFSQSHMSATIPESHGIGSIVRTVSARDRDT
AMNGLIKYSISSGNEEGIFAINSSTGVLTLAKALDYELCQKHEMTISATDGGWVARTGYCSVTVNVIDVNDNSPVFLSDD
YFPTVLENAPSGTTVIHLNATDADSGTNAVIAYTVQSSDSDLFVIDPNTGVITTQGFLDFETKQSYHLTVKAFNVPDEER
CSFATVNVQLKGTNEYVPRFVSKLYYFEISEAAPKGTVVGEVFASDRDLGTDGEVHYLIFGNSRKKGFQINKKTGQIYVS
GILDREKEERVSLKVLAKNFGSIRGADIDEVTVNVTVLDANDPPVFTLSIYSVQISEGVPIGTHVTFVSAFDSDSIPSWS
RFSYFIGSGNENGAFSINPQTGKITVTAELDRETLPVYNLSVLAVDSGTPSATGSASLLVTLEDINDNGPMLTVSEGEVM
ENKRPGTLVITLQSTDPDLPPNQGPFTYYLLSTGPATNYFSLSTAGVLSTTREIDREQIADFYLSVVTKDSGVPQMSSTG
TVHITVIDQNDNPSQSRTVEIFVNYYGNLFPGGILGSVKPQDPDVLDSFHCSLTSGVTSLFSIPGGTCDLNSQPRSTDGT
FDLTVLSNDGVHSTVTSNIRVFFAGFSNATVDNSILLRLGVPTVKDFLTNHYLHFLRIAGSQLTGLGTAVQLYGAYEENN
RTFLLAAVKRNNNQYVNPSGVATFFESIKEILLRQSGVKVESVDHDSCVHGPCQNGGSCLRRLAVSSVLKSRDSLPVIIV
ANEPLQPFLCKCLPGYAGSWCEIDIDECLPSPCHNGGTCHNLVGGFSCTCPDGFTGRACERDINECLQSPCKNGAVCQNF
PGSFNCVCKTGYTGKMCESSVNYCECNPCFNGGSCQSGVDSYYCHCPFGVFGKHCELNSYGFEELSYMEFPSLDPNNNYI
YVKFATIKSHALLLYNYDNQTGDRAEFLALEIAEERLRFSYNLGSGTYKLTTMKKVSDGHFHTVIARRAGMAASLTVDSC
SENQEPGYCTVSNVAVSDDWTLDVQPNRVTVGGIRSLEPILQRRGHVESHDFVGCIMEFAVNGRPLEPSQALAAQGILDQ
CPRLEGACTRSPCQHGGTCVDYWSWQHCHCKEGFTGKYCEKSITPDTALSLEGKGRLDYHMSQNEKREYLLRQSIRGAML
EPFGVNSLEVKFRTRSENGILIHIQESSNYTTVKIKNGKVHFTSDAGIAGKVERNIPEVYVADGHWHTFLIGKNGTATVL
SVDRIYNRDIIHPTQDFGGLDVLTISLGGIPPNQAHRDAQAAGFDGCIASMWYGGESLPFSGKHSLASISKTDPSVKIGC
RGPNICASNPCWGDLLCINQWYAYRCVPPGDCASHPCQNGGSCEPGLHSGFTCSCPDSHTGRTCEMVVACLGVLCPQGKV
CKAGSPAGHVCVLSQGPEEISLPLWAVPAIVGSCATVLALLVLSLILCNQCRGKKAKNPKEEKKPKEKKKKGSENVAFDD
PDNIPPYGDDMTVRKQPEGNPKPDIIERENPYLIYDETDIPHNSETIPSAPLASPEQEIEHYDIDNASSIAPSDADIIQH
YKQFRSHTPKFSIQRHSPLGFARQSPMPLGASSLTYQPSYGQGLRTSSLSHSACPTPNPLSRHSPAPFSKSSTFYRNSPA
RELHLPIRDGNTLEMHGDTCQPGIFNYATRLGRRSKSPQAMASHGSRPGSRLKQPIGQIPLESSPPVGLSIEEVERLNTP
RPRNPSICSADHGRSSSEEDCRRPLSRTRNPADGIPAPESSSDSDSHESFTCSEMEYDREKPIVYTSRMPKLSQVNESDA
DDEDNYGARLKPRRYHGRRAEGGPVGTQAAAPGSADNTLPMKLGQQAGTFNWDNLLNWGPGFGHYVDVFKDLASLPEKAA
ANEEGKAGTTKPGPKDGEAEQYV
>XP_010336663.1_protocadherin_Fat_4_isoform_X2_Saimiri_boliviensis_boliviensis
MDLAADRATGRPWLPLHTLSVSQLLRVFWLLSLLPGQAWVHGAEQRQVFQVLEEQPPGTLVGTIQTRPGFTYRLSESHAL
FAINSTTGALYTTATIDRESLPSDVINLVVLSSAPTYPTEVRVLVRDLNDNAPVFPDPSIVVTFKEDSSSGRQVILDTAT
DSDIGSNGVDHRSYRIIRGNEAGRFRLDITLNPSGEGAFLHLVSKGGLDREVTPQYQLLVEVEDKGEPKRRGYLQVNVTV
QDINDNPPVFGSSHYQAGVPEDAVVGSSVLQVAAADADEGTNADIRYRLQDEGTPFQMDPETGLITVREPLDFEARRQYS
LTVQAMDRGVPSLTGRAEALIQLLDVNDNDPVVKFRYFPATSRYASVDENAQVGTVVALLTVTDADSPAANGNISVQILG
GNEQRHFEVQSSKVPNLSLIKVASALDRERIPSYNLTVSVSDNYGAPPAAAVQARSSVASLVIFVNDINDHPPVFSQQVY
RVNLSEEAPPGSYVSGVSATDGDSGLNANLRYSIVSGNGLGWFHISEHSGLVTTGAAGGLDRELASQIVLNISARDQGVH
PKVSYAQLVVTLLDVNDEKPVFNQPEGYDVSVVENAPTGTELLVLRATDGDLGDNGTVRFSLQEAETDRRSFRLDPVSGR
LSTISSLDREDQAFYSLLVLATDMGSPPQSSMARINVSLLDINDNSPVFYPVQYFAHIKENEPGGSYITTVSATDPDLGT
NGTVKYSISAGDRSRFQVNAQSGVISTRMALDREEKTAYQLQIVATDGGNLQSPNQAIVTITVLDTQDNPPVFSQVAYSF
VVFENVALGYHVGSVSASTMDLNSNITYLITTGDQKGMFAINQVTGQLTTANVIDREEQSFYQLKVVASGGTVTGDTVVN
ITVKDLNDNSPHFLQAIESVNVVENWQAGHSIFQAKAVDPDEGVNGMVLYSLKQNPKNLFAINEKNGTISLLGPLDVHAG
SYQIEILASDMGVPQLSSSVILTVYVHDVNDNSPVFDQLSYEVTLSESEPVNSRFFKVQASDKDSGANGEIAYAIAEGNT
GDAFGIFPDGQLYIKSELDRELQDRYVLMVVASDRAVEPLSATVNVTVILEDVNDNRPLFNSTNYTFYFEEEQRAGSFVG
KVSAVDKDFGPNGEVRYSFEMVQPDFELHAISGEITNTHQFDRESLMRRRGTAVFTFTVIATDQGLPQPLKDQATVHVYM
KDINDNAPKFLKDFYQATISESAANLTQVLRVSASDVDEGNNGLIHYSIIKGNEERQFAIDSTSGQVALIGKLDYEATPT
YSLVIEAVDSGTISLNSTCTLNIDILDENDNTPSFPKTTLFVDVLENMRIGELVSSVTATDSDSGDNADLHYSITGTNNH
GTFSISPNTGSIFLAKKLDFETQSLYKLNITAKDQGRPPRSSTMSVVIHVRDFNDNPPSFPPGDIFKSIVENIPIGTSVI
SVTAHDPDADINGQLSYTIIQQMPRGNHFTIDEVKGTIYTNAEIDREFANLFELTVKANDQAVPIETRRYALKNVTILVT
DLNDNVPMFISQNALAADPSAVIGSVLTTIMAADPDEGANGEVEYEIINGDTDTFIVDRYSGDLRVASALVPSQLIYNLI
VSATDLGPERRKSTTELTVILQGLDGPVFTQPKYITILKEGEPIGTNVISIEAASPRGSEAPVEYYIVSVRCEEKTVGRL
FTIGRHTGIIQTAAILDREQGACLYLVDVYAIEKSTAFPRTQRAEVEITLQDINDNPPVFPTDMLDLTVEENIGDGSKIM
QLTAMDADEGANALVTYTIISGADDSFRIDPESGDLIATRRLDRERRSKYSLLVRADDGLQSSDMRINITVSDVNDHTPK
FSRPVYSFDIPEDTIPGSLVAAILATDDDSGANGEITYIVNEDDEDGIFFLNPITGVFNLTRVLDYEVQQYYILTVRAED
GGGQFTTIRVYFNILDINDNPPIFSLNSYSTSLMENLPVGSTVLVFNVTDADDGINSQLAYSIASGDSLGQFTVDKNGVL
KVLKALDRESQSFYNLVVQVHDLPQIPASRFTSTAQVSIILLDVNDNPPTFLSPKLTYIPENTPIDTVVFKAQATDPDSG
PNSYIEYTLLNPLGSKFSIGTIDGEVRLTGELDREEVSNYTLTVVATDKGQPPLSSSAEVVVMVLDINDNNPIFAQALYK
VEINENTLTGTDIIQVFAADGDEGTNGQVRYGIVNGNTNQEFRIDSVTGAITVAKPLDREKTPTYLLTVQATDRGSTPRK
DTSTVSIALLDINDFVPIFELSPYSVNVPENLGTLPRTILQVVARDDDQGSNSKLSYVLFGGNEDNAFTLSASGELRVTQ
SLDRETKEHFVLTITATDSGSPALTGTGTINVIVDDVNDNVPTFASKSYFTTIPEDAPTGTDVLLVNASDADTSTNAVIS
YRIIGGNSQFTINPSTGQIITSALLDRETKDNYTLLVVCSDAGFPEPLSSSTSVLVTVTDVNDNPPRFQHHPYVTHIPSP
TVPGSFVFAVTVTDADIGPNSELHYSLSGRNSEKFHIDPLRGAIMAAGPLNGAAEVTFSVHVKDGGSFPKTDSTTVTVRF
VNKADFPKVRAKEQTFMFPESQPVSSLVTTITGSSMRGEPMSYYIASGNLGSTFQIDQLTGQVSISQPLDFEKIQKYVIW
IEARDGGFPPFSSYEKLDITVLDVNDNAPIFKEDPFVSEILENLSPRKVLTVSAMDKDSGPNGQLDYEIVNGNMENSFTI
NHATGEIRSIRPLDREKISHYVLTIKSSDKGSPSQSASVKVMINILDENDNAPRFSQIFSAHVPENSPLGYTVTRVTTSD
EDIGINAISRYSIMDTSLPFTINPSTGDIIISRPLNREDTDRYRIRVSAHDSGWTVSTDVTIFVTDVNDNAPRFSRPSYY
LDCPELTETGSKVTQVSATDPDEGSNGQVFYFIKSQSEYFRINATTGEIFNKQILKYQNVTGFSNVNINRHSFIVTSSDR
GNPSLLSETTVTINIVDSNDNAPQFLKIKYFTPVTKNVKVGTKLIKVTAIDDKDFGLNSEVEYFISNDNHLGKFKLDNDT
GWISVASSLISDLNQNFFITVTAKDKGNPPLSSQATVQITVTEENYHTPEFSQSHMSATIPESHGIGSIVRTVSARDRDT
AMNGLIKYSISSGNEEGIFAINSSTGVLTLAKALDYELCQKHEMTISATDGGWVARTGYCSVTVNVIDVNDNSPVFLSDD
YFPTVLENAPSGTTVIHLNATDADSGTNAVIAYTVQSSDSDLFVIDPNTGVITTQGFLDFETKQSYHLTVKAFNVPDEER
CSFATVNVQLKGTNEYVPRFVSKLYYFEISEAAPKGTVVGEVFASDRDLGTDGEVHYLIFGNSRKKGFQINKKTGQIYVS
GILDREKEERVSLKVLAKNFGSIRGADIDEVTVNVTVLDANDPPVFTLSIYSVQISEGVPIGTHVTFVSAFDSDSIPSWS
RFSYFIGSGNENGAFSINPQTGKITVTAELDRETLPVYNLSVLAVDSGTPSATGSASLLVTLEDINDNGPMLTVSEGEVM
ENKRPGTLVITLQSTDPDLPPNQGPFTYYLLSTGPATNYFSLSTAGVLSTTREIDREQIADFYLSVVTKDSGVPQMSSTG
TVHITVIDQNDNPSQSRTVEIFVNYYGNLFPGGILGSVKPQDPDVLDSFHCSLTSGVTSLFSIPGGTCDLNSQPRSTDGT
FDLTVLSNDGVHSTVTSNIRVFFAGFSNATVDNSILLRLGVPTVKDFLTNHYLHFLRIAGSQLTGLGTAVQLYGAYEENN
RTFLLAAVKRNNNQYVNPSGVATFFESIKEILLRQSGVKVESVDHDSCVHGPCQNGGSCLRRLAVSSVLKSRDSLPVIIV
ANEPLQPFLCKCLPGYAGSWCEIDIDECLPSPCHNGGTCHNLVGGFSCTCPDGFTGRACERDINECLQSPCKNGAVCQNF
PGSFNCVCKTGYTGKMCESSVNYCECNPCFNGGSCQSGVDSYYCHCPFGVFGKHCELNSYGFEELSYMEFPSLDPNNNYI
YVKFATIKSHALLLYNYDNQTGDRAEFLALEIAEERLRFSYNLGSGTYKLTTMKKVSDGHFHTVIARRAGMAASLTVDSC
SENQEPGYCTVSNVAVSDDWTLDVQPNRVTVGGIRSLEPILQRRGHVESHDFVGCIMEFAVNGRPLEPSQALAAQGILDQ
CPRLEGACTRSPCQHGGTCVDYWSWQHCHCKEGFTGKYCEKSITPDTALSLEGKGRLDYHMSQNEKREYLLRQSIRGAML
EPFGVNSLEVKFRTRSENGILIHIQESSNYTTVKIKNGKVHFTSDAGIAGKVERNIPEVYVADGHWHTFLIGKNGTATVL
SVDRIYNRDIIHPTQDFGGLDVLTISLGGIPPNQAHRDAQAGFDGCIASMWYGGESLPFSGKHSLASISKTDPSVKIGCR
GPNICASNPCWGDLLCINQWYAYRCVPPGDCASHPCQNGGSCEPGLHSGFTCSCPDSHTGRTCEMVVACLGVLCPQGKVC
KAGSPAGHVCVLSQGPEEISLPLWAVPAIVGSCATVLALLVLSLILCNQCRGKKAKNPKEEKKPKEKKKKGSENVAFDDP
DNIPPYGDDMTVRKQPEGNPKPDIIERENPYLIYDETDIPHNSETIPSAPLASPEQEIEHYDIDNASSIAPSDADIIQHY
KQFRSHTPKFSIQRHSPLGFARQSPMPLGASSLTYQPSYGQGLRTSSLSHSACPTPNPLSRHSPAPFSKSSTFYRNSPAR
ELHLPIRDGNTLEMHGDTCQPGIFNYATRLGRRSKSPQAMASHGSRPGSRLKQPIGQIPLESSPPVGLSIEEVERLNTPR
PRNPSICSADHGRSSSEEDCRRPLSRTRNPADGIPAPESSSDSDSHESFTCSEMEYDREKPIVYTSRMPKLSQVNESDAD
DEDNYGARLKPRRYHGRRAEGGPVGTQAAAPGSADNTLPMKLGQQAGTFNWDNLLNWGPGFGHYVDVFKDLASLPEKAAA
NEEGKAGTTKPGPKDGEAEQYV
>XP_033127144.1_protocadherin_Fat_4-like_Anneissia_japonica
MGRENCLCKLSTATMRNLWTSSPHWRPIFLVFYLLFTLASTQTDPRAAEYETFTVFEGLPAQTVIGTIATKTGFTYSLSE
ESPYFDIDGDSGTLRTRTVIDRDILPSDVFNLVVLSSAPTYPIEVQITVLDINDNAPVFPQPVLDIPFSESASIGTQVIL
DTAVDNDEKQNDVTADYAVVSSNAVGVFSLIITTNPDGDMTFLHLELISALDRETQDSYQLNISAQDGGTPIKYGYMLLN
ITVTDANDNEPIFETSAYDVSLNESVLVGTTVIQVRATDADIGSNAAITYSLKESSDSFDTRYFTIDPQTGVISVLEEVN
YDVSSSYTLTVEASDNGHPRLVGRAYVSIRLVDQNNHAPTVNFSPPALENSITIEEGVPIEKTITVATVSDKDTGLNGLT
TLNIFSGNDLHHFKLKIFRLNQDGSLYLLKINGSIDRERHPRYNITFQASDLGSPPRLSFANLIINVNDQNDHSPEFQKP
FYAANLSELVPIGSFVQSVTATDEDSGANADIMYEIIGGNELDWFEIDENSGLVLTKKTIDRETTSAVTLNISASDQGIV
VFTTSTLLNITILDENDEVPSFTETIYNASVPENSMSGYQLITVSASDNDEGDKGVVTYSFSQETVRRFPGVFNIDSNFG
LISTATILDRETINRYELEVIAQDSGSPSLMSMAIVNVDVLDENDNNPVFYPENYFADILENKPSGTFVVQVIASDADSG
ESERIQYSITQDDSQGKFQIDSETGWVTTTVALDRELRSSYILTVTATDEGNREAVAPAIVQISVIDERDSPPIFSQNDY
QFVIFENVPVASSIGTVHASTPDLNTDITYTIFSGDPNGVFQINEVSGQINVVRDVDREAQSFYQLTVFASGGSMIGRTV
VNVTILDLNDNSPLFPRLTDSANVVENWEIGHEVYHAQAVDADSGPNAKIAYELVRNPDMTFAIDPNSGIVTLRKTLQNS
ESTDFFIQILAIDFGTPHQSSILNVSISIRDVNNHAPVFLSSHFGHSISEAIPVNTRFISVSATDGDEGENGEITYVISD
GNIDDKFGIFPDGNVYVKSYLDREQTERYTLTIYAFDGGVPQRSSETTLTVQILDENDNRPLFENNTYVFYLEENLPPGF
VLGQVRSKDRDIGLNAEITYSFVNNQTEFAIDPITGLITSKVMFDRESFYKRTRSNQIMFDIISTDSGELPLQDQTSVTV
NVVDINDNTPEFSRQIYEVSISELAPNNTSVVQVSAKDADCGDNSYLTYTIVSGNEQRRFSINHVSGQIILSGNLDREFT
DNYSLLVAAHDAGTPPKSATATVDISVLDGNDNIPVFVSSNVEIEVVESFPVGKELTSVTANDIDIDLNGVISYQITSGN
VQNVFTIEPNTGSLFLTKSLDFETQSIYKLNITASDGGTSPNMNTITLVIYVRDYNDNPPAFPSNSVVLSVSENTEINTE
LVAVTAMDPDSDINGELQYSIVGQIPEGRKFGIHPFSGILYIAGEIDREDLLDYNGLFHLTVQATDQAQPESNRRMATKN
VTIIVTDKNDNNPVFVSQSAAVISETASVGATVTTVSAIDKDEGINGEVTYKLNANDFFDVNPQSGVITLIRSINLSTPK
YALLVTAKDNGTEQRQTHSALTVIIGDNENSGPSFTSNSYSASIAENAVNDTAVLTVSAMYADARSANIQYFITAVSTGS
SSRERDFVISSTNGIIRTSAPLDHENGNDVYTMTVYAVDVDASTPRTRNTQVRITVTDINDNAPVFEKDSYRVTIPENAS
PGSLLTSVSATDIDSSGSISYRIINADPALFQIVSTSGELRTAAILDRETEQLYRFSVEASDGTLTSRASVEIEVNDFND
NDPIFSEPVYSFSVSEDEVINSEVAIVTATDADDGSNAELEYSIVEDGGFGEDVFQINSETGVISLTEKLDYETRAYYAL
TVQASDKGSPSRLSTATVYFNVLDVNDHSPIFNPDHYEQWVLENTSIGTQILQVIAEDADSGNNAIFKYTITSGNSGNLF
TINDDGIIYTNKVLDRESKAFYNLAVTATDQPSDPSMARSSTAQVSILLSDINDNAPQFTNPGIISVPEDTSIGTIIMVI
HATDPDATENSYISYSMSPVPGDVFRLDADGNLQVWGQLDRETRAEYTLTVIASDKGQPVQSSSMNIAVEITDSNDNPPV
FLVDSPHVTLSESLPVGVEFLQVSATDADEGENSDLIFTIISGNTNDDFAIDSSRGVLFSKNPLDRERTSSYTITVQAKD
SSRSPLYAITNVNIDISDVNDYRPVFLDSPYTINVQENAQSLPVIINRISATDLDANSNSQLTYSLTGNEDGDLFTIDPS
TGFISIHQALDREVVEQYTLTVTARDAGSPSLTGTGTISIIVRDENDNSPVFDPDTFNITIDEEVPIGTDVLLVSATDAD
VGDNGNIRYQLNDEIGTMFTINPVSGQIITAGRLDREVLSTYNLVVTATDGNALSPANSRTATANVVVYLRDINDNGPVF
PIVSLAATIPSTCGAGTYVTAIGGTDADEPSNSDIVYSITTGDTSKFQVGTSSGIITTKKQLTSESVSYVLEVTGSDLES
AFPVAMATVTITFSSSQFPVFSAVETSYDIEESRTVGSHLVTVQAVSQNARTTYALSGGNIDEAFNIDRNGQIRIAKSLD
RELTPDYELWVEARSESSPALSSFLMLDVTITDVNDNAPVFTKILYYGDVMENYAAPVPVVVVTANDADLAGNGQFEYEI
DSAGNHQNAFYINPQTGEISTTKSLDREEYASYTLTVYAIDEGSPIMTGTSMVEVTIQDQNDNGIRFDSIYSANLPENSA
FGSYVITVTATDHDGSTNSVITYSIKDDGDHNLFDIDPTSGRITVVGNLDYESQSIHRLTVEARDTSHLIETTVTINVLD
VNDNAPVFTLVTYEKWIQEGLRVNTPVFEVTAVDVDEGDGGEVRYRMKTMSDYFKIDSVTGVISIKNEILFVTQDSTITD
PNVYSVSVVAYDRGIPLFSNDTVILFHVQDSNDHPPVFEEESYFSPAPENIRIGQSIIQVVAKDELDIGINAEILYSVSG
GNGSATFVVNPTSGWISPKASLEGFIGRYFQLLVKAQDQGQQDQMEATATVIILVTSINVNTPTFSGTPYQVIIPEDQLV
PSQIFIASASDEDAGMNGEILYSITTGNELGLFNINPSTGAVSVIKPLDYESKNVHYLYITAVDQAWDSKQSTVVFTVQL
TNINDNSPVFNPTSYTAMIAENSPSATTVVTVSATDADTPPNAGFYYSIIGGSGRDYFIVNSETGIILTQGNLDYESSNQ
DFELTVAATDVDPQVFRQGIAHVVIHVTGVNEYFPRFIQNSYDFFVREDAVDGFVVDRVIATDTDQGADGEVFYYLVGAN
TDKGFSINEITGEIFVSKAHGTLDRETENKVVLTVLAKNAGPIDGDNVDKATVTMFITDANDPPIFLEENYFGSVSEGAA
VETSILTVTAVEYDELPSDRRFNYSITAGNINNAFKVDSFGAVKVNNNLDRETIDEYTLTVSATDEGNPPQSGFTTVVIS
LTDVNDNGPILETSAGSVLENRPIGSNVMTLIASDPDIAPQEPFSFSIYSGGSKFDLDRSSGLLTTNAVFDRESQSEYFL
SIEISDSGSPQMTSISTLRIKIEDENDNPSSSRTARIEVKSYESNFPGGLIAEVKPNDVDTDDTFNCRLISSDTSMFSIL
RGCELHSTSHSGENQYQLTVSGNDGTHAEVQSSFSVEFQQFGSAALTSSLTLRLSNTNAEYFVMNSYNQFLTSVSSLLNS
GESIIVFSLKDVSDNNQLDLLVAIEKSNGQYIPRSQASAFFQSNINTIESQSNVDIEMINFTPCQLNPCQNQGTCSDYVE
MYDDEIIVETSEIIIVARNTSRVFECACAIEFHGTLCELEVDQCESVVCQNGGTCVDGSGSFSCQCLSGFSGDLCEINND
DCNGNLCTNGGTCIDLVNTHRCECPTGYFGVYCEEGPCTSQPCQNGGTCRERGGTYQCECKYGEKGNDCQFSSIGFEGGS
YMEFISTLGSSNIITIEFTTVQANALLFYNHDGTTTYLSNFLALEVINGQLQLSYSDGGDIIRIKTMKVVSDGQWHTVQA
KQDNQGCDLVLFDTDCPPSPDNAKMCRVSKTANLIRGLNLQGVPVSVGGVMSVRNVTDRFWQVSTADYVGCIRDIYVNSQ
QLGDSNVFRSAGTIDGCPRDLTTCSGQVCAGQSVCVDEWWTYRCECEEEKAGLTCDEVALPVSFGSGAYVEYTVKESYRR
QQQLDNAKSNNNRKRRATNKQSLNMRFRTQADDGLLLLVNTGEEFTLLQVVDGALTYSYGTSYSTVGTITIASPKCNTGS
WHNASIVRDDRHITLSLDDASKSSIFDKTPPDFSGVDVTLMSLGGTKDDLVVDGTTIAGLEGCVDSFSLNGEQLPFDGGN
EAFEATVSTNTAKGCSVVDLCSSNPCLGTELCVDQETYYECRPLVAPKDSNSSLVIILVLVFIILAGIIAALLFIIIRKR
KMEKKACIQNGAAVFPSSEDNLDQQPGHYNMAFDDPSLVKGQPEIMLCQPDILENESNRYKYPNISPICHNTIMDTDDVT
IGIEDSIDEQIVPEHYDIENASSIAPSDVEATYYYRNYHDIEKRHRKHNYGKRSPNPLLARMQRESPVSHISRHSPNPLL
RASPNMYTDITQKTSARQSPAGFKPNIRASPLHGSQSASPTKDLMQQRANSQYSLTSEQQSIYSAPVVRTSSLAVNELSL
KSQSQTKLRNPNGVPNGMPVGLTVDEVKRLNTARPDLMMGSHASTMDNLSSLSSDDETGVKSSVLIDSTRLLEPPDSTSD
ESNDSFTCSEFESETEHTMSRSELEPGTLIFSRLAEVENETDEVDQDATIPYNYEGFNSIGGSLSTLFMSEDELPHLKQN
GLFNWDEFLNWGPAFEKLVGVFKDISQLQDSSDSESCVKISYSINNTIEEEYV
>XP_019647497.1_protocadherin_Fat_4-like_Branchiostoma_belcheri
MATPRVRTRWKPYYFTLLFLIRALLCSGQEAADRAASSARVAFSLEEGQPSGTFVGNIPTQPGFTYRFNQDPGIFRLDPN
SGEIRTTQEIDREALTDDSLDLVVLSIQSSGSTIPIEVRIDILDINDNSPVFPDPSIQISFSESARTGSQVILDTATDAD
IGNNDITDNYRIVSGNANNTFELVVTTNPSGEASFLHLQTNQNLDREIRSSYQLNISAQDGGSPPRYGYLLVNISVRDSN
DNPPIFDQSEYIVSLNESAPVGTSVLTVRATDIDEGTNAEITYLLDSGEPATKFQIDPITGVVSTLQELDYEENNNYYVN
VQAHDNGSPIQYGRAYITINLVDENDHDPAIGFRYFPIGAQFASVEEDAAVNTVVTLVTVTDADQGPNGEVDLEILSGNE
QGTFQVTHVPGLSIVKVARSLDREITDQYNLTMRATDHGNPPRRTIANLIIYVNDINDHEPVFERTRYNTTLSERVPVGS
YVQGVTATDDDSGLNAQVRYAIVSGNEHGWFMIDANTGLVTTQAELDHEVADGAVLNISASDQGISIQFTAYTQLTITII
DENDFIPTFSETVYNVTVLENQNAPREVITVTAQDDDQGTNGEVYYEFDTETANLGIFQLNSNTGRIDTLVTFDRETTDL
YALVVRASDRGNPPQQSAVNVNIIVGDLNDNSPVFYPVRYYASIRENQPSGTSVVQVSASDLDAGSNGRVTYQITRGNPD
GKFTISPQSGQITTTAELDREERASYQLEVTARDGTGQSSASPATIDVTVVDIQDNPPEFSQPGYNFVIFENVEIGKSVG
MVSATFRDANANATYSIFSGDPAGIFRINSQTGLISTAKEVDREQNPLYTLAVVASGGRIVGQTQVNVTLRDLNDNPPSF
PTASAQADAVENWPVGREVYEVAAQDPDDGVNAQITYELITNPSNKFQVNGDSGIVSLAGALSYEVGQYVLEIQATDRGL
PPQSATLTLTVTVRDVNDHAPVFSSSSYSTAIPESQPVNDQFFSVTATDEDAGLNGLISYSITGGNAGDRFGVFPDGNLY
IKNALDREVQSQYVLSVEAQDNGVEAKSAIANVTVEILDENDNRPLFANATYNLFLDEEVPADTMVALVTAVDRDAGTNA
ELRYSFITEQSDFAINPSTGAITSLRMFDREDLIQRTGLSTFTLEVAVTDSGDPPLQDRATLQITVRDINDNVPRFAQDT
YQVSISENAQRTQQVVRVSASDMDYGNNALVRYTITEGNDEGKFLIDSSSGQITLAQLLDREVEDFYSLVIDVRDSADEN
PLSSQCRVNISVLDENDNEPVFTPTSQTADVLESTRVNDLITTLTATDGDAGSNGEITYSISGGNAHGTFTLDSYTGKLY
LFKSLDYESTNSYRLNITAADHGTPPLSTVIPFEINVLDSNDNPPTFPPGDTVRQITEGVGLNTVITTVISNDPDSGSNG
EIRYSIASQVPQGDQFAVNPTSGEVFTRAEIDREFANTFDITVRATDQAIPVSERRHAFKVITVIIRDVNDNNPLFVSQD
AAAIAPSASRGDVVLNVVAEDPDEGTNGEVRYSETSGNTNQFDIGGTTGVVTLAQGLNPSQTFYTLVVSATDQGPGRRST
NSEIIFFIASTSNNGPAFSRSSYSGIVHENQPVGTSVTSVRASYSDGHSATIEYYITSIRSGDISVGRYFAIGRTSGRIT
TGVVLDREEGHDSFTLEVYVVDKSSSTPRTRSTQVTITLEDENDNTPLFDTDYRDISVPEDLASGGLVTTVVANDADVGS
NAVVLYSIIAGDNNQFRVDSDTGEVRTKGPLNREQSPTHSITVQASDGQQASTIDVRIALTDVNDNAPQFLRSVYSFDIR
EDAAVNSEVNFVSATDADEGSNADITYSITDENQGMFDITPKTGVIILRRPLDYEQTQHYVLTVQAQDGGGRASSVTVYV
NVKDLNDNPPVFDPDRYTADDISEDVPTGTSILTVTATDRDEGPNAEIDYSIVSGDPNDQFSIQSDGTIVTAAALDREQN
YLYNLVVMATDRAIPAYMRLSSTAQVEIIVNDINDNPPRFVTPNVTSVYENSPINTVVMTIRAEDPDEERNSYVEYSMAS
VPGNKFVLDSVTGQLRVNGDLDREATPFYVVTVTATDKGRPPMSASMDLTINLLDRNDNNPVFGPVSYDVSVLEDVAVGT
ELVQVVAADVDEGTNGVVRYSIVRGNTDNDLAINAVTGRISVARLIDHERTTGYDLVVRARDQGATPLEALATVTITVTD
VNDYVPLFLNSPFVAHVMENDNNVPQFVTQISAQDEDSGTMGQVDYYLPDDKGGRFSITSSDGRISLLRMLDREDQSEFL
LIVTAEDRGSPRLTGTGTVRVLVDDVNDNTPTFDQQTYTTTIAEDVPVNTDVLLVSATDLDAGQNGNIRYTLTGDLGDKF
EVNPSTGQIITIGLLDRETQSLFTMVVTATDSSASNARSSSATVVVTVSDVDDNVPAFADRSIDAYLPDNAPTGTFVALA
SATDPDEGTNGDVRYSLSGSDANRFSIDRVTGVISTAMTLSDTSSQYNLQVTASDLGPNPGTDTASVTISFQPAASFPTI
SVGTDTFNYPETQSVGTVLTSVQGSSSKPSPANAITYHIAGGNKGDVFEVIPSGQVRLRRSLNYEETSSFNLWMEARDSD
SPALSRYHRLRIALTDVNDNPPIFSQDPYVGSVGENEGTFTSVVTVSASDADSGSNGEFEYRLRAAGNLDNSFQVDPNTG
LVSTRRFLDREQRDSYSLVVEAVDKGSPTLTGTATVLITVEDKNDNPMQFQNLYSTSIYEDSPIGSFVIQVSTTDPDIGT
NAMAQYKFSLDSQYAEARGKFNMGRDSGNVTVASTLDREISDHYQLLVIAEDSAWEANTPLSITILDVNDNPPRFSAPVF
ERNLPEGIRANQLVTRLVATDEDEGTNAEVFYRMKTLSNYFRLDENTGSILTKNSLEFVPEWTGTTNPNHHQFVVIATDR
GTPPLSGEVTVIINVIDANDHAPVFQEVSYFSPVPENAQIGEMIIQVYAVDNQDIGSNAEVEYSITGGNGTDLFNIDRTT
GWVSVSSSLSNRQNVWYSVTEQARDQGSPALSTTTDVSILVTNVNVYAPDFSAPSYQVTIEESRPMNSHVFTVVATDRDA
GVNGEIRYSIVGGDERGQFYIDPRTGSVTVAGVLDYETTPTYHLNISARDRGLLYRESFVILMVDLTDVNDNDPMFDPAT
YDPSIPENSPSGTSVVMVTATDADTGANAAIRYQITGGDGRDLFIIDPVTGEITSQGGLDYERKQMYTLQVTATNVEASS
RFGTCTVNIHLSGENEYAPVFLQRLYTFEISESAETGTTVGTVYATDRDDGVDGIVDYILVGSSNDKGFAIGLESGAITV
ARRLDRETSSHIILSVIAKNRGSILGNDIDEVQVNITIIDANDPPVFEFSLYEGHVSEGDNIGTSVLTVSAIDNDLRADF
RSFVYGIQDGNEGTAFSINQISGIITTASQLDRETIDTYNLTVTATDSGIPPATGTTYVVVNIDDINDNGPEFDPPTVTG
YVLENSAPTEVMTLSATDPDLDPNRGPFSYRLIGGHNSQYFTLEQSSGRLSTTRLIDREQQSDFYLIVETTDSGSPSMSS
THTVHIVVEDVNDNPSTPRTVDIYIHSQDGSFPGGPIGNVHPVDPDVGDTFSCTITQGNTQVFAIPSLCNLNTGRINTVT
DYTLRVSGDDGVHASVVSTVSVHFREFTTDAVANGIIVRLDNVTASNFLKNSYTNFITALNGISGVFNTVLYSMENTGED
LDLILALQQTNQQFMVPRQASTAITNSKANIESRASVSIVAVNFNPCDDNPCQHGGVCSKSLQVTSARNILESDPVIFVS
VDTGNRFTCSCPTGYTGDSCETEINECDATPCLNGGTCTDEIGTFSCECPPGYHGNRCQNDVDECSSNPCRNGGQCLQGL
NDYTCSCAQGYTGKNCEIDVDYCVSQPCLNNGTCTDGQTSYSCRCQFGEKGDNCEITSYGFEEVSYMQFPVLDQRNNDIM
IEFATVMTNALLLYNYDAEESDSSDFIALEIIEGKLRLSYQLGDGITRIEVDRNVADGQWHTVTARRNGKDGTLIVDNCG
SACRNTGGTGTASGLDLSGLPMMLGGVQTIDAILVRPGQVSSNDFVGCIREVTINGVPLNLAVPLSSRGISDRCPRAANT
CSPDPCKNGAACQDKWSSHQCQCSDIYVGDNCDKRRVPFSFGGNSFVEFQIKESYVRELQLGNQVSGRRRRANQDTSLSL
KFRTRENNGLLLYAGGSVRYTVLEVKAGKLVYSYNAGSGHRTREIDVAVTNGLWHTVTLVRRSTSTSLFLQNEEQTQTDW
NTEITGTTHDFLSSDVTTMSVGGTNTPVTIEGQTLPGFDGCIDELRLNGQLLPFVGSNNIVIATPSENVGEGCPSPAVCV
PNPCPNNLLCIDQWQEHECVEPGACASSPCKNNGTCIPNDSGFRCRCDGNYNGTLCENAIACIGFTCGKNQVCVGVGATG
RTCECMEGYGGDNCLQQLPQGAATGLHIGVIIVIVFFCLVAVILLIAFIVYHRRRMLRKRDQVPKTTKQNGGHMANGGQE
NRAYNTDDIDSVTPYLGDGMMTNDTMYDQKAMHFNEREVKMRDPTPDIIERGRGSVPIDNMDDDDVVIENDDGITALSRL
PEDRDPFPEHYDLENASSIAPSDIDVTYQAYYKAFREGKRYKQPVPNRHNHHPRQSPSSLLHQVHMRDSPNHLARKSPNH
LSHRDSPSFQTSARQSPASHLLRQSPNHLARQSPASHLEGPMRPLGMRTSSDHLPPSEHGSHYSGSSMGSKNRRRAKSPC
ASSHGRGSRPSSRLKQPIEQIEMDSGPPVGLSVEEVEMLNARPRHSVASTMDGASSITERTMPVNDKIMSLLEPPDLLEP
PESSTEESQDDSFTCSEFEYEREKPSRSRNNFDPRTNKMFPHGDNGSLGGSLSTLLEGDDPQKKHALPPNGTFSWDYLLN
WGPNFENLVGVFSDIAALPPDAQSREQNSDETTTKVNGVANNEEYV
>XP_035282267.1_protocadherin_Fat_4_Anguilla_anguilla
MAFAGRSFNRCYLILLMLWTLWQHSASSQIRQEFEVLEEQPIGTYVGTIETKPSFTYRFSENHKLFAINGTTGVIYTTSV
IDREVLQSSIINVVVLSSQPTYPTEVRIVVLDINDNSPVFPDASIVVSFKEDASSGRQVILDTATDSDIGSNGVDHTTYR
IVNGNEQGKFRLDITVNPSGEGAFLHLVSTGGLDRELAPFYQLLIEVEDKGDPKRFGYLQVNVTIQDINDNPPVFDEEHY
QTSVLEDAAIGSSILQITAKDQDEGSNADIRYILDEGTPFQIDSKSGTVTIKETLNYENKREYSLTVHAVDSGVPSLSGR
SEATIKLIDVNDNDPVVKFRYFPTSSKFASVDENAQIGTVVALLTVSDSDSPAANGNISVSILGGNEQRHFEVQTSPVPN
LSLIKVASVLDRERISSYNLTVSVSDNGRPTPRSSFASLVIFVNDINDHPPIFQEALYRVDICEDIPKGSYIKGVSATDG
DSGQNANLRYSLVSGNSLGWFVISENSGLVTSAALLDREIASEVVLNISAKDQGVQPRVSYTKLIVNITDVNDQIPTFTQ
SSYHVSFVEHSPAGSELLVLSATDDDLGANGTIRFSFDPETPSSVQNLFRLDAVSGRLSTAAELDRENQASYLLYVQAKD
SGTPPLHSVSKVNVTLQDVNDNRPVFYPVQYFANIKENEPPGSYITTVSATDPDLGRNGTVRYSMTAGDNFKFHVNANTG
RITTLVPLDREEKTAHQLQVRAMDGGGLHSLAQAIVTITVIDTQDNPPTFSQAVYSFVIFENVKLGSVIGIVSASTLDLN
TNITYLITSGDQRGVFSINGATGVITASSQIDREEQAFYQLKVIAKGGEVTGQAFVNITIKDLNDNAPHFPHAVEHISAV
ENWGTGHHIFQAKATDPDEGSNGMVMYSLKQNPKGLFHIHEKHGLITLTGPLEVTTSSYQVEVLASDLGVPQRSSSLILT
VSVYDVNDNSPVFDQLSYEVTIPESEAVNSRFFQVEATDKDSGLNGEIAYDIIGGNAGDVFGIFPDGQLYIKAELDREVQ
ERYHLLLVASDRAVEPLSAMVNVTVILEDVNDNRPLFNSTNYVFHFEEEQERGSTVGRVFAEDRDFGPNSEVRYAFETPQ
MNFELDAITGELTSTLRLDREALMRQRGAAVFSFTVISSDQGLPKPLRDHAKVQVYMRDVNDNPPRFTKDIYQASVSELA
QNATQLLRVSASDVDEGRNGLVRYRIEEGNEEGCFSIDSGSGQVTLVGRLDYEATASYSLKIIAVDSGVVPLSSSCMLSV
SVLDENDNSPSFPKVALTVDVLENMRIGELVASVTATDLDSGDNAEITYSITASNNHGTFSISPNTGSIFLVKKLDYESQ
ALYKLNVTAKDNGRPSRSSTVPVVIHVRDFNDNPPSFPPGDIFKSIPENLPLATSVMTVTAQDTDADINGQLEYSIVQQM
PRGGHFTIDPDTGVIRTCREIDREFSNLFELTVKATDQAVPAEFRRFALKNVTVWVTDQNDNIPAFVSQNALVADTTVVV
GSILTTVVAFDPDEGANGEVEYEMVKGDSDTFVIDRYSGDIRVASRLEPSRLVYSLTVSATDRGSDRRASRTELTVILQG
ADGPVFSQPKYITILKEGQPPGTNVISLDASSPRGSGAKVEFYIVSVRCRDKVAGRLFTIGRHTGTIQTAAELDREQGSD
LYLVGVYAIETEANQPRTQKAEVEIKLQDINDNPPVFPTDMLDVTIEENIGDGFKIMQLTATDADEGPNALVTYTIISGA
DDSFRIDPESGDLMATKRLDRERRSKYSLLVRADDGKQSSDMRVNITVSDLNDHTPKFSRDVYSFDIPEDMAPGAIVAAI
LASDADAGVNGEVTYLLEEDDEEGTFLLNPVTGVFNVTRPLDFEAQQFYILTARALDGSGQSSAVRVYFNILDVNDNPPI
FNSTLFSASVMENVPPGSSILTVAATDADEGPNAEVLYSIASGDSLSQFVIDSQGVLRTRQALDRESQSFYNLVIRVHDL
APAPASRFTSTAQVSIILLDVNDCAPAFTSQKMTYVQENTPADTAVFTAQAQDSDSGPNSYVEYSLRGPFGSKFSIGTVD
GSVRLVGELDREELSNYTLTVVATDKGSPPLSSAMDVTVVVLDVNDNTPSFSQNIYDVEIEESTLTGADVLQVFAGDADE
GTNGQIRFAIAASNANGDFRMDSVTGVISVAKQLDREVRAAYSLVVQAADRGSSPRIDRATVNIVLLDVNDCTPVFELSP
YTVSVPENLRNLPKTILQVVARDDDQGSNGQLTYVLSGGNEDGAFSLSADGQLSVTQSLDREAQDSYTLVIIASDSGSPS
LSGTGTVTVQVDDVNDNIPLFASGTFHATIPEDAPTGTDVLLVNTSDADAGPNGMISYSLSGGDGKFSINPATGQIITSA
LLDRETRGAYQLLVVASDGGQPQGMSSSATVEVTVADINDNPPRFHHHPYVTHVPASTSAGSLVFAVTVTDEDAGPNAQL
HYSLTGRNSEKFKIDPVRGCITASEKLAGSSELTFSVRVRDGGTSPKTDATTVTVRFVTGGDFPVIKMGQTSFTFPESQA
TNTLVATVAGSSTRGGSLSYYVASGNLDGAFHVDQQTGDLSIKKALDFENIQKYVLWIEARDQGFPPYSSYERVEITVLD
VNDNFPVFEQEPFRAEILENLSPQRVLVVSAVDRDSGPNGQLEYTIVDGNKENSFSINRATGEIRTTRPLDREKVAQYVL
KVKATDRGSSPKSTVVRVIISVLDVNDNAPRFSKIFSATVPENAPVGYTVTRVTTSDEDAGANAISRYSVADTSLPFTIN
PNTGDITISRPLNREDSDRYIVRVSARDSGWTVSTDVTVFVTDINDNAPRFSRPSYYLDYPELTEVGSVVTRVSASDPDE
GPNGQVFYFIKSQSEFFRINSSSGEILVKQQLRYQNSSGTGNININRHSFIVTASDRGTKPLVSETTVIINVVDSNDNPP
SFESSSYFTPVTKSVKVGTKLIKVVASDKKDFGPNSEVEYFVSGGNSSGKFRLDKQNGWLSVASSLTSDVNKLFLIEVTA
KDRGNPPLSTKAVVRVTVTEENHHTPEFSQAHVTATVPESLSVGATIRTLSARDKDKETNGLITYKIATGNEAGTFSVNQ
RTGALTLAQPLDYEEKQTHELKVIATDGGWIAKTGYATVTIHVTDVNDNPPMFDPEEYFPTVQENVPSGTNVVKMNATDR
DSGTNAATAYVIQSSDSDLFVIDPNTGIITTQGFLDYEAKQAYHLTVKAFNIPDEERCSFANVNIQLKGANEYVPRFVSK
QYYFEVSEAASRGTVVGEVFASDRDLGIDGEVHYLIFGQSRKKGFGIYKKTGQIYVAGPLDREKEEKISLKVLAKNAGSI
RGGDIDEVFVNITVLDANDPPVFSSNLYNVQISEGLAPGSLVTFISAQDSDSVPSWSRFSYSVAADNERNVFTVNPQTGQ
VSVAAELDRESTPLYNLTLLAVDSGSPPATGSAILIVTLEDINDNGPTLVTTSGEVMENQRAGTAVATLYSTDPDLPPNQ
GPFTYSLLGSASGPASSYFSLSPAGQLTTSREIDREQIADFFLPVVIRDSGVPQMSSTGTVHVRVNDQNDNPSEPRAVEI
FVHYFGNLFPGGSLGSIRPRDPDVQDAFRCSLGQSAPSLFSVATGTCDLSAHPRLAEGTFEFKAHSNDGVHGAVENSVRV
VFTSFANTTVDNSILIRLRTQGVSDFLTNHYLSFLRVATSQLAGLGTAVQLYGAFELGNYTFLMAAVKRPHGQYVNPSGV
ATFFQSIRDVLHRQSGVWMETVDHDPCTQNPCLNGGSCKRRLGVAPEMKTEESVPVILVSNRPLPPYACSCMPGYAGGLC
ETDIDECLPAPCHNGGTCHNLIGGFSCTCPEGFTGMACERDVNECLSNPCKNGALCQNYPGGFNCLCKSGFTGKTCESAI
NYCECNPCFNGGSCQSGLDGYYCHCPFGVFGKHCELNSYGFEELSYMEFPSLDPNNNYIYIKFATIKSNALLMYNHDNQT
GDKAEFLALEIFEGRMRFSFNLGSGTYKLMTMKKVSDGQFHTVIARRAGMAASLTVDVCGESQDPGYCAVSNVAVHADWI
LDVQPNRLSVGGVSSIEPILHRQGQVATHDFVGCIMELAINGRPLEPGQALASHGILDRCPRLEGACTASPCRHGGTCVD
HWSWQQCKCLEGFTGKYCEKYVTADTALSLDGTGRLDYSMSQSQKRDLLLALSLGSSAPSPTPHRPAQSSLELKFRTLSK
SGTLLHIQETSNYTTVKLKNGVLHYISDAGVGGKVERTLSEFGLSDGQWHTLLLQKNGTATSVRLDGAHAKEILHLTQDF
GGINVLTLSLGGVPSGSALQKSLSGFDGCFAYVRYNGESLPFTGEHSLATISKTHPSVKIGCRGPNVCASAPCRDGLMCV
SQWHTYQCVPPGECATSPCRNGGSCEPGQLGGFSCSCPEFYTGRTCETVVACQGAQCPPGTVCKMANNGGFLCAPGPAAE
EATLPIWAVPAIVGSCASALALVVLGLILCNHCRGRHSKAPKEEKKPKEKKEKKQKKKKKKKGSENVAFDDPDNIPPYGD
DMAVRKQPEGNPKPDIIERENPYLIYDETDLPHGNETVPSAPCAPPCPGPEPDMEHYDIDNASSIAPSDADIIQHYKQFR
SHTPKFSIQRHSPLGFARQSPLPLVAGSYTYQPAYAPGLRATPLSHSACPTPNPLSRHSPAPFTKPSTFYRNSPARELNL
ARREGSPLDLHGEACQPGVFSYATRLGRRSKSPQTMAGHGSRPGSRLKQPIEQIPLETGPPVGLSIEEVERLNTPRPRNP
SICSADHGRSSSEEDCRRPLSRVRNPADGIPAPESSSESDSHDSFTCSEMEYDREKPPAPYSSRVPKLSQVNESDADDEE
YGGRLKQRRYSSRRAEGGPGPGSAHQHHQQAPTAPQTEHHYTLPHRLGQQAGTFNWDNLLNWGPGFGHYVDVFKDLALLP
ENAAAAASAKDIEMNSGDGSVTILNEGEAEQYV
>CAH3179920.1_unnamed_protein_product_Porites_lobata
MIRIKAGVSLDYETKDSYNLTVTFSDGVASDSELVAITVTNKNDAPTLPSSPYSTSVSEDVSVGASVYDVDASDQDGDSL
TYTLSGTGVTHFTIDSNTGIVTTTQALDYEDTTSYFVTVHVSDGNGGRTSTSLTITISDANDSPEFLGAPYTSAIDEGLT
SGFTVLTASAIDDDSGDTLTYSLSGTNNADFAISSSSGVITTAKILDYETVTSYSLTVSLSDGTVTVTTSLTIIVNNKND
QPAFTKAPYSAAVDENNAGTSVCTVSASDEDTADTLSFILLGSGSGDFVLDSSTGVVTLSRALDYELRSSYFLSVIVLDG
RGGSASTNLNVTVNDINESPNFLSTPLSVSIAENLQTGVNVIRIKASDEDSGDSLTYSLSGTNSSHFAISSSTGLVTTAQ
LLDKETVGSYSLNVTVTDGTLSVTESLSITVSDVNDAPAFNDAPYATTVIENDAAAAVYTVSATDDDGDSLTFTITGTGS
VDFSLNPTTGVVTLVDALDYESTSVYYLTIRASDSNGGVATTSLNVTVVDQNDSPQFLSTPYIVNIGENLPVGTTVIKVV
ASDQDPSDSLTYSLSGTNNNHFSIGSSTGVISTAQELDRENINSYSLTVSLSDGSVTVTEAISISVDNANDPPTFSNAPF
NVSVNENINSGNLLTVSATDDDGDAISFSIYGVGSELFSVHSSSGVVSLAGALDYETVSGYTLTIWASDANGGVATTSLY
VDVVNQNDDPTFLGTPYSSSVSEDAAVGSTVLVLTASDQDGDSLTFTLIGSSDFSIGSATGIITISQSLDYETTSSYSLT
VNVTDGTSIVSQPLTISVRDTNDAPVFTNSPYAASVNENEAAGQVYTASATDQDSGDSITFLLSGPGSADFSIHPVSGIV
SSSQALNYESISSYLLTITASDSNGGIAQTTLNVTVVNQNDDPAFVSAPFSAEVDENLVSGSTVLKVTATDQDASDSLSY
SIAGTNSGHFAVSSVGLITTTHVLDYESVSSYSLNISVSDGSTTITEALSVTVKETNDSPAFNSAPYTVTVPENNVSATV
YTLSATDTDSSDTLEYFLSGVGSGDFSILSSTGLVSLSNSLDYERKSSYVFSVIVRDGNGGQATSSLTVTVSDENDSPDF
IGTPYSASLDEDVPIGTTVLQVSATDQDTSDTLSYSLAGNNNSDFSIGSNSGIITTAVTLDYEAISSYSLTVSVTDGTVT
VTQALSISVTDKNDAPAFTAAPYSLTVQENTTSNSLLTVSATDQDTADTLNFLLLGSGSEFFSIHLTSGVVALTTVLDYE
VTSLYTLTVRVSDSNGGVVTTSLTVTVSDANDSPQFLGIPYSATVSENLPIATDVIKISAFDADGGDSLSYSLSGTNSGH
FQISSSSGLVETTQLLDYETVNYYSLTVSVSDGSVNISTSLTISVSNTNDAPYVTNLPGNVSVAENDVTAAVIDVNASDP
DGDNITFSLSGTGSDDFLINSATGLVTLNRALNYEIQELYSLTVRVSDGAGGVAFASLTVITVNQNDPPAILGGPYTANV
EESLNAGTTVYKAAVFDEDSSDTLSFSISGTNSNHFAISSAGIVTTTQALDYESITSYTLIVSVSDGSASMNTTLTITVV
DTNDSPQFTNAPYAVNVDENDVGAALGNVSAVDVDSGPADTLTFSLYGAGSSFFSLHPSTGVISLTAALDYEESFQYTLT
IRVSDGRGGLATTSLTVSVNNVNDPPVFQGTPFTTTVSENVPDGTSVLQIKATDEDSSDTLSYSLSGTNSSHFQVSSSTG
LILTAQEPDYEVLNYYSLTVSVSDGTTTVSQPLTITVADENDSPVFLDAPYSVQINENDASASVLRVNASDADNNTLHFT
LAGSGSTHFSIHPQTGLISLAQALDFEDIIMYVLTLIVTDGEGGVNTTSVTVEVINQNDVPVFASAPYAAAIDENIDTGT
QVVLASASDEDSNDTLVYSLSGANSSHFTISATGVISTDSVIDYESSSSYSLTILVSDGTVSLSTPLTITVNDINDAPAF
TSTPYAVTLNEGTASSVSVFKVSASDEDSDSIVFSFVGITSSDFTINSVSGEISTATLIDFETTPSYVLTVQAFDGNGRK
TLSTVTVTITDINDETPTFNSASYNGHVTENVAIGSSVMTVTASDGDVADTSLAYSLSGSNSSHFSITSNGLIQTATNID
YEAVQVYSLTLTATDNANNTGTTTLIISVINAVDNDPVFSSSSFSASVSEDSIPGTSVIRVTASDDDLSDVITYTISGAD
SVNFTVNENTGVISTNALLDRESQDSYSFTLTATDSGGRFSLVAINVTVSDVNDNNPVCGTSVYAGSVAENAAVGTSVIT
VECPDLDIGGNGEVTYSIVSGDAGAFVVNSSTGKISTSASLDFESLQEYKITVEASDAGSPPKTATTTILITVTGINEHT
PQFTSSGIYIVNVSESLALGHDVIAVSANDADMGSQGEVTYSITAGDAYGNFIIDRNSGLVELVYILDYETSSQITLTIT
ATDGDSGSPLSAQATVTVNLLDFNDNNPACLPGLLTPAILETAAVSDVVATLNCSDQDSGINSQLSYTISTGNSDGKFSV
SSNGTVVIADTLDYDAVRSYSLTITVTDGGVSSLSTEVSVHVSVSPVNEHSPVFTNSGAYVVSVPEDTSLGTEITRVTAN
DADDSGHAHGRVVYSIVSGNTGFFFYISADNGAIQLARNLDREATSSYTLEIEATDGENSVNATVSITVTDANDNKPICN
PSSYSTAVREDAGLGTNALSVTCSDDDEGDNGLLVYSITSGNSNTSFSIDSNGTLSTATWLDYETTPSFALTVQARDSSS
PSSSQKSVVMEISIDITPVNEHAPVFSSAEYSANIAEDVSVGTSILRVSAVDQDDGPQGEVSYTLTPSSAPFYIDTSSGV
IRVKTSLDRESVDNYTLTVTVSDRDPNIADVKSSSVNVTISLNDINDNDPVFYPDHYKLEFYENTTAGSSVTQLQCTDQD
LGTNSALVYSITDGDPDSFFAISSSTGQITTAKQLDYEDTQSYSLTVEARDSSSPMSSQLSSLSHVDVIVAPLNEHAPVF
SKSFYNVTISENTPVGTTVLTIIATDSDSGSQGEVTFSLSSNSAFYIDALSGSITVKQALDYESVTSYLLTVTAIDGDPA
SPKSATVNVTVTLRDENDNAPTFTPTVYSVTIAEDTAVSTNILNLTCADADSGTSGQLLMAITSGNTGTGFSITDEGFLN
VASTLDAETTSFYSLEITATDRHSTQPLSGLAKVSITITDVNEHTPQFTNGGSYTALASENATVGTLVSSVNATDLDSGS
VYGLVTYSITSGNSGDMFTIRPTDGKVFVKRTLDRESADSYSLVIKASDQDPDSPLSSTASLVITITDVNDNTPSCNPCI
YSASINESIAIGTTIAQLNCSDTDLSPNTITSYAITTGNTTLFTVDGSGLVTTQSTFDFESVKSYLLVITVADGGSPQFT
TYATVTVQITGTNEYAPVFSNSTHTVSHSEDISVGTAIATVVATDDDHGSDGTIIYTIIDGNSEERFQIDPKSGVIVLRK
LLDRETTAMYSLTVQATDQGSPSMSSTATVNLTILDVNDNAPLCSQASYVIEVAENFTVNGTIVSLLCSDADQGQNEVIA
YSISSGNTNSSFAVDSSTGEVTLASTLNREAQAYYDLIITISDNGSPQLSSEVTIYIIVTAINEYTPTFTQNGFYNASVT
EDTPVGTTLLTVQAQDGDSGVQGLVTYSISSGNVDNAFLLDSNAGTLTLRRSLDHEALSQYSLSVLASDNAPAPLTKWSL
ATVNVTVLDLNDNAPSCSPVADVITLLESSVVGTLVFSANCTDPDSNSILTYTITQGNAQRKFNISSSLGEVRLNMTLNI
EEESLYNLLLTASDSGSPVKSSNISVTVSVLPVNEHAPTFVASDQLYQIDVMENITLGTVVFQAQVTDNDTGIHGDLRYI
LVSGNTESKFYLDEALGRLVLVSSLDRETTDQYNVSLRVEDSAAGSPDVRYSNVTVYISVVDVNDNQPECSSNLNSVEIS
EDLVVGTNFTSITCIDNDLGPNGNLSFTIVSGNTGNKFRMENNRVIVNGELDHESGSEYGLEIHVTDQGVPSQVTVVMVT
VYVKAVNEFTPVFQYTNYTVNISEATAIGSLIFDANATDSDTGLHGQLEYFITGGLGGGIDFTIDLRTGHVYVGAKLDRE
TRDLYVLNLTVKDRALNEAHRRSTAMKLTIHISDENDNPPIFSQDIYTKTIPENVPLGYSVIQVNTSDADLGINADHTFT
ITGGDGVNKFSIDASSGVVSAQPGLDRETEDTYYLSITVTDGGVPPLTAVCGVRVFISDANDNNPVFSPTLYLTSISESI
SPGSDVIPVHAYDVDLGLNAEIEFSIIGGDAETQFQVSSSGMISTNKTLDREDIPFYSLLVQATDKGTPPLTETVKVNIT
IIDINDNAPQFNQSAFVVTVSESLPTGSRFLNITATDADIGNNALLTFSILSGNIGNVMSIDPLTGALYNVGLFDRETTP
EYFLMVKAEDAGAPVRASSTNVNVKIADTNDNVPEFSDADYNFVVTENLPGGTSVGRVQATDNDNGTNAELVYSIMSGEN
NNNFFIHPLQGILYTAVMLDRESVKDYRIKVKVSDSAAFPLDLSNITTVYVTVLDQNDNSPRFALPFYNASVREKTVSGT
SVTTVTADDPDRDANAELTYSITHSTSIEYFDINSVTGEVSVKSVFDYEEVKIVNVTITAQDNGIPRLSGSVTLVLFIED
VNDNTPVFERNFYEASIRHDRSLDSPPFITVKATDVDSGDNGKVDYELQDSSDFFTVGSTDGGIRLKAAPPSGKTYELGV
LAIDKGSPPLTSTVASVRIDTIEADEVMVEIELEISLEEFEAKREQFEEELSKYLGADVSIADYTVLGEAAARRRKRETK
KRIVVTIYAVKNPSGNNTDLNEKLSRAKEYLTKDEILDALLDDDGNLSPNLTNNKELEVFNIRSAKPAVPEIPTTPPPTP
FYKTTEGIITMASACVVVLLAVVTVLLWRKHAKKRVRMLESREPHLRPNRGLVNGEKGFYKGKIKQHKMISPIMIDNQIA
PPGGKRFDGKAVDPVSGKLYAFNKTTGERMWIQDMRDSRNGPQSYYANRNTQSRFSDSQHRVQDLPPPRASIETVHGRDN
RANRLQLPGTPE
>XP_024906692.1_protocadherin_Fat_4_Pteropus_alecto
MNLAAGRAPGRPWLPLPTPSVLQLLRVFGLLSLLPGPARVGGAEQRQVFQVLEEQPPGTLVGTIQTRPGFTYRLSESHAL
FAINSSTGTLYTTATIDRESLPSDVINLVVLSSSPTYPTEVRVLVWDLNDNAPVFPDPSIVVTFKEDSSSGRQVILDTAT
DSDIGSNGVDHRSYRIIQGNEAGRFRLDITLSPSGEGAFLHLVSKGGLDREVTPQYQLLVQVEDKGEPRRRGYLQVNVTV
QDINDNPPVFGSSHYQAGVPEDAAVGSSVLQVAAADADEGTNADIRYRLQDEGTPFQMDPETGLITVREPLDFEARRQYS
LTVQALDRGVPSLTGRAEALIQLLDVNDNDPVVKFRYFPATSRYASVDENAQVGTVVALLTVTDADSPAANGNISVQILG
GNEQRHFEVQSSKVPNLSLIKVASALDRERIPSYNLTVSVSDNSGAPPAAGVQARSSVASLVIFVNDINDHPPVFAQQVY
RVNLSEEAPPGSYVSGVSATDGDSGLNANLRYSIVSGNGLGWFHISEHSGLVTTGAAGGLDRELASQIVLNISARDQGVH
PKVSYAQLVVTLLDVNDEKPVFSQPEGYHVSVVENAPAGTELLVVGATDGDLGDNGTVRFSLQEAEIDQRSFRLDPVSGR
LSTVSSLDREEQAFYSLLVLAADLGSPPQSSVARVNVSLLDLNDNSPVFYPVQYFARIQENEPGGSYITTVSATDPDLGL
NGTVKYSISAGDRSRFQVSAQSGVISTRMALDREEKTAYQLQIVATDGGNLQSSNQAIVTITVLDTQDNPPVFSQAAYSF
VVFENVALGYHVGSVSASTMDLNSNISYLITTGDQKGMFAISRVTGQLTTASMIDREEQSFYQLKVVASGGTVTGDTMVN
ITVKDLNDNSPHFLQAVESVNVVENWQAGHSIFQAKAVDPDEGVNGMVFYSLKQNPKNLFTINEKNGSISLLGPLDVHAG
SYQMEILASDMGVPQLSSSLILTVHVHDVNDNPPVFDQLSYEVTLSESEPVNSRFFKVQAFDKDSGANGEIAYSIAEGNT
GDAFGIFPDGQLYIKSELDRELQDRYVLLVVASDRAVEPLSATVNVTVILEDVNDNRPLFNSTNYTFYFEEEQKSGSFVG
KVSAVDKDFGPNGEVRYSFEMVQPDFELHAVSGEITNTHHLDRESLMRRRGTAVFSFTVIATDRGLPQPLKDQATVHVYM
KDINDNAPKFVKDFYQATISESAANLTQVLRVSASDVDEGSNGLIRYSVMKGNEERQFAIDSTSGQVTLIGKLDYEATAA
YSLVIQAVDSGAISLNSTCTLNIDILDENDNTPSFPKSTLFVDVLENMRIGELVSSVTATDSDSGDNADLHYSITGTNNH
GTFSISPNTGSIFLAKKLDFETQSLYKLNITAKDQGRPPRSSTMSVVIHVRDFNDNPPSFPPGDIFKSIAENVPVGTSVI
SVTAHDPDADINGQLSYTIIQQMPRGNHFGIDEVKGTIYTDAEIDREFASLFELTVKASDQAVPIETRRYALKNVTILVT
DLNDNVPMFISQNALAADPSAVIGSVLTTITAADPDEGANGEVEYEILNGDTDTFIVDRFSGDLRVASALVPSQLIYNLI
VSATDLGPERRKSTTELTVILQGLDGPVFTQPKYITILKEGEPIGTNVISIEAASPRGSEAPVEYYIVSVRCEEKAVGRL
FTIGRQTGIIQTAAILDREQGACLYLVEVYAIEKSAAFPRTQRAEVEITLQDINDNPPVFPTDMLDLTVEENIGDGSKIM
QLTAMDADEGANALVTYTIISGADDSFRIDPESGDLIATRRLDRERRSKYSLLVRADDGLQSSDMRINITVSDVNDHSPK
FSRPVYSFDIPEDTTPGSLVAAILATDDDSGVNGEITYIVNEDDEDGIFFLNPVTGVFNLTRVLDYESQQYYILTVRAED
GGGQFTTIRVYFNILDVNDNPPVFSLNSYSTSLMENLPLGSTVLVFNVTDADDGINSQLAYSIASGDSLGQFAVDKNGVL
TVLKSLDRESQSFYSLVVQVHDLPPPPAKNSTAQVSIILLDVNDNPPTFLSPRLTYIPENTPLDTVVFKAQATDPDSGPN
SYVEYALLSPSGSKFSIGTIDAEVRLTGELDREAVSNYTLTVLATDKGQPALSSSAEVVVVVLDINDNSPAFAQALYRVE
MSEDTLTGTDVVQVCAADADEGTNGQVRYGIVDGNADQDFRIDSVTGAVTVARPLDREKTSTYLLTVQAADRGSTPRTDT
STVSIVLLDSNDFVPTFELSPYSINVPENLGALPRTVLQVVARDDDQGLNSKLSYVLVGGNEDNAFTLSAGGELRVTRSL
DRETKERFVLTITATDSGSPALTGTGTVHVVVDDANDNIPTFASKMYFTAVPEDAPTGTDVLLVNASDADASTNAVISYR
IIGGNSQFTINPSTGQIITSALLDRETKDNYTLVVVASDAGSPEPLSSSTSVLVTVTDVNDNPPRFQHHPYVTHIPSTTS
PGSFVFAVTVTDADIGPNSELHYSLSGRNSEKFHIDPLRGAIMAAGPLNGASEVTFSVHVKDGGPSPKTDSTTVTVRFVN
KADFPKVRAKERTFMFPENQPVGTHVTTVTGSSLRGEPLSYYIASGNLGNTFQIDQLTGQVSISQPLDFERIQKFVVWIE
ARDGGFPPFSSYEKLDITVLDVNDNSPVFKEDPFVSEILENLSPRKILTVSAMDKDSGPNGQIDYEIVNGNKEHSFSINH
ATGEIRSIRPLDREKISQYVLTIKSSDKGSPSQSTSVKVIINILDENDNAPKFSQIFSAHVPENSPLGYTVTRVTTSDED
VGVNAVSRYSIIDRSLPFTINPSTGDIVISRPLNREDTDRYRIRVSAHDSGWTVSTDVTIFVTDVNDNAPRFSRPSYYLD
CPELSEIGSKVTQVSATDPDEGSNGQVFYFIKSQSEYFRINATTGEIFSKQVLKYQNVSGFSNVNINRHSFIVTSSDRGN
PSLLSETTVTINIVDSNDNAPQFLKMKYFTPVTKNVKVGTKLIKVTAVDDKDFGLNSEVEYFVSGENHSGKFKLDNNTGW
ISVASSLISDLNQNFLITVTAKDKGNPPLSSQATVQIVVTEENYHTPEFSQTHVTAALPESHSIGAMVRTVSARDRDAAM
NGVIRYSISSGNEGGVFAINSSTGVLTLAKALDYELCQKHEMTVSATDGGWVARTGYCSVTVNVIDVNDNSPVFLPDEYL
PTVLENAPSGTTVIHLNATDADSGTNAVIAYAVQSSDSDLFVIDPNTGVITTQGFLDFETKQSYHLTVKAFNVPDEERCS
FATVNIQLKGTNEYVPRFVSKRYYFEISEAAPRGTLVGEVFASDRDLGADGEVHYLIFGNSRKKGFQINKKTGQIYVSGL
LDREKEERVSLKVLAKNFGSIRGADVDEVTVNITVLDANDPPIFSLTVYSVQISEGVPMGTHVTFVSAFDSDSVPSWSRF
SYFIGSGNENGAFSIHPQTGQITVTAELDRETLPVYNLTVLAVDSGTPSATGSASLLVTLEDINDNGPVLTVCEGEVMEN
KRPGTLVTTLQSTDPDLPPNQGPFTYYLLSTGPATNYFSLSAAGVLSTTREIDREQIAHFYLSVVTRDSGVPQMSSTGTV
RVTVIDQNDNPSQPRAVEIFVNYFGTVFPGGTLGSVKPQDPDVADTFRCSLTAGVAGLFSIPRGTCDLSAQPRAADGTFE
LAVLSDDGLHGPVTSSVRVFFAGFSNATLDSSVVLRLGVPTVRDFLANHYLPFLRTASAQLAGLGTAVQLCHNGGTCHNL
VGGFSCSCPDGFTGRACERDVNECLPSPCRNGAVCQNFPGSFSCVCKTGYTGKMCESSVDYCECNPCFNGGSCQSGVEPY
YCHCPFGVFGKHCELNSYGFEELSYMEFPSLDPNNNYIYVKFATIKSHALLLYNYDNQTGDRAEFLALEIAEERLRFSYN
LGSGTYKLTTMKKVSDGHFHSGFLMLTGDLHGGQVAASLTVDSCPENQEPGYCTVSNVAVSDDWTLDVQPNRVTVGGIRS
LEPVLRRRGHVESHDFVGCIMEFAVNGRPLEPSQALAAQGILDMCPRLEGACTRSPCQHGGTCTDHWSWQQCHCKEGLTG
KYCEKSITPDTALSLEGQGRLDYHMSQNEKREYLLRQSIRGATSEPFGVNSLEVKFRTRSENGVLIHIQESSNYTTVKIK
NGKVHFTSDAGIAGKVERNIPEVYVADGHWHAVLIGKNGTATVLSIDRIYNRDIVHPTQDFGGLEVLTISLGGIPPNQAH
RDAQTGFDGCIASVLYGGQSLPFSGRHSLASISKTDPSVKTGCRGPNICASNPCWGDLLCVNQWHAYKCVPPGDCASRPC
QNGGSCEPGLHSGFACSCPESHTGRTCETVVACLGVLCPQGRVCKAGSPGGHVCVPSQGPEELSLPLWAVPAIVGSCATV
LALLVLSLILCNQCRGKKAAGPKEAKKPKEKKKKGSENVAFDDPDHLPPFADDLTVRKQPEGNPKPDIIERENPYLIYDE
ADLPRGPEAVPSAPLAAPEQEPEHYDIDNASSIAPSDADIIQHYKQFRSHTEVFSTVEINLPSNCTKRANMVVLTQLTLR
YSFDMQLSAITLRACRNTIVAITVCDPAFGIQRHY
>NXC33613.1_FAT4_protein_Campylorhamphus_procurvoides
LLPPLGSAAAAEPRQVFQVLEEQPPGTWVGTIATRPGFTYRLSEHHDLFAINATSGALHTLATIDRESLASDVVDLVVLS
SQPTYPSEVRVLVLDLNDNAPVFPDPSIVVTFKEDTGSGRQLILDTATDADSGTNGVDHGSYRIVAGNEEGRFRLNITLN
PSGEGAFLHLVSRGGLDREATPTYQLLVQVEDKGEPRRRGYLQVNVTIQDINDNPPIFSQTLYQARVPEDAPVGASVLQV
TAADADEGTNADIRYRLEGGDGGGSGGGDGAGSLPFEVDPETGVIRIRERLDYEMRQQYSLTVQAMDRGVPALSGRAEAL
IRLLDVNDNEPRVKFRYFPATSRFASVDENAAPGTVVALLTVSDADSPAANGNISVSILAGNEQRHFEVHSSKVPNLSLI
KVAAALDRERIPAYNLTVAVADNYGAPPPPPSPPISVFYPDGAVAAPVSRSSVASLVIFVNDINDHPPVFGQSVYSVNIS
EEVPLGSYVRGLSATDRDSGLNANLKYSIVSGNELGWFRISEHSGLVTTAGPEGGSAGHAAGTSISSRLDRETASQVVLN
ISARDQGVQPKFSYAQLVVTILDVNDNKPCFSQPEGYQVSLAENSPSGTELLVLSATDGDLGDNGTVRFSLQEAEPALVA
VGPSSMTPRQIFRLDPVSGKLSTISQLDREEQSYFSLQVLATDLGSPPLSSIARVNVTVLDVNDNSPVFYPVQYFAHIQE
NEPAGTYVTTVSATDPDLGPNGTVKYSISAGDTSRFQVHGQTGVITTKIALDREEKTAYQLQIVATDGGHLQSQNQAIVT
ITVLDTQDNPPVFSQGMYSFVVFENVALGYHVGTVFASTMDLNTNISYLITTGDQRGMFAINRATGQITTASIIDREEQA
FYQLKVVARGGAITGDAVVNITVKDLNDNSPHFIHAVESVNVVENWKAGHTIFQAKALDPDEGVNGVVLYSLKQNPKGLF
SINEQTGAISLTGALDVNAGSYQVEILASDMGVPQLSSNFILTVSVHDVNDNPPVFDQLSYEICILESEPVNSRFFKVQA
SDKDSGVNGEIAYSIIEGNAGDAFGIFPDGQLYIKSELDRELQERYILLVVASDRAVEPLNATVNVTVILEDVNDNRPLF
NSTNYVFYFEEEQRGGSYVGKINAVDKDFGPNGEVRYSFEHMQPDFELNTVTGEIRSTHQFDREALMRQRGAAVFSLTVI
ATDQGLPKPLKDQATVQIYMKDINDNAPKFLKDLYQATISELAANLTQVLRVSASDVDEGVNGLIHYSVIKGNEENQFAI
DSSTGQVTLVGKLDHEATASYSLVIQAVDSGAVPLSSTCMLSIDVLDENDNSPSFPKSTLLVDVLENMRVGELVSSVTAT
DSDSGDNADLHYSITGTNNHGTFSISPNTGSIFLAKKLDFETQSLYKLNITAKDQGRPPRSSTMSVVIHVRDFNDNPPNF
PPGDIFKSIVENVPVGSSVISVTAHDPDADINGQLMYAIIQQMPRGNHFRIDEVRGTIFTNAEIDREFANLFELTVKATD
QAVPVESRRFALKNVTILVTDQNDNVPIFVSQNALAADPSVVIGSILTTIIAADPDEGANGEVEYEIVNGDTETFIVDRY
SGDLRVASALVPSQLVYNLIVSATDLGPERRKSTTEMTIILQGVDGPVFTQPKYITILKEGEPIGTNVISIEAASPRGSE
AQVEYYIVSVRCEDKSLGRLFTIGRHTGVIQTAAILDREQGARLYLVDVYAIEKSSVLPRTQRAEVEITLQDINDNPPVF
PTDMLDLTVEENIGDGSKILQLTAMDADEGANALVTYTIISGADDSFHIDPESGELIATKRLDRERRSKYSLLVRADDGL
QSSDMRINITVSDVNDHIPKFSKPVYSFDIPEDATPGSLVAAILATDDDSGVNGEITYTVSEDDEDGIFFLNPVTGVFNL
TRALDYETQQYYILTVHAEDGGGQFAAIRVYFNILDINDNPPVFSMASYSTSVMENLSPGATILNFSVTDADDGSNSQLS
FSITSGDSVGQFGIDNSGVLSIRQPLDRESQSFYSLVVQVHDMAPLPASRYTSTAQVSIILLDVNDSPPTFISPKLTYIP
ENTPIDTVVFKAQATDPDSGPNSYIEYSLLRPLGNKFSIGTIDGEVRLTGELDREAVSNYTLTVVATDKGQPSLSSSTDV
VVIVLDINDNNPLFAQKLYKVEVEENTLTGTDLIQVFATDGDEGTNGQVRYAIVSGDANNEFRIDSVTGVITVAKPLDRE
KKPSYTLTVQSADRGSSPRTDTTTVNIILKDVNDFIPTFELSPYSVNVAENLETLPKVILQVVARDDDQGLNSKLTYVLV
AGNEEGAFTLSGSGELCLVRSLDREAKQQYMLLITAADAGSPALTGTGTIAVTVDDVNDNVPTFAFNVYSATVPEDAPTG
TDILLVNSSDADASTNAVISYRLSGGNSQFTINPSTGQIITSALLDREAKENYTLVVVASDGGFPRALSSSTTVLVSVAD
VNDNPPKFQHHPYVTHVPSPTTSGSFVFAVTVTDADAGSNAELHYSLVGKNSEKFHIDPARGAILAANPLVGESEVTISV
HVRDGGRYPKTDSTTVTVRFVNKAEFPRVQADQETFTFPENQAVGTVVTTISGSSARGGSLSYYIASGNLGNTFMVDQVT
GQLSVRRALDFEAIQKYLVWIEARDTGFPPFSSYKKLEVTLIDVNDNAPEFEQDPFIAEIVENLSPRKILTVAAVDRDSG
LNGQLNYEIVDGNTENSFSINRATGEIRSVRPLDREKQSQYTLTIKASDKGTPLQSTTVKVIINILDENDNAPRFSQIFS
ASVPENAPLGFTVTRVTTSDEDIGVNAVSRYSIRDTSLPFTINPSTGDITISRPLNREDTDRYRIRVSAHDSGWTVSTDV
TIFVMDINDNAPRFTKPSYYLECPELPGIGLKVTQVSATDPDEGSNGQVFYFIKSQSEFFRINATTGEIFNKQHLRYQNS
SRSSNVNINRHSFIVTSSDRGSPPLMSETTVTINIVDSNDNAPLFLARKYFTPVTKNVRVGTNLIKVTAVDDKDFGLNSE
VEYFISDESKTNKFRLDRSTGWISVSSSLMADLNKNFLFKVKAKDKGNPPLSSEVAVEIVVTEENYHTPEFSQSRMSVTI
PESHSVGTVIRTVSARDRDAAMNGLIRYNISSGNEAGIFAINTTMGTLTLAKPLDFELCQKHELVVTATDGGWVSRTGYC
SVTVNVVDVNDNSPAFSPEDYFPNVLENAPSGTTVICLNATDADSGPNAVIAYAIQSSDSDLFVIDPNTGTITTQGFLDY
ETKQSYHLTVKAFNVPDEERCSFASVNIQLEGTNEYVPRFVSKLYYFEVSEAASKGTVIGEVFASDRDMGTDGEVHYLIF
GNSRKKGFQIDEKSGQIYVSGPLDREKEERISLKVLAKNLGSIRGADIDEVTVNITILDANDPPVFTLGTYNIQISEGVP
PGTHVTFVSAFDSDSVPSWSRFSYFIGSGNNNGAFSINPQTGQVTVTAELDRETLPVYNLSVLAIDSGTPSATGSASLLV
TLEDINDNGPTLSTSQGEVMENNRAGTLVMTLQSSDPDLPPNQGPFTYYLLSTGPATSYFSLSTAGVLTTTREIDREQIS
DFYLSVITRDSGVPQMSSTGTVQIKVIDQNDNPSQPRTVEIFVHYYGNLFPGGILGNVKPQDPDVLDNFQCSLTSGVTSL
FSIPGGTCELHSQARSTDGTFDLAVLSNDGLHGAVTSSVRIFFTGFSNTTIDNSILLRLSTHSVRDFLMNHYLHFLRIAS
SQLTGLGTAIQLYGLYEDSNHTFLMAAIKRSNNQYVNPSGVATFFESIKDVLFRQSGVRIEAVDHDWCLQSPCQNGGSCL
RRLSVSPALKTHESVPVIIVANEPLRPFVCRCMPGYDGSLCETDIDECLPSPCHNDGTCHNLVGGFSCSCPEGFTGMACE
RDINECLSNPCKNGAACQNFPGSFNCICKTGYTGKTCDSTVNHCECNPCFNGGSCQSGLEGYYCHCPFGVFGNHCELNSY
GFEELSYMEFPSMDPNNNYIYIKFATIKSNALLLYNYDNQTGERAEFLALEIVGERLRFSYNLGSGTYKLTTAKRVSDGQ
FHTVIARRAGMAASLTVDSCSEDQEPGYCTVSNVAVSTDWTLDVQPNRVTVGGIRSVEPILQRRGQVESHDFVGCIMEFA
VNGRPLEPSQALAAQGILDQCPRLEGACTTSPCQHGGTCVDHWSWQQCHCKEGLTGKHCEKYITADTALSLEGKGRLDYH
MSLNKKRDYVMRLGARGAGMGPPNVERLEVKFRTRSENGVLLHIQESSNFTTVKIKGGKVHYISDAGVAGKVERNIPEVY
TADGQWHSVLLEKNGSATVLSVDKTHSRDILHATQDFGGLNVLTISLGGIPSSQPFKSAVAGFDGCISYIKYGGESLPFS
GKHSLATLSKTDPSVKIGCRGPNICASNPCWGELMCINRWYAYQCVPPAACASSPCQNGGSCEPGVHAGFTCSCPEAYAG
RTCETVVACLGVSCAPGHECKAGINGGHICLLSPHPTELSLPLWAVPAIVGSCATVLALLVLSLILCNQCRGKKSKGPKE
EKKTKQKKKKGSENVAFDDPDNIPPYGDDMTVRKQPEGNPKPDIIERENPYLIYDETDIPHTTETIPSAPLASPEPEIEH
YDIDNASSIAPSDADIIQHYKQFRSHTPKFSIQRHSPLGFARQSPMPLGASSLTYQPAYGQGLRTTSLSHSACPTPNPLS
RHSPAPFSKSSTFYRHSPARELHLAIREGSPLEMHNDVCQPGIFNYATRLGRRSKSPQTMASHSSRPGSRLKQPIGQIPL
ETVPPVGLSIEEVERLNTPRPRNPSICSADHGRSSSEEDCRRPLSRTRNPADGIPAPESSSDSDSHESFTCSEMEYDRDK
PVTYTSRMPKLSQVNESDADDEDNYGSRLKPRRYPGRRGEGGPVGAQAAGTGESSLPVKLGQQAGSFNWDNLLNWGPGFG
HYVDVFKDLASLPEKVAAAAAASAAASEDGKGGTTKPVSKEGEAEQYV
>NXU83715.1_FAT4_protein_Xiphorhynchus_elegans
LLLPLLPPLGSAAAAAEPRQVFQVLEEQPPGTWVGTIATRPGFTYRLSEHHDLFAINATSGALHTLATIDRESLASDVVD
LVVLSSQPTYPSEVRVLVLDLNDNAPVFPDPSIVVTFKEDTGSGRQLILDTATDADSGTNGVDHGSYRIVAGNEEGRFRL
NITLNPSGEGAFLHLVSRGGLDREATPTYQLLVQVEDKGEPRRRGYLQVNVTVQDINDNPPIFSQTLYQARVPEDAPVGA
SVLQVTAADADEGTNADIRYRLEGGDGGGSGGGDGAGSLPFEVDPESGVIRIRERLDYEMRQQYSLTVQAMDRGVPALSG
RAEALIRLLDVNDNEPRVKFRYFPATSRFASVDENAAPGTVVALLTVSDADSPAANGNISVSILAGNEQRHFEVHSSKVP
NLSLIKVAAALDRERIPAYNLTVAVADNYGAPPPPPGSPISVFYPDGAVAAPVSRSSVASLVIFVNDINDHPPVFGQSVY
SVNISEEVPLGSYVRGLSATDRDSGLNANLKYSIVSGNELGWFRISEHSGLVTTAGPEGSSAGHAAGTSISSRLDRETAS
QVVLNISARDQGVQPKFSYAQLVVTILDVNDNKPCFSQPEGYQVSLAENSPSGTELLVLSATDGDLGDNGTVRFSLQEAE
PALVAVGPSSVTPRQIFRLDPVSGKLSTISQLDREEQSYFSLQVLATDLGSPPLSSIARVNVTVLDVNDNSPVFYPVQYF
AHIQENEPAGTYVTTVSATDPDLGPNGTVKYSISAGDTSRFQVHGQTGVITTKIALDREEKTAYQLQIVATDGGHLQSQN
QAIVTITVLDTQDNPPVFSQGMYSFVVFENVALGYHVGTVFASTMDLNTNISYLITTGDQRGMFAINRATGQITTASIID
REEQAFYQLKVVARGGAITGDAVVNITVKDLNDNSPHFIHAVESVNVVENWKAGHTIFQAKALDPDEGVNGVVLYSLKQN
PKGLFSINEQTGAISLTGALDVNAGSYQVEILASDMGVPQLSSNFILTVSVHDVNDNPPVFDQLSYEICILESEPVNSRF
FKVQASDKDSGVNGEIAYSIIEGNAGDAFGIFPDGQLYIKSELDRELQERYILLVVASDRAVEPLNATVNVTVILEDVND
NRPLFNSTNYVFYFEEEQRGGSYVGKINAVDKDFGPNGEVRYSFEHMQPDFELNTVTGEIRSTHQFDREALMRQRGAAVF
SLTVIATDQGLPKPLKDQATVQIYMKDINDNAPKFLKDLYQATISELAANLTQVLRVSASDVDEGVNGLIHYSVIKGNEE
NQFAIDSSTGQVTLVGKLDHEATASYSLVIQAVDSGAVPLSSTCMLSIDVLDENDNSPSFPKSTLLVDVLENMRVGELVS
SVTATDSDSGDNADLHYSITGTNNHGTFSISPNTGSIFLAKKLDFETQSLYKLNITAKDQGRPPRSSTMSVVIHVRDFND
NPPNFPPGDIFKSIVENVPVGSSVISVTAHDPDADINGQLMYAIIQQMPRGNHFRIDEVRGTIFTNAEIDREFANLFELT
VKATDQAVPVESRRFALKNVTILVTDQNDNVPIFVSQNALAADPSVVIGSILTTIIAADPDEGANGEVEYEIVNGDTETF
IVDRYSGDLRVASALVPSQLVYNLIVSATDLGPERRKSTTEMTIILQGVDGPVFTQPKYITILKEGEPIGTNVISIEAAS
PRGSEAQVEYYIVSVRCEDRSLGRLFTIGRHTGVIQTAAILDREQGARLYLVDVYAIEKSSVLPRTQRAEVEITLQDIND
NPPVFPTDMLDLTVEENIGDGSKILQLTAMDADEGANALVTYTIISGADDSFHIDPESGELIATKRLDRERRSKYSLLVR
ADDGLQSSDMRINITVSDVNDHIPKFSKPVYSFDIPEDATPGSLVAAILATDDDSGVNGEITYTVSEDDEDGIFFLNPVT
GVFNLTRALDYETQQYYILTVHAEDGGGQFAAIRVYFNILDINDNPPVFSMASYSTSVMENLSPGSTILNFSVTDADDGS
NSQLSFSITSGDSAGQFGINNSGVLSIRQPLDRESQSFYSLVVQVHDMAPLPASRYTSTAQVSIILLDVNDSPPTFISPK
LTYIPENTPIDTVVFKAQATDPDSGPNSYIEYSLLRPLGNKFSIGTIDGEVRLTGELDREAVSNYTLTVVATDKGQPSLS
SSTDVVVIVLDINDNNPLFAQKLYKVEVEENTLTGTDLIQVFATDGDEGTNGQVRYAIMSGDANNEFRIDSVTGVITVAK
PLDREKKPSYTLTVQSADRGSSPRTDTTTVNIILKDVNDFIPTFELSPYSVNVAENLETLPKVILQVVARDDDQGLNSKL
TYVLVAGNEEGAFTLSGSGELCLVRSLDREAKEQYMLLITAADAGSPALTGTGTIAVTVDDVNDNVPTFAFNVYSATVPE
DAPTGTDILLVNSSDADASTNAVISYRLSGGNSQFTINPSTGQIITSALLDREAKENYTLVVVASDGGFPRALSSSTTVL
VSVADVNDNPPKFQHHPYVTHVPSPTTSGSFVFAVTVTDADAGSNAELHYSLVGKNSEKFHIDPARGAILAANPLVGESE
VTISVHVRDGGRYPKTDSTTVTVRFVNKAEFPRVQADQETFTFPENQAVGTVVTTISGSSARGGSLSYYIASGNLGNTFM
VDQVTGQLSVGRALDFEAIQKYLVWIEARDTGFPPFSSYKKLEITLIDVNDNAPEFEQDPFIAEIVENLSPRKILTVAAV
DRDSGLNGQLNYEIVDGNTENSFSINRATGEIRSVRPLDREKQSQYTLTIKASDKGTPLQSTTVKVIINILDENDNAPRF
SQIFSASVPENAPLGFTVTRVTTSDEDIGVNAVSRYSIRDTSLPFTINPSTGDITISRPLNREDTDRYRIRVSAHDSGWT
VSTDVTIFVMDINDNAPRFTKPSYYLECPELPGIGLKVTQVSATDPDEGSNGQVFYFIKSQSEFFRINATTGEIFNKQYL
RYQNSSRSSNVNINRHSFIVTSSDRGSPPLMSETTVTINIVDSNDNAPLFLAQKYFTPVTKNVKVGTNLIKVTAVDDKDF
GLNSEVEYFISDESKTNKFRLDRSTGWISVSSSLMADLNKNFLFKVKAKDKGNPPLSSEVAVEIVVTEENYHTPEFSQSR
MSVTIPESHSVGTVIRTVSARDRDAAMNGLIRYNISSGNEAGIFAINTTMGTLTLAKPLDFELCQKHELVVTATDGGWVS
RTGYCSVTINVIDVNDNSPAFSPEDYFPNVLENAPSGTTVICLNATDADSGPNAVIAYAIQSSDSDLFVIDPNTGTITTQ
GFLDYETKQSYHLTVKAFNVPDEERCSFASVNIQLEGTNEYVPRFVSKLYYFEVSEAASKGTVIGEVFASDRDMGTDGEV
HYLIFGNSRKKGFQIDEKSGQIYVSGPLDREKEERISLKVLAKNLGSIRGADIDEVTVNITILDANDPPVFTLGTYNIQI
SEGVPPGTHVTFVSAFDSDSVPSWSRFSYFIGSGNNNGAFSINPQTGQVTVTAELDRETLPVYNLSVLAIDSGTPSATGS
ASLLVTLEDINDNGPTLSTSQGEVMENNRAGTLVMTLQSSDPDLPPNQGPFTYYLLSTGPATSYFSLSTAGVLTTTREID
REQISDFYLSVITRDSGVPQMSSTGTVQIKVIDQNDNPSQPRTVEIFVHYYGNLFPGGILGNVKPQDPDVLDNFQCSLTS
GVTSLFSIPGGTCELHSQARSTDGTFDLAVLSNDGLHGAVTSSVRIFFTGFSNTTIDNSILLRLSTHSVRDFLMNHYLHF
LRIASSQLTGLGTAIQLYGLYEDSNHTFLMAAIKRSNNQYVNPSGVATFFESIKDVLFRQSGVRIEAVDHDWCLQSPCQN
GGSCLRRLSVSPALKTHESVPVIIVANEPLRPFVCRCMPGYDGSLCETDIDECLPSPCHNDGTCHNLVGGFSCSCPEGFT
GMACERDINECLSNPCKNGAACQNFPGSFNCICKTGYTGKTCDSTVNHCECNPCFNGGSCQSGLEGYYCHCPFGVFGNHC
ELNSYGFEELSYMEFPSMDPNNNYIYIKFATIKSNALLLYNYDNQTGERAEFLALEIVGERLRFSYNLGSGTYKLTTAKR
VSDGQFHTVIARRAGMAASLTVDSCSEDQEPGYCTVSNVAVSTDWTLDVQPNRVTVGGIRSVEPILQRRGQVESHDFVGC
IMEFAVNGRPLEPSQALAAQGILDQCPRLEGACTTSPCQHGGTCVDHWSWQQCHCKEGLTGKHCEKYITADTALSLEGKG
RLDYHMSLNKKRDYVMRLGARGAGMGPPNVEHLEVKFRTRSENGVLLHIQESSNFTTVKIKGGKVHYISDAGVAGKVERN
IPEVYTADGQWHSVLLEKNGSVTVLSVDKTHSRDILHATQDFGGLNVLTISLGGIPSSQPFKSAVAGFDGCISYIKYGGE
SLPFSGKHSLATLSKTDPSVKIGCRGPNVCASSPCWGELMCINRWYAYQCVPPGACASSPCQNGGSCEPGGHAGFTCSCP
EAYAGRTCETVVACLGVSCAPGHECKAGINGGHICLLSPHPTELSLPLWAVPAIVGSCATVLALLVLSLILCNQCRGKKS
KGPKQEKKTKQKKKKGSENVAFDDPDNIPPYGDDMTVRKQPEGNPKPDIIERENPYLIYDETDIPHTTETIPSAPLASPE
PEIEHYDIDNASSIAPSDADIIQHYKQFRSHTPKFSIQRHSPLGFARQSPMPLGASSLTYQPAYGQGLRTTSLSHSACPT
PNPLSRHSPAPFSKSSTFYRHSPARELHLAIREGSPLEMHNDVCQPGIFNYATRLGRRSKSPQTMASHSSRPGSRLKQPI
GQIPLETVPPVGLSIEEVERLNTPRPRNPSICSADHGRSSSEEDCRRPLSRTRNPADGIPAPESSSDSDSHESFTCSEME
YDRDKPVTYTSRMPKLSQVNESDADDEDNYGSRLKPRRYPGRRGEGGPVGAQAAGTGESTLPVKLGQQAGSFNWDNLLNW
GPGFGHYVDVFKDLASLPEKVAAAAAAAASEDGKGGTTKPVSKEGEAEQYV
>XP_053559609.1_LOW_QUALITY_PROTEIN:_protocadherin_Fat_4_Bombina_bombina
MSLFTIRVTCFHIMLLLCSLILCLPGTLSSSQTRQVFQILEEQPPGAYVGTISTRPGFTYRLSESHALFSINATSGSIYT
TSVIDRESLANDVINLVVLSSQPTYPTEVRIAVLDINDNSPVFPEPSIVVSFKEDTQGGRQVILDTATDSDAGTNGVDHR
SYRIVSGNQDGRFKLGITVNPSGEGAFLHLMSQGSLDRETTPCYYLVVEVEDKGTPKRLGHLHVNVTVQDINDNPPVFSS
SQYQARIEEDAPVGSSVLKVDATDRDDGVNAAIRYQLAEGTPFQIHPETGLITIREPLDYESRRQYTLNIQARDLGTPPL
TGRAEAVVRLIDVNDNDPVVKFRYFPATSRYASVDENAQVGTVVALLTVTDSDSPAANGNVTVAILGGNEQQHFEVQTSK
VPNLSLIKVASALDRERIPSYNLTVSVSDQGHPKPRSSVASLVIYVNDINDHPPIFQEQQSRVDISEDLPPGSYICGVSA
TDGDTGLNANLRYSIVSGNKLGWFSISEHSGLVTSIAVLDREVASQLMLNISARDQGPQPKTSYTTLFVNLLDVNDQRPT
FIGSHSNGQHWVSLPENSPVGTELITLKANDGDLGDNGTIRFYFDADNPSQCQGSYRLDPITGRLSTRTELDRELQENCS
LFILATDLGTPPLSSTAKVTVTLLDVNDNSPIFYPVQYFANIQENEPPASFVVFVTAADPDLGINGTVKYSIRAGDTSKF
QIHSHTGAISTKATLDREEKTAYQLQVVATDGGGLQSHNHAIVTITVLDTQDNPPSFSQETYHFVMFENVLIGYNVGTVS
ATSMDLNTNITYLITTGDQKGVFAIDKATGIITTAGVVDREEQEFYHLKVVASGGAITGEANVNITIKDLNDNSPHFLHA
VETVNVVENWKTGHIIFQAKAVDSDEGVNGKVGYSLKQNPLGLFSIEEVTGAVGLTAPLDVNVGSYQVEILASDMGVPQL
SSSFILTVSVHDVNDNPPVFDQLSYEVTLLESEPVNSRFFKVQAGDKDSGVNGEITYSIIDGNAGEAFGIFPDGQLYVKS
ELDREVKDIYILLVAASDRAIESLSATVNVTIILEDVNDNRPLFNSTNYVFYFEEEHSGGSFVGKIYAMDKDSRSNGEIR
YAFETMQPDFELNTITGDITSTHQFDRETLMRQRGAAAFTLKVISTDLGLPKPLKDQATVQIYIRDINDNHPKFSKDLYQ
ASISELATNMTPVLRVSSSDVDEGNNGLISYSIIKGNEEKRFTIDSATGQVTLLGMLDYESTASYSLIIEAVDSGTIPLS
STCTLSVNVLDENDNTPSFPKTTHFVDILENMRVGELVSSVTATDSDSGDNADIHYSITGTNNHGTFSISPNTGSIFLAK
KLDFETQSLYKLNITAKDNGRPPRSSTMSVVIQVRDYNDNPPSFPTGDIFKSIVENIPIGTSIVTVTASDPDADINGQLT
YAIIHQRPRGNHFIIDEMRGTIYTNAEIDREYTNLFEVTVRASDQAVPMETRRFALKNVTILVSDLNDNVPTFVSQNAFA
ADPTLVIGSVLTTITAFDPDEGPNGEIEYEIVKGDTETFIMDRYSGDLRVASALLPSNLIYNLIVAATDLGLERKASTTE
LTIILQGMDGPVFSHPKYITILKEGEPVGTNVISIEAASPLGSEAAVEYFIVSVRCEGETFGRLFTIGRNTGIIQTAAVL
DRERGARLYLVDVFAIEKETSFPRTQRAEVEITLQDINDNPPVFPTDILDLTIEENTGDGSKIMQLTATDADEGANALVT
YTIISGADDSFRIDPESGDLIATKRLDRERRSKYSLLVRADDGLQSSDMRINITISDVNDHIPKFSRLVYSFDVAEDTIP
GSIIAAILATDDDSGANGEVTYVVSDDDEDGIFFLNPVTGVFNLTRALDYEVQQYYILTVCAEDGGGQSSCVRVYFNILD
INDNSPVFSMNSYSTSVMENLPQGSTILTFNVTDADDGKLHVLTPILSYVISSGDSMSQFEVNIEGVLRIVKTLDREIQS
FYSLVVQVHDMALPPASRYTSSVEVSIILLDVNDNPPSFTSPKLTYVQENTPIDTIVFKAHATDPDSGPNCYVQYSLLNS
LGNKFSIGNIDGEVRLTGELDREEVSNYTLTIIATDKGKPSLSTTMDVIVIVLDINDNNPTFSQSLLKVELSENILTGTD
LIQVVATDTDEGANGMVRYAIVDGNPNGEFRIDSVTGMIAIAKPLDREKKSSYSLIVQSSDRGSSPRTDTTTVNILLSDV
NDVVPKFELSPYSVNVPENLDTLPKTILQVLARDDDQGLNSRLIYSLASGNENGAFRLSSSGELTLVKSLDRESKEQYRL
LVTATDSGSPPLTGTGTITVKVDDVNDNKPTCSSNSHHFSIQEDAPTGTDVLLVNCSDPDSGLNGVVRYSLIGGNSQFTI
NPSTGQIISSSLLDREMKDSYALLVMATDSGSPPMSSSTNVTVNIIDVNDNPPRFLHNPYVTHIPSPAAADSFVFAVTVT
DEDIGSNAELHYSLKGRNSDKFVIDPSRGAISTLEHIEGASEITFSVHVKDGGPNSKSDSTTVTVRFASKADFPHIRAEQ
KSFTFPENQEVGTHVSTLFGLSSRGGSLSFYIASGNFGNTFHIDELNGQLYIKNPLDFETTSKYVLWIEARDMGFPPFSS
YEKLEINVLDVNDNLPHFKQDPFIAEVMENLSPRKILTVSAKDTDSGFNGQVDYSIVDGNKDNFFSINRGTGEIRSTRQL
DREKISQHTLLIKASDKGSPSLTSTVRIIIYVLDDNDNAPRFSQIFSATVPENAAMGYTVTQVTTSDEDSGVNAVSRYTI
ADTSLPFVINLNTGVITVSRPLNREDSDRYIVRVSAHDSGWTVSTDVTVFVSDVNDNAPRFSKPSYYLDYPETAEAGSKV
TQVFATDPDEGLNGQVYYFIKSQSEFFRINSSTGEIFNKQHLKYQNPSLSGNININRHSFIVSASDRGSPPIMSETTVSI
NIVDSNDNAPKFLLSKYFTPVAKNAKVGTKLIKVTAVDEKDYGLNSQIEYSLSAENVQGKFQIDKETGWITVLSSLMMDL
NKNFIIKVTAKDKGNPPLSSQAIVNITVTEENYHTPEFSQSHISITVPESLALGSIFRTVSARDKDISMNGIITYNISSG
NEASLFAINSSTGALSLSRNLDYEQCQKHEFTVSAVDGGWVAKTGYCVVTVHVNDINDNPPIFSAEEYFPSVMENAPSGT
TVIRLNATDADSAPNAVIAYSIQSSDSDLFVIDPNTGIITTQGFLDFETKQNYHLTIKGFNVPDEERCSFVTVTINLEGT
NEYVPRFVSKIYYFEVSEAASKGTVVGEVFASDRDLGVDGEVHYLIFGSSRKKGFQIDKRTGKVYVSGILDREKEERISL
KILAXNYGSIRGADIDEVNVNITILDANDPPIFSLNVYNVQISEGVSPGTHVTFVSAFDSDSVPSWNRFSYFIGAGNDKG
AFSINPHTGQVTVTTELDRETTPIYNLTVLAIDSGTPSATGTASLLVSLEDINDNGPTLSTIQGEVKENHRAGTHVMTLQ
SSDLDLPPNQGPFTYYLLSTGPATSYFSLSPGGILSTTREIDREQISEFFLSVVTRDSGYPQMSSTGTVHVTVIDQNDNP
SEPRTVEIFVHYYGNLFPGGNLGSVKPQDPDVLDSFHCSLTSGVTNLFSIPADSCDLNSQSRSADGTFDLTVHSSDGLHG
AVVNNVRVFFTGFNNVTIDNSVLLRINIPNVKDFLTNHYLHFLRIASSQLTGLGTAVQIFGAFEENNRTFVMTAVKRSNN
QYVNPSGVGTFFESIKEILFRQSGVWIESVDHDSCAHNPCNNGASCIKRIAVSPTIKILESIPVIIVANEPLKTFMCKCM
PGYDGNLCENDIDECLPFPCHNGGTCHNLVGGFSCSCPEGFTGIACERDVNECLSNPCKNSAVCQNFPGGFNCICKAGST
GKLCESAINYCECNPCFNGGSCQSGVDGYYCHCPFGVFGKHCELNSYGFEELSYMEFPSLDPNNNYIYIKFSTIKTNALL
LYNYDNQTGETAEFLALEIVEERMRFSYNLGSGTYRLTAMKKVSDGQFHTVIARRAGMAASLTVDTCSEDREPGYCTVSN
AAVSSDWTLDVQPNRITVGGIRSLEPILQRKGQVQSHDFVGCIMEFAVNGRPLEPSQALSAQGILDRCPRLEGVCNTMSC
QNGGTCMDNWSWQQCNCKDGFTGKQCEKYMTADTALSLDGKGFLQYSIIQTKKREYLMRPQSVDLDTIFMNHLEVKFRTR
SDNGFLLQIHESSNYTIIKVKNGKLHYTSDAGVAGKVERNIPELYVADGRWHTFTMEKNGSITSLSIDKAYSRDIHHITQ
DFGGLNVLTMQLGGEPHGQISQASYNGFDGCIAYVKYNRENLPFSGKHNLVSISKSDTSAKIGCRGPNICASNPCWGDLI
CINQWHAYSCVPPGDCSSNPCQNGGSCEPKSQSGFTCICSDSYTGKFCEMATVCVGVTCPQGNICKSGINGGHICVLISH
VEDPSLPLWAVPAIVGSCATVLALLVLSLILCNQCRGRKTKVPKEEKKPKEKKKKGSENVAFDDPDNIPPYGDDMTIRKQ
PEGNPKPDIIERENPYLIYDETDIHHNSEIIPSAPLALPETEIEHYDIDNASSIAPSDADIIQHYKQFRSHTPKFSIQRH
SPLGFARQSPLPLGASSLTYQPSYSQGLRTATLGHSGCPPPNPLSRHSPAPFSKSSTFYRSSPARELHLSRREGSPLDMH
NDVCQPGIFNYATRLGRRSKSPQTMAGHTSRPGSRLKQPIGQIPMESGPPVGLSIEEVERLNTPRPRNPSICSADHGRSS
SEEDCQRPLSRVRNPADGIPAPESSSDSDSHESFTCSEMEYDRDKPMVYTSRMPKLTQVNESDADDEDNYGARSKPRRYP
GRRAEGGPGNTATLPADALPMKLTQQAGNFNWDNLLNWGPGFGHYVDVFKDLASLPEKTSADVNEENRGGTAKSVSKDGE
AEQYV
>XP_061109178.1_protocadherin_Fat_4_isoform_X1_Conger_conger
MAFAGRSFNRCYLILLMLWTLWQHSASSQIRQEFKVLEEQPIGTYVGTIETKPSFTYRFSENHKLFAINGTTGVIYTTSV
IDREVLQSSIINVVVLSSQPTYPTEVRIVVLDINDNSPVFPDASIVVSFKEDASSGRQVILDTATDSDIGSNGVDHTTYR
IVNGNEQGKFRLDITVNPSGEGAFLHLVSTGGLDRELAPFYQLLIEVEDKGDPKRFGYLQVNVTIQDINDNPPVFDEEDY
QTSVLEDAAIGNSILQITAKDHDEGSNADIRYILDEGSPFQIDPKSGTLTIKETLDYESKREYSLTVHAVDSGVPSLSGR
SEATIKLIDVNDNDPVVKFRYFPTSSKFASVDENAQIGTVVALLTVSDSDSPAANGNISVSILGGNEQRHFEVQTSPVPN
LSLIKVASVLDRERISSYNLTVSVSDNGRPTPRSSYASLVIFVNDINDHPPIFQEVFYRVDISEDVPKGSYIKGVSATDG
DSGQNANLRYSLVSGNSLGWFSISENSGLVTSAALLDREIASEVVLNISAKDQGVQPRVSYTKLIVNITDVNDQIPTFTQ
SSYHVSFVEHSPAGSELLVLSATDDDLGANGTIRFLFDPETPSSVQNLFRLDSVSGRLSTAVELDRENQASYLLSVQAKD
SGLPPLHSVSKVNVMLQDINDNRPVFYPVQYFANIKENEPSGSYVTTVSATDPDLGRNGTIRYSMTAGDNFKFHINANTG
QITTLVPLDREEKTAHQLQVRATDGGGLHSRAQAIVTITVIDTQDNPPTFSQVIYSFVIFENIKLHSVIGIVSASTLDLN
TNITYLITSGDQRGVFAIDGATGVINAASQIDREEQAFYQLKVIAKGGEVTGQAFVNITIKDLNDNAPYFPHAVEHVSAV
ENWGTGHHIFQAKATDQDDGSNGMLTYSLKQNPKGLFHIHEKHGLITLTGPLEVTTSSYQVEVLASDLGVPQRSSSLILT
VSVYDVNDNSPVFDQLSYEVTIPESEVVNSRFFQVEATDKDSGLNGEIAYDIVGGNAGDIFGIFPDGQLYIKAELDREVQ
ERYHLLLVATDRAVEPLSATVNITVILEDVNDNRPLFNSTNYVFHFEEEQERGSPVGRVFAEDRDFGPNSEVRYAFETPQ
ANFELDAITGELTSTLKLDREGLMRQRGAAVFSFTVISSDQGLPKPLHDHAKVQVYVRDVNDNLPRFTKDIYQASVSESA
QNGTQLLRVSASDVDEGRNGLVHYQIEEGNEEGRFSIDSGSGQVALVGGLDYEATASYSLKIIAVDAGAVPLSSSCMLSV
SVLDENDNSPSFPKAALTVDVLENMRIGELVASVTATDSDSGDNAEIIYSITASNNHGTFSISPNTGSIFLVKKLDYETQ
ALYRLNVTAKDNGRPSQSSTVPVVIHVRDFNDNPPSFPPGDIFKSIPENLPLATSVMTVTAQDTDADINGQLEYSIMQQM
PRGGHFTIDPNTGVIRTCREIDREFSNLFELTVKATDQAVPAEFRRFALKNVTVWVTDQNDNIPSFVSQNALVADTTVVV
GSILTTVMAFDPDEGANGEVEYEMVQGDSDTFVIDRYSGDIRVASRLEPSRLVYSLTVSATDRGSDRRASRTELTVILQG
VDGPVFSQPKYITILKEGQPAGTNVISLDASSPRGSGAKVEFYIVSVRCGDKSAGRLFTIGRNTGMIQTAAELDREQGSD
LYLVGVYAIETEASQPRTQKAEVEIKLQDINDNPPVFPTDMLDVTIEENIGDGFRIMQLTAIDADEGPNALVTYTIISGA
DDSFRIDPESGDLMATKRLDRERRSKYSLLVRADDGKQSSDMRVNITVSDINDHTPRFSRDVYSFDIPEDMAPGAIVAAI
LASDADAGANGEVTYSLEEDDEEGTFLLNPITGVFNVTRPLDFETQQFYILTARALDGGGQASSVRVYFNILDVNDNPPV
FNSTLFSASVMENVPPGASILTAAAMDADEGPNAEMLYSIASGDSLSQFVIDNGGVLRTRQALDRESQSFYNLVIRVQDL
APDPAARFTSTAQVSIILLDVNDCPPAFTSQKMTYVQENTPVDTVVFTAQASDADSGPNSYVEYSLRGPFGNKFSVGTVD
GSVRLVGELDREELSNYTLTVVATDKGSPPLSSAMEVTVMVLDVNDNAPSFSQNVYDVEIEESTLTGADVLQVFASDADE
GTNGQIRFTIAAGNGNGDFRIDSVTGVISVAKQLDREVRAAYSLTVQAADRGSSPRIDRATVNIVLLDANDCVPMFELSP
YTVSVPENLRNLPKTILQVVARDDDQGLNGQLTYILSGGNEEGAFSLSHDGQLSITQSLDREAQDSYTLVITASDSGSPS
LSGTGTVTVQIDDVNDNIPVFTSGTFHATVPEDAPTGTDVLLVNTSDADAGPNGMISYSLTGGDGKFSINPATGQIITSA
LLDRETRGGYQLVVVASDGGLPQGMSSSATVEVTVADINDNPPRFHHHPYVTHVPASTSAGSLVFAVTVTDEDAGPNAQL
HYSLTGRNSEKFKIDPVRGCITANEKLAGSSELTFSVRVRDGGSSPKTDATTVTVRFVTGGDFPVIKMGQTSFTFPESQA
PNTLVATVAGSSSRGGPLSYYVASGNLDGTFHVDQQTGDLSIKKALDFENIQKYVLWIEARDQGFPPYSSYERVEITVLD
VNDNFPVFEREPFQADILENLSPQRVLVVSAMDRDSGPNGQLEYTIVDGNKENSFSINRATGEIRTTRPLDREKVAQFVL
KVKATDRGSSPKSTVVRVVISVLDVNDNAPRFSKIFSATVPENAPVSYTVTQVTTSDEDAGSNAVSRYSIADTSLPFAIN
PNTGDITISRPLNREDSDRYIVRVSARDSGWTVSTDVTVFVTDINDNAPRFSRPSYYLDYPELTEVGSVVTRVSASDPDE
GPNGQVFYFIKSQSEFFRINSSTGEILVKQQLRYQNSTGTGNININRHSFIVTASDRGTKPLVSETTVIINVVDSNDNPP
SFESSSYFTPVTKSVKVGTKLIRVVASDKKDFGANSEVEYFVSGGNSSGKFRLDKQNGWLSVASSLTSDVNKLFLVEVTA
KDRGNPPLSTKAVVRVAITEENHHTPEFSQALVTATVPESLTVGATIRTLSARDKDKETNGLITYNIATGNEAGTFAVNR
RTGAMTLARPLDYEEKQTHELKVIATDGGWIAKTGYATVTIHVTDVNDNPPIFDPEEYFPTIQENVPSGTNLVRMNATDR
DSGTNAATAYVIQSSDSDLFVIDPNTGIITTQGFLDYEAKQAYHLTVKAFNIPDEERCSFANVNIQLKGANEYVPRFVSK
QYYFEISEAASRGMVVGEVFASDRDLGVDGEVHYLIFGRSRNKGFGIHKKTGQIYVAGPLDREKEEKVSLKVLAKNAGSI
RGGDIDEVFVNITVLDANDPPVFSSDVYNVQVSEGLAPGSLVTFISAQDSDSVPSWSRFSYSVATDNEKNAFTVNPQTGQ
VSVAAELDRESTPFYNLTLLAVDSGTPPATGSAILIVTLEDINDNGPTLVTTIGEVMENQRAGTSVATLRSTDPDLPPNQ
GPFTYSLLGSASGSASSYFSLSPAGELTTSREIDREQIADFFLPVVIRDSGVPQMSSTGTVHVRVNDQNDNPSEPRTVEI
FVHYFGNLFPGGSLGSIRPRDPDVQDAFRCSLGQSAPSLFSVATGTCDLSAHPRSAEGTFEFKVRSNDGVHGAVDNNVRI
VLASFSNTTVDNSILIRLRTQGVSDFLTNNYLSFLRVATSQLAGLGTAVQLYGAFELGNYTFLMAAVKRSHSQYVNPSGV
ATFFQSIRDVLHRQSGVWMEAVDHDPCTQNPCMNGGSCKRRLGVAPEMTTEESVPVILVSNRPLPPYACSCMPGYAGGLC
ETDIDECLPAPCHNGGTCHNLIGGFSCTCPEGFTGMACERDVNECLSNPCKNGALCQNYPGGFNCLCKSGFTGKTCESAI
NYCECNPCFNGGSCQSGLDGYYCHCPFGVFGKHCELNSYGFEELSYMEFPSLDPNNNYIYIKFATIKSNALLMYNHDNQT
GDKAEFLALEIFEGRMRFSFNLGSGTYKLMTMKKVSDGQFHTVIARRAGMAASLTVDVCGESQDPGYCAVSNVAVHADWI
LDVQPNRLSVGGVSSIEPILHRRGQVATHDFVGCIMELAINGRPLEPGQALASRGILDRCPRLEGACTASPCRHGGTCVD
HWSWQQCRCLESFTGKYCEKYVTADTALSLDGTGRLDYSMSQTQKRDLLLGQSLGSSAPSPTPRRPAQSSLEVKFRTLSK
SGTLFHIQETSNYTTVKLKNGVLHYISDAGVGGKVERTLNEIGLSDGQWHTLLLQKNGTATSLRLDGAHTKEILHHTQDF
GGINVLTLSLGGVSSGSATQKSASGFDGCFAYVKYNGESLPFSGEHSLATISKTRLSVKIGCRGPNVCGSAPCRDGLMCV
SQWHTYQCVPPGDCLSSPCHNGGSCEPGQLGGFSCSCPESYTGRTCDTVVACQGAQCPPGTVCKTASNGGFLCAPGPVPE
EATLPIWAVPAIVGSCASALALVVLGLILCNHCRGRRSKAPKEEKKPKEKKEKKQKKKKKKKKGSENVAFDDPDNIPPYG
DDMAVRKQPEGNPKPDIIERENPYLIYDETDLPHGNETVPSAPCAPPCPGTDPDMEHYDIDNASSIAPSDADIIQHYKQF
RSHTPKFSIQRHSPLGFARQSPLPLVAGSYTYQPAYAPGLRATPLSHSACPTPNPLSRHSPAPFAKPTTFYRNSPARELN
LARREGSPLDLHGEACQPAVFSYATRLGRRSKSPQTMAGHGSRPGSRLKQPIEQIPLETGPPVGLSIEEVERLNTPRPRN
PSICSADHGRSSSEEDCRRPLSRVRNPADGIPAPESSSESDSHDSFTCSEMEYDREKPPAPYSSRVPKLSQVNESDADDE
EYCGRLKQRRYSSRRAEGGPGPGSGHQHRTQSPNALPAEHHYTLPHRLGQQAGTFNWDNLLNWGPGFGHYVDVFKDLALL
PENAGAAGVKDIEMNSGDGSVTILNEGEAEQYV
>XP_011374193.1_protocadherin_Fat_4,_partial_Pteropus_vampyrus
MNLAAGRAPGRPWLPLPTPSVLQLLRVFGLLSLLPGPARVGGAEQRQVFQVLEEQPPGTLVGTIQTRPGFTYRLSESHAL
FAINSSTGTLYTTATIDRESLPSDVINLVVLSSSPTYPTEVRVLVWDLNDNAPVFPDPSIVVTFKEDSSSGRQVILDTAT
DSDIGSNGVDHRSYRIIQGNEAGRFRLDITLSPSGEGAFLHLVSKGGLDREVTPQYQLLVQVEDKGEPRRRGYLQVNVTV
QDINDNPPVFGSSHYQAGVPEDAAVGSSVLQVAAADADEGTNADIRYRLQDEGTPFQMDPETGLITVREPLDFEARRQYS
LTVQALDRGVPSLTGRAEALIQLLDVNDNDPVVKFRYFPATSRYASVDENAQVGTVVALLTVTDADSPAANGNISVQILG
GNEQRHFEVQSSKVPNLSLIKVASALDRERIPSYNLTVSVSDNSGAPPAAGVQARSSVASLVIFVNDINDHPPVFAQQVY
RVNLSEEAPPGSYVSGVSATDGDSGLNANLRYSIVSGNGLGWFHISEHSGLVTTGAAGGLDRELASQIVLNISARDQGVH
PKVSYAQLVVTLLDVNDEKPVFSQPEGYHVSVVENAPAGTELLVVGATDGDLGDNGTVRFSLQEAEIDQKSFRLDPVSGR
LSTVSSLDREEQAFYSLLVLAADLGSPPQSSVARVNVSLLDLNDNSPVFYPVQYFARIQENEPGGSYITTVSATDPDLGL
NGTVKYSISAGDRSRFQVSAQSGVISTRMALDREEKTAYQLQIVATDGGNLQSSNQAIVTITVLDTQDNPPVFSQAAYSF
VVFENVALGYHVGSVSASTMDLNSNISYLITTGDQKGMFAISQVTGQLTTASVIDREEQSFYQLKVVASGGTVTGDTMVN
ITVKDLNDNSPHFLQAVESVNVVENWQAGHSIFQAKAVDPDEGVNGMVFYSLKQNPKNLFTINEKNGSISLLGPLDVHAG
SYQMEILASDMGVPQLSSSLILTVHVHDVNDNPPVFDQLSYEVTLSESEPVNSRFFKVQAFDKDSGANGEIAYSIAEGNT
GDAFGIFPDGQLYIKSELDRELQDRYVLLVVASDRAVEPLSATVNVTVILEDVNDNRPLFNSTNYTFYFEEEQKSGSFVG
KVSAVDKDFGPNGEVRYSFEMVQPDFELHAVSGEITNTHHLDRESLMRRRGTAVFSFTVIATDRGLPQPLKDQATVHVYM
KDINDNAPKFVKDFYQATISESAANLTQVLRVSASDVDEGSNGLIRYSVMKGNEERQFAIDSTSGQVTLIGKLDYEATAA
YSLVIQAVDSGAISLNSTCTLNIDILDENDNTPSFPKSTLFVDVLENMRIGELVSSVTATDSDSGDNADLHYSITGTNNH
GTFSISPNTGSIFLAKKLDFETQSLYKLNITAKDQGRPPRSSTMSVVIHVRDFNDNPPSFPPGDIFKSIAENVPVGTSVI
SVTAHDPDADINGQLSYTIIQQMPRGNHFGIDEVKGTIYTDAEIDREFASLFELTVKASDQAVPIETRRYALKNVTILVT
DLNDNVPMFISQNALAADPSAVIGSVLTTIMAADPDEGANGEVEYEILNGDTDTFIVDRFSGDLRVASALVPSQLIYNLI
VSATDLGPERRKSTTELTVILQGLDGPVFTQPKYITILKEGEPIGTNVISIEAASPRGSEAPVEYYIVSVRCEEKAVGRL
FTIGRQTGIIQTAAILDREQGACLYLVEVYAIEKSAAFPRTQRAEVEITLQDINDNPPVFPTDMLDLTVEENIGDGSKIM
QLTAMDADEGANALVTYTIISGADDSFRIDPESGDLIATRRLDRERRSKYSLLVRADDGLQSSDMRINITVSDVNDHSPK
FSRPVYSFDIPEDTTPGSLVAAILATDDDSGVNGEITYIVNEDDEDGIFFLNPVTGVFNLTRILDYESQQYYILTVRAED
GGGQFTTIRVYFNILDVNDNPPVFSLNSYSTSLMENLPLGSTVLVFNVTDADDGINSQLAYSIASGDSLGQFAVDKNGVL
TVLKTLDRESQSFYSLVVQVHDLPPPPAPRFSSTAQVSIILLDVNDNPPTFLSPRLTYIPENTPLDTVVFKAQATDPDSG
PNSYVEYALLSPSGSKFSIGTIDAEVRLTGELDREAVSNYTLTVLATDKGQPALSSSAEVVVVVLDINDNSPAFAQALYR
VEMGEDTLTGTDVVQVCAADADEGTNGQVRYGILDGNADQDFRIDSVTGAVTVARPLDREKTSTYLLTVQAADRGSTPRT
DTSTVSIVLLDSNDFVPTFELSPYSINVPENLGALPRTVLQVVARDDDQGLNSKLSYVLVGGNEDNAFTLSAGGELRVTQ
SLDRETKEHFVLMITATDSGSPALTGTGTVHVIVDDANDNVPTFASKMYFTAVPEDAPTGTDVLLVNASDADASTNAVIS
YRIIGGNSQFTINPSTGQIITSALLDRETKDNYTLVVVASDAGSPEPLSSSTSVLVTVTDVNDNPPRFQHHPYVTHIPST
TSPGSFVFAVTVTDADIGPNSELHYSLSGRNSEKFHIDPLRGAIMAAGPLNGASEVTFSVHVKDGGPSPKTDSTTVTVRF
VNKADFPKVRAKERTFMFPENQPVGTHVTTVTGSSLRGEPLSYYIASGNLGNTFQIDQLTGQVSISQPLDFERIQKFVVW
IEARDGGFPPFSSYEKLDITVLDVNDNSPVFKEDPFVAEILENLSPRKILTVSAMDKDSGPNGQIDYEIVNGNKEHSFSI
NHATGEIRSIRPLDREKILQYVLTIKSSDKGSPSQSTSVKVIINILDENDNAPKFSQIFSAHVPENSPLGYTVTRVTTSD
EDIGVNAVSRYSIIDRSLPFTINPSTGDIVISRPLNREDTDRYRIRVSAHDSGWTVSTDVTIFVTDVNDNAPRFSRPSYY
LDCPELSEIGSKVTQVSATDPDEGSNGQVFYFIKSQSEYFRINATTGEIFSKQVLKYQNVSGFSNVNINRHSFIVTSSDR
GNPSLLSETTVTINIVDSNDNAPQFLKIKYFTPVTKNVKVGTKLIRVTAVDDKDFGLNSEVEYFVSGENHSGKFKLDNNT
GWISVASSLISDLNQNFLITVTAKDKGNPPLSSQATVQIVVTEENYHTPEFSQTHVTAALPESHSIGAMVRTVSARDRDA
AMNGVIRYSISSGNEGGVFAINSSTGVLTLAKALDYELCQKHEMTVSATDGGWVARTGYCSVTVNVIDVNDNSPVFLPDE
YLPTVLENAPSGTTVIHLNATDADSGTNAVIAYAVQSSDSDLFVIDPNTGVITTQGFLDFETKQSYHLTVKAFNVPDEER
CSFATVNIQLKGTNEYVPRFVSKRYYFEISEAAPRGTLVGEVFASDRDLGADGEVHYLIFGNSRKKGFQINKKTGQIYVS
GLLDREKEERVSLKVLAKNFGSIRGADVDEVTVNITVLDANDPPIFSLTVYSVQISEGVPMGTHVTFVSAFDSDSVPSWS
RFSYFIGSGNENGAFSIHPQTGQITVTAELDRETLPVYNLTVLAVDSGTPSATGSASLLVTLEDINDNGPVLTVCEGEVM
ENKRPGTLVTTLQSTDPDLPPNQGPFTYYLLSTGPATNYFSLSAAGVLSTTREIDREQIAHFYLSVVTRDSGVPQMSSTG
TVRVTVIDQNDNPSQPRAVEIFVNYFGTVFPGGTLGSVKPQDPDVADTFRCSLTAGVAGLFSIPRGTCDLSAQPRAADGT
FELAVLSDDGLHGPVTSSVRVFFAGFSNATVDSSVVLRLGVPTVRDFLANHYLPFLRTASAQLAGLGTAVQLYGALEQDN
RTLVLAAVRRGGGQYVSPGGVAAFFESIKELLLRQSGVRLEKKAEFRRRFSVRKSYQFLPSFKALTRKMCESSVDYCECN
PCFNGGSCQSGVEPYYCHCPFGVFGKHCELNSYGFEELSYMEFPSLDPNNNYIYVKFATIKSHALLLYNYDNQTGDRAEF
LALEIAEERLRFSYNLGSGTYKLTTMKKVSDGHFHTVIARRAGMAASLTVDSCPENQEPGYCTVSNVAVSDDWTLDVQPN
RVTVGGIRSLEPVLRRRGHVESHDFVGCIMEFAVNGRPLEPSQALAAQGILDMCPRLEGACTRSPCQHGGTCTDHWSWQQ
CHCKEGLTGKYCEKSITPDTALSLEGKGRLDYHMSQNEKREYLLRQSIRGATSEPFGVNSLEVKFRTRSENGVLIHIQES
SNYTTVKIKNGKVHFTSDAGIAGKVERNIPEVYVADGHWHAVLIGKNGTATVLSIDRIYNRDIVHPTQDFGGLEVLTISL
GGIPPNQAHRDAQTGFDGCIASVLYGGQSLPFSGRHSLASISKTDPSVKTGCRGPNICASNPCWGDLLCVNQWHAYKCVP
PGDCASRPCQNGGSCEPGLHSGFACSCPESHTGRTCETVVACLGVLCPQGRVCKAGSPGGHVCVPSQAPEELSLPLWAVP
AIVGSCATVLALLVLSLILCNQCRGKKAADPKEAKKPKEKKKKGSENVAFDDPDHLPPFADDLTVRKQPEGNPKPDIIER
ENPY
>XP_036406910.1_protocadherin_Fat_4_Megalops_cyprinoides
MAFPGRGFNRCYLILLMMWTLWQHSASSQIRQEFQVLEEQPIGTYVGTIETKPSFTYRFSENHKLFAINGTTGVIYTTSV
IDRESLQSNIINVVVLSSQPTYPTEVRIVVLDINDNSPVFPDASIVVSFKEDASSGRQVILDTATDSDIGSNGVDHTTYR
IVNGNEQGKFRLDITVNPSGEGAFLHLVSTGGLDRELTPFYQLLIEVEDKGDPKRFGYLQVNVTIQDINDNPPIFDENHY
QTSVFEDAAIGSSVLQITAKDQDEGANADIRYFLDEGTPFQIDPKAGTVTIKETLDYESKREYSLTIHAVDNGVPSLSGR
SEATIKLLDVNDNDPVVKFRYFPTSSKFASVDENAQIGTVVALLTVSDSDSPTANGNISVSILGGNEQRHFEVHTSPVPN
LSLIKVASVLDRERISSYNLTVSVSDNGRPTARSSFASLVIFVNDINDHPPIFQETLYRVDISEDVPKGSYIKGVSATDG
DSGQNANLRYSLVSGNSLGWFAISENSGLVTSTALLDREIASEIVLNISAKDQGVQPRISYTKLIVNIKDVNDQIPTFTQ
STYHVSLVEHSPAGSELVVLSATDDDLGANGTIRFSFDPETPPSVQDLFRLDSISGRLSTAAELDREDQGSYLLYVQAKD
MGIPPLHSVGKVNITLKDINDNRPVFYPVQYFANIKENEPPSSYITTVSATDADLGRNGTVRYSITAGDTFKFRIHSNTG
KITTLVSLDREEKTAYQLQVTATDGGNLHSHAQAIVTITVIDTQDNPPTFTQSVYSFVIFENIGLNSVIGTVSASTLDLN
TNITYLITSGDQRGLFAINSATGQITASSLIDREEQAFYQLKVIARGGEVTGQALVNITVKDLNDNAPRFPHAVEHVSAV
ENWGAGHHIFQAKAMDPDEGSNGMVVYSLKQNPKGLFHIHEKHGQITLTGPLEVTTSSYQVEVLASDMGVPQRASSLILT
VSVYDVNDNSPIFDQLSYEVTILESEAVNTRFFQVEATDQDSGLNGEIMYDIIGGNTGDVFGIFPDGQLYIKAELDREVQ
ERYHLLLVATDRAVEPLSATVNVTVILEDVNDNRPLFNSTNYVFYFEEEQKRGSLVGQVFAEDKDFGPNSEVRYRFETPQ
SNFELNAITGELTSTLQLDRELLMRQRGAAVFTFTVISSDQGLPKPLKDQAKVQVYIRDINDNPPKFTKDIYQASISESA
QNLTQLLRVSASDVDENKNGLVRYYIKEGNEENQFSIDSSSGQVTLVGRLDYEATASYSLKIIAVDSGAVPLSSSCMLSI
SVLDENDNSPSFPKAALTVDVLENMRIGELVASVTATDSDSGDNAEITYSITASNNHGTFSISPNTGSIFLVKKLDYETH
SLYKLNITAKDNGRPPRSSTVPVIIHVRDFNDNPPSFAPGDIFKSIPENLPLATSIMTITAHDTDADINGQLEYSIIQQT
PRGNHFTIDSITGVIYTNREIDREFSNLFELTVKATDQAVPVEFRRFALKNVTVWVTDQNDNVPTFVSQNALVADSTIVI
GSILTTVVALDPDEGANGEVEYELVKGDSDTFIMDRYSGDIRVASPLEPSRLVYSLTVSATDRGSDRKASKTELTVILQG
TDGPVFSQPKYITILKEGQPPGTNVISLGASSPRAGTKVEYYIVSVQCGDKAMGRLFTIGRHTGVIQTATELDREQGSDL
YLVGVYAIETDTSQPRTQKAEVEIKLQDVNDNPPVFPTDMLDVTIEENIGDGFKIMQLTATDADEGPNALVTYTIISGAD
DSFRIDPESGDLIATKRLDRERRSKYSLLVRADDGKQSSDMRVNITVSDVNDHTPKFSRDVYSFDIPEDMTPGAIVAAIL
ASDADAGVNGEITYSLEEDDEDGVFLLNPVTGVFNVTRPLDYETQQFYILSVRAEDGGGQASSVRVYFNILDVNDNPPIF
NTTLFSATVMENLPPGSSILTLSTSDADDGPNAEVSFSIASGDPLGQFVIDNQGVLKTKLSLDRESQSFYNLVIRVHDLA
LPPMARFTSTAQVSIILLDVNDCAPSFTSQKMTYIQENTPVETVVFTAQATDSDSGPNSYVEYSLRGPFGNKFSIGTVDG
NVRLIGELDREELSNYTLTIVATDKGEPPLSSTMDVTVVVLDVNDNTPSFSQNIYDIEIEENTLTGTDVLQVFASDADEG
TNGQIRFSIGSGNTNSDFRIDLVTGMISVARQLDREARPTYSLVVQAADRGSSPRRDRATVNIVLLDVNDCTPAFELSPY
TVSVQENLKNLPKTILQVVARDDDQGTNGQLTYALSGGNEDGAFSLSSSGQLSLIQSLDREAQDTYTLIITATDSGSPSL
SGTGTVTIQVEDVNDNVPLFASAVFHATIPEDAPTGTDVLLVNSSDTDAGPNSVISYSLAGGDGQFSINPATGQIITSAL
LDRETRSSYQLVVVASDGGQPLSMSSSATVSVAVTDINDNPPRFHHHPYVTHVPASTSAGSLVFAVTVTDEDTGPNAQLH
YSLTGKNSEKFKIDPVRGSITASEKLMGSSEVTFSVRVKDGGTNPKTDTTTVTVRFVTGGDFPVIKMGQTTFTFPENQAV
NTLVATVAGSSTRGGPLSYYIASGNLDSAFHVDQQTGDLSIKKPLDFENIQKYVLWIEARDQGFPPYSSYEKVEITILDV
NDNYPVFEREPFRAELLENLSPQKVLMVSAVDRDSGPNGQLEYAIIEGNKENSFSINRATGEIRTSRPLDREKVAQYVLK
VKATDRGTPPKSTTVKVLISVLDVNDNAPRFSKIFSATVPENAPVGYTVTRVTTSDEDAGANAVSRYSISDTSLPFTINT
NTGDITISRPLNREDSDRYIVKVSARDSGWTVSTDVTIFVTDINDNAPRFSRPSYYLDYPELTEVGSVVTRVSATDPDEG
FNGQIFYFIKSQSEFFRINSSSGEIFIKQQLKYQNSTGASAVNINRHSFIVTASDRGTKPLMSETTVIVNIVDSNDNPPQ
FESASYFTPVTKSVKVGTKLIRVVASDKKDFGMNSEVEYFISGGNSSSRFRLDKSNGWLTVASSLTSDMNKVFLIEVTAK
DKGNPPLSSKSMVRVAVTEENHHTPEFSQAHVTATVPESLNVGTAIRTLSARDKDKEMNGLITYNITVGNEAGLFAVNSR
TGALTLVRPLDYEEKQTHELRVTATDGGWIAKTGYATVTIHVTDVNDNPPIFSPEEYFPTVQENVPSGTNVVRMNATDKD
SGTNAVIAYVIQSSDSDLFVIDPNTGIITTQGFLDYEAKQAYHLTVKAFNIPDEERCSFANVNIQLKGANEYVPRFVSKQ
YYFEVSEAAPRGTVVGEVFASDRDLGMDGEVHYLIFGRSRKKGFGIHKKTGQIYVAGPLDREKEEKISLKVLAKNAGSIR
GADIDEVFVNITILDANDPPVFTVELYDVQISEGLSPGSLVTFVSAADSDSVPSWSRFSYSMAADNEKNAFTINPQTGQV
SVAAELDRESTPVYNLTLLAVDSGSPPATGSATLIVTLEDINDNGPTLLTTSGEVMENQRAGTAVMTLSSTDSDLPPNQG
PFTYSLQGTASSYFSLSQAGELTTSREIDREQISDFYLPVVIRDSGVPQMSSTGTVHIKVNDQNDNPSEPRTVEIFVHYF
GNLFPGGSLGSVKPQDPDVQDAFRCSLASSVPSLFSIATGTCDLSAHARSTDGTFDFKVRSSDGVHGTVDNSVRIFFLGF
TNATVENSILIRLKVQGVRDFLTNHYLSFLRVANSQLAGLGTGVQLYGAFELDNQTFLMAAVRRSYGQYVNPSGVATFFE
SIKDVVHRQSGVWMDAVDHDPCTRNPCLNGGRCKRRLGVGPDIRTEESVPVILVSNQPLPPYACSCMPGYAGGLCETDID
ECLPSPCHNGGTCHNLVGGFSCACPEGFTGMACERDVNECLSNPCKNGALCQNYPGGFNCLCKSGFTGKTCESAINYCEC
NPCFNGGSCQNGVDGYYCHCPFGVFGKHCELNSYGFEELSYMEFPSLDPNNNYIYIKFATIKSNALLMYNHDNQTGDKAE
FLALEIFEGRMRFSFNLGSGTYKLMTMKKVSDGQFHTVIARRAGMAASLTVDVCGEDQDPGYCAVSNVAVHADWILDVQP
NRLSVGGVASIEPILHRRGQVATHDFVGCIMELAINGRPLEPGQALASRGILDRCPRLEGACTADPCRHGGTCVDHWSWQ
QCRCMEGFTGKYCEKYITADTALSLDGTGRLDYSMNQNQKRDLLLGQSLGGPGRAGPGQNSLEVKFRTLSKSGTLLHVQE
SSNYTTVKLKNGNIHYISDAGVGGKVERILPDVALSDGHWHSLLLQKNGTATSLRVDGAHLKEILHHTQDFGGVNVLTLS
LGGIPSGPTQQKSASGFDGCFAYVKYNGDTLPFSGEHDAVTISKTHSSVKVGCRGPNVCASNPCWDGLMCVNQWHNYQCV
PPGDCVSGPCQNGGSCEPGPQSGFTCACPEFYTGRTCESVVACVGVQCPSGTLCKMASNGGFVCSPSPIAEEMTLPIWAV
PAIVGSCATALALVVLSLILCNHCRGRRSKVPKEEKKPKEKKKKKGSENVAFDDPDNIPPYGDDMTVRKQPEGNPKPDII
ERENPYLIYDETDIPHGNETVPSAPCAPCVGPEADIEHYDIDNASSIAPSDADIIQHYKQFRSHTPKFSIQRHSPLGFAR
QSPLPLGASSYTYQPAYSQGLRATPLSHSTCPTPNPLSRHSPAPFAKPSTFYRNSPARELNLARREGSPLDLHGEACQPG
VFNYATRLGRRSKSPQTMAGHGSRPGSRLKQPIEQIPLETGPPVGLSIEEVERLNTPRPRNPSICSADHGRSSSEEDCRR
PLSRVRNPADGIPAPESSSESDSHDSFTCSEMEYDRDKPVAYSSRVPKLSQVNESDADDEEYGGRLKQRRYSSRRAEGGP
GASQAPLTDHYTLPHKLGQQAGSFNWDNLLNWGPGFGHYVDVFKDLALLPENAAAKDIEMNSGDGSVTILNEGEAEQYV
>XP_039735502.1_LOW_QUALITY_PROTEIN:_protocadherin_Fat_4_Pteropus_giganteus
MNLAAGRAPGRRWLPLPTPSVLQLLRVFVLLSLLPGPARVGGAEQRQVFQVLEEQPPGTLVGTIQTRPGFTYRLSESHAL
FAINSSTGTLYTTATIDRESLPSDVINLVVLSSSPTYPTEVRVLVWDLNDNAPVFPDPSIVVTFKEDSSSGRQVILDTAT
DSDIGSNGVDHRSYRIIQGNEAGRFRLDITLSPSGEGAFLHLVSKGGLDREVTPQYQLLVQVEDKGEPRRRGYLQVNVTV
QDINDNPPVFGSSHYQAGVPEDAAVGSSVLQVAAADADEGTNADIRYRLQDEGTPFQMDPETGLITVREPLDFEARRQYS
LTVQALDRGVPSLTGRAEALIQLLDVNDNDPVVKFRYFPATSRYASVDENAQVGTVVALLTVTDADSPAANGNISVQILG
GNEQHHFEVQSSKVPNLSLIKVASALDRERIPSYNLTVSVSDNSGAPPAAGVQARSSVASLVIFVNDINDHPPVFAQQVY
RVNLSEEAPPGSYVSGVSATDGDSGLNANLRYSIVSGNGLGWFHISEHSGLVTTGAAGGLDRELASQIVLNISARDQGVH
PKVSYAQLVVTLLDVNDEKPVFSQPEGYHVSVVENAPAGTELLVVGATDGDLGDNGTVRFSLQEAEIDQRSFRLDPVSGR
LSTVSSLDREEQAFYSLLVLAADLGSPPQSSVARVNVSLLDLNDNSPVFYPVQYFARIQENEPGGSYITTVSATDPDLGL
NGTVKYSISAGDRSRFQVSAQSGVISTRMALDREEKTAYQLQXVATDGGNLQSSNQAIVTITVLDTQDNPPVFSQAAYSF
VVFENVALGYHVGSVSASTMDLNSNISYLITTGDQKGMFAISQVTGQLTTASVIDREEQSFYQLKVVASGGTVTGDTMVN
ITVKDLNDNSPHFLQAVESVNVVENWQAGHSIFQAKAVDPDEGVNGMVFYSLKQNPKNLFTINEKNGSISLLGPLDVHAG
SYQMEILASDMGVPQLSSSLILTVHVHDVNDNPPVFDQLSYEVTLSESEPVNSRFFKVQAFDKDSGANGEIAYSIAEGNT
GDAFGIFPDGQLYIKSELDRELQDRYVLLVVASDRAVEPLSATVNVTVILEDVNDNRPLFNSTNYTFYFEEEQKSGSFVG
KVSAVDKDFGPNGEVRYSFEMVQPDFELHAVSGEITNTHHLDRESLMRRRGTAVFSFTVIATDRGLPQPLKDQATVHVYM
KDINDNAPKFVKDFYQATISESAANLTQVLRVSASDVDEGSNGLIRYSVMKGNEERQFAIDSTSGQVTLIGKLDYEATAA
YSLVIQAVDSGAISLNSTCTLNIDILDENDNTPSFPKSTLFVDVLENMRIGELVSSVTATDSDSGDNADLHYSITGTNNH
GTFSISPNTGSIFLAKKLDFETQSLYKLNITAKDQGRPPRSSTMSVVIHVRDFNDNPPSFPPGDIFKSIAENVPVGTSVI
SVTAHDPDADINGQLSYTIIQQMPRGNHFGIDEVKGTIYTDAEIDREFASLFELTVKASDQAVPIETRRYALKNVTILVT
DLNDNVPMFISQNALAADPSAVIGSVLTTIMAADPDEGANGEVEYEILNGDTDTFIVDRFSGDLRVASALVPSQLIYNLI
VSATDLGPERRKSTTELTVILQGLDGPVFTQPKYITILKEGEPIGTNVISIEAASPRGSEAPVEYYIVSVRCEEKAVGRL
FTIGRQTGIIQTAAILDREQGACLYLVEVYAIEKSAAFPRTQRAEVEITLQDINDNPPVFPTDMLDLTVEENIGDGSKIM
QLTAMDADEGANALVTYTIISGADDSFRIDPESGDLIATRRLDRERRSKYSLLVRADDGLQSSDMRINITVSDVNDHSPK
FSRPVYSFDIPEDTTPGSLVAAILATDDDSGVNGEITYIVNEDDEDGIFFLNPVTGVFNLTRILDYESQQYYILTVRAED
GGGQFTTIRVYFNILDVNDNPPVFSLNSYSTSLMENLPLGSTVLVFNVTDADDGINSQLAYSIASGDSLGQFAVDKNGVL
TVLKTLDRESQSFYSLVVQVHDLPPPPAPRFSSTAQVSIILLDVNDNPPTFLSPRLTYIPENTPLDTVVFKAQATDPDSG
PNSYVEYALLSPSGSKFSIGTIDAEVRLTGELDREAVSNYTLTVLATDKGQPALSSSAEVVVVVLDINDNSPAFAQALYR
VEMGEDTLTGTDVVQVCAADADEGTNGQVRYGILDGNADQDFRIDSVTGAVTVARPLDREKTSTYLLTVQAADRGSTPRT
DTSTVSIVLLDSNDFVPTFELSPYSINVPENLGALPRTVLQVVARDDDQGLNSKLSYVLVGGNEDNAFTLSAGGELRVTQ
SLDRETKEHFVLMITATDSGSPALTGTGTVHVIVDDANDNVPTFASKMYFTAVPEDAPTGTDVLLVNASDADASTNAVIS
YRIIGGNSQFTINPSTGQIITSALLDRETKDNYTLVVVASDAGSPEPLSSSTSVLVTVTDVNDNPPRFQHHPYVTHIPST
TSPGSFVFAVTVTDADIGPNSELHYSLSGRNSEKFHIDPLRGAIMAAGPLNGASEVTFSVHVKDGGPSPKTDSTTVTVRF
VNKADFPKVRAKERTFMFPENQPVGTHVTTVTGSSLRGEPLSYYIASGNLGNTFQIDQLTGQVSISQPLDFERIQKFVVW
IEARDGGFPPFSSYEKLDITVLDVNDNSPVFKEDPFVSEILENLSPRKILTVSAMDKDSGPNGQIDYEIVNGNKEHSFSI
NHATGEIRSIRPLDREKISQYVLTIKSSDKGSPSQSTSVKVIINILDENDNAPKFSQIFSAHVPENSPLGYTVTRVTTSD
EDIGVNAVSRYSIIDRSLPFTINPSTGDIVISRPLNREDTDRYRIRVSAHDSGWTVSTDVTIFVTDVNDNAPRFSRPSYY
LDCPELSEIGSKVTQVSATDPDEGSNGQVFYFIKSQSEYFRINATTGEIFSKQVLKYQNVSGFSNVNINRHSFIVTSSDR
GNPSLLSETTVTINIVDSNDNAPQFLKIKYFTPVTKNVKVGTKLIRVTAVDDKDFGLNSEVEYFVSGENHSGKFKLDNNT
GWISVASSLISDLNQNFVITVTAKDKGNPPLSSQATVQIVVTEENYHTPEFSQTHVTAALPESHSIGAMVRTVSARDRDT
AMNGVIRYSISSGNEGGVFAINSSTGVLTLAKALDYELCQKHEMTVSATDGGWVARTGYCSVTVNVIDVNDNSPVFLPDE
YLPTVLENAPSGTTVIHLNATDADSGTNAVIAYAVQSSDSDLFVIDPNTGVITTQGFLDFETKQSYHLTVKAFNVPDEER
CSFATVNIQLKGTNEYVPRFVSKRYYFEISEAAPRGTLVGEVFASDRDLGADGEVHYLIFGNSRKKGFQINKKTGQIYVS
GLLDREKEERVSLKVLAKNFGSIRGADVDEVTVNITVLDANDPPIFSLTVYSVQISEGVPMGTHVTFVSAFDSDSVPSWS
RFSYFIGSGNENGAFSIHPQTGQITVTAELDRETLPVYNLTVLAVDSGTPSATGSASLLVTLEDINDNGPVLTVCEGEVM
ENKRPGTLVTTLQSTDPDLPPNQGPFTYYLLSTGPATNYFSLSAAGVLSTTREIDREQIAHFYLSVVTRDSGVPQMSSTG
TVRVTVIDQNDNPSQPRAVEIFVNYFGTVFPGGTLGSVKPQDPDVADTFRCSLTAGVAGLFSIPRGTCDLSAQPRAADGT
FELAVLSDDGLHGPVTSSVRVFFAGFSNATVDSSVVLRLGVPTVRDFLANHYLPFLRTASAQLAGLGTAVQLYGALEQDN
RTLVLAAVRRGGGQYVSPGGVAAFFESIKELLLRQSGVRLEAADHDACARGPCRHGGSCARRLAVGAALRTLESPPAIVV
AHEPLXPFACQCPPGYAGGACEADIDECLPAPCHNGGTCHNLVGGFSCSCPDGFTGRACERDVNECLPSPCRNGAVCQNF
PGSFSCVCKTGYTGKMCESSVDYCECNPCFNGGSCQSGVEPYYCHCPFGVFGKHCELNSYGFEELSYMEFPSLDPNNNYI
YVKFATIKSHALLLYNYDNQTGDRAEFLALEIAEERLRFSYNLGSGTYKLTTMKKVSDGHFHTVIARRAGMAASLTVDSC
PENQEPGYCTVSNVAVSDDWTLDVQPNRVTVGGIRSLEPVLRRRGHVESHDFVGCIMEFAVNGRPLEPSQALAAQGILDM
CPRLEGACTRSPCQHGGTCTDHWSWQQCHCKEGLTGKYCEKSITPDTALSLEGKGRLDYHMSQNEKREYLLRQSIRGAMS
EPFGVNSLEVKFRTRSENGVLIHIQESSNYTTVKIKNGKVHFTSDAGIAGKVERNIPEVYVADGHWHAVLIGKNGTATVL
SIDRIYNRDIVHPTQDFGGLEVLTISLGGIPPNQAHRDAQTGFDGCIASVLYGGQSLPFSGRHSLASISKTDPSVKTGCR
GPNICASNPCWGDLLCVNQWHAYKCVPPGDCASRPCQNGGSCEPGLHSGFACSCPESHTGRTCETVVACLGVLCPQGRVC
KAGSPGGHVCVPSQGPEELSLPLWAVPAIVGSCATVLALLVLSLILCNQCRGKKAADPKEAKKPKEKKKKGSENVAFDDP
DHLPPFADDLTVRKQPEGNPKPDIIERENPYLIYDEADLPRGPEAVPSAPLAAPEQEPEHYDIDNASSIAPSDADIIQHY
KQFRSHTPKFSIQRHSPLGFARQSPLPLGASGLAYQAPFGQGLRPGGLGPAAPALSRPGPAPFCKPPALYRGSPARELHL
PARDGDAHGDGGAFAYAARLGRRSKSPQSLAPPGSRPGSRLKQPAGPMPLEAAPPVGLSVEEVERLNAPRARNASICSAD
HGRSSSEEDCRRPLSRTRNPADGIPAPESSSDSDSHESFTCSEMEYDRDKPMVYTSRMPKLSQVNESDADDEDNYGARLK
PRRFHGRRAEGGPAGAQATAPAAADGALPLKLGPPAGTFNWDNLLNWGPGFGHYVDVFKDLASLPEKAAASEDGKGGTAQ
PVPKDGEAEQYV
>XP_058653769.1_LOW_QUALITY_PROTEIN:_protocadherin_Fat_4_Onychostoma_macrolepis
MALSGRSLDTLHLILFVLWTLSRYSLSSQVRQEFEVLEEQPVGTYVGTIDTKPSFTYRFSEHHKLFSINATTGVIYTSSV
IDREVLPSNIINVVVLSSQPTYPTEVRIVVLDINDNAPVFPDASIVVSFKEDASSGRQVILDTATDADIGSNGVDHTTYR
IVSGNDQRKFRLDITVNPSGEGAFLHLVSTGGLDRELTPFYQLLIQVEDKGEPKKFGYLQVNVTIQDINDNPPAFDQDHY
QTSVFEDAAIGSSVLQITATDLDEGANADITYVLDEGTPFQIDPKAGTVIIKEGLDYETRKEYSLTIHAVDNGVPSLSGR
SEATIKLLDVNDNDPVVKFRYFPTTSKFASVDENAQVGTVVALLTVSDSDSSTANGNISVSILGGNEQRHFEVHSSPVPN
LSLIKVASVLDRERISSYNLTVSVSDNGRPVARSSFASLVIFVNDINDHPPIFQEAVYRVDISEDIPKGSYIKGVSATDG
DSGQNANLRYSLVSGNSLGWFAISENSGLVTSAAELDRETASQIVLNISAKDQGLQPKISYTKLIVNITDVNDQVPTFTQ
STYHISLVEHSPAGSELVVLSATDSDLGANGTVRFSFDLETPVSIQNKFRLDAISGRLSTATELDREEESSYLLHIKATD
AGTPPLYSICKVNITLKDVNDNNPVFYPVQYFANIKENEPSGSFVTSVTASDPDLGRNGTLKYAITAGDSYKFHINSNSG
KITTLVPLDREEKTAYQLQVTATDGGGLRSNTQAIVTVTVVDTQDNPPVFSQKEYSFVMFENVAVDTIIGSVSATTVDLN
TNITYLIASGDQRGLFAIKGSTGQITASGLIDREEQAFYQLRVIARGGEITGEALVNITVKDLNDNAPHFIHNVEHVSAV
ENWATGHQIFQAKASDPDEGTNGMVIYSLKQNPKGLFHIHERHGLITLTGPLEVTTSSYQVEVMASDLGVPQRTSSLILT
ISVYDVNDNTPVFDQLSYEVTILESEPVNSRFFKVEASDKDSGLNGEIVYDIVSGNTNDVFGIFPDGQLYIKADLDREVQ
DRYSLLVVAKDRAVEPLSASVNVTILLDDVNDNRPLFNSTNYVFRFEEEQERGSFVGLVFAEDKDFGPNSEVRYSFETPQ
SNFELNAMSGALTSTLQLDRESLMRQRGAAVFSFTVISSDQGLPKPLKDQAKVQVYIQDINDNPPKFTKDIYQASISESA
QNLTQLLRVSASDVDENKNGLVRYDIVEGNEEKQFSIDSTSGQVTLVGKLDYETTPFYSLKIMAEDSGIVPLSSTCVLSI
SVLDDNDNTPSFPKTTITVDVLENMRIGELVASVTATDSDSGSNADITYSISATNNHGTFSISPNTGSVFLVKKLDYETQ
SLYKLNITAKDSGRPSKSSSIPVIIHVRDFNDNPPVFTPGDIFKSIPENLPLSTSVMTITAHDTDADINGQLEYSVIMQT
PRGVHFRIDPASGVIYTNKEIDREFSNLFELTIKATDQAVPVEFRRFALKNVTIWVTDQNDNVPVFISQNALVAESNIVI
GSILTTVVAFDPDEGANGEVEYELVRGDSDTFIMDRYSGDIRLASQLVPSKLIYSLTVSATDHGTDRKTSRTELTIILQG
TDGPVFSQPKYITILKEGQPPGTNVISLDASSPRGTGTKVEFFIVSVRSGGKAAGRLFTIGRHSGVIQTAAELDREQGSD
LYLIDVYAIEADASQPRTQHAEVEITLQDVNDNPPVFPTDSLDITIQENISDGFRILQLTATDADEGANALVTYAIISGA
DDSFRIDPESGELTAIRRLDRERRSKYSLLVRADDGQQSSDVRVNITVSDVNDHAPHFSRNVYSFDIPEDTSPGSIVAAI
LASDSDSGSNGEITYSIEEDDEDATFLLNPVTGVFNVSRALDYESQQYFILTVQARDGGGLSSSVRVYFNLLDVNDNPPR
FNSSVYSSSVLESVSPGATVLSLSAADADHGPNAELHYTIASGDPHSQFTITNAGVLQTRNVLDRETQSFYNLVITVNDL
APPPMTRFTSTAQVSIILLDVNDCPPTFTSQTTAYIQENTPVDTLVFTVQAADADSGPNSYVEYSLKGPFGNKFSIGNID
GGLILVGELDREEMANYSLTIVATDKGEPPLSSSMEVTMIVLDVNDNTPSFSQNIYDIEIEENTLSGADILQVFASDADE
GTNGQIRFSIAGGNTNSDFRIDSVTGVISVAKLLDREMRSAYSLLVQAADRGSSPRVDRATVNIVLLDVNDCAPVFELSP
YSVSVQENLGNLPKNILQVVARDDDLGTNGQISYALSSGNDAGAFSLTSGGQLNLIRTLDRETQDKYTLIITAHDAGSPS
LSSSGTVMVLVGDVNDNIPSFSSMSFHTTIPEDAPTGTDVLLLNSSDSDVGLNGVISYSLSGGDGQFSINPATGLIITSS
LLDREARASYQLLVVASDGGQPTPLSSSATVSVVVADINDNPPRFHHHPYVTHIPASTSTGSLVFAVTVTDEDSGSNAQL
HYSLTGRNSEKFRIDPIRGAITANEKLTGSSEVTFTVHVKDGGTNPKTDSTTVTVRFVTGGDFPHIRIKEKAFTFPENQP
TNTVVTKVTGSSPRAGSLSYYIASGNLDNAFHIDQLSGELSIKKPLDYENIEKYVLWIEARDQGFPPYSAYEKVEIAVLD
VNDNHPTFEQEPFHAEILENLSPQRVLIVSAFDQDNGPNGQLEYAIIEGNKENSFSINRATGEIRTTRPLDREKVAQYAL
RVKATDRGSPPKSTAVKVLISVLDVNDNAPRFSKIFSATVPENAPVGFTVTRVTTTDEDAGANAISRYSISDASLPFIIH
PSTGDITISRPLNREDTDHYIAKVSARDSGWTVSTDVTIFVTDVNDNSPRFSKPSYYLDYPELTEVGSIVTKVSATDPDE
GFNGKIFYFIRSQTEYFRINSSSGEIFVKQQLRYQNSSGHSNVNVNRHSFIVTASDRGIRPLMSETTVIINVVDSNDNPP
TFESSIYFTPVTKSVKVGTRLLKVTAHDHKDFGLNSEIEYAVSGGNSSSKFRLDKQTGSVTVASSLTADTNKVYLLEITA
TDKGNPPLSAKTTVKIAVTEENHHTPEFSQNQVTVTVSEGLTVGTAIRTLSARDKDKDKQMNGLVMYNISSGNDDGLFSI
HSQTGVLSLAKPLDYETKQKHELRVSATDGGWIAKTSYVTVNVLVTDVNDNPPVFDPVEYFPVVQENVPSGTTVVKMNAT
DKDSGPNALMAYVIQSSDSDLFIIDPNTGIITTQGFLDYEAKQVYHLTVKAFNVPDEERCSFAYVNIQLKGANEYVPRFV
SKQYYFEVSEAAPKGTVIGEVFASDRDLGEDGIVYYLIFGRSRKRGFSINKKTGQIYVSGPLDREKEEKISLKVLAKNAG
SIRGADIDEVLVNITILDANDPPVFTQELYDVQVNEGLSPGGLVTFVSAEDSDSVPSWSRFSYAIAANYEKSTFTINPQT
GQVSVASELDRETVPVYNLTVLAVDSGSPAATGSAILIVTLEDINDNGPTLESTSGEVMENQRAGTSVIMLSSSDPDLAP
NQGPFSYSLVSTGAASSYFTLSPTGELTTSREIDREQISDFYLSVIIKDSGIPQMSSTGTVHIKVNDQNDNPSESRSVEI
YVHYFGNMFPGGSLGVVKPQDPDIQDTFHCSLTPPVAVLFSIPTGTCDLRSNSRSTDGTFDLSVRSSDGVHDAVNSHVRV
FFIGFNNATVDNSILIRVVSQSASDFLTNHYLSFLRIANSQLAGLGTGVQIYGVFELNNSTFLMAAVKRGHGQYVNPSGV
ATFFQSIKEILHRQSRVKIDSVDYDPCSHNPCQNGGSCKRRLGVGTDMKTEESIPVILVSNRPLQPYACNCRPGYAGAXC
ETDIDECQPTPCHNGGTCHNLVGGFSCSCPEGFTGMACERDINECLSNPCQNGALCQNYPGGFNCLCKSGFAGKACDSII
NYCECNPCFNGGSCQNRVEGYYCHCPFGVFGKHCELNSYGFEELSYMEFPSLDPNNNYIYIKFATLKENALLMYNHDNQT
GDKAEFLALEILEGRMRFSFNLGSGTYKLMTTIRVSDGQFHTVIARRAGMAASLTVDLCGEEQEPGYCAVSNVAVHTDWI
LDVQPNRLSVGGVRSIEALLHRRGQVATHDFVGCIMEFAVNGRPLEPSQALASHGILDRCPRLEGACVAEPCRHGGTCLD
MWSWQQCQCTEGFTGPTCEKYITADTALSLDGSGRLDYGLSQTRKRDVLLARALQDPGRPVPEYSSLELKFRTRSGSGTL
LHAQESSNYTTVRLKNGLLQYVSDAGVAGKVERIVGDVVLSDGQWHTLLLQRNGSSTILRIDESNSKVILHNTQDFGGID
VHTLSLGGVPARSTQQKTSPGFDGCYAYVKYNGEMLPFSGEHKTVSISKTDPSVKIGCRGPNLCESSPCWDGLMCVNQWY
TYQCVPPGDCASNPCQHSGSCVPGARGGFTCACEEFYTGRVCESLVACLGVRCPQGTECKLGANGGFTCSPSATTEEMVL
PIWAVPAIVGSCATVLALVVLSLILCNHCKGRKKTKVPKDEKKTKEKKKKKKKKGSENVAFDDPDNIPPYGDDMTVRKQP
EGNPKPDIIERENPYLIYDETDIPHNNETIPSAPCAPCAGPEADMEHYDIDNASSIAPSDADIIQHYKHFRSHTPKFSIQ
RHSPLGFARQSPLPLGATSYTYQPAYTQGLRSTPLSHSACPTPNPLSRHSPAPFTKPSSFYRNTPTRELNLARREGSPLD
LHGEVCQPGMFNYATRLGRRSKSPQTMAGHGSRPGSRLKQPIEQIPLESGPPVGLSIEEVERLNTPRPRNPSICSADHGR
SSSEEDCRRPLSRVRNPADGIPAPESSSESDSHDSFTCSEMEYDREKPVSYSSRMPKLSQVNESDADDEDHGGRMRQRRY
SSRRAEGGPASGHNTLSEYQHHTLPHKLGQGSNNFNWDNLLNWGPGFTHYVDVFKDLALLPENSAAKDIEMKSGDGSITI
LNEGEAEQYV
>KAF4104585.1_hypothetical_protein_G5714_013916_Onychostoma_macrolepis
MALSGRSLDTLHLILFVLWTLSRYSLSSQVRQEFEVLEEQPVGTYVGTIDTKPSFTYRFSEHHKLFSINATTGVIYTSSV
IDREVLPSNIINVVVLSSQPTYPTEVRIVVLDINDNAPVFPDASIVVSFKEDASSGRQVILDTATDADIGSNGVDHTTYR
IVSGNDQRKFRLDITVNPSGEGAFLHLVSTGGLDRELTPFYQLLIQVEDKGEPKKFGYLQVNVTIQDINDNPPAFDQDHY
QTSVFEDAAIGSSVLQITATDLDEGANADITYVLDEGTPFQIDPKAGTVIIKEGLDYETRKEYSLTIHAVDNGVPSLSGR
SEATIKLLDVNDNDPVVKFRYFPTTSKFASVDENAQVGTVVALLTVSDSDSSTANGNISVSILGGNEQRHFEVHSSPVPN
LSLIKVASVLDRERISSYNLTVSVSDNGRPVARSSFASLVIFVNDINDHPPIFQEAVYRVDISEDIPKGSYIKGVSATDG
DSGQNANLRYSLVSGNSLGWFAISENSGLVTSAAELDRETASQIVLNISAKDQGLQPKISYTKLIVNITDVNDQVPTFTQ
STYHISLVEHSPAGSELVVLSATDSDLGANGTVRFSFDLETPVSIQNKFRLDAISGRLSTATELDREEESSYLLHIKATD
AGTPPLYSICKVNITLKDVNDNNPVFYPVQYFANIKENEPSGSFVTSVTASDPDLGRNGTLKYAITAGDSYKFHINSNSG
KITTLVPLDREEKTAYQLQVTATDGGGLRSNTQAIVTVTVVDTQDNPPVFSQKEYSFVMFENVAVDTIIGSVSATTVDLN
TNITYLIASGDQRGLFAIKGSTGQITASGLIDREEQAFYQLRVIARGGEITGEALVNITVKDLNDNAPHFIHNVEHVSAV
ENWATGHQIFQAKASDPDEGTNGMVIYSLKQNPKGLFHIHERHGLITLTGPLEVTTSSYQVEVMASDLGVPQRTSSLILT
ISVYDVNDNTPVFDQLSYEVTILESEPVNSRFFKVEASDKDSGLNGEIVYDIVSGNTNDVFGIFPDGQLYIKADLDREVQ
DRYSLLVVAKDRAVEPLSASVNVTILLDDVNDNRPLFNSTNYVFRFEEEQERGSFVGLVFAEDKDFGPNSEVRYSFETPQ
SNFELNAMSGALTSTLQLDRESLMRQRGAAVFSFTVISSDQGLPKPLKDQAKVQVYIQDINDNPPKFTKDIYQASISESA
QNLTQLLRVSASDVDENKNGLVRYDIVEGNEEKQFSIDSTSGQVTLVGKLDYETTPFYSLKIMAEDSGIVPLSSTCVLSI
SVLDDNDNTPSFPKTTITVDVLENMRIGELVASVTATDSDSGSNADITYSISATNNHGTFSISPNTGSVFLVKKLDYETQ
SLYKLNITAKDSGRPSKSSSIPVIIHVRDFNDNPPVFTPGDIFKSIPENLPLSTSVMTITAHDTDADINGQLEYSVIMQT
PRGVHFRIDPASGVIYTNKEIDREFSNLFELTIKATDQAVPVEFRRFALKNVTIWVTDQNDNVPVFISQNALVAESNIVI
GSILTTVVAFDPDEGANGEVEYELVRGDSDTFIMDRYSGDIRLASQLVPSKLIYSLTVSATDHGTDRKTSRTELTIILQG
TDGPVFSQPKYITILKEGQPPGTNVISLDASSPRGTGTKVEFFIVSVRSGGKAAGRLFTIGRHSGVIQTAAELDREQGSD
LYLIDVYAIEADASQPRTQHAEVEITLQDVNDNPPVFPTDSLDITIQENISDGFRILQLTATDADEGANALVTYAIISGA
DDSFRIDPESGELTAIRRLDRERRSKYSLLVRADDGQQSSDVRVNITVSDVNDHAPHFSRNVYSFDIPEDTSPGSIVAAI
LASDSDSGSNGEITYSIEEDDEDATFLLNPVTGVFNVSRALDYESQQYFILTVQARDGGGLSSSVRVYFNLLDVNDNPPR
FNSSVYSSSVLESVSPGATVLSLSAADADHGPNAELHYTIASGDPHSQFTITNAGVLQTRNVLDRETQSFYNLVITVNDL
APPPMTRFTSTAQVSIILLDVNDCPPTFTSQTTAYIQENTPVDTLVFTVQAADADSGPNSYVEYSLKGPFGNKFSIGNID
GGLILVGELDREEMANYSLTIVATDKGEPPLSSSMEVTMIVLDVNDNTPSFSQNIYDIEIEENTLSGADILQVFASDADE
GTNGQIRFSIAGGNTNSDFRIDSVTGVISVAKLLDREMRSAYSLLVQAADRGSSPRVDRATVNIVLLDVNDCAPVFELSP
YSVSVQENLGNLPKNILQVVARDDDLGTNGQISYALSSGNDAGAFSLTSGGQLNLIRTLDRETQDKYTLIITAHDAGSPS
LSSSGTVMVLVGDVNDNIPSFSSMSFHTTIPEDAPTGTDVLLLNSSDSDVGLNGVISYSLSGGDGQFSINPATGLIITSS
LLDREARASYQLLVVASDGGQPTPLSSSATVSVVVADINDNPPRFHHHPYVTHIPASTSTGSLVFAVTVTDEDSGSNAQL
HYSLTGRNSEKFRIDPIRGAITANEKLTGSSEVTFTVHVKDGGTNPKTDSTTVTVRFVTGGDFPHIRIKEKAFTFPENQP
TNTVVTKVTGSSPRAGSLSYYIASGNLDNAFHIDQLSGELSIKKPLDYENIEKYVLWIEARDQGFPPYSAYEKVEIAVLD
VNDNHPTFEQEPFHAEILENLSPQRVLIVSAFDQDNGPNGQLEYAIIEGNKENSFSINRATGEIRTTRPLDREKVAQYAL
RVKATDRGSPPKSTAVKVLISVLDVNDNAPRFSKIFSATVPENAPVGFTVTRVTTTDEDAGANAISRYSISDASLPFIIH
PSTGDITISRPLNREDTDHYIAKVSARDSGWTVSTDVTIFVTDVNDNSPRFSKPSYYLDYPELTEVGSIVTKVSATDPDE
GFNGKIFYFIRSQTEYFRINSSSGEIFVKQQLRYQNSSGHSNVNVNRHSFIVTASDRGIRPLMSETTVIINVVDSNDNPP
TFESSIYFTPVTKSVKVGTRLLKVTAHDHKDFGLNSEIEYAVSGGNSSSKFRLDKQTGSVTVASSLTADTNKVYLLEITA
TDKGNPPLSAKTTVKIAVTEENHHTPEFSQNQVTVTVSEGLTVGTAIRTLSARDKDKDKQMNGLVMYNISSGNDDGLFSI
HSQTGVLSLAKPLDYETKQKHELRVSATDGGWIAKTSYVTVNVLVTDVNDNPPVFDPVEYFPVVQENVPSGTTVVKMNAT
DKDSGPNALMAYVIQSSDSDLFIIDPNTGIITTQGFLDYEAKQVYHLTVKAFNVPDEERCSFAYVNIQLKGANEYVPRFV
SKQYYFEVSEAAPKGTVIGEVFASDRDLGEDGIVYYLIFGRSRKRGFSINKKTGQIYVSGPLDREKEEKISLKVLAKNAG
SIRGADIDEVLVNITILDANDPPVFTQELYDVQVNEGLSPGGLVTFVSAEDSDSVPSWSRFSYAIAANYEKSTFTINPQT
GQVSVASELDRETVPVYNLTVLAVDSGSPAATGSAILIVTLEDINDNGPTLESTSGEVMENQRAGTSVIMLSSSDPDLAP
NQGPFSYSLVSTGAASSYFTLSPTGELTTSREIDREQISDFYLSVIIKDSGIPQMSSTGTVHIKVNDQNDNPSESRSVEI
YVHYFGNMFPGGSLGVVKPQDPDIQDTFHCSLTPPVAVLFSIPTGTCDLRSNSRSTDGTFDLSVRSSDGVHDAVNSHVRV
FFIGFNNATVDNSILIRVVSQSASDFLTNHYLSFLRIANSQLAGLGTGVQIYGVFELNNSTFLMAAVKRGHGQYVNPSGV
ATFFQSIKEILHRQSRVKIDSVDYDPCSHNPCQNGGSCKRRLGVGTDMKTEESIPVILVSNRPLQPYACNCRPEGFTGMA
CERDINECLSNPCQNGALCQNYPGGFNCLCKSGFAGKACDSIINYCECNPCFNGGSCQNRVEGYYCHCPFGVFGKHCELN
SYGFEELSYMEFPSLDPNNNYIYIKFATLKENALLMYNHDNQTGDKAEFLALEILEGRMRFSFNLGSGTYKLMTTIRVSD
GQFHTVIARRAGMAASLTVDLCGEEQEPGYCAVSNVAVHTDWILDVQPNRLSVGGVRSIEALLHRRGQVATHDFVGCIME
FAVNGRPLEPSQALASHGILDRCPRLEGACVAEPCRHGGTCLDMWSWQQCQCTEGFTGPTCEKYITADTALSLDGSGRLD
YGLSQTRKRDVLLARALQDPGRPVPEYSSLELKFRTRSGSGTLLHAQESSNYTTVRLKNGLLQYVSDAGVAGKVERIVGD
VVLSDGQWHTLLLQRNGSSTILRIDESNSKVILHNTQDFGGIDVHTLSLGGVPARSTQQKTSPGFDGCYAYVKYNGEMLP
FSGEHKTVSISKTDPSVKIGCRGPNLCESSPCWDGLMCVNQWYTYQCVPPGDCASNPCQHSGSCVPGARGGFTCACEEFY
TGRVCESLVACLGVRCPQGTECKLGANGGFTCSPSATTEEMVLPIWAVPAIVGSCATVLALVVLSLILCNHCKGRKKTKV
PKDEKKTKEKKKKKKKKGSENVAFDDPDNIPPYGDDMTVRKQPEGNPKPDIIERENPYLIYDETDIPHNNETIPSAPCAP
CAGPEADMEHYDIDNASSIAPSDADIIQHYKHFRSHTPKFSIQRHSPLGFARQSPLPLGATSYTYQPAYTQGLRSTPLSH
SACPTPNPLSRHSPAPFTKPSSFYRNTPTRELNLARREGSPLDLHGEVCQPGMFNYATRLGRRSKSPQTMAGHGSRPGSR
LKQPIEQIPLESGPPVGLSIEEVERLNTPRPRNPSICSADHGRSSSEEDCRRPLSRVRNPADGIPAPESSSESDSHDSFT
CSEMEYDREKPVSYSSRMPKLSQVNESDADDEDHGGRMRQRRYSSRRAEGGPASGHNTLSEYQHHTLPHKLGQGSNNFNW
DNLLNWGPGFTHYVDVFKDLALLPENSAAKDIEMKSGDGSITILNEGEAEQYV
>XP_061109179.1_protocadherin_Fat_4_isoform_X2_Conger_conger
MAFAGRSFNRCYLILLMLWTLWQHSASSQIRQEFKVLEEQPIGTYVGTIETKPSFTYRFSENHKLFAINGTTGVIYTTSV
IDREVLQSSIINVVVLSSQPTYPTEVRIVVLDINDNSPVFPDASIVVSFKEDASSGRQVILDTATDSDIGSNGVDHTTYR
IVNGNEQGKFRLDITVNPSGEGAFLHLVSTGGLDRELAPFYQLLIEVEDKGDPKRFGYLQVNVTIQDINDNPPVFDEEDY
QTSVLEDAAIGNSILQITAKDHDEGSNADIRYILDEGSPFQIDPKSGTLTIKETLDYESKREYSLTVHAVDSGVPSLSGR
SEATIKLIDVNDNDPVVKFRYFPTSSKFASVDENAQIGTVVALLTVSDSDSPAANGNISVSILGGNEQRHFEVQTSPVPN
LSLIKVASVLDRERISSYNLTVSVSDNGRPTPRSSYASLVIFVNDINDHPPIFQEVFYRVDISEDVPKGSYIKGVSATDG
DSGQNANLRYSLVSGNSLGWFSISENSGLVTSAALLDREIASEVVLNISAKDQGVQPRVSYTKLIVNITDVNDQIPTFTQ
SSYHVSFVEHSPAGSELLVLSATDDDLGANGTIRFLFDPETPSSVQNLFRLDSVSGRLSTAVELDRENQASYLLSVQAKD
SGLPPLHSVSKVNVMLQDINDNRPVFYPVQYFANIKENEPSGSYVTTVSATDPDLGRNGTIRYSMTAGDNFKFHINANTG
QITTLVPLDREEKTAHQLQVRATDGGGLHSRAQAIVTITVIDTQDNPPTFSQVIYSFVIFENIKLHSVIGIVSASTLDLN
TNITYLITSGDQRGVFAIDGATGVINAASQIDREEQAFYQLKVIAKGGEVTGQAFVNITIKDLNDNAPYFPHAVEHVSAV
ENWGTGHHIFQAKATDQDDGSNGMLTYSLKQNPKGLFHIHEKHGLITLTGPLEVTTSSYQVEVLASDLGVPQRSSSLILT
VSVYDVNDNSPVFDQLSYEVTIPESEVVNSRFFQVEATDKDSGLNGEIAYDIVGGNAGDIFGIFPDGQLYIKAELDREVQ
ERYHLLLVATDRAVEPLSATVNITVILEDVNDNRPLFNSTNYVFHFEEEQERGSPVGRVFAEDRDFGPNSEVRYAFETPQ
ANFELDAITGELTSTLKLDREGLMRQRGAAVFSFTVISSDQGLPKPLHDHAKVQVYVRDVNDNLPRFTKDIYQASVSESA
QNGTQLLRVSASDVDEGRNGLVHYQIEEGNEEGRFSIDSGSGQVALVGGLDYEATASYSLKIIAVDAGAVPLSSSCMLSV
SVLDENDNSPSFPKAALTVDVLENMRIGELVASVTATDSDSGDNAEIIYSITASNNHGTFSISPNTGSIFLVKKLDYETQ
ALYRLNVTAKDNGRPSQSSTVPVVIHVRDFNDNPPSFPPGDIFKSIPENLPLATSVMTVTAQDTDADINGQLEYSIMQQM
PRGGHFTIDPNTGVIRTCREIDREFSNLFELTVKATDQAVPAEFRRFALKNVTVWVTDQNDNIPSFVSQNALVADTTVVV
GSILTTVMAFDPDEGANGEVEYEMVQGDSDTFVIDRYSGDIRVASRLEPSRLVYSLTVSATDRGSDRRASRTELTVILQG
VDGPVFSQPKYITILKEGQPAGTNVISLDASSPRGSGAKVEFYIVSVRCGDKSAGRLFTIGRNTGMIQTAAELDREQGSD
LYLVGVYAIETEASQPRTQKAEVEIKLQDINDNPPVFPTDMLDVTIEENIGDGFRIMQLTAIDADEGPNALVTYTIISGA
DDSFRIDPESGDLMATKRLDRERRSKYSLLVRADDGKQSSDMRVNITVSDINDHTPRFSRDVYSFDIPEDMAPGAIVAAI
LASDADAGANGEVTYSLEEDDEEGTFLLNPITGVFNVTRPLDFETQQFYILTARALDGGGQASSVRVYFNILDVNDNPPV
FNSTLFSASVMENVPPGASILTAAAMDADEGPNAEMLYSIASGDSLSQFVIDNGGVLRTRQALDRESQSFYNLVIRVQDL
APDPAARFTSTAQVSIILLDVNDCPPAFTSQKMTYVQENTPVDTVVFTAQASDADSGPNSYVEYSLRGPFGNKFSVGTVD
GSVRLVGELDREELSNYTLTVVATDKGSPPLSSAMEVTVMVLDVNDNAPSFSQNVYDVEIEESTLTGADVLQVFASDADE
GTNGQIRFTIAAGNGNGDFRIDSVTGVISVAKQLDREVRAAYSLTVQAADRGSSPRIDRATVNIVLLDANDCVPMFELSP
YTVSVPENLRNLPKTILQVVARDDDQGLNGQLTYILSGGNEEGAFSLSHDGQLSITQSLDREAQDSYTLVITASDSGSPS
LSGTGTVTVQIDDVNDNIPVFTSGTFHATVPEDAPTGTDVLLVNTSDADAGPNGMISLTGGDGKFSINPATGQIITSALL
DRETRGGYQLVVVASDGGLPQGMSSSATVEVTVADINDNPPRFHHHPYVTHVPASTSAGSLVFAVTVTDEDAGPNAQLHY
SLTGRNSEKFKIDPVRGCITANEKLAGSSELTFSVRVRDGGSSPKTDATTVTVRFVTGGDFPVIKMGQTSFTFPESQAPN
TLVATVAGSSSRGGPLSYYVASGNLDGTFHVDQQTGDLSIKKALDFENIQKYVLWIEARDQGFPPYSSYERVEITVLDVN
DNFPVFEREPFQADILENLSPQRVLVVSAMDRDSGPNGQLEYTIVDGNKENSFSINRATGEIRTTRPLDREKVAQFVLKV
KATDRGSSPKSTVVRVVISVLDVNDNAPRFSKIFSATVPENAPVSYTVTQVTTSDEDAGSNAVSRYSIADTSLPFAINPN
TGDITISRPLNREDSDRYIVRVSARDSGWTVSTDVTVFVTDINDNAPRFSRPSYYLDYPELTEVGSVVTRVSASDPDEGP
NGQVFYFIKSQSEFFRINSSTGEILVKQQLRYQNSTGTGNININRHSFIVTASDRGTKPLVSETTVIINVVDSNDNPPSF
ESSSYFTPVTKSVKVGTKLIRVVASDKKDFGANSEVEYFVSGGNSSGKFRLDKQNGWLSVASSLTSDVNKLFLVEVTAKD
RGNPPLSTKAVVRVAITEENHHTPEFSQALVTATVPESLTVGATIRTLSARDKDKETNGLITYNIATGNEAGTFAVNRRT
GAMTLARPLDYEEKQTHELKVIATDGGWIAKTGYATVTIHVTDVNDNPPIFDPEEYFPTIQENVPSGTNLVRMNATDRDS
GTNAATAYVIQSSDSDLFVIDPNTGIITTQGFLDYEAKQAYHLTVKAFNIPDEERCSFANVNIQLKGANEYVPRFVSKQY
YFEISEAASRGMVVGEVFASDRDLGVDGEVHYLIFGRSRNKGFGIHKKTGQIYVAGPLDREKEEKVSLKVLAKNAGSIRG
GDIDEVFVNITVLDANDPPVFSSDVYNVQVSEGLAPGSLVTFISAQDSDSVPSWSRFSYSVATDNEKNAFTVNPQTGQVS
VAAELDRESTPFYNLTLLAVDSGTPPATGSAILIVTLEDINDNGPTLVTTIGEVMENQRAGTSVATLRSTDPDLPPNQGP
FTYSLLGSASGSASSYFSLSPAGELTTSREIDREQIADFFLPVVIRDSGVPQMSSTGTVHVRVNDQNDNPSEPRTVEIFV
HYFGNLFPGGSLGSIRPRDPDVQDAFRCSLGQSAPSLFSVATGTCDLSAHPRSAEGTFEFKVRSNDGVHGAVDNNVRIVL
ASFSNTTVDNSILIRLRTQGVSDFLTNNYLSFLRVATSQLAGLGTAVQLYGAFELGNYTFLMAAVKRSHSQYVNPSGVAT
FFQSIRDVLHRQSGVWMEAVDHDPCTQNPCMNGGSCKRRLGVAPEMTTEESVPVILVSNRPLPPYACSCMPGYAGGLCET
DIDECLPAPCHNGGTCHNLIGGFSCTCPEGFTGMACERDVNECLSNPCKNGALCQNYPGGFNCLCKSGFTGKTCESAINY
CECNPCFNGGSCQSGLDGYYCHCPFGVFGKHCELNSYGFEELSYMEFPSLDPNNNYIYIKFATIKSNALLMYNHDNQTGD
KAEFLALEIFEGRMRFSFNLGSGTYKLMTMKKVSDGQFHTVIARRAGMAASLTVDVCGESQDPGYCAVSNVAVHADWILD
VQPNRLSVGGVSSIEPILHRRGQVATHDFVGCIMELAINGRPLEPGQALASRGILDRCPRLEGACTASPCRHGGTCVDHW
SWQQCRCLESFTGKYCEKYVTADTALSLDGTGRLDYSMSQTQKRDLLLGQSLGSSAPSPTPRRPAQSSLEVKFRTLSKSG
TLFHIQETSNYTTVKLKNGVLHYISDAGVGGKVERTLNEIGLSDGQWHTLLLQKNGTATSLRLDGAHTKEILHHTQDFGG
INVLTLSLGGVSSGSATQKSASGFDGCFAYVKYNGESLPFSGEHSLATISKTRLSVKIGCRGPNVCGSAPCRDGLMCVSQ
WHTYQCVPPGDCLSSPCHNGGSCEPGQLGGFSCSCPESYTGRTCDTVVACQGAQCPPGTVCKTASNGGFLCAPGPVPEEA
TLPIWAVPAIVGSCASALALVVLGLILCNHCRGRRSKAPKEEKKPKEKKEKKQKKKKKKKKGSENVAFDDPDNIPPYGDD
MAVRKQPEGNPKPDIIERENPYLIYDETDLPHGNETVPSAPCAPPCPGTDPDMEHYDIDNASSIAPSDADIIQHYKQFRS
HTPKFSIQRHSPLGFARQSPLPLVAGSYTYQPAYAPGLRATPLSHSACPTPNPLSRHSPAPFAKPTTFYRNSPARELNLA
RREGSPLDLHGEACQPAVFSYATRLGRRSKSPQTMAGHGSRPGSRLKQPIEQIPLETGPPVGLSIEEVERLNTPRPRNPS
ICSADHGRSSSEEDCRRPLSRVRNPADGIPAPESSSESDSHDSFTCSEMEYDREKPPAPYSSRVPKLSQVNESDADDEEY
CGRLKQRRYSSRRAEGGPGPGSGHQHRTQSPNALPAEHHYTLPHRLGQQAGTFNWDNLLNWGPGFGHYVDVFKDLALLPE
NAGAAGVKDIEMNSGDGSVTILNEGEAEQYV
>MBN3273026.1_FAT4_protein_Polyodon_spathula
MVLLILWALGLKNAASSQLRQEFQVLEEQAIGTSVGTIVTKPSFTYRFSENHRLFAINGTTGEIYTTSVIDRELLQSDVI
NVVVLSSQPTYPTEVRIVVMDINDNAPVFPDPSIVVSFKEDASSGRQVILDTATDSDIGSNGVDHKTYQIVKGNEDEKFR
LDITVNPSGEGAFLHLVSTGGLDRESTPFYQLLVKVEDKGTPKKYGFLQVNVTIQDINDNPPVFDENHYQTSVFEDAAVG
SSILQLTAKDQDEGANGDIRYYLDDGTPFQIDPKAGTISIKETLDYESKKQYSLTIHAVDNGVPSLSGRSEATIKLLDVN
DNDPVIKFRYFPTSSKYASVDENAQIGTVVALLTVSDSDSSSANGNISVSILGGNEQRHFEVHTSPVPNLSLIRVASVLD
RERISSYNLTVSVSDNGSPVARSSFASLVIFVNDINDHPPVFQESLYRVDISEDVPKGSYIKGVSATDGDSGQNANLRYS
IVSGNSLGWFDISENSGLVTSAALLDREIASEIVLNISAKDQGVQPKISYTKLIVSITDVNDQLPTFMQSLYHISVTENS
PPGTEILVLSATDNDLGANGTVRFSFDAETPTQFQNRFRLDPVSGRLTTATELDREEKETYLLFIQATDLGTPPLSSLTK
VNITLKDINDNSPVFYPVQYFANIKENEPPGSYVTTVSATDPDLGMNGTVRYFITAGDTFKFQIKSNTGVISTRVSLDRE
EKTAYQLQVTAADSENLRSQSQAIVTITVIDTQDNPPSFSLSVYSFVIFENVELGSTIGTVSASTLDLNTNISYLITSGD
QRGLFTINRATGQISATSPIDREEQAFYQLKVIARGGEVTGEAIVNITVKDLNDNAPRFPHAVEHVDAVENWEAGHTIFQ
TKAVDPDEGPNGMVLYSLKQNPKGLFQINEKHGQITLTGPLEITTSSYQIEVIASDMGVPQRTSSLIVTVNVYDVNDNPP
MFDQLSYEVTILESEPVNTRFYKVQATDKDSGLNGEITYDILGGNVRNTFGIFPDGQLFIKADLDREDQDRYDLLVVAAD
RAVDPLSATVNVTVILEDVNDNRPLFNSTNYVFYFEEEQKGGSLVGRVYAEDKDFGPNGEVRYAFETPQQHFELNAITGE
LTSMQQFDREVLMRQRGAAVFSFTVVSSDQGLPKPLKDQAKVQIYIRDINDNPPKFTKDIYQATISELAHNMTQVLRVSA
SDVDESKNGLISYYISEGNEEKQFAMDSSTGQVTLVGKLDHEATASYSLTISAVDSGSTALSSSCVLSINVLDENDNSPS
FPKSALIVDVLENMRIGELVASVTATDSDSGDNAEIIYSITATNNHGTFSISSNTGSIFLVKNLDFETQSLYKLNITAED
NGRPPRSSSMPVIIHVRDFNDNPPSFSAGDIFKSIVENMPIGISIMTVTAHDTDADINGQLEYSIVQQTPRGNHFSVDTG
SGTIYTNAEIDREFTNLFELTIKATDQAVPVEFRRYALKNVTIWVTDQNDNVPTFISQNALVAESTVVIGSILTTIVAFD
PDEGANGEVEYELVSGDSNTFIMDRYSGDIRVASSLVLSKLIYSLIVSATDLGTERRTSSTELTIILKGSDGPVFSQPKY
ITILREGEPVGTSVISLDASSPRGSEALVEFFIVSVRCDGKPVGRLFTVGRHTGIIQTAAVLDRERGSNLYLVDVYAIEK
DASLPKTQRAEVEITLQDINDNPPVFPSDMLDLTIEENIGDGFKIMQLTATDADEGANALVTYTIINGADDSFRIDPESG
DLIATKRLDRERRSKYSLLVRADDGLQSSDMRINITVSDVNDHTPKFSRNVYSFDIPEDTTPGSIVAAILASDADSGING
EITYSVEEDDEDGVFFLNPVTGVFNVTRPLDYEVQQYYILTVRAEDGGKQLSTVRVYFNILDVNDNPPVFNTTSYSTAVM
EDLLPGSTILTIKATDADDGPNSQMSYSIASGDTLAQFDIDSDGVLKTRLALDRESQSYYNLAIRVHDLALLPASRFTST
AQVSIILLDVNDFPPSFTSQRMTYIQENTPVETVVFTAQAADSDSGPNSYIEYSLLSPLGNKFSIGTIDGRVRLIEELDR
EELSNYTVTIIATDKGEPSLSSSMDVTVIVLDVNDNSPIFSQNVYEVEIDENTLSGTDLIQVVASDADEGTNGQVRFSII
GGNANNDFRIDSVTGIISVAKQLDRETRSSYSLVIQAADRGSSPRTDITKVNIVLLDVNDYTPVFELSPYTVNVQESLRN
LPHTILQVVARDDDQGLNSQLSYAITGGNEEEAFSLSTSGQLSLIQSLDREAKEKYVLIITATDAGSSALTGTGTIIVLV
DDINDNVPVFASNTFHTTIPEDAPTGTDVLLVNSSDLDAGLNAIISYRLTGGNGQFSINPATGQIITSALLDREARKIYQ
LVVVASDGGHPLALSSSATVSVTISDINDNPPRFHHHPYVTHVPATTSAGLLVFAVTVTDEDTGPNGQLNYSLMGRNSEK
FQIDPLRGAITATEKLTDSSEVTFTVHVKDGGMYPKSDSTTVTVRFITGENFPRIKPGQTTFIFPESQASDTLVTTISGS
SERGEPLSYYIASGNLDNAFHIDPQKGELSIKQSLDFENIQKYVLWIEARDQGFPPFSSYEKVEINIIDVNDNYPVFEQE
PFKAEILENLSPQRVLIVSASDKDSGPNGQLEYAIIDGNKGSSFSINRGTGEISSIRPLDREKEGHYVLTVKAADKGSPP
KVTTVKVFIHVLDVNDNAPRFSKIFSAQVPENAPVGYTVTQVTTSDEDSGSNAISRYSIADTSLPFSINANSGDITVSRP
LNREDMERYIVKVSAHDSGWTVSTDVTIFVTDVNDNAPRFSRPSYYVEYPELTEVGSKVTQVSATDPDNGFNGQIFYFIK
SQSEFFRINSSTGDIFTKQHLKYMNSTGASNININRHSFIVTGSDRGTIPLMSETTVIVNIVDSNDNPPQFEITKYFTPV
TKSVKIGTKLIQVVAVDKKDFGLNSEVEYLITGGNSSNRVHLDRQSGWVSVASSLVFDVNKVYLVQITAQDKGNPPLSSQ
ATLLILVTEENRHSPEFSQSHISVTIPENLIVGTNIRTVSARDKDREMNGLIKYNISSGNEAGLFTMNSTLGSLTLAKPL
DYEEQQTHELRCTATDGGWVAKTGYVTVTIHVTDVNDNAPLFNPDKYFPVVLENAPSGTTVVRINATDKDSGPNAMIAYA
VQSSDSDLFVIDPNTGIITTQGFLDFEARQSYHLTVKAFNVPDEERCSFANVNIQLKGANEYVPRFVSKQYYFEVSEAAH
RGTIVGEVFASDRDLGVDGEVHYLLFGKSRKKGFSINKRSGQIYVSGSLDREKEEKISLKVLAKNTGSIKGADVDEVIVN
ITVLDANDPPVFSLESYTIQISEGIPPGTHVTFVSAFDSDSVPSWSRFSYFLGSGNENSAFAINPQTGQVSVAEELDRES
TPIYNLTVLAIDSGSPSATGSASLLVTLEDINDNGPTLVTTAGDVSENQRAGTIVMTLSSTDPDLPPNQGPFTYNLLSTG
SAASYFSISPSGVLTTTREIDREQISDFYLSVVTRDSGVPQMSSTGTVHVKVNDQNDNPSESRTVEIFVHYFGNVFPGGI
LGSVKPQDPDVQDSFRCSLASRVTSLFSISADTCDLNSQSRSSDGTFDLTVRSSDGLHGAVTNNVRVFFVGFNNITIDNS
IILRLHVQHVSDFLTNHYLSFLRIANSQLAGLGTAVQLYGAFEQNNKTFLTAAVKRSHNQYVNPSGVATFFQSIKDILYR
QSGVLIDSVDHDPCTHGPCQNGGSCKKHLSVSPLLKSKESVPVILVSNKPLQPYVCNCMPGYAGNLCETDIDECLPSPCH
NGGTCHNLVGGFSCSCPNGFTGMACERDVNECLSNPCKNGALCQNFPGGFNCVCKSGYSGKTCDSSINYCECNPCFNGGS
CQNGVDGYYCHCSFGVFGKHCELNSYGFEELSYMEFPSLDPNNNYIYIKFSTIKNNALLMYNHDNQTGDKAEFLALEIFE
SRVRFSFNLGSGAYKLMAMKSVSDGQFHTVIARRAGMAASLTVDVCSEDQEPGYCTVSNVAVHTDWTLDVQPNRLSVGGV
RSIDPILHRKGQVATHDFVGCIMEFAVNGRPLEPSQALASRGILDRCPRLEGACTTNLCKHGSTCTDNWSWQQCECMEGF
TGKYCEKYMTVDTALSLDGNGRLDYSMNQNKKRDFLLRQSLRGTSGDPMSLSSLDMKFRTRSKNGILFHVQESSNYTTVK
VKNGKVHYTSDAGVGGKVERTIPEFSVADGQWHTLQIAKNGSLTIILVDGTYKREINHNTQDFGGLNVLTLSLGGIPEGQ
SQEGSKLGFDGCFAYLKYNRENLPFSGEHSAVRISKTHPSVKIGCRGPNVCSSSPCLGGLMCINQWYAYECVPPGDCTSN
PCQNGGSCEPAARSGFTCTCPQFYTGKTCEILVACLGVQCPQGTLCKMGTNGDFVCTLNPPTEEMSLPIWAVPAIVGSCA
TTLAFVVLSLILCNHCRGRKTKAPKEEKKPKEKKKKGSENVAFDDPDNIPLYGDDMTVRKQPEGNPKPDIIERENPYLIY
DETDIPHNTETIPSAPCVGPEADIEHYDIDNASSIAPSDADIIQHYKQFRSHTPKFSIQRHSPLGFARQSPLPLGASSYT
YQPSYSQGLRSTPLSHATCPTPNPLSRHSPAPFSKPSSFYRNSPARELQLSRREGSPLDFHNEASCQPGIFNYATRLGRR
SKSPQTMAGHGSRPGSRLKQPIEQIPLETGPPVGLSIEEVERLNTPRQRNPSICSADHGRSSSEEDCRRPLSRIRNPADG
IPAPESSSESDSHDSFTCSEMEYEREKPMAYSSRMPKLSQVNESDADDEDYGTRLKQRRYPSRRAEGGPGSTQVSTVEQY
TLPHKLGQQAGNFNWDNLLNWGPGFGHYVDVFKDLASLPDTTEAKEIEMICGDGAVTISNEGEAEQYV
>XP_031568386.1_cadherin-23-like_Actinia_tenebrosa
MTKVDRVWAALAIVFLFIFVTKVYGLGPPVFAALSYTGTINENSPADTTVAGISILAIDPDGDAISYSITSSSGPFKLKS
DGTKVLTNGQSIDYETTNSYTLTIQASAAGLTATVTVTINVVNVNEAPAFDHSTYTASISENSVNGTDIIMIPSTDVDSG
DTLAYTLLGTGSSSFSVLSTGVIEVSGSLDFESKSTYTLTIKAADTAGLFVTATVIISVTDVNENPTFSSAPYSATVAEN
NAGASVVTVSATDVDAGNTVSFGLSGSGSSDFVIHATSGVITLSQALDYERRSSYSLTVAASDSNGGLATTSLTVIVANS
NDLPVSISSLYAATIDEDVSVGTKVVQTSATDQDGDSITYSISGSSDFNITSTGMITTAKTLDFETTSSYSLTVSFSDSV
ATVTKTVSITVVNKNDAPSLPSTPYTASVAEDVAVGTTVYNVSAIDADANSMVYSVSGAGSTHFSINSLTGAVTTSRVLN
YEAATSYSLAVRVTDGNGGEATTSLTITVTNTNDSPAFLGAPYSTTVEENLVSGTSVLKISALDEDSGDSLTYSLSGTNN
GHFSIGSSSGLITTAQTLDYESTSSYSLTVSISDGTASTSTTISITVIDRNDSPVFSNSPYSSTVNENXAGSAVYTVSXT
DADTSDTITYYLXGTGSADFIVNPSTGVVTLTRALDYERLSSYSLTVYAIDGQVGASTNLNITVNDVNDAPVFLGTAYST
QVLENQSSGTKVLKVTASDEDTSDILTYSLSGTNNNHFAIGGSTGVITTAQVLDYESVSSYSLTVTVSDGTTSVTSPVSI
SVTNGNDSPTFVSASYNVSVNENDISATVYTVVATDQDSDTITYSLSGSGSTSFSIHSTSGVVSLASSLNYEQVSLYTLT
VHASDGRGGTATTSLTVNVQDQNDHPIFQGTPYTTSVNENLAIGSAVFRAIVSDEDSSDSLTYSLSGTNSSHFQISSSGV
IQTAAVLDFETINSYSLTIAVSDSTITTNQQMTVNVNDVNDSPVLTNGPYTVSVEENNATASVYTVTATDADNGTLRYYL
TGPGSDXFLLNYLTGLVTLTQALDYESKXSYXLSVLVFDGNXGSNATTLTXNVVNQNDPPSFLNTPFSVSINEDTVSGSR
VIQTSASDQDSSDTLTYSISGSNNGHFSISNTGIISTSQALDFESINSYSLTVNVNDGTVTTSTPLTISINNINDVPVFS
AAPYNVSINENTTSSTSILQAXATDQDGDTLIFSFIGMTSSDFTIHSSTGVISTAVKLNYEKTASYTLNVQVDDGKSGKX
STTASIYLVDLNDEVPIFGSAVYNGHVTENAATGTSVMVVTATDQDSIDSTLTYSLAGSDSTHFSISSSGLIQTASAIDH
ESIQSYSLTLTATDNSGNTGTTTVIISVVNAIDNYPVFDKASYGANVSEDSSPGTSVLRVTATDADSGDKVIYSISGADS
SNFTINENTGVIFTNVGLNREAKDSYVFTMTATDKGSQSSTATVTIAITDKNDNSPVCSQAVYTASVSENATTGLSVITV
SCPDIDANNNGQVTYSIASGDGGKFTIDSNTGVXSTSAALDYESTSFYTINIQASDTGSPPKQTTTSVIIDIQGINEHAP
SFIPNNTXQLSLVEDISIGHDVITVSANDADGGIQGQVTYAITSGNTYGNFAIDRTNGLIEIRKNLDYETTSQIQLTVVA
TDGDTGSPLSATATVVVNIVDSNDNSPVCSPSLLTPAVLESAVPGSAVVTLNCSDADEGSNAELSYTITNGNSAGTFNIS
SSGYISTVLPLDYESTQTYSLTVTVTDKGIAPKSSQVTVIIAISPVNEHTPVFTSSGXYSVSVAEDSIAGSELIRVTAND
ADSSNTAHGIVSYAILSGNDGNIFHITPDSGAISIMRSLDRESASSYSLVAKATDGTNEANATVLITVSDVNDNXPVCSP
TFYAASISEDAVVGSSVVQVTCIDSDEGINGLLVFSIICGNTNTDLSVDANGTIRTARXLDYETTPSYVITIKSRDSSSP
SSTQKSVTVEVTIDVMPVNEHAPVFTSPSYAYSVQEDTAIGTSLLRVTATDADDGLQGEISYSLLPLSAPFYIDTSSGII
RIKNKLDRETSASSTLTVTAHDSDPVTXDXRSTNVSVVVTVTDVNDNVPVFSPSHYKVTVAENTTVGTSISQLHCTDSDL
GTNGNLVYSISEGDPGGYFNVSSNGXVTTIKQLDYETLQSYALTVQARDSSLPISAQLVSETHLDVIVGAINEHAPVFSQ
SDYKXTISENSTIGTSLLDVDATDSDLGPQGTISFSISSGSPFYIDGNSGIIFLKEPLDYETVASYSLVITATDSDTDSP
KASTVNATILINDENDNAPTFTPSVYSVTIAENATVGTSVLSLTCADADSGTNGQYNMAIVSGNTGTGFSINNAGVVTVA
TSLDMETTQSYSLVITATDQNTFTKLTGTAKVFVTITDINEXTPIFTNGGSYTASISENLSIGSLVTNVSATDNDHGQKY
GVVTYNITSGNKEDNFVIRPLDGAVFVKKALDRESIASYTLQIKATDQDPVSPKSSIATLLITVLDENDNAPLCNPTIYS
KSIAEDVAIGTQVAQITCTDNDVSPNIITSYVITSGNSTLFQVSASGLVTTAGALDYESVKEYVLVITVTDGGTITKSSQ
VTISVQVSGTNEHAPVFGSSLYSVSHLENSAIGSTIATVVATDQDHGGDGSFSFFIYSGNDEGRFLIDSSSGEIELKRPF
DRESLDFYNITIGAVDYGTPNKTSVTTVSVXVLDINDNAPNCSQLAYVLQVPENKTINSTIVSLECIDFDKDYNSLITYS
IISGNTNSDFAINNATGVVTLANSLNRESIVYYDVIVVVRDNGSPSLSTQVSVSIEVTAINEYTPTFTNNGFYNITLNEB
VAVGTTVLIAHAHDSDSGNQGHVVYNKISGDVDGTFLLDFKTGEIVLKKTLNFEKRSFYSLVIRATDSASGSNVAKSSDA
VVNITINDVNDNTPFCYENFKVIQILESAVAGTTVFRANCTDLDSADSGSLSYQIVTGNDDMKFNVTSTGDIMLISPLSF
EVTSMYNLIVAVSDAGIPSKSTNISLTIDIQPVNEFVPTFAQGNYYQLDVLENITLGTVIFKAQVQDNDKGIHGSFKYKL
ETGNEQGKFYLDPVSGRLILVSQLDTETLDHYNITIVVQDGALQESDIKRSNVTVYIKVLDVNDNEPQCTPSLYSVELSE
SITVGSNITTIICTDQDALGPNSQLTYTFDSGNTGNHFRLQNNTVIVASSLDHETYKEYSLVVNVSDGGSPAYVTVVMVT
VYVRPENDYAPLFQYSNYSTNISEWTAIGTKILDINATDADRGIHGNLEYYITSGLNGGIDFMLDKVTGVIEVGSPLDRE
TRDTYVLNITVKDKGFNEQERLSQVILVTILITDENDNPPIFTNDIYTTTIPEDIPVGNSVAKVTTTDADIGNNSVHTYS
ITGSRAGFLNSGTQFPSLLGGDGVGKFSIVQSTGIITALPGLDYETKATYYLSITAXDGGSPQLYSVAGVRISLSDVNDN
EPVFSPTLYLTSILETTSAGSDVIPVYANDIDTGSNAKILYSVVGGDPKNQFDVVNNTGMIRTKXNLDREDISSYELVIQ
AKDTGIPSLTETVTVXITILDVNDNNPVFGSSSYTVAVAEDAPIGFNFLNISATDADSGQNAKITXSIVSGNTGNKIAID
PSKGVMSNTGLFDRENIASYQLTIKAEDSGTPPKYSTTNVHVRIVDRNDNTPSFTDTDYSFAVTENQNIXLFIGEVQATD
VDNGTHAQLVYSIEPGTHSNHFTINPLNGRMYTAISLDRESVSFYRLKVKVMDSATYPNQLYNITTVSITVLDLNDNAPE
FPKSLDNASVAENSPSGTLVTRVTATDRDHDANARVKYSLSHDNPSVEYFRIDSSSGELLVNSALDYEIKQAIELTITAK
DDGYPSMSGTXRLRIDVIDVNDNAPVLSASFYEAEIRSDRSLGPPAILTLNATDKDSGQNGNITYDLESEQQLFALDTFT
GEITLKASPGSGQKYTFRVRASDNGATPLHSNYANVRIDTIEAEQTMVDITLDITQEEFEANKQYFLEKLSAMLGADVRI
AEIRXESDKKKRKRRETKKGITITFYAVTNPSTNATDVQEKISQAKKYLSRDSILQVLLDENGNLNPVLTNSTELGNFKI
SKIEATKPTVPPEPSFIQTTEGIATLVCCTFLLVLAIITVLCLRMKHIKRKRQEQLRQPHLRPKKGVVDPSDFPIYKPKA
QHSKIMTLPPSGTFISAGQETRQFDGKAIDLATGRTYAYNKITGERFWLDEDKPNRHKPQPQVGMQSRQEGHNLKQHQEY
TRPRESNIIFENQRNGRPGSYERIQFKSQRDFNRRQVKDSHEAVFENPRRVPASYYDNAHLPGTPE
>RXM31136.1_Protocadherin_Fat_4_Acipenser_ruthenus
MALSGRSFHKVYMVLLILWALCLKNAASSQLRQEFQVLEEQAIGTSVGTILTKPSFTYRFSENHRLFAINGTTGEIYTTS
VIDRELLQSDVINVVVLSSQPTYPTEVRIVVVDINDNAPVFPDPSIVVSFKEDASSGRQVILDTATDSDIGSNGVDHKTY
QIVKGNEDEKFRLDITVNPSGEGAFLHLVSTGGLDRESTPFYQLLVKVEDKGTPKKYGFLQVNVTIQDINDNPPVFDENH
YQTSVFEDAAVGSSILQLTAKDQDEGANGDIRYYLDDGTPFQIDPKAGTITIKEMLDYESKKQYSLTIHVVDNGVPSLSG
RSEATIKLLDVNDNDPVIKFRYFPTSSKYASVDENAQIGTVVALLTVSDSDSSSANGNISVSILAGNEQRHFEVHASPVP
NLSLIRVASVLDRERISSYNLTVSVSDNGSPVARSSFASLVIFVNDINDHPPVFQESLYRVDISEDVPKGSYIKGVSATD
GDSGQNANLRYSIVSGNSLGWFDISENSGLVTSAALLDREIASEIVLNISAKDQGVQPKISYTKLIVSITDVNDQLPTFM
QSLYHISVTENSPPGTEILVLSATDNDLGANGTVRFSFDAETPAQFQNRFRLDPVSGRLTTATELDREEKETYLLFIQAT
DLGTPPLSSLTKVNITLKDINDNSPVFYPVQYFANIKENEPPGSYVTTVSATDPDLGKNGTVRYFITAGDAFKFQIKSNT
GVISTRVSLDREEKTAYQLQVTAADSENLRSQSQAIVTITVIDTQDNPPSFSLSVYSFVIFENVELGSTIGTVSASTLDL
NTNISYLITSGDQRGLFTINMATGQISATSPIDREEQAFYQLKVIARGGEVTGETIVNITVKDLNDNAPRFPHAVEHVDA
VENWEAGHTIFQTKAVDPDEGPNGMVLYSLKQNPKGLFQINEKHGQITLNGPLEITTSSYQIEVLASDMGVPQRTSSLIV
TVNVYDVNDNPPMFDQLSYEVTILESEPVNTRFYKVQATDKDSGLNGEITYDILGGNVRNTFGIFPDGQLFIKADLDREA
QDRYNLLVVAADRAVDPLSATVNVTVILEDVNDNRPLFNSTNYVFDFEEEQKGGSLVGRVYAEDKDFGPNGEVRYAFETP
HQHFELNTITGELTSTQQFDREVLMRQRGAAVFSFTIVSSDQGLPKPLKDQAKVQIYIRDINDNPPKFTKDIYQATISEL
AHNMTQVLRVSASDVDESKNGLISYYISEGNEEKQFAMDSSTGQVTLVGKLDHEATASYSLTISAVDSGSTALSSSCILS
INVLDENDNSPSFPKSALIVDVLENMRIGELVASVTATDSDSGDNAEIIYSITATNNHGTFSISSNTGSIFLVKKLDFET
QSLYKLNITAEDNGRPPRSSSMPVIIHVRDFNDNPPSFSAGDIFKSIVENMPIGVSIMTVTAHDTDADINGQLEYSIVQQ
TPRGNHFAVDAASGTIYTNAEIDREFTNLFELTIKATDQAVPVEFRRYALKNVTIWVTDQNDNVPTFITQNALVAESTVV
IGSILTTIVAFDPDEGANGEVEYELVSGDSNTFIMDRYSGDIRVASSLVLSKLIYSLIVSATDLGTERRTSSTELTIILK
GSDGPVFSQPKYITILREGEPVGTSVISLDASSPRGSEAIVEFFIVSVRCNGKPVGRLFTVGRHTGIIQTAAVLDRERGS
NLYLVDVYAIEKDASLPKTQRAEVEITLQDINDNPPVFPFDMLDLTIEENIGDGFKIMQLTATDADEGANALVTYTIING
ADDSFRIDPESGDLIATKRLDRERRSKYSLLVRADDGLQSSDMRINITVSDVNDHTPKFSRNVYSFDIPEDTTPGSIVAA
ILASDADSGINGEITYSVEEDDEDGVFFLNPVTGVFNVTRPLDYEVQQYYILTVRAEDGGKQLSTVRVYFNILDVNDNPP
VFNTTSYSTAVMEDLLPGSTILTIKATDADDGPNSQMSYSIASGDTLAQFDIDSDGVLKTRLVLDRESQSYYNLVIRVHD
LALLPASRFTSTAQVSIILLDVNDCPPSFTSQRMTYIQENTPVDTVVFTTQAADSDSGPNSYIEYSLLSPLGNKFSIGTI
DGRVRLIGELDREELSNYTVTIIATDKGEPSLSSSMDVTVIVLDVNDNSPIFSQNVYDVEIDENTLSGTDLIQVVASDAD
EGTNGQVRFSIIGGNANNDFRIDSVTGMISVAKQLDRETRSSYSLVVQAADRGSSPRTDITKVNIVLLDVNDYTPVFELS
PYTVNVQESLRNLPHTILQVVARDDDQGLNSQLSYAVTGGNEEEAFSLSASGKLSLIKSLDREAKEKYGLIITATDAGSS
ALTGTGTVIILVDDINDNVPVFASNTFHTTVPEDAPTGSDVLLVNSSDSDAGLNAVISYKLTGGNGQFSINPATGQIITS
ALLDREARKSYQLVVVASDGGHPLAMSSSATVSVTISDINDNPPRFHHHPYVTHVPASTSAGLLVFAVTVTDEDTGPNGQ
LHYSLVGRNSEKFQIDPVRGAITATEKLTEGSEVTFTVHVKDGGVYPKSDTTTVTVRFVTGENFPEIKPGQTTFIFPESQ
ASDTLVTTISGSSARGEPLSYYIASGNLDNAFHIDQQKGELSIKQPLDFENIQKYVLWIEARDQGFPPFSSYEKVEINII
DVNDNYPVFEQDPFEAEILENLSPQRVLIVSASDKDSGPNGQLEYAIIEGNKGSSFSINRGTGEIRSIRPLDREKEDHYV
LTVKAADKGSPPKVTTLKVCIHVLDVNDNAPRFSKIFSAQVPENAPVGYTVTQVTTSDEDAGSNAISRYSIADTSLPFSI
NAHSGDITISRPLNREDIERYIVKVSAHDSGWTVSTDVTIFVTDVNDNAPRFSRPSYYVDYPELTEVGSKVTQVSATDPD
NGFNGQIFYFIKSQSEFFRINSSTGDIFTKQHLKYMNSTGASNININRHSFIVTGSDRGTIPLMSETTVIVNIVDSNDNP
PQFEITKYFTPVTKSVKIGTKLIQVVAADKKDFGLNSEVEYLITGGNSSNRVHLDRQSGWVSVASSLVFDVNKVYLVQIT
AQDKGNPPLSSQATLHILVTEENRHSPEFSQSHISVTIPESLIVGTNIRTVSARDKDREMNGLIKYNISSGNEAGLFTMN
STLGSLTLAKPLDYEEQQTHELRCTATDGGWIAKTGYVTVTIHVTDVNDNAPLFNPDKYFPVVLENAPSGTTVVRINATD
KDSGPNAMIAYAVQSSDSDLFVIDPNTGIITTQGFLDFEARQSYHLTVKAFNVPDEESCSFASVNIQLKGANEYVPRFVS
KQYYFEVSEAAHRGTIVGEVFASDRDLGVDGEVHYLIFGKSRKKGFSINKRSGQIYVSGSLDREKEEKISLKVLAKNTGS
IKGADIDEVIVNITILDANDPPVFSLESYTIQISEGIPPGTHVTFVSAFDSDSVPSWSRFSYSLGSGNENSAFAINTQTG
QVSVAEELDRESTPIYNLTVLAIDSGSPPSTGSASLLVTLEDINDNGPTLVTTAGEVSENQHAGTIVMTLSSTDPDLPPN
QGPFTYNLLSTGSATSYFSISPSGVLTTTREIDREQISDFYLSVVTRDSGVPQMSSTGTVHVKVNDQNDNPSESRTVEIF
VHYFGNVFPGGILGSVKPQDPDVQDSFRCSIASRVTSLFSISADTCDLNSQSRSSDGTFDLTVHSSDGLHGAVTNNVRVF
FVGFNNVTIDNSIVLRLHVEHVSDFLTNHYLSFLRIANSQLAGLGTAVQLYGAFEQNNKTFLTAAVKRSHNQYVNPSGVA
TFFQSIKDILYRQSGVLIDSVDHDPCTYSPCQNGGSCKKHLSVSPLLKSKESVPVILVSNKPLQPYVCNCMPGYAGNLCE
TDIDECLPSPCHNGGTCHNLVGGFSCSCPNGFTGMACERDVNECLSNPCKNGALCQNFPGGFNCVCKSGYSGKTCDSSIN
YCECNPCFNGGSCQNGVDGYHCHCSFGVFGKHCELNSYGFEELSYMEFPSLDPNNNYIYIKFSTIKNNALLMYNHDNQTG
DKAEFLALEIFEARVRFSFNLGSGAYKLMAMKSVSDGQFHTVIARRAGMAASLTVDVCSEDQEPGYCTVSNVAVHTDWTL
DVQPNRLTVGGVRSIDPILHRKGQVATHDFVGCIMEFAVNGRPLEPNQALASHGILDRCPRLEGACTANLCKHGGTCTDN
WSWQQCKCMEGFTGKYCEKYMTVDTALSLDGNGRLDYSMNQNKKRDFLLSQSLRGTSGDPMSLNSLDMKFRTRSKNGILF
HVQESSNYTTVKVKNGKVHYISDAGVGGKVERTIPEFSVADGQWHTLQIEKNGTLTVILVDGTYKREINHNTQDLGGLNV
LTLSLGGIPEGQSQESSKLGFDGCFAYLKYNREILPFSGEHSAVRISKTHPSVKIGCRGPNVCSSSPCLGGLMCVNQWYA
YECVPPGDCTSNPCQNGGSCAPTARSGFTCTCPQFYTGKTCEILVACLGVQCPQGTLCKMGTNGDFVCTPNPPTEEMSLP
IWAVPAIVGSCATALALVVLSLILCNHCRGRKTKVPKEEKKPKEKKKKGSENVAFDDPDNIPLYGDDMTVRKQPEGNPKP
DIIERENPYLIYDETDIPHNTETIPSAPCVGPEADIEHYDIDNASSIAPSDADIIQHYKQFRSHTPKFSIQRHSPLGFAR
QSPLPLGASSYTYQPSYSQGLRSTPLSHATCPTPNPLSRHSPAPFSKPSSFYRNSPARELQLSRREGSPLDFHNEASCQP
GIFNYATRLGRRSKSPQTMAGHGSRPGSRLKQPIEQIPLETGPPVGLSIEEVERLNTPRQRNPSICSADHGRSSSEEDCR
RPLSRIRNPADGIPAPESSSESDSHDSFTCSEMEYEREKPMAYSSRMPKLSQVNESDADDEDYGTRLKQRRYPSRRAEGG
PGSTQVSTAEQYTLPHKLGQQAGNFNWDNLLNWGPGFGHYVDVFKDLASLPDNTDAKEIEMISGDGAVTISNEGEAEQYV
>XP_062992077.1_protocadherin_Fat_4_isoform_X2_Elgaria_multicarinata_webbii
MGLSARSRASSAWLPHFFALLWLLPLHASAEPRQLFQVLEEQPPGTWVGTIAIRPGFTYRLSEHHALFSINATSGDLHTR
ATIDRESLASDVMDLVVLSSQPTYPSEVRIVVLDLNDNAPVFPDPSIVVTFKEDTGSGRQLILDTATDADSGTNGVDHSS
YRIVGGNEEGRFRLNITLNPSGEGAFLHLVSRGGLDREATPAYQLLVQVEDKGQPRRRGYLQVNVTVQDTNDNPPAFSQT
LYQARVPEDAPVGASVLQVAAADADEGTNADIRYRLEGVESVGGDGAVALPFEVDPESGVIRIREVLDYESRRQYSLTVQ
ATDRGVPALSGRTEALIRLLDVNDNEPRVKFRYFPATSRFASVDENAAPGTVVALLTVSDADSPAANGNISVSILGGNEQ
RHFEVQSSKVPNLSLIKVAAALDRERIPTYNLTVAVTDNFGAASPPPSSLPSSLSPEGAIPAPVSRSSVASLVIFVNDIN
DHPPVFGQLVYQVNISEEVPPGSYVQGLSATDRDSGLNANLKYNIVSGNELGWFCISEHSGLVTTQSRDTNMGRALLGVS
GPSMAASGGLDREIASQVVLNISARDQGVQPKISYAQLVVNILDVNDERPRFSQADGYNVSVPENSPSGTELLVLMAVDR
DLGDNGTVRFSLQETEPGGPAGSSLMATWRIFRLDPVSGRLSTISQLDREEQGQYSLQVLATDLGAPALSSVVQINVTLL
DVNDNSPLFYPVQYFAHVQENEPAGSYVTTVSASDPDLGINGTVRYSISAGDNSRFQIHSQTGVITTKTVLDREEKTAYQ
LQVVASDGGNLQSQNQAIVTVTVLDTQDNPPVFSQDIYSFVVFENVALGFHVGGVSASTMDLNTNITYLITTGDHRGMFE
INKMTGLITTASVIDREEEAFYQLKVVANGGAITGDALVNITVKDLNDNSPHFLHAVESVNVVENWSTGHTIFQAKAVDP
DEGVNGMVLYSLKQNPKDLFSVDEQSGAIRLTGPLDINAGSYQVEIMASDLGVPRRSSTFILTISVHDVNDNPPVFDQLS
YEVTISELEPVNSRFFCVHASDKDSGTNGEIAYNIIEGNTGDAFGIFPDGQLYIKSELDRELQERYTLLVVASDRAVEPL
SATVNVTIILEDVNDNRPLFNSTNYVFYYEEEQEGGSFVGKISAVDKDSGSNGEVRYSFEHMQPDFELNAISGEIKSTHQ
LDRESLMRQRGAAVFTLTVIATDQGLPKPLRDQATVQVYLKDINDNVPKFLKELYQATISELAANLTQVLRVSASDVDEG
NNGLIHYSVIKGNEENQFTIDSGTGQVTLIGKLDHEATAAYSLTIQAVDSGTVSLSSVCTLNIDVLDENDNSPSFPKSTL
FVDVLENMRIGELVSSVTATDSDSGDNADLHYSITGTNNHGTFSISPNTGSIFLAKKLDFETQSMYKLNITAKDKGRPPQ
SSTMSVVIYVRDYNDNPPKFPPGDIFKSIVENIPVGSSVISVTAHDPDADINGQLAYTIIQQMPRGNHFHIDEVKGMIYT
HAEIDREFANLFELTVKATDQAVPVESRRFALKNVTILVTDQNDNVPVFVSQNALAADPSVVIGTVLTTIVAADPDEGSN
GEVEYEIINGDTDTFIVDRYSGELRVSSSLIPSQLMYSFIVSASDLGPERKKSTTEMTVILQGLDGPVFTQPKYITILKE
GEPIGTNVISIEAASPRGNEALVEYFIVSVRCEDKMFGRLFTIGRHTGVIQTAAILDREQGARLYLVDVYAIEKSAALPR
TQRAEVEITLQDVNDNPPVFPTDMLDLTVEENIGDGSKIMQLTAMDADEGANALVTYTIISGADDSFHVDPESGELIATK
RLDRERRSKYSLLVRADDGLQSSDMRINITVSDVNDHIPRFSKLWYSFDIPEDTTPGSLVAAILATDEDSGVNGEITYTV
SEDDGDGTFFLNPVTGVFNLTCVLDYEVQKYYILTVRAEDGGGQSTIVRVYFNILDVNDNSPIFSMSSYSTSLIENLPPG
STILIFNVTDADDGSNSQLSYSITSGDSLGQFNIDRNGVLSIRQPLDRESQSFYSLVVQVHDMASLPASRYTSTTQVSII
LLDVNDNPPSFISPKLTYIPENTPIDTIVFKAQATDPDSGPNSYIEYNLLNPLGKKFSIGTIDGEVRLTGELDRETISNY
TVTIIATDKGQPSLSSSTDVVVIVLDINDNNPVFAQKLYKIEIAENILTGTDVIQIFASDGDEGSNGQVRYAIISGNTHN
EFRIDSVTGVITVAKPLDREKKPSYSLTVQSTDRGSSPRMDTTMLNIILMDVNDYIPTFELSPYLVNVPENLETLPKVIL
QVVARDDDQGLNSKLTYLLIGGNEDGAFILSANGELHLVQSLDREKRDQYIMLITAADSGSPALTGTGTIAVKVDDVNDN
IPKFAFNMYSKTIPEDAPTGTDVLLVNSSDSDASVNAIISYSLSGGNSQFTINPSTGQIITSALLDRETKENYTLIIVAK
DGGFPKMLSSSTSVLVTIADINDNPPKFQHHPYVTHIPSPTSSGTFVFAVTVTDADAGPNAELHYSLSGKNSEKFHIDPT
RGAIMAADRLSGTSEMTFSVNVNDGSLRPKTDSTTVTVRFVNRADFPQVQAGQHSFTFPENQAVGTFVTSISGLSSRGDS
LSYYIASGNLGSSFQIDQLTGQVSISQPLDYEAIQKYVVWIEARDMGFPPFSSYVKLVITVIDINDNAPLFEQDPFIAEV
LENLLPSKIITVTAVDKDSGLNGQLNYEIISGNTENSFSIHHANGEIRSLRPLDRENVAQYTLTIKASDRGIPIQSSTVQ
VVINVLDENDNAPKFSQIFSALVPENAPLGYTVTRVTTSDEDIGINAVSRYSIRDTSIPFVINPTTGDITISRLLNREDT
DRYRIRVSAHDSGWTVSTDVTIFVTDINDNSPRFTKPSYYLDCPEHNEVGSKVTQISATDPDDGSNGQVFYFIKSQSEFF
RINASTGTIFNKQSLKFQNSSGSSNVNLNRHSFIVTSSDRGTPPLLSETTVTINIVDSNDNAPQFLSSQYFTPVTKNVAV
GTKLIKVTAVDARDFGLNSEVEYIISNDNLTGKFNLDSNTGWISVASSLMNDMNKKFLVKVKAKDKGNPPLSSEVTVQIV
VTEENYHTPEFSQSHMSITVPESHAVGAILRTVSARDKDAAMNGLIKYNISSGNEAGNFAINSSTGALRLAKSLDYELYQ
IHKMTVSAIDGGWLARTGYCSITVNVIDVNDNSPAFSPEDYFPSVLENAPSGTTVIHLSATDADSGPNAVIAYAVQSSDS
DLFVIDPNTGIITTQGFLDYETKQSYHLTIKAFNVPDEERCSFANVNIHLKGTNEYVPRFVSKLYYFEVSEAASKGTIVG
EVFASDRDMGTDGEVHYLIFGNSRRKGFQIDDSSGQIYVTGPLDREKEERISLKVLAKNAGSIRGADIDEVVVNITILDA
NDPPVFSLEVYNVQISEGVPTGTHVTFVSAFDSDSLPSWNRFSYFIGNGNNDGAFSINPQTGQVTVTAELDRETLPVYNL
SVLAIDSGAPSATGSASLLVTLEDINDNGPILSTTEGEIIENIRAGTLVMALQSSDPDLPPNQGPFSYYLLSTGTATSYF
SLSTAGVLTTTREIDREQICDFYLSVITRDSGIPQMSSTGTVHIKVIDQNDNPSQPRTVEIFVHYYGNLFPGGTLGNVKP
QDPDVLDSFQCSLTSGVTSLFNIPPGTCELNSLARSTDGTFDLTVLSNDGLHNAVTSSIRVFFSGFSNATIDNSILLRLS
VQSLREFLTNHYLHFLRIANSQLIGLGTAVQLYGVYEESNRTFLMAAVKRNNYQYVNPGGVTTFFESIKEILFRQSGVRI
ESVDHDSCLQNPCQNGGSCLRKLGVSPKLRSHDSVPVIIVANEPLQPFTCRCMPGYDGTLCETDIDECLPLPCHNGGTCH
NLVGGFSCTCSSGFTGMACERDINECLSNPCKNGALCQNFPGNFNCVCKAGYTGKSCDSTVNYCECNPCFNGGSCQSGVD
GYYCHCPFGVFGKYCEVNSYGFEELSYMEFPSMDPNNNYIYIKFATIKSNALMLYNYDNQTGDRAEFLALEITEERLRFS
YNLGSGTYKLTTAKKVSDGQFHTVIARRAGMAASLTVDSCSEEQEPGYCTVSNVAVSSDWTLDVQPNRVTIGGIRSLEPI
LQRKGQVESHDFVGCIMEFAVNGRPLEPSQASSAEGILDQCPRLEGTCAMNPCQHGGTCVDYWSWQQCHCKEGLTGKHCE
KYVTADTALSFEGKGRLDYHLRQNRKWEYMMRSSIGNAILEPQSMDSIEVKFRTRSKSGVLIHIQESSNYTTVKIKGGKV
QYVSDAGIGGKVERSIPEVYISDGHWHSLFIEKNGTSTMLTVDKTHSRDILHVTQDFGGLNVLTISLGGIPTNQALRSSD
PDFDGCIAYLKYGEETLPFLGKHSLATISKTDPSVKIGCRGPNICASNPCGGELMCINQWYTYKCVSPGACASNPCQNGG
SCEPGERSGFICSCPESYTGRACETVVACLGVLCAQGHVCKAGTNGAHVCVPLPYPAELSLPLWAVPAIVGSCATVLALL
VLSLILCNQCKGKKAKVPKEQKKTKEKKKKGSENDAFDDPDNIPPYGDDMTIRKQPEGNPKPDIIERENPYLIFDETDIP
HNTETIPSAPLASPEPEIEHYDIDNASSIAPSDADIIQHYKQFRSHTPKFSIQRHSPLGFARQSPMPLGASSLTYQPSYG
QSLRTTSLSHSACPTPSHLSRHSPAPFSKSSTFYRNSPAREMHLSIREGSPLEMHNDVCQTGIFNYPTRLGRRSKSPQMM
SSHSSRPGSRLKQPIGQIPLESIPPVGLSIEEVERLNTPRPRNPSICSADHGRSSSEEDCRRPLSRTRNPADGITAPESS
SDSDSHDSFTCSEMEYDREKPIVYNSRMPKLSQVNESDADDEDNYGARLKPRRYPGRRGEGGGPVGAQAPAPSIHDNASL
LKLGPQGEKTAANVNEESKNGTTQPKDGEAEQYV
>XP_041120710.1_protocadherin_Fat_4_Polyodon_spathula
MALSGRSFHKVYMVLLILWALGLKNAASSQLRQEFQVLEEQAIGTSVGTIVTKPSFTYRFSENHRLFAINGTTGEIYTTS
VIDRELLQSDVINVVVLSSQPTYPTEVRIVVMDINDNAPVFPDPSIVVSFKEDASSGRQVILDTATDSDIGSNGVDHKTY
QIVKGNEDEKFRLDITVNPSGEGAFLHLVSTGGLDRESTPFYQLLVKVEDKGTPKKYGFLQVNVTIQDINDNPPVFDENH
YQTSVFEDAAVGSSILQLTAKDQDEGANGDIRYYLDDGTPFQIDPKAGTISIKETLDYESKKQYSLTIHAVDNGVPSLSG
RSEATIKLLDVNDNDPVIKFRYFPTSSKYASVDENAQIGTVVALLTVSDSDSSSANGNISVSILGGNEQRHFEVHTSPVP
NLSLIRVASVLDRERISSYNLTVSVSDNGSPVARSSFASLVIFVNDINDHPPVFQESLYRVDISEDVPKGSYIKGVSATD
GDSGQNANLRYSIVSGNSLGWFDISENSGLVTSAALLDREIASEIVLNISAKDQGVQPKISYTKLIVSITDVNDQLPTFM
QSLYHISVTENSPPGTEILVLSATDNDLGANGTVRFSFDAETPTQFQNRFRLDPVSGRLTTATELDREEKETYLLFIQAT
DLGTPPLSSLTKVNITLKDINDNSPVFYPVQYFANIKENEPPGSYVTTVSATDPDLGMNGTVRYFITAGDTFKFQIKSNT
GVISTRVSLDREEKTAYQLQVTAADSENLRSQSQAIVTITVIDTQDNPPSFSLSVYSFVIFENVELGSTIGTVSASTLDL
NTNISYLITSGDQRGLFTINRATGQISATSPIDREEQAFYQLKVIARGGEVTGEAIVNITVKDLNDNAPRFPHAVEHVDA
VENWEAGHTIFQTKAVDPDEGPNGMVLYSLKQNPKGLFQINEKHGQITLTGPLEITTSSYQIEVIASDMGVPQRTSSLIV
TVNVYDVNDNPPMFDQLSYEVTILESEPVNTRFYKVQATDKDSGLNGEITYDILGGNVRNTFGIFPDGQLFIKADLDRED
QDRYDLLVVAADRAVDPLSATVNVTVILEDVNDNRPLFNSTNYVFYFEEEQKGGSLVGRVYAEDKDFGPNGEVRYAFETP
QQHFELNAITGELTSMQQFDREVLMRQRGAAVFSFTVVSSDQGLPKPLKDQAKVQIYIRDINDNPPKFTKDIYQANISEL
AHNMTQVLRVSASDVDESKNGLISYYISEGNEEKQFAMDSSTGQVTLVGKLDHEATASYSLTISAVDSGSTALSSSCVLS
INVLDENDNSPSFPKSALIVDVLENMRIGELVASVTATDSDSGDNAEIIYSITATNNHGTFSISSNTGSIFLVKNLDFET
QSLYKLNITAEDNGRPPRSSSMPVIIHVRDFNDNPPSFSAGDIFKSIVENMPIGISIMTVTAHDTDADINGQLEYSIVQQ
TPRGNHFSVDTGSGTIYTNAEIDREFTNLFELTIKATDQAVPVEFRRYALKNVTIWVTDQNDNVPTFISQNALVAESTVV
IGSILTTIVAFDPDEGANGEVEYELVSGDSNTFIMDRYSGDIRVASSLVLSKLIYSLIVSATDLGTERRTSSTELTIILK
GSDGPVFSQPKYITILREGEPVGTSVISLDASSPRGSEALVEFFIVSVRCDGKPVGRLFTVGRHTGIIQTAAVLDRERGS
NLYLVDVYAIEKDASLPKTQRAEVEITLQDINDNPPVFPSDMLDLTIEENIGDGFKIMQLTATDADEGANALVTYTIING
ADDSFRIDPESGDLIATKRLDRERRSKYSLLVRADDGLQSSDMRINITVSDVNDHTPKFSRNVYSFDIPEDTTPGSIVAA
ILASDADSGINGEITYSVEEDDEDGVFFLNPVTGVFNVTRPLDYEVQQYYILTVRAEDGGKQLSTVRVYFNILDVNDNPP
VFNTTSYSTAVMEDLLPGSTILTIKATDADDGPNSQMSYSIASGDTLAQFDIDSDGVLKTRLALDRESQSYYNLAIRVHD
LALLPASRFTSTAQVSIILLDVNDFPPSFTSQRMTYIQENTPVETVVFTAQAADSDSGPNSYIEYSLLSPLGNKFSIGTI
DGRVRLIEELDREELSNYTVTIIATDKGEPSLSSSMDVTVIVLDVNDNSPIFSQNVYEVEIDENTLSGTDLIQVVASDAD
EGTNGQVRFSIIGGNANNDFRIDSVTGIISVAKQLDRETRSSYSLVIQAADRGSSPRTDITKVNIVLLDVNDYTPVFELS
PYTVNVQESLRNLPHTILQVVARDDDQGLNSQLSYAITGGNEEEAFSLSTSGQLSLIQSLDREAKEKYVLIITATDAGSS
ALTGTGTIIVLVDDINDNVPVFASNTFHTTIPEDAPTGTDVLLVNSSDLDAGLNAIISYRLTGGNGQFSINPATGQIITS
ALLDREARKIYQLVVVASDGGHPLALSSSATVSVTISDINDNPPRFHHHPYVTHVPATTSAGLLVFAVTVTDEDTGPNGQ
LNYSLMGRNSEKFQIDPLRGAITATEKLTDSSEVTFTVHVKDGGMYPKSDSTTVTVRFITGENFPRIKPGQTTFIFPESQ
ASDTLVTTISGSSERGEPLSYYIASGNLDNAFHIDPQKGELSIKQSLDFENIQKYVLWIEARDQGFPPFSSYEKVEINII
DVNDNYPVFEQEPFKAEILENLSPQRVLIVSASDKDSGPNGQLEYAIIDGNKGSSFSINRGTGEISSIRPLDREKEGHYV
LTVKAADKGSPPKVTTVKVFIHVLDVNDNAPRFSKIFSAQVPENAPVGYTVTQVTTSDEDSGSNAISRYSIADTSLPFSI
NANSGDITVSRPLNREDMERYIVKVSAHDSGWTVSTDVTIFVTDVNDNAPRFSRPSYYVEYPEVTEVGSKVTQVSATDPD
NGFNGQIFYFIKSQSEFFRINSSTGDIFTKQHLKYMNSTGASNININRHSFIVTGSDRGTIPLMSETTVIVNIVDSNDNP
PQFEITKYFTPVTKSVKIGTKLIQVVAVDKKDFGLNSEVEYLITGGNSSNRVHLDRQSGWVSVASSLVFDVNKVYLVQIT
AQDKGNPPLSSQATLLILVTEENRHSPEFSQSHISVTIPENLIVGTNIRTVSARDKDREMNGLIKYNISSGNEAGLFTMN
STLGSLTLAKPLDYEEQQTHELRCTATDGGWVAKTGYVTVTIHVTDVNDNAPLFNPDKYFPVVLENAPSGTTVVRINATD
KDSGPNAMIAYAVQSSDSDLFVIDPNTGIITTQGFLDFEARQSYHLTVKAFNVPDEERCSFANVNIQLKGANEYVPRFVS
KQYYFEVSEAAHRGTIVGEVFASDRDLGVDGEVHYLLFGKSRKKGFSINKRSGQIYVSGSLDREKEEKISLKVLAKNTGS
IKGADVDEVIVNITVLDANDPPVFSLESYTIQISEGIPPGTHVTFVSAFDSDSVPSWSRFSYFLGSGNENSAFAINPQTG
QVSVAEELDRESTPIYNLTVLAIDSGSPSATGSASLLVTLEDINDNGPTLVTTAGDVSENQRAGTIVMTLSSTDPDLPPN
QGPFTYNLLSTGSAASYFSISPSGVLTTTREIDREQISDFYLSVVTRDSGVPQMSSTGTVHVKVNDQNDNPSESRTVEIF
VHYFGNVFPGGILGSVKPQDPDVQDSFRCSLASRVTSLFSISADTCDLNSQSRSSDGTFDLTVRSSDGLHGAVTNNVRVF
FVGFNNITIDNSIILRLHVQHVSDFLTNHYLSFLRIANSQLAGLGTAVQLYGAFEQNNKTFLTAAVKRSHNQYVNPSGVA
TFFQSIKDILYRQSGVLIDSVDHDPCTHGPCQNGGSCKKHLSVSPLLKSKESVPVILVSNKPLQPYVCNCMPGYAGNLCE
TDIDECLPSPCHNGGTCHNLVGGFSCSCPNGFTGMACERDVNECLSNPCKNGALCQNFPGGFNCVCKSGYSGKTCDSSIN
YCECNPCFNGGSCQNGVDGYYCHCSFGVFGKHCELNSYGFEELSYMEFPSLDPNNNYIYIKFSTIKNNALLMYNHDNQTG
DKAEFLALEIFESRVRFSFNLGSGAYKLMAMKSVSDGQFHTVIARRAGMAASLTVDVCSEDQEPGYCTVSNVAVHTDWTL
DVQPNRLSVGGVRSIDPILHRKGQVATHDFVGCIMEFAVNGRPLEPSQALASRGILDRCPRLEGACTTNLCKHGSTCTDN
WSWQQCECMEGFTGKYCEKYMTVDTALSLDGNGRLDYSMNQNKKRDFLLRQSLRGTSGDPMSLSSLDMKFRTRSKNGILF
HVQESSNYTTVKVKNGKVHYTSDAGVGGKVERTIPEFSVADGQWHTLQIAKNGSLTIILVDGTYKREINHNTQDFGGLNV
LTLSLGGIPEGQSQEGSKLGFDGCFAYLKYNRENLPFSGEHSAVRISKTHPSVKIGCRGPNVCSSSPCLGGLMCINQWYA
YECVPPGDCTSNPCQNGGSCEPAARSGFTCTCPQFYTGKTCEILVACLGVQCPQGTLCKMGTNGDFVCTLNPPTEEMSLP
IWAVPAIVGSCATTLAFVVLSLILCNHCRGRKTKAPKEEKKPKEKKKKGSENVAFDDPDNIPLYGDDMTVRKQPEGNPKP
DIIERENPYLIYDETDIPHNTETIPSAPCVGPEADIEHYDIDNASSIAPSDADIIQHYKQFRSHTPKFSIQRHSPLGFAR
QSPLPLGASSYTYQPSYSQGLRSTPLSHATCPTPNPLSRHSPAPFSKPSSFYRNSPARELQLSRREGSPLDFHNEASCQP
GIFNYATRLGRRSKSPQTMAGHGSRPGSRLKQPIEQIPLETGPPVGLSIEEVERLNTPRQRNPSICSADHGRSSSEEDCR
RPLSRIRNPADGIPAPESSSESDSHDSFTCSEMEYEREKPMAYSSRMPKLSQVNESDADDEDYGTRLKQRRYPSRRAEGG
PGSTQVSTVEQYTLPHKLGQQAGNFNWDNLLNWGPGFGHYVDVFKDLASLPDTTEAKEIEMISGDGAVTISNEGEAEQYV
>XP_062992076.1_protocadherin_Fat_4_isoform_X1_Elgaria_multicarinata_webbii
MGLSARSRASSAWLPHFFALLWLLPLHASAEPRQLFQVLEEQPPGTWVGTIAIRPGFTYRLSEHHALFSINATSGDLHTR
ATIDRESLASDVMDLVVLSSQPTYPSEVRIVVLDLNDNAPVFPDPSIVVTFKEDTGSGRQLILDTATDADSGTNGVDHSS
YRIVGGNEEGRFRLNITLNPSGEGAFLHLVSRGGLDREATPAYQLLVQVEDKGQPRRRGYLQVNVTVQDTNDNPPAFSQT
LYQARVPEDAPVGASVLQVAAADADEGTNADIRYRLEGVESVGGDGAVALPFEVDPESGVIRIREVLDYESRRQYSLTVQ
ATDRGVPALSGRTEALIRLLDVNDNEPRVKFRYFPATSRFASVDENAAPGTVVALLTVSDADSPAANGNISVSILGGNEQ
RHFEVQSSKVPNLSLIKVAAALDRERIPTYNLTVAVTDNFGAASPPPSSLPSSLSPEGAIPAPVSRSSVASLVIFVNDIN
DHPPVFGQLVYQVNISEEVPPGSYVQGLSATDRDSGLNANLKYNIVSGNELGWFCISEHSGLVTTQSRDTNMGRALLGVS
GPSMAASGGLDREIASQVVLNISARDQGVQPKISYAQLVVNILDVNDERPRFSQADGYNVSVPENSPSGTELLVLMAVDR
DLGDNGTVRFSLQETEPGGPAGSSLMATWRIFRLDPVSGRLSTISQLDREEQGQYSLQVLATDLGAPALSSVVQINVTLL
DVNDNSPLFYPVQYFAHVQENEPAGSYVTTVSASDPDLGINGTVRYSISAGDNSRFQIHSQTGVITTKTVLDREEKTAYQ
LQVVASDGGNLQSQNQAIVTVTVLDTQDNPPVFSQDIYSFVVFENVALGFHVGGVSASTMDLNTNITYLITTGDHRGMFE
INKMTGLITTASVIDREEEAFYQLKVVANGGAITGDALVNITVKDLNDNSPHFLHAVESVNVVENWSTGHTIFQAKAVDP
DEGVNGMVLYSLKQNPKDLFSVDEQSGAIRLTGPLDINAGSYQVEIMASDLGVPRRSSTFILTISVHDVNDNPPVFDQLS
YEVTISELEPVNSRFFCVHASDKDSGTNGEIAYNIIEGNTGDAFGIFPDGQLYIKSELDRELQERYTLLVVASDRAVEPL
SATVNVTIILEDVNDNRPLFNSTNYVFYYEEEQEGGSFVGKISAVDKDSGSNGEVRYSFEHMQPDFELNAISGEIKSTHQ
LDRESLMRQRGAAVFTLTVIATDQGLPKPLRDQATVQVYLKDINDNVPKFLKELYQATISELAANLTQVLRVSASDVDEG
NNGLIHYSVIKGNEENQFTIDSGTGQVTLIGKLDHEATAAYSLTIQAVDSGTVSLSSVCTLNIDVLDENDNSPSFPKSTL
FVDVLENMRIGELVSSVTATDSDSGDNADLHYSITGTNNHGTFSISPNTGSIFLAKKLDFETQSMYKLNITAKDKGRPPQ
SSTMSVVIYVRDYNDNPPKFPPGDIFKSIVENIPVGSSVISVTAHDPDADINGQLAYTIIQQMPRGNHFHIDEVKGMIYT
HAEIDREFANLFELTVKATDQAVPVESRRFALKNVTILVTDQNDNVPVFVSQNALAADPSVVIGTVLTTIVAADPDEGSN
GEVEYEIINGDTDTFIVDRYSGELRVSSSLIPSQLMYSFIVSASDLGPERKKSTTEMTVILQGLDGPVFTQPKYITILKE
GEPIGTNVISIEAASPRGNEALVEYFIVSVRCEDKMFGRLFTIGRHTGVIQTAAILDREQGARLYLVDVYAIEKSAALPR
TQRAEVEITLQDVNDNPPVFPTDMLDLTVEENIGDGSKIMQLTAMDADEGANALVTYTIISGADDSFHVDPESGELIATK
RLDRERRSKYSLLVRADDGLQSSDMRINITVSDVNDHIPRFSKLWYSFDIPEDTTPGSLVAAILATDEDSGVNGEITYTV
SEDDGDGTFFLNPVTGVFNLTCVLDYEVQKYYILTVRAEDGGGQSTIVRVYFNILDVNDNSPIFSMSSYSTSLIENLPPG
STILIFNVTDADDGSNSQLSYSITSGDSLGQFNIDRNGVLSIRQPLDRESQSFYSLVVQVHDMASLPASRYTSTTQVSII
LLDVNDNPPSFISPKLTYIPENTPIDTIVFKAQATDPDSGPNSYIEYNLLNPLGKKFSIGTIDGEVRLTGELDRETISNY
TVTIIATDKGQPSLSSSTDVVVIVLDINDNNPVFAQKLYKIEIAENILTGTDVIQIFASDGDEGSNGQVRYAIISGNTHN
EFRIDSVTGVITVAKPLDREKKPSYSLTVQSTDRGSSPRMDTTMLNIILMDVNDYIPTFELSPYLVNVPENLETLPKVIL
QVVARDDDQGLNSKLTYLLIGGNEDGAFILSANGELHLVQSLDREKRDQYIMLITAADSGSPALTGTGTIAVKVDDVNDN
IPKFAFNMYSKTIPEDAPTGTDVLLVNSSDSDASVNAIISYSLSGGNSQFTINPSTGQIITSALLDRETKENYTLIIVAK
DGGFPKMLSSSTSVLVTIADINDNPPKFQHHPYVTHIPSPTSSGTFVFAVTVTDADAGPNAELHYSLSGKNSEKFHIDPT
RGAIMAADRLSGTSEMTFSVNVNDGSLRPKTDSTTVTVRFVNRADFPQVQAGQHSFTFPENQAVGTFVTSISGLSSRGDS
LSYYIASGNLGSSFQIDQLTGQVSISQPLDYEAIQKYVVWIEARDMGFPPFSSYVKLVITVIDINDNAPLFEQDPFIAEV
LENLLPSKIITVTAVDKDSGLNGQLNYEIISGNTENSFSIHHANGEIRSLRPLDRENVAQYTLTIKASDRGIPIQSSTVQ
VVINVLDENDNAPKFSQIFSALVPENAPLGYTVTRVTTSDEDIGINAVSRYSIRDTSIPFVINPTTGDITISRLLNREDT
DRYRIRVSAHDSGWTVSTDVTIFVTDINDNSPRFTKPSYYLDCPEHNEVGSKVTQISATDPDDGSNGQVFYFIKSQSEFF
RINASTGTIFNKQSLKFQNSSGSSNVNLNRHSFIVTSSDRGTPPLLSETTVTINIVDSNDNAPQFLSSQYFTPVTKNVAV
GTKLIKVTAVDARDFGLNSEVEYIISNDNLTGKFNLDSNTGWISVASSLMNDMNKKFLVKVKAKDKGNPPLSSEVTVQIV
VTEENYHTPEFSQSHMSITVPESHAVGAILRTVSARDKDAAMNGLIKYNISSGNEAGNFAINSSTGALRLAKSLDYELYQ
IHKMTVSAIDGGWLARTGYCSITVNVIDVNDNSPAFSPEDYFPSVLENAPSGTTVIHLSATDADSGPNAVIAYAVQSSDS
DLFVIDPNTGIITTQGFLDYETKQSYHLTIKAFNVPDEERCSFANVNIHLKGTNEYVPRFVSKLYYFEVSEAASKGTIVG
EVFASDRDMGTDGEVHYLIFGNSRRKGFQIDDSSGQIYVTGPLDREKEERISLKVLAKNAGSIRGADIDEVVVNITILDA
NDPPVFSLEVYNVQISEGVPTGTHVTFVSAFDSDSLPSWNRFSYFIGNGNNDGAFSINPQTGQVTVTAELDRETLPVYNL
SVLAIDSGAPSATGSASLLVTLEDINDNGPILSTTEGEIIENIRAGTLVMALQSSDPDLPPNQGPFSYYLLSTGTATSYF
SLSTAGVLTTTREIDREQICDFYLSVITRDSGIPQMSSTGTVHIKVIDQNDNPSQPRTVEIFVHYYGNLFPGGTLGNVKP
QDPDVLDSFQCSLTSGVTSLFNIPPGTCELNSLARSTDGTFDLTVLSNDGLHNAVTSSIRVFFSGFSNATIDNSILLRLS
VQSLREFLTNHYLHFLRIANSQLIGLGTAVQLYGVYEESNRTFLMAAVKRNNYQYVNPGGVTTFFESIKEILFRQSGVRI
ESVDHDSCLQNPCQNGGSCLRKLGVSPKLRSHDSVPVIIVANEPLQPFTCRCMPGYDGTLCETDIDECLPLPCHNGGTCH
NLVGGFSCTCSSGFTGMACERDINECLSNPCKNGALCQNFPGNFNCVCKAGYTGKSCDSTVNYCECNPCFNGGSCQSGVD
GYYCHCPFGVFGKYCEVNSYGFEELSYMEFPSMDPNNNYIYIKFATIKSNALMLYNYDNQTGDRAEFLALEITEERLRFS
YNLGSGTYKLTTAKKVSDGQFHTVIARRAGMAASLTVDSCSEEQEPGYCTVSNVAVSSDWTLDVQPNRVTIGGIRSLEPI
LQRKGQVESHDFVGCIMEFAVNGRPLEPSQASSAEGILDQCPRLEGTCAMNPCQHGGTCVDYWSWQQCHCKEGLTGKHCE
KYVTADTALSFEGKGRLDYHLRQNRKWEYMMRSSIGNAILEPQSMDSIEVKFRTRSKSGVLIHIQESSNYTTVKIKGGKV
QYVSDAGIGGKVERSIPEVYISDGHWHSLFIEKNGTSTMLTVDKTHSRDILHVTQDFGGLNVLTISLGGIPTNQALRSSD
PDFDGCIAYLKYGEETLPFLGKHSLATISKTDPSVKIGCRGPNICASNPCGGELMCINQWYTYKCVSPGACASNPCQNGG
SCEPGERSGFICSCPESYTGRACETVVACLGVLCAQGHVCKAGTNGAHVCVPLPYPAELSLPLWAVPAIVGSCATVLALL
VLSLILCNQCKGKKAKVPKEQKKTKEKKKKGSENDAFDDPDNIPPYGDDMTIRKQPEGNPKPDIIERENPYLIFDETDIP
HNTETIPSAPLASPEPEIEHYDIDNASSIAPSDADIIQHYKQFRSHTPKFSIQRHSPLGFARQSPMPLGASSLTYQPSYG
QSLRTTSLSHSACPTPSHLSRHSPAPFSKSSTFYRNSPAREMHLSIREGSPLEMHNDVCQTGIFNYPTRLGRRSKSPQMM
SSHSSRPGSRLKQPIGQIPLESIPPVGLSIEEVERLNTPRPRNPSICSADHGRSSSEEDCRRPLSRTRNPADGITAPESS
SDSDSHDSFTCSEMEYDREKPIVYNSRMPKLSQVNESDADDEDNYGARLKPRRYPGRRGEGGGPVGAQAPAPSIHDNASL
LKLGPQGGNFNWDNLLNWGPGFGHYVDVFKDLASLPEKTAANVNEESKNGTTQPKDGEAEQYV
>XP_054595335.1_protocadherin_Fat_4_isoform_X1_Nothobranchius_furzeri
MALAGSGSGRFHFILLLLWTLSRYSASSQVRQEFQVLEEQPIGTYVGTIETKSSFTYRFSENHKLFAINGTTGVIYTSSV
IDREVLQSDVINVVVLSSQPTYPTEVRIVVLDINDNSPVFPDASIVVSFKEDASSGRQVILDTATDSDIGSNGVDHTTYK
IVKGNEQRKFRLDITVNPSGEGAFLHLVSTGGLDREVTPFYQLLVEVEDKGEPKKFGYLQVNVTIQDINDKPPVFEQDQY
QVSVFEDAAVGSSILQITASDEDEGANAEIKYFLDEGTPFLIDPRVGTIVIKEGLDYESKREYSLTIHAVDNGVPSLSGR
TEATIKLLDVNDNDPVVKFRYFPTTSKFASVDENAQIGSVVALLTVSDADSSTANGNISVSILGGNEQRHFEVHTSAVPN
LSLIKVASVLDRERISSYNLTVSVSDNGKPMSRSSFASLVIFVNDINDHPPIFQETLYRVDISEDIPKGSYIKGVSATDG
DSGQNANLRYSLVSGNTLGWFSISENSGLVTSAALLDREIAPEIVLNISAKDQGLQPKISYTKLIVNITDVNDQVPTFTQ
STYHVSLVEHAPAGTELVQLSASDDDLGANGTIRFSFIADTPANVQELFRLDAMSGQLSTAVELDREDQAWYLLHIQVAD
AGSPPLHSVGKVNITIWDINDNRPVFYPVQYFANVKENEPSGTYVTTVSATDPDLGRNGTVKYIITAGDTSKFRINSNTG
EITTLVPLDREEKTAYQLQVTAADGGGLRSNTQAIVTVTVIDTQDNPPVFTQKVYSFVMFENVALETVIGIVSASTVDLN
TNISYLITSGDQRGVFSVNSAGQITATSQIDREEQGFYQLKVVARAGEIPGEAIVNVTVKDLNDNAPHFIHSVEHVSAVE
NWSTGHVIFQAKAPDPDEGPNGVVVYSLKENPKGLFHIHEKHGLITLTGPLEVTTSSYEIEVIASDMGVPQLTSSLILIV
SVYDVNDNSPVFDQLSYEVIILESEPVNSRFFKVEATDKDSGLNGEIMYDITGGNTGDVFGIFPDGQLYIKVELDREIQD
RYNLVVVAKDRAVEPLSATVNVSVILDDVNDNRPLFNSTSYVFHFEEEQKRGSLVGQVFAEDKDFGPNSEIRYAFETPQQ
NFELNAITGELTSTLQLDRESLMRQRGTAVFSFVVVSSDQGLPKPLRDQAKVQVYIQDINDNPPKFTKDIYQASISESAQ
NMTQLLRVSASDVDENKNGLVYYRIVEGNEESQFTIDGSSGQVTLVGKLDYETTSLYSLKIIAVDAGVVPLSSSCMLSIS
ILDENDNTPSFPKSLLTVDVLENMRTGELVASVTATDADSGQNADITYSISATNNHGTFSISPSTGSIFLIKRLDFETQS
IYRINITAKDNGRPPRFSFIPVVIHVRDFNDNPPVFAPGDIFKSIPENLPISASVMTITAHDTDADINGLLEYSIVQQIP
RGKHFRIDPSSGLIYTSKDIDREFSNLFELTIKAMDQAVPAEFRRYALKNVTIWVTDLNDNIPVFVSQSALVAESNIVIG
SILTTVMAFDPDDGANGEVEYELVEGDSDTFIMDRYSGDIRLASQLVPSRIMYTLTVSATDHGTDRKTSRTELTIILEGM
DGPVFSQPKYITILKEGQPPGTNVISLDASSPRGSATKVEYFIVAVRSGGKTVGRLFNIGRHTGVIQTAAELDREQGSDL
YLVEVYAIEADASQPRTQRAEVEITLQDVNDNPPVFPNDILDVTIEENVGDGFKIMQLTATDADQGPNALVTYTIISGAD
DSFRIDPESGDLIATKKLDRERRSKYSLLVRADDGKQSSDMRLNITVKDVNDHTPKFSRATYSFDIPEDMAPGSIVAAIL
ASDLDSGVNGEVTYSLEEDDEDGTFLLNPVTGVFNVTRSLDYETQQYYILTAKARDGGGQASTVRVYFNVLDVNDNPPIF
DTTIYSTSVSESLPPGSSIITVVASDADDGPNAQLLYSIASGDPHGHFVITKEGVLKTKKTLDRETQSFYNLVVTVNDLT
PPLITRLTSTAQVSIILLDVNDCPPIFTSQKMTYIQENTPVDTVIFTAQATDADSGPNSYVEYSLRGPFGNKFSISTIDG
DVRLVGELDREELSNYTLTVVATDKGEPPLSSTMDITMMVLDVNDNTPSFSQNIYDIEIEENILTGSDIIQVFASDADDG
TNGQIRFSVAGGNTNNDFRIDSVTGVISVAKKLDRETQSTYSLVVQATDRGSSPRLDRSTVNIVLSDVNDCSPVFELSPY
IINVKENLENLPRNILQVVARDDDQGANGQLSYMLSGGNDEGAFTLSSSGQLSLTQTLDREAQGKYILLITATDSGLPSL
SGTGTVTVLVDDVNDNIPVFTSPTFHTTIAEDAPTGTDVLLVNSSDTDVGINGVISYSLSGGHGQFSINPATGQIITSSL
LDREERANYQLLVVATDGGQPEGLSSSATVSVTVSDINDNPPRFHHHPYVTHIPASTAAGSLVFAVTVTDEDSGSNAQLH
YSLMGRNSEKFKIDPVRGAIIANERLTGSSEVTLTVQVKDSGSNPKTDMTTVTVRFVTGGNFPVIKLKERSFTFPENQPN
NHIVTTVMGSSRRGGPLSYYIASGNLDNAFHIDQLSGELSIRHPLDYEHIQKYVLWVEARDQGFPPYSSYEKLEITLLDV
NDNHPVFDKDPFHADILENLSPQRVLIVSAIDLDSGPNGQLEYALIDGNKENSFSINRATGEIRTTRPLDREKVALYTLK
VKATDRGSPPKNTVVKVLIKVLDLNDNAPRFSKIFSATVAENAPVGYTVTRVTTTDEDAGSNAISRYSITDTSLPFSINA
NTGYITISRPLNREDTNHYIVKVTAHDSGWTVSTDVTIFITDINDNAPRFSRPSYYLDYPELTEVGSLVTQVSATDPDEG
VNGKIFYFIRSQSEYFRINSSTGEVFVKQQLKYQNSTGAGSLNINRHSFIVTASDRAVKPLMSETTVIVNIVDSNDNPPE
FDSPSYFTPVTKSVKVGTRLIRVVAQDKKDFGLNSEVEYQIIGGNSSGKFRLDKTSGWITVASSLMSDINKMYLIDLSAS
DGGNPPLSAKTTLRIAVTEENHHTPEFSQSQISATVPESLAVGTAIRTLSARDKDKEMNGLITYNITSGNEKGLFALNSK
TGVLTLAQPLDFEEKQQHELRVSATDGGWISKTSHVSVTVHVTDVNDNSPVFDPDEFFPDVQENVPSGTTVLKMNATDHD
SGANAVMAYVIQSSDSDLFVIDPNTGTITTQGFLDYEAKQVYHLTVKAFNVPDEERCSFANVNIQLKGANEYVPRFVSKQ
YYFEISEAAPKGTVVGEVFASDRDQGDDGVVYYLIFGKSRKKGFSINKKSGQIYVTGTLDREKEEKISLKVLAKNAGSIH
GADIDEVFVNITILDANDPPVFTQDLYDVHVSEGLSPGGLVTFVSAEDSDSVPSWSRFSYSIVPQIDKNIFTINPKTGQV
SVAAELDRETTPVYNLTVLAVDTGTPPATGSTTVIVNLEDINDNGPTLTTTYAEVMENQRAGSAVATLSASDPDLAPNQG
PFLYSLLSSGSANSYFSLSSSGVLTTSREIDREQISDYYLYVVIKDSGVPQMSSTGTIHIKINDQNDNPSEPRSMEIFVF
YFGNTFPGGSLGDVKPQDPDIHDRFHCSLIPPSSGLFTIPTGTCNLNSKARSTDGTFDIIIRSSDGVHGSVSNTARVVFM
SFNNATVDNSILIRLQSEGVKSFLTNHYLSFLRIANSQLAGLGTGVLLYGVFELNNQTFLVAAVKRGHGQYVSPSGVATF
FQSIKDILHRQSGVQIDAVDHDPCMHNPCQNGGSCKRRLSVGPDMKTEESVPVILVSNYPLQPYACSCRPGYAGALCETD
IDECQPSPCHNGGTCHNLVGGFSCTCPEGFTGMACERDINECLSNPCKNGALCQNFPGGFNCLCKSGFAGKTCDSIINHC
ECNPCFNGGSCQNRVDGYYCHCPFGVFGKHCELNSYGFEELSYMEFPSLDPNNNYIYIKFATLKSNALLMYNHDNQTGDK
AEFLALEVIEGRLCFSFNLGSGTYKLMTMIKVSDGQFHTVIARRAGMAASLTVDLCGEDQEPGYCAVSNVAVHTDWILDV
QPNRLSVGGVWSIEPVLHRRGQIATHDFVGCIMELAVNGRPLEPSQALASRGILDRCPRLEGACTSSPCRHGGTCLDHWS
WQQCQCVDGFTGKFCEKYITADTALSLDGTGRLDYSLKESPKRDVLLRQSLQGETSSAVEPSSLEVKFRTRSKTGTLLHF
QESSNYTTIKLRNGNVHYISDAGVGGKVERTLGDVVISDGQWHTLLLIKNGSSTLLQVDSSHPRVIQHVTQDFGGLSVLT
FSLGGIPPGPAQLKTGAGFDGCLAYVKYRGENLPFTGEHSLATLTKTSSSVKIGCRGPNLCESSPCWDGLMCVSQWYTYQ
CVPPGDCASSPCQNHGSCVPDPHLGFTCVCSELYTGKTCETLVACLGVQCPQGTVCNTASDGGFVCSPSPTTESMVLPIW
AVPAIVGSCATVLALVVLSLILCNHCRDRNKTKVPKEPKDKKMKEKKKKKKKKGSENVAFDDPDNIPPYGDDMTVRKQPE
GNPKPDIIERENPYLIYDETDIPHNNETVPSAPCAPCNGPEADIEHYDIDNASSIAPSDADIIQHYKQFRSHTPKFSIQR
HSPLGFARQSPLPLGATSYTYQPQYTQALRSTPLSHSHSACPTPNPLSRHSPAPFTKPSSFYRNTPTRELNLARREGSPM
DMHNEMCQPPPMFNYATRLGRRSKSPQTMASHGHVSRPSSRLKQPVEQIPLETGPPVGLSIEEVERLNTPRPRNPSICSA
DHGRSSSEEDCRRPLSRVRNPADGIPAPESSSESDSHDSFTCSEMEYDREKPVSYSSRVPKLSQVNESDADDEEYGGRLK
QRRYSSRRAEGGPGQMPTTEQHYTLPHKLGQQAGGFNWDNLLNWGPGFGQYVDVFKDLASLPENSAAKDIEMNSGDGSVT
ILNEGEAEQYV
>XP_037833197.1_protocadherin_Fat_4_Kryptolebias_marmoratus
MARAARSQRIFLLLLCALARCAASGQVRQEFRVPEEQPVGTYVGTVETRPGFSYRFSESHQLFSINGSTGLISTSALIDR
EVLQSDVINVVVLSSQPTYPTEVRILVLDINDNSPVFPDASIVVSFKEDASSGRQVILDTATDSDIGTNGVDHTTYRIVK
GNEQRRFRLDITVNPSGEGAFLHLVSTGGLDREVTPSYQLLIQVEDKGEPKKFGYLQVNVTIQDINDNPPTFEQDQYQAS
VFEDAAVGSSILQITASDQDEGANAEIRYYLDEGTPFQIDPKAGTIVIKEGLDYESKKEYSLTIHAVDNGVPSLSGRAEA
TIRLVDVNDNDPVVKFRYFPTSSKFASVDENAQIGTVVALLTVSDTDSPAANGNISVSILGGNEQRHFEVHTSPVPNLSL
IRVASVLDRERISSYNLTVSVSDNGKPVARSSFASLVIFVNDINDHPPIFQEALYRVDISEDIPKGSYIKGVSATDGDSG
QNANLRYSLVSGNTLGWFSISENSGLVTSAALLDREIAAEIVLNISAKDQGLQPKISYTKLIINITDVNDRVPTFTQSTY
HVSLVEHAPAGTELALLSASDDDLGANGTIRFSFDAETSAGAQELFRLDAATGRLSTAAELDREQRASFLLHVRAADAGR
PPLHSVGKVNITLWDINDNRPVFYPVQYFANVKENEPSGSYVTTVSATDPDLGRNGTVKYIITAGDTSKFRINSNTGRIT
TLVSLDREEKTAYQLQVTAADGGGLRSNTQAIVTVTVLDTQDNPPVFAQKVYSFVMFENVAAGTVIGLVSATTVDLNTNI
SYLITSGDQRGLFAVNGAGQIVASSQIDREEQGFYQLKVVARAGEITGEAFVNITVKDLNDNAPHFIHSVEHVSAVENWS
TGHVIFQAKASDPDEGPNGAVVYSLRENPKGLFHIHEKHGLITLTGPLEVTTSSYEIEVVASDTGVPQLASSLVLIVSVY
DVNDNSPVFSQLSYEVVILESEPVNSRFFKVEATDRDSGLNGEIMYDISGGNTRDVFGIFPDGQLYIKAELDREIQDRYD
LVVVAKDRAVEPLSASVNVSVILDDVNDNRPLFNSTNYVFHFEEEQRRGSLVGQVFAEDKDFGPNSEVRYTFETPQPNFE
LNAVTGELTSTLKLDRESLMRQRGAAVFSFVVVSSDQGLPKPLRDQAKVQVYIQDINDNPPKFTKDIYQASISESAQNMT
QLLRVSASDVDENKNGLVHYRIVEGNDEAQFVIDGSSGQVTLIGKLDYEMTSSYSLKIIAFDAGAVPLSSSCMLSISILD
ENDNSPSFPKSSLSVDVLENMRIGELVASVTATDADSGQNADITYSITATNNHGTFSISPNTGSIFLVKKLDFETQSLYK
LNVTAKDGGRLPRSSSIPVVIHVRDFNDNPPIFAPGDIFKSIPENLPISASVMTIAAHDTDADINGQLEYSIVQQVPRGN
HFSIDPSSGLIYTNREIDREFSNLFELTVKATDQAVPVEFRRFALKNVTIWVTDLNDNVPTFVSQNALVAEPNIVIGSIL
TTVVALDPDDGANGEVEYELLEGDSDTFIMDRYSGDIRLASQLVPSRLVYTLTVSATDHGTDRKTSRTELTIILEGVDGP
VFSQPKYITILKEGQPPGTNVISLGASSPRGSATKVEYFIVAVRSDGKAAGRLFTIGRHTGVIQTAAELDREQGSDLYLV
DVYAIEMDASQPRTQRAEVEITLQDVNDNPPVFPNDILDMTIEENVGDGFRIMQLTAADADEGPNALVTYTILSGADDSF
RIDPESGDLIATRRLDRERRSKYSLLVRADDGKQSSDMRLNITVKDVNDHSPKFSRDTYSFDIPEDTAAGSIVAAILASD
SDSGLNGEVTYSLEEDDEDGTFLLNPVTGVFNVTRPLDYETQRYYVLTARAQDGGGQAGAVRVYFNVLDVNDNPPEFDTA
SYSTSVSEGLPPGSSVLTVLATDADDGPNAQLFYRITSGDPHGHFVLSKDGVLRTQKVLDRETQSFYNLVITVNDLAPPP
GARFTSTAQVSIILLDVNDCPPTFTSQKMAYIQENTPVDTVVFTARASDADSGPNSYVEYSLRGPFGNKFSVGTIDGHVR
LVGELDREELSNYTLTVVATDKGEPPLSSTMDVTMAVLDVNDNTPGFSQNIYDIEIEEDILTGTDVIQVFASDADEGTNG
QIRFSVSAGNADGDFRIDSVTGMISVARQLDRETQASYSLTVQAADRGSSPRVDRATVNVVLLDVNDCSPAFELSPYTIS
VQENLENLPKNILQVVARDDDQAANGQLSYMLSGGNEEGAFTLSSSGQLSLTRTLDREAQGKYVLLVVAADSGSPSLSGT
GTVTVLVDDVNDNIPVFTSSSFHTTIAEDAPTGTDVLLVNSSDADVGVNGVISYSLSGGHGQFSINPATGQIITSSLLDR
EDQANYQLLVVATDGGQPEGLSSSATVSVTVADINDNPPRFHHHPYVTHIPASTAAGSLVFAVTVTDEDSGSNAQLHYSL
MGRNSEKFRIDPVRGAITANERLTGSSEVTLTVQVKDGGANPKTDMTTVTVRFVPGGNFPVIKLKERAFTFPENQPNNHV
VTTVTGSSRRGGPLSYYIASGNLDYAFHIDQLSGELSIRHPLDYEHIQKYVLWIEARDQGFPPYSSYEKIEITLLDVNDN
HPEFDKDPFHAELLENLSPQRVLMVSAVDLDSGTNGQLDYAITDGNKENSFSINRATGEIRTTRPLDREKVALYALKVKA
TDRGSPPKNTAVKVLINVLDLNDNAPRFSKIFSATVAENAPVGYTVTRVTTTDEDAGPNAISRYSITDTSLPFSINANTG
DITISRPLNREDTDHYIVKVTAHDSGWTVSTDVTIFITDINDNAPRFSRPSYYLDYPELTEVGSLVTRVSAADPDEGVNG
KIFYFIRSQSEYFRINASSGEVFVKQQLKYQNSTGASSLNINRHSFIVTASDRAVKPLMSETTVIINIVDSNDNPPEFES
PSYFTPVTKSVKVGTRLIRVVAQDKKDFGLNSEVEYQITGGNSSGRFKLDKASGWVTVASSLTADTNKIFLLDVAASDRG
NPPLSAQTTVRIAVTEENHHTPEFSQSQISATVPESLAVGTAIRTLSARDKDKDMNGLITYNITSGNDGGLFALNSKTGV
LSLARLLDFEEKQRHELRVSATDGGWIAKSSYVSVTVHVTDVNDNSPVFDPEEYFPTVQENVPSGTTVLKMNATDNDSGA
NAVMAYVIQSSDSDLFVIDPNTGTITTQGFLDYEAKQVYHLTVKAFNVPDEERCSFANVNIQLKGANEYVPRFVSKQYYF
EISEAAPKGTVVGEVFASDRDQGEDGVVYYLIFGKSRKKGFGINKKTGQIYVTGTLDREKEEKISLKVLAKNAGSIRGAD
IDEVFVNITILDANDPPVFTQDLYDVQVSEGLSPGGLVTFVSAEDSDSVPSWSRFSYSVAPEFAKNVFTINPKTGQLSVA
AELDRETTPVYNLTVLAVDTGTPPATGSTTVIVNLEDINDNGPTLTTTYAEVMENQRAGSAVTTLRASDPDLPPNQGPFL
FSLLSSGSANSYFSLSSAGVLTTSREIDREQISDFYLYMVIKDSGVPQMSSTGTVHVKVNDQNDNPSEPRSVEIFVHYFG
NAFPGGSLGDVKPQDPDVQDRFHCSLIPPSSGLFAIPTGTCNLNSKSRSTDGTFELTVRSSDGVHGTVSNTARVVFMGFN
NATVDNSILIRLHSEGVRSFLTNHYLSFLRIANSQLAGLGTGVLLYGVFELNNQTFLMAAVKRGHGQYVSPSGVATFFQS
IKDILHRQSGVQIDAVDHDPCMHNPCQNGGSCKRRLSVGPDMKTEESVPVILVSNHPLQPYACSCRPGYAGALCETDIDE
CQPSPCHNGGTCHNLVGGFSCTCPEGFTGIACERDVNECLSNPCKNGALCQNFPGGFNCLCKSGFAGKTCDSIINHCECN
PCFNGGSCQNRVDGYYCHCPFGVFGKHCELNSYGFEELSYMEFPPLDPNNNYVYVKFATLRSDALLMYNHDNQTGDRAEF
LALEVVEGRLRFSFNLGGGTYKLMTAVKVSDGHFHTVIARRAGMAASLTVDLCGDDQEPGYCAVSTVAVHTDWILDVQPN
RLSVGGVRSIEPVLHRRGQVVTHDFVGCIMELAVNGRPLEPSQALASRGVLDRCPRLEGACSTSPCRHGGTCSDRWSWQL
CHCVDGFTGKFCEKYMTADTALSLDGTGRLDYALKEGPKRDVLLRRALQGASPAAAAPPSSLEVRFRTRSKSGTLLHVQE
SSNYTTVKLRNGNVHYVSDAGVGGKVERTLGDAVLSDGQWHTLQLLKNGSSTLLQVDGGQSRLVQHATQDFGGLGVLTLS
LGGIPPGAAAQKPGAGFDGCLAYVKYNGENLPFTGEHSHVTITKTGSSVKIGCRGPNLCESGPCRSGLMCVNQWYTYQCV
PPGDCASNPCQNHGSCVPDPRTGFTCVCSEFHTGKTCEALVACLGVQCPPGTVCNTANDGGFVCSPSPTAETMVLPIWAV
PAIVGSCATVLALVVLSLILCNHCKDRNKTKVPKEPKEKKPKEKKKKKKKKKKKKGSENVAFDDPDNIPPYGDDMTVRKQ
PEGNPKPDIIERENPYLIYDETDIPHSNETVPSAPCAPCSGPEADIEHYDIDNASSIAPSDADIIQHYKQFRSHTPKFSI
QRHSPLGFARQSPLPLGATSYTYQPQYTQALRSTPLSHSHSACPTPNPLSRHSPAPFTKPSSFYRNTPTRELNLARREGS
PLDMHNEMCQPPPMFNYATRLGRRSKSPQTMAGHGHASRPGSRLKQPIEQIPLETGPPVGLSIEEVERLNTPRPRNPSIC
SADHGRSSSEEDCHRPLSRVRNPADGIPAPESSSESDSHDSFTCSEMEYDRDKPVSYSSRVPKLSQVNESDADDEDYGGR
LKQRRYSSRRAEGGPGPTPPTEQHYTLPHKLGPQAGGFNWDNLLNWGPGFGQYVDVFKDLASLPENSAAKDIEMNSGDGS
VTILTEGEAEQYV
>XP_054595336.1_protocadherin_Fat_4_isoform_X2_Nothobranchius_furzeri
MALAGSGSGRFHFILLLLWTLSRYSASSQVRQEFQVLEEQPIGTYVGTIETKSSFTYRFSENHKLFAINGTTGVIYTSSV
IDREVLQSDVINVVVLSSQPTYPTEVRIVVLDINDNSPVFPDASIVVSFKEDASSGRQVILDTATDSDIGSNGVDHTTYK
IVKGNEQRKFRLDITVNPSGEGAFLHLVSTGGLDREVTPFYQLLVEVEDKGEPKKFGYLQVNVTIQDINDKPPVFEQDQY
QVSVFEDAAVGSSILQITASDEDEGANAEIKYFLDEGTPFLIDPRVGTIVIKEGLDYESKREYSLTIHAVDNGVPSLSGR
TEATIKLLDVNDNDPVVKFRYFPTTSKFASVDENAQIGSVVALLTVSDADSSTANGNISVSILGGNEQRHFEVHTSAVPN
LSLIKVASVLDRERISSYNLTVSVSDNGKPMSRSSFASLVIFVNDINDHPPIFQETLYRVDISEDIPKGSYIKGVSATDG
DSGQNANLRYSLVSGNTLGWFSISENSGLVTSAALLDREIAPEIVLNISAKDQGLQPKISYTKLIVNITDVNDQVPTFTQ
STYHVSLVEHAPAGTELVQLSASDDDLGANGTIRFSFIADTPANVQELFRLDAMSGQLSTAVELDREDQAWYLLHIQVAD
AGSPPLHSVGKVNITIWDINDNRPVFYPVQYFANVKENEPSGTYVTTVSATDPDLGRNGTVKYIITAGDTSKFRINSNTG
EITTLVPLDREEKTAYQLQVTAADGGGLRSNTQAIVTVTVIDTQDNPPVFTQKVYSFVMFENVALETVIGIVSASTVDLN
TNISYLITSGDQRGVFSVNSAGQITATSQIDREEQGFYQLKVVARAGEIPGEAIVNVTVKDLNDNAPHFIHSVEHVSAVE
NWSTGHVIFQAKAPDPDEGPNGVVVYSLKENPKGLFHIHEKHGLITLTGPLEVTTSSYEIEVIASDMGVPQLTSSLILIV
SVYDVNDNSPVFDQLSYEVIILESEPVNSRFFKVEATDKDSGLNGEIMYDITGGNTGDVFGIFPDGQLYIKVELDREIQD
RYNLVVVAKDRAVEPLSATVNVSVILDDVNDNRPLFNSTSYVFHFEEEQKRGSLVGQVFAEDKDFGPNSEIRYAFETPQQ
NFELNAITGELTSTLQLDRESLMRQRGTAVFSFVVVSSDQGLPKPLRDQAKVQVYIQDINDNPPKFTKDIYQASISESAQ
NMTQLLRVSASDVDENKNGLVYYRIVEGNEESQFTIDGSSGQVTLVGKLDYETTSLYSLKIIAVDAGVVPLSSSCMLSIS
ILDENDNTPSFPKSLLTVDVLENMRTGELVASVTATDADSGQNADITYSISATNNHGTFSISPSTGSIFLIKRLDFETQS
IYRINITAKDNGRPPRFSFIPVVIHVRDFNDNPPVFAPGDIFKSIPENLPISASVMTITAHDTDADINGLLEYSIVQQIP
RGKHFRIDPSSGLIYTSKDIDREFSNLFELTIKAMDQAVPAEFRRYALKNVTIWVTDLNDNIPVFVSQSALVAESNIVIG
SILTTVMAFDPDDGANGEVEYELVEGDSDTFIMDRYSGDIRLASQLVPSRIMYTLTVSATDHGTDRKTSRTELTIILEGM
DGPVFSQPKYITILKEGQPPGTNVISLDASSPRGSATKVEYFIVAVRSGGKTVGRLFNIGRHTGVIQTAAELDREQGSDL
YLVEVYAIEADASQPRTQRAEVEITLQDVNDNPPVFPNDILDVTIEENVGDGFKIMQLTATDADQGPNALVTYTIISGAD
DSFRIDPESGDLIATKKLDRERRSKYSLLVRADDGKQSSDMRLNITVKDVNDHTPKFSRATYSFDIPEDMAPGSIVAAIL
ASDLDSGVNGEVTYSLEEDDEDGTFLLNPVTGVFNVTRSLDYETQQYYILTAKARDGGGQASTVRVYFNVLDVNDNPPIF
DTTIYSTSVSESLPPGSSIITVVASDADDGPNAQLLYSIASGDPHGHFVITKEGVLKTKKTLDRETQSFYNLVVTVNDLT
PPLITRLTSTAQVSIILLDVNDCPPIFTSQKMTYIQENTPVDTVIFTAQATDADSGPNSYVEYSLRGPFGNKFSISTIDG
DVRLVGELDREELSNYTLTVVATDKGEPPLSSTMDITMMVLDVNDNTPSFSQNIYDIEIEENILTGSDIIQVFASDADDG
TNGQIRFSVAGGNTNNDFRIDSVTGVISVAKKLDRETQSTYSLVVQATDRGSSPRLDRSTVNIVLSDVNDCSPVFELSPY
IINVKENLENLPRNILQVVARDDDQGANGQLSYMLSGGNDEGAFTLSSSGQLSLTQTLDREAQGKYILLITATDSGLPSL
SGTGTVTVLVDDVNDNIPVFTSPTFHTTIAEDAPTGTDVLLVNSSDTDVGINGVISYSLSGGHGQFSINPATGQIITSSL
LDREERANYQLLVVATDGGQPEGLSSSATVSVTVSDINDNPPRFHHHPYVTHIPASTAAGSLVFAVTVTDEDSGSNAQLH
YSLMGRNSEKFKIDPVRGAIIANERLTGSSEVTLTVQVKDSGSNPKTDMTTVTVRFVTGGNFPVIKLKERSFTFPENQPN
NHIVTTVMGSSRRGGPLSYYIASGNLDNAFHIDQLSGELSIRHPLDYEHIQKYVLWVEARDQGFPPYSSYEKLEITLLDV
NDNHPVFDKDPFHADILENLSPQRVLIVSAIDLDSGPNGQLEYALIDGNKENSFSINRATGEIRTTRPLDREKVALYTLK
VKATDRGSPPKNTVVKVLIKVLDLNDNAPRFSKIFSATVAENAPVGYTVTRVTTTDEDAGSNAISRYSITDTSLPFSINA
NTGYITISRPLNREDTNHYIVKVTAHDSGWTVSTDVTIFITDINDNAPRFSRPSYYLDYPELTEVGSLVTQVSATDPDEG
VNGKIFYFIRSQSEYFRINSSTGEVFVKQQLKYQNSTGAGSLNINRHSFIVTASDRAVKPLMSETTVIVNIVDSNDNPPE
FDSPSYFTPVTKSVKVGTRLIRVVAQDKKDFGLNSEVEYQIIGGNSSGKFRLDKTSGWITVASSLMSDINKMYLIDLSAS
DGGNPPLSAKTTLRIAVTEENHHTPEFSQSQISATVPESLAVGTAIRTLSARDKDKEMNGLITYNITSGNEKGLFALNSK
TGVLTLAQPLDFEEKQQHELRVSATDGGWISKTSHVSVTVHVTDVNDNSPVFDPDEFFPDVQENVPSGTTVLKMNATDHD
SGANAVMAYVIQSSDSDLFVIDPNTGTITTQGFLDYEAKQVYHLTVKAFNVPDEERCSFANVNIQLKGANEYVPRFVSKQ
YYFEISEAAPKGTVVGEVFASDRDQGDDGVVYYLIFGKSRKKGFSINKKSGQIYVTGTLDREKEEKISLKVLAKNAGSIH
GADIDEVFVNITILDANDPPVFTQDLYDVHVSEGLSPGGLVTFVSAEDSDSVPSWSRFSYSIVPQIDKNIFTINPKTGQV
SVAAELDRETTPVYNLTVLAVDTGTPPATGSTTVIVNLEDINDNGPTLTTTYAEVMENQRAGSAVATLSASDPDLAPNQG
PFLYSLLSSGSANSYFSLSSSGVLTTSREIDREQISDYYLYVVIKDSGVPQMSSTGTIHIKINDQNDNPSEPRSMEIFVF
YFGNTFPGGSLGDVKPQDPDIHDRFHCSLIPPSSGLFTIPTGTCNLNSKARSTDGTFDIIIRSSDGVHGSVSNTARVVFM
SFNNATVDNSILIRLQSEGVKSFLTNHYLSFLRIANSQLAGLGTGVLLYGVFELNNQTFLVAAVKRGHGQYVSPSGVATF
FQSIKDILHRQSGVQIDAVDHDPCMHNPCQNGGSCKRRLSVGPDMKTEESVPVILVSNYPLQPYACSCRPGYAGALCETD
IDECQPSPCHNGGTCHNLVGGFSCTCPEGFTGMACERDINECLSNPCKNGALCQNFPGGFNCLCKSGFAGVFGKHCELNS
YGFEELSYMEFPSLDPNNNYIYIKFATLKSNALLMYNHDNQTGDKAEFLALEVIEGRLCFSFNLGSGTYKLMTMIKVSDG
QFHTVIARRAGMAASLTVDLCGEDQEPGYCAVSNVAVHTDWILDVQPNRLSVGGVWSIEPVLHRRGQIATHDFVGCIMEL
AVNGRPLEPSQALASRGILDRCPRLEGACTSSPCRHGGTCLDHWSWQQCQCVDGFTGKFCEKYITADTALSLDGTGRLDY
SLKESPKRDVLLRQSLQGETSSAVEPSSLEVKFRTRSKTGTLLHFQESSNYTTIKLRNGNVHYISDAGVGGKVERTLGDV
VISDGQWHTLLLIKNGSSTLLQVDSSHPRVIQHVTQDFGGLSVLTFSLGGIPPGPAQLKTGAGFDGCLAYVKYRGENLPF
TGEHSLATLTKTSSSVKIGCRGPNLCESSPCWDGLMCVSQWYTYQCVPPGDCASSPCQNHGSCVPDPHLGFTCVCSELYT
GKTCETLVACLGVQCPQGTVCNTASDGGFVCSPSPTTESMVLPIWAVPAIVGSCATVLALVVLSLILCNHCRDRNKTKVP
KEPKDKKMKEKKKKKKKKGSENVAFDDPDNIPPYGDDMTVRKQPEGNPKPDIIERENPYLIYDETDIPHNNETVPSAPCA
PCNGPEADIEHYDIDNASSIAPSDADIIQHYKQFRSHTPKFSIQRHSPLGFARQSPLPLGATSYTYQPQYTQALRSTPLS
HSHSACPTPNPLSRHSPAPFTKPSSFYRNTPTRELNLARREGSPMDMHNEMCQPPPMFNYATRLGRRSKSPQTMASHGHV
SRPSSRLKQPVEQIPLETGPPVGLSIEEVERLNTPRPRNPSICSADHGRSSSEEDCRRPLSRVRNPADGIPAPESSSESD
SHDSFTCSEMEYDREKPVSYSSRVPKLSQVNESDADDEEYGGRLKQRRYSSRRAEGGPGQMPTTEQHYTLPHKLGQQAGG
FNWDNLLNWGPGFGQYVDVFKDLASLPENSAAKDIEMNSGDGSVTILNEGEAEQYV
>XP_051715866.1_protocadherin_Fat_4_Ctenopharyngodon_idella
MALSGRSMDTLHLILFILWTLSRYSLSSQVRQEFEVLEEQPVGTYVGTIETKPTFTYRFSEHHKLFSINATTGVIYTSSV
IDREVLPSNIINVVVLSSQPTYPTEVRIVVLDINDNAPVFPDASIVVSFKEDASSGRQVILDTATDADIGSNGVDHTTYR
IVSGNEQRKFRLDITVNPSGEGAFLHLVSTGGLDREITPFYQLLIQVEDKGEPKKFGYLQVNVTIQDINDNPPAFDQDQY
QTSVFEDAAIGSSVLHITATDLDEGANADITYFLDEGTPFQIDPKAGTVIIKEGLDYETRKEYSLTIHAVDNGIPSLSGR
SEATIKLLDVNDNDPVVKFRYFPTTSKFASVDENAQVGTVVALLTVSDSDSSTANGNISVSILGGNEQRHFEVHTSPVPN
LSLIKVASVLDRERISSYNLTVSVSDNGRPVARSSFASLVIFVNDINDHPPIFQEAVYRVDISEDIPKGSYIKGVSATDG
DSGQNANLRYSLVSGNSLGWFAISENSGLVTSAAELDRETASQIVLNISAKDQGLQPKISYTKLIVNITDVNDQVPTFTQ
STYHVSLVEHSPAGSELVVLSATDSDLGANGTVRFSFDPETPVSVQNQFRLDAASGRLSTATELDREEESCYLLHIKATD
AGTPPLSSNCKVNITLKDVNDNSPVFYPVQYFANIKENEPSGSFVTIVTASDPDLGRNGTVKYAITAGDSYKFHINSNSG
KITTLVPLDREEKTAYQLQVSATDGGGLRSHTQAIVTVTVVDTQDNPPVFSQKEYSFVIFENVAIDTIIGTVSATTVDLN
TNITYLIASGDQRGLFAIKGGTGQITAAGLIDREEQAFYQLRVIARSGEVTGEALVNITVKDLNDNAPHFIHAVEHVSAV
ENWATGLQIFQAKASDPDEGTNGMIVYSLKQNPKGLFHIHERHGLITLAGPLEVTTSSYQVEVMASDLGVPQRTSSFILT
ISVYDVNDNAPVFDQLSYEVTILESEPVNSRFFKVEASDKDSGLNGEIVYDITNGNTNDVFGIFPDGQLYIKADLDREVQ
DRYSLLVVAKDRAVEPLSASVNVTVLLDDVNDNRPLFNSTNYVFHFEEEQERGSLVGQVFAEDKDFGPNSEVRYSFETPQ
PNFELNAMTGVLTSTLQFDRESLMRQRGAAVFSFTVMSSDQGLPKPLKDQAKVQVYIQDINDNPPKFTKDIYQASISESA
QNMTQLLRVSASDVDENKNGLVRYDIVEGNEEKHFGIDSSSGQVTLVGKLDYESTPFYSLKIIAEDSGVVPLSSTCVLSI
SILDDNDNSPSFPKSTLTVDVLENMRIGELVASVTATDSDSGSNADITYSISATNNHGTFSISPNTGSIFLVKKLDYETQ
SMYKLNVTAKDSGRPSRSSSIPVIIHVRDFNDNPPVFTPGDIFKSIPENLPLSTSVMTITAHDTDADINGQLEYSVVQQT
PRGGHFRIDPASGVIYTNKEIDREFSNLFELTIKATDQAVPAEFRRFALKNVTIWVTDQNDNVPTFISQNALVAESNIVI
GSILTTVVAFDPDEGANGEVEYELVRGDSDTFIMDRYSGDIRLASQLVPSKLIYSLTVSATDHGTDRKTSRTELTIILQG
ADGPVFSQPKYITILKEGQPPGTNVISLDASSPRGTGTKVEFFIVSVRSGGKAAGRLFTIGRHTGVIQTAAELDREQGSD
LYLLDVYAIEADASQPRTQHAEVEITLQDVNDNPPLFPTDTLDVTIQENISDGFRIMQLTATDADEGANALVTYAIISGA
DDSFRIDPESGELIATKRLDRERRSKYSLLVRADDGQQSSDVRVNITVSDVNDHPPKFSRSVYSFDIPEDMNPGSIVAAI
LASDSDSGVNGEITYSVEEDDEDATFLLNPVTGVFNVTRPLDYESQQYYILTVQARDGGGLSSSVRVYFNLLDVNDNPPV
FNSSMYSSSVLESLSPGTAVLTVSARDADDGPNAELHYTIASGDPQSQFTITNTGVLQTKKALDRETQSFYNLVITVNDL
APPPMTRFTSTAQVSIILLDVNDCPPTFTSQTTAYIQENTPVDTVVFTALATDADSGPNSYVEYSLKGPFGNKFSIGNID
GGVILVGELDREEMANYSLTIVATDKGEPPLSSTMEVTMIVLDVNDNTPSFSQNIYDIEIEENTLTGTDVLQVFASDADE
GTNGQIRFSIASGNLNSDFRIDSVTGVISVAKLLDRETRSSYSLAVQAADRGSSPRVDRTTVNIVLLDVNDCSPVFELSP
YTVSVEENLGNLPKNILQVVARDDDLGANGQISYTLTSGNEAGSFSLTSGGQLNLIQTLDRETQDKYTLVITAHDAGSPS
LSGSGTVMVLVGDVNDNIPSFSSMSFHTTIPEDAPTGTDVLLLNSSDSDVGLNGVISYSLSGGDGQFSINPSTGLIITSS
LLDRETRASYQLLVVASDGGQPTPLSSSATVSVVVADINDNPPRFHHHPYVTHIPASTSTGSLVFAVTVTDEDFGSNAQL
HYSLTGRNSEKFKIDPIRGAITANEKLTGSSEVTFTVHVKDGGSNPKTDSTTVTVRFVTGGDFPHIRLKERAFTFPENQP
TNTVVTKVTGSSPRAGPLSYYIASGNLDNAFHIDQLSGELSIKNPLDYENIEKYVLWIEARDQGFPPYSAYEKVEIAVLD
VNDNHPVFKQEPFHADILENLSPQRVLIVSAFDQDSGPNGQLDFAIIDGNKENSFSINRATGEIRTTRPLDREKVAQYSL
RVKATDRGSPPKSTAVKVLISVLDVNDNAPRFSKIFSATVPENAPVGFTVTRVTTTDEDAGANAISRYSISDASIPFIIH
PSTGDITISRPLNREDKDHYIAKVSAHDSGWAVSTDVTIFVTDVNDNAPRFSKPSYYLDYPELTEVGSIVTQVSATDPDE
GFNGKIFYFIRSQTEYFRINSSSGEIFIKQQLRYQNSSGHSNVNVNRHSFIVTASDRGIKPLMSETTVIINVVDSNDNPP
MFESSFYFTPVTKSVKVGTRLLKVTAHDQKDFGLNSEIEYSVSGGNSSSKFRLDKQTGSVTVASSLTADTNKVYLLEITA
SDKGNPPLSARTTVRIAVTEENHHTPEFSQNQVTVTVSEGLAVGTAIRTLSARDKDKDKQMNGLITYSISSGNDDGLFSV
HSQTGVLSLAMPLDYETKQKHELRVSATDGGWIAKTSYVTVNIHVTDINDNPPVFDPVEYFPVVQENVPSGTTVVKMNAT
DKDSGPNALMAYVIQSSDSDLFIIDPNTGIITTQGFLDYEAKQVYHLTVKAFNVPDEERCSFAYVNIQLKGANEYVPRFV
SKQYYFEVSEAAPKGIVIGEVFASDRDLGEDGIVYYLIFGRSRKRGFSINKRTGQIYVSGPLDREKEEKISLKVLAKNAG
SIKGADIDEVLVNITVLDANDPPVFTQELYDVQVNEGLSPGGLVTFVSAQDSDSVPSWSRFTYAIAANYERSTFTINPQT
GQVSVASELDRETIPVYNLTVLAVDSGSPAATGSAILIVTLEDINDNGPTLVTTSGEVMENQRAGTPVMTLSSSDPDLAP
NQGPFSYSLFNTGAASSYFALSHTGELTTSREIDREQISDFYLSVIIKDSGIPQMSSTGTVHIKVNDQNDNPSESRSVEI
YVHYFGNMFPGGSLGVVKPQDPDIQDTFQCSLTPPAAALFSIPTGTCDLSSNSRSTDGTFDLSVRSSDGVHDAVNSHVRV
FFIGFNNATVDNSILIRVISQSASDFLTNHYLSFLRIANSQLAGLGTGVQIYGVFELNNSTFLMAAVKRGHGQYVNPSGV
ATFFQSIKEILHRQSGVKIESVDHDPCSHNPCQNGGSCKRRLGVGPDMKAEESIPVILVSNRPLQPYACNCRPGYAGALC
EMDIDECQPTPCHNGGTCHNLVGGFSCSCPEGFTGMACERDVNECLSNPCQNGALCQNYPGGFNCLCKSGFAGKACDSII
NYCECNPCFNGGSCQNRVEGYYCHCPFGVFGKHCELNSYGFEELSYMEFPSLDPNNNYIYIKFATLKENALLMYNHDNQT
GDKAEFLALEIFEGRMRFSFNLGSGTYKLMTTIRVSDGQFHTVIARRAGMAASLTVDLCGEEQEPGYCAVSNVAVHTDWI
LDVQPNRLSVGGVRSIEALLHRKGQVATHDFVGCIMEFAVNGRPLEPSQALASHGILDRCPRLEGACVAEPCRHGGTCLD
MWSWQQCQCTEGFTGPICEKYITADTALSLDGSGRLDYGLSQSRKRDVLLARALRDPGRPIQEYSSLELKFRTRSGSGTL
LHAQESYNYTTVRLKNGLLQYVSDAGVAGKVERIVGDVVLSDGQWHTLLLQRNGSSTILRIDESSSKVILHNTQDFGGID
VHTLSLGGVPTRPTQQKTSPGFDGCYSYVKYNGEMLPFSGEHRTVSISKTDPSVKIGCRGPNLCESSPCWDGLMCVNQWY
TYQCVPPGDCTSNPCQHGGSCVPVARGGFTCTCEEFYTGKVCESLVACLGVRCPQGTDCKLGANGGFTCSPSATTEEMVL
PIWAVPAIVGSCATVLALVVLSLILCNHCKGRKKTKVPKDEKKTKEKKKKKKKKGSENVAFDDPDNIPPYGDDMTVRKQP
EGNPKPDIIERENPYLIYDETDIPHNNETIPSAPCAPCAGPEADMEHYDIDNASSIAPSDADIIQHYKHFRSHTPKFSIQ
RHSPLGFARQSPLPLGATSYTYQPTYTQGLRSTPLSHSACPTPNPLSRHSPAPFTKPSSFYRNTPTRELNLARREGSPLD
FHGDVCQPGMFNYATRLGRRSKSPQTMAGHGSRPGSRLKQPIEQIPLESGPPVGLSIEEVERLNTPRPRNPSICSADHGR
SSSEEDCRRPLSRVRNPADGIPAPESSSESDSHDSFTCSEMEYDREKAVSYSSRMPKLSQVNESDADDEDHGGRLRQRRY
SSRRAEGGPASGHNTLSEYQHHTLPHKLGQGSNNFNWDNLLNWGPGFTHYVDVFKDLALLPENSAAKDIEMKSGDGSITI
LNEGEAEQYV
>XP_048826720.1_protocadherin_Fat_4_Brienomyrus_brachyistius
MALSGRALDRFYLILLMLWTLWERSSTSQVRQEFQVLEEQPVGTYVGTIETKPSFTYRFSENHKLFAINGTTGIIYTTSV
IDREVLQSNIINVVVLSSQPTYPTEVRIVVMDINDNLPVFPDASIVVSFKEDASSGRQVILDTATDSDIGSNGVDHTTYK
IVNGNDQGKFRLDITVNPSGEGAFLHLVSTGGLDRELTPFYQLLIEVEDKGDPKRFGYLQVNVTIQDINDNPPMFEEDHY
QATVFEDAEVGSSVLQITAKDQDEGTNADIRYFLDEGTPFQIDPEAGTIIIKETLDFETKKEYSLTIHAVDGGVPSLSGR
SEATIKLLDVNDNDPVVKFRYFPTSSKFASVDENAPIGTVVALLTVSDSDSPLANGNISVSILGGNEQRHFEVHTSPVPN
LSLIKVASVLDRERISSYNLTVSVSDNGKPMARSSFASLVIFVNDINDHPPIFQEALYRVDISEDVPKGSYIKGVSATDG
DSGQNANLRYSLVSGNSLGWFAISENSGLVTSAALLDREVASEIVLNISAKDQGVQPRISYTTLIVNITDVNDQVPTFAQ
ITYHVSVVEHCSAGTDLVVLSATDNDLGANGTVRFSLDPETPPSVLDLFRLDTVSGRLSAAAELDREVQETYLLHIHATD
SGSPPLHSVGKVNITLKDINDNRPVFYPLQYFANIKENEPPGSYVTTVSATDPDLGRNGTVKYMITAGDNFRFHVSSSTG
KITTLVSLDREERTAYQLQVTAADGGNLRSHTPAIVTITVIDIQDNPPSFSQSVYSFVIFENVAVDTVIGTVSASTVDLN
TNITYLISSGDQRGLFSINSVTGQITASSLIDREEQSFYQLKVIAKGGEVTGQALVNITVKDLNDNAPHFPHVVEHVSTV
ENWGTGHHIFQAKAVDSDEGSNGMVTYSLRQNPKGLFHIHEKRGLITLTGPLEVSTSSYQVEVLASDMGVPQRTSTLIVT
VSVYDVNDNAPVFDQLSYEVTILESEPVNSRFFKVEAIDKDSGLNGEIMYDIIGGNNGDVFGIFPDGQLYIKDKLDREVQ
DRYDLLVVAADRAVEPLSNTVNVTVILDDVNDNRPLFNSTNYVFYFEEEQKRGSLVGRVFAEDKDYGPNSEVRYTFETPQ
PNFELNAITGELTSTLQLDRELLMRRRGAAVFSFTVVSSDQGLPKALKDQAKVQVYVGDINDNPPRFTKDIYLASISESA
QNMTQLLRVSASDVDENDNGLVRYYIKEGNEEKQFMIDGNNGQITLVGKLDYEATSSYSLKIIAVDSGLVPLSSSCMLSI
SILDENDNSPSFPKAALSVDVLENMRVGELVVSVSATDSDAGDNAEVTYSIAATNNHGTFSISPFTGSIFLVKKLDFETQ
SLYKLNVTAKDNGRPPRFSSIPVTIHVRDFNDNPPSFAPGDIFKSISENLPVPTSIMTIIAHDTDADINGQLEYSIIKQT
PRGNHFIIDSVTGVIYTNKEIDREFSNLFELTVKATDQAVPVEFRRFALKNVTVWVTDQNDNVPIFISQNALVAESTIVI
GSILTTVVAFDPDEGPNGEVEYELVTGDSDTFIMDRYSGDIRVASPLVPSRLVYSLTVSATDLGTERKSSRSELTIILQG
ADGPVFSQPKYITILKEGQPPGTNVISLDASSPRGSSSKVEFYIVSVRCDGRSVGRLFTIGRHTGVIQTAAELDREQGSD
LYLVDVYAIEADSSLPRTQRAEVEVTLQDINDNPPVFPSDMLDVTIEENIDDGSKIVQLTATDADEGPNALVTYTIISGA
DDSFRIDPESGDLIATKRLDRERRSKYSLLVRADDGKQSSDMRVNITVSDINDHTPKFSRAVYSFDLPEDMAPGSIVAAI
LASDADSGTNGEITYSLEEEDEDRVFLLNPVTGVFNVTQQLDHEAEQYYILTVRAEDGGGQASSVRVYFNILDINDNAPT
FNSSTFGASVMENISPGSSILTVRASDADDGPNAEMTYSIESGDSLGQFMISSDGVLKTKQVLDREIQSFYNLVVKVHDL
AAPPATRFTSTAQVSIILLDVNDCPPTFVSQKMTYIQENTPVDTVVFTAQATDSDSGPNSYVEYSLLSPFGNKFGIGTVD
GNVRLVGELDREELSNYTLTIVGTDKGEPPLSAMMDVTVIVLDVNDNTPSFSQNIYDIEIEENTLTGTDVLQVSAADADE
GTNGQIRFSISGGNANGDFRVDSVTGMISVVKQLDREKKASYSLVVQASDRGSSQRTDRAMVNIMLLDVNDCTPVFELSP
YAVTVKENLRRLPDTVLQVIARDDDHGANGQLSYALSSGSEDGAFVLSAGGQLSVVKSLDREAQEKYALIITATDSGSPA
LSGTGTVIVQVDDDNDNMPLFAATSFHTSVPEDAPTGTDVLLVNGSDADSGLNGVISYSLTGGDGQFSINPATGQIITSS
LLDRETRSSYELLVVACDGGQPLGLSSSATVSVLVLDVNDNPPRFHHHPYVTHVSTSISAGSLVFAVTVTDEDAGHNAQL
HYSLTGRNSEKFKIDPVRGAITANEKLTGSSEVTLTVRVKDGGATPKVDTTTVTVRFVTGVDFPIIMMEQTSFTFPESQA
TDTLVTTVSGSSPRGGALSFYIASGNLDGAFHMDQQTGELSIRKGLDYENIQKYVLWIEARDQGFPPYSSYKNVEINVLD
VNDNHPAFGREPFQAEILENLSPQRVLMVSAIDRDSGPNGQLEYTIVDGNKDNSFSINRATGEIRTTRPLDREKVAQYEL
RIKATDRGIPPKSTSVRVQIGVLDVNDNAPRFSQIFSTMVSENAPIGFTVTRVTTSDEDAGVNAISHYSITDTSLPFVIN
PDMGDITISRPLNREDTDRYIVRVSAHDSGWTVSTDVTIFVTDVNDNAPRFSRPSYYLDYPELTEVGSVVTRVSATDPDE
GYNGQIFYFIRSQSEFFRINSTSGEIFIKQQLRYQNSSGHSNVNINRHSFIVTASDRGTKPLMSETTVIVNVVDSNDNPP
QFESSSYFTPVTKSVKVGTKLIRLVAVDKKDFGLNSEVEYLISGGNSSSRFRLDKHTGWLTVATSLTLETNKVFLIEVTA
KDKGNPPLSSKTTLRVAVTEENHHTPEFSQNHITATVPESLSIGTAIRTLSARDKDREMNGFITYNITSGNEAGLFALNS
KTGALTLAQSLDYEEKQTHELRVTGTDGGWIAKTGYITVTIHVTDINDNPPIFKPDEYFPTVQENVPSGTVVVRMNATDR
DSGPNAVIAYVIQSSDSDLFGINPNTGIITTQGFLDYEAKQTYHLTVKAFNVPDEDRCSFANVNIQLVGANEYVPRFVSK
QYYFEVSEAAPKGTVVGEVFASDRDLGVDGEVHYLIFGRSRRKGFGINKKTGQVYVTGPLDREKEEKISLRVLAKNAGSI
RGADIDEVFVNITILDANDPPVFSLELYDVQVSEGLSPGSLVTFVSAEDSDSVPSWSRFSYSIATDNENNAFTINPQTGE
VSVAAELDRESTPVYNLTLLATDTGSPPATGSATLIVTLEDINDNGPTLVTTRGQVMENQRAGTPIMTLSSIDPDLPPNQ
GPFTYSLLSSSSATSYFSLSSSGVLTTSREIDREQISDFYLNVVIRDSGVPQMSSIGTVHIQINDQNDNPSEPRMVEIYI
HYFGNLFPGGPLGSVRPQDPDVQDTFRCSLTSTVPSLFSITPGTCDLNSHARSTDGTFDFSVRSNDGVHGAVDSKIRVSF
MGFTNATIDNSILIRLHVQGVRDFLTNHYLSFLRIANSQLAGLGTGVQLYGAFELNNQTFLMAAVRRGYGQYVNPSGVAT
FFESIKDILQRQSGAQIDVVDHEPCTQNPCQNGGNCRRRLGVGPEVKTEESMPVILVSNRPLQPYACSCMPGYTGALCEA
DIDECLPAPCHNGGTCHNLVGGFSCTCPEGFTGMACERDVNECLSNPCRNGALCQNFPGGFNCLCKSGFTGKTCESAINY
CECNPCFNGGSCQNGLDGYYCHCPFGVFGKHCELNSYGFEEMSYMEFPSLDPNNNYIYIKFATIKSNALLLYNHDNQTGE
KAEFLALEILEGQMQFSFNLGSGTYKLRTTKSVSDGQFHTVIARRAGMAASLTVDLCGENQEPSYCAVSNVAVHTDWILD
VQPNRLSVGGVRSIEPILQRPGQVATHDFVGCIMEFAVNGRPLEPSQALVSHGILDRCPRLEGACTASPCRHGGTCVDHW
SWQQCRCTEGFGGKLCEKYMTADTALSLDGSGRLDYTMSQSHKRDLLLGRRPQGPARDPGAPSSLEVRFRTRSRSGTLFH
VQESSNYTTVKLKNGNLHYISDAGVGGKVERTLGDTSVADGQWHTFLLQKNGTATYLRADDSQPKEILHHTQDFGGMDVL
TLSLGGVPPGHTHQKSTTGFDGCLAYVKYNGEYLPFSGEHHAVTISKSHPMVKIGCRGPNVCASNPCWEGLLCVNQWYDY
QCMPPGDCSSSPCQNGGSCEPGPRSGFTCTCTEPYTGKTCETLVACLEVHCPQGSTCRMTSNGGSVCSPVPAEGLTLPIW
AVPAIVGSCATALALVVLSLILCNHCKGRKTKVPKEEKKPKEKKKKGSENVAFDDPDNIPPYGDDMAVRKQPEGNPKPDI
IERENPYLIYDETDLPHSSETVPSAPCAPCIGPEADIEHYDIDNASSIAPSDADIIQHYKQFRSHTPKFSIQRHSPLGFA
RQSPLPLGASSYTYQSGYAQALRSTPLSHSTCPTPNPLSRHSPAPFTKPSSFYRNSPARELSLARREGSPLDLHTEACQP
GMFNYATRLGRRSKSPQTMAGHGSRPGSRLKQPIEQIPLETGPPVGLSIEEVERLNTPRPRNPSICSADHGRSSSEEDCR
RPLSRVRNPADGIPAPESSSESDSHDSFTCSEMEYDREKPVAYGSRMPKLSQVNESDADDEEYGGRLKHRRYSSRRAEGG
PSSPQMPLTDHYTLPHKLGQSTGAFNWDNLLNWGPGFGHYVDVFKDLASLPENGAEKDIEMNSGDGSVTILNEGEAEQYV
>XP_033891297.3_protocadherin_Fat_4_Acipenser_ruthenus
MALSGRSFHKVYMVLLILWALCLKNAASSQLRQEFQVLEEQAIGTSVGTILTKPSFTYRFSENHRLFAINGTTGEIYTTS
VIDRELLQSDVINVVVLSSQPTYPTEVRIVVVDINDNAPVFPDPSIVVSFKEDASSGRQVILDTATDSDIGSNGVDHKTY
QIVKGNEDEKFRLDITVNPSGEGAFLHLVSTGGLDRESTLFYQLLVKVEDKGTPKKYGFLQVNVTIQDINDNPPVFDENH
YQTSVFEDAAVGSSILQLTAKDQDEGANGDIRYYLDDGTPFQIDPKAGTITIKEMLDYESKKQYSLTIHVVDNGVPSLSG
RSEATIKLLDVNDNDPVIKFRYFPTSSKYASVDENAQIGTVVALLTVSDSDSSSANGNISVSILAGNEQRHFEVHASPVP
NLSLIRVASVLDRERISSYNLTVSVSDNGSPVARSSFASLVIFVNDINDHPPVFQESLYRVDISEDVPKGSYIKGVSATD
GDSGQNANLRYSIVSGNSLGWFDISENSGLVTSAALLDREIASEIVLNISAKDQGVQPKISYTKLIVSITDVNDQLPTFM
QSLYHISVTENSPPGTEILVLSATDNDLGANGTVRFSFDAETPAQFQNRFRLDPVSGRLTTATELDREEKETYLLFIQAT
DLGTPPLSSLTKVNITLKDINDNSPVFYPVQYFANIKENEPPGSYVTTVSATDPDLGKNGTVRYFITAGDAFKFQIKSNT
GVISTRVSLDREEKTAYQLQVTAADSENLRSQSQAIVTITVIDTQDNPPSFSLSVYSFVIFENVELGSTIGTVSASTLDL
NTNISYLITSGDQRGLFTINMATGQISATSPIDREEQAFYQLKVIARGGEVTGETIVNITVKDLNDNAPRFPHAVEHVDA
VENWEAGHTIFQTKAVDPDEGPNGMVLYSLKQNPKGLFQINEKHGQITLNGPLEITTSSYQIEVLASDMGVPQRTSSLIV
TVNVYDVNDNPPMFDQLSYEVTILESEPVNTRFYKVQATDKDSGLNGEITYDILGGNVRNTFGIFPDGQLFIKADLDREA
QDRYNLLVVAADRAVDPLSATVNVTVILEDVNDNRPLFNSTNYVFYFEEEQKGGSLVGRVYAEDKDFGPNGEVRYAFETP
HQHFELNTITGELTSTQQFDREVLMRQRGAAVFSFTIVSSDQGLPKPLKDQAKVQIYIRDINDNPPKFTKDIYQATISEL
AHNMTQVLRVSASDVDESKNGLISYYISEGNEEKQFAMDSSTGQVTLVGKLDHEATASYSLTISAVDSGSTALSSSCILS
INVLDENDNSPSFPKSALIVDVLENMRIGELVASVTATDSDSGDNAEIIYSITATNNHGTFSISSNTGSIFLVKKLDFET
QSLYKLNITAEDNGRPPRSSSMPVIIHVRDFNDNPPSFSAGDIFKSIVENMPIGVSIMTVTAHDTDADINGQLEYSIVQQ
TPRGNHFAVDAASGTIYTNAEIDREFTNLFELTIKATDQAVPVEFRRYALKNVTIWVTDQNDNVPTFITQNALVAESTVV
IGSILTTIVAFDPDEGANGEVEYELVSGDSNTFIMDRYSGDIRVASSLVLSKLIYSLIVSATDLGTERRTSSTELTIILK
GSDGPVFSQPKYITILREGEPVGTSVISLDASSPRGSEAIVEFFIVSVRCNGKPVGRLFTVGRHTGIIQTAAVLDRERGS
NLYLVDVYAIEKDASLPKTQRAEVEITLQDINDNPPVFPFDMLDLTIEENIGDGFKIMQLTATDADEGANALVTYTIING
ADDSFRIDPESGDLIATKRLDRERRSKYSLLVRADDGLQSSDMRINITVSDVNDHTPKFSRNVYSFDIPEDTTPGSIVAA
ILASDADSGINGEITYSVEEDDEDGVFFLNSVTGVFNVTRPLDYEVQQYYILTVRAEDGGKQLSTVRVYFNILDVNDNPP
VFNTTSYSTAVMEDLLPGSTILTIKATDADDGPNSQMSYSIASGDTLAQFDIDSDGVLKTRLVLDRESQSYYNLVIRVHD
LALLPASRFTSTAQVSIILLDVNDCPPSFTSQRMTYIQENTPVDTVVFTTQAADSDSGPNSYIEYSLLSPLGNKFSIGTI
DGRVRLIGELDREELSNYTVTIIATDKGEPSLSSSMDVTVIVLDVNDNSPIFSQNVYDVEIDENTLSGTDLIQVVASDAD
EGTNGQVRLSIIGGNANNDFRIDSVTGMISVAKQLDRETRSSYSLVVQAADRGSSPRTDITKVNIVLLDVNDYTPVFELS
PYTVNVQESLRNLPHTILQVVARDDDQGLNSQLSYAVTGGNEEEAFSLSASGKLSLIKSLDREAKEKYGLIITATDAGSS
ALTGTGTVIILVDDINDNVPVFASNTFHTTVPEDAPTGSDVLLVNSSDSDAGLNAVISYKLTGGNGQFSINPATGQIITS
ALLDREARKSYQLVVVASDGGHPLAMSSSATVSVTISDINDNPPRFHHHPYVTHVPASTSAGLLVFAVTVTDEDTGPNGQ
LHYSLVGRNSEKFQIDPVRGAITATEKLTEGSEVTFTVHVKDGGVYPKSDTTTVTVRFVTGENFPEIKPGQTTFIFPESQ
ASDTLVTTISGSSARGEPLSYYIASGNLDNAFHIDQQKGELSIKQPLDFENIQKYVLWIEARDQGFPPFSSYEKVEINII
DVNDNYPVFEQDPFEAEILENLSPQRVLIVSASDKDSGPNGQLEYAIIEGNKGSSFSINRGTGEIRSIRPLDREKEDHYV
LTVKAADKGSPPKVTTLKVCIHVLDVNDNAPRFSKIFSAQVPENAPVGYTVTQVTTSDEDDGSNAISRYSIADTSLPFSI
NANSGDITISRPLNREDIERYIVKVSAHDSGWTVSTDVTIFVTDVNDNAPRFSRPSYYVDYPELTEVGSKVTQVSATDPD
NGFNGQIFYFIKSQSEFFRINSSTGDIFTKQHLKYMNSTGASNININRHSFIVTGSDRGTIPLMSETTVIVNIVDSNDNP
PQFEITKYFTPVTKSVKIGTKLIQVVAADKKDFGLNSEVEYLITGGNSSNRVHLDRQSGWVSVASSLVFDVNKVYLVQIT
AQDKGNPPLSSQATLHILVTEENRHSPEFSQSHISVTIPESLIVGTNIRTVSARDKDREMNGLIKYNISSGNEAGLFTMN
STLGSLTLAKPLDYEEQQTHELRCTATDGGWIAKTGYVTVTIHVTDVNDNAPLFNPDKYFPVVLENAPSGTTVVRINATD
KDSGPNAMIAYAVQSSDSDLFVIDPNTGIITTQGFLDFEARQSYHLTVKAFNVPDEESCSFASVNIQLKGANEYVPRFVS
KQYYFEVSEAAHRGTIVGEVFASDRDLGVDGEVHYLIFGKSRKKGFSINKRSGQIYVSGSLDREKEEKISLKVLAKNTGS
IKGADIDEVIVNITILDANDPPVFSLESYNIQISEGIPPGTHVTFVSAFDSDSVPSWSRFSYSLGSGNENSAFAINTQTG
QVSVAEELDRESTPIYNLTVLAIDSGSPPSTGSASLLVTLEDINDNGPTLVTTAGEVSENQHAGTIVMTLSSTDPDLPPN
QGPFTYNLLSTGSATSYFSISPSGVLTTTREIDREQISDFYLSVVTRDSGVPQMSSTGTVHVKVNDQNDNPSESRTVEIF
VHYFGNVFPGGILGSVKPQDPDVQDSFRCSIASRVTSLFSISADTCDLNSQSRSSDGTFDLTVHSSDGLHGAVTNNVRVF
FVGFNNVTIDNSIVLRLQVEHVSDFLTNHYLSFLRIANSQLAGLGTAVQLYGAFEQNNKTFLTAAVKRSHNQYVNPSGVA
TFFQSIKDILYRQSGVLIDSVDHDPCTYSPCQNGGSCKKHLSVSPLLKSKESVPVILVSNKPLQPYVCNCMPGYAGNLCE
TDIDECLPSPCHNGGTCHNLVGGFSCSCPNGFTGMACERDVNECLSNPCKNGALCQNFPGGFNCVCKSGYSGKTCDSSIN
YCECNPCFNGGSCQNGVDGYHCHCSFGVFGKHCELNSYGFEELSYMEFPSLDPNNNYIYIKFSTLKNNALLMYNHDNQTG
DKAEFLALEIFEARVRFSFNLGSGAYKLMAMKSVSDGQFHTVIARRAGMAASLTVDVCSEDQEPGYCTVSNVAVHTDWTL
DVQPNRLTVGGVRSIDPILHRKGQVATHDFVGCIMEFAVNGRPLEPNQALASHGILDRCPRLEGACTANLCKHGGTCTDN
WSWQQCKCMEGFTGKYCEKYMTVDTALSLDGNGRLDYSMNQNKKRDFLLSQSLRGTSGDPMSLNSLDMKFRTRSKNGILF
HVQESSNYTTVKVKNGKVHYTSDAGVGGKVERTIPEFSVADGQWHTLQIEKNGTLTVILVDGTYKREINHNTQDFGGLNV
LTLSLGGIPEGQSQESSKLGFDGCFAYLKYNREILPFSGEHSAVRISKTHPSVKIGCRGPNVCSSSPCLGGLMCVNQWYA
YECVPPGDCTSNPCQNGGSCAPTARSGFTCTCPQFYTGKTCEILVACLGVQCPQGTLCKMGTNGDFVCTPNPPTEEMSLP
IWAVPAIVGSCATALALVVLSLILCNHCRGRKTKVPKEEKKPKEKKKKGSENVAFDDPDNIPLYGDDMTVRKQPEGNPKP
DIIERENPYLIYDETDIPHNTETIPSAPCVGPEADIEHYDIDNASSIAPSDADIIQHYKQFRSHTPKFSIQRHSPLGFAR
QSPLPLGASSYTYQPSYSQGLRSTPLSHATCPTPNPLSRHSPAPFSKPSSFYRNSPARELQLSRREGSPLDFHNEASCQP
GIFNYATRLGRRSKSPQTMAGHGSRPGSRLKQPIEQIPLETGPPVGLSIEEVERLNTPRQRNPSICSADHGRSSSEEDCR
RPLSRIRNPADGIPAPESSSESDSHDSFTCSEMEYEREKPMAYSSRMPKLSQVNESDADDEDYGTRLKQRRYPSRRAEGG
PGSTQVSTAEQYTLPHKLGQQAGNFNWDNLLNWGPGFGHYVDVFKDLASLPDNTDAKEIEMISGDGAITISNEGEAEQYV
>KAK6493905.1_protocadherin_Fat_4_Huso_huso
MALSGRSFHKVYMVLLILWALGLKNAASSQLRQEFQVLEEQAIGTSVGTIVTKPSFTYRFSENHRLFAINGTTGEIYTTS
VIDRELLQSDVINVVVLSSQPTYPTEVRIVVVDINDNAPVFPDPSIVVSFKEDASSGRQVILDTATDSDIGSNGVDHKTY
QIVKGNEDEKFRLDITVNPSGEGAFLHLVSTGGLDRESTPFYQLLVKVEDKGTPKKYGFLQVNVTIQDINDNPPVFDENH
YQTSVFEDAAVGSSILQLTAKDQDEGANGDIRYYLDDGTPFQIDPKAGTITIKEMLDYESKKQYSLTIHVVDNGVPSLSG
RSEATIKLLDVNDNDPVIKFRYFPTSSKYASVDENAQIGTVVALLTVSDSDSSSANGNISVSILAGNEQRHFEVHASPVP
NLSLIRVASVLDRERISSYNLTVSVSDNGSPVARSSFASLVIFVNDINDHPPVFQESLYRVDISEDVPKGSYIKGVSATD
GDSGQNANLRYSIVSGNSLGWFDISENSGLVTSAALLDREIASEIVLNISAKDQGVQPKISYTKLIVSITDVNDQLPTFM
QSLYHISVTENSPPGTEILVLSATDNDLGANGTVRFSFDAETPAQFQNRFRLDPVSGRLTTATELDREEKETYLLFIQAT
DLGTPPLSSLTKVNITLKDINDNSPVFYPVQYFANIKENEPPGSYVTTVSATDPDLGKNGTVRYFITAGDAFKFQIKSNT
GVISTRVSLDREEKTAYQLQVTAADSENLRSQSQAIVTITVIDTQDNPPSFSLSVYSFVIFENVELGSTIGTVSASTLDL
NTNISYLITSGDQRGLFTINMATGQISATSPIDREEQAFYQLKVIARGGEVTGETIVNITVKDLNDNAPRFPHAVEHVDA
VENWEAGHTIFQTKAVDPDEGPNGMVLYSLKQNPKGLFQINEKHGQITLNGPLEITTSSYQIEVLASDMGVPQRTSSLIV
TVNVYDVNDNPPMFDQLSYEVTILESEPVNTRFYKVQATDKDSGLNGEITYDILGGNVRNTFGIFPDGQLFIKADLDREA
QDRYNLLVVAADRAVDPLSATVNVTVILEDVNDNRPLFNSTNYVFYFEEEQKGGSLVGRVYAEDKDFGPNGEVRYAFETP
HQHFELNAITGELTSTQQFDREVLMRQRGAAVFSFTIVSSDQGLPKPLKDQAKVQIYIRDINDNPPKFTKDIYQATISEL
AHNMTQVLRVSASDVDESKNGLIGYYISEGNEEKQFAMDSSTGQVTLVGKLDHEATASYSLTISAVDSGSTTLSSSCILS
INVLDENDNSPSFPKSALIVDVLENMRIGELVASVTATDSDSGDNAEIIYSITATNNHGTFSISSNTGSIFLVKKLDFET
QSLYKLNITAEDNGRPPRSSSMPVIIHVRDFNDNPPSFSAGDIFKSIVENMPIGISIMTVTAHDTDADINGQLEYSIVQQ
TPRGNHFAVDAASGTIYTNAEIDREFTNLFELTIKATDQAVPVEFRRYALKNVTIWVTDQNDNVPTFISQNALVAESTVV
IGSILTTIVAFDPDEGANGEVEYELVSGDSNTFIMDRYSGDIRVASSLVLSKLIYSLIVSATDLGTERRTSSTELTIILK
GSDGPVFSQPKYITILREGEPVGTSVISLDASSPRGSEAIVEFFIVSVRCNGKPVGRLFTVGRHTGIIQTAAVLDRERGS
NLYLVDVYAIEKDASLPKTQRAEVEITLQDINDNPPVFPFDMLDLTIEENIGDGFKIMQLTATDADEGANALVTYTIING
ADDSFRIDPESGDLIATKRLDREWRSKYSLLVRADDGLQSSDMRINITVSDVNDHTPKFSRNVYSFDIPEDTTPGSIVAA
ILASDADSGINGEITYSVEEDDEDGVFFLNPVTGVFNVTRPLDYEVQQYYILTVRAEDGGKQLSTVRVYFNILDVNDNPP
VFNTTSYSTAVMEDLLPGSTILTIKATDADDGPNSQMSYSIASGDTLAQFDIDSDGVLKTRLVLDRESQSYYNLVIRVHD
LALLPASRFTSTAQVSIILLDVNDCPPSFTSQRMTYIQENTPVDTVVFTTQAADSDSGPNSYIEYSLLSPLGNKFSIGTI
DGRVRLIGELDREELSNYTVTIIATDKGEPSLSSSMDVTVIVLDVNDNSPIFSQNVYDVEIDENTLSGTDLIQVVASDAD
EGTNGQVRFSIIGGNANNDFRIDSVTGMISVAKQLDRETRSSYSLVVQAADRGSSPRTDITKVNIVLLDVNDYTPVFELS
PYTVNVQESLRNLPHTILQVVARDDDQGLNSQLSYVVTGGNEEEAFSLSASGKLSLIQSLDREAKEKYGLIITATDAGSS
ALTGTGTVIILVDDINDNVPVFASNTFHTTVPEDAPTGSDVLLVNSSDSDAGLNAVISYKLTGGNGQFSINPATGQIITS
ALLDREARKSYQLVVVASDGGHPLAMSSSATVSVTISDINDNPPRFHHHPYVTHVPASTSAGLLVFAVTVTDEDTGPNGQ
LHYSLMGRNSEKFQIDPVRGAITATEKLTEGSEVTFTVHVKDGGVYPKSDTTTVTVRFVTGENFPEIKPGQTTFIFPESQ
ASDTLVTTISGSSARGEPLSYYIASGNLDNAFHIDQQKGELSIKQPLDFENIQKYVLWIEARDQGFPPFSSYEKVEINII
DVNDNYPVFEQDPFEAEILENLSPQRVLIVSASDKDSGPNGQLEYAIIEGNKGSSFSINRGTGEIRSIRPLDREKEGHYV
LTVKAADKGSPPKVTTLKVCIHVLDVNDNAPRFSKIFSAQVPENAPAGYTVTRVTTSDEDDGSNAISRYSIADTSLPFSI
NANSGDITISRPLNREDIERYIVKVSAHDSGWTVSTDVTIFVTDVNDNAPRFSRPSYYVDYPELTEVGSKVTQVSATDPD
NGFNGQIFYFIKSQSEFFRINSSTGDIFTKQHLKYMNSTGASNININRHSFIVTGSDRGTIPLMSETTVIVNIVDSNDNP
PQFEITKYFTPVTKSVKIGTKLIQVVAADKKDFGLNSEVEYLITGGNSSNRVHLDRQSGWVSVASSLVFDVNKVYLVQIT
AQDKGNPPLSSQATLHILVTEENRHSPEFSQSHISVTIPESLIVGTNIRTVSARDKDREMNGLIKYNISSGNEAGLFTMN
STLGSLTLAKPLDHEEQQTHELRCTATDGGWIAKTGYVTVTIHVTDVNDNAPLFNPDKYFPVVLENAPSGTTVVRINATD
KDSGPNAMIAYAVQSSDSDLFVIDPNTGIITTQGFLDFEARQSYHLTVKAFNVPDEERCSFANVNIQLKGANEYVPRFVS
KQYYFEVSEAAHRGTIVGEVFASDRDLGVDGEVHYLIFGKSRKKGFSINKRSGQIYVSGSLDREKEEKISLKVLAKNTGS
IKGADIDEVIVNITILDANDPPVFSLESYNIQISEGIPPGTHVTFVSAFDSDSVPSWSRFSYSLGSGNENSAFAINTQTG
QVSVAEELDRESTPIYNLTVLAIDSGSPPSTGSASLLVTLEDINDNGPTLVTTAGEVSENQHAGTIVMTLSSTDPDLPPN
QGPFTYNLLSTGSATSYFSISPSGVLTTTREIDREQISDFYLSVVTRDSGVPQMSSTGTVHVKVNDQNDNPSESRTVEIF
VHYFGNVFPGGILGSVKPQDPDVQDSFRCSIASRVTSLFSISADTCDLNSQSRSSDGTFDLTVHSSDGLHGAVTNNVRVF
FVGFNNVTIDNSIVLRLHVEHVSDFLTNHYLSFLRIANSQLAGLGTAVQLYGAFEQNNKTFLTAAVKRSHNQYVNPSGVA
TFFQSIKDILYRQSGVLIDSVDHDPCTYSPCQNGGSCKKHLSVSPLLKSKESVPVILVSNKPLQPYVCNCMPGYAGNLCE
TDIDECLPSPCHNGGTCHNLVGGFSCSCPNGFTGMACERDVNECLSNPCKNGALCQNFPGGFNCVCKSGYSGKTCDSSIN
YCECNPCFNGGSCQNGVDGYHCHCSFGVFGKHCELNSYGFEELSYMEFPSLDPNNNYIYIKFSTIKNNALLMYNHDNQTG
DKAEFLALEIFEARVRFSFNLGSGAYKLMAMKSVSDGQFHTVIARRAGMAASLTVDVCSEDQEPGYCTVSNVAVHTDWTL
DVQPNRLTVGGVRSIDPILHRKGQVATHDFVGCIMEFAVNGRPLEPNQALASHGILDRCPRLEGACTANLCKHGGTCTDN
WSWQQCKCMEGFTGKYCEKYMTVDTALSLDGNGRLDYSMNQNKKRDFLLSQSLRGTSGDPMSLNSLDMKFRTRSKNGILF
HVQESSNYTTVKVKNGKVHYTSDAGVGGKVERTIPEFSVADGQWHTLQIEKNGTLTVILVDGTYKREINHNTQDFGGLNV
LTLSLGGIPEGQSQESSKLGFDGCFAYLKYNREILPFSGEHSAVRISKTHPSVKIGCRGPNVCSSSPCLGGLMCVNQWYA
YECVPPGDCTSNPCQNGGSCAPTARSGFTCTCPQFYTGKTCEILVACLGVQCPQGTLCKMGTNGDFVCTPNPPTEEMSLP
IWAVPAIVGSCATALALVVLSLILCNHCRGRKTKVAKEEKKPKEKKKKGSENVAFDDPDNIPLYGDDMTVRKQPEGNPKP
DIIERENPYLIYDETDIPHNTETIPSAPCVGPEADIEHYDIDNASSIAPSDADIIQHYKQFRSHTPKFSIQRHSPLGFAR
QSPLPLGASSYTYQPSYSQGLRSTPLSHATCPTPNPLSRHSPAPFSKPSSFYRNSPARELQLSRREGSPLDFHNEASCQP
GIFNYATRLGRRSKSPQTMAGHGSRPGSRLKQPIEQIPLETGPPVGLSIEEVERLNTPRQRNPSICSADHGRSSSEEDCR
RPLSRIRNPADGIPAPESSSESDSHDSFTCSEMEYEREKPMAYSSRMPKLSQVNESDADDEDYGTRLKQRRYPSRRAEGG
LGSTQVSTAEQYTLPHKLGQQAGNFNWDNLLNWGPGFGHYVDVFKDLASLPDNTDAKEIEMISGDGAVTISNEGEAEQYV
>KAK6493650.1_protocadherin_Fat_4-like_Huso_huso
MALSGRRFHSFYMVLLIFWTLGWKNAASNQLRQEFQVLEQQPIGTSVGSIVTRPSFTYRFSEHHQLFAINGTTGEIYTTT
VIDRELLQSDVINLVVLSSQPTYPTEVRIVVVDINDNAPVFPDPSIVVSFKEDASSGRQVILDTATDSDIGSNGVDHATY
QIVKGNGDEKFRLDITVNPSGEGAFLHLVSTGGLDRESTPFYQLLVKVEDKGTPKKYGFLQVNVTIQDINDNPPVFDENH
YQTSVFEDAAVGASILQLTAKDQDEGANGDVRYYLNEGTPFQIDPKAGTITIKDTLDYESKKQYSLTIHAVDNGVPSLSG
RSEATIKLLDVNDNDPVIKFRYFPTSSSVASVDENAQVGTVVALLTVSDSDSSSANGNVSVSILAGNEQRHFEVHASPVP
NLSLIRVASVLDRERISSYNLTVSVSDNGSPVARSSFASLVIFVNDINDHPPVFQESLYKVDISEDVPKGSYVKGVSATD
GDSGQNANLHYTIVSGNSLGWFAISENSGLVTSAGSLDREIASEIVLNISAKDQGVQPKISYTKLIVSITDVNDQVPTFT
QSLYHVSIIENSPPGSEILVLSATDNDLGVNGTVRFSLDAETPAQFQNRFRLDPVSGRLTTATELDREEKETYLLFIQAT
DLGTPPLSSLTKVNITLKDINDNRPVFYPVQYFANIKENEPPGSYVTTVSATDPDLGKNGTVRYVITAGDTFKFQIKSNT
GVISTRVSLDREEKTAYQLQVTAADSENLRSQSQAIVTITVIDTQDNPPSFSQSVYSFVIFENVGLGSTIGTVSASTLDL
NTNISYLITSGDQRGLFTVNRVTGQISATSPIDREEQAFYQLKVIARGGEVTGETTVNITVKDLNDNAPRFPHAVEHVNA
VENWGAGHTILQAKAVDPDEGPNGMVLYSLKQNPKSLFQINEKHGQITLTGPLEITTSSYQIEVTASDMGVPQRTSSLIV
AVNVHDVNDNPPVFDQLSYEVTILESEPVNTRFCKVQATDKDFGLNGEITYDILGGNVINTFGIFPDGQLYIKADLDREA
QDRYSLLVVAADRAVEPLSATVNVTVLLEDVNDNRPLFNSTNYVFDFEEEQKGGSLVGRVYAEDRDIGPNGEVSYAFETP
QQHFELNAITGELTSTQQFDREALMRRIGAAVFSFTVVSSDQGLPKPLKDQAKVQIYIRDINDNPPKFTKDLYQATISES
AHNMMQVLRVSASDVDDSKNGLISYSISEGNEENQFAMDSSTGQVTLVGKLDHEATASYSLTISAVDSGSTALSSSCILS
INVLDENDNSPSFPKSALIVDVLENMRIGELVASVTATDSDSGDNAEIIYSITATNNHGTFSISPNTGSIFLAKKLDFET
QPLYKLNITAKDNGRPPRSSSMPVIIHVRDFNDNPPSFTPGDIFKSIAENIPVGISIMTVTACDTDADINGQLEYSIVQQ
TPRGNHFAVDSASGTIYTSAEIDREFTNLFELTIKATDLAVPVEFRRYALKNVTIWVTDQNDNVPTFISQNALVAEPTVM
IGSILTTIVAFDPDEGANGEVEYELVSGDPNTFIMDRYSGDIRVASSLVPSKLIYSLIVSATDLGTEKRTSSTELTVILK
GSDGPVFSQQKYITIVREGEPVGTNVISLDASSPTGSEALVEFFIVSVRCDGKPVGRLFTIGRHTGVIQTAAVLDRERGS
NLYLVDVYAMEKDASLPKTQRAEVEITLQDINDNPPVFPFDMLDLTIEENIGDGFKIMQLTATDADEGANALVTYTIING
AEDSFRIDPESGDLIATKRLDRERRSKYSLLVRADDGLQSSDMRINITVSDVNDHTPRFSRSFYSFDIPEDTAAGSIVAA
ILASDADSGINGEITYSVEEDDEDGVFFLNPVTGVFNVTRPLDYEGQPYCILTARAQDGGKQFSTVRVYFNVLDVNDNPP
VFNATSYSTSVMEDLLPGSTVLTVKATDADDGPNSQMSYSIASGDPLAQFDIDSDGVLKTRLALDRESQSYYNLVIRVHD
LALLPASRFTSTAQVSIILLDVNDCPPSFTSQRMTYIQENTPVDTVVFTAQATDSDSGPNSYIEYSLLSPLGNTFSIGTI
DGRVRLIGELDREELTNYTVTIVATDKGEPSLSSSMEVTVIVLDVNDNSPIFSQNVYDVEIEEDTLSATDLIQVIASDAD
EGTNGQVRFSIIRGNANTDFRIDSVTGMISVAKQLNRETCASYSLVVQAADRGSSPRTDITKVNIVLLDVNDYTPAFELS
PYTVNVQESLRNLPHTILQVVARDDDQGLNSQLSYVLTGGNEEEAFSLSASGQLSLIQSLDREAKEKYGLIITATDAGSP
ALTGTGTVIVLVDDINDNVPVFASNTFHTTVPEDAPTGTDVILVNSSDADAGLNAAISYSLTGGNAQFSINPATGQIITS
ALLDREARQSYQLVVVASDGGHPLAMSSSATVSVTISDINDNPPRFHHHPYVTHVPATTSAGSLVFAVTVTDEDTGMNGR
LHYSLMGRNSEKFQIDPVRGAITATEMLTEGSEVTFTVHVKDGGMYPKSDTTTVTVRFVTGEDFPLIKPGQTTFIFPESQ
ASDTLVTTIAGSSTRGEPLSFYIASGNLDHAFHIDQQKGELSIKQSLDFENIQKYVLWIEARDQGFPPYSSYEKVEITLI
DVNDNYPVFEQEPFKAEILENLSPQKVIIVSASDKDNGPNGQMEYAIIDGNKGSSFSINRGTGEIRSIRPLDREKEGQYV
LTVKAADKGSPPKATTVKVFIYVLDVNDNAPRFSKIFSAQVPENAPVGYTVTQVTTSDEDAGSNAISRYSIADTSLPFSI
NAHSGDITISRPLNREDMERYIVKVSAHDSGWTVSTDVTIFVTDVNDNAPRFSHPSYYLDYPELTEVGSKVTQVSATDPD
NGFNGHIFYFIRSQSEFFRMNSSTGEIFTKQHLKYQNSTGASNININRHSFIVTASDRGAIPLMSETTVIVNIVDSNDNP
PQFEITKYFTPVTKSVKIGTKLIRVVASDKKDFGLNSEVEYLLTGGNSSSRFYLDSQSGWVSVASSLVFDVNKVYLVEIT
AKDKGNLPLSSQATLHILVTEENRYSPEFSQSHISVTIPESLTAGTNIRTVSARDKDIEMNGLIKYSLSSGNEAGLFTMN
STSGSLTLAKPLDYEEQQTHELRVTATDGGWIAKTGYATVTIHVTDVNDNAPLFNPDEYFPVVLENAPSGTTVARINATD
KDSGPNAVIAYAVQSSDSDLFVIDPNTGIITTQGFLDFEARQSYHLTVKAFNVPDEERCSFANVNIQLKGANEYVPRFVS
KQYYFEVSEAAHGGTVVGEVFASDRDLGVDGEVHYLIFGKSRKKGFSINKKSGQIYVSGFLDREKEEKISLKVLAKNMGS
IRGADIDEVIVNVTILDANDPPVFSLESYNIQISEGVPPGTHITFVSAFDSDSVPSWSRFSYFLGSGNENSAFTMNPQTG
QVLVAAELDRESKPIYNLTILAMDSGSPSATGSASLIVTLEDINDNGPTLVTTAGEVSENQRAGTIVMTLSSTDPDLPPN
QGPFTYKLLSTGSATSYFSVSPAGVLTTTREIDREQISDFYLSVVTRDSGVPQMSSTGTVHVKVNDQNDNPSESRTVEIF
VHYFGNVFPGGILGSVKPQDPDVHDSFRCSLVSSVTSLFTISADTCNLNSQSRSSDGAFDLTVRSSDGLHGAVTNNVRVF
FVGFNNVTIDNSIVLRLQVEHVSDFLTNHYLSFLRISNSQLAGLGTAVQLYGAFEQDNKTFLTAAVKRSHNQYVNPSGVA
TFFQSIKDILYRQSGVLIDSVDHDPCTHSPCQNGGSCEKRLCVSPLLKSEESVPVILVSNQPLQPYVCNCLPGYAGKLCE
TDIDECLPSPCHNSGTCHNLVGGFSCSCPNGFTGMACERDVNECLSNPCKNGALCQNFPAGFSCVCKAGYSGKTCDSAIN
YCECNPCFNGGSCQNGVDGYHCYCPFGVFGKHCELNSYGFEELSYMEFPSLDPNNNYIYIKFSTIKNNALLMYNHDNQTG
DKAEFLALEIFEGRIRFSFNLGSGAYKLMAMKHVSDGQFHTVIARRAGMAASLTVDLCSEDQEPGYCTVSNVAVHTDWTL
DVQPNRLTVGGVRSIDPILHRKGQVATHDFVGCVMEFAVNGRPLEPSQALESHGILDRCPRLEGACASNLCKHGGTCTDH
WSWQQCKCTEGFTGKHCDKYMTADTALSLDGNGRLDYSMKQNKRRDFMLSQSLRGTSRDPMSLNRLDMKFRTRSKNGILF
HVQESSNYTTAKVKNGKVHYTSDAGVGGKVERTIPELSVSDGQWHTLQIAKNASLTVILIDGTYKREINHNTQDFGGLNV
LTLSLGGIPEGQSQQSSRLGFDGCFAYMKYNGENLPFSGKHSAVTISKTHPSVKIGCRGPDVCASSPCWGGLMCVNQWYA
YECVPPGGCTSNPCQNGGSCEPNARSGFACTCPQFYTGKTCEILVACLDVQCPQGTLCKIGTNGAFVCTSPPAEAMSLPI
WAVPAIVGSCATVLALVVLSLILCNHCRGKKTKDPKEEKKTKEKKKKGSENVAFDDPDNIPPYGDDMTVRKQPEGNPKPD
IIERENPYLIYDETDIPVNTETIPSAPCVDLEADIEHYDIDNASSIAPSDADIIQHYKQFRSHTPKFSIQRHSPLGFARQ
SPLPLGASSYTYQPSYSQGLRSAPLSHATCPTPNPLSRHSPAPFSKPSSFYRNSPARELQLSRREGSPLDFHNEASCQPG
IFNYATRLGRRSKSPQTMAGHGSRPGSRLKQQIEQIPLETGPPVGLSIEEVERLNTPRPRNPSICSADHGRSSSEEDCRR
PLSRIRNPADGIPAPESSSESDSHDSFTCSEMEYDREKPMAYSSRMPKLSQVNESDADDEDYGTRLKQRRYRRAEGGPGS
TQASTAENYTLPHKLGQQAGSFSWDNLLNWGPGFGHYVDVFKDLASLPENTAAKEIEMSSGDGAVTISNEGEAEQYV
>XP_029140462.1_protocadherin_Fat_4_Protobothrops_mucrosquamatus
MGCWGLGSTSSILLPCLVVFLLLPLRASTEPRQLFKVLEEQPPGTWIGTIATRPGFTYRLSEHHALFSINATSGDLHTLA
TIDRESLTNDVMDLVVLSSQPTYPSEVRIVVLDLNDNAPVFPDPSIVVTFKEDTGSGRQLILDTATDADSGTNGVDHSSY
RIVGGNEEGRFRLNITLNPSGEGAFLHLVSRGGLDREATSAYQLLVQVDDKGEPQRHGFLQVNVTIQDINDNPPVFSQTF
YQVRVPEDAPVGASVLQVTATDADEGTNADIQYRLERAESTGGDGSGIFPFEVDPESGVIRIREVLDYETQRQYSLTVQA
IDRGVPALSGRAEALIHLLDVNDNEPRVKFRYFPATSRFASVDENAAPGTVVALLTVSDADSPAANGNISVSILGGNEQR
HFEVQSSKVPNLSLIKVAAALDRERISTYNLTVAVTDNFGSSPPSPDSVSSLSPDGTSPAPVSRSSVASLVIFVNDINDH
PPVFGQSVYQVNISEEVPPGSYIQGLSATDHDSGLNANLKYSIVSGNELGWFCISEHSGLVTTKSADTVMATSLLGFSGQ
GMAASGGLDREIVSQVVLNISARDQGVQPKISFAKLVVNILDVNDEKPQFSKPDGYHVSIAENVLPGTELLVLTAVDGDL
GDNGTVRFILQESEIGGNSGGFPIVSWAAFHLDPVSGRLSTTSQLDREEQEHYSLHVLATDLGNPALFSVALVNVSLLDV
NDNSPLFYPVQYFAHIQENEPAGSYIVTVSASDPDLGLNGRVRYSILAGDTSRFQIHSQTGVITTKTTLDREEKTAYQLQ
VLASDGGNLQSQNQAVVTVTVLDTQDNPPEFTQEIYSFVVFENVALGYHVGSISAHTMDLNINITYLITSGDQKGMFEIN
KITGLIATASIIDREEQAFYQLKVVASGGTITGDALVNITIRDLNDNSPHFLHAVESVNVVENWNTGHTIFQAKAVDPDE
GANGMVAYSLKQNPKNLFSIDEENGAISLTGLLDVNDGSYQVEIMASDLGVPERSSSFILTVSVHDVNDNPPVFDQLSYE
VIISELEPVNSRFFSVHASDKDSGTNGEIAYNIIEGNTGDAFGIFPDGQLYIKSELDREVQDRYTLLVEASDRAVEPLSA
TVNVTVILQDVNDNRPLFNSTNYVFYYEEEQKGGSFVGKISAVDKDCGSNGEVRYLFAHMQPDFELNALGGEITSTHQLD
RESLMRQRGAAVFTLTVIAVDQGLPKPLRDQAIVQVYLKDINDNAPKFLKELYQATISELAPNLTQVLRVSASDVDEGNN
GLIHYSIIEGNEENQFAIDSGTGQVTLIGKLDHEANAFYSLTIQAVDSGTDPLSSLSMLNINVLDENDNSPSFPKTILFV
DILENMRIGELVTSATASDSDSGDNADLHYSITGTNNHGTFSISPNTASIFLSKKLDFETQSLYKLNITAKDKGRPPRSS
TMSVVIYVRDYNDNPPMFPAGDIFKSIVENIPIGTSVISVVAHDPDADINGQLAYTIIQQMPRGNHFHIDEVKGTIYTSA
EIDREFANLFELTVKAMDQAVPIESRRFALKNVTVLITDQNDNVPTFVSPSALAVEPSVVIGTVLTTIVAADPDEGANGE
VEYEIINGVTDIFILDRYSGELRVSSALVPSQLMYSFIISATDLGPERRKSTTEMTVILQGLDGPIFTQPKYITILKEGE
PIGTNVISIEAASPRGPETLLEYFIVSVRCEDKKFGRLFTIGRHTGVIQTAAVLDREQGTGLYLVDVYAIEKSAASPRTQ
KAEVEITLQDVNDNPPVFPADMLDLIVEENIGDGSKIMQLTATDADEGANALVTYTIISGAEDSFHIDPESGELIATKRL
DRERRSKYSLLVRADDGLQSSDMRINITVSDVNDHTPKFSKLWYSFDIAEDTTPGSLVAAILATDEDSGINGEITYIMSE
DDGDGTFFLNPVTGVFNLTCMLDYEVQRYYVLTVCAKDGGGQSTINRVYFNILDVNDNSPIFSMASYSTTLMENLPPGST
ILIFNVTDADDGSNSQLTYSVTSGDSLGQFSIDKNGVLSIKQTLDRESQSFYSLIVQVNDMASPPAFRYTSTTQVSIILL
DVNDNPPSFISPRLTYIPENTPIDTIVFKAQATDPDSGPNSYIEYNLLNPSGNKFSIGTIDGEVRLIGELDRETVSNYTL
TIIATDKGQPFLSSSTDIVAIILDINDNNPLFAQKLYKVEIAENTLTGTDVVQVFATDNDDGSNGHVRYTVISGNTNNEF
RIDSVTGVITIAKPLDREKIASYSLTIQSTDRGSSPRTDTTIVSIFLLDINDYIPTFELSPYTVNVPENLETLPKIILQV
VARDDDQGLNSKLTYFLIYGNEDGAFTLSANGELHLVQSLDREKKKEYIMLITAIDSGIPSLTGTGTISVKVDDVNDNVP
KFAFNMYSKTIPEDAPTGTDVLLVNASDSDGSVNAAISYSLSGGNSQFTINPSTGQIITSALLDREDKENYTLIIVAKDG
GIPTALSSSTSVLVTIADVNDNPPKFQHHPYVTHIPSPTSTGTFVFAVTVTDADAGPNAKLHYSLSGKNSEKFHIDPARG
AIMVADRLSGTSEITFTVNVNDCGLLPKTDSTTVTVRFVNRADFPQVHTKQHKFMFPENQAVGTFITSVSGVSSRGDSLS
YYIASGNLGGTFQIDQLTGQLSISQPLDYEAVQKYIVWIEARDMGFPPFSSYLKLEITVIDINDNAPLFEQDPFFVEVLE
NLSPFKIITVTAADKDSGPNGQLNYEIINGNIENSFTIHPTTGEIRSVRPLDRERVAQYTLTVKASDRGTPTQSAVVQVL
ISVLDENDNAPKFSQIFSALVPENAPLGYTVTRVTTSDEDIGINSVSRYSIRNTNIPFVINPNTGDITISRVLNREDTDR
YRIRVSAHDSGWTVSTDVTIFVTDINDNSPRFTKPSYYLDYPESNEVGSRVTQISATDPDEGANGQVFYFIKSQSEFFRI
NASTGEIFSKQPLKFQNSSASNHVNLNRHSFIVISSDRGSPALVSETTVTINIVDSNDNAPRFVFNQYFTPVVKNVAIGT
KLIKVTAVDSEDFGLNAEIEYSISNNNLTDKFILDSKTGWISVASSLINEMNKSFIIKIKAKDKGNPPLSSEVPVQVVVT
EENYHTPEFSERHLSITVPESHVVGAILRTMSAGDKDAAMNGVIQYNISSGNEAGCFAIDSSTGALYLAKSLDYELCQKH
DITVSAIDGGWIARTGYCNIIVNVIDVNDNSPTFTPEEYFPSVLENAPSGTTVIHLNATDIDSGHNAVIAYAVQSSDSDL
FVIDPNAGIITTQGFLDYETKQNYHLTIKAFNVPDEDKCSFANVNVHLRGTNEYVPRFVSKLYYFEISEAASKGTVVGEI
FASDRDSGIDGDVHYLIFGSSRKKGFQIDDSSGQIYVTGPLDREKEERISLKVLAKNAGSIRGADIDEVIVNITILDAND
PPVFNLESYNVRISEGVPVGTHVTFVSAFDSDSLPSWNRFSYFIGNGNNNGAFSINPQTGQVTVIAELDREVLPVYNLSI
LAIDSGSPSATGSASLLVTLEDINDNGPILSTTEGEIMENNRAGTFAMTLQSSDPDLPPNQGPFSYYLLSSGTATNYFSL
SSAGVLTTTREIDREQISDFYLSVITRDSGIPQMSSTGTVNIKVIDKNDNPSQPRTVEIFVHYYGNLFPGGTLGNVKPQD
PDISDTFQCSLTSGVTSLFNIPPSTCDLNSLARSTDGTFDLTVLSNDGLHNSVTNVIRVFFSGFNNATLDNSIILRLSVP
SLKEFLTNHYLHFLRVANSQLTGLGTTVQLYGIFEDNNQTFLMVAVKRNNYQYVNPGSVTTFFESIKEIIFRQSGVQIQS
VDHDSCLQNPCQNGGSCLRKLAVSPKLRSYDSVPVIIMANEPLQPFTCRCMPGYDGALCETDVNECFPSPCHNGGTCHNL
VGGFSCSCPSGFTGIACERDVNECLSSPCRNGALCQNFPGNFNCICKPGYTGKICDSSINYCECNPCFNRGSCQNGVEGY
YCHCPFGVFGKHCEVNSYGFEELSYMEFPSMDPNNNYIYIKFSTIKSNALMLYNYDNQTGDRAEFLALEITEERLRFSYN
LGSGTYKLTTAKKVSDGQFHTVIARRAGMAASLTVDSCSDEQEPGYCTVSNMAVSSDWTLDVQPNRVTIGGIKSLDQVLQ
RKGQVESHDFVGCIMEFAVNGRPLEPSQALSAEGILDQCPRLEGTCAINPCQHGGTCVDHWSWQQCICKEGLTGKHCEKY
LTADTALSLEGKGRLDYHMRQNRKWEYMMRYYTGNAIMDSRSMDNLEVKFRTRSKSGVLFHIQESSNYTTVKIKNGKVQY
VSDAGVGGKVERSIPEAYVSDGHWHLLLIEKNGTSTMITVDKIHTRDILHVTQDFRGLNVLTISLGGIPVNQFSRSSEPD
FDGCIAYLKYGEESLPFTGQHSLATISRSDPSVKIGCRGPNICASNPCTGKLMCINQWYTYECVHPGACASNPCQNGGTC
EPDERAGFICSCPESHTGTTCEILVVCLGVICAQGHVCKAGINGAYICIPQFYPAELSLPLWAVPAIVCSCATLLALLVL
SLILCNQCKGKKAKVPKEEKKTKEKKKKGSENDAFDDPDNIPPYGDDMTIRKQPEGNPKPDIIERENPYLIFDETDISHN
AETIPSAPLASPETEIEHYDIDNASSIAPSDADIIQHYKQFRSHTSKFSIQRHSPLGFARQSPMPLGASSLTYQPSYSQG
LRTTSLNHSACPTPNHLSRHSPAPFSKASTFYRNSPAREMHLSIREGSPLEMHNEVCQTGIFNYPSRLGRRSKSPQMMTG
HSSRPGSRLKQPIGQIPLESGPPVGLSIEEVERLNTPRPRNPSICSADHGRSSSEEDCRRPLSRTRNPADGIPAPESSSD
SDSHDSFTCSEMEYDREKPVVYTSRMPKLSQVNESDADDEDNYGARLKPRRYPGRRGEGGGPVGAQAPAPASSINDSSPL
KLGPQGGNFNWDNLLNWGPGFGHYVDVFKDLASLPEKTAANVSEECKNGTTQPKDGEAEQYV
>XP_036096789.1_protocadherin_Fat_4_isoform_X1_Molossus_molossus
MNLAARRAPGRAWLPLPPRSVLQLLRVFGLLSLLPGPARVGGAEQRQVFQVLEEQPPGTLVGTIQTRPGFTYRLSESHAL
FAINSSTGTLYTTATIDRESLPSDVINLVVLSSSPTYPTEVRVLVWDLNDNAPVFPDPSIVVTFKEDSSSGRQVILDTAT
DADIGSNGVDHHSYRIIQGNEEGRFRLDITLNPSGEGAFLHLVSEGGLDREVTPQYQLLVEVKDKGEPKRRGYLQVNVTV
QDINDNPPVFGSSHYQAGVPEDAAVGSSVLQVAAADADEGTNADIRYRLQDEGTPFQMDPETGLITVREPLDFEARRQYS
LTVQALDRGVPSLTGRAEALIQLLDVNDNDPVVKFRYFPATSRYASVDENAQVGTVVALLTVTDADSPAANGNISVQILA
GNEQRHFEVQSSKVPNLSLIKVASALDRERIPSYNLTVSVSDNYGAPPAAAVQARSSVASLVIFVNDINDHPPVFAQPVY
RVNLSEDAPPGSYVSGVSATDGDSGLNANLRYSIVSGNGLGWFHISEHSGLVTTGAAGGLDRELASQIVLNISARDQGVH
PKVSYAQLVVTLLDVNDEKPVFRQPEGYAVSVVENSPSGTELLVLGATDGDLGDNGTVRFSLQEAETDQRAFRLDPVSGR
LSTIASLDREEQAFYSLLVLATDLGSPPQSSVARINVSLLDMNDNSPVFYPVQYFAHIQENEPGGSYITTVSATDPDLGL
NGTVKYSISAGDRSRFQVNAQSGVISTRMALDREEKTAYQLQIVATDGGNLQSPNQAVVTITVLDTQDNPPVFSQAAYSF
VVFENVALGYHVGSVSASTMDLNSNISYVITTGDQKGMFAINQVTGQLTTASVIDREEQSFYQLVVVASGGTVTGDTTVN
ITVKDLNDNSPHFLQAVESVNVVENWQAGHSIFQAKAVDPDEGVNGMVLYSLKQNPKNLFTINEKNGHVSLLGPLDVHAG
SYQMEVLASDMGVPQRSSSVILTVYVHDVNDNPPVFDQLSYEVTLSESEPVNSRFFKVQAFDKDSGANGEIAYSIAAGNT
GDAFGIFPDGQLYIKSELDRELQDRYILLVVASDRAVEPLSATVNVTVILEDVNDNRPLFNSTNYSFYFEEEQKAGSFVG
KVSAVDKDFGPNGEVRYSFEMVQPDFELHALSGIITSTHQFDRESLMRRRGTAVFSFTVVATDQGLPQPLKDQATVHVYM
KDINDNAPKFVKDFYQASISESAANLTQVLRVSASDVDEGNNGLIHYSVIKGNEERQFAIDSTSGQVTLIGKLDYEATPA
YSLVIQAVDSGVVSLNSTCTLNIDILDENDNTPSFPKSTLFVDVLENMRIGELVSSVTATDSDSGDNADLHYSITGTNNH
GTFSISPNTGSIFLAKKLDFETQSLYKLNITAKDQGRPPRSSTMSVVIHVRDFNDNPPSFPPGDIFKSIVENIPIGTSVI
SVTAHDPDADINGQLAYTIIQQMPRGNHFGIDEVKGTIYTSAEIDREFANLFELTVKANDQAVPIETRRYALKNVTILVT
DLNDNVPVFISQNALAADPSAVIGSVLTTVMAADPDEGANGEVEYEIINGDTDTFVVDRFSGDLRVASALVPSQLIYNLI
VSATDLGPERRKSTTELTVILQGLDGPVFTQPKYITILKEGEPIGTNVISIEAASPRGSEASVEYYIVSVRCEEKTVGRL
FTIGRQTGMIQTAAILDREQGACLYLVEVYAIEKSTAFPRTQRAEVEITLQDINDNPPVFPTDMLDLTVEENIGDGSKIT
QLTALDADEGANALVTYTIISGADDSFRIDPESGDLIATKRLDRERRSKYSLLVRADDGLQSSDMRINITISDVNDHSPK
FSRPVYSFDIPEDTTPGSLVAAILATDDDSGVNGEITYSVNEDDEDGIFFLNPVTGVFNLTRVLDYEAQQYYILTVRAED
GGGQFTTIRVYFNILDVNDNPPVFLLSSYSTSLMENLPLGSTVLVFNVTDADDGLNAQLAYSIAAGDGLGQFAVDGHGVL
TVRKALDRETQSFYNLALQVHDLPRPPASRLTSTAQVSIILLDVNDNPPAFLSPKLTYVPENTPIDTVVFKAQATDPDSG
PNSYIEYTLLHPLGNKFSIGTIDGEVRLTGELDREEVSNYTLTVVATDKGHPPLSSSTEVMVMVLDINDNSPAFAQASYQ
VEIDENTLTGTDITQVSATDGDEGTNGQVRYGIVDGNAHQEFRIDSVTGAITVAKPLDRERTPSYLLTVQAADRGSTPRT
DTCTVSVVLLDSNDFVPVFELSPYSVHVPENLGTLPRTVLQVVARDDDQGSNSKLSYLLLGGNEDGAFTLSDSGELRVTQ
SLDRETKEHFVLMVTATDSGSPALTGTGTINVIVDDVNDNVPTFASKLYFTAIPEDAPTGTDVLLVNASDADASTNAVIS
YRIIGGNAQFTINPSTGQIITSALLDRETRENYTLVVVSSDAGSPGPLSSSTSVLVTVTDVNDNPPRFQHHPYVTHIPSP
TPPGSFVFAVTVTDADVGPNSELHYSLSGRNSEKFHIDPLRGAIMAAGPLDGASEVTFSVHVKDGGSFPKTDATTVTVRF
ANRADFPRVRAKEQTFMFPENQAVGTPVTTVTGSSLRGEPLAYYIASGNLGGTFQIDPLTGQVSISQPLDFEKMQSYVVW
IEARDGGFPPFSSYEKLDVAVLDVNDNAPVFKEDPFVAEILENLSPRKILTVSATDEDSGPNGQLDYEIVHGNKEHGFSI
NHATGEIRSIRPLDREKVARYVLTVRSSDKGSPSQSSSVKVIIHILDENDNAPRFSQIFSAHVPENSPLGYTVTRVTTSD
EDVGANAVSRYSIMDTSLPFTINPSTGDIVISRPLNREDTDRYRIRVSAHDSGWTVSTDVTIFVTDVNDNAPRFRRPSYY
LDCPELVEIGSRVTQVSATDPDEGANGQVVYFIKSQSEYFRINATTGEIFNKQILKYQNVSGFSNVNINRQSFIVTSSDR
GTPPLLSETTVTIHIVDRNDNAPQFLHTKYFTPVTKNVKVGTKLIKVTAVDDKDFGLNSEVEYFISGEQHGGKFKLDNST
GWISVASSLLANLNQNFLITVTAKDKGNPPLSSQATVQIIVTEENYHTPEFSQSHMTATIPESHGVGAVVRTVSARDRDA
AMNGLVRYSIASGNEDGTFAINSSTGILTLAKPLDYELCQKHEMTLSATDGGWVARTGYCSLTVSVLDVNDNSPVFLPEE
YFPAVLENAPSGTTVIHLNATDADSGPNAVIAYTVQSSDSDLFVIDPNTGVLTTQGFLDFETKQSYHLTVKAFNVPDEER
CSFATVTIQLQGTNEYVPRFVSKLYYFEISEAAPRGTIVGEVFASDRDLGADGEVHYLIFGNSRKKGFQINKKTGQISVS
GPLDREKEERVSLKVLAKNSGSIRGADIDEVTVNITVLDANDPPIFSLSTYSVQISEGVPTGTHVTFVSAFDSDSVPSWS
RFSYFIGSGNENGAFSINPQTGQITVTAELDRETLPVYNLTVLAVDSGTPSATGSASLLVTLEDINDNGPMLTVSEGEVM
ENKRPGTLVMTLQSTDPDLPPNQGPFTYYLLSTGPATNYFSLNTAGVLSTTREIDREQIANFDLSVVTRDSGVPQMSSTG
TVHITVIDQNDNPSQSRTVEIFVYYYGNLFPGGILGSVKPQDADVLDTFHCSLTSGVTSLFSVPRGTCDLSSQPRSTDGT
FDLTVLSSDGVHSAVTSSVRVFFSGFSNATIDSSILLRLSVPTVTDFLTNHYLHFLRITGAQLAGLGTAVQLYGAYEESN
RTFLLAAVRRGGNQYVNPSGVATFFESIKEILLRQSGVQVESVDHDACARGPCQNGGSCIRRLAVSPEVRSHESLPVIIV
ANEALRPFLCRCLPGYAGSWCEVDIDECLPAPCHNGGTCHNLVGGFSCSCPDGFTGRACERDINECLPSPCKNGALCQNF
PGSFSCVCKTGFTGKMCESPVNYCECNPCFNGGSCQSGVESYYCHCPFGVFGKHCELNSYGFEELSYMEFPSLDPNNNYI
YVKFATIKSHALLLYNYDNQTGDRAEFLALEIAEERLRFSYNLGSGTYKLTTMKKVSDGHFHTVIARRAGMAASLTVDSC
SENQEPGYCTVSNVAVSDDWTLDVQPNRVTVGGIRSLEPVLQRRGHVESHDFVGCVMEFAVNGRPLEPSQALATQGILDQ
CPRLEGACSRTPCRHGSTCTDHWSWQHCHCKDGLTGKYCEKSATPDTALSLGGRGRLDYHMSQREKREYLLRQSIRGAAL
EPFGVNSLEVKFRTRSENGVLIHIQESSNYTTVKIKNGKVHFTSDAGIAGKVERNIPEVYVADGHWHTFLMGKNGTGTVL
SIDRIYNRDIVHPTQDFGGLDVLTISLGGIPPNQAHRDTQTGFDGCIASMLYGGESLPFSGKHSLASISKTDPSVKIGCR
GPNICASNPCWGDLLCINQWYAYKCVPPGDCASHPCQNGGSCEPGLHSGFTCSCPESHTGRTCETVVACLGVVCPQGRVC
KASSPGGHVCVLSQGPEEISLPLWAVPAIVGSCATVLALLVLSLILCNQCRGKKTKDPKEEKKPKEKKKKGSENVAFDDP
DNIPPYGDDMTVRKQPEGNPKPDIIERENPYLIYDESDLPHNSETIPSAPLASPEQEIEHYDIDNASSIAPSDADIIQHY
KQFRSHTPKFSIQRHSPLGFARQSPMPLGASSLTYQPSYGPGVRTGSLSHSACPTPNPLSRHSPAPFAKSSTFYRNSPAR
ELHLAAREPGADAHGDACQPGLFNYATRLGRRSKSPQALGAHGSRPGSRLKQPIGQIPLESSPPVGLSIEEVERLNTPRP
RNPSICSADHGRSSSEEDCRRPLSRTRNPADGIPAPESSSDSDSHESFTCSEMEYDREKPTVYTSRMPKLSQVNESDADD
EDNYGARLKPRRYHGRRAEGAPGGAQTPGPADSTLPLKLGQQAGNFNWDHLLNWGPGFGHYVDVFKDLASLPEKAAAHED
GKSGAAQPVPKDGEAEQYV
>CAB3367511.1_Hypothetical_predicted_protein_Cloeon_dipterum
MGSTMLRWWLAFLLLLAPATAGQPGPGPGRKRSPMTQVLAPSLDVQQMQSRAVDTRVQLEIQEGEPRGTVVGAIPTKPGF
TYRFNENPREFYLNGSTGEIVTNVVLDREALRSDRFDLVVLSSQPTYPIEVRILVLDVNDNAPEFPEPSIHVTFSESASP
STRLLLDTASDRDAGVNGVSKEYRLVSDDEEVNNKFKLVVTSNPSGETSYLHLETTGKLDRETRASYQLNVSARDGGTPP
RYGYLQVNVTIVDVNDNPPIFDHSDYIVSLNESVPPGTAVLQVMATDSDVGDNARITYYLADGENQFGVDSETGVISTTE
TLNCPQNCRPQGPPNGGGCPKSCVFTVFARDHGSPRQDGRTYVTVNLLDTNDHDPVITFRYFPPTAVFATVDENAKNSSV
VAAVSVIDQDEGLNGQTEVEIKAGNELGHFHLDHSSTFDLVRVNGVLDREQINKYNLTLVATDKGSPQRTSVAFLIIYVN
DINDHEPVFAKTEYSAVLSELAPVGTFVASIIASDEDTGVNSNIFYAFDAGNEHRWFNIDRDSGLVTTRAALDREIQGTV
ELKVSARDGGPNPKWAHTRLRVTILDENDKRPQFSVEKLNASLSESAPPQTLIAMLSATDQDQGTNGSVTYSLHLNVRQE
YPGVFSLDSTTGQLTTRTKLDREKIAKYEISVIAKDKGVPPQSSTATVYLTVEDVNDNSPEFYPQKYFIPVPEDKKGDSS
ILSVTATDQDEGQNAQIEYSIVDGGDGLFKLDRATGVLSLTAPLSTSHKPLHRIRISAKDKGDRKAVDDAVVEIIKASHL
EELKFESPIGYHFEIREDHDKKEASIGREVGRVRVASESRDIKYHIMFGDPKKAFQIDERTGVISTANRVDRETAASYRL
TCVARAGPALMGRTEVNVTILDENDNAPQFPREKEEVKLRENAPAGHEVYLARAVDRDAGPNSRVSYSLTSNPGEQFRIA
EATGVIYLNKPVTAEPGTVINLEVTASDSGEPSLNSRHSLLITIEDVNDHTPVFDHTSYETSILESAPVNDRFFALAASD
ADLGANGRLNYEITEGNSENKFGVFPDGYLYVKSPLDRESRDYYSLVVTARDEGEPPRSSQVPVVIHVIDENDNKPEFTN
SSFNFYVRENQPPDTFVGKLTATDLDIGRNAELTFSLVGAQPGDFVVDPKNGFLKTLRQFDREELVKVTGQSHIVLEAIV
TDNGVSKLKDKVKLNIFITDVNDNVPKFLRTPYKVQISEASPVNSQVLRVYTVDADEGLNGDVFYAITGGDEERCFAMDE
ATGQISVARMLDRERQARYELQVSAYDAGEGVTLSATTTIRVDVLDENDNAPEFTQSEARIEIAETTTVNSKLVQFRAID
ADLGVNSEVTFSVAAGNRRDTFHVDPSSGVLYLHRPLDYEEINMYNLNITASDGGNPRLSTTVPFIVRVLDANDNPPVFP
STAIVRQIQEGIRVKTPIVTVSADDPDSSANGQVRYSIAQQDPPGDHFGIDPNVGVIHTLRAIDREAVDTFRLTVVATDS
AQAPEMRLSAEKLVTVIVEDVNDNAPMFVSMSAALLPTNPVRDALVTNVAANDLDSSTNGLVTYELVSGNTDLFRLHRKT
GALQLKRSISEPEARYQLTVKATDEAVQSERKSTDAYLTIIASGEDGGPAFLGEPYTGSVYENEPIGTSMLSVKARHSSN
SLAEIEYYVTNVTSLNGRQADRLFDVDPKMGTITNAAVLDREGGSDVYEVTVYAVVVGTATPQTSSTKVKISVLDKNDSP
PVFKDMPSSLSVSEELAVGQTVTTIRAVDPDTLGQLTYSLVSGDDTKRFQLDSVTGELRLREPLDRETTDTYKVKVRASD
GLQFQETTLAIKVTDTNDNPPVFSESAYSFDVPENAARGTRVGEVSASDLDEGTNGQVTYTVISDWANDVFSLNPQSGVF
TLTSRLDYEEVQHYIFVVQAQDTGRPSLSSTVTVYFNIVDLNDNAPLFDPMSYSNEIFENVTIGSRVVKVSATDLDSGDN
GRLEYSISSGDEDNDFDISENGTVVTARALDREQKALYSLVVTAIDQAAPPQQRLSSTVQVTIVLKDVNDMAPEFVSPNE
TSVPENLPVNTVVMAVKATDKDEGRNSYVEYSLSGEGASSVFTLGPVDGLLRVSGRLDRELKANYTLQVTAKDRGEPTRS
TTSTLVLHVLDENDNSPVFDPKQYSASVPENASIGASVLRISATDVDAGLNGRVRYVIAAGDRNRDFSISEDTGVIRVAK
NLNFERKSQYSLTVQAEDCGSADVRYDSALLTISVTDINDNPPTFLDSPYLAYVVENTKLLPASVITVRAFDADTPPYSQ
VRYFIKEGDSELFKVNASTGEITLHRALDRERQAEYILTLVAMDTGTPPLTGTGTVRVIVQDMNDHSPEFERQSYSSEVA
ENAIAGTEVLWPSASDKDAGLNALLRFSLLGDLSERFVVDPITGRITTAVQLDREEYSVYHLTLVARDSSVTDPKAAAAH
VIIRVKDENDNSPKFAQSKYAVHVQDTTGPGNFVFGARATDDDESSNSRITYSLAGDDASLFALDANTGVLTAAKELRAA
AANINNALFHVDILATDGGQPSKSASASLDVHLVAANLFPKITSQKTQFSLPEDAEEQVITKVRASSPKSGAAGVVRFSI
AGGDVGSALKMDSASGEVIVSRGLDYETAPQYEVWVEARDSDSPPLRSVMQLLINLTDANDNAPVLEHQVYNATILEEEM
APQKVLRVKATDADSGDNGKVLYRLKPTTDVDRAFTMDAETGEIFTNVRLDRESVSSYALVVEAIDRGRPQLTGSATVLV
QVRDKNDNPPRFTRLFSVNVTENAEVGVFVIQVTSSDLDVGANANATYSFSANPGKKFKIDPLSGNVTVAGPLDRETQDE
YLLKVAAFDGSWRAETPLTITIQDQNDNAPEFEHDYYNFNFPELQSSMTFVGQVSATDRDKQGPNSVISYSLKRPSDSFN
VDPASGEIFSKRTARYRHAAPSATRAKMEPSPENQHQLVVIATDNGKPPMSSECLVTINVVDANNNAPKFKSSDVFSPVP
EVAAVGQQIVQVEAKDDLDFGVNAEVEYLKMGGNGSEYFALDATTGWVMVAKPLTGHRLRQYALEIRAVDHGSPPQHADA
RLTLVITGDNRHSPVFTTLSYQVIVPENEQIGSNILSVTATDSDDGPNGQVRYNISAGNEHGDFEIHPVSGAVTIKHHLD
FDTLKFYKLNISASDMAFQPRTATAHLLVMLSDVNDNAPQFNQSVYQAYVRENLPVGTFVFTANATDADSPNNAAIQYSI
VGGSGREVFSIDSKTGKIVTRAVFDFEEQSSFVLEILASNPSSPQYGSCKIEVLITGENEFFPKFVQPVFQFTVSESAGI
GTSIGAIQATDQDAGQDGNVYYLLVGSSNDRGFSIGPSTGVLTISRRLDRETQNRVVLTVLAKNAGSIRGNDTDEAQVVV
TIQDGNDPPEFTRPEYEVRIAEDALAGTSVIGVTAVDKDVRPQNNQFSYSIIGGNVGQAFKVDPHSGIIETSAQLDRERL
PEYSLVIGAIDTGTPPQTGTTLVRIMLDDVNDNGPMLNPPDVVGYIMENEPAGTSVVVLGANDADLSPNGAPFKFRIVGG
EHRDMLTIDTNSGLIKTTTSIDRESTPELHFTVEVSDSGKPPMRAQHQVTAVVLDKNDSPSTPRTVHVLVHAFSGRYPSG
KVADVRPNDPDNTGRYSCRLVGTHRGASIMPGGCDMTVNKPQGSGGMALSVSGNDGQHPDVVSTVTVEFIAFDNSSVENS
LTMRLENTTASRFLALHYRALLDALKDRGDTPLLFGLHEAENGLEIQLAIKTATNKYRSPSQVSETLTKKRDVLQQILQA
PSMAVNYSPCQNSVCENGGSCSASVKVAAESQITDSPSLIFTAPKVTHDFTCRCKEGFTGKRCERRQDPCSPNPCQSGGT
CRRPSPPSTAEFQCVCPPLHEGRLCELERSNVCAGSPCRNGGSCRESPDGASFFCLCRPGYRGNHCELVSDSCRPNPCMN
GGQCIPLKPGYRCQCPDTHHGHHCERSSFGFNALSYMAFPTLDAATNDITMIFATAKRDALLVYNYGAQTGGRSDFVALQ
IVNGKVTFSYGGARTAVTAISTGGTVSDGNWYKVTATRNGRVVSLAVASCSEHGESCNECKPGDTTCYADDVGPAGTLNF
NGHPMLLGGLGSAEPLLERLGQLHSDDFVGCVHSMAVNGRQLNLSNPLSSRGVDKTCSRSRGSCGVPDRDPCGGLGVCLA
RWPSPAMCRCPGGLLAPNCDAALAPVHLYEGAFLEARVSEQHRRMHLLESLYQGGTAWRWQEELPAASGSILKRISISFR
TVRSNGTLLISATNNDFTLLEIRGGHLRYMSRVGASTTVNMSVNSADVSDGNWHRVSLHSQGRGLRLLLDGVRVGDELDS
AGVHDFLDPYLTSIAIGGARSFDTNTNFEGCLANFTINDEVQPLNGTGSIFNDIESFGKVHAGCSGPIVGAAAAPTPLSI
GVTLVIVFFIILIVAILVSFAVFRLRRQSKENPKQNGGGLLGGGPGSATSLGVVGPGVSGDTSFLDGDVSTEALRSHLAQ
ELVSKKYKEREVADRPHPRPDIIEREVSKSPRPLMDDQPDPSGNDNDMPEHYDLENASSIAPSDIDVVYHYKGFRDGNVR
KYKTNPHLPPASFHHKHGHRHSPHSFAPPQSGPSPAPPPPHRDSPRGNHLLRQSPISPVARDSPSAIKMQSTPLARLSPS
SELSQQAPRILTLHDISGKPLQSALLATTQSAKDVLSNSERSLNSQSSGSLHASSQGTKKRTADAAKGLTAEEIERLNSR
PRTSSLVSTLDAVSSSSEAPRRSRLPIRRTPDQLAGLMESANDAHDNSSTTDESGNDSFTCSEFEFDNAGAGFEKRDVMF
TKLPEEDEESARTPDPTPSAPNANNKPFDAAYDSFRGSLSTLVPSDDDLGPHYRSSLGWEYFLNWGPNYQNLIGVFTDIA
ELPDGTVGGVGGRSTALRLPASPSKPSEEYV
>XP_026553802.1_protocadherin_Fat_4_Pseudonaja_textilis
MGCWGVGSASSFLLPCLAVFLLLPLRASTEPRQLFKVLEEQPPGTWIGTIATRPGFTYRLSEHHALFSINATSGDLHTLA
TIDRESLTSDVMDLVVLSSQPTYPSEVRIMVLDLNDNAPVFPDPSIVVTFKEDTGSGRQLILDTATDADSGTNGVDHSSY
RIVGGNEEGRFRLNITLNPSGEGAFLHLVSRGGLDREATSAYQLLVQVDDKGEPQKHGFLQVNVTVQDINDNPPAFSQTL
YQTRVREDAPVGASILQVMAADADEGTNADIRYRLERAESTGGDGSGIFPFEVDPESGVIRIREVLDYESQRQYSLTVQA
IDRGIPALSGRAEALIHLLDVNDNEPRVKFRYFPATSRFASVDENAAPGTVVALLTVSDADSPEANGNISVSILGGNEQR
HFEVQSSKVPNLSLIKVAAALDRERISTYNLTVAVTDNFGRSPPSPDSVPSSLSPDGASPAPVSRSSVASLVIFVNDIND
HPPVFGQSVYQVNISEEVPPGSYVQGLSATDHDSGLNANLKYSIVSGNELGWFCISEHSGLVTTKSVDTVMATSLLGISG
QDVAASGGLDREIASQVVLNISARDQGVQPKISFAKLVVNILDVNDEKPQFSKPDGYHVSIAENTPPGTELLVLTAVDGD
LGDNGTVTFILQESEIGGNSGGFPIVSWGAFHLDPVSGRLSTISQLDREEQEHYSLHVLATDLGNPALSSVALVNVSLLD
VNDNSPLFYPIQYFAHIQENEPAGSYIVTVSASDPDLGLNGRVRYSISAGDTSRFQIHSQTGVITTKTTLDREEKTAYQL
QVVASDGGNLQSQNQAIVTVTVLDTQDNPPVFTQEIYSFVVFENVALGYHVGSVSAHTMDLNINITYLITTGDQKGMFEI
NKMTGLITTAGIIDREEQAFYQLKAVASGGTITGDALVNITVRDLNDNSPHFLHAVESVNVVENWNTGHTIFQAKAVDPD
EGANGRVAYSLKQNPKNLFSIDEQSGAISLTGLLDVNDGSYQVEIMASDLGVPEHSSSFILTVSVHDVNDNPPVFDQISY
EVIISELEPVNSRFFSVHASDKDSGTNGEITYNIIEGNTGDAFGVFPDGQLYIKSELDREVQDRYTLLVEASDRAVEPLS
ATVNVTVILQDVNDNRPLFNSTNYVFYFEEEQKGESFVGKISAVDKDCGSNGEVRYLFAHMQPDFELNALSGEIKSTHQL
DRESLMRQRGVAVFTLTVIAVDQGLPKPLRDQAIVQVYMKDINDNAPKFLKELYQATISELAPNLTQVLRVSASDVDEGN
NGLIHYSIIEGNEENQFAIDTGTGQVTLIGKLDHEATAFYSLTIQAVDSGTDPLSSLSMLNINVLDENDNSPSFPKTVLF
VDILENMRIGELVTSATATDSDSGDNADLNYSITGTNNHGTFSISPNTASIFLSKKLDFETQSLYKLNITAKDKGRPPRS
STMSVVIYVRDYNDNPPMFTAGDIFKSIVENIPIGTSVISVEAHDPDADINGQLAYTIIQQMPRGNHFHIDEVKGTIYTS
AEIDREFANLFELTVKAMDQAVPIESRRFALKNVTVLITDQNDNVPTFVSPNALAVEPSVVIGTVLTTIVAADPDEGANG
EVEYEIINGVTDIFILDRYSGELRVSSALVLSQLMYSFIISATDLGPERRKSTTEMTVILQGLDGPIFTHPKYITILKEG
EPIGTNVISIEAASPRGPEILVEYFIVSVRGEDKKFGRLFTIGRHTGVIQTAAVLDREQGARLYLVDVYAIEKSAASPRT
QKAEVEITLQDINDNPPVFPTDMLDLTVEENIGDGSKIMQLTATDADEGANALVTYTIISGAEDSFHIDPESGELIATKR
LDRERRSKYSLLVRADDGLQSSDMRINITVSDINDHIPKFSKPWYSFDIGEDTTPGSLVAAILATDEDSGVNGEITYIVS
EDDGDGTFFLNPVTGVFNLTCALDYEVQQYYILTVCAQDGGGQSTINRVYFNILDVNDNSPIFSMASYSTSLMENVPPGS
TILIFNVTDADDGSNAQLSYSITSGDSLGQFSIDKNGVLSIKQTLDRESQSFYSLIVQVNDMSFPPAFRYTSTAQVSIIL
LDVNDNPPSFISPRLTYIPENTPIDTIIFKAQATDPDSGPNSYIEYNLLNPSGNKFSIGTIDGEVRLIGELDRETVSNYT
LTIIATDKGQPFLSSSTDIVAIILDINDNNPLFAQKLYKVEIAENTLTGTDIVQVFATDNDEGSNGQVRYTIISGNTNSD
FRIDSVTGVITIAKPLDREKIASYSLTIQSTDRGSSPRIDTTTVNIFLLDINDYIPTFEMSPYTVNVPENLETLPKIILQ
VVARDDDQGINSKLTYFLIYGNEDGAFTLSANGELHLVQSLDREKKKQYIMLVTAVDSGIPSLTGTGTISVKVDDVNDNM
PKFAFNMYSKTIPEDAPTGTDVLLVNASDSDGSVNAVISYSLSGGNSQFTINPSTGQIITSALLDRETKENYTLIVIAKD
GGIPTPLSSSASVFVTIADVNDNPPKFQHHPYVTHIPSPTSTGTFVFAVTVTDSDTGPNAKLHYSLSGKNSEKFHIDPSR
GAIMVADRLSGTSEITFTVNVNDCGLLPKIDSTTVTVRFVNRADFPQVHTKQHKFMFPENQAVGTFITSVSGVSSRGDSL
SYFIASGNLGGTFQIDQLTGQLSISQPLDYEAVQKYIVWIEARDMGFPPFSSYLKLEITVIDINDNAPLFEQDPFFVEVL
ENLSPFKIITVAAVDNDNGPNGQLNYEIINGNIENSFTIHHTTGEIRSVRPLDRERVGQYTLTVKASDRGTPTQSAVVQV
LINVLDENDNAPKFSQIFSALVPENAPLGYTVTRVTTSDEDAGINAISRYSIRNTNIPFVINPNTGDITISRLLNREDTD
RYRIRVSAHDSGWTVSTDVTIFVTDINDNSPRFTKPSYYLDYPESNEVGSRVTQISATDPDEGTNGQVFYFIKSQSEFFR
INASTGEIFSKQPLKFQNSSASNHVNLNRHSFIVISSDRGSPALVSETTVTINIVDSNDNVPQFVFNQYFTPVTKNVAIG
TKLIKVTAVDSKDFGLNAEIEYSISNKNPTDKFILDSKTGWISVASSLMNEMNKSFLIKIKAKDKGNPPLSSEVPVHIAV
TEENYYTPEFSERHLSITVPESHAVGAILRTMSAGDKDAAMNGVIHYNISSGNEAGCFAINSSTGALYLAKSLDYELCQK
HEITVSAIDGGWVARTGYCSIIVNVIDVNDNSPAFIPEEYFPSVLENAPSGTTVIHLNASDMDSGHNAVIAYAVQSSDSD
LFVIDPNTGIITTQGFLDYETKQNYHLTIKAFNVPDEDKCSFANVNIHLRGTNEYVPRFVSKLYYFEISEAASKGTIVGE
IFASDRDSGIDGDVHYLIFGSSRKKGFQIDDRSGQIYVTGPLDREKEERISLKVLAKNAGSIRGADIDEVVVNITILDAN
DPPIFNLESYNVRISEGVPVGTHVTFVSAFDSDSLPSWNRFSYFIGNGNNNGAFSINPQTGQVTVIAELDREALPVYNLS
ILAIDSGSPSATGSASLLVTLDDINDNGPILSTTEGEIMENNRAGTFVMTLQSSDPDLAPNQGPFSYYLLSSGTATNYFS
LSTAGVLTTTREIDREQISDFYLSVITRDSGIPQMSSTGTVHVKVIDKNDNPSQSRTVEIFVHYYGNIFPGGTLGSVKPQ
DPDILDTFQCSLTSGITSLFNILPNTCDLNSLARSTDGTFDLTVLSNDGLHNSVINVIRVFFSGFNNATLDNSILLQLNV
PSLKEFLTNHYLHFLRIANSQLTGLGTTVQLYGIFENNNQTFLMVAVKRNNYQYVSSGSVTTFFESIKEIIFRQTGVQIR
SVDHDSCLQNPCQNGGSCLKKLAVNPKLRSYDSVPVIIMANEPLQPFTCRCMPGYDGALCETDVDECFPSPCHNGGTCHN
LVGGFSCSCPTGFTGIACERDVNECLSSPCKNGALCQNFPANFNCICKPGYTGKTCESSINYCECNPCFNRGSCQNGVEG
YYCHCPFGAFGKHCEVNSYGFEELSYMEFPSMDPNNNYIYIKFSTIKSNALMLYNYDNQTGDRAEFLALEITEERLRFSY
NLGSGTYKLTTAKKVSDGQFHTVIARRAGMAASLTVDSCSDEQEPGYCTVSNVAVSSDWTLDVQPNRVTIGGIKSLDQVL
QRKGQVESHDFVGCIMEFAVNGRPLEPSQALSAEGILDQCPRLEGTCAINPCQHGGTCVDHWSWQQCICKEGLTGKHCEK
YLTADTALSLGGKGRLDYHLRQNRKWEYMMRYYIGNAIIEPRNMDSLEVKFRTRSKSGVLIHIQENSNYTTVKIKNGKVQ
YISDAGVGGKVERSIPEAYVSDGHWHLLLIEKNGTSTIITVDKMYSRDILHVTQDFGGLNVLTISLGGIPINQLSRSSEP
DFDGCVAFLKYGEESLPFTGQHSLATISKSDSSVKIGCRGPNICASNPCRGELMCINQWYTYECVHPGACASNPCQNGGT
CEPDERAGFICSCPESHTGATCEILVVCLGVICAQGHVCKAGINGAYVCIPQLYPAELSLPLWAVPAIVCSCATLLALLV
LSLILCNQCKGKKAKVPKEEKKTKEKKKKGSENDAFDDPDNIPPYGDDMTIRKQPEGNPKPDIIERENPYLIFDETDISH
NTETIPSAPLASPEAEIEHYDIDNASSIAPSDADIIQHYKQFRSHTPKFSIQRHSPLGFARQSPMPLGASSLTYQPSYSQ
GLRTTSLNHSACPTPNHLSRHSPAPFSKASTFYRNSPAREMHLSIREGSPLEMHNDVCQTAIFNYPSRLGRRSKSPQMMT
GHSSRPGSRLKQPIGQISLESGPPVGLSIEEVERLNTPRPRNPSICSADHGRSSSEEDCRRPLSRTRNPADGIPAPESSS
DSDSHDSFTCSEMEYDREKPMVYTSRMPKLSQVNESDADDEDNYGARLKPRRYPGRRGEGGGPVGAQAPAPASSINDTSP
LKLGPQGGNFNWDNLLNWGPGFGHYVDVFKDLASLPEKTGTNVSEECRNGTTQPKDGEAEQYV
>CAG4640600.1_EOG090X0007_Eulimnadia_texana
MWGVQPTDLWDWAALKEKIAQHGIRNSLLLAPMPTASTAQILGNNESIEAYTSNIYSRRVLSGEFQVVNHHLLRDLTDAG
LWSEEMKNQIIAHNGSIQNIDGIPDDIKGLYKTVWEIPQRIIIKMAADRGAFIDQSQSLNIHIAEPNYGKLTSMHFYAWK
LGLKTGMYYLRTKPAASAIQFTVDKAKLKQTGPSMSKTATETNGSALGNAKPAKNNEKMILTMRSSKVGSKLCAHRTRNT
SRLASTILCAILVFLEAVLVHGQGPGPGPGDVEWNATDLMDQSMQSRAVDMRVQFEILEEQPAGVVVGVIPTKPGFTYRF
NENPRQFRLNGTTGEITTAVVLDRETLASDRFDLVVLSSQPTYPIEVRIVVIDINDNAPAFPEQSIEISFSESANAGTRV
ILDTATDGDAGQNDVTTNYEIVDGNEDHKFKLAVTTNPSGETPYLHLETTGKLDRETKAHYRLNISAQDGGTPPLYGYLI
VNITVLDVNDNPPIFDHSDYVVSLNESVPPGTKVLHLTATDTDSGDNARITYYISETETQFSVDPETGEIFTMEPLNCPQ
SCLQPGSCGKSCVFTVFARDHGNPRQDGRTYVTVNLLDANDHDPIIRFRYFPTNAEFATVDENAQNGSVVAAVSVIDHDE
APNGETTVEIRAGNELNHFRLEETPSFHLVRVNGILDREKISKYNLTIIATDKGSPPRSSMAFLVILVNDVNDHEPIFEK
SEYSAVLSELVPIGSYVAGITATDEDTGINSNINYAITYGNDHQWFVIDSASGLITTQKKLDRELKDTVELNITARDGGP
NPRTAVTTIKITILDENDEKPQFLNSIINVSLSENTPPNTMVGLLTAVDHDQGTNGSVTYMFDAEMDQRYPGIFAIDAST
GSITTRTKLDREVMPEYEIRVVARDQGSPPLSSTATVYLQVLDVNDNSPEFYPQQYLASIPEDFAVGKSVVQVTAFDEDD
DQNAEIAYSIKSGAEGSFDIDEVSGVIFLRSALNSARKSQYKLKVAAKDKGDRKAVEDAVVEILVENNQINFLEFGQPSG
YQFSVLEDPGKKEPSIGRELGKVELNNRQLLSNVKFYIIGGDPLKVFQINENTGILTTAKRIDREQKAEYELVVVARSGF
SYGTTVVNVTVEDVNDNPPRFTATRAVARIAENWPPGHEVFLAKAEDLDEGNNSLITYSLTLNPHDLFTISKTTGMIYLN
RPLRHGTQDFGNTVTLEITATDSGVPPLSSRQVVTLSIEDVNDHTPVFEYSSYETSLLESVSVNERFFALTATDEDSGLN
GAVYYEIIAGNEASKFGIFPDGYLYVKSALDREVQDYFALTVVARDQGEPSRSSTVSVIIHVIDENDNPPKFSNDTFSFF
LPENEPPDTYVGRLTATDRDMGRNAELTFSLVTSQNDFTVDPKSGFIKTLRYFDRERLQQTSGQDHVVLEATVADNGVTR
LRDRARIHVYITDVNDNAPTFTRLPYKTQISEGTPVDTQILRVSATDADDQLNGSIFYSIVDGNAEQKFRIDEVSGQIVL
NKQVDRETVPRYVLTVAARDAGSPSLSTTATVIVDILDENDNAPEFMHSETKISIIETTPIGSELVTFQATDADMGTNRD
ITFSIGAGNMHDAFRIDPLSGTLYLEKPLDYEVQRSYLLNITASDAGSPKLSSTISFIVLVEDANDNAPVFPNTAIVRQI
QEGIPLNTPIVTVTAEDPDSGLNSRIRYSIAQQEPATQGGSHFAIRPDTGVVYVVRPIDREFADTFRLIVVATDQAEPPS
TRLSAEKLVTVIVEDVNDNAPLFMSVNAGLLPKGAERSYQILRVHAEDLDANSNGLVTYELTSGDTELFSLDRTSGRLTL
RKEVGNPEIMYRLGVRATDEAVHSQRKSTEAFFTVIGVTEDGNGPQFSKKHYAGSVAENEAVGTSVVSVNARYPTNPLAE
IEYYIINVTANGKEMPLVFDVDAKSGVVTTAAVLDRETGAEEYELDIVAVTLAAVTPQTSIAKVRVKVIDKNDSPPVFRD
SNQVITVSEDLQIGQVVASLTATDLDTLGTVRYSLVSGDDGKFTLDPSKGSLILRDTLDRESRSEYKLVVQADDGEQHTD
TTITITVFKILYERIIIYTGTICGISVSTLKGNSLKKKGNRGPRKGKVTDTNDNAPVFTEAAYSFDIPEDTGRGSFVGAV
SASDLDEGVNAQVSYTVLSDWGNDVFSLNPQSGVFTLTSRLDYEQVQHYIFVVQAQDTGRPSLSSTVTVYFNVLDLNDNA
PLFDPMSYSDELYENITIGSSVITVSATDQDSGENGRVVYSISGGNDENQFDISQNGTIYTTKALDRETKSLYNLVVMAT
DQAKNVDKRLSSTVQVTIILKDVNDMAPEFVTSNETSVLENIPVNTVVMAIRAIDRDEGRNSYIEYSLAPVPDGRFSLGP
VDGLLRVAAPLDRESRANYTLHVTAYDRGIPSKSQSIDILVRILDENDNSPMFDPKLYSSSVSENATIGLSVLQVSATDL
DDGLNGRVRYSIVGGDLNHDFNIGEDSGIIRVAKNLNYERKNQYVLTVQAEDSGSDIRYDSATATITILDINDNPPTFLD
SPYVAYVMEEADKLPATVMTVQAHDADSPPYNKIRYLIKDGDKSLFRINTTTGEISLLRSLDREKQSRYELTVVAMDSGT
PVLTGTGSVVVFVEDVNDHGPEFPRSSYSTDVPEDAAVGTEVVQVSAFDRDAGINALIKYSLAGENEKFRIDPASGKIVT
RAELDRESQKVYHLTVLATDSSPTSPRTATANVTVSITDVNDNTPRFSQDLFTVYIPDNSQAGQFVFGSSAVDPDVGLNS
KVVYYLSGDDADKFQMNQETGVVKTAKSLSSGSAVYKLEIRATDSGSNPLSSTTKVEVRTKPANQFPVIRSEEKSFTFSE
QVENQVFFTVSASSPKPGKTGEIRYGIAGGNIGEVFRVNSKTGEVEVSQGLDYETTTRYELWIEARDSDTPSLGTVTRIL
INVTDANDNSPIFDQAIYNASILEEQFPPQLVTIVHATDADSGRNSQIMYQLKSGDSSNAFTLDAESGKIFTNIKLDRED
VAFYTLTVEAVDQGSPVRTGTATVSITVADKNDNPPRFTRLFSVNVTENAPIGTFVIQVTSSDRDIHSNANATYSFTENP
SGKFKIDPVSGNVTVAGIIDREAKEEYLLKVSAVDGSWRAETPLTITVQDQNDNAPEFEHSFYSFNFPELQRNVAFVGQV
SATDRDKPGPNSMVSYSLKHPSEFFTIDPASGEVFSKQMVRYKHSNKGSSPENIYSLTILATDNGKPPLSSEALVTINIV
DANNNAPKFQKNVYFSPVPESAALNQNVIQLKASDGNDYGINAEIEYIKVGGNGSEFFNIEKESGWVTVNGPLFGRRDME
LVLIARAVDKGVPPQHDEALVRLVVTGENRNVPVFTALSYQVIVPESEPLGSAVVTVTATDNDNGPNGVVRYAIVSGNDQ
QNFAIDPTTGAVTVAKPLDYDTLQKFTLNITATDMGFEPRMATATLTVLLIDVNDNPPRFNQSLYDAFIAENSPPDTFVI
DLEAIDIDSTKNAIVQYSIIGGSGKDYFSIDSETGVIVSKVSFDYEEKPLYVLEVLASNPDSSMFGSTKVNVHITGRNEF
YPRFVQPVFQFTVSESAPIGASVGHIQATDRDAGEDGEIFYLFVGSSNDRGFHITPETGVITVARSLDRESQSRAVLTVM
AKNRGGIRGNDTDEAQVIISIQDGNDPPVFAQSFYEAQVSEAAPIGTRVLTVTAIDKDVRPPNNEFSYSILGGSGSKSFK
INPHSGVIETAAPLDRETQSIYNLTIGAIDNGLPSQTGSTEVQIIIQDVNDNGPVFNPANPAGFVSENEPSGTSVMVLSA
EDPDLPPNGAPFTYAVVGGDHKDFFEVGKESGILRTTRSIDRETTPQMNIVVEVTDSGSPRMKSLLPVTVNVMDKNDNPS
TPRTVKILANIYSGNFNGGKIAVVNPNDPDTTGQYQCRIVTGAAGLFTIPSGCNLHVSRIQKPTNYTLKISGNDGQYPDV
TSTANIHFSTFDNATLHNSLTIRIRNLSAENFLVSHFQHLQNVMQNSFAGDKSGLPYIYSIRPEGSDLDLTVVVRRNAGD
YWSRDEVLSVFESAKDKLQTVLPASFLLNYSPCQGSPCENDGECSSALHLYEDMEIIDSPGLIFSAPLLRHEFACSCKRG
FSGKKCELRQDPCLPTPCRNGGTCSRQGKDFKCTCPPGFQGKRCDQERSRACDQSPCRNGGSCQESQDGAFFCLCRPGYR
GNQCELTSDSCRPNPCLNGGSCENLKPGYRCVCPENYYGIHCEKSSFGFAELSYMAFPPLEASTNDISVVFSTNKANALL
VYNFGLQTGGRSDFVALEIFEGRARFMFGGAQTAIAKIVVDKPVADGKWYRVTATRNGRVGSLSVGDCNESGDVCRDCRN
GDRFCSSDYTGPTGTLNFSNQPMYLGGIPNVDPIQERPGQVHSDDFIGCIQSGVSSTCHRRHDVCELFGGICGEGGTCVD
RWSSASCVCQGGLEAPNCFAALEPVSLVDGTYVEFRVSERHRRRQVLNTLFANVPRMKRETHAKYGRVQRDITSLAAQNS
ISVSFRTVAKNGYLLHAATHNDFTTIKLRDGILHYTSRVGTGALINMTIDNYPVSDGQWHNVTLLSRYRTLRLLLDNQEV
GDELDMAIVHDFLDPYLSSLTLGATTKELVLMNDIPTGFEGCVANFSINGEIQPFNGSGSIFEEVITHGKVIQGCSSSIA
GASTAPDPLSIGITLVIVFFVILLVAILISFVVVRVRRQRRDQKTGLQMHKQNGGPLMSGDSSRSLQESGYVEAADVTEE
VLRSHLTQELASKKFREREVTDHRERERPQRPDIIEREVVNKSPGVPLRVDDSHLDRNSMMGALADSEAPEHYDLENASS
IAPSDIDIVYHYKGYRDGNVRKYKTNPHVPSYHKHNHRHSPHNFATPPHRESPRNLLRSSPASGLPGGPPVAPPRDSPGV
LKMQSTPLARLSPSSELSQQTPRILTLQDISGKPLQTALLATSQGGGVKDVMSNSERSLNSPVSQLSHSSGSIRNSSQAT
KKKKKPGDMVALGLTAEEIERLNSRPRNSSLVSTLDAVSSSSDDRPRSKEKLAELMETNTELLETAESSTDESGNDSFTC
SEFEYENNYEKVSRDFRPGNMIFSKLAEVDNENDHDTESAKHYDGFDSFRGSLSTLVASDDDLSNISAYKPPNGSSLGWD
YLLNWGPNFDSLVGVFKDIAELPDNENGRMSATRMGVAGSKPSEEYV
>XP_033871341.3_protocadherin_Fat_4-like_Acipenser_ruthenus
MALSGRRFHSFYMVLLIFWTLGWKNAASNQLRQEFQVLEQQPIGTSVGSIVTRPSFTYRFSEHHQLFAINGTTGEIYTTT
VIDRELLQSDVINLVVLSSQPTYPTEVRIVVVDINDNAPVFPDPSIVVSFKEDASSGRQVILDTATDSDIGSNGVDHATY
QIVKGNGDEKFRLDITVNPSGEGAFLHLVSTGGLDRESTPFYQLLVKVEDKGTPKKYGFLQVNVTIQDINDNPPVFDENH
YQASVFEDAAVGASILQLTAKDQDEGANGDVRYYLNEGTPFQIDPKAGTITIKDTLDYESKKQYSLTIHAVDNGVPSLSG
RSEATIKLLDVNDNDPVIKFRYFPTSSSVASVDENAQVGTVVALLTVSDSDSSSANGNVSVSILAGNEQRHFEVHASPVP
NLSLIRVASVLDRERISSYNLTVSVSDNGSPVARSSFASLVIFVNDINDHPPVFQESLYKVDISEDVPKGSYVKGVSATD
GDSGQNANLHYTIVSGNSLGWFAVSENSGLVTSAGSLDREIASEIVLNISAKDQGVQPKISYAKLIVSITDVNDQVPTFT
QSLYHVSIIENSPPGSEILVLSATDNDLGVNGTVRFSLDAETPAQFQNRFRLDPVSGRLTTATELDREEKETYLLFIQAT
DLGTPPLSSLTKVNITLKDINDNRPVFYPVQYFANIKENEPPGSYVTTVSATDPDLGKNGTVRYVITAGDTFKFQIKSNT
GVISTRVSLDREEKTAYQLQVTAADGENLRSQSQAIVTITVIDTQDNPPSFSQSVYSFVIFENVGLGSTIGTVSASTLDL
NTNISYLITSGDQRGLFTVNRVTGQISATSPIDREEQAFYQLKVIARGGEVTGETTVNITVKDLNDNAPRFPHAVEHVNA
VENWGAGHTILQAKAVDPDEGPNGMVLYSLKQNPKSLFQINEKHGQITLTGPLEITTSSYQIEVTASDMGVPQRTSSLIV
AVNVHDVNDNPPVFDQLSYEVTILESEPVNTRFCKVQATDKDFGLNGEITYDILGGNVINTFGIFPDGQLYIKADLDREA
QDRYSLLVVAADRAVEPLSATVNVTVLLEDVNDNRPLFNSTNYVFDFEEEQKGGSLVGRVYAEDRDIGPNGEVSYAFETP
QQHFELNAITGELTSTQQFDREALMRRIGAAVFSFTVVSSDQGLPKPLKDQAKVQIYIRDINDNPPKFTKDLYQATISES
AHNMMQVLRVSASDVDDSKNGLISYSISEGNEENQFAMDSSTGQVTLVGKLDHEATASYSLTISAVDSGSTALSSSCILS
INVLDENDNSPSFPKSALIVDVLENMRIGELVASVTATDSDSGDNAEIIYSITATNNHGTFSISPNTGSIFLAKKLDFET
QPLYKLNITAKDNGRPPRSSSMPVIIHVRDFNDNPPSFTPGDIFKSIAENIPVGISVMTVTAHDTDADINGQLEYSIVQQ
TPRGNHFAVDSASGTIYTRAEIDREFTNLFELTIKATDLAVPVEFRRYALKNVTIWVTDQNDNVPTFISQNALVAEPTVM
IGSILTTIVAFDPDEGANGEVEYELVSGDPNTFIMDRYSGDIRVASSLVPSKLIYSLIVSATDLGTEKRTSSTELTVILK
GSDGPVFSQQKYITIVREGEPVGTNVISLDASSPTGSEALVEFFIVSVRCDGKPVGRLFTIGRHTGVIQTAAVLDRERGS
NLYLVDVYAMEKDASLPKTQRAEVEITLQDINDNPPVFPFDMLDLTIEENIGDGFKIMQLTATDADEGANALVTYTIING
AEDSFRIDPESGDLIATKRLDRERRSKYSLLVRADDGLQSSDMRINITVSDVNDHTPRFSRSFYSFDIPEDTAAGSIVAA
ILASDADSGINGEITYSVEEDDEDGVFFLNPVTGVFNVTRPLDYEGQPYCILTARVQDGGKQFSTVRVYFNVLDVNDNPP
VFNASSYSTSVMEDLLPGSTVLTVKATDADEGPNSQMSYSIASGDSLAQFDIDSDGVLKTRLALDRESQSYYNLVIRVHD
LALLPASRFTSTAQVSIILLDVNDCPPSFTSQRMTYIQENTPVDTVVFTAQATDSDSGPNSYIEYSLLSPLGNTFSIGTI
DGRVRLIGELDREELSNYTVTIVATDKGEPSLSSSMEVTVIVLDVNDNSPIFSQNVYDVEIEEDTLRATDLIQVVASDAD
EGTNGQVRFSIIGGNANTDFRIDSVTGMISVAKQLNRETCASYSLVVQAADRGSSPRTDITKVNIVLLDVNDYTPAFELS
PYTVNVQESLRNLPHTILQVVARDDDQGLNSQLSYVLTGGNEEEAFSLSASGQLSLIQSLDREAKEKYGLIITATDAGSP
ALTGTGTVIVLVDDINDNVPVFASNTFHTTVPEDAPTGTDVLLVNSSDADAGLNAAISYSLTGGNAQFSINPATGQIITS
ALLDREARQSYQLVVVASDGGHPLAMSSSATVSVTISDINDNPPRFHHHPYVTHVPATTSAGSLVFAVTVTDEDTGMNGR
LHYSLMGRNSEKFQIDPVRGAITATEMLTEGSEVTFTVHVKDGGMYPKSDTTTVTVRFVTGEDFPLIKPGQTTFIFPESQ
ASDTLVTTIAGSSTRGEPLSFYIASGNLDHAFHIDQQKGELSIKQSLDFENIQKYVLWIEARDQGFPPYSSYEKVEITVI
DVNDNYPVFEQEPFKAEILENLSPQKVIIVSASDKDNGPNGQVEYAIIDGNKGSSFSINRGTGEIRSIRPLDREKEGQYV
LTVKAADKGSPPKATTVKVFIYVLDVNDNAPRFSKIFSAQVPENAPVGYTVTQVTTSDEDAGSNAISRYSIADTSLPFSI
NAHSGDITISRPLNREDMERYIVKVSAHDSGWTVSTDVTIFVTDVNDNAPRFSHPSYYLDYPELTEVGSKVTQVSATDPD
NGFNGHIFYFIRSQSEFFRINSSTGEIFTKQHLKYQNSTGASNININRHSFIVTASDRGAIPLMSETTVIVNIVDSNDNP
PQFEITKYFTPVTKSVKIGTKLIRVVASDKKDFGLNSEVEYLLTGGNSSSRFYLDSQSGWVSVASSLVFDVNKVYLVEIT
AKDKGNLPLSSQATLHILVTEENRYSPEFSQSHISVTIPESLTAGTNIRTVSARDKDIEMNGLIKYSLSSGNEAGLFTMN
STSGSLSLAKPLDYEEQQTHELRVTATDGGWIAKTGYATVTIHVTDVNDNAPLFNPDEYFPVVLENAPSGTTVARINATD
KDSGPNAVIAYAVQSSDSDLFVIDPNTGIITTQGFLDFEARQSYHLTVKAFNVPDEERCSFANVNIQLKGANEYVPRFVS
KQYYFEVSEAAHGGTVVGEVFASDRDLGVDGEVHYLIFGKSRKKGFSINKKSGQIYVSGSLDREKEEKISLKVLAKNMGS
IRGADIDEVIVNITILDANDPPVFSLESYNIQISEGVPPGTHITFVSAFDSDSVPSWSRFSYFLGSGNENSAFTMNPQTG
QVLVAAELDRESKPIYNLTILAMDSGSPSATGSASLIVTLEDINDNGPTLVTTAGEVSENQRAGTIVMTLSSTDPDLPPN
QGPFTYKLLSTGSATSYFSVSPAGVLTTTREIDREQISDFNLSVVTRDSGVPQMSSTGTVHVKVNDQNDNPSESRTVEIF
VHYFGNVFPGGILGSVKPQDPDVHDSFRCSLVSSVTSLFTISADTCDLNSQSRSSDGAFDLTVRSSDGLHGAVTNNVRVF
FVGFNNVTIDNSIVLRLQVEHVSDFLTNHYLSFLRISNSQLAGLGTAVQLYGAFEQDNKTFLTAAVKRSHNQYVNPSGVA
TFFQSIKDILYRQSGVLIDSVDHDPCTHSPCQNGGSCEKRLCVSPLLKSEESVPVILVSNQPLQPYVCNCLPGYAGKLCE
TDIDECLPSPCHNSGTCHNLVGGFSCSCPNGFTGMACERDVNECLSNPCKNGALCQNFPAGFSCVCKAGYSGKTCDSAIN
YCECNPCFNGGSCQNGVDGYHCYCPFGVFGKHCELNSYGFEELSYMEFPSLDPNNNYIYIKFSTIKNNALLMYNHDNQTG
DKAEFLALEIFEGRIRFSFNLGSGAYKLMAMKHVSDGQFHTVIARRAGMAASLTVDLCSEDQEPGYCTVSNVAVHTDWTL
DVQPNRLTVGGVRSIDPILHRKGQVATHDFVGCVMEFAVNGRPLEPSQALESHGILDRCPRLEGACASNLCKHGGTCTDH
WSWQQCKCTEGFTGKHCDKYMTADTALSLDGNGRLDYSMKQNKRRDFMLSQSLRGTSHDPMSLNRLDMKFRTRSKNGILF
HVQESSNYTTAKVKNGKVHYTSDAGVGGKVERTIPELSVSDGQWHTLQIAKNASLTVILIDGTYKREINHNTQDFGGLNV
LTLSLGGIPEGQSQQSSRLGFDGCFAYMKYNGENLPFSGKHSAVTISKTHPSVKIGCRGPDVCASSPCWGGLMCVNQWYA
YECVPPGGCTSNPCQNGGSCEPNAPSGFACTCPQFYTGKTCEILVACLDVQCPQGTLCKIGTNGAFVCTSPPAEAMSLPI
WAVPAIVGSCATVLALVVLSLILCNHCRGKKTKDPKEEKKTKEKKKKGSENVAFDDPDNIPPYGDDMTVRKQPEGNPKPD
IIERENPYLIYDETDIPVNTETIPSAPCVDLEADIEHYDIDNASSIAPSDADIIQHYKQFRSHTPKFSIQRHSPLGFARQ
SPLPLGASSYTYQPSYSQGLRSAPLSHATCPTPNPLSRPSPAPFSKPSSFYRNSPARELQLSRREGSPLDFHNEASCQPG
IFNYATRLGRRSKSPQTMAGHGSRPGSRLKQQIEQIPLETGPPVGLSIEEVERLNTPRPRNPSICSADHGRSSSEEDCRR
PLSRIRNPADGIPAPESSSESDSHDSFTCSEMEYDREKPMAYSSRMPKLSQVNESDADDEDYGTRLKQRRYRRAEGGPGS
TQASTAENYTLPHKLGQQAGSFSWDNLLNWGPGFGHYVDVFKDLASLPENTAAKEIEMSSGDGAVTISNEGEAEQYV
>XP_048036025.1_protocadherin_Fat_4_Megalobrama_amblycephala
MALSGRSMDTLHLILFVLWTLSRYSLSSQVRQEFEVLEEQPVGTYVGTIETKPTFTYRFSEHHKLFSINATTGVIYTSSV
IDREVLPGNIINVVVLSSQPTYPTEVRIVVLDINDNAPVFPDASIVVSFKEDASSGRQVILDTATDADIGSNGVDHTTYR
IVSGNEQRKFRLDITVNPSGEGAFLHLVSTGGLDREITPFYQLLIQVEDKGEPKKFGYLQVNVTIQDINDNPPAFDQDQY
QTSVFEDAAIGSSVLHITATDLDEGANADITYFLDEGTPFQIDPKAGTVIIKEGLDYETRKEYSLTIHAVDNGIPSLSGR
SEATIKLLDVNDNDPVVKFRYFPTTSKFASVDENAQVGTVVALLTVSDSDSSTANGNISVSILGGNEQRHFEVHTSPVPN
LSLIKVASVLDRERISSYNLTVSVSDNGRPVARSSFASLVIFVNDINDHPPIFQEAVYRVDISEDIPKGSYIKGVSATDG
DSGQNANLRYSLVSGNSLGWFAISENSGLVTSAAELDRETASQIVLNISAKDQGLQPKISYTKLIVNITDVNDQVPTFTQ
STYHVSLVEHSPAGSELVVLSATDSDLGANGTVRFSFDPETPVSVQNQFRLDSATGRLSTATELDREEESCYLLHIKATD
AGMPPLSSNCKVNITLKDVNDNSPVFYPVQYFANIKENEPSGSFVTIVTASDPDLGRNGTVKYAITAGDSYKFHINSNSG
KITTLVPLDREEKTAYQLQVSATDGGGLRSHTQAIVTVTVVDTQDNPPVFSQKEYSFVMFENVAVDTIIGTVSATTVDLN
TNITYLIASGDQRGLFAIKGGTGQITAAGLIDREEQAFYQLRVIARSGEVTGEALVNITVKDLNDNAPRFMHAVEHVSAV
ENWATGLQIFQAKASDPDEGTNGMIVYSLKQNPKSLFHIHERHGLITLAGPLEVTTSSYQVEVVASDLGVPQRTSSFILT
ISVYDVNDNAPVFDQLSYEVTILESEPVNSRFFKVEASDKDSGLNGEIVYDITSGNTNDVFGIFPDGQLYIKADLDREVQ
DRYSLLVVAKDRAVEPLSASVNVTVLLDDVNDNRPLFNSTNYVFHFEEEKERGSLVGQVFAEDKDFGPNSEVRYSFETPQ
PNFELNAITGVLTSTLQFDRESLMRQRGAAVFSFTVVSSDQGLPKPLKDQAKVQVYIQDINDNPPKFTKDIYQASITESA
QNMTQLLRVSASDVDENKNGLVRYDILEGNEEKHFSIDSSSGQVTLVGKLDYESTPFYSLKIIAEDSGVVPLSSTCVLSI
SILDDNDNSPSFPKSTLTVDVLENMRIGELVASVTATDSDSGSNADITYSISATNNHGTFSISPNTGSIFLVKKLDYETQ
SMYKLNVTAKDSGRPSRSSSIPVIIHVRDFNDNPPVFTPGDIFKSIPENLPLSTSVMTITAHDTDADINGQLEYSVVQQT
PRGGHFRIDPASGVIYTNKEIDREFSNLFELTIKATDQAVPAEFRRFALKNVTIWVTDQNDNVPTFISQNALVAESNIVI
GSILTTVVAFDPDEGANGEVEYELVRGDSDTFIMDRYSGDIRLASQLVPSKLIYSLTVSATDHGTDRKTSRTELTIIIQG
TDGPVFSQPKYITILKEGQPPGTNVISLDASSARGTGTKVEFFIVSVRSGGKAAGRLFTIGRHTGVIQTAAELDREQGSD
LYLLDVYAIEADASQPRTQHAEVEITLQDVNDNPPVFPTDTLDVTIQENISDGFRIMQLTATDADEGANALVTYAIISGA
DDSFRIDPESGELIATKRLDRERRSKYSLLVRADDGQQSSDVRVNITVSDVNDHPPKFSRSVYSFDIPEDMNPGSIVAAI
LASDSDSGSNGEITYSVEEDDEDATFLLNPVTGVFNVTRPLDYESQQYYILTVQARDGGGLSSSVRVYFNLLDVNDNPPV
FNSSMYSSSVLESLSPGTSVLTVSARDADDGLNAELHYTIASGDPQSQFTITNTGVLQTKKTLDRETQSFYNLVITVKDL
APPPMTRFTSTAQVSIILLDVNDCPPTFTSQTTAYIQENTPVDTTVFTALATDADSGPNSYVEYSLKGPFGNKFSIGNID
GGVILVGELDREEMANYSLTIVATDKGEPPLSSTMEVTMMVLDVNDNTPSFSQNIYDIEIEENTLTGTDILQVFASDADE
GTNGQIRFSIAGGNLNSDFRIDSVTGVISVAKLLDRETRSSYSLVVQAADRGSSPRVDRATVNIVLLDVNDCSPVFELSP
YSVSVQENLGNLPKNILQVVARDNDLGANGQISYTLTSGNEAGSFSLTSGGQLNLIRTLDRETQDRYTLVITAHDAGSPS
LSGSGTVMVLVGDVNDNIPSFSSMSFHTTIPEDAPTGTDVLLLNSSDSDVGLNGVISYSLSGGDGQFSINPSTGLIITSS
LLDRETRASYQLLVVASDGGQPTPLSSSATVSVVVADINDNPPRFHHHPYVTHIPASTSTGSLVFAVTVTDEDFGSNAQL
HYSLTGRNSEKFKIDPIRGAITANEKLTGSSEVTFTVHVKDGGSNPKTDSTTVTVRFVTGGDFPHIRLKEKAFTFPENQP
TNTVVTKVTGSSPRAGPLSYYIASGNLDNAFHIDQLSGELSIKNPLDYENIEKYVLWIEARDQGFPPYSAYEKVEIAVLD
VNDNHPVFKQEPFHADILENLSPQRVLIVSAFDQDSGPNGQLDFAIIDGNKENSFSINRATGEIRTTRPLDREKVAQYSL
RVKATDRGSPPKSTAVKVLISVLDVNDNAPRFSKIFSATVPENAPVGFTVTRVTTTDEDAGANAISRYSISDTSIPFIIH
PSTGDITISRPLNREDTDHYIAKVSAHDSGWAVSTDVTIFVTDVNDNAPRFSKPSYYLDYPELTEVGSIVTQVSATDPDE
GFNGKIFYFIRSQTEYFRINSSSGEIFIKQQLRYQNSSGHSNVNVNRHSFIVTASDRGIKPLMSETTVIINVVDSNDNPP
MFESSSYFTPVTKSVKVGTRLLKVTAHDQKDFGLNSEIEYSVSGGNSSNKFRLDKQTGSVTVASSLTADTNKVYLLEITA
SDKGNPPLSARTTVRIAVTEENHHTPEFSQNQVTVTVSEGLAVGTAIRTLSARDKDKDKQMNGLITYSISSGNDDGLFSV
HSQTGVLSLAMALDYETKQKHELRISATDGGWIAKTSYVTVNIHVTDINDNPPVFDPVEYFPVVQENVPSGTTVVKMNAT
DKDSGPNALMAYVIQSSDSDLFIIDPNTGIITTQGFLDYEAKQVYHLTVKAFNVPDEERCSFAYVNIQLKGANEYVPRFV
SKQYYFEVSEAAPKGTVIGEVFASDRDLGEDGIVYYLIFGRSRKRGFSINKKTGQIYVSGPLDREKEEKISLKVLAKNAG
SIRGADIDEVLVNITVLDANDPPVFTQELYDVQVNEGLSPGGLVTFVSAQDSDSVPSWSRFTYAIAANYERNTFTINPQT
GQVSVASELDRETIPVYNLTVLAVDSGSPAATGSAILIVTLEDINDNGPTLVTTSGEVMENQRAGTPVMTLSSSDPDLAP
NQGPFSYSLVSAGAASSYFTLSHTGELTTSREIDREQISDFYLSVIIKDSGIPQMSSTGTVHIKVNDQNDNPSESRSVEI
YVHYFGNMFPGGSLGVVKPQDPDIQDTFQCSLTPPAAALFSIPTGTCDLSSNSRSTDGTFDLSVRSSDGVHDAVNSHVRV
FFIGFNNATVDNSILIRVISQSASDFLTNHYLSFLRIANSQLAGLGTGVQIYGVFELNNSTFLMAAVKRGHGQYVNPSGV
ATFFQSIKEVLHRQSGVKIESVDHDPCSHNPCQNGGSCKRRLGVGPDMKTEESIPVILVSNRPLQPYACNCRPGYAGALC
EMDIDECQPTPCHNGGTCHNLVGGFSCSCPEGFTGMACERDVNECLSNPCQNGALCQNYPGGFNCLCKSGFAGKACDSII
NYCECNPCFNGGSCQNRVEGYYCHCPFGVFGKHCELNSYGFEELSYMEFPSLDPNNNYIYIKFATLKENALLMYNHDNQT
GDKAEFLALEIFEGRMRFSFNLGSGTYKLMTTIRVSDGQFHTVIARRAGMAASLTVDLCGEEQEPGYCAVSNVAVHTDWI
LDVQPNRLSVGGVRSIEALLHRKGQVATHDFVGCIMEFAVNGRPLEPSQALASHGILDRCPRLEGACVAEPCRHGGTCLD
MWSWQQCQCMEGFTGPICEKYITADTALSLDGSGRLDYGLSQSRKRDVLLARALRDPGRPVQEYSSLELKFRTRSGSGTL
LHAQESYNYTTVRLKNGLLQYVSDAGVAGKVERIVGDVVLSDGQWHTLLLQRNGSSTVLRIDESSSKVILHNTQDFGGID
VHTLSLGGVPTRPAQQKTSPGFDGCYAYVKYNGEMLPFSGEHGSVSISKTDPSVKIGCRGPNLCESSPCWDGLMCVNQWY
TYQCVPPGDCTSNPCQHGGSCVPGARGGFTCMCEEFYTGKVCESLVACLGVRCPQGTECKLGANGGFTCSPSATTEEMVL
PIWAVPAIVGSCATVLALVVLSLILCNHCKGRKKTKVPKDEKKTKEKKKKKKKKGSENVAFDDPDNIPPYGDDMTVRKQP
EGNPKPDIIERENPYLIYDETDIPHNNETIPSAPCAPCTGPEADMEHYDIDNASSIAPSDADIIQHYKHFRSHTPKFSIQ
RHSPLGFARQSPLPLGATSYTYQPTYTQGLRSTPLSHSACPTPNPLSRHSPAPFTKPSSFYRNTPTRELNLARREGSPLD
FHGDVCQPGMFNYATRLGRRSKSPQTMAGHGSRPGSRLKQPIEQIPLESGPPVGLSIEEVERLNTPRPRNPSICSADHGR
SSSEEDCRRPLSRVRNPADGIPAPESSSESDSHDSFTCSEMEYDREKAVSYSSRMPKLSQVNESDADDEDHGGRLRQRRY
SSRRAEGGPASGHNTLSEYQHHTLPHKLGQGSSNNFNWDNLLNWGPGFTHYVDVFKDLALLPENSAAKDIEMKSGDGSIT
ILNEGEAEQYV
>XP_043087238.1_protocadherin_Fat_4_isoform_X2_Puntigrus_tetrazona
MALSGRSLDTLHLILFVLWTLSRYSLSSQVRQEFEVLEEQPVGTYVGTIDTKPSFTYRFSEHHKLFSINATTGVIYTSSV
IDREVLPSNIINVVVLSSQPTYPTEVRIVVLDINDNAPVFPDASIVVSFKEDASSGRQVILDTATDADIGSNGVDHTTYR
IIGGNDQRKFRLDITVNPSGEGAFLHLVSTGGLDRELTPFYQLLIQVEDKGEPKKFGYLQVNVTIQDINDNPPAFDQDHY
QTSVFEDTAIGSSVLQITATDLDEGANADISYFLDEGTPFQIDSKAGTVIIKEGLDYETRKEYSLTIHAVDNGVPSLSGR
SEATIKLLDVNDNDPVVKFRYFPTTSKFASVDENAQVGTVVALLTVSDSDSNTANGNISVSILGGNEQRHFDVHSSPVPN
LSLIKVASVLDRERISSYNLTVSVSDNGRPVARSSFASLVIFVNDINDHPPIFQEAVYRVDISEDIPKGSYIKGVSATDG
DSGQNANLRYSLVSGNSLGWFAISENSGLVTSAAELDREIASQIVLNISAKDQGLQPKISYTKLIVNITDVNDQVPTFTQ
STYHISLVEHSPAGSELVVLSATDADLGANGTVRFSFDPETPASIQSKFRLDAILGRLNTATELDREEESSYLLHIKATD
AGTPPLYSICKVNVTLKDVNDNRPVFYPVQYFANIKENEPSGSFVTSVTASDPDLGSNGTVKYTITAGDTYKFHINNNSG
KITTLVPLDREEKTAYQLQVTATDGGSLRSDTHAIVTVTVVDTQDNPPVFSQKEYSFVMFENVAVDTIIGTVSATTVDLN
TNITYLIASGDQRGLFAIKGSTGQITASGLIDREEQAFYQLRVIARGWEVTGEALVNITVKDLNDNAPHFIHNVEHVSAV
ENWATGHHIFQAKASDPDEGTNGVVIYNLKQNPKGLFHIHERHGLITLTGPLEVTTSSYQVEVIASDLGIPQRTSSLILT
ISVYDVNDNTPVFDQLSNEVTIPESEPVNSRFFKVEASDKDSGLNGEIVYDIVSGNTNDVFGIFPDGQLYIKADLDREVQ
DRYGLLVVAKDRAVEPLSASVNVTILLDDVNDNRPLFNSTNYVFHFEEEKERGSFVGLVFAEDKDFGPNSEVRYSFETPQ
PNFELNAISGALTSTLQLDRESLMRQRGAAVFSFTVISSDQGLPKPLKDQAKVQVYIQDINDNPPKFTKDIYQASISESA
QNLTQLLRVSASDVDENKNGLVLYDIVEGNEEKQFSIDSTSGQVTLVGKLDYETTPFYSLKIMAEDSGIVPLSSTCILSI
SILDDNDNSPSFPKSTLTVDVLENMRIGELVASVTATDSDSGSNADITYSISTTNNHGTFSISPNTGSIFLVKKLDYETQ
SLYKLNVTAKDNGRPSRSSSIPVIIHVRDFNDNPPVFTPGDIFKSIPENLPLSTSVMTITAHDTDADINGQLEYSIVMQA
PRGGHFHIDPASGVIFTNKEIDREFSNLFELTIKATDQAVPVEFRRFALKNVTIWVTDQNDNVPLFISQNALVAESNIVI
GSILTTVVAFDPDEGANGEVEYELVRGDSDTFIMDRYSGDIRLASQLVPSKLIYSLTVSATDHGTDRKTSRTELTIILQG
TDGPVFSQPKYITILKEGQPPGTNVISLDASSPRGTGTKVEFFIVSVRSGGKAVGRLFTIGRHSGVIQTAAELDREQGSD
LYLIDVYAIEADASQPRTQHAEVEITLQDVNDNPPLFPTDSLDITIQENISDGVRILQLTATDADEGANALVTYAIISGA
DDSFRIDPESGELTAVRRLDRERRSEYSLLVRADDGQQSSDVRVNITVSDVNDHAPHFSRSVYSFDIPEDTSPGSIVAAI
LAGDSDSGSNGEITYSIEEDDEDATFLLNPVTGVFNVSRALDYESQQYFILTVQARDGGGLSSSVRVYFNLLDVNDNPPR
FNSSVYSSSVLENVIPGASVLSLSAADADHGPNAELHYTIASGDPQSQFTITNTGVLQTRKALDRETQSFYNLVITVNDL
APPPMPRFTSTAQVSIILLDVNDRAPTFTSQTTAYIQENTPVDTLVFTAQAFDADSGPNSYVEYSLRGPFGNKFSIGNID
GGVILVGELDREEMANYSLTIVATDKGEPPLSSSMEVAMIVLDVNDNTPSFSQNIYDIEIEENTLSGADVLQVFASDADE
GTNGQIRFSIAGGNANADFRIDSVTGVISVAKLLDREARSAYSLLVQAADRGSSPRVDRATVNIVLLDANDCAPVFELSP
YSVSVQENLGNLPKNILQVAARDDDLGQNGQISYTLSGGNDAGAFSLTSGGQLNLIRTLDRETQDQYVLVVTAHDAGTPS
LSGSGTVMVLVGDMNDNIPSFSSMSFHTTIPEDAPTGTDVLLLNSSDADVGRNGVISYSLSGGDGQFSINPATGLIITSS
LLDREAQASYQLLVVASDGGQPTPLSSSATVSVVVTDINDNPPRFHHHPYVTHIPASTSTGSLVFAVTVTDEDSGSNAQL
HYSLTGRNSEKFRIDPIRGAITANEKLTGSSEVTFTVHVKDGGTNPKTDSTTVTVRFVTGGDFPHIRIKEKAFTFPENQP
TNTVVTKVTGSSARAGPLSYYIASGNLDNAFHIDQLSGELSIKKLLDYENIEKYVLWIEARDQGFPPYSAYEKVEIAVLD
VNDNHPTFEQEPFHAEILENLSPQRVLIVSAFDQDSGPNGQLEYAIIEGNKENSFSINRATGEIRTTRPLDREKSAQYAL
RVKATDRGSPPKSTAVKVLISVLDVNDNAPRFSKIFSASVPENAPVGFTVTRVTTTDEDAGANAISRYSISDASLPFIIH
PSTGDITISRPLNREDMDHYIAKVSAHDSGWTVSTDVTIFVTDVNDNAPRFSKPSYYLDYPELTEVGSIVTQVSATDPDE
GFNGKIFYFIRSQTEYFRINSSSGEIFVKQQLRYQNSSGHSNINVNRHSFIVTASDRGIKPLMTETTVIINVVDSNDNPP
TFESSFYFTPVTKSVKVGTRLLKVTAHDHKDFGLNSEVEYAVSGGNSSNKFRLDKQTGSVTVASSLTADTNKFYLLEVTA
SDKGNPPLSAKASVKIAVTEENHHTPEFSQNQVTVTVSEGLTVGTAIRTLSARDKDKDKQMNGLVMYNISSGNEDGLFSI
HSQTGVLSLAKPLDYETKQKHELRVSATDGGWIAKTSYVTVNVLVTDVNDNPPVFDPVEYFPVVQENVPSGTTVVKMNAT
DKDSGPNALMAYVIQSSDSDLFIIDPNTGIITTQGFLDYEAKQVYHLTVKAFNVPDEERCSFAYVNIQLKGANEYVPRFV
SKQYYFEVSEAAPKGTVIGEVFASDRDLGEDGIVYYLIFGRSRKRGFSINKKTGQIYVSGPLDREKEEKISLKVLAKNAG
SIRGADIDEVLVNITVLDANDPPVFTQELYDVQVNEGLSPGGLVTFVSAEDSDSVPSWSRFTYAIAADYAKSTFTINPQT
GQVSVASELDRETVPVYNLTILAVDSGSPAATGSAILFVTLEDINDNGPTLETTSGEVMENQRAGTFVMTLSSSDPDLAP
NQGPFSYSLVSTGAAPSYFTLSPTGELSTSREIDREQISDFYLSVTIKDSGIPQMSSTGTVHIKVNDQNDNPSESRSVEV
YVHYFGNMFPGGSLGVVKPQDPDIQDMFHCSLTPPAAVLFSIPTGTCDLRSNSRSTDGTFDLSVRSSDGVHDAVSSHVRV
FFIGFNNVTVDNSILIRVVSQSVSDFLTNHYLSFLRIANSQLAGLGTGVQIYGVFELNNSTFLMAAVKRGHGQYVNPSGV
ATFFQSIKEILHRQSGVKIDSVDYDPCSHNPCQNGGSCKRRLGVSQDMKTEESVPVILVTNRPLQPYACNCRPGYAGALC
ETDIDECQPTPCHNGGTCHNLVGGFSCSCPEGFTGMACERDINECLSNPCQNGALCQNYPGGFNCLCKSGFAGVFGKHCE
LNSYGFEELSYMEFPSLDPNNNYIYIKFATLKENALLMYNHDNQTGDKAEFLALEILEGRMRFSFNLGSGTYKLMTTIRV
SDGQFHTVIARRAGMAASLTVDLCGEEQEPGYCAVSNVAVHTDWILDVQPNRLSVGGVRSIEALLHRRGQVATHDFVGCI
MEFAVNGRPLEPSQALASHGILDRCPRLEGVCVSEPCRHGGTCLDMWSWQQCQCTEGFTGPTCEKYITADTALSLDGSGR
LDYGLSQTRKRDVLLARALQDPGRPVPEYSSLELKFRTRSGSGTLLHAQESSNYTTVRLKNGLLQYVSDAGVGGKVERIV
GDVVLSDGQWHTLLLQRNGSSTILRIDESSSRVILHNTQDFGGIDVHTLSLGGVPARPTQQKTSPGFDGCYAYVKYNGEM
LPFSGEHRTVSISKTDPSVKIGCRGPNLCESSPCWDGLMCVNQWYTYQCVPPGDCASNPCQHGGSCVPGARGGFTCACQE
FYTGRVCESLVACLGVRCPQGTECKLGANGGFTCSPSATTEEMVLPIWAVPAIVGSCATVLALVVLSLILCNHCKGRKKT
KVPKDEKKTKEKKKKKKKGSENVAFDDPDNIPPYGDDMTVRKQPEGNPKPDIIERENPYLIYDETDIPHSNETIPSAPCA
PCAGPDADMEHYDIDNASSIAPSDADIIQHYKHFRSHTPKFSIQRHSPLGFARQSPLPLGATSYTYQPTYTQGLRSTPLS
HSACPTPNPLSRHSPAPFTKPSSFYRNTPTRELNLARREGSPLDLHGEVCQPGMFNYATRLGRRSKSPQTMAGHGSRPGS
RLKQPIEQIPLESGPPVGLSIEEVERLNTPRPRNPSICSADHGRSSSEEDCRRPLSRVRNPADGIPAPESSSESDSHDSF
TCSEMEYDREKPVSYSSRMPKLSQVNESDADDEDHGGRMRQRRYSSRRAEGGPASGHNTLSEYQHHTLPHKLGQGANNFN
WDNLLNWGPGFTHYVDVFKDLALLPENSAAKDIEMKSGDGSITILNEGEAEQYV
>XP_039211337.1_protocadherin_Fat_4_Crotalus_tigris
MGCWGLGSTSSILLPCLVVFLLLPLRASTEPRQLFKVLEEQPPGTWIGTIATRPGFTYRLSEHHALFSINATSGDLHTLA
TIDRESLTNDVMDLVVLSSQPTYPSEVRIVVLDLNDNAPVFPDPSIVVTFKEDTGSGRQLILDTATDADSGTNGVDHSSY
RIVGGNEEGRFRLNITLNPSGEGAFLHLVSRGGLDREATSAYQLLVQVDDKGELQRHGFLQVNVTVQDINDNPPVFSQTF
YQVRVPEDAPVGASVLQVTAADADEGTNADIQYRLERAESTGGDGSGIFPFEVDPESGVIRIREVLDYETQRQYSLTVQA
IDRGVPALSGRAEALIHLLDVNDNEPRVKFRYFPATSRFASVDENAAPGTVVALLTVSDADSPAANGNISVSILGGNEQR
HFEVQSSKVPNLSLIKVAAALDRERISTYNLTVAVTDNFGSSPPSPDSVSSLSPDGVSPAPVSRSSVASLVIFVNDINDH
PPVFGQLVYQVNISEEVPPGSYIQGLSATDHDSGLNANLKYSIVSGNELGWFCISEHSGLVTTKSADTVMATSLLGFSGQ
GMAASGGLDREIVSQVVLNISARDQGVQPKISFAKLVVNILDVNDEKPQFSKPDGYHVSIAENVLPGTELLVLTAVDGDL
GDNGTVRFILQESETGGNSGSFPIVSWAAFHLDPVSGRLSTTSQLDREEKEHYSLHVLATDLGNPALFSVALVNVSLLDV
NDNSPLFYPVQYFAHIQENEPAGSYIVTVSASDPDLGLSGRVRYSISAGDTSRFQIHSETGVITTKTTLDREEKTAYQLK
VLASDGGNLQSQNQAIITVTVLDTQDNPPKFTQEIYSFVVFENVALGYHVGSISAHTMDLNINITYLITSGDQKGMFEIN
KITGLIATASIIDREEQAFYQLKVVASGGTITGDALVNITIRDLNDNSPHFLHAVESVNVVENWNTGHTIFQAKAVDPDE
GANGIVAYSLKQNPKNLFSIDEENGAISLTGLLDVNDGSYQVEIMASDLGVPERSSSFILTVSVHDVNDNPPVFDQLSYE
VIISELEPVNSRFFSVHASDKDSGTNGEIAYNIIEGNTGDAFGIFPDGQLYIKSELDREVQDRYTLLVEASDRAVEPLSA
TVNVTVILQDVNDNRPLFNSTNYVFYYEEEQKGGSFVGKISAVDKDCGSNGEVRYLFAHMQPDFELNALGGEITSTHQLD
RESLMRQRGAAVFTLTVIAVDQGLPKPLRDQAIVQVYLKDINDNAPKFLKELYQATISELAPNLTQVLRVSASDVDEGNN
GLIHYSIIKGNEENQFAIDSGTGQVTLIGKLDHEANAFYSLTIQAVDSGTDPLSSLSVLNINVLDENDNSPSFPKTILFV
DILENMRIGELVTSATASDSDSGDNADLHYSITGTNNHGTFSISPNTASIFLSKKLDFETQSLYKLNITAKDKGRPPRSS
TMSVVIYVRDYNDNPPMFPAGDIFKSIVENIPIGTSVISVMAHDPDADINGQLAYTIIQQMPRGNHFHIDEVKGTIYTSA
EIDREFANLFELTVKAMDQAVPIESRRFALKNVTVLITDQNDNVPTFVSPSALAVEPSVVIGTVLTTIVAADPDEGANGE
VEYEIINGVTDIFILDRYSGELRVSSTLVPSQLIYSFIISATDLGPERRKSTTEMTVILQGLDGPIFTQPKYITILKEGE
PIGTNVISIEAASPRGPEILLEYFIVSVRCEDKRFGRLFTIGRHTGVIQTAAVLDREQGAGLYLVDVYAIEKSAASPRTQ
KAEVEITLQDVNDNPPVFPADMLDLIVEENIGDGSKIMQLTATDADEGANALVTYTIISGAEDSFHIDPESGELIATKRL
DRERRSKYSLLVRADDGLQSSDMRINITVSDVNDHTPKFSKLWYSFDIAEDTTPGSLVAAILATDEDSGINGEITYTVSE
DDGDGTFFLNPVTGVFNLTCMLDYEVQRYYVLTVCAKDGGGQSTINRVYFNILDVNDNSPIFSMASYSTSLMENLPPGST
ILIFNVTDADDGSNSQLTYSVTSGDSLGQFSIDKNGVLSIKQTLDRESQSFYSLIVQVNDMASPPAFRYTSTTQVSIILL
DVNDNPPSFISPRLTYIPENTPIDTIVFKAQATDPDSGPNSYIEYNLLNPSGNKFSIGTIDGEVRLIGELDRETVSNYTL
TIIATDKGQPFLSSSTDIVAIILDINDNNPLFAQKLYKVEIAENTLTGTDVVQVFATDNDDGSNGHVRYTVISGNTNNEF
RIDSVTGVITIAKPLDREKIASYSLTIQSTDRGSSPRTDTTIVSIFLLDINDYIPTFELSPYTVNVAENLETLPKIILQV
VARDDDQGLNSKLTYFLIYGNEDSAFTLSANGELHLVQSLDREKKKEYIMLITAIDSGIPSLTGTGTISVKVDDVNDNVP
KFAFNMYSKTIPEDAPTGTDVLLVNASDSDGSVNAAISYSLSGGNSQFTINPSTGQIITSALLDREDKENYTLIIVAKDG
GIPTALSSSTNVLVTIADVNDNPPKFQHHPYVTHIPSPTSTGTFVFAVTVTDADAGPNAKLHYSLSGKNSEKFHIDPARG
AIMVADRLSGTSEITFTVNVNDCGLLPKTDSTTVTVRFVNRADFPQVHTKQHKFMFPENQAVGTFITSVSGVSSRGDSLS
YYIASGNLGGTFHIDQLTGQLSISHPLDYEAVQKYIVWVEARDMGFPPFSSYLKLEITVIDINDNAPLFEQDPFFVEVLE
NLSPFKIITITAADKDSGPNGQLNYEIINGNIENSFTIHPTTGEIRSVRPLDRERVAQYTLTVKASDRGTPTQSAVVQVL
INVLDENDNAPKFSQIFSALVPENAPLGYTVTRVTTSDEDIGINSVSRYSIRNTNIPFVINPNTGDITISRVLNREDTDR
YRIRVSAHDSGWTVSTDVTIFVTDINDNSPRFTKPSYYLDYPESNEVGSRVIQISATDPDEGANGQVFYFIKSQSEFFRI
NASTGEIFSKQPLKFQNSSASNHVNLNRHSFIVISSDRGSPALMSETTVTINIVDSNDNAPRFIFNQYFTPVVKNVAIGT
KLIKVTAVDSEDFGLNAEIEYSISNNNLTDKFILDSKTGWISVASSLINEMNKSFLIKIKAKDKGNPPLSSEVPVQVVIT
EENYHTPEFSERHLSITVPESHVVGSILRTMSAEDKDAAMNGVIQYNISSGNEAGCFAIDSSTGALYLAKSLDYELCQKH
DITVSAVDGGWIARTGYCNIIVNVIDVNDNSPTFTPEEYFPSVLENAPSGTTVIHLNATDIDSGHNAVIAYSIQSSDSDL
FVIDPNTGIITTQGFLDYETKQNYHLTIKAFNVPDEDKCSFANVNIHLRGTNEYVPRFVSKLYYFEISEAASKGTVVGEI
FASDRDSGIDGDVHYLIFGSSRKKGFQIDDSSGQIYVTGPLDREKEERISLKVLAKNAGSIRGADIDEVTVNITILDAND
PPVFNLESYNVRISEGVPVGTHVTFVSAFDSDSLPSWNRFSYFIGNGNNNGAFSINPQTGQVTVIAELDREALPVYNLSI
LAIDSGSPSATGSASLLVTLEDINDNGPILSTTEGEIMENNRAGTFAMTLQSSDPDLPPNQGPFSYYLLSSGIATNYFSL
SSAGVLTTTREIDREQISDFYLSVITRDSGIPQMSSTGTVNIKVIDKNDNPSQPRTVEIFVHYYGNLFPGGTLGNVKPQD
PDISDTFQCSLTSGVTSLFNIPPSTCDLNSLARSTDGTFDLTVLSNDGLHNSVTNVIRVFFSGFNNATLDNSIILRLSVP
SLKEFLTNHYLHFLRVANSQLTGLGTTVQLYGIFEDNNQTFLMVAVKRNNYQYVNPGSVTTFFESIKEIIFRQSGVQIQS
VDHDSCLQNPCQNGGSCLRKLAVSPKLRNYDSAPVIIMANEPLQPFTCRCMPGYDGALCETDVNECFPSPCHNGGTCHNL
VGGFSCSCPSGFTGIACERDVNECLSSPCKNGALCQNFPGNFNCICKPGYTGKICDSSINYCECNPCFNRGSCQNGVEGY
YCHCPFGVFGKHCEVNSYGFEELSYMEFPSMDPNNNYIYIKFSTIKSNALMLYNYDNQTGDRAEFLALEITEERLRFSYN
LGSGTYKLTTAKKVSDGQFHTVIARRAGMAASLTVDSCSDEQEPGYCTVSNMAVSSDWTLDVQPNRVTIGGIKSLDQVLQ
RKGQVESHDFVGCIMEFAVNGRPLEPSQALSAEGILDQCPRLEGTCTINPCQHGSTCVDHWSWQQCICKEGLTGKHCEKY
LTADTALSLEGKGRLDYHMRQNRKWEYMMRYYTGNAIMDSRSMDNLEVKFRTRSKSGVLFHIQESSNYTTVKIKNGKVQY
VSDAGVGGKVERSIPEAYVSDGHWHLLLIEKNGTSTKITVDKIHTRNILHITQDFRGLNVLTISLGGIPVNQFSRSNEPD
FDGCIAYLKYGEESLPFTGQHSLATISRSDPSVKIGCRGPNICASNPCTGKLMCINQWYTYECVHPGACASNPCQNGGTC
EPDERAGFICSCPESHTGTTCEIIVVCLGVICAQGHVCKAGINGAYICIPQFYPAELSLPLWAVPAIVCSCATLLALLVL
SLILCNQCKGKKAKVPEEEKKTKEKKKKGSENDAFDDPDNIPPYGDDMTIRKQPEGNPKPDIIERENPYLIFDETDISHN
AETIPSAPLASPETEIEHYDIDNASSIAPSDADIIQHYKQFRSHTSKFSIQRHSPLGFARQSPMPLGASSLTYQPSYSQG
LRTTSLNHSACPTPNHLSRHSPAPFSKASTFYRNSPAREMHLSIREGSPLEMHNEVCQTGIFNYPSRLGRRSKSPQMMTG
HSSRPGSRLKQPIGQIPLESGPPVGLSIEEVERLNTPRPRNPSICSADHGRSSSEEDCRRPLSRTRNPADGIPAPESSSD
SDSHDSFTCSEMEYDREKPMVYTSRMPKLSQVNESDADDEDNYGARLKPRRYPGRRGEGGGPVGAQAPAPASSINDSSPL
KLGPQGGNFNWDNLLNWGPGFGHYVDVFKDLASLPEKTAANVSEECRNGTTQPKDGEAEQYV
>XP_043087237.1_protocadherin_Fat_4_isoform_X1_Puntigrus_tetrazona
MALSGRSLDTLHLILFVLWTLSRYSLSSQVRQEFEVLEEQPVGTYVGTIDTKPSFTYRFSEHHKLFSINATTGVIYTSSV
IDREVLPSNIINVVVLSSQPTYPTEVRIVVLDINDNAPVFPDASIVVSFKEDASSGRQVILDTATDADIGSNGVDHTTYR
IIGGNDQRKFRLDITVNPSGEGAFLHLVSTGGLDRELTPFYQLLIQVEDKGEPKKFGYLQVNVTIQDINDNPPAFDQDHY
QTSVFEDTAIGSSVLQITATDLDEGANADISYFLDEGTPFQIDSKAGTVIIKEGLDYETRKEYSLTIHAVDNGVPSLSGR
SEATIKLLDVNDNDPVVKFRYFPTTSKFASVDENAQVGTVVALLTVSDSDSNTANGNISVSILGGNEQRHFDVHSSPVPN
LSLIKVASVLDRERISSYNLTVSVSDNGRPVARSSFASLVIFVNDINDHPPIFQEAVYRVDISEDIPKGSYIKGVSATDG
DSGQNANLRYSLVSGNSLGWFAISENSGLVTSAAELDREIASQIVLNISAKDQGLQPKISYTKLIVNITDVNDQVPTFTQ
STYHISLVEHSPAGSELVVLSATDADLGANGTVRFSFDPETPASIQSKFRLDAILGRLNTATELDREEESSYLLHIKATD
AGTPPLYSICKVNVTLKDVNDNRPVFYPVQYFANIKENEPSGSFVTSVTASDPDLGSNGTVKYTITAGDTYKFHINNNSG
KITTLVPLDREEKTAYQLQVTATDGGSLRSDTHAIVTVTVVDTQDNPPVFSQKEYSFVMFENVAVDTIIGTVSATTVDLN
TNITYLIASGDQRGLFAIKGSTGQITASGLIDREEQAFYQLRVIARGWEVTGEALVNITVKDLNDNAPHFIHNVEHVSAV
ENWATGHHIFQAKASDPDEGTNGVVIYNLKQNPKGLFHIHERHGLITLTGPLEVTTSSYQVEVIASDLGIPQRTSSLILT
ISVYDVNDNTPVFDQLSNEVTIPESEPVNSRFFKVEASDKDSGLNGEIVYDIVSGNTNDVFGIFPDGQLYIKADLDREVQ
DRYGLLVVAKDRAVEPLSASVNVTILLDDVNDNRPLFNSTNYVFHFEEEKERGSFVGLVFAEDKDFGPNSEVRYSFETPQ
PNFELNAISGALTSTLQLDRESLMRQRGAAVFSFTVISSDQGLPKPLKDQAKVQVYIQDINDNPPKFTKDIYQASISESA
QNLTQLLRVSASDVDENKNGLVLYDIVEGNEEKQFSIDSTSGQVTLVGKLDYETTPFYSLKIMAEDSGIVPLSSTCILSI
SILDDNDNSPSFPKSTLTVDVLENMRIGELVASVTATDSDSGSNADITYSISTTNNHGTFSISPNTGSIFLVKKLDYETQ
SLYKLNVTAKDNGRPSRSSSIPVIIHVRDFNDNPPVFTPGDIFKSIPENLPLSTSVMTITAHDTDADINGQLEYSIVMQA
PRGGHFHIDPASGVIFTNKEIDREFSNLFELTIKATDQAVPVEFRRFALKNVTIWVTDQNDNVPLFISQNALVAESNIVI
GSILTTVVAFDPDEGANGEVEYELVRGDSDTFIMDRYSGDIRLASQLVPSKLIYSLTVSATDHGTDRKTSRTELTIILQG
TDGPVFSQPKYITILKEGQPPGTNVISLDASSPRGTGTKVEFFIVSVRSGGKAVGRLFTIGRHSGVIQTAAELDREQGSD
LYLIDVYAIEADASQPRTQHAEVEITLQDVNDNPPLFPTDSLDITIQENISDGVRILQLTATDADEGANALVTYAIISGA
DDSFRIDPESGELTAVRRLDRERRSEYSLLVRADDGQQSSDVRVNITVSDVNDHAPHFSRSVYSFDIPEDTSPGSIVAAI
LAGDSDSGSNGEITYSIEEDDEDATFLLNPVTGVFNVSRALDYESQQYFILTVQARDGGGLSSSVRVYFNLLDVNDNPPR
FNSSVYSSSVLENVIPGASVLSLSAADADHGPNAELHYTIASGDPQSQFTITNTGVLQTRKALDRETQSFYNLVITVNDL
APPPMPRFTSTAQVSIILLDVNDRAPTFTSQTTAYIQENTPVDTLVFTAQAFDADSGPNSYVEYSLRGPFGNKFSIGNID
GGVILVGELDREEMANYSLTIVATDKGEPPLSSSMEVAMIVLDVNDNTPSFSQNIYDIEIEENTLSGADVLQVFASDADE
GTNGQIRFSIAGGNANADFRIDSVTGVISVAKLLDREARSAYSLLVQAADRGSSPRVDRATVNIVLLDANDCAPVFELSP
YSVSVQENLGNLPKNILQVAARDDDLGQNGQISYTLSGGNDAGAFSLTSGGQLNLIRTLDRETQDQYVLVVTAHDAGTPS
LSGSGTVMVLVGDMNDNIPSFSSMSFHTTIPEDAPTGTDVLLLNSSDADVGRNGVISYSLSGGDGQFSINPATGLIITSS
LLDREAQASYQLLVVASDGGQPTPLSSSATVSVVVTDINDNPPRFHHHPYVTHIPASTSTGSLVFAVTVTDEDSGSNAQL
HYSLTGRNSEKFRIDPIRGAITANEKLTGSSEVTFTVHVKDGGTNPKTDSTTVTVRFVTGGDFPHIRIKEKAFTFPENQP
TNTVVTKVTGSSARAGPLSYYIASGNLDNAFHIDQLSGELSIKKLLDYENIEKYVLWIEARDQGFPPYSAYEKVEIAVLD
VNDNHPTFEQEPFHAEILENLSPQRVLIVSAFDQDSGPNGQLEYAIIEGNKENSFSINRATGEIRTTRPLDREKSAQYAL
RVKATDRGSPPKSTAVKVLISVLDVNDNAPRFSKIFSASVPENAPVGFTVTRVTTTDEDAGANAISRYSISDASLPFIIH
PSTGDITISRPLNREDMDHYIAKVSAHDSGWTVSTDVTIFVTDVNDNAPRFSKPSYYLDYPELTEVGSIVTQVSATDPDE
GFNGKIFYFIRSQTEYFRINSSSGEIFVKQQLRYQNSSGHSNINVNRHSFIVTASDRGIKPLMTETTVIINVVDSNDNPP
TFESSFYFTPVTKSVKVGTRLLKVTAHDHKDFGLNSEVEYAVSGGNSSNKFRLDKQTGSVTVASSLTADTNKFYLLEVTA
SDKGNPPLSAKASVKIAVTEENHHTPEFSQNQVTVTVSEGLTVGTAIRTLSARDKDKDKQMNGLVMYNISSGNEDGLFSI
HSQTGVLSLAKPLDYETKQKHELRVSATDGGWIAKTSYVTVNVLVTDVNDNPPVFDPVEYFPVVQENVPSGTTVVKMNAT
DKDSGPNALMAYVIQSSDSDLFIIDPNTGIITTQGFLDYEAKQVYHLTVKAFNVPDEERCSFAYVNIQLKGANEYVPRFV
SKQYYFEVSEAAPKGTVIGEVFASDRDLGEDGIVYYLIFGRSRKRGFSINKKTGQIYVSGPLDREKEEKISLKVLAKNAG
SIRGADIDEVLVNITVLDANDPPVFTQELYDVQVNEGLSPGGLVTFVSAEDSDSVPSWSRFTYAIAADYAKSTFTINPQT
GQVSVASELDRETVPVYNLTILAVDSGSPAATGSAILFVTLEDINDNGPTLETTSGEVMENQRAGTFVMTLSSSDPDLAP
NQGPFSYSLVSTGAAPSYFTLSPTGELSTSREIDREQISDFYLSVTIKDSGIPQMSSTGTVHIKVNDQNDNPSESRSVEV
YVHYFGNMFPGGSLGVVKPQDPDIQDMFHCSLTPPAAVLFSIPTGTCDLRSNSRSTDGTFDLSVRSSDGVHDAVSSHVRV
FFIGFNNVTVDNSILIRVVSQSVSDFLTNHYLSFLRIANSQLAGLGTGVQIYGVFELNNSTFLMAAVKRGHGQYVNPSGV
ATFFQSIKEILHRQSGVKIDSVDYDPCSHNPCQNGGSCKRRLGVSQDMKTEESVPVILVTNRPLQPYACNCRPGYAGALC
ETDIDECQPTPCHNGGTCHNLVGGFSCSCPEGFTGMACERDINECLSNPCQNGALCQNYPGGFNCLCKSGFAGKACDSII
NYCECNPCFNGGSCQNRVEGYYCHCPFGVFGKHCELNSYGFEELSYMEFPSLDPNNNYIYIKFATLKENALLMYNHDNQT
GDKAEFLALEILEGRMRFSFNLGSGTYKLMTTIRVSDGQFHTVIARRAGMAASLTVDLCGEEQEPGYCAVSNVAVHTDWI
LDVQPNRLSVGGVRSIEALLHRRGQVATHDFVGCIMEFAVNGRPLEPSQALASHGILDRCPRLEGVCVSEPCRHGGTCLD
MWSWQQCQCTEGFTGPTCEKYITADTALSLDGSGRLDYGLSQTRKRDVLLARALQDPGRPVPEYSSLELKFRTRSGSGTL
LHAQESSNYTTVRLKNGLLQYVSDAGVGGKVERIVGDVVLSDGQWHTLLLQRNGSSTILRIDESSSRVILHNTQDFGGID
VHTLSLGGVPARPTQQKTSPGFDGCYAYVKYNGEMLPFSGEHRTVSISKTDPSVKIGCRGPNLCESSPCWDGLMCVNQWY
TYQCVPPGDCASNPCQHGGSCVPGARGGFTCACQEFYTGRVCESLVACLGVRCPQGTECKLGANGGFTCSPSATTEEMVL
PIWAVPAIVGSCATVLALVVLSLILCNHCKGRKKTKVPKDEKKTKEKKKKKKKGSENVAFDDPDNIPPYGDDMTVRKQPE
GNPKPDIIERENPYLIYDETDIPHSNETIPSAPCAPCAGPDADMEHYDIDNASSIAPSDADIIQHYKHFRSHTPKFSIQR
HSPLGFARQSPLPLGATSYTYQPTYTQGLRSTPLSHSACPTPNPLSRHSPAPFTKPSSFYRNTPTRELNLARREGSPLDL
HGEVCQPGMFNYATRLGRRSKSPQTMAGHGSRPGSRLKQPIEQIPLESGPPVGLSIEEVERLNTPRPRNPSICSADHGRS
SSEEDCRRPLSRVRNPADGIPAPESSSESDSHDSFTCSEMEYDREKPVSYSSRMPKLSQVNESDADDEDHGGRMRQRRYS
SRRAEGGPASGHNTLSEYQHHTLPHKLGQGANNFNWDNLLNWGPGFTHYVDVFKDLALLPENSAAKDIEMKSGDGSITIL
NEGEAEQYV
>XP_051505314.1_protocadherin_Fat_4-like_Myxocyprinus_asiaticus
MARSGRSLDTFHFILVILWTLSRYSLSSQVRQEFEVLEEQPVGTYVGTIETKPTFTYRFSEHHQLFSINATTGVIYTSSV
IDREVLPSNIINVVVLSSQPTYPTEVRIVVLDMNDNAPVFPDASIVVSFKEDASSGRQVILDTATDADIGSNGVDHTTYR
IVSGNDYRRFRLDITVNPSGEGAFLHLVSTGGLDREITPFYQLLIQVEDKGEPKKFGYLQVNVTIQDINDNPPVFEQDQY
[truncated: 224,112 more chars]
