# Supplementary material for: The Hydractinia cell atlas reveals cellular and molecular principles of cnidarian coloniality
Source: Nat Commun. 2025 Mar 3;16:2121. doi: 10.1038/s41467-025-57168-z (PMC11876637; doi:10.1038/s41467-025-57168-z)
Supplement: Supplementary file 16 — Supplementary Data 13 [file 41467_2025_57168_MOESM16_ESM.zip › IQ_Tree_output/Protochaderin/Protochaderin_all.fa.clean.linsi]

>XP_012556552.2_protocadherin_Fat_4_Hydra_vulgaris
MLF---------------------------------------------------------
------------------------------------------------------------
------------------------------------------------------------
------------------------------------------------------------
------------------------------------------------------------
------------------------------------------------------------
------------------------------------------------------------
------------------------------------------------------------
------------------------------------------------------------
------------------------------------------------------------
------------------------------------------------------------
------------------------------P-----------------------------
------------------------------------------------------------
---------------------SK-------------------------------------
------------------------------------------------------------
------------------------------------------------------------
------------------------------------------------------------
------------------------------------------------------------
------------------------------------------------------------
------------------------------------------------------------
------------------------------------------------------------
------------------------------------------------------------
------------------------------------------------------------
------------------------------------------------------------
------------------------------------------------------------
------------------------------------------------------------
------------------------------------------------------------
------------FLLIIFIKETLS------------------------------------
----------------------------------------CSPSC---------------
------------------------------------------------------------
------------------------KPKDCILSNWSSWT----------------------
---------LCSASCGPSGARQRTRFVQEQ------------------------------
---------------P-----------------------ECNGNC---------------
---------------------------------------------------NKALKETEN
CNTK--------------------------------------------------------
------------------------------------------------------------
------------------------------------CCPTNCTFTY--------------
------------------------------------------------------------
GDWSPCIGCGLHGTRSRAKSIQSPASCGG-------------------------------
------------------------------------------------------------
------------------------------------------------------------
------------------------------------------------------------
------------------------------------------------------------
------------------------------------------------------------
------------------------------------------------------------
------------------------------------------------------------
------------------------------------------------------------
------------------------------------------------------------
------------------------------------------------------------
------------------------------------------------------------
------------------------------------------------------------
-------------------------------------------------------FCLNT
------------------------------NVEIESCDT-----------KRC---CPVD
CTVSEWTSW-------------------SSCFA--------ACEKTAIVT---RLRTVQK
QDSCNG------KSCPV-------------------------------------------
---------LNEANS---------------------------------------------
--------CNGPTCCPR-------------------------------------------
DCEY----SDWSAWEVCSGSCQ----------------------------G---------
--GTQKRKRSLTK----Q------------------------A--------TCNGTCS--
-------------------NELFQTKACIVKPV------------KCQLSSWE-SWSSCS
SVNGK-CGNGTQMRVRTIVVKPVCDNPCGNLNETKNCLYSCCPVNCEYGQWGKWSNCSNQ
CGSGLRSR---------------------EREVQTKDEC---------GG----------
------------------------------------------LSCSQ-------------
------------------------------------------------------SDLKAT
EFCTENNDLD-------------------------C------ILTKWSSWFNCSTECGSG
FSQRNRSIIQQPKCNGKLCESLFESKTC---------ISYNSNQDCVV------------
---------------------SLWGAW-----GTCQSNCSLSTMKRVRNILSPSVCMGKK
C---------------------------PYLEETV-------------------------
------------------------------------------------------------
------PCGEVNGGCEHV---------------------------------------CYR
GV------------CSCSPGYTIKN-QTKCVPKDCGLLTI-------DLCKSSDQLCKNP
SVLCPGNNT----------LFPTL-----------------CKLECPL----GFKLFGKD
TVSCQSSGQWTQ------------------------------------------------
------------------------TQSICNSLNEPP-----SQIILS-KYDFSEN-----
LPSGFQIGV---LYSVDKNK-----NDTHTYTLIKDDCGC-----FTIL--ENQLKTLK-
-VFNYEEEKN-AHFQVTIRSTDNGYPP---LSIEESFQLFLNDVNEKPLDILL-------
SSNSIKENSKEDVLVGKLDAVDVDA----NQTFLYRMVD-SSH--GLFV-IDNNELKTS-
SRNMKCIPPTYPQEFCPLNFEIQKV-HYITIEVYDNGVP-----SLSFIKNFSIYLLD--
-----IND--PPYNLIL--SSNSVKENSLVNTFIGQ------FSAQDEEN---------Q
TLSFLLLDDD------NSNFIL---------SSAKLYKSKSSDYEATK-SHFIHVQVSDD
-GDPI--NLID---KWFIINVEDENEPPVNVTFVPTFQVTL-LNLTVINIFENTTA-NNF
NVGKFVI---YDAD-KIQS--IEVELLETF--NGTFVLDNSTHSKCI-------------
-DIK--------------------------EKEAQSKCE---------------------
-----------------------VNLFINKNL----DFES------KSVYSINIKITDRN
HS----------------------------------------------------------
-----------------------------------------------------------I
QYIFQVNVIDCNDAPISIL-----INDTKVASIYEN--SFGVMIGKLTTVDQD-------
-FEQQYEYKLFD--------SFEYFEIVG-NILM-LKKNISTDYE---------SQSFFV
ISIISTDNGN------------------------P-SQYIL-------------------
-------DQVRVNILDVNDP----------------------------------------
-----------------PTNVTLSV---FEIDENLNPD---TLFANVIIIDQD-------
--------VKAPDYKSHPCFLSNNT--YFKIVENVLYV-LMPANFEQASF---------I
YIHL-------ICQDQFV--------------------------QVK-------------
----------------NTFIVT-VNDVNE-------------------------------
--------------------------APS-----EIILSTHEYSEN--------------
------------------------------------------------------------
-------------------LP--------------PQLIATLF-TVDPDVYLD--GNQHV
FTYKILTNQD----------QVAVNGSNLLAIKTFNFE-----VLSL-ITFEIQVIDSG-
------------------------------------------------------------
-------------------------------------------------GLTLSQLKTIK
IVD--------------------------------------------------------Q
NDPPSDILISS---DKVYENSVQYTLVGSLTVIDEDQ---HQSFICILN---GSKSS-PL
EIYG----------------------------------------------SHVMVAWD--
----------------------------------------------------GSRND---
----------------------------------------------HLNFEKNP-LLSLP
VVCTD---NGNPRYSIYKSFTIYVLDEND-------PPYNLTLSNYYINE-TDPIGTII-
--GKFNALDED--IGQSLSFFIVGGDSQY----FKI-EAQ----------YLIKFANFTQ
---TGVYKIIVEVID-----------------------------------------NGSP
PMK------------------------IKSNFLI--------------------------
------------------------------------------------------------
------------------------DVINVNEAPIATVITSEDGLLVFNDNFPSINENCDI
-GSVVG-------TIFSYDPDK------NATLNITLDNTESG----IFALDNKIFCYNTS
SLVDG--TTCKVKLLVNSYLDYEEAS-FHPITIRS---------------------QDQN
G-----------------------------------------------------LLHVQK
FVITVFD-----------------------------------------------------
---MNDKPTNVF----LNGLHNV----AVCEN-IQ-GVFIADITTMDQDANQ------SF
IYTLSE--------TYAL---EVFEI--------DSNRLFLKS--NISLDYEQESVYNFS
IVSTDSGTPQK-----NITVRFSVN-----------------------------------
------------------------------------------------------------
---------------VEDVNE-APILIE--VSNLSVAENS----PSTTFIGSITVKDPDN
I----------RFVTQYHECWVT----GS-----FLLFNIQTYKNTQK-NIVNEL-YVMK
NGLDYEV-ASF---FTITISCKDSGN--------------------------------P-
SLI-------------------FQQNFNISVIDVNEA-----------------------
--------------------------------PYAILLSANS---------ILENTNPT-
------------------------------------------------------------
-----------------------------------VIGSFSTRDPDNVGSSI---QLFNY
TLLNE-----SV-PFEII---GHELKTKQ--ELDYEFQ----------------------
----------------------------------SNW-------------IIFVKSTDNG
-N-PSLS-------------------------FIQNFTIFVIDVN--------------E
APTDILLSSS---QFEENS-----------------------------------------
------------------------------------------------------------
----QKDTVVSYLTAIDVDRLP-DGRNQKYTFSLTENF----------------------
------------------------------------------------------------
------------------------------------------------------------
------------------------------------------------------------
----------------------KGVFRIISDQLQIAEDYNQCSKTNS--CFLNFEK-NPL
LQLKIKVTD--------------------------------DGVPVK-------------
-----------------------------------------FYE----------------
-------KSISVQLKDVNDPPWNL--------------------TLSSN--LVKENSPIG
FEIG-IFS--AQEEDLN-QSLKFYLI------------NDTSGLFEIRSN----GSLVIK
KNPNFE------------------------------------------------------
------------------------------------------------------------
------------------------------------------------------------
------------------------------------------------------------
------------------------------------------------------------
------------------------------------------------------------
------------------------------------------------------------
------------------------------------------------------------
------------------------------------------------------------
------------------------------------------------------------
------------------------------------------------------------
------------------------------------------------------------
------------------------------------------------------------
------------------------------------------------------------
------------MQEIYVIKVEVVDDGN------------------------P-SLSNE-
-------------------------KSFSIFVQD--------------------------
------------------------------IN-EAPAE-------LHISDKG--------
--------------------------AAARFFIN--------------------------
-------------------------------------------------------EPEIF
ENLPPDTVLGTLEAIDHDYVEL--LTFDLLD-SHKYLRLKPNSTTCTSYTQGQSGSYTVC
DVKVMT-----NTILNFEETAS--F-IFTVKVKDNQ---NLTHL----------------
------------------------------------------------------------
-----------------------------QSFKLKVIDRNDAPTNITLQGKHDA-FVSEN
DLY-------TAIGTLD--TTDEDVNQTFI--YSV-------INNS--HFAVVKSI----
----NGESQLYTSYIPL-DYEKVQNHTINILS--IDS----------GSPALSF-L-QQI
VIHVLD---------VNEAPSEI------ILSKLHVFENLPPNTVVGLLSVIDPDVLSS-
-------------QTHSCS----IDNFK-------FVIN--NASLLT--LASLDYEMSS-
-HETINIVCTDSGSPP-------KSLQK-IFTINVEDVNESPKEILLTNN---NVPENCI
--CVFGHFSVIDPDK--DDSHNLTITSG------MENFEILGSE--IKSKDL-------L
NFENRNE--------------YLIEVLAMDLKG---------------------------
--LFIK----------------------------------KTFKIFVEDRNDP-------
--------------------------------------------------PSNLECTLTN
---IPETSPFGTFIGE--CVAVD-------------------------------------
------------------------------------------------------------
------------------------------------------------------------
------------------------------------------------------------
------------------------------------------------------------
------------------------------------------------------------
------------------------------------------------------------
---------------DDNYQIH--NFFITQTF----------ASVGLK------------
-------------------------HI-------------PINN----------------
------------------------------------------------------------
------------------------------------------------------------
--------------TVFKIDS-------TSGALVLGATKLNY------WYSSSYVVTIMV
TDNGSP----QMSFEK--NITIIIEDVLR-----------LPTDILLSQ---KTVQENSL
V-GTFVGTVDVI----DPD--NFMTDKYSHFCN-----------------LTEST---TF
EINDNHEL---VVKS----ASLDFETTML---------YEINVTCFDLDF----ENK--S
ISRIFFIQVLNINE-APSITLT----------PSLIDENNKPGSVIAFFDCRDPDNL---
---NTIVDNLTIT-SINSYG----------------------------------------
------------------------------------------------------------
----GQFAL--LFPFYLVSNIQ--LDYE-NISFYTLEVTVTDD------------GKPPL
SL--TKNISININ---------NLNEAPTSL--SLSSTSFYESQLPG-TIVTSIFISDPD
-PNQN----HTCKILDDANF--FSM--NGSADIKL-T---------NKVDY---------
--------------ETI--------------------------SFLSIVVEC--------
---FDNGSPPLSIK---------------QNFTINILDSND-QPS----------AINYN
I----------SSVLENANFNQLVAQ-LIVEDQDQNQS----------------------
HLCEAQGTNKHWFYFSNET-----NGKIFVFLMSEIM-----------------------
------------------------------------------------------------
--------------------KLNYETEK--SISVIVICHD--------------------
------------NGTPPLS-----------------------------------------
-------IQDRFEFF---------------------------------------------
-----------VIDVNEPATKIFISNSSFIFMNENVVPG-----TRV---GLLECDDPDV
GQE---IKYNLLED-------SNLKFQI-----YSGNIL---VVKNLSMFDF-ESSEF-S
RVIVNIQVSD---TSNQPIV-------YNGTLEIIAQDVNE-PP---------SNIKYIV
NNLISDI----------------HFIGENSTIGSSIGLLLADNPEGSVQMLTFSL--LTY
KNYFLISY--YNNS------SSDLVLVKELDVND----------ISDFTISVKVSDNGIP
PLSTVG------------------------------------------------------
----------------------------------YIR-----------------------
------------------------------------------------------------
--------------------------------------------------LTVLRSDPCV
SG-MMHCTSNSECARKNKT----------------------TGECLCLPGFEMNLGVC-Q
QIDDCKPS----CQNCL-----VSSRNACLKNNALECS-----PCRNDGICTDLH-----
---------MNYSCECKKGFTGLDCAVD-IDDC------------APKPC-LHNSI----
CED-KFNN----------YSCHCAPGYKGNNCEEEINECEQNPCYNG------NCTDQID
GFLCTCPL----DYYGTSCQRYSKF-----------------------------------
------------------------------------------------------------
------------------------------------------------------------
------------------------------------------------------------
---------------------------------------CTLDKCSENF-----------
-----------------------------E-----------------------CVPNPIS
KKSEITFR----------------------------------------------------
---CVPKNRIL----------------------SLFIEDKFA------------------
------------------------------------------------------------
----------------------VLS-----------------------------------
---------------------------------------------PDTAVSLW----KLR
FENFLLE-----------------------------------------------------
------------------------------------------------------------
-------------------------------KVTVPSPWLESKVYD--------------
------------------------------------------------------------
----------------KYVECKIN-----DAFILNYESV----------EKAKTNNF---
-----YIFENVTSKMIENQQK-----------------TIVRFFAV--------------
------------------------------------------------------------
------------------------------------------------------------
------------------------------------------------------------
------------------------------------------------------------
------------------------------------------------------------
--------------------------VQNEV-----------------------------
------------------------------------------------------------
------------------------------------------------LAENVLLYSINK
T-----------------------------------------------------------
------------------------------------------------------------
-------------CEELYVECAQMDKM-------------------FGCKICRYVNEFLA
QN-------------------SVLKK--PE------------------------------
-WGKSKRSRE------VNLKL-------IISACILCAVLLIIIFLF--------------
KKYKPCSKNKN-----------YKVYKVSKKTRTN-------------------------
------------------------------------------------------------
------------------------------TFTMASRSNSIHL-----------------
TDADLMDGQFNLMYG---------------------------------------------
---------------VD-------------------------------------------
--------EEELQRN---------------------------------------------
-----KTITPGLY---------------------------D------------LLEPDQI
-------------------FSKQHKTVKK-------------------------------
---------------------------------------------MF-------------
--------------------------------------DNPL------------------
------------------------------------------------------------
---------------------------------------------FHHNINKDKH-----
------------------------------------------------------------
---------IN-------------------------------------------------
----------------------------------
>XP_046847643.1_protocadherin_Fat_4-like_Xenia_sp._Carnegie-2017
MLLKYFFH----------------------------------------------------
------------------------------------------------------------
------------------------------------------------------------
------------------------------------------------------------
------------------------------------------------------------
------------------------------------------------------------
------------------------------------------------------------
----------------------------------------------------V-------
------------------------------------------------------------
------------------------------------------------------------
------------------------------------------------------------
------------------------------------------------------------
------------------------------------------------------------
------------------------------------------------------------
------------------------------------------------------------
------------------------------------------------------------
------------------------------------------------------------
------------------------------------------------------------
------------------------------------------------------------
------------------------------------------------------------
------------------------------------------------------------
------------------------------------------------------------
-----V------------------------------------------------------
------------------------------------------------------------
------------------------------------------------------------
------------------------------------------------------------
------------------------------------------------------------
------------YLLLIF------------------------------------------
------------------------------------------------------------
------------------------------------------------------------
------------------------HF---ILVSSH-------------------------
------------------------------------------------------------
------------------------------------W-----------------------
------------------------------------------------------------
------------------------------------------------------------
---W--------------------------------------------------------
------------------------------------------------------------
------------------------------------------------------------
------------------------------------------------------------
------------------------------------------------------------
------------------------------------------------------------
------------------------------------------------------------
------------------------------------------------------------
------------------------------------------------------------
------------------------------------------------------------
------------------------------------------------------------
------------------------------------------------------------
------------------------------------------------------------
------------------------------------------------------------
------------------------------------------------------------
------------------------------------------------------------
---------------------------------------------------------RRR
-----------------------RRRR---------------------------------
----------------------------PPPSP---------------------------
------------VNCRV-------------------SPWTQFSACSTK----CGIGTITR
RRHI--------------------------------------------------------
------------------------------------------------------------
-----------IKYPAYGGS--FCPYLVES------------------------------
---------------R-Q-----------------------------------CGSPNGG
-------------CGDIC------------NPV----------------------DGSCS
CVSRP--------GYKL----------EADGKSC-GDINE-----CE------------N
GNGGCINSNC----------------RN--------------------------------
------------------------------------------------------------
---------TDGS------------------------------YWC--------------
-------D------------------CLPGY-----------KPST--------------
----------------------INSRNC--------------------------------
------------------------------------------------------------
-------------------LP---------------------------------------
------------------------------------------------------------
------------------------------------------------------------
--------------KSCSPLTPRQC-----------------------------------
------------PRTAYHDEFGIACMPAQINCPHGLEFMKSCSINCDR----NFKLA---
VIKSPDVSK---------------------------------------------------
--------------------------------------------------TFAENFH---
------------------------------------------------------------
-KADFNA-----PNEITVCSLDGNNKNVVWDWNPNTSPYYCRRVNDPPSNILF-------
SNIVIDEKMKILSRIGHFTANDPQ-----DDQLTFTIVNAEAN--FYFL-IQ---GNLL-
------LAKKRLVW----KPQSNNI-YTVEIKVSDNGSP-----VMFTTKTFRITVLN--
-----IND--PPYDIKL--SNNEVFENVKIGSVVGN------LTARDDDLGQ----KRTS
NFNWELVDSD------MGYFKLLGH---------QIIVAKSLDHEAKN-VHRIKVKCTDS
-GNPP--KSSS-------------------------------------------------
------------------------------------------------------------
------------------------------------------------------------
------------------------------------------------------------
------------------------------------------------------------
------------------------------------------------------------
IQSLFIVVQDSNDS-PKYI-------NLTNNQVPENS-DLGSIVGYFGAIDDD-------
-------------------------------------------ND---------------
------------------------------------------------------------
------------------------------------------------------------
------------------------------------------------------------
-----------------------------------------TLKFE--------------
------------------------------------------------------------
------------------------------------------------------------
------------------------------------------LKES--------------
------------------------------------------------------------
------------------------------------------------------------
------------------------------------------------------------
------------------------------------------------------------
------------------------------------------------------------
--D---------------------------------------------------------
------------------------------------------------------------
------------------------------------------------------------
------------------------------------------------------------
------------------------------------------------------------
---------------------------------------------VMVRR----------
--------------------------------KFAL------------------------
--------------------------------------------------------QGVK
---------------------------IDHRLQN--------------------------
------------------------------------------------------------
------------------------------------------------------------
-GKSVK----------------------------------------IFST----------
------------PLVVNGSLDYEEEN-EYIVWLTV---------------------TDPG
GV------------------------------------------------------TRKK
FRIEVTD-----------------------------------------------------
---VNEAPTDIL----MTENFAA-------EN-SPSSTMIGEFLVKDPDVKS--VPPQIH
ICSLESS---LN--GDE----DEFYIT------HETDRNILRVKWNDRLDFERKNAYNIT
VTCRDTGF--------SISKLFQIF-----------------------------------
------------------------------------------------------------
---------------ITDVNE-APTSLY--LSNSTLQENS----PNTTYVGTLTAEDPDG
S----------NQSFTYTLADN------------TASFLIGG-------TNHDEL--FHL
GSVDYEL-TPS---LLVHVIVTDGGGLH--------------------------------
----------------------FEKIFTITVLDVND------------------------
----------------------------------APTDIEIRKDSS-----LTENSVENI
F-----------------------------------------------------------
------------------------------------ISNVVMIDEDKN-------TKTSC
KLLDSSED-----RVKLDLLT--LLVGPR--PTDYESL----------------------
-------------------------------DSSKSL-------------KINISCEDEF
GM-----------------------------SINKLFVIPVKDVN---------------
EPPTMMELI--GKEIRENMN----------------------------------------
------------------------------------------------------------
------NSFVGILNITDPD------VSQRFDCRILNSR----------------------
------------------------------------------------------------
-------------------ATINNA-----------------------------------
------------------------------------------------------------
------------------------SFYIDNNSNPPILKTLRP---------LDFEN-QRM
IYINIKCEE-------------------------------ILDNPND-------------
----------------------------------------RENSI---------------
------ERQFRIDVIDTNEYPMIQCDTPF----------------------IVLSSFSPG
SAIG-LVT--SYDPDNE-----RFYK---------SRRENKDGSTEIQKQ-------LLQ
YSLGREN-----------------------------------------------------
------------------------------------------------------------
------------------------------------------------------------
----------------------------------------------------------LT
------------------------------------------------------------
----------SW------------------------------------------------
------------------------------------------------------------
------------------------------------------------------------
------------------------------------------------------------
------------------------------------------------------------
------------------------------------------------------------
------------------------------------------------------------
------------------------------------------------------------
------------------------------------------------------------
----------------------------------------------------P-------
-----------------------------FDITD--------------------------
------------------------------------------------------------
------------------------------------------------------------
------------------------------------------------------------
------------------------------------------------------------
DGLIYL-----KKSLSPRLHNE-SI-TFSVRVEDDG------------------------
------------------------------------------------------------
-------------------------------------------------------AVLE-
------------------LLNDS---------YQI-------------------------
------------------K---------------TDEIKQSIK------------N-CTI
VIATND---------TN---------LDIQLSSNSIHENASSGSVIGYFSLVPARR----
---------PKDSVTFHIL----KDNDGVLPP---FEINGNILSVKN--DKSLDYERLPS
-HKTIPIRVSGRV--------RKSAVFTKIFLIKILDINERPTSICL------TGPHDNQ
DCLLVGEILIEDLDY-----PQLQCGLK---------------------------KT--L
DLQPYSD--KL--------SEYTCHIEEGE----------------DT------------
--LSNT------------------------------------------------------
------------------------------------------------------------
------------------IKVDD-------------------------------------
------------------------------------------------------------
------------------------------------------------------------
------------------------------------------------------------
------------------------------------------------------------
------------------------------------------------------------
------------------------------------------------------------
------------------------HFYVKD------------------------------
------------------------------------------------------------
------------------------------------------------------------
------------------------------------------------------------
----------------------------KPPKLYIKKS-IFR------REDRSYNVPILC
RSTLHP--LHILSKTL--DVDIQVPNDDN-CRDSELCTSCPQPKFCLSN-----------
--------VKAGGKCVDEK----------------------------------------Y
RINATANV-----------SPSFFEKPGFI--------STFESYVKDLIEGTRNGE----
----------NLKDFVKQFE--------GESAVSRKRRSVKLSNVYVEL---------LL
YMSEGKSTKVVFA------------------CA---------------------------
------------------------------------------------------------
-----------------------------EKPNYNL-ILASDACALLKNTEVQCLSDPYS
SA------------------ERQENKKTSKFPQ---------------------------
----------------------WSIYVSVVGIILVLIVILMFIYQRRKANKR--------
--------------EET--------------------------QTIYYDRNS--------
----------------------------------------DTDPV---------------
---------DETQVDDNGYVGTSEST----------------------------------
---------------------------------------------------------R--
------------------------------------------------------------
---------------------LNVKTFPNPVYN---------------------------
------------DGSKGDR------------------------KNYI-------------
-------NTTRERVMN--------------------------------------------
-----------HYVIDEPPPLY----------------------ERI-------------
---------------------DDNFYE---------------------RLDE-------V
----------K-ANGGPSTS--RQTY-------------NE-NS----------------
------------------------------------------------------------
------------------------------------------------------------
------------------------------------------------------------
------------------------------------------------------------
------------L-----------------------------------------------
----------------------------------------------------------CE
KNL---------------------------------------------------------
------------------------------------------------------------
---------------------------------------------LENPL----------
------------------------------------------------------------
------------------------------------------------------------
------------------------------------------------------------
------------------------------------------------------------
------------------------------------------------------------
---------------------------------------YNHISKGKDP-----------
------------------------------------------------------------
------------------------------------------------------------
----------------------PNVV----------------------------------
------------------------------------------------------------
------------------------------------------------------------
------------------------------------------------------------
------------------------------------------------------------
------------------------------------------------------------
-------TD---------------------------------------------------
------------------------------------------------------------
------------------------------------------------------------
------------------------------------------------------------
------------------------------------------------------------
------------------------------------------------------------
------------------------------------------------------------
--------------------------------D---------------------------
------------------------------------------------------------
------------------------------------------------------------
------------------------------------------------------------
------------------------------------------------------------
------------------------------------------------------------
------------------------------------------------------------
------------------------------------------------------------
------------------------------------------------------------
------------------------------------------------------------
RLSKK-------------------------------------------------------
-------------------------I----------------------------------
-------------------------MQNDVSHDAMDTQS---------------------
Y-----------------------------------------------------------
---------------NDVLI----------------------------------------
------------------------------------------------------------
-----------------------------------------------------VQLPKDS
--------------------------------------ETASLLN---------------
---------------------------------------------I--------------
------------------------------------------------------------
------------------------------------------------------------
---------------------------------------------GSRNSDKSQS-----
------------------------------------------------------------
------------------------------------------------------------
----------------------------------
>XP_029199018.2_protocadherin_Fat_4-like_Acropora_millepora
MLDKQ-------------------------------------------------------
------------------------------------------------------------
------------------------------------------------------------
------------------------------------------------------------
------------------------------------------------------------
------------------------------------------------------------
------------------------------------------------------------
-------------------F----------------------------------------
------------------------------------------------------------
----C-------------------------------------------------------
------------------------------------------------------------
------------------------------------------------------------
------------------------------------------------------------
------------------------------------------------------------
------------------------------------------------------------
------------------------------------------------------------
------------------------------------------------------------
------------------------------------------------------------
------------------------------------------------------------
------------------------------------------------------------
---------------------------------------SFPYR----------------
------------------------------------------N-----------------
-----V------------------------CGLKTYRRLW--------------------
------------------------------------------------------------
------------------------------------------------------------
------------------------------------------------------------
------------------------------------------------------------
------------YAVLLWTT----------------------------------------
------------------------------------------------------------
------------------------------------------------------------
-----------------------------LVFDFHPHC----------------------
-----------------TNASLGSSF----------------------------------
------------------------------------------------------------
-----------------------------------------------------FISEGLP
VGSL--VGNLPH-----------------ITFDNVLEVTPTEG-----------------
------------------------------------------------------------
----------------------------------------ANDFQV------DKSTRIIT
TNIILDRET-----------IAN------YHITLL------KNVPFALYSVYINV--TDL
NDNIPTFPQA-----VYHWTLFEGSPVQR---TL---QAKDGDFGANA-----TVGYSIL
SGNVG--NMFML------------------------------------------------
------------------------------------------------------------
------------------------------------------------------------
------------------------------------------------------------
------------------------------------------------------------
------------------------------------------------------------
----RKFRDRK-------------------------------------------------
------------------------------------------------------------
------------------------------------------------------------
-----------------------GHLSAELVLAAGKE-----------------------
------------------------------------------------------------
------------------------------------------------------------
---------------------------------------------------------LDR
-----------------------ETRD-SYLLNISATDG-GNP-------AQVGS-TLLN
ITVGDVNDH-------------------KPVFS-NSSYSVNTLENSPRGT---TILQVFA
TDKDIG------SNAVI-EYRVE-HGG---HS----DPLFAFSADPKT-------GVIIN
NHI------LDFEDQ-------------RVYNIYVRAENPNS------GMFTLARVAIHV
VDQN----DNKPTISVLFE-------------LSGRYQVFENAPIGTVV-----ARIYVS
DKDS-GKNGE-VDVTLEGGN---GYFSARS-DPAN-----NV------------------
--DIIAVAKNLDR----E-TQERFILRIVAKDR---------------------GQP---
-QQT-SYDSFIANVGDI--NDN--------YPVFDQAVYGAVLSENVTIGTQV---VRAE
ATDRD-LATNAQLVYNISHSLP-----TDYYQTW-FQINS--------------------
-QTGQIKT---------------------AALLDREKVE---------------------
--------------------------------------QVV-LNLTV-------------
---------SDLGVPPLS------------------------------------ANCIVL
INITDAND------------------NNPSF-------------SR-A------------
--VYFATIAENKPIGTYV-EQ-VSATD--IDIGQNGEVRYSLDNQQGN------------
---------------------VPFDV--DSSTGTVSTAGLIDHELR--SSYNLKIVATDG
--------------------------G--GREAK--------------------------
------------------------------------------------------------
--------CDVNITVQDV------------------------------------------
--------------NDNFPVIDPLA-YDVKVYENLTIGDAITTIIAKDDDSGLFSRLTFS
ISSGNVDS-----------IFHV-------NPSSGLVTLL-KALDREA-DD-FHQF----
NVSAEDGG-----------------------------------------------GLKSK
NT-------------------ALVQVTVLDVNDEPPIFEA-SSYNFT----IVEN-----
SPVNSILGS---VFASSKDL---GTNADIFYSVKSGDA----DNIFAINS-SGTIFTQR-
-NIDHEKAA---LLVLSIQAKDGGSPP---LYGFANVTVTVIDLNDNSPSF-----LSND
IAINILEDTKVGEVFYNVSASDRDSGL--FGQVQYTLLS-NPN--NTFQ-LDQYTGALS-
------LTVPI-------DFEGPRH-YTIQVLAQDGGSP-----PRNDTASFKFTVID--
-----VNDHAPKFSNST--YSVHVMEGSVTGN-ILN------VVATDADS------GDNA
RISYSFQPGVD-----RTVFGLKP--------DGWIFIKHTLDRERQA-VYRFGVTASDQ
-GNPP--KSSK---ANVVVHVDDANDND------PKFSQ---NQFFF-PVAENKSN-RT-
KVGQVSA---TDSD-AGLNAKIVYSLVSQS---PQFVIDPDTG-----------------
-IIR--------------------------------------------------------
---------------------------TNQVL----DREV------QASYDLMVEARDQG
AS------------------------PRTD------------------------------
------------------------------------------------------------
KSKVTVVVKDVNDNSPTFR------NRSYSQAVPEDI-PLGSFVIRVVADDPD------F
GKNGEISYNLTS-GHIVDK--IAMFRIDR-RTGE-ITTAQRLDRE---------QIHRYI
LFVVAEDHGT------------------------P-PKDHV-------------------
-------VIVSVEVLDANDN----------------------------------------
-----------------PPRFVNNSFF-VNVAEKLPVG---TVVTTVTAKDID-AGNNGQ
VRY-TID-QGNAGGS---FGINDTS-GVITLLK--------QLDYENKKK---------Y
QLRV-------EARDLGQ--------------------------NSR-RSY---------
----------------LFVTVY-VLDSND-------------------------------
-------------------------NTPIFDKN-PVTVA---LREG--------------
------------------------------------------------------------
--------------------------------VPNYFNVTTIK-AHDYDSGQ-----NSR
IWYSVDSQSPG-----PPKFKVNRETGVVQTVGPIDRE-----SVDE-YTLTIRATDQAF
TESER-------------------------------------------------------
--------------------------------------------------LSSTLTVLII
VLD--------------------------------------------------------I
NDNKPDFVSPD-------------------------------------------------
------------------------------------------R-----------------
------------------------------------------------------------
------------------------------------------------------------
---------------------------------------------TFVLE-DEPFGYPI-
--ITITSIDRDQGSNAEVRYSIVQGN----------------------------------
--------------------------------------------------------SG--
------------------------------------------------------------
------------------------------------------------------------
------------------------------------------------------------
----------------------------------------------IFSLDPNS------
----G-------LLKLHGTLDYERKP-TYILKISA---------------------TDLG
TP---------------------------------------------------PQTSHQT
LTIDLVD-----------------------------------------------------
---VNDNAPQF-----NQSLFLG----NVYEN-EPVGTPVMNVTAHDPDSGS----NGAL
SYNIPR--------GEVI---PRFVI--------DPKSGLIST--NSTLDREEKDVYILT
VSASDNAFPFR-----VATCTVKIT-----------------------------------
------------------------------------------------------------
---------------VLDTNDHSPVFNP-TRLNLTVMEN-----RAPFMFYVMSAQDPDV
GR---------NGRLRYSLRSG-----NE-----DNKFTISE--------FTGEL--STT
AELDREK-TPR---YDLHVVASDITP--------------------------------P-
-----------FYN--------SSAHVSVFVGDAND------------------------
---------------------------------NRPSFLRASYDVN-----IRELTPINT
A-----------------------------------------------------------
------------------------------------IFNVSAVDRDVGLN-----GEVVY
SLSN---KTFGI--FRVDSRTG-VIYTQR--QFDFSVK----------------------
----------------------------------QAY-------------TFNCYATDRG
-V-VPRR-------------------------GSTEIRVLIIDEN--------------N
HAPVFRRLPY-SQQIQPSF-----------------------------------------
------------------------------------------------------------
----PQGMRVLTVGATDQD----SPSITQMSYRLIGNS----------------------
------------------------------------------------------------
------------------------------------------------------------
------------------------------------------------------------
------------------------SYFLLTSSGELQVKHGVYSIP------------NGT
YVLNILADDG-------------------------------GG-----------------
----------------------------------------LSGR----------------
-------GVAEITVGPIMDNPPVF------------------V-NSTPANVSIPENSPND
HEVA-RVI--ATRSGSS---SGIVYS-IIN--------GNDGSPFKI---NRQSGVVTVA
N-----------------------------------------------------------
------------------------------------------------------------
------------------------------------------------------------
------------------------------------------------------------
------------------------------------------------------------
------------------------------------------------------------
------------------------------------------------------------
------------------------------------------------------------
------------------------------------------------------------
------------------------------------------------------------
------------------------------------------------------------
------------------------------------------------------------
------------------------------------------------------------
------------------------------------------------------------
------------------------------------------------------------
------------------------------------------------------------
------------------------------------------------------------
------------------------------------------------------------
------------------------------------------------------------
------------------------------------------------------------
-----------TALLDFERLSY--F-RIQVIASLES-ISSPNAY----------------
------------------------------------------------------------
-----------------------------LTLNVYLLDVNDNRPLFNPADISVQ--LAED
DALHSSGFNARTVVMVT--ATDLDSGSNQQITYEL-DSG-----NVNQRFTIDSK-----
-------TGVITTTKLI-DREVLPFYRLVVKA--TDH----------GNPPLSS-T-SDV
SVNIVD---------VNDNIPSF-----SGPYTAEVVEDVKVGYVVKRVAASDRDASPN-
-------------LVYSFS--NGMSNKD------LFHIDRSAGVVSV--SDSLDYELTK-
-SFVLNINVTDGT----------YQSQT-TLTVNVKDVNDNAPRFLNSSYRA-TLSEDSA
AGAFILRVSAVDKDS--GTNGEITYAFV---TD-VPQFTIHADTGSIHTAQK-------I
EVGAQES---L----------FFVVVSATD--------------------------RGVP
R-QRAY----------------------------------VNVKIQIS------------
-------------------------------------------------RTPKFTSPSYA
AS-IPENTAPGTEVVT--VGASV-------------------------------------
------------------------------------------------------------
------------------------------------------------------------
------------------------------------------------------------
------------------------------------------------------------
------------------------------------------------------------
------------------------------------------------------------
---------------ID---GTRIGFFITN------------------------------
------------------------------------------------------------
------------------------------------------------------------
--------------------DQD-------------------------------------
--------------SIFRIGR-------RTGIIEVNQPRLNY------EKDKNYLLLVEA
RDDVT-----KRSVVV--GVNITITDVND-----------NPPKFSRKQ-YTTNVREDVS
I-GTTILQVTAS----DDD--SGMNGRVVYSID-----------------SGNDKNS--F
MINGTTGE---IVTV----KTLDYENMKR---------HLLSVQATDQ------GSNSLK
GFASVAIDVTDLNDNIPVFH-------TVNPLSIAVEENSEVGTQFYQVLAVDTD-----
---SGINRELTYS-ITGGSGE---------------------------------------
------------------------------------------------------------
----NLFII-DHKSGYLRTNAS--FDYE-TKSFYFLLIKAVDS------------GSPPL
SN--EINITVYIK---------SVDEYEPAFLNSTYKFEVPGNAKIG-DFVGQVSAVDKD
-GGEDGVVRYSF-ESSNAKV--FGI-NATSGVIFV-N---------KSLGE---------
V-------------ESKRK--RRSIERYEQGVGSRRVRRNTDLEIVSLKIRAHS------
---GKSGSKFSTVN---------------AEVAVDFA-----CPG---------------
------CI-------------------PGRVDTQSGNALSPIIVLVI-------------
------------------------TVVGIIFIVFVVV-----------------------
------------------------------------------------------------
------------------------------IAAIVIYKRN-------------KRK----
------------RGRPSSR-----------------------------------------
--SGFDGSFDPISVYP-----------------------SLNGNVN-------H------
-----------VESSLDNVS------TPRSASQERSPLN-VPSDSPT---RRTNSTDSPN
SASSG------------RGSSDGVDFEVDHPATLAKGDLG--SLHSE-------------
NYVRTLIAPD---SGIHQDS--------DQASQLTISDTSS-------------------
-----------------------------VLQGEGLGVDKRQDKI---------------
-------------------------------------DKILARLGSQESLHVFGEEGGGE
ADGGVE-----------------------------------VGNLLYARLSEVDADEDES
II-------------------DGIRP--------FVD-----------------------
------------------------------------------------------------
------------------------------------------------------------
------------------------------------------------------------
-----------------------------------------------EG-----------
---------------------------------------------HDHPS----------
------------------------------------------------------------
------------------------------------------------------------
------------------------------------------------------------
--YGGS------------------------------------------------------
------------------------------------------------------------
---------------------------------------LSSIVGSREELT---------
------------------------------------------------------------
----------------------GSY-----------------------------------
------------------------------------------------------------
------------------------------------------------------------
------------------------------------------------------------
---------------------------------------------------NW-------
------------------------------------------------------------
-----------------------------DY-----------------------------
--L----LD------------------WG-P----QFQPLADVFL---------------
-------------EIGKM------------------------------------------
------------------------------------------------------------
------------------------------------------------------------
------------------------------------------------------------
------------------------------------------------------------
------------------------------------------------------------
------------------------------------------------------------
------------------------------------------------------------
---------------------------KDDS-----------------------------
------------------------------------------------------------
------------------------------------------------------------
------------------------------------------------------------
------------------------------------------------------------
----------------------------------------PPKKA---------------
------------------------------------------------------------
----------------MSLSLQS------------------------------------S
RDLRN-------------------------------------------------------
------------------------------------------------------------
------------LPAGV------------VTTDMLSSIS---------------------
---------SLPRS----------------------------------------------
------------------------------------------------------------
--------PISPPSTRYTSP----------------------------------------
-------AFSPNF---------------------TP-----------AITPLVTRSPSVS
------------------PLDTGT---------STPAFTPASAT----PKS---------
------------------------------------------------------------
-----------------------------GSRPAS-------------------------
------------------------------------------------------------
-------------------------------------MHVLQLRRESHDGSNSDL-----
----------------------T-------------------------------------
----------------------HSPSIS--------------------------------
------------------------DNESNLEVDV
>XP_044176313.1_protocadherin_Fat_1-like_Acropora_millepora
MRF---------------------------------------------------------
------------------------------------------------------------
------------------------------------------------------------
------------------------------------------------------------
------------------------------------------------------------
------------------------------------------------------------
------------------------------------------------------------
------------------------------------------------------------
------------------------------------------------------------
------------------------------------------------------------
------------------------------------------------------------
------------------------------P-----------------------------
------------------------------------------------------------
------------------------------------------------------------
------------------------------------------------------------
------------------------------------------------------------
------------------------------------------------------------
------------------------------------------------------------
------------------------------------------------------------
------------------------------------------------------------
------------------------------------------------------------
-------------------------------------CR---------------------
------------------------------------------------------------
------------------------------------------------------------
------------------------------------------------------------
------------------------------------------------------------
------------------------------------------------------------
------------LWARLFLV----------------------------------------
------------------------------------------------------------
------------------------------------------------------------
-----------------------------TFFYVGI------------------------
-------------------------F----------------------------------
------------------------------------------------------------
----------------------------------------------------GEVRESEE
RNNQTYFSKLG--DQRAR------------------------------------------
------------------------------------------------------------
------------------------QG--------------------------RPSSLVAD
IVPSYSVEY------------------------------------------------RSP
NVKDVAFNSDR---KLFQANVPENTSPGT---KVK----CDLKMGVYA-PEERKVQFDIT
GGNDN--SAFTVSSWR--------------------------------------------
------------------------------------------------------------
------------------------------------------------------------
------------------------------------------------------------
------------------------------------------------------------
------------------------------------------------------------
------------------------------------------------------------
------------------------------------------------------------
------------------------------------------------------------
----------------------LKN-FVFMDIKTRVL-----------------------
------------------------------------------------------------
------------------------------------------------------------
---------------------------------------------------------LNR
-----------------------ESIG-NYLLTVEAQDS-ETK-------ATLDS-TQVN
VSVTDLNDN-------------------LPLFT-GLFQHVTVSEDIPLHT---SIAQVIA
SDADSG------LDGLL-YYSFS-SRS---K-------TPFFAIDPES-------GVVTA
TRS------LAGRKK------------RKTYELLVVVRDRAL-SNLRTSANNDYNLTVTV
RPVN----RFSPKIKI----------------ISQLEVITEGTS------GLRCGSVRVS
DEDY-GRFGDISKVRITQGNSD-SKFRLRR----------SLK---------------AE
NEWEVEIVNPLDR----ETITGGIDLTLTAFDK---------------------GVP---
-PRN-GTVSLHFMVGDS--NDL--------APTFSQNKYAAKISELAPLHSSV---LQLL
AVDGD-SGVMGQVYYTLS---------GVDSHS--FSIDP--------------------
-DTGLITT---------------------AVILDHETKS---------------------
--------------------------------------LYE-FEVRA-------------
---------LDGGDPRKM------------------------------------ASMAVT
VEIEDGND------------------HDPVF-------------DQ-S------------
--SYSTTVYEDQIPGAKL-LT-VTAKD--RDSGSNGRIKYMITNTEY-------------
---------------------VPFSI--DAETGDITALTSLDRDMGLPEYITLKVRALDF
--------------------------GRPFRRET--------------------------
------------------------------------------------------------
-------ETYIHVRIRAL------------------------------------------
--------------NDNLPVFKHFS-CNLKVAEDAPIGTVLITLSAIDIDVDSQDTLQFS
IEKSGNLGQ----------AFSI-------DPNNGELTLS-RSLSEVQ-ES-SFKL----
YAKVTDRIQESQSPVSLKIDVVSSAAAVGFSNYVQVRCQDLPDYSKAIEHVKRQGNTPPS
SA-------------------SSETAPAKPGNIHYPEFQD-HKDKVS----LKED-----
IAVGSVIAT---LTATDEDQ---GFAGMPLFSIANGNS----GSSFHIDMHSGVLSVAS-
-PLDREKIA---QYTLNISATDCGLPR---KTTLTTIHVSIIDVNDNSPVF-----QKER
YEVALMENTTRGQTVLILNATDRDEGD--NGLISYQLVN-DFG--GKFR-IDAKMGRLS-
------ISSVL-------DYEEQQR-YDIEVQAFDSSKI----SQRVTSVIVRVNIID--
-----MNDNAPSIFPQS--LTVSIPEDLPPESVVAT------VNAKDLDS------GLAG
QLEFSFVGH-------VKKFRIDS-------SSGVIRLRREVDYEAQK-LYNLTIKVSDK
-GNNS--LTSY---GRVVVNVLDVNENVIA----PVFKGDP-PVLQA-SVFENQPP-TT-
SVLKLKA---SDYD----SWFIGYAIVDGTG-IDKFKIDSETS-----------------
-ILR--------------------------------------------------------
---------------------------TTKVL----QHKD------ADHYWLNIQAKDGE
LF------------------------PLYT------------------------------
------------------------------------------------------------
NIPMLISVLPTRDDPPFFN------PPLYYPTVQENA-GPGEVVVSVKAHDPV-------
TDGSNLKYSIIA-GNEGGQ-----FSIDE-KTGL-VVTTMPLDRE---------GQDDYE
LTVRVSNGKT------------------------T-PQFAN-------------------
-------VTFVVTVTDDNDN----------------------------------------
-----------------DPYFLQSFYG-VTVKEQKASSS-PTEFLRVSALDKD-IGSNSD
LSYGILL-SERDAGK---LVIDRKT-GMISS----------NETWKTGTD---------V
QFKV-------SVTDGGV--------------------------QPR-SVS---------
----------------VSVYLD-VRDKNE-------------------------------
----------------------PSLNSPEFHKK-LYKQS---VAED--------------
------------------------------------------------------------
--------------------------------APIGQFIAEII-ADDSDYDL--------
LTYSITSGNH------GNKFQIDRERGKVKLIGKLDRE-----ETSS-YNLTVSASDD--
------------------------------------------------------------
-------------------------------------------------YNVGKTILIID
IQD--------------------------------------------------------R
NDNAPQPSMTE-YQAQIQEDAQPGTSVIRVEANDPDEDA-NGNVRYAIVASVMPKLQSLF
AINSITGRIKTTK--ALDYE-DMKEHILIIMASDKG---SPKR----ETRFSVVISVVDV
N-------DHKPVFLR----------------SEFEAEVEVDATP--------GKSV-LK
VFAKDKDDGTNAQLKFSIKAGND------NSAFYIDQNSGVIRVATKLSNSINK--YRLQ
IQVSD---SGSPAKTAETYVVILVRGIKK--PTGF---ERALYQ-ASIKE-NERPGFPI-
--LNVV------HNGSLVSYELVAQENACW-SDFKV-NPKSGLLSN------KKPFDAEE
---ISECKLVIGASS----------------------------------------SEGV-
---------------------------EQTQVIV--------------------------
------------------------------------------------------------
------------------------KILDEND---------NTPVFSKTLYTGHVTEGLTK
-ESPVIGGDGAPLVIQATDADVN-----SGDLLYELIGSS------AFVVDSHS------
----G-------ALVTNEELDFESVP-SYKFKVRV---------------------SDGG
DP---------------------------------------------------SLSSFTD
VEISVED-----------------------------------------------------
---VNDLPPKF-----ISSSFSA----AVYLP-TPSETEVLQVSASDGDTRL----FANL
TFSIIS--------PSHF---ERFDI--------SETSGVVTVK-NASL--LEETVYQVE
VQVSDGNF--------TDNAVLVIS-----------------------------------
------------------------------------------------------------
---------------CKTLPPSDLKFTR-VTYNTSVLEGI----SLASDIAEVRAVGYSV
GD-----------IVSYSMVTP------------SDLFVISE--------STGVVSTVPG
KELDREA-VDR---YRIVVQVRDYQK--------------------------------PW
PKV-------------------ARSVLSVTVGDVND------------------------
---------------------------------NAPRFTEESYFFV-----VQKSVNLGF
A-----------------------------------------------------------
------------------------------------VGSVVALDEDAGSN-----GQVRY
LLVGGH---EGR--FRVEHHTG-IIKVRS--LLDGVEV----------------------
---------------------------------SKIF-------------SLEIEAHDLG
-P-ERRT-------------------------TQTVVKIKVVD----------------K
SSPIFDQLAY-SEVVRENV-----------------------------------------
------------------------------------------------------------
----KVGHKICSIQARSPG-------GADIVYAIMK------------------------
------------------------------------------------------------
-------------------GNPRN------------------------------------
------------------------------------------------------------
------------------------EFFIDFNTGLLSVEDS-----------LDYET-QSS
YQLTVRATD--------------------------------TKTSSYG------------
------------------------------------------------------------
------EVNVDVTVIDVNDISPIF--------------------NQSLYLAKVSEAVAVG
TSVI-SVH--AFDRDSG-INKVLTYR-LESLSSSNNNKSKVNEFFSI---DKDSGEISVA
KELDYE------------------------------------------------------
------------------------------------------------------------
------------------------------------------------------------
------------------------------------------------------------
------------------------------------------------------------
------------------------------------------------------------
------------------------------------------------------------
------------------------------------------------------------
------------------------------------------------------------
------------------------------------------------------------
------------------------------------------------------------
------------------------------------------------------------
------------------------------------------------------------
------------------------------------------------------------
------------KHIVHEVKIIVSDGGT------------------------P-TMTGE-
-------------------------ARARIVVED--------------------------
------------------------------ANDNPPKF-EQASYATSISGDAG-PGVFVT
RVIATDPDERDAGKLR-YSISS--TQAKQFFHLD-PKSGVLTIARSMGLER----GRVYD
IGVEVTDGKSTA-----------ETSVRVIIG---------DTNDHSPLFDKEIYRVNFH
ENYPEDTFVTMVTATDEDSGIYARVRYFISDLNAAEKFSIDAE-----------------
TGMIYS-----RLTFDRENSSH-AFTSVPVQAIDGG---DRFGF----------------
------------------------------------------------------------
-----------------------------CTVEVRILDDNDNQPKFELPRYEVT--IQRS
K------PIGTSVLVTT--ASDADTGSNSALTYVI-IGH-----QTPPVFEVETG-----
-------TGVISIAQEP-E---EKTYKFYVLV--KDG----------GNPQLRS-M-VPV
SVNVLS---------QSAKILQF----DQPEYRVSVREDAKAGRLITTLRPSFPGSA---
----------RPSISFKII----PGNSPSSRG-EKFSID-SRGQIKL--LGLLNYEFLN-
-RYVLLIEAEAEA--------ISQVAHT-VVVISVTDVNDAEPHFVSNPYRV-SVPENIK
VGSKVLRVFAEDPDS--SRNGEIVYNFTSSSKQASRFFTIDQSSGWITTALP-------L
DRELSNS--------------LVLRVRATD--------------------------KGEE
IQLSGY----------------------------------TAVRVTVLDVNDT-------
--------------------------------------------------PPKFSREIFE
MR-VREDALIGQEVGV--LDASD-------------------------------------
------------------------------------------------------------
------------------------------------------------------------
------------------------------------------------------------
------------------------------------------------------------
------------------------------------------------------------
------------------------------------------------------------
---------------KD--TNSDIFFFIMS------------GDPQ--------------
------------------------------------------------------------
------------------------------------------------------------
------------------------------------------------------------
--------------AKFGIEQ-------KTGRIFVHSS-LDR------ELVSSYKLNVSV
SDG-------LFTTFA--AVNIAVLDVND-----------NSPVCTQSI-SIVSVSEGVT
P-GSDVLVVEAT----DAD--ADDNGKLKYTV------------------FGQGIGV--F
TVHNKTGR---LLTV----TSLDRETQEM---------YNFMVSAEDR------GG--RS
CFNNVTVLLDDVNDNAPVFT--------QAQYRKSVYEDSRIGVVLLQVKAEDAD-----
---VGRNRKISYS-LIDTAG----------------------------------------
------------------------------------------------------------
----DTFSI-DSETGVITLEKG--LNRE-YKTQYTLNVRAQDK------------GTPPL
SG--NCSVVIQVL---------NINDVPPEFLKSRYKANVSESASRG-THITTIVAISRE
-ASQE-EFTYSILSGPDSNL--FAI-DAKTGAVTL-Q---------KVVDY---------
--------------ETQ--------------------------KSFSLTIQA--------
---QDAGPPVLSAT---------------TSLSIIVTDANDNKPK----------FGQNV
---------YQAKLDENSAVNSFVLQ-VFANDLDSGLN-SDIRYEIV-------------
-----NGNEA---GRFKID-----QMTGLIKVAAQ-------------------------
------------------------------------------------------------
---------------------IDHEEQN--RYSLKVQARD--------------------
------------EGKPPLS-----------------------------------------
-------SEAQVVVL---------------------------------------------
-----------INDVNDNPPEFSHT-NFTVSVIESAAIG-----AEV---IFLRPHDRDG
PGNAGPFTFMRLEG-------DESKFKLER-----NGLI---TKAGP--LSHLDGDQT--
---FKVRVFD---NGDPRQF-------IDKTVVIQVVESLT-HP---------PHVQ---
PLNVYL------------------ELYSSQFNGGVIGSVHGSDPD---------------
GDSLRYAIVEPDIGSPFTM-SSTGEIRA-TSAVL----------SKPYKLNVSVTDGKFV
SYA-----PVEIDVSDITEDV--------------------LGHSLTLRLSDLDPGT---
----------------------------------FVE--------------RNLVKCREY
LGRLFHTPPRR--VRIWSLLS-------------VGRSVEVVFAVMK---------HSRG
FF-------------ESRHIANKLNSSRGNF--------ERQVGVT----VTYIRVSQCR
L---MRCPENYSCQTVFKP-QNKQIRIMSERTTYISYEHSRSHACVCNKG----------
------------------------------------------------------------
-------------CPPPSG-----------RKC------------ASNPC-PVGYQ----
CSE-SPNA----------FQCTC---IDSSKCDLANNGCKDTTCIKG-------------
--------------------VNSV------------------TFTGKSYIRYRL---KGS
---------------FDEPSR---------------SISLALRTTEP----------QGT
LVFA------------------------AGQYDYTILEIV--------------------
---------------------------------------------EGHLQLRFDFG-SGA
GVVN----------------LDWANVDDGK---------WHHVTVSRQG-----------
-----NHATLILDHGLHR--------------------------AWNKSPGK--------
---------MRILNLDENPIYFGA-KVVGS--------K-KRERSGRGQIV------ENG
FNGCLQNLKM-------------NDE-------DLPTDGSNS-YVTAKPNKVSSGC----
------------------------------------------------------------
----------------------KLS-----------------------------------
-------------------------------------------------IPTI----VPD
K-----------------------------------------------------------
------------------------------------------------------------
------------------------------------------------------------
------------------------------------------------------------
------------------------------------------------------------
------------------------------------------------------------
------------------------------------------------------------
------------------------------------------------------------
------------------------------------------------------------
------------------------------------------------------------
------------------------------------------------------------
------------------------------------------------------------
------------------------------------------------------------
------------------------------------------------------------
---------------------------------------------------CVSSPCQNG
GRCSPDGENGFNCTCPEGVKGPTCGQDSRPCASNPCSFNAKCTNLGNDFKCECPAGLSGK
TCDEGYDCTRQP-CKNGGTCGK-------------------KKGGKQAC-SCLS--TFTG
PD--CSLDVDEC-ASAPCKNGGVC---------------DNTFGGFFCNCSAVSYGGTFC
EKTVSSVAAR------KGWPLGQ---TEIISIAVVISVLLLVVILVVVIL--------RW
RAKKKRQQRAQEEAAK--------------------------------------------
----------------PPSVLK--------VSPPV-VGSDVGSPEPP-TPP--------P
REVHGFNGEDLGLPPGYDA-DDSWRRRQRAREDFGTMKTLNSISD---------------
--------NNLRSY----------HWDYTDIP----------------------------
---------------DDLV-----------------------------------------
--------PKKPPLTRDSGS---YDGSPKCAR---------------------------G
TMD---VTQQPNG------------LNSSQGSLDVPQ---------------VPKRPRNY
------------------RVSESDDGYGE-----PVPHVPKKPLQYLNPRGNAASRYSMD
SRQSELSDATDLDPD---IF-----------------KGH--------------------
-----------------------------FPRPP----KEPY-PESLDQHPVGSYAPTLT
---------------------------ARGSELGSITDG---------------------
MMSEDDLEQVYLGNRMEACDDSPENS-YLH---------------SENCSEDEDD---E-
VVRKLAQSPATPD-----------------------------------------------
------------------------PDFHKALRREIKQLMDGL------------------
-------------------------EELKFESEI
>KXJ29307.1_Protocadherin_Fat_4_Exaiptasia_diaphana
------------------------------------------------------------
------------------------------------------------------------
------------------------------------------------------------
------------------------------------------------------------
------------------------------------------------------------
------------------------------------------------------------
------------------------------------------------------------
------------------------------------------------------------
------------------------------------------------------------
------------------------------------------------------------
------------------------------------------------------------
------------------------------------------------------------
------------------------------------------------------------
------------------------------------------------------------
------------------------------------------------------------
------------------------------------------------------------
------------------------------------------------------------
------------------------------------------------------------
------------------------------------------------------------
------------------------------------------------------------
------------------------------------------------------------
------------------------------------------------------------
------------------------------------------------------------
------------------------------------------------------------
------------------------------------------------------------
------------------------------------------------------------
------------------------------------------------------------
------------------------------------------------------------
------------------------------------------------------------
------------------------------------------------------------
------------------------------------------------------------
------------------------------------------------------------
------------------------------------------------------------
------------------------------------------------------------
------------------------------------------------------------
------------------------------------------------------------
------------------------------------------------------------
------------------------------------------------------------
------------------------------------------------------------
------------------------------------------------------------
------------------------------------------------------------
------------------------------------------------------------
------------------------------------------------------------
------------------------------------------------------------
------------------------------------------------------------
------------------------------------------------------------
------------------------------------------------------------
------------------------------------------------------------
------------------------------------------------------------
------------------------------------------------------------
------------------------------------------------------------
------------------------------------------------------------
------------------------------------------------------------
------------------------------------------------------------
------------------------------------------------------------
------------------------------------------------------------
------------------------------------------------------------
------------------------------------------------------------
------------------------------------------------------------
------------------------------------------------------------
------------------------------------------------------------
------------------------------------------------------------
------------------------------------------------------------
------------------------------------------------------------
------------------------------------------------------------
------------------------------------------------------------
------------------------------------------------------------
------------------------------------------------------------
------------------------------------------------------------
------------------------------------------------------------
----------------MPPVFDKLV-YIERITENTPKGTSLVKVAARDGDRGVNNAIRYE
ITQGNTDG-----------SFTI-------NPTTGLITVN-GSLDAEK-TR-SXTIF--V
XVNAFEVP-----------------------------------------------DPSSN
TT-------------------AQVLVEVIDQNDNPPVLNK-HTYQFE----IPEN-----
QAVPGRTIT---NEITVTDKDILLEHRSYQFELVGAD-----SSKFSIDRSSGVLKFNS-
-TLDYESKS---NFTFTIVATETSTVE--KFSDNATVDVYLINVNDNEPKF-----QQNS
YNFTFNEEILPGSSIAVIKATDGDLGT--FGVVNYELKG-DSA--EYFT-VDSSTGNIT-
------AAKKL-------DYENKKS-YQFRLFGRDGGGGF--DY-KEASTSINLLLVD--
-----INDNSPVFSKNS--YSASISENLPAGTPLLD------VXATDKDS------GEFG
RISYSISDGNN-----GSAFEING--------TGHISTTISLDRETIS-SYQLTVLASDH
-GSPN--RSTS---VMVTVTVLDENDNS------PVILP---GXDIYRNISEDAGG-GTE
LLSSIAV---IDKD-EGKNKQLLYRISSGNN-FKRFNINPETG-----------------
-RIT--------------------------------------------------------
-------------------------I-SPSGL----DRED------KPKYDLVINVTDNG
NP------------------------PRYN------------------------------
------------------------------------------------------------
TTTVXVTIIDVNDNVPQFVPSPTEDPNSYIITIPEGPXTLNSTIINLNATDKD------D
GINAMIRYTITD-GNGQNF-----FDLDP-ST----FGKNIYEVRTSEATL--S------
------------------------------------------------------------
------------------------------------------------------------
-------------------------------------G---SNILQVTAXDDD-WDNNGR
VSY-NIT-AGDTQGT---FEITP-N-GNIAIKK--------TLDAEKAAL---------X
NLTI-------TASDHGN--------------------------PPL-TAT---------
----------------AFAVIN-VDDVND-------------------------------
-------------------------NDPSFNQS-TYTAD---VREN--------------
------------------------------------------------------------
--------------------------------VQVGTPVVYVY-ATDDDKGP-----NGE
ITYSITNGNK------NSAFAINNVTGQITTNSLINRE-----KNSF-YSLTVQAEDQGR
PSS---------------------------------------------------------
------------------------------------------------------------
------------------------------------------------------------
------------------------------------------------------------
------------------------------------------------------------
------------------------------------------------------------
------------------------------------------------------------
-------------RKDFTTVEVTIVDEND-NDPSF---SAVSYV-GEIFE-NSPAGTPLE
MKTPVQATDKDTGNNALMTFFLAGLGSEN----FVI-NATTAVITTR----NGSSLDREK
---NASYSLQVTVVD------------------------------------------GG-
GRN------------------------STXXLTV--------------------------
------------------------------------------------------------
------------------------TVKDVND---------MSPRFSSSKFYANVSESAKR
-GTVVR-------RVTATDDDEGI----NAQIVYS--SNGADA---KFYXNRDT------
----G-------DIIVDSNLDREFKS-EYVLNITA---------------------GNFI
GN---------------------------------------------------VPDAYTQ
VFITVED-----------------------------------------------------
---VIDDRPYF-----NTSSITA----QLLEN-ATIDTLVTKVEALDKDVGD------TL
SYAIVK--------GDLF---GQFRI--------DNVTGEIRT--SNALDRENITQYTLT
IEATDSIG------LKA-TVPFILT-----------------------------------
------------------------------------------------------------
---------------ILDVNDNDPVFME-KSLFVEYREES----PKGTRVTTVKATDSDE
GV---------NANIRYDIV-E-----NI-----TDYLSIDP--------VSGLI-TQGD
KPLDREQ-DPF---FNFTVKATDQGV--------------------------------P-
SRS-------------------AVAQVSINLLDAND------------------------
---------------------------------NNPTFSNSTFYAS-----VRENQPPGT
P-----------------------------------------------------------
------------------------------------VIVITATDKDSGSN-----AKLIY
GLIDQ--KSRFSEDFKIDESTG-NVTTGE--KLNRER-----------------------
---------------------------------INEY-------------TLTIQALDGA
-F-RPRR-------------------------GSTTLIVTVLDDN--------------D
HAPVFTEATY-TAKVSENV-----------------------------------------
------------------------------------------------------------
----GIGSTVTKVSATDKD----IDENARITYSLLSGNQKSPNWFYLYDLSWPLNSISHK
TTTGSTTGLIRGDINMVQGPGMLAMNLNGINSAINLGSLKKTCITDLELCHEGMSLIFWL
KLDSLANSYTSFSRXGFILSSGGELPLSKGVAVYLNDFKLHVKVSTSNTLWHCNASFIIN
RWTLVTXTWANNTGLSLYFNSSRTAXDXSGVNTAERTAGSSLRVFIGQSNGIQPKHAGFS
ISTLAVXNKIIGLEKIRHILTSDKAFKIDNTSGVITAASK-----------LDRET-NDS
YTIVIKAED--------------------------------QGNPAK-------------
-----------------------------------------SSN----------------
-------ATVKITIEDYNDNVPKF--------------------RQSNYSATLRENARKD
TTVV-TVS--ATDADIG-RNGLIKYK-IES--------GDDNSIFAI---NEQSGVLILK
GKLDFE------------------------------------------------------
------------------------------------------------------------
------------------------------------------------------------
------------------------------------------------------------
------------------------------------------------------------
------------------------------------------------------------
------------------------------------------------------------
------------------------------------------------------------
------------------------------------------------------------
------------------------------------------------------------
------------------------------------------------------------
------------------------------------------------------------
------------------------------------------------------------
------------------------------------------------------------
------------VTKVFKLNISAKDSGD------------------------I-PLTGF-
-------------------------TLVTVNVQD--------------------------
------------------------------VDDNAPVF-TQNEYKVSVLENIT-QWRLVA
QLNATDSDSA--------------------------------------------------
------------------------------------------------------------
QAQSN-------------------ILYRIESGNDGNMFGIGQL-----------------
NGTVYL-LCGDGKCLDREKKQD--Y-SLTVAAVSMVNATEQKGT----------------
------------------------------------------------------------
-----------------------------AKLQIQILDVNDMVPVFLNLPYDTT--ILED
IG-XENSGVNDDILTLA--AKDGDIGLNAEIVFDI-VSG-----NNEGYFTLNNV-----
-------TGKLRKLKSL-DREKNALFNLVVRA--TDK----------GVPPLSS-T-TNV
TLRIKD---------QNDNYPNF---TSVGMEVYRVFENITVNTQIYQFSATDKDEGNN-
-----------AVIQYVII----SGNTG-GA----FVLDNKNGXLKT--AKVLDHEDIP-
-VYDLIIQARDSGNPA-------LTAQK-EVKIIVIDLNDNSPKFASNDATL-SVSENVG
PGAVVGTVFARDFDA----TDKVYYYF--VGGT-KELFALDENTGIITTKKT-------L
DREERAT--------------YIFEIKASN--------------------------YRLD
P-QTLEPRAR------RRR--SVSNSTSGTSSILR-------ITITIGDKNDN-------
--------------------------------------------------GPKFKNTLYT
GG-VSDSIKHGAKALL--VTATD-------------------------------------
------------------------------------------------------------
------------------------------------------------------------
------------------------------------------------------------
------------------------------------------------------------
------------------------------------------------------------
------------------------------------------------------------
---------------ADSGNNSRIAYSI----------------DN--------------
------------------------------------------------------------
------------------------------------------------------------
------------------------------------------------------------
--------------SKFSVEK-------DTGWILAASS-FAG------ETGKEYTFTITA
KDNFGV-EP-YFNDTT--TVTIYILVDKQ-----------RAVLISGRQ------PEEVR
L---------------NKD----------------------------EFK---------R
ILENITGY---I------------------------------------------------
------INIDDIN-----------------------------------------------
----------YYQ-----------------------------------------------
------------------------------------------------------------
-----------------NENGE--YDKS--------------------------------
------------------------------------------------------------
----------------------------RTGILFH-A-----------------------
------------------------------------------------------------
------------------------------------------------------------
------------------------------------------------------------
-----------------VD-----PKTNKI------------------------------
------------------------------------------------------------
---------------------VNRDTL---------------------------------
------------------------------------------------------------
------------------------------------------------------------
-----------IRSIDEN-----------------------------Y------------
------------------GK-ERKFF----------------------------------
------------------------------------------------------------
------------------------------------------------------------
------------------------------------------------------------
------------------------------------------------------------
------------------------------------------------------------
------------------------------------------------------------
------------------------------------------------------------
------------------------------------------------------------
------------------------------------------------------------
------------------------------------------------------------
------------------------------------------------------------
------------------------------------------------------------
------------------------------------------------------------
------------------------------------------------------------
------------------------------------------------------------
------------------------------------------------------------
------------------------------------------------------------
------------------------------------------------------------
------------------------------------------------------------
------------------------------------------------------------
------------------------------------------------------------
--------------------------------------------------EEW-------
------------------------------------------------------------
------------------------------------------------------------
-----------------------------------KIKGVKE------------------
------------------------------------------------YVRTKE------
------------------------------------------------------------
------------------------------------------------------------
------------------------------------------------------------
------------------------------------------------------------
------------------------------------------------------------
------------------------------------------------------------
------------------------------------------------------------
---------------------------ESTF-----------------------------
------------------------------------------------------------
------------------------------------------------DLKMALAIGFGV
L-----------------------------------------------------------
------------------------------------------------------------
------------------------------------------------------------
------------------------------------------------------------
------------------------------------------LVFLICIFCFVLVV---L
R-KRQ-KRRLR---------------------------------------AA--------
-------QAQSY-------------------------GGSSHVS----------------
RRSSMSTL-----P----------------NTNLHNHEG---------------------
---------SNPIW----------------------------------------------
------------------------------------------------------------
------------------------------------------------------------
--------VDPYH-NWGM---------------------DD------------DDDPG--
------------------------------------------------------------
------------------------------------------------------------
------------------------------------------------------------
------------------------------------------------------------
------------------------------------------------------------
------------------------------------------------------------
------------------------------------------------------------
----------------------------------
>XP_031572090.1_protocadherin_Fat_1-like_Actinia_tenebrosa
------------------------------------------------------------
------------------------------------------------------------
------------------------------------------------------------
------------------------------------------------------------
------------------------------------------------------------
------------------------------------------------------------
------------------------------------------------------------
------------------------------------------------------------
------------------------------------------------------------
------------------------------------------------------------
------------------------------------------------------------
------------------------------------------------------------
------------------------------------------------------------
------------------------------------------------------------
------------------------------------------------------------
------------------------------------------------------------
------------------------------------------------------------
------------------------------------------------------------
------------------------------------------------------------
------------------------------------------------------------
------------------------------------------------------------
------------------------------------------------------------
------------------------------------------------------------
------------------------------------------------------------
------------------------------------------------------------
------------------------------------------------------------
------------------------------------------------------------
------------------------------------------------------------
------------------------------------------------------------
------------------------------------------------------------
------------------------------------------------------------
------------------------------------------------------------
------------------------------------------------------------
------------------------------------------------------------
------------------------------------------------------------
------------------------------------------------------------
------------------------------------------------------------
------------------------------------------------------------
------------------------------------------------------------
------------------------------------------------------------
------------------------------------------------------------
------------------------------------------------------------
------------------------------------------------------------
------------------------------------------------------------
------------------------------------------------------------
------------------------------------------------------------
------------------------------------------------------------
------------------------------------------------------------
------------------------------------------------------------
------------------------------------------------------------
------------------------------------------------------------
------------------------------------------------------------
------------------------------------------------------------
------------------------------------------------------------
------------------------------------------------------------
------------------------------------------------------------
------------------------------------------------------------
------------------------------------------------------------
------------------------------------------------------------
------------------------------------------------------------
------------------------------------------------------------
------------------------------------------------------------
------------------------------------------------------------
------------------------------------------------------------
------------------------------------------------------------
------------------------------------------------------------
------------------------------------------------------------
------------------------------------------------------------
------------------------------------------------------------
------------------------------------------------------------
------------------------------------------------------------
------------------------------------------------------------
------------------------------------------------------------
------------------------------------------------------------
------------------------------------------------------------
------------------------------------------------------------
------------------------------------------------------------
------------------------------------------------------------
------------------------------------------------------------
------------------------------------------------------------
------------------------------------------------------------
------------------------------------------------------------
------------------------------------------------------------
------------------------------------------------------------
------------------------------------------------------------
------------------------------------------------------------
------------------------------------------------------------
------------------------------------------------------------
------------------------------------------------------------
------------------------------------------------------------
------------------------------------------------------------
--------------------MNTQG-SYMCACK-----------------------PG-Y
QLAT--NRERCDTISCGN--------------------------PAS-------------
---------------PQGIVVT--------------------------------------
---------------------------------------CDGTVEQ--------------
------------------------------------------------------------
-----------------------------------------------------YR-----
---------------YNHSCTLTCTKGYLIGPNTITCQ-----SSGV-------------
------------------------------------------------------------
-W----------------------------------------------------------
------------------------------------------------------------
-------------------------TVIRAQCVPQIPGR---------------------
------------------------------------------------------------
------------------------------------------------------------
------------------------------------------------------------
------------------------------NSP----PHSIILSSHFIPE-NTAINEVI-
--GRLTTIDSD--EDQTFTYSMVEGAHGL----FGV-DNSRGSLVV------AGYLDYER
---KSRYDIRVMSTD-----------------------------------------SGTP
PLS------------------------YTQNLTV--------------------------
------------------------------------------------------------
------------------------HVLDVNEAP-------SPPIIDRLS----VYENVSI
-GYTVG-------VINSSDADV------DSHLTFSLLTDAQG----LFRINCNT------
-------------LLVNGRLDYERQS-EYIVTIQV---------------------RDNG
FP---------------------------------------------------SLSATST
YNITVLD-----------------------------------------------------
---SNEPPKGVILHGGWIKEYVN--GPE----GTQNGSFVGNLSTIDEDAFD------SH
YYEVIE------------PIPSPFAV--------VGSSLVVAN--AGLLDYESQNQIPVN
ILSTDKGG-------ATVTSRIVVR-----------------------------------
------------------------------------------------------------
---------------LSDVNE-RPTAIL--LSAATFTEHA----QIGTVIGTLSARDPDR
LGNH-----------TFIILTS-----NP-----GNSFRVIG----------DQL--VLN
KDIDFET-THHP--LRVVLRVTDNGGLS--------------------------------
----------------------HDEEFNVTILDKNEP-----------------------
--------------------------------PQAIKLTAYASCSAGGQVCVPENKIIGY
H-----------------------------------------------------------
------------------------------------IARISVQDPDRG-------DVPSC
EVVSGD-------LIGVN--KG-ILVTKG--KINYEAL----------------------
---------------------------------APTH-----------NISVGLQCRDRG
------------------------------------------------------------
-----------GLSIEEAF-----------------------------------------
------------------------------------------------------------
------------------------------------------------------------
------------------------------------------------------------
------------------------------------------------------------
------------------------------------------------------------
------------------------------------------------------------
------------------------------------------------------------
------------------------------------------------------------
----------NVTVTDANDPPSNV--------------------YISHY--IISSNAPVG
SLVG-TLY--IEDEDSG-DSHTCYLL------------NSDRSPFEIHGL-----QVRTR
EVLTNA------------------------------------------------------
------------------------------------------------------------
------------------------------------------------------------
------------------------------------------------------------
------------------------------------------------------------
------------------------------------------------------------
------------------------------------------------------------
------------------------------------------------------------
------------------------------------------------------------
------------------------------------------------------------
------------------------------------------------------------
------------------------------------------------------------
------------------------------------------------------------
------------------------------------------------------------
------------THARQLIQVWCQDSNVAGS---------------------P-------
-------------------------KDIYIDVKN--------------------------
------------------------------ID----------------------------
------------------------------------------------------------
----------------------MSGVINITLD-----------------------SNKIA
ENKPAGSLVGHVFAWSHDPAES--FSFQLDI-NDDSAFALTRG-------------NSD-
---LVT-----TRSLDYENRAN--Y-TVVIRVYGNS---GKTNF----------------
------------------------------------------------------------
-----------------------------EKFIIEIIDVYE-PPDHLVLHHN---SVSEN
IAE-------ALVGIVT--LKDSFTMNHAVIVSLV--------SDPTDAFQIKPSV----
----APYTWKITTKTPL-DYEKAQSHVIRFS-----------------------------
------------------------------------------------------------
-----------------CE----LRNDASGR----FEIRGLNIVVGK--SRALDYEDALG
PKCLIDVKCQDQD---------EEAINQ-QFIINIVNVNEPPTRIFSISDRF-EAPENQS
PGYLVATLATLDPDK----QDSFTYSLH-HENSSTVPFRLHGNQ--LITTTR-------L
NYESRDH--------------YDINVTSKDSGN---------------------------
--LSVT----------------------------------QRLTVAVVDTNDP-------
--------------------------------------------------PTDIVLPRGV
F--VTENQKVDTIVGE--LSTLD-------------------------------------
------------------------------------------------------------
------------------------------------------------------------
------------------------------------------------------------
------------------------------------------------------------
------------------------------------------------------------
------------------------------------------------------------
---------------EDQEQKH--VYTILT------------QTPG--------------
------------------------------------------------------------
------------------------------------------------------------
------------------------------------------------------------
--------------GVLGIKHT------NKLYIQDNGQ-LDY------ESVRAIKITISS
TDNGTP---NQLTKAV--AMVIPIKDVNE-----------PPYDVELSR---QIVYENST
M-GAXIGDVVVK----DPD-----TFPQSFSCL-----------------LIDDAGA-RF
MIQKNNSK-IHLLTSM-NGIPLDYEAQKE---------HRIVIKCTDG------GGS--W
YQKQFVIKVLDSNDRPTNII----------------------------------------
--------------FTDSQGDTT-------------------------------------
------------------------------------------------------------
------------------------MDPH--------------------------------
----------------------PPNRTTQLIST--PVVTVNETAEVGVTIVTYVTIKDED
-NVNNPA-------------------QLQTHKCVLIS-----------------------
--------------EEE--------------------------AKLFAVVSAH-------
------------------------------------------DPS-----------TRHK
RS----------------------------------------------------------
-----XAKXNQIPKEFXIR-----PGTNSILVRKV-------------------------
------------------------------------------------------------
---------------------LNYEARA--VFTLFLKXTD--------------------
------------SGLPPLS-----------------------------------------
-------IVSSLRVQ---------------------------------------------
-----------VLDVPEPPTDLHLT---PSSLGENSPDG-----TLL---GNISVTDADV
PST--GYVYEIXSH----GV----PFXV-----VRDQVI---VSRAP--LDH-ETTPI--
-ITVQITVRE-----------VVSSLSFTKNVHVNITDINE-AP---------TRIALN-
GSKTAV------------------SLEEDSPVGHLIGYIIVDDPD-------------RY
DS-HLLSIGSPNSS-HFRIHDSKLYVGSQLNAWF----------INRYSLYIRAIDRGGL
STTG--------------------------------------------------------
----------------------------------VIT-----------------------
------------------------------------------------------------
--------------------------------------------------VLVQEVDMCS
NG-RNNCSAFAMCLRAGPG----------------------QAKCSCKLGFKGDGYSC-V
DIDYCE-------------------SDPCHLDNTI-------------GPCEDGFG----
-------GYKNYSCPCKTGWSPPNCDVM-VNXC------------RXKPC-SXXGTLR--
CES-HVNG----------YNCLCKEGFTGSRCETNVSHCSEQSCLHGG-----ACVEKRD
GFICLCKE----PFTGVNCDTNRSI-----------------------------------
------------------------------------------------------------
------------------------------------------------------------
------------------------------------------------------------
------------------------------------------------------------
------------------------------------------------------------
------------------------------------------------------------
---CRDDPHICP----------RNGT-----------------------------CI---
------------------------------------------------------------
--PYSE---------------NSTTKYWC-------------------------------
-----------------------------------------------SCNPPW----SGD
CAGCAPG--------------------------------------------YGGDDC---
------------------------------------------------------------
-------------------------------KPC--------------------------
------------------------------------------------------------
----------------------------------RYP-----------------------
---------------------W--------------------------------------
------------------------------------------------------------
---------------------------------------------------TG-------
------------------------------------------------------------
--------------------------ENC-------------------------------
------------------------------------------------------------
---------------------------EQDW-----------------------------
------------------------------------------------------------
------------------------------------------------------------
------------------------------------------------------------
------------------------------------------------------------
-----RNCKEDT-CQNDGTCIPLKGKD-------------------FLC-VCSS--NFTG
KN--CEAKLT-T------------------------------------------------
-ENSSEGSNN------SRTKDT------TIYALISICVLLLLVLVISLVA-------WLW
RKHSK-SRSNHGRIV---------LTPKETKD----------------------------
------------------------------VSPPF-------------------------
-------------------------------EDMMNTNK---------------------
YQ------FSNPTFI-PD------------------------------------------
----------PPSE-ENILR-------------------------EISQEVPVK-LQD--
--------NNE-ENTRLSYSTIDFKTSSPVAT----------------------------
-----KIFDNPLY-----------------------------------------------
--------------------------------------ESADQV----------------
------------------------------------------------------------
-----------------------------IRKELENNSLNPL-YRSVD------------
------------------------------------------------------------
--QVESNHGKLALNPIYVSGEQAIEV-------------------TNKRLWREDR-----
-------------------------F-----------------------SQC--------
------------------------------------------------------------
----------------------------------
>XP_031567535.1_protocadherin_Fat_4-like_isoform_X1_Actinia_tenebrosa
------------------------------------------------------------
------------------------------------------------------------
------------------------------------------------------------
------------------------------------------------------------
------------------------------------------------------------
------------------------------------------------------------
------------------------------------------------------------
------------------------------------------------------------
------------------------------------------------------------
------------------------------------------------------------
------------------------------------------------------------
------------------------------------------------------------
------------------------------------------------------------
------------------------------------------------------------
------------------------------------------------------------
------------------------------------------------------------
------------------------------------------------------------
------------------------------------------------------------
------------------------------------------------------------
------------------------------------------------------------
------------------------------------------------------------
------------------------------------------------------------
------------------------------------------------------------
------------------------------------------------------------
------------------------------------------------------------
------------------------------------------------------------
------------------------------------------------------------
------------------------------------------------------------
------------------------------------------------------------
------------------------------------------------------------
-----------------------------MLIPTND------------------------
-------------------------F----------------------------------
------------------------------------WK----------------------
------------------------------------------------------------
----------------AK------------------------------------------
------------------------------------------------------------
----------------------------------------HRKFGF--------------
------------------------------------------------------------
----------------------EKLTLSS------------------------RKIF---
------------------------------------------------------------
------------------------------------------------------------
------------------------------------------------------------
------------------------------------------------------------
------------------------------------------------------------
------------------------------------------------------------
------------------------------------------------------------
------------------------------------------------------------
------------------------------------------------------------
------------------------------------------------------------
------------------------------------------------------------
------------------------------------------------------------
---------------------------------------------------------APR
KKLV-------------------KMFS---------------------------------
----------------------------PPEIL---------------------------
-------------------------------------------------------NTL--
------------------------------------------------------------
-----------------------LFLF---------------------------------
----------------------CSLFLLSE-------C--SII-----------------
------------------------------------------------------------
-------------------ND---------------------------------PRSTII
CMPGD-TIHNVTLTHGI-------------------------------------------
-NAGVFTA----------------------------------------------------
------------------------------------------IDWAK-------------
------------------------------------------------------------
--------------------------TMPQC-----------------------------
----------------------IRESC---------------------------------
----------------------------NRKAGQI-------------------------
------------------------------------------------------------
------------------------------------------------------------
------------------------------------------------------------
------------------------------------------------------------
-------------------AFLV--------------------------ESSCYMVS---
------------------------------------------------------------
------------------------------------CFRK--------------------
----------E-------------------------------------------------
-----------------------------------------------------YC-----
---------------------------------------------KSFS-----------
-------------------------------------------DSMPNTLRVAVTPYT--
-----FFDAAPAFQPLE--RTLYIDENNKVGKKLID------IFAYAKSRR-----SDNA
TVFFNITRGNI-----ANAFKLIQRP---ERGGASLVANVVLDRENVS-YYYLIIQATN-
------------------------------------------------------------
----------VDEQ----------------------------------------------
-KIS--------------------------------------------------------
------------------------------------------------------------
------------------------------------------------------------
------------------------------------------------------------
TTTLRVEVLDINDNGPKFL------KSQYSTTINSNV-SIGTEVLRVYAVDPD------T
GENAQIRY----------------------------------------------------
------------------------------------------------------------
------------------------------------------------------------
------------------------------------------------------------
------------------YLITYTQ-----------------------------------
------------------------------------------------------------
------------------------------------------------------------
------------------------------------------------------------
------------------------------------------------------------
------------------------------------------------------------
------------------------------------------------------------
------------------------------------------------------------
------------------------------------------------------------
------------------------------------------------------------
------------------------------------------------------------
------------------------------------------------------------
------------------------------------------------------------
------------------------------------------------------------
------------------------------------------------------------
------------------------------------------------------------
------------------------------------------------------------
------------------------------------------------------------
------------------------------------------------------------
------------------------------------------------------------
----------------------------------------------LFQILPET------
----G-------TIIVKQRIQLDRTR-TFTLIVAA-------------------------
--------------------------------------ING------------EHRAVVS
VNVQVVA-----------------------------------------------------
---LNEFRPFF-----QRLNYQV----SVSEA-IKVGTSLIRISATDSDTGS----FSQL
KYSITS--------GNN----NLFRI---------DDSGDVRT--TKSLHSIGVKNFTLR
ISVRDSGNPPLKS---VQSAKLVVL-----------------------------------
------------------------------------------------------------
---------------VTSMERYKVKFDV-PLYTIAIMENI----PVGSSILNVRAVSGLS
ASRPGRQKENRKGRIVYSIENK-----DG-----APFFRISK--------HTGAI--STR
RPFDYEL-QKE---FRLTVNAKDIEA----------------------------------
RRR------------GLRVQK-DHAIVRVKVIDLND------------------------
---------------------------------NRPKFVLSFYQDI-----INENMTVGS
S-----------------------------------------------------------
------------------------------------ILRVTANDADNGMN-----KKVEY
IMQSG--NINNT--FSMDADSG-TLRLSR--SLAQGTI----------------------
----------------------------------EFY-------------NLTVFAKDKG
-R-PPLS------------------------SSPVSIYIKVKRHT-----------FGPT
IRPEFTVPVY-LAKVNESC-----------------------------------------
------------------------------------------------------------
----PVHTEILRVRAR-----MNSGPDSGIKYYATQVSG---------------------
------------------------------------------------------------
-------------------GEADS------------------------------------
------------------------------------------------------------
------------------------HFAVNSVTGAITLIRK-----------LDYKK-KDR
YTFLVAAID--------------------------------VSKASS-------------
-----------------------------------------VDN----------------
-------VLVRILVEDVNNHKPVF--------------------DKPVYNVIYNKEPQLF
SRVV-QVT--ATDEDAG-QNADLTYF-LHDNA------KDKKGFFEI---EPKTGIMKIM
RMLQRE------------------------------------------------------
------------------------------------------------------------
------------------------------------------------------------
------------------------------------------------------------
------------------------------------------------------------
------------------------------------------------------------
------------------------------------------------------------
------------------------------------------------------------
------------------------------------------------------------
------------------------------------------------------------
------------------------------------------------------------
------------------------------------------------------------
------------------------------------------------------------
------------------------------------------------------------
------------SLSLFRMSVSVIDNGT------------------------P-------
------------------------------------------------------------
------------------------------------------------------------
------------------------------------------------------------
------------------------------------------------------------
------------------------------------------------------------
------------------------------------------------------------
------------------------------------------------------------
------------------------------------------------------------
------------------------------------------------------------
------------------S-------------LRSDK------------------N-AEI
NVLIFQ------------------------------------------------------
-----------------------PFSTP------LILIKTTQQTITV--QFNLKYLDLT-
-----------------------------------------------------NVKEFGV
I-----------------------------------------------------------
------------------------------------------------------------
------------------------------------------------------------
------------------------------------------------------------
---VQE-----------YLPSSD-------------------------------------
-----------------------------------LFE----------------------
------------------------------------------------------------
------------------------------------------------------------
------------------------------------------------------------
------------------------------------------------------------
------------------------------------------------------------
------------------------DYTKLK------------------------------
----------------------------------------PT------------------
------------------------------------------------------------
------------------------------------------------------------
--------------TWFLIGY------------------LQKKN----QNLRRYISKIVP
----------------------------------------NTPVITKFG-----------
----------------------------MFQIT-----------------VGDDKGC-NL
RNEICSGP---LNPSSK---------------------YRFQLRAY--------------
-----------LNDSGPFAQHKF----------------------------KDGD-----
-----------FT-----------------------------------------------
------------------------------------------------------------
----EAFFT-----GLGTEAKT--YRKE-GRRNYDAVVYSVGA-----------------
----ALILVILLS-----------------FLRGFYR-----------------------
----------------------------------------------LKLDRLR-------
------------IHEDKK-------------------------KQISFPVSN--------
-------------------------------------------PR----------FQDPE
------------------------------------------------------------
-----SPVEK-----------IRTPGQGRKLMAS--------------------------
------------------------------------------------------------
---------------------INAEK----SLDIGRSEED--------------------
------------DGSSPDS-----------------------------------------
------------------------------------------------------------
------------------------------------------------------------
------------------------------------------------ALDE--------
-------------STRPLQRQ---------------------RP----------------
------------------------------------------------------------
------------------------------------------------------------
------------------------------------------------RLQDIRLKSY--
----------------------------------FHS-----------------------
------------------------------------------------------------
-----------------------------------------------------VDTESCN
S-----------------------------------------------------------
------------------------------------------------------------
------------------------------------------------------------
C-----------------------------------------------------------
------------------------------------------------------------
---------------------------------------------------------DGV
KVY---------------------------------------------------------
------------------------------------------------------------
------------------------------------------------------------
------------------------------------------------------------
------------------------------------------------------------
------------------------------------------------------------
------------------------------------------------------------
------------------------------------------------------------
------------------------------------------------------------
------------------------------------------------------------
------------------------------------------------------------
------------------------------------------------------------
------------------------------------------------YVQESN------
------------------------------------------------------------
------------------------------------------------------------
------------------------------------------------------------
------------------------------------------------------------
------------------------------------------------------------
------------------------------------------------------------
------------------------------------------------------------
------------------------------------------------------------
------------------------------------------------------------
------------------------------------------------------------
------------------------------------------------------------
------------------------------------------------------------
------------------------------------------------------------
------------------------------------------------------------
------------------------------------------------------------
------------------------------------------------------------
------------------------------------------------------------
------------------------------------------------------------
------------------------------------------------------------
------------------------------------------------------------
------------------------------------------------------------
------------------------------------------------------------
------------------------------------------------------------
------------------------------------------------------------
------------------------------------------------------------
------------------------------------------------------------
------------------------------------------------------------
----------------------A-------------------------------------
------------------------------------------------------------
----------------------------------
>XP_028399939.1_protocadherin_Fat_4-like_isoform_X1_Dendronephthya_gigantea
MLW---------------------------------------------------------
------------------------------------------------------------
------------------------------------------------------------
------------------------------------------------------------
------------------------------------------------------------
------------------------------------------------------------
------------------------------------------------------------
------------------------------------------------------------
------------------------------------------------------------
------------------------------------------------------------
------------------------------------------------------------
------------------------------------------------------------
------------------------------------------------------------
------------------------------------------------------------
------------------------------------------------------------
------------------------------------------------------------
------------------------------------------------------------
------------------------------------------------------------
------------------------------------------------------------
------------------------------------------------------------
------------------------------------------------------------
------------------------------------------------------------
------------------------------------------------------------
------------------------------------------------------------
------------------------------------------------------------
------------------------------------------------------------
------------------------------------------------------------
------------YKIFLYLS----------------------------------------
------------------------------------------------------------
------------------------------------------------------------
----------------------------VLFLATTV-------DGL--------------
------------------DFADGTKFL---------------------------------
------------------------------------------------------------
-----------------------------------------------------TIKEEQN
TQTW-PVENTDLP--------------------GNLTYTLEKDDSD--------------
------------------------------------------------------------
------------------------EG-----------GDTYKKFII---VQDGPTRAELQ
LNYTYDFEKED--------PKKSKT----FKIVST-----PVTGPKGELKISITL--VDI
NDHTPEFTNL-----PHTVVVSEVLGVGS---ILYKITATDGD-GTDTYN---YVAFSIT
DGNIG--NKFALEPFQS-------------------------------------------
------------------------------------------------------------
------------------------------------------------------------
------------------------------------------------------------
------------------------------------------------------------
------------------------------------------------------------
------------------------------------------------------------
------------------------------------------------------------
------------------------------------------------------------
--------------------------QGSVNLKLSSR-----------------------
------------------------------------------------------------
------------------------------------------------------------
---------------------------------------------------------LDF
-----------------------DEGPEVYNLTINVTDW-TTAISR-DE-ARSTL-SYLI
INVTDVDDL-------------------PAIFT-QNVYEKTISENLATGS---FVIKVTA
VDKDKT------MKGVV-KYGLV-EET---------NPGGMFAIDETT-------GNITL
VGS------LNRKTQ-------------SFYALLVSANSTYHDP-------MHAQVLILI
EDAN----VHSP-----------NFTA-----NVYTAEVSENAVKDTLV-----LVVQAN
DFDE-GTNAE-VSYSI-EGDEA-TAFYVTT--------VNHL------------------
--GYIFVNASLDY----D-AKKIYNFTVRATEIHTV------------------------
EKFN-DSATIIVEVTEVLANEN--------NPKFNESSYSVNVTENSLPGRVI----QVA
ATDAD-EANFGSITYSII---------DGSQGM--FTIDN--------------------
-QTGWINT---------------------TSQLNREDRD---------------------
--------------------------------------NYI-LIVRA-------------
---------TDGEIFARH------------------------------------TDVLVI
ITVLDTND------------------HTPTFL---------------AG-----------
--SYTGYVVENSNIGDTI-LA-VEARD--LDEGTNAVFDFSLVGAD--------------
---------------------GKFSVVSDGNLGYITVNGSLDFEMN--KNFTFLVIAKET
-------------------------STSEKRENN--------------------------
------------------------------------------------------------
--------VSVTISLIDV------------------------------------------
--------------NDNSPVFSPVTGYSVEVAENSANGTSVLNVSASDLDSGAYGQITFS
LITTSV-------------PFSV-------DQNTGEILIA-GSLDREA-KD-YYDL----
TIEAKDGG-----------------------------------------------QPSLS
NY-------------------VHVIVNITDVNDEAPMFLQ-SSYTIN----IDEN-----
TKIGSNILT---ATATDNDH---GTNSKLLYYIEGG------NGLFKVDS-NGMISVNG-
-SLDYETNT---SLSFTLFAQESSTSE--KWKANCTINVVLSDVNEYDPKF-----TKDS
YYALIEENKPAGSEIVKVKASDQDG---YFRTISYTILSGNDD--GYFT-INHTSGDVT-
------TTGPV-------DKETTDDNFVLKIQASDNGNP-----NRTTETFLVIEILD--
-----SNDHSPIFTKSW--YNTTIPENLPLGTILLT------VKATDLDTN-----ATNA
VLRYFVSNS-------DGKFDVHP-------STGQVYVNATLDYESKS-TYMFTIFAEES
-QTQMM-QQHN---ATVHITLTDTNEFD------PVFTN---SSFSG-NTSEDSVV-GA-
SVVQIVA---SDQD--GYFNQITYSIVPGDD-SSSFTINSTTG-----------------
-IIT--------------------------------------------------------
---------------------------TAAQL----DYEK------QNKFILTVRAKDNG
SP------------------------GRTS------------------------------
------------------------------------------------------------
EVTVVIDVLDANDNQPVFS------QSDYNSTIPENV-PVGTTVLTVEAEEKD------S
GANAEFKYHIIG-GDNK-------FEIT--DDGV-IFTKALLDFE---------TKTWYQ
FLVVANETNSVQGA-------------------KP-------------------------
------NATVTVVLQDVNEF----------------------------------------
-----------------NPVFSQAQYT-ANVSENSPVW---TSVIKVSATDSD--GYYNQ
TTY-SIISGGN--GK---FEINSTT-GEITTNS--------TLDRETESQ---------F
ILTV-------RAQDNGEN-------------------------PAR-TAE---------
----------------VVVVIT-VLDISD-------------------------------
-------------------------HGPKFLQK-SYNAS---IFEN--------------
------------------------------------------------------------
--------------------------------VDKGTTILTVE-ATDSDLGS-----NAV
IAYSIVGG--------DGKFRVDA-SGNIISNCTFDYE-----TKMT-YEFQIVANEAQT
AT----------------------------------------------------------
-------------------------------------------------GYTDTSNVTVV
IQD--------------------------------------------------------V
NEFNPKFLKPS-YTALVNESSSVGTHVVKVTATD-DDGS-ENVIRYSII---QGNVDNLF
AINSSTGWIQTAD--VLDGS-NVDQYTLTVRAEDSG---DSPR----TAEILVIITISEK
M-------RNASFLLQ----------------EVYNVTVLENALD--------DSVV-VK
LNLRYSYDDVVSAFSFSIAGGDG--------YFDVNQ-KGEVRVANALDYESKM-FYTFT
IIVTEIQ--PASGLVANATINVKVEDVNE-FNPQF---EQNLYR-ANVSE-DASLETHV-
--TKVFANDSD-GDYNVITYAIINGNHDN---SFII-NSTTGAITT------AKPLDRET
---QSQFVLTVRASD-----------------------------------------NGPS
ART------------------------SEVVVIVDVLEISEHPPVFLMSNYTGVVYENSA
VGTIVLVVGTRDRDT-TSSGVVYSLVGAN-----GRFAVNSEGIIYVNG--SLDYESDER
FTFLVVAEEEAPYSHLRHNATVTVNLKDVNE---------YNPVFNQTVYSSSVKENDVF
-GIPVL-------RVFATDNDRNI-----NVLKYSIISGNDQG---NFSINSST------
----G-------EITVAKTLDRESAN-QIILTVRA---------------------EDNG
LP---------------------------------------------------PRTSEVT
VVIGIID-----------------------------------------------------
---TNDLGPKF-----LVPQYNA----TVSED-ANVGTHVVVVQGVDMDATP-D----ML
GYELVGV--------------DAFKVMT------QYGLGFIVV--NQDLDYEQTKSYNFM
VYAVEKTPEKR-----NTSCWVKVS-----------------------------------
------------------------------------------------------------
---------------VIDANDNHPVFVN-SSYSAEVLEQT----AVGTTVLNVSATDADS
EI---------FGPINYAIIDG-----NI-----LGHFNIDN--------TTGRI--FTS
GVLDREN-HPQ---YFLVVEARDNGS--------------------------------P-
ALT-------------------ETVTVSITVLDSND------------------------
---------------------------------VRPQFIAAPYSAS-----VPENSAVNT
S-----------------------------------------------------------
------------------------------------ILTVQAVDMDKGQN-----GEISY
ELVGA--DGLFR--IEQDGDFG-SIKVAG--DLDYERN----------------------
----------------------------------KTF-------------TFYVVAKETQ
-TSEKRE-------------------------TNTTVVITILDVN--------------D
NPPVFKKSVY-EASVGEFA-----------------------------------------
------------------------------------------------------------
----TSPHPVGTVSATDED----SGEFGEITYMIIH------------------------
------------------------------------------------------------
-------------------DDDNG------------------------------------
------------------------------------------------------------
------------------------NFTINNKTGEVLTGAI-----------LNREV-KDR
YVLTIQALD--------------------------------GGSPPR-------------
-----------------------------------------KAV----------------
-------TTMIVRVTDQNEQPPYF--------------------ENTPYKTNIVENKEYD
NSVIYQVE--ATDLDLM----PVTYK-LESHP-----------NFSI---DATSGIISAT
GNFDRE------------------------------------------------------
------------------------------------------------------------
------------------------------------------------------------
------------------------------------------------------------
------------------------------------------------------------
------------------------------------------------------------
------------------------------------------------------------
------------------------------------------------------------
------------------------------------------------------------
------------------------------------------------------------
------------------------------------------------------------
------------------------------------------------------------
------------------------------------------------------------
------------------------------------------------------------
------------KQSVFNLTVTAIDQGG---------------------------LNVS-
-------------------------EHFIISVED--------------------------
------------------------------TNDNYPQF-LDTPYMTIIPDNTS-VGVEIL
KVKAIDLDEAHNAEII-FSLLN----AEGKFTIN-QTTGMISVSGKLDSQE----KRLYT
LKVIATDRGIPQAKI-------NSTTVTVNLT---------DYSNHPPEFTNVAWVGTIS
EGAGP-SFVLNVQAKDPDSGILGKIEYTIIDGNTNNSFTINA------------------
TGAILS-----TGTLDYENDTQKTF-DLTVMVEDKG---GLKDT----------------
------------------------------------------------------------
-----------------------------TQVRITVLDVNDNPPKIINLPAPAELNISDN
L------PQGTLLYVLQ--GQDLDSGKNGEFEFFG--------AAVPDNLTIDRN-----
-------IGLIMAKRKL-ESTSSSSILFTGYV--RDK----------GTPSQSSAN-YTI
KFNIIP---------DPISAPFF---LSSTLTEIKVFENASIGDVILKVNASATPDNFT-
-------------ILFELPT---SGN---------FKID-SQGFISV--ARELDRETLD-
-GYSLLVMASKDG----------TQAIG-YVSITVVDVNDEKPEFQFGTYKG-QIKENSP
PGSSVIEVKAVDKDE----QDVISYTIM-AGNT-DDVFNIS-SSGEILIAKQ-------P
DHETTAF--------------FNLTVVASD-----------GV-----------------
--NSGI----------------------------------TFVEITILDINDN-------
--------------------------------------------------SPVFANSSYS
LS-LPEDTPGGASVLQ--VSARD-------------------------------------
------------------------------------------------------------
------------------------------------------------------------
------------------------------------------------------------
------------------------------------------------------------
------------------------------------------------------------
------------------------------------------------------------
---------------DDDGDDGIIVYSISG------------GD----------------
------------------------------------------------------------
------------------------------------------------------------
------------------------------------------------------------
--------------GRFAIDS-------LTGVISTTDKFLDF------ESTTQYALNVSA
TDRG------GLKASV--LVIINITDSND-----------HTPEFSSPS-YNVTIAENYF
G-ALTSLHLNAS----DLD--SGRNSKLTYSIV-------------------DGPSF--F
TINPKTGE---LNAS----VPVDRDASGTPNDKYCRGVFFLTIQVSDN------GTTKLT
DTAKVTVLVTDVNDNAPSFS--------RTSYEVEI--SVVDIGNIFRIMASDSD-----
---CDVNNKIEYS-FTSDNGS---------------------------------------
------------------------------------------------------------
----SLFQV-NTTTGNITVIKP--LNGS--QGVYFLNVTATNAL-----------ASPKL
RS--SVLVTITVL---------ENRNYAPVFDKDQYSFNVSEGAEIG-VTIGSVSASDLN
-KGKDGVFIYSIENPGYAIP--FDI-DPTSGVITL-V---------RKLDR---------
--------------ETH--------------------------KNYTLVVVA--------
---QDFGDPVLRDT---------------TLVFISLDDINDEIPK----------FEQDE
---------QKFSVAENITVGSLVGK-VTAIDEDADMY-GEPIYIIH-------------
-----SGNEA---GHFRID-----NSTGNIYLVKS-------------------------
------------------------------------------------------------
---------------------LDREVIH--IFELIIYAYN--------------------
------------HGSSIAR---------RRR-----------------------------
-DTGVNYDVLKVVIE---------------------------------------------
-----------VTDINDNPPEFTLT-NYIAGFKISDPPG-----TNV---TKIQATDKDE
GSN-SNIIYSIKSGN------DAGAFAIDP----ATGLI---STTEN--ITQLEEVFK--
-VILTVVAQDSADQGTPK----------EATVTIYQIPERD-------------------
PLELKVS-----------------SDLDEDAIRELLRNITGPDYD-------III-----
-----------------------QEINT-------------GGPLSTVKYYVIKKDG---
------------------------------------------------------------
---------------------D------------FLT-----------------------
------------------------------------------------------------
------------------------------------------------------------
------------------------------------------------------------
------------------------------------------------------------
-----------------------------EQEMR--------------------------
------------------------------------------------------------
------------------------------------------------------------
---------------------------------------------------------NLI
IAYCEV------------------------------------------------------
------------------------------------------------------------
------------------------------------------------------------
------------------------------------------------------------
------------------------------------------------------------
-----------------------NEEI----------------------------CE---
------------------------------------------------------------
------------------------------------------------------------
---------------------------------------------------RW-------
------------------------------------------------------------
------------------------------------------------------------
--------------------------------------GINLEFQNG-------------
-------------NTSALL-----------------------------------------
------------------------------------------------------------
------------------------------------------------------------
------------------------------------------------------------
----------------------------------------------------G-------
------------------------------------------------------------
------------------------------------------------------------
------------------------------------------------------------
---------------------------EDDITIL--------------------------
------------------------------------------------------------
------------------------------------------------------------
------------------------------------------------------------
------------------------------------------------------------
----------------------------------------------EAC-----------
-----------------------------------L------------------------
----------------------------ITLGVIVGIGGLLGIFLLCC-----------L
RRSRKRYMPVY-------------------------------------------------
-------ESTGY------------------------IMSSKAVS----------FDE---
------------RP-------------HIYQPNIGDEAN---------------------
------------------------------------------------------------
------------------------------------R------------------VST--
----------------FS------------------------------------------
------------------------------------------------------------
-------------------------------------AQESQEV-----------EIHMD
EEGSSLDSAEEM------------------------------------------------
-------------------------------RPGS-------------------------
------------------------------------------------------------
------------CSSAEIEKEEAIAK-VQAYMNQA----LMDDDDSDTDSSEDEN-----
--------GETSA---------T----------------------PRVDGDS-------S
TGS-------------------TEPLVH---SYTITNL----------------------
----------------------------------
>XP_027036443.1_protocadherin_Fat_1-like_Pocillopora_damicornis
MRS---------------------------------------------------------
------------------------------------------------------------
------------------------------------------------------------
------------------------------------------------------------
------------------------------------------------------------
------------------------------------------------------------
------------------------------------------------------------
----------------------------------------------------L-------
------------------------------------------------------------
------------------------------------------------------------
------------------------------------------------------------
------------------------------------------------------------
------------------------------------------------------------
------------------------------------------------------------
------------------------------------------------------------
------------------------------------------------------------
------------------------------------------------------------
------------------------------------------------------------
------------------------------------------------------------
------------------------------------------------------------
------------------------------------------------------------
------------------------------------------------------------
------------------------------------------------------------
------------------------------------------------------------
------------------------------------------------------------
------------------------------------------------------------
------------------------------------------------------------
------------FKLVVLPI----------------------------------------
------------------------------------------------------------
------------------------------------------------------------
-----------------------------LLFCCSLNVC---------------------
------------------------------------------------------------
------------------------------------------------------------
---------------------------------------------------LGVIEESLV
ENNT---QTLG--DDGLR------------------------------------------
------------------------------------------------------------
------------------------QG--------------------------RPSSVVVE
TVPTYSWEF------------------------------------------------RSK
NEKDIKFTSG----GLYQATISETKKS-----QII----CDLKMGVYAHDEDTEVEFNIT
KGNAE--GTFTVSSKR--------------------------------------------
------------------------------------------------------------
------------------------------------------------------------
------------------------------------------------------------
------------------------------------------------------------
------------------------------------------------------------
------------------------------------------------------------
------------------------------------------------------------
------------------------------------------------------------
----------------------VED-FIFMEITAERK-----------------------
------------------------------------------------------------
------------------------------------------------------------
---------------------------------------------------------LNR
-----------------------EEDG-YFLLTVAAQHP-ETN-------EVLDM-TEVN
VNVLDLNDN-------------------LPKFS-RLFQHVTVEEDIPLHT---SVAQVVA
NDEDMG------PNGLL-YFSFI-SKS------------PFFAIDPIS-------GVVTV
TRS------LAGKRR-------------RSYGLLVTARDRTLPSSKAQSAKAKHNITVTV
RPVN----RFSPEIKV----------------KFQLEKIIEGNS------DIRFAVIQVS
DQDN-ANSGEINKVRITSGNME-GHFKIRR----------SQD---------------AS
DEFWIDVVKPLDR----EKAPNGYKLVITAFDK---------------------GSP---
-PRS-GTVTLRVLIEDV--NDI--------KPAFNQSLYEATISELAPLYTSV---VRVF
VDDGD-LGNNAKVYYTLR---------GGHSKN--FRIDR--------------------
-ETGLITT---------------------TGHLDYETKP---------------------
--------------------------------------VLE-FDVWC-------------
---------FQSDSSKQM------------------------------------ASARVS
VNIEDAND------------------NDPEF-------------EN-P------------
--SYSLEFFEDLRPGTKLPLT-VRAND--PDSGSNGKIQYSIINRES-------------
---------------------LPFAI--DSETGDIISLTSLDRDAGVPEFITLKIRASDF
--------------------------GEPFRRES--------------------------
------------------------------------------------------------
-------ETYVHLHIKAN------------------------------------------
--------------NDNQPVFEYFR-CTIKISEDAPVGTILTSLTAVDIDVGESEGLVYG
IDPVGNTDK----------TFSI-------NPSTGQLKTA-KSLQGGE-K--EFSL----
YVTVTDSALKSKHPVTLKIMVVSPQTATEFLNYVETRCSVFPHYLKAVEHVRKQGNFKPS
YP-------------------SIEKVPAKPTNRNYPRFHL-HKSVIE----VSED-----
VAVKSTIMK---FSATDDDQ---GYNGMILYSIVSGNI----GSAFNIDMHTGELYIAS-
-LLDRETMG---KFRLNISANDCGSPG---KTAHTVIYINVIDVNDNAPVF-----ERDI
YEVSKPENITRGQTVVVVNATDMDDGE--NGRIHFKLLN-DFG--EKFR-IDSRTGRLS-
------VAYAL-------DYEDRAK-YSIEVQAFDNSPT----SQRMVSAMVIVNLVD--
-----INDNAPAIVPRT--FNVSIPEDLPPESVVAA------ISAEDPDT------GLGG
ELEFSFVDN-------LKRFKIDS-------GSGVIRLRRHVDYEQEN-VYNLKVKISDK
-GTPR--LSSF---ANVNINILDVNENNIA----PIFPG-V-SLLRA-TVSENSPV-GT-
SVLKAEA---FDSD----SWYMSYFIIDGTG-VDKFEIGRENG-----------------
-IIR--------------------------------------------------------
---------------------------TTKML----DCEE------SDHYWLHIQVKDRE
MS------------------------PLHT------------------------------
------------------------------------------------------------
NIPMLITVLPVNDDPPYFN------PAIYFPSVIENA-APGESVVTVKAHNPS-------
SDGSNLLYSIKS-GNEAGR-----FAIDR-KSGL-ITTTTSLDRE---------EQDKYE
LEVKVSNGDN------------------------P-PKSAY-------------------
-------ITFPVTVADANDN----------------------------------------
-----------------GPYFLKSFYD-VYFKQQDDPST-SVEILRVAAVDKD-ISSNAD
LTYGFLYPSEISPGL---LKIDPKT-GVISA----------KLSCQGEDY---------L
EFEV-------NVTDGGV--------------------------PPR-SAT---------
----------------VPVFMEYCMSKNP-------------------------------
----------------------PSSNPPRFRQK-VYKKS---FKED--------------
------------------------------------------------------------
--------------------------------AEVGSVVELVS-AHDSDGDS--------
LTYSIISGNI------GNKFLIDKARGEVTIANKLDHE-----EASS-YTLTIQASDD--
------------------------------------------------------------
-------------------------------------------------YNAKTTSLEIE
VED--------------------------------------------------------V
NDNSPVPLMTE-YQVHIPEDAKIGSVLTKVEATDGDGGA-SGSVKYAIVGSVKQKSISLF
MIQSLTGNIKTTK--PLDYE-DLKEHTLIIEATDQA---TPKR----QSLFTIVIKVDDV
N-------DHKPMFVR----------------SEFKAEVNVDASI--------GTPI-IK
VFATDDDDGTNALLKFSIKGGNT------NDAFYIDQNSGIIQVAAKLSSAIDE--YSLQ
VQVSD---SGIPTQTAEVEVKILVRGINQ--PVEF---ERPLYQ-ASIKE-NHRPGHPI-
--INVI------FNGSLPSYEFVPQDNACW-KDFDI-NRKTGLVTN------KKPFDAEE
---LTECKFLIRGTS----------------------------------------SDGN-
---------------------------GQTQLIV--------------------------
------------------------------------------------------------
------------------------KIIDEND---------HAPAFSQLLYLGHIKEGLPE
-DSPVIGGDGKALAIQASDADVS-----GSDLMYEVVGCS------MFTIDSQS------
----G-------ELMTAEMLDFESVS-SYRFKIKV---------------------SDDG
TP---------------------------------------------------SFSAFTD
VVVSVHD-----------------------------------------------------
---VNDLPPIF-----SSPVFEA----VVFLP-TYSGSVITTVTAADGDSQP----LTSL
TYSIAT--------PSLT---HIFDI--------SPRQGVITVK-NSSL--IHQAVYHVQ
VSVSDGNF--------SNQATVNIE-----------------------------------
------------------------------------------------------------
---------------CKPLPVSDLQFSQ-MEYNASIVEGI----STAADIVQLQTVGYSI
GD-----------TITYSVVVP------------SHFFVISE--------STGIVSTLPG
KTFDRET-TDR---YEIVVQARDDRK--------------------------------PM
PRV-------------------AQSLLYVIVDDVND------------------------
---------------------------------NAPIFTKDVYFFV-----IQVSADVGA
F-----------------------------------------------------------
------------------------------------VGQVQASDKDIGSN-----GAIKY
FLKGGG---EGR--FEVRYATG-NIEVSR--LLDGIIV----------------------
---------------------------------PSVF-------------TLEIEARDEG
-V-VRMS-------------------------AKTIVKIKVVD----------------K
ETPIFDYLSY-SKVVREDV-----------------------------------------
------------------------------------------------------------
----NVGEEITRVQARSPG-------GADILYTILA------------------------
------------------------------------------------------------
-------------------GDPYN------------------------------------
------------------------------------------------------------
------------------------QFAIDLKTGVLTVESS-----------LDYEV-RTS
YQLLVRATD--------------------------------ESTTSYG------------
------------------------------------------------------------
------EITVLITITDVNDIAPLF--------------------NQSLYLATIPEDTPTG
TSVV-SFT--AFDRDSG-VNKQLSYR-LETLNSHND--SKTSEFFVI---SQATSQIVVA
KRLDYE------------------------------------------------------
------------------------------------------------------------
------------------------------------------------------------
------------------------------------------------------------
------------------------------------------------------------
------------------------------------------------------------
------------------------------------------------------------
------------------------------------------------------------
------------------------------------------------------------
------------------------------------------------------------
------------------------------------------------------------
------------------------------------------------------------
------------------------------------------------------------
------------------------------------------------------------
------------QNIVHELKLIVTDGGT------------------------P-PLTGE-
-------------------------ARVRIVVED--------------------------
------------------------------ANDNPPSF-EQNSYATSISGSAG-PGFFVT
RVIASDPDDDDVGKLR-YLIKA--GHGKEYFEID-STSGVLTISKHVGFER----GKVYD
LSVEVTDGKSSA-----------VTSVRVVIG---------DTNDHSPVFDQEVYPVDFY
ENYPPGTFVTMVTATDLDSGDYARVRYSIDDVDAAEKFMIDGE-----------------
TGMIYS-----KISFDRENSSE-AFSSIPVRASDGG---GRFGF----------------
------------------------------------------------------------
-----------------------------CTVQVNVLDENDNQPKFELPLYEVT--IHSS
T------PVGTSILMTS--ANDADTGSNGALSYVI-LGH-----QTPPVFEVEKD-----
-------SGFIKISRQP----ETKTYMFHVLV--KDG----------GFPYLRN-T-VKV
SVNVLR---------KNAKILQF----EKSVYRILVPEDLNTDGIITTLRTLLPGST---
----------RPRVGFQII----PGNSPSSKG-DHFSID-ASGQIKL--KRRLDYETLK-
-RYVLVIEANSSE--------ISQVART-VVIVSVTDVNDNKPHFVANPYRV-SIPENMM
VKSKVLRVFAEDLDD--FQNGKILYDFG---TK-TNLFAIDQHTGWITTAAP-------I
DREVANS--------------LVLRVRATD--------------------------KGEV
TQLSGY----------------------------------TVVEVTVLDVNDS-------
--------------------------------------------------PPQFTEDIFT
FS-VREDALIGQEVGT--LTSFD-------------------------------------
------------------------------------------------------------
------------------------------------------------------------
------------------------------------------------------------
------------------------------------------------------------
------------------------------------------------------------
------------------------------------------------------------
---------------ND--TNSDVYFFIMS------------GDPQ--------------
------------------------------------------------------------
------------------------------------------------------------
------------------------------------------------------------
--------------TKFGIEQ-------KTGKVFVHSP-LDR------ESVSSYKLNVSC
SDG-------LFTSFT--TLIITVLDAND-----------NVPVCTQSI-SIVHLSEDVK
P-GTEVMIVEAT----DAD--ADDNGKLRYSV------------------FGQGMGF--F
GVENGTGR---LVTA----KLLDREVQEM---------YNFMVSAEDR------GG--QA
CFSNITVLLDDVNDNGPVFS--------QSEYRKAVYEDARRNKVLLQVRADDSD-----
---LGKNRKISYS-LLDTAG----------------------------------------
------------------------------------------------------------
----DTFSV-DSETGVITLTSD--LNRE-KQAEYVLTVQAEDA------------GVPPQ
SE--TCNVVIQVL---------NINDVPPEFDKSSYKANVSEDAAKG-TKITKMKAISRE
-AGHE-EFSYEILKGPDSDI--FKI-DKKTGDVTL-E---------GNLDF---------
--------------ETR--------------------------KSYSLTIQA--------
---SDVGPPVLTTT---------------CSLSVLVTDANDHVPK----------FGQDL
---------YTARVDENSDLDSFVLQ-MFATDLDSGSN-RDIRYSIV-------------
-----KGNDA---DKFKID-----DITGVISIKAH-------------------------
------------------------------------------------------------
---------------------VDHESVS--QYALTVRAQD--------------------
------------KGIPPLS-----------------------------------------
-------AETQVELS---------------------------------------------
-----------INDLNDNPPEFTNT-NFTVSVSELAAIG-----TTV---IFLRPHDRDG
PGNKGPFTFMKIKG-------DETKFKLER-----DGLI---TKAGP--LDHRDKEHK--
---FEIRVFD---SGEPPMY-------TDKTLTIIVVEGIS-HP---------PVVE---
PLTVYL------------------KLYSSQFNGGVIGSVKGTDAD---------------
GDPLTYSIVAPRSGSPFTI-TNSGVISA-TSNVP----------SRIYNLNASVSDGKYL
TYV-----PVKIVVSDITEDI--------------------LRHSLTLRLSALSPGT---
----------------------------------FVE--------------RNLGKCRDY
LGFLLNVPAEN--VHIWSLQS-------------SDTSLDVVFAVMK---------RVKG
FY-------------ASQHIAHKLNSSRGDF--------QRVVGVQ----VGYIGVSQCP
L---MHCPENYSCQTVYKP-QNKQIRIMSERTTYTSYEHSRSHACMCNRD----------
------------------------------------------------------------
-------------AGCASG------------KC------------ASNPC-PAGYE----
CAD-FPLG----------FQCKC---VDSSKCQPDKPGCEDQSCIIGN------------
---------------------NAI------------------SFGGDSYIRYKL---KQS
---------------FDEPSR---------------SISLALKTTEP----------RGT
LVWA------------------------AGQYDYSILEIV--------------------
---------------------------------------------NGRLQLRFDFG-SGA
GVVN----------------LDWARVDDGK---------WHHVAIMRQG-----------
-----NHATLILDQGRHR--------------------------AWNKSPGK--------
---------MRILNLDDNAIYFGA-KVVKS--------KSRRDLNNRGHLV------EDG
FKGCLQNLNL-------------NNQ-------DLPMSGSNS-YVAAEPFNAVPGC----
------------------------------------------------------------
----------------------QLS-GGCRI-----------------------------
--------------------------------NTCPRD--------STCIETL----TSK
KCECLPG--------------------------------------------HSGSDCRAF
------------------------------------------------------------
-------VD------------------CG-AKPC----------------Q---------
-------------NGGTCV-----------------------------------------
-----------------------------PHPTDQYQ-----------------------
------------------------------------------------------------
------------------------------------------------------------
------------------------------------------------------------
------------------------------------------------------------
----------------------------CRC-----------------------------
------------------------------------------------------------
---------------------------KDGY-----------------------------
----------------------------------------------------SGT-----
-------------------------QCH--------------------------------
----------------------------------------------IYTGHCASAPCRNG
GSCIPSGESGFICTCPAGVQGKTCEQDTRPCSSNPCANNANCTNHGESYKCHCRAGFSGE
ICDEGYRCSKDSHCQNGGTCQEN------------------QKNSAAVC-RCLQ--GYTG
AD--CSEDVDEC-ASSPCKNGGVC---------------VNQLGNFACNCSASSHGGKLC
ELVLTSIEAR------RGWPLGQ---TEIIGIAVVLAVILLIVFLVVIFL--------RR
RAKRRREKREQAGAVS--------------------------------------------
-----------------TSVLK--------VSPPV-VGSEVTSPEPP-TPP--------P
REVHGYNVDDLGMPPGYDA-EDSWRRREKVRKDFGTMKTLTSLSD---------------
--------NNLPGY----------QWDYTDIP----------------------------
---------------ADLV-----------------------------------------
--------PRTPLSKEHSGS---YSGSPDCAT---------------------------F
APE---VPQRPSS------------FRSSQGSLDVPE---------------VPKRPRNY
------------------RVSESEDGYTD------VPHVPKKPMEYTNPKGKSASRYSMD
SRFSEFSDATDLDPD---IF-----------------KGR--------------------
-----------------------------FPRPP----REPY-PESLDQLPVGSYAPTLT
---------------------------ARGSELGSVTDG---------------------
MYSEDDLEQVYLGNRMEVCDDSPENS-YLH---------------SENCSEDEDD---D-
YHRDRYARAATPD-----------------------------------------------
------------------------PEFHKELQREIKEMMNEL------------------
-------------------------EELKLESEI
>XP_022798264.1_protocadherin_alpha-13-like_Stylophora_pistillata
MGRVQH------------------------------------------------------
------------------------------------------------------------
------------------------------------------------------------
------------------------------------------------------------
------------------------------------------------------------
------------------------------------------------------------
------------------------------------------------------------
----------------------------------------------------L-------
------------------------------------------------------------
------------------------------------------------------------
------------------------------------------------------------
------------------------------------------------------------
------------------------------------------------------------
------------------------------------------------------------
------------------------------------------------------------
------------------------------------------------------------
------------------------------------------------------------
------------------------------------------------------------
------------------------------------------------------------
------------------------------------------------------------
------------------------------------------------------------
------------------------------------------------------------
------------------------------------------------------------
------------------------------------------------------------
------------------------------------------------------------
------------------------------------------------------------
------------------------------------------------------------
------------WLVILF------------------------------------------
------------------------------------------------------------
------------------------------------------------------------
-----------------------------PLLAFC-------------------------
------------------AATDGMKF----------------------------------
------------------------------------------------------------
-----------------------------------------------------QVFEEQD
PGTF--VGDMS-------------------------------------------------
------------------------------------------------------------
------------------------------------------------------------
------------------------------------------------------------
------------------------------------------------------------
------------------------------------------------------------
------------------------------------------------------------
------------------------------------------------------------
------------------------------------------------------------
------------------------------------------------------------
------------------------------------------------------------
------------------------------------------------------------
------------------------------------------------------------
------------------------------------------------------------
------------------------------------------------------------
------------------------------------------------------------
------------------------------------------------------------
---------------------------------------------------------ANH
-----L------------------------------------------------------
--VRTLSDN---------------------------------------------------
------------------------------------------------------------
------------------------------------------------------------
------------------------------------------------------------
------------------------------------------------------------
-----------------E------------------------------------------
-------------------N----------------------------------------
--------LKGALRFQF----------QGSLQTS-FKINE--------------------
-TTGIIRT---------------------AAKLDRENLS---------------------
------------------------------------------------------------
------------------------------------------------------------
---LENND----------------------------------------------------
--------------------------D---------------------------------
------------------------------------------------------------
------------------------------------------------------------
------------------------------------------------------------
------------------------------------------------------------
------------------------------------------------------------
-------------------TFQI-------------------------------------
QVKVSKGV----------------------------------------------------
------------------------------------------------------------
------------------------------------------------------------
------------------------------------------------------------
------------------------------------------------------------
------VTVPL---------------------------P------------IEIKVLD--
-----INDHSPIFADKI--ENFSVSESAPLDAEFPV------TVAEDTDI------GNYS
VQSYEIVERND-----SGTFDLILSRPTSEITKLKLVLSKRLDREINE-SFFLEIEARDG
-GSPR-------------------------------------------------------
------------------------------------------------------------
-KVG--------------------------------------------------------
------------------------------------------------------------
------------------------------------------------------------
------------------------------------------------------------
RKGLRITVLDSNDHIPKFS------KDLYVGEVRENS-PAGTFVLNVTASDKD------I
GTNGEISY----------------------------------------------------
------------------------------------------------------------
------------------------------------------------------------
------------------------------------------------------------
----SLN-----------------------------------------------------
------------------------------------------------------------
------------------------------------------------------------
-------------------------SRPQYK-----------------------------
------------------------------------------------------------
------------------------------------------------------------
------------------------------------------------------------
------------------------------------------------------------
------------------------------------------------------------
--D---------------------------------------------------------
------------------------------------------------------------
------------------------------------------------------------
------------------------------------------------------------
------------------------------------------------------------
------------------------------------------------------------
------------------------------------------------------------
------------------------------------------------------------
------------------------------------------------------------
------------------------------------------------------------
------------------------------------------------------------
----------------------------------------------LFSLDART------
----G-------ELRTKAILDYERFK-DYQLEVTA---------------------RDRG
PD---------------------------------------------------SIPTTSY
VNVKVLD-----------------------------------------------------
---ENDNAPEISVT-LFPDEFDE--QEKIPED-IALKTSIAQVTVRDKDSGR----NGRV
TVTLQH-------------HKDDLGLR-------EMFAGLYILEIRHPLSLDRHDQYKIK
IVAEDQGSPIS----QKSSYVLVVK-----------------------------------
------------------------------------------------------------
---------------VADSNRNAPRFDK-NVYNVGVNDDV----KPGTFITTLTATDEDD
GN---------NSELTYSLEDVYIGEHNSSVEEVTKWFAIDS--------KNGQV--QVL
RKLWCAF-TPI---FQLNIDVRDNGRV-------------------------------P-
-----------FH---------DKTALKISVQCSKN------------------------
-----------------------------------------MYNFS-----VTENEPEGV
E-----------------------------------------------------------
------------------------------------VGRVALEPIESN-------RPLGI
TLLSHTTE------FAIDENKG-ILTTKT--TLDRERK----------------------
----------------------------------SFY-------------SLIAVITDGR
-V-----------------------------AMNVTLFVEVEDVK--------------D
NAPIFVGLEN-THNLTLSGAL---------------------------------------
------------------------------------------------------------
----FIGATVQRLRATDKD----SGTNGLVKYLIVS------------------------
------------------------------------------------------------
-------------------GNNDL------------------------------------
------------------------------------------------------------
------------------------VFLLNMRTGRIT---------------LNREPSRKL
YILTIRAAD---------------------------------------------------
------------------------------------------------------------
------------------------------------------------------------
----------SGDVENE-------------------------------------------
------------------------------------------------------------
------------------------------------------------------------
------------------------------------------------------------
------------------------------------------------------------
------------------------------------------------------------
------------------------------------------------------------
------------------------------------------------------------
------------------------------------------------------------
------------------------------------------------------------
------------------------------------------------------------
------------------------------------------------------------
------------------------------------------------------------
------------------------------------------------------------
------------------------------------------------------------
------------------------------------------------------------
------------------------------------------------------------
------------------------------------------------------------
------------------------------------------------------------
------------------------------------------------------------
------------------------------------------------------------
-----------------------AY-----------------------------------
------------------------------------------------------------
-----------------------------LRLIISVRYITPAPP----------------
------------------PSGDGSTDGNGEVELRTERGG---------------------
--------------------------------FFSDT------------------K----
------------------------------------------------------------
---------------------------------MIIIVGACAGFLILS------------
-----------------------------ILLVAVF------------------------
----IMKFRRKDKKE---------------------------------------------
DDKRGSY--------------HEPDISRED------------------------------
------------------------------------------------------------
------------------------------------------------------------
-----------------ALKASKK------------------------------------
------------------------------------------------------------
------------------------------------------------------------
------------------------------------------------------------
------------------------------------------------------------
------------------------------------------------------------
------------------------------------------------------------
------------------------MFQQAT------------TNPR--------------
------------------------------------------------------------
------------------------------------------------------------
------------------------------------------------------------
------------------------------------------------QAAEAYMLA---
------------------------------SR--------KQP-----------------
------------------------------------------------------------
-----------INVSP--------------------------------------------
----------------------------------------------------------IP
I--KKMHSTMTYQ-----------------------------------------------
------------------------------------------------------------
------------------------------------------------------------
------------------------------------------------------------
------------------------------------A-----------------------
------------------------------------------------------------
------------------------------------------PPG---------------
------------------------------------------------------------
------------------------------------------------------------
------------------------------------------------------------
------------------------------------------------------------
------------TGSPTRS-----------------------------------------
------------------------------------------------------------
------------------------------------------------------------
------------------SR-QDMYYPF------VQGVVECHSSEDE--IDS--------
----------G-RGGSSHES----------------------TP----------------
------------------------------------------------------------
------------------------------------------------------------
------------------------------------------------------------
----------------------------------YYP-----------------------
------------------------------------------------------------
------------------------------------------------------------
------------------------------------------------------------
------------------------------------------------------------
---------------------------------------------HSPPS----------
------------------------------------------------------------
------------------------------------------------------------
------------------------------------------------------------
------------------------------------------------------------
------------------------------------------------------------
------------------------------------------------------------
------------------------------------------------------------
------------------------------------------------------------
------------------------------------------------------------
------------------------------------------------------------
------------------------------------------------------------
------------------------------------------------------------
------------------------------------------------------------
------------------------------------------------------------
------------------------------------------------------------
KKR---------------------------------------------------------
------------------------------------------------------------
------------------------------------------------------------
------------------------------------------------------------
------------------------------------------------------------
------------------------------------------------------------
------------------------------------------------------------
------------------------------------------------------------
---------------------------EDDF-----------------------------
------------------------------------------------------------
------------------------------------------------------------
------------------------------------------------------------
------------------------------------------------------------
------------------------------------------------------------
------------------------------------------------------------
------------------------------------------------------------
R-----------------------------------------------------------
--------------------------------PPH-------------------------
------------------------------------------------------------
------------------------------------------------------------
---------------------RHY------------------------------------
------------------------------------------------------------
-------YHNPHR----------------------------------------ARSPNMP
--------------------------------P---PPPPYEEVQ---------------
------------------------------------------------------------
-----------------------------TKRAYV-------------------------
------------------------------------------------------------
---------------------------------------------SVSGVTHSTT-----
----------------------E--L----------------------------------
------------------------------------------------------------
----------------------------------
>XP_022784236.1_protocadherin_Fat_4-like_Stylophora_pistillata
------------------------------------------------------------
------------------------------------------------------------
------------------------------------------------------------
------------------------------------------------------------
------------------------------------------------------------
------------------------------------------------------------
------------------------------------------------------------
------------------------------------------------------------
------------------------------------------------------------
------------------------------------------------------------
------------------------------------------------------------
------------------------------------------------------------
------------------------------------------------------------
------------------------------------------------------------
------------------------------------------------------------
------------------------------------------------------------
------------------------------------------------------------
------------------------------------------------------------
------------------------------------------------------------
------------------------------------------------------------
------------------------------------------------------------
------------------------------------------------------------
------------------------------MATTILK-----------------------
------------------------------------------------------------
------------------------------------------------------------
------------------------------------------------------------
------------------------------------------------------------
--------------LLLIACIGAE--------------------------FVHS------
------------------------------------------------------------
------------------------------------------------------------
-----------------------------QLRSIS--------LGQ-RVPDEDEIETCGN
IRDIIRRNSARFRKIIVKNTNSEINFANDDCRR-------MTARAKSKLDVLGST-----
---------------------VKRQWSNVKLKVTLAW-----------------------
---------------------------------------------------TDQIMPQAP
ISLH-------------------------Y---EGRAVRLQTSDGDTGKLSTLAGLAVQA
GFDWVN-YATKS-------Y----IHASVIRDVCQ---TSVDLAFILDCSGS-----VGS
HNFRKIKDFV---------------------------KNVVDFFNI-GS---SGTHVAVV
TYSTYPQLEFNLKAHHTKSAIKNAV----GNIYYRGG---WTYTADALDYVRHNIF-TTS
QGMRPDQGIP-----KVTVLLTDGYSNGR---SVSGPANQLRNHGVN--------IFSIG
VGNNV--NPTELN-----------------------------------------------
------------------------------------------------------------
------------------------------------------------------------
------------------------------------------------------------
------------------------------------------------------------
------------------------------------------------------------
----VIASDPD-------------------------------------------------
------------------------------------------------------------
------------------------------------------------------------
-----------------------ST-HVFR------------------------------
------------------------------------------------------------
------------------------------------------------------------
---------------------------------------------------------MSS
FN---------------------DLSGWVDKLSAVSCDE-GAA-----------------
--VSSCDDT-------------------ITTVE-SDTFKYFRTQFDTVAK---NRISVEV
KDIDGI------SH----LYASL-TSS------------NPGPVDPAS------------
---------SKNESDVSP----------RAISLSLSASNK-----------------IVF
VAVQ----GQHSSNKFQLSMWDALFSR-----DTYVASVTEEQN----------APVTVL
NENLSPYSYT-LKYSIIEGNDG-NTFSIDS----------NS------------------
--GLIETTKKLDR----E-TKSSYRLTVLGQNTNNR------------------------
-CHK-GRAVVLVNVKDI--NDN--------PPIFPLASYSATVPEETPANTFV---AMVT
ATDAD-TGVNAQLTYSIV---------AGNNDKR-FKIND--------------------
-Q-GEVET---------------------TQELNYEDKS---------------------
--------------------------------------SYA-LTISV-------------
---------KDGGSPSKS------------------------------------ATTVLT
VIVEDINE------------------P-PYFVKD-C--------ARNS------------
--TCKFSVKENNNRNAPL-GM-IQAKD--PDTGCS-SLTYEIVTEQSQNS----------
---------------------KVFGI---DSSGQVHVLVKLDREMK--PHYTAVITVQDC
--------------------------GSPALEVS--------------------------
------------------------------------------------------------
--------TRIKVEVLDE------------------------------------------
--------------NDESPRFTLNS-YKASVQENIAPGSTVVQVSAFDADAGSNSELSYN
LTFGDT-S-----------AFMI-------DPRTGTITSK-VSFDRET-KA-SYLL----
TVRARDHG----------------------------------------------------
---------------------------------QNPQ-----------------------
------------------------------------------------------------
-------------------------------DGTATVDITILDVNDNKPAI-----NNLP
ATKQVPEDKNTGEVVFVVTATDRDLGV--NADMRYYIDKGNEQ--NLFN-VDAKTGSMT-
------LARKL-------DYEIRIS-YTLKVRVIDRGSP-----PLSSSADLTISVQD--
-----VNDNAPVFSLSS--YRATVQENKASGTSFFR------VTATDLDS------GSNG
AITYTIVGGVN-----GNFFEIDS--------KGYLLIKNPPDYETKK-QFDLMVEARDG
-GNPA--KSAT---VPVKVFIEDVNDNA------PSFNQ---SSYHL-VVREDAAV-RK-
RVGAVFA---TDKD-SGVRGRLLYTITGGNV-GSAFTIDGNTG-----------------
-VLS--------------------------------------------------------
---------------------------VQSRL----DRET------TALYTLKVEARDGG
-------------------------NPSKDA-----------------------------
------------------------------------------------------------
LVDVQITISDVNDNAPLFD------KSSYSASISEAA-SPPASVVKVFAQDND------V
GLNKEITYDIKT-GNEDGT-----FILDK-KNGS-ITLNQTLDRE---------KKAAYG
LVVTATDHGT------------------------P-PLASS-------------------
-------VYVMVTVGDVNDN----------------------------------------
-----------------PPSFPHSLYN-CTVAENLANG---VAVCFVTATDPD-SGLNGQ
LFY-SII-SGNDGNA---FDINTAT-GEITTQR--------TLDRESIAV---------Y
NLTV-------KAEDGKNS-------------------------RSI-KSLSD-------
---------------TTSVRVY-IMDEND-------------------------------
-------------------------NGPVFDQP-AYTFH---VLEN--------------
------------------------------------------------------------
--------------------------------ATMSQLVGRVE-AKDKDAGL-----NGK
LTYSISAGNS------GDSFKIDPVSGVIRVNSGLDRE-----TQAR-FALTVVPKDSGS
PSLS--------------------------------------------------------
----------------------------------------------------ASVVVTVV
IGD--------------------------------------------------------V
NDNPPMFSRSV-FYGIIREDASTGSTVLKVEAKDKDEGS-NGQLQFNLQG--EGSKN--F
SIDS--------------------------------------------------------
------------------------------------------------------------
--------------------------------------RGFIHTSTPLDYEKTS-SYILT
VIAKD-G--GSPTQTASAKVNITIVNVDD-NVPVF---ETSSAP-TKVRE-DVAIGTRV-
--VRLNATDAD-GND--LTFHIIDGNVGG---AFAI-QNISGLITV------ASKLDRET
---FAKYHLAVRAMD-----------------------------------------AS--
GKS------------------------VTNNATI--------------------------
------------------------------------------------------------
------------------------EVVDVND---------NAPKFTSPNYSKGIMENLAP
-GQLVA-------NIKATDKDIGD----NAVISYEITSGASN----KFKIDSTT------
----G-------VLTTSDRLDREVAS-SYRLVITA---------------------KDQG
KP---------------------------------------------------SLSSTTT
VFVTVLD-----------------------------------------------------
---DNDNSPEF-----SKPFYQA----SVLEN-TAITTNVLHLVATDLDDGR----NGLV
TFSIVS--------GNTN---DAFKI--------DNSTGFLSV--NQNLDREAVAFYSLY
ISASDNAPNPR-----SNFVRVNFT-----------------------------------
------------------------------------------------------------
---------------VMDKNDNSPAFVN--VENFTVIENV----QIGANVGSVSATDADA
GS---------NGEIRFSMVKG-----NG-----DDAFRIDP--------VSGQI--KVN
GRIDREK-TDR---YVLTIIASDQGK--------------------------------T-
SMK-------------------TAQNFYVTVEDQND------------------------
---------------------------------NPPKFDANVFQGT-----VKENVAVVA
D-----------------------------------------------------------
------------------------------------VVQVKATDADVGSN-----ADITY
RITGG--NSQSF--FSIDIRTG-IINTTA--QLDFEKT----------------------
----------------------------------PVF-------------NLTVSASDSK
-F-----------------------------TSIVSVIIKVINEN--------------D
NNPSFPQPTY-YVSVAENS-----------------------------------------
------------------------------------------------------------
----AVVTSVVTITAFDVD------PFGQLTYSIESVQ----------------------
------------------------------------------------------------
------------------PGNHSD------------------------------------
------------------------------------------------------------
------------------------AFSIDLTSGLISTADV-----------LDREM-TDS
YVVIVKATD--------------------------------GGKPSL-------------
-----------------------------------------HGS----------------
-------TTVMVNVTDTNDNPPVF--------------------KNTSMTAVISEASAVS
SYVT-KIT--ASDLDTG-SNAEISYR-IIS--------GNEMSAFAI---FSDTGIITTN
MELDRE------------------------------------------------------
------------------------------------------------------------
------------------------------------------------------------
------------------------------------------------------------
------------------------------------------------------------
------------------------------------------------------------
------------------------------------------------------------
------------------------------------------------------------
------------------------------------------------------------
------------------------------------------------------------
------------------------------------------------------------
------------------------------------------------------------
------------------------------------------------------------
------------------------------------------------------------
------------------------------------------------------------
------------------------------------------------------------
------------------------------------------------------------
------------------------------------------------------------
------------------------------------------------------------
------------------------------------------------------------
------------------------------------------------------------
------------------------------------------------------------
------------------------------------------------------------
------------------------------------------------------------
------------------------------------------------------------
------------------------------------------------------------
------------------------------------------------------------
------------------------------------------------------------
------------------------------------------------------------
------------------------------------------------------------
------------------------------------------------------------
------------------------------------------------------------
------------------------------------------------------------
------------------------------------------------------------
------------------------------------------------------------
------------------------------------------------------------
------------------------------------------------------------
------------------------------------------------------------
------------------------------------------------------------
------------------------------------------------------------
------------------------------------------------------------
------------------------------------------------------------
------------------------------------------------------------
-------------------------------------------------NISNYALICRA
TDHGNK----PLHSMSI-IVHVTLSDVND-----------NAPKFDQSV-YIVNVTEDVS
S-GTVVEEIHAV----DKD--AGLNGLVSYQIT-----------------DGNDDGT--F
DIGNGTGV---VTVS----GKLDRETQDF---------YTLIITASDS------GHPLKS
SSVQLLITVTDVNDNAPLFN--------ASSLQGAILENSPIGTSVMRVIATDAD-----
---VGENAQLMFN-FSTNVYV---------------------------------------
------------------------------------------------------------
----DIFAI-DPASGEITALKS--LDRE-KQDLYKLKISVSDH------------GDPRL
SS--SADVTITVT---------DVDDNCPKFVPAVYNATISENLPFN-QSIVQVTATDAD
-VKDNEKMLYAIWQGNEGGA--FTI-DRY-GFVRV-SS--------AGVDR---------
--------------EVT--------------------------SSFQLVVRAGRADCGIN
ST-GDGNTAEGGP---------DDRLAAMAIVNLTVIDQNDNAPR----------FTRPN
---------YEFPLSS--PNDTNIGR-IQAIDDDLDLG-GVVKFRLL-------------
---------------------------QQIEV----------------------------
------------------------------------------------------------
--------------------------ER--NWKVTVQAYD--------------------
------------MGTPSLN-----------------------------------------
-------KSIDVFVTS--------------------------------------------
----RIACQAMVFKVTEDGVIQA---DTLCNFVKIPTAA-----TRL---VGDKHQMSCL
AKGNTRPQYRWMKD----GRFVSNW----D----DLGDYIIEHMT--------EEDEG--
-SYSCLATSS---AGLIQ----------SCVAYMTV---NE-PPKIV------VHPQ---
NSSVELGGTVTLACNATGDPLPEFQWYKDSIPMVETSDIDPFKPE--------------L
--VLKDALAQDEAR-YF------CQASN-VAVKV---------RSGWATLKVFGKN----
-----------------------------------------ALVSMTLSVTNPNQEGT--
-------------------------------CQMFDK--------------NAFQQLLSK
A-----------------------------------------------------------
--------------LQANVDVVGFSAPDR------------------------CEEHPCN
S---NPCKNGAVCSKQGLQ-----------------------YACLCRPGWS--GDHCEL
DVDECS-------------------GDPCFYN----------------GTCANTA-----
---------GSYKCNCASAKTGKNCQLE-KKAC------------DGNPC-KGSKI----
CAL-SERA-------PNGYQCVDEGLEMVMVL-------------SGG-----QQGSLFD
------------------------------------------------------------
---------------IEKQVE---------------------NIIRS-------APNNVN
------------------------------------------------------------
------------------------------------------------------------
----------------------------------------ESVNARRV------------
------------------------------------------------------------
---------------------------------------------RRADVK-------LD
YGACSVRVTKY-----------QEGKVHFVLL-----------------------CPPEM
KP----------------------------------------------------------
------------------PEPQSAQRFVCGLLFDAG------------------------
---------------------------------------------------------RST
SCGGSDS-----------------------------------------------------
--METPVPP-----TT--------------------------------------------
--------------------------------TP-PMEPMEVKL----------------
------ELFARD-ESGNDL---------------NSAEVI-------DMINSGR------
------MEEL------EQNGFKV------KSATASYT-----------------------
----------------------------------EPSK--------------------AD
PPSKVGLIVGL-------------------------------------------------
------------------------------------------------------------
------------------------------------------------------------
------------------------------------------------------------
------------------------------------------------------------
------------------------------------------------------------
------------------------------------------------------------
-----------------------------------------------TIGFLVLTIAVIA
V----------------------------------------------------GLIITKR
RKKP--------------------------------------QNFHFSLQ----------
------------------------------------------------------------
-------------------------Q----------------------------------
------------------------------------------------------------
RAAMA-RKDSQECIL---------SRDRSVKN-----ISRSEKHYL--------------
--------NVAY--DD-ICDN----------------SDEEGQ---------QQF-----
----------------------------MVEVDLGNSKSRKIAMV---------------
--------CDEPYF-----------YEKISTLEAEEML----------------------
------SSMVQPG--TFLV--------REG-----------------ASSKEFT-LT---
--------VRAPEG----------------------------------------------
---------GPSF----------------------------------------RHLPFKY
-DKA-----------------SGALLVTEFG---------------------------TM
DDEMNFSSMQEL-------------------------VSH--------------------
------------------------------------------------------------
------------------------------------------------------------
----------FQVTPITFDEDSPD-V-------------VLTHPWNKSVV----------
------------------------------------------------------------
------------------------------------------------------------
----------------------------------
>PFX33557.1_Protocadherin_Fat_1_Stylophora_pistillata
ML----------------------------------------------------------
------------------------------------------------------------
------------------------------------------------------------
------------------------------------------------------------
------------------------------------------------------------
------------------------------------------------------------
------------------------------------------------------------
------------------------------------------------------------
------------------------------------------------------------
------------------------------------------------------------
------------------------------------------------------------
------------------------------------------------------------
------------------------------------------------------------
------------------------------------------------------------
------------------------------------------------------------
------------------------------------------------------------
------------------------------------------------------------
------------------------------------------------------------
------------------------------------------------------------
------------------------------------------------------------
------------------------------------------------------------
------------------------------------------------------------
------------------------------------------------------------
------------------------------------------------------------
------------------------------------------------------------
------------------------------------------------------------
------------------------------------------------------------
------------------------------------------------------------
------------------------------------------------------------
------------------------------------------------------------
------------------------------------------------------------
-------------------------F----------------------------------
------------------------------------------------------------
------------------------------------------------------------
------------------------------------------------------------
------------------------------------------------------------
------------------------------------------------------------
------------------------------------------------------------
------------------------------------------------------------
------------------------------------------------------------
------------------------------------------------------------
------------------------------------------------------------
------------------------------------------------------------
------------------------------------------------------------
------------------------------------------------------------
------------------------------------------------------------
------------------------------------------------------------
------------------------------------------------------------
------------------------------------------------------------
------------------------------------------------------------
------------------------------------------------------------
------------------------------------------------------------
------------------------------------------------------------
------------------------------------------------------------
------------------------------------------------------------
------------------------------------------------------------
------------------------------------------------------------
------------------------------------------------------------
------------------------------------------------------------
------------------------------------------------VGTFV---TKVQ
ATARQ---NPNPIVYSLK-----------NDKGW-FQIDN--------------------
-SSGVITA---------------------ARTLDREGTG---------------------
--------------------------------------TVRNLKAVA-------------
------------------------------------------------KASNQEDTVDVW
CTILDIND------------------NYPQF-----------------------------
------------------------------------------------------------
------------------------------------------------------------
------------------------------------------------------------
------------------------------------------------------------
------------------------------------------------------------
------------------------------------------------------------
------------------------------------------------------------
------------------------------------------------------------
--------------------------------ENLP------------------------
------------------------------------------------------------
------------------------------------------------------------
------------------------------------------------------------
------------------------------------------------------------
-------------------YRFNISEDTKVGEEIFR------VSASDKDSSD----HHNN
AVFFRIVGGNT-----DGTFKIDG-------GTGKIMLDKPVDFDGSTRQYSLNVTATDQ
YGAPT-------------------------------------------------------
----------GNQN----------------------------------------------
------------------------------------------------------------
------------------------------------------------------------
------------------------------------------------------------
------------------------------------------------------------
WTVVNIGVTDADDLPAEFS------QYLYEVLIDVDT-PQGGEIIRVHAEDQD-------
SMKASVSYVIYP------------------------------------------------
------------------------------------------------------------
------------------------------------------------------------
------------------------------------------------------------
------------------------------------------------------------
------------------------------------------------------------
------------------------------------------------------------
------------------------------------------------------------
------------------------------------------------------------
--------------------------------------------ASDPEE----------
------------------------------------------------------------
------------------------------------------------------------
------------------------------------------------------------
------------------------------------------------------------
------------------------------------------------------------
------------------------------------------------------------
------------------------------------------------------------
------------------------------------------------------------
------------------------------------------------------------
------------------------------------------------------------
------------------------------------------------------------
------------------------------------------------------------
------------------------------------------------------------
------------------------------------------------------------
----------------------------------------------CFKINNAT------
----G-------VITVNRNLSQK----SYPLIVTA---------------------KSTN
QPV-----------------------------------------------------AFAL
VMINVGS-----------------------------------------------------
---------------MPNRTFVA----SVIEN--EENTTVFDLT------------NLEK
YFNISDPIFVIHR-GNEG---GEFFV--------NETSKELRVG-AQGLDREEHDKYTLV
MELFKDGK-------SKGFAMINVN-----------------------------------
------------------------------------------------------------
---------------VVDVNDNTPRFKN--LASVSVPETT----PEGSVVLTVTALDRDA
GL---------SGSVVYDMIAG-----NE-----RALFALNN--------KSGEL--SLV
KQLDYEA-AAQ---YVLNVSASDMGE--------------------------------P-
GRR-------------------AFSGVIINVIDAND------------------------
---------------------------------NSPVLQARIIQVS-----LAEDTSSGS
F-----------------------------------------------------------
------------------------------------VAQCNASDADAAAN-----ARITY
RLVEGAVN-----RFSIDNITG-VITTSE--SFDKETE----------------------
---------------------------------PEEY-------------TLVVNAQDNG
-Q-HPLS-------------------------DVGFVVVHITNIN--------------E
HSPVFSPTSY-VGGVYKDT-----------------------------------------
------------------------------------------------------------
----TYYSLVTTVKASDAD----SDSQSAITFELVN------------------------
------------------------------------------------------------
-------------------GNGLG------------------------------------
------------------------------------------------------------
------------------------FFHVEPDTGHVRVATS-----------LADKD-GSK
FSLEVSASD--------------------------------GGKKAA-------------
-----------------------------------------TNA----------------
------IVNVSMMIKTITGGDAFI------------------------------------
---------KYLQEENG-ENATLVIL-------HAVRGNDVMSGFDI-----------TR
ALSDNEEL----------------------------------------------------
------------------------------------------------------------
------------------------------------------------------------
------------------------------------------------------------
------------------------------------------------------------
------------------------------------------------------------
------------------------------------------------------------
------------------------------------------------------------
------------------------------------------------------------
------------------------------------------------------------
------------------------------------------------------------
------------------------------------------------------------
------------------------------------------------------------
------------------------------------------------------------
------------LKTTYKL-----------------------------------------
------------------------------------------------------------
------------------------------FN----------------------------
------------------------------------------------------------
------------------------------------------------------------
------------------------ILW---------------------------------
------------------------Y-----------------------------------
------------------------------------------------------------
---------------------RPP----------------DGPP----------------
-------------------SAEARTGTEDELS---ALVG-----------------A---
-LIC---FGVIIGVGAM----------------------------------------FII
IILIMRKRSGKSPF-KKKRHPRV-------------------------------------
-----------------------TFNDK------LFFIDPVQPAVTSN------------
-----------------------------------------------------HVESAQE
AQEVIVHIPAEDDNS---------------------------------------------
------------------------------------------------------------
------------------------------------------------------------
------------------------------------------------------------
------------------SEGSD-------------------------------------
--------------DG--------------------------------------------
------------------------------------------------------------
------------------------------------------------------------
------------------------------------------------------------
------------------------------------------------------------
------------------------------------------------------------
------------------------SHNVVS------------------------------
-----F------------------------------------------------------
------------------------------------------------------------
------------------------------------------------------------
---------------------------------------LNFGY----------------
------------------------------------------------------------
--GSRLAAMSEK----DPE-----------------------------------------
------------------------------------------------------------
-----------------EFD--------------------------------DMD-----
------------------------------------------------------------
------------------H-----------------------------------------
----NTFFP------------------------------------------PPPKGPPPK
PP-------------------------------------------------------DSD
--------------------------EENSDSISM----------GSRSDY---------
--------------ENE-------------------------------------------
-------------------------------VNVHLEKYN---PD---------------
------------------------------------------------------------
------------------------------------------------------------
------------------------------------------------------------
---------------------------------------D--------------------
------------------------------------------------------------
------------------------------------------------------------
-----------VADV-----------------------------SGI--LLSHSPSD---
------------------------------------------STTES--TDQ--------
----------L-VTGYPNVM----------------------FP----------------
------------------------------------------------------------
------------------------------------------------------------
------------------------------------------------------------
------------------------------------------------------------
------------------------------------------------------------
------------------------------------------------------------
------------------------------------------------------------
------------------------------------------------------------
------------------------------------------------------------
------------------------------------------------------------
------------------------------------------------------------
------------------------------------------------------------
------------------------------------------------------------
------------------------------------------------------------
------------------------------------------------------------
------------------------------------------------------------
------------------------------------------------------------
------------------------------------------------------------
------------------------------------------------------------
------------------------------------------------------------
------------------------------------------------------------
------------------------------------------------------------
------------------------------------------------------------
------------------------------------------------------------
-------------NGGSFL-----------------------------------------
------------------------------------------------------------
------------------------------------------------------------
------------------------------------------------------------
------------------------------------------------------------
------------------------------------------------------------
------------------------------------------------------------
------------------------------------------------------------
------------------------------------------------------------
------------------------------------------------------------
------------------------------------------------------------
------------------------------------------------------------
------------------------------------------------------------
------------------------------------------------------------
------------------------------------------------------------
------------------------------------------------------------
R-----------------------------------------------------------
-----------------------S------------------------------------
------------------------------------------------------------
------------------------------------------------------------
------------------------------------------------------------
----------------FS------------------------------------------
------------------------------------------------------------
------------------------------------LNEATTEL----------------
------------------------------------------------------------
------------------------------------------------------------
------------------------------------------------------------
------------------------------------------------------------
------------------------------------------------------------
------------------------------------------------------------
----------------------------------
>XP_020616832.1_protocadherin_Fat_4-like_Orbicella_faveolata
------------------------------------------------------------
------------------------------------------------------------
------------------------------------------------------------
------------------------------------------------------------
------------------------------------------------------------
------------------------------------------------------------
------------------------------------------------------------
------------------------------------------------------------
------------------------------------------------------------
------------------------------------------------------------
------------------------------------------------------------
------------------------------------------------------------
------------------------------------------------------------
------------------------------------------------------------
------------------------------------------------------------
------------------------------------------------------------
------------------------------------------------------------
------------------------------------------------------------
------------------------------------------------------------
------------------------------------------------------------
------------------------------------------------------------
------------------------------------------------------------
------------------------------MTTAIFK-----------------------
------------------------------------------------------------
------------------------------------------------------------
------------------------------------------------------------
------------------------------------------------------------
--------------LLLLGFISEE-------------------------IYVYG------
------------------------------------------------------------
------------------------------------------------------------
-----------------------------ALRSIG--------PGQ-TYPNAKEIDTCGN
IRDIIKRNSARFRKILVRNTNSEIVFANDDCRR-------MTARAKSKLDVLGSR-----
---------------------VKRQWSNAKLKVLLAW-----------------------
---------------------------------------------------TDQIIPQAP
ISLH-------------------------Y---EGRALRLQTSDGDRKKLSTLAGLAVQA
GFDWVH-YATSS-------Y----IHASVIRDVCQ---TSVDLAFILDGSGS-----VGS
YNFNQVKNFV---------------------------KNVVDFFNI-GS---SGTHVAVV
TYSTYSRLEFNLKAYYTKSSIKNAV----SYIGYRGG---WTYTADALDFTRQNIF-SKS
QGMRPDQGIP-----KVTVLLTDGYSNGR---AVAGPANQLRKLGVN--------IFSIG
VGNYV--NPAELN-----------------------------------------------
------------------------------------------------------------
------------------------------------------------------------
------------------------------------------------------------
------------------------------------------------------------
------------------------------------------------------------
----VIASDPD-------------------------------------------------
------------------------------------------------------------
------------------------------------------------------------
-----------------------ST-HVFR------------------------------
------------------------------------------------------------
------------------------------------------------------------
---------------------------------------------------------MNS
FN---------------------DLAGWVDKLSAVSCDE-GAS-----------------
--ISSCDDT-------------------ITTVE-SDTFKYFRTQFTTVAK---NRISVEV
RDIEGV------SH----LYASL-TST------------NPGPMDPAS------------
---------SKNESNVSP----------RAISLSLSTSNK-----------------IVY
VAVQ----GQQQSNKFKLSMWDALFTK-----DTYVTSVTEEQS----------APVTVL
DTNLTPYAYK-LKYSIVEGNPG--CFTIDP----------DT------------------
--GTIRTTKTLDR----E-TRESYRLTVLGQNTQNR------------------------
-CHK-GRAVVLVNVGDI--NDH--------APAFDLAQYSATVLEEKPSGTFV---ATVT
ATDKD-TGTNAQLTYSIT---------SGNDGNR-FTIDS--------------------
-K-GEVRT---------------------TQMLNFEAKS---------------------
--------------------------------------KYT-LEIKV-------------
---------QDGGQPPKS------------------------------------DTATLA
VIVQDVNE------------------P-PYFMEA-C--------ARNN------------
--TCKYTVAENNNRNAQL-GV-IQAQD--PDTSCS-SLTYKITTEQSQNT----------
---------------------KVFAI---SNSGQISVLSKLDREFK--SHYTAVITVQDC
--------------------------GKPALKVS--------------------------
------------------------------------------------------------
--------TRIQVEVLDV------------------------------------------
--------------NDESPTFAFKS-YKASAHENIAVASTVLQVSASDADTGTNSELSYS
LESGDV-A-----------AFSI-------DQKTGTISSK-KTFDRET-KA-SYSL----
TVRVTDHG----------------------------------------------------
---------------------------------QSPL-----------------------
------------------------------------------------------------
-------------------------------HDTTTVDITILDINDNSPKI-----NNLP
ATEQVTEGKNIGDTLFTVSASDKDQGV--NAALRYYIDTGNGQ--NSFN-LEAKTGALT-
------LARKL-------DYETRTS-YTLNIRVTDRGNP-----PLSSSAQLQIQVQD--
-----ENDNTPVFSMSS--YRATVQENTAKGKSFFK------VTATDLDS------GSNG
EISYNIDKGDT-----GDAFEIDG--------KGNLLIKTSPDFETKA-QYDLIVNASDN
-GKPA--KSAL---ATVKVTIEDVNDHE------PAFNQ---SSYSF-TVSEGVDL-RG-
RVGEVYA---TDMD-SGPRGRVVYSITGGNV-GKAFSIDGNTG-----------------
-VIS--------------------------------------------------------
---------------------------VLSKL----DRES------RDLYTLNVEARDGG
-------------------------NPSKDS-----------------------------
------------------------------------------------------------
VVDVKITITDVNDNKPLFD------KPSYSASIDEDA-APGTSVEKVFATDND------M
GKNKEITYIIKT-GNEEGK-----FNLND-NTGE-ITLNQTLDHE---------TKTSYA
LVVTASDHGS------------------------P-PLTSS-------------------
-------VDVMVTVNDVNDN----------------------------------------
-----------------APLFPKSLYN-CTVAENLASG---VAVCYVTASDAD-SGANGQ
LFY-SIV-TGDTGKA---FGINTGT-GEITTDR--------TLDRETISV---------Y
NLTV-------KAQDGLSR-------------------------ADK-SSFSA-------
---------------TTSVVVY-ILDEND-------------------------------
-------------------------NVPIFNQS-MYTFH---VLEN--------------
------------------------------------------------------------
--------------------------------AAKFHVVGLVT-ATDKDAGL-----NGM
VTYRISAGNS------RDSFKINPSSGVITVKSALDRE-----VQAE-FSLTVVAKDSGT
PSLS--------------------------------------------------------
----------------------------------------------------ASVVVKVI
IDD--------------------------------------------------------V
NDNAPVFSQQM-FYGSISEDASSGSTVLKVEAKDDDEGT-NGQLQFDLQG--KGRDN--F
TIDS--------------------------------------------------------
------------------------------------------------------------
--------------------------------------RGFIHTATPLDYEKTS-SYILT
VTAKD-G--GSPANSASAQVNITVLNVDD-NVPVF---QTSSQV-SKIRE-DVAVGTRV-
--VRLNATDAD-GNE--LKFDILRGNKGG---AFEI-HNKSGLITV------AAKLDRET
---TEKYILAVEAAD-----------------------------------------TG--
FKS------------------------VTHNATI--------------------------
------------------------------------------------------------
------------------------QVIDVND---------NAPEFTQASYSKNIMENLPS
-GQPIA-------NVTATDKDKGV----NSLVSYKITSGDSK----KFTIDSKT------
----G-------VITSSEKLDREEAV-SYNLVITA---------------------RDHG
TP---------------------------------------------------SLSSTVL
VSVKVLD-----------------------------------------------------
---ENDNAPKF-----SLPFYQA----SVLEN-TAINTNILRVTATDPDDGT----NGLV
TFSIVS--------GNTD---DAFAI--------DNSTGFLCV--KQNLDREAVAFYSLL
ISASDNAPKPK-----SDFVRVNFT-----------------------------------
------------------------------------------------------------
---------------VLDENDNSPIFVN--VANFTIVENS----ALGTNVGSISATDSDG
GS---------NGQVRYSIVKG-----NK-----DDVFQVNP--------ISGKI--TVN
GKIDREK-MAS---YTLTLMASDQGK--------------------------------P-
AMK-------------------TEKDFFITVEDQND------------------------
---------------------------------NPPEFDAQEFRGS-----VKENIPAVS
N-----------------------------------------------------------
------------------------------------VVQVKASDKDAGLN-----AVISY
SITAG--NSMSY--FVIDSQTG-NINATS--SIDFEKT----------------------
----------------------------------PSF-------------NLTVSATDSK
-F-----------------------------DSFAQVIIEIINEN--------------D
NKPSFKQANY-MASVAENS-----------------------------------------
------------------------------------------------------------
----AALTSVITVAALDVD------PFGQLTYSIESVQ----------------------
------------------------------------------------------------
------------------PGNHSD------------------------------------
------------------------------------------------------------
------------------------AFSVDLATGLITTADV-----------LDREM-IDR
YVITVRVID--------------------------------GGEPAL-------------
-----------------------------------------TGF----------------
-------ATVAVNVTDKNDNPPVF--------------------NASSLKTVVSEASAIS
SFVT-QIS--ALDADSG-SNARISYR-ISS--------GNDMSAFVI---APDSGIIRTN
AKLDRE------------------------------------------------------
------------------------------------------------------------
------------------------------------------------------------
------------------------------------------------------------
------------------------------------------------------------
------------------------------------------------------------
------------------------------------------------------------
------------------------------------------------------------
------------------------------------------------------------
------------------------------------------------------------
------------------------------------------------------------
------------------------------------------------------------
------------------------------------------------------------
------------------------------------------------------------
------------------------------------------------------------
------------------------------------------------------------
------------------------------------------------------------
------------------------------------------------------------
------------------------------------------------------------
------------------------------------------------------------
------------------------------------------------------------
------------------------------------------------------------
------------------------------------------------------------
------------------------------------------------------------
------------------------------------------------------------
------------------------------------------------------------
------------------------------------------------------------
------------------------------------------------------------
------------------------------------------------------------
------------------------------------------------------------
------------------------------------------------------------
------------------------------------------------------------
------------------------------------------------------------
------------------------------------------------------------
------------------------------------------------------------
------------------------------------------------------------
------------------------------------------------------------
------------------------------------------------------------
------------------------------------------------------------
------------------------------------------------------------
------------------------------------------------------------
------------------------------------------------------------
------------------------------------------------------------
-------------------------------------------------TVPDYALTCEA
IDHGQP----QRSSMPI-IVHVTVSDVND-----------NAPIFGQSV-YVVNVTEDVT
S-GTVVKEMHAI----DSD--AGLNGVVIYSIT-----------------AGNDDSS--F
DIGNGTGV---VTVS----KGVDRERRDS---------YTLTITASDL------GSPQQS
TSVQLKITVNDANDNRPLFN--------TSSLQGAILENSPAGSSVMRIIATDAD-----
---VGMNAQLEFN-FTTIEYS---------------------------------------
------------------------------------------------------------
----DVFSL-NPTTGEVTALKP--LDRE-KQDHYTLKISVSDH------------GDPRL
SS--SADVTINVI---------DVDDNCPKFQPAVYNKSISENLPFN-QSIIQVTATDVD
-VKDNEKMMYAIWSGNQGGA--FTI-DRN-GFLRV-SS--------AGVDR---------
--------------EVT--------------------------DTFRLVVRAGRQDCGVN
NTDGDDNQAEGGS---------EDKLASTAIVNLIVTDENDNPPR----------FKFPS
---------YEFELDG--LNDTDIGR-VTAIDDDLGSG-GIVKFRLL-------------
---------------------------GQTEV----------------------------
------------------------------------------------------------
--------------------------AK--KWKVTVQAYD--------------------
------------LGTPSLN-----------------------------------------
-------SSIDVIIAS--------------------------------------------
----RITCEAMVFNITEDGLITA---DTLCDFVEFPRGA-----THL---VGDKYQLKCS
AKGNTKPQYRWMKD----GRFVSNW----N----DFGDYVMEHVT--------EEHQG--
-GYSCLASSS---AGLLQ----------SSVAYMTV---ND-PPKIA------THPS---
NSSVELGGEVTLACRASGDPLPTFKWYKDNIPMVETDDINPFVPE--------------L
--VLKDALAQDEAW-YL------CEATN-VAGTV---------RSNSASLKVFGKK----
-----------------------------------------ALVSMTLSVTKLNREGT--
-------------------------------CHVFDI--------------KEFKKLLSR
A-----------------------------------------------------------
--------------LNANVEITGFSAPKR------------------------CEEHPCN
S---NPCKNGAVCSKEGSQ-----------------------YDCLCKPGWS--GDHCEL
DYDECS-------------------GDPCFYN----------------GSCSNTA-----
---------GSYKCNCISSKTGKKCELE-KTAC------------DNSTC-KSSEI----
CAL-SERS-------PNGYQCVDKKLEIAMVL-------------GGD-----ERSSVFD
------------------------------------------------------------
---------------LETEIE---------------------NLVKS-------APNNAN
------------------------------------------------------------
------------------------------------------------------------
----------------------------------------SSVSGRRI------------
------------------------------------------------------------
---------------------------------------------RRTNVR------NTD
YGSCTVRVIRY-----------TEDKVHFVLL-----------------------CPPEM
KP----------------------------------------------------------
------------------FEPQNAQQFICGLMFDAE------------------------
---------------------------------------------------------KST
SCGGSDS-----------------------------------------------------
--MKTPIPP-----TT--------------------------------------------
--------------------------------LP-PLEPLEVKL----------------
------TLFARDSESGSDL---------------TAGKVV-------EMINSGE------
------AEDL------EQYGFKV------ESASTSYT-----------------------
----------------------------------EPQT--------------------AK
PSSKTGLIVGL-------------------------------------------------
------------------------------------------------------------
------------------------------------------------------------
------------------------------------------------------------
------------------------------------------------------------
------------------------------------------------------------
------------------------------------------------------------
-----------------------------------------------TIGFFVLIVCVAA
V----------------------------------------------------AFVVKKG
RNKP--------------------------------------TNFHHSFQ----------
------------------------------------------------------------
-------------------------Q----------------------------------
------------------------------------------------------------
RAVMT-RMDSEESIL---------QRDRSVKD-----ICRSEKHYL--------------
--------NVAY--DE-NCDV----------------SDDEE----------QQF-----
----------------------------MVQVDLGKPKNKKSATV---------------
--------CNEPYF-----------YEKITILEAEEML----------------------
------SSMVKPG--TFLV--------REG-----------------PNSNEFF-LT---
--------VRAPEG----------------------------------------------
---------GPAF----------------------------------------RHLPFRY
-DKV-----------------SDG-LVAQFG---------------------------SM
EDDMTFKSMDEL-------------------------VSY--------------------
------------------------------------------------------------
------------------------------------------------------------
----------FQVTPINFDEDSPD-V-------------VLTHPWNKSVV----------
------------------------------------------------------------
------------------------------------------------------------
----------------------------------
>XP_020610732.1_protocadherin_Fat_4-like_Orbicella_faveolata
M-----------------------------------------------------------
------------------------------------------------------------
------------------------------------------------------------
------------------------------------------------------------
------------------------------------------------------------
------------------------------------------------------------
------------------------------------------------------------
------------------------------------------------------------
------------------------------------------------------------
------------------------------------------------------------
------------------------------------------------------------
------------------------------------------------------------
------------------------------------------------------------
------------------------------------------------------------
------------------------------------------------------------
------------------------------------------------------------
------------------------------------------------------------
------------------------------------------------------------
------------------------------------------------------------
------------------------------------------------------------
------------------------------------------------------------
------------------------------------------------------------
------------------------------------------------------------
------------------------------------------------------------
------------------------------------------------------------
------------------------------------------------------------
------------------------------------------------------------
------------------------------------------------------------
------------------------------------------------------------
------------------------------------------------------------
------------------------------------------------------------
-------------------------F----------------------------------
------------------------------------------------------------
------------------------------------------------------------
----------------MK------------------------------------------
------------------------------------------------------------
------------------------------------------------------------
------------------------------------------------------------
-----------------------------------------------------GLRF---
--------FFLL------------------------------------------------
------------------------------------------------------------
------------------------------------------------------------
------------------------------------------------------------
------------------------------------------------------------
------------------------------------------------------------
------------------------------------------------------------
------------------------------------------------------------
------------------------------------------------------------
------------------------------------------------------------
------------------------------------------------------------
------------------------------------------------------------
---------------------------------------------------------VER
------------------------------------------------------------
------------------------------------------------------------
------------TNGS--------------------------------------------
------------------------------------------------------------
------------------------------------------------------------
------------------------------------------------------------
-----------------E------------------------------------------
------------------------------------------------------------
-------------SCSIS-----------------FCLKTSFPL----------------
-SSG--------------------------------------------------------
------------------------------------------------------------
------------------------------------------------------------
--------------------------------------------TS--------------
------------------------------------------------------------
------------------------------------------------------------
------------------------------------------------------------
------------------------------------------------------------
------------------------------------------------------------
----------------------------------------------------LGSTCKHA
IATCPGGKT----------TYPV-----------------TCSLGCPK----DYSIKGSS
TVTCQTSGQW--------------------------------------------------
---------------------SSYATSYCQRNNDPP-----TQIVLSGSASIPEN-----
KQRGTKVGT---FSSVDPN-----SKDKHTYSIVSGGSGK-----FELR--GVDLYTLT-
-VFDYESSPN--KFSLVIRSTDNGSPP---MKLEKAFTISVTDVNEKPTAIQL-------
SSNNVDENSDVDTVVGMLSTADPDN----GQTYSYSMLD-GAG--GRFK-IQSNLVKVA-
KSNKNCLLNGGSQ--CLLNYESVSS-YSIKVRSVDSGSP-----SQSVNASFNIVLND--
-----VND--QPRSLKL--SNYKVTENAPLNTVVGN------LSASDEDK--------GQ
KLSFSLVDDD------SGKFALDS--------KGGLYKANSTDYETST-VHYVVAKVTDN
-GQPA--LSMT---KNFSIVVLDVNEAPVS------------IVLDQQSVQENSKP-GT-
RVGTLTA---TDTD-AVQN--LTFKLDDDA--AGKFSLQPNTSCQ---------------
-NLA----------------------------STGTRCT---------------------
-----------------------TDLVVSGAI----NYED------ASSLDIIVRVTDDK
GL----------------------------------------------------------
----------------------------------------------------------FH
TEMFNVTVIDVNDPPTNVT-----LDGSASASIPEN--SKNVQIDTLLTDDED-------
-QVQSFTYVLIN--NPGGD-----FEISG-DKLF-TSKNANLDFE---------SSSSYQ
ITVKSTDNGN------------------------P-PKSVE-------------------
-------ISLVVNLLDVNER----------------------------------------
-----------------PTKITLSN---NSVQENKPSG---TVIGQLTVTDPD-------
---------RQQSHV---CSLTDSANGKAGISSNNLTVGSAGVNYEEASS---------F
SVKI-------LCRDTGGL-------------------------TVE-------------
----------------QTFVVL-VQDVNE-------------------------------
--------------------------KPT-----SIVLSNNKIQEN--------------
------------------------------------------------------------
--------------------------------QQSGTVVALLN-VTDPDNVNT--QVQT-
FSFSVLSSSQ----------PFVMQNNALVTTRVLDFE-----NSAQ-WTVSITATDTGK
PALS--------------------------------------------------------
----------------------------------------------------LTQAFAIQ
VID--------------------------------------------------------V
NDDPSGMTLSS---SAVDENSAKDTLVGTLTALDQDT---SQKHTYQLL---NSSSG-RF
KVDG----------------------------------------------NKLKVAVSNK
-----------------------------------------------QCLSQGGSSC---
----------------------------------------------LLNYEAQK-SHVIR
VKTTD---DGTPQLSFEKDFSIDLRDVND-------KPRDLQLSNNKVKE-NANINTMI-
--GSFTSRDED--TSQQLTYSLSNDDSGR----FRV-DSQGRLYKA-------KDTDYET
---QTTHIIRAVVKD-----------------------------------------NGNP
SMK------------------------MEKSFTI--------------------------
------------------------------------------------------------
------------------------EVLDVNEAPIGINITSQGGQLTFPDGHAQIRENSAT
-GTVIG-------KLQALDQDA------VQTIAFKLDDDAGG----KFTLESSSAGCQTI
TNIPGVNTRCTVDLKVNGALDYETSK-EYLITVRV---------------------TDKK
G-----------------------------------------------------LFTTKQ
LKISIVD-----------------------------------------------------
---QNDAPENVT----LSGSYTA----SVNEN-TN-GALVGQLMTSDQDVAQ------SH
MYKLLD---------DAG---GRFVI--------QNDKLYVSS--SADLDYEVQKSFTVK
VQSNDSGTPSL-----GLVQDFQIT-----------------------------------
------------------------------------------------------------
---------------VLDVNE-APVNIT--LAPANITENS----QPGTVIGQLTVSDPDN
YGS--------RGTWQTHNCQVA----GNQ----IGKFTIQS----------KVL-AVGS
ASIDYEV-ASV---ISVEVKCTDTGS--------------------------------P-
PLS-------------------LVTTLSITVIDINEA-----------------------
--------------------------------PTAISLSSAV---------IAENQPPS-
------------------------------------------------------------
-----------------------------------LIGLLSTADPDNANQPTDR-QSFTY
RCMG---DTAGL-PFVID---GNALNSTS--SLNYETQ----------------------
----------------------------------SSW-------------NITVQSLDSG
-D-PQLS-------------------------VVTDFQISVVDVN--------------E
KPFNLTLSNT---FVDENA-----------------------------------------
------------------------------------------------------------
----PQDTVVGKFSSQDPDRA------QTHTYTLTDGA----------------------
------------------------------------------------------------
------------------------------------------------------------
------------------------------------------------------------
----------------------GGRFKVVGNKLKVSLSNVDCLKNGGAFCKLNYEK-QPS
YTITVRVTD--------------------------------NGSPPQ-------------
-----------------------------------------SNE----------------
-------ASMSISLNDVNDQPRDF--------------------KLSSR--TVKENATLS
TKIG-RFT--ATDEDKF-QTLTFSLI------------DNDGGRFAIDSS----GYLFKA
KDTDYE------------------------------------------------------
------------------------------------------------------------
------------------------------------------------------------
------------------------------------------------------------
------------------------------------------------------------
------------------------------------------------------------
------------------------------------------------------------
------------------------------------------------------------
------------------------------------------------------------
------------------------------------------------------------
------------------------------------------------------------
------------------------------------------------------------
------------------------------------------------------------
------------------------------------------------------------
------------TNKAHKIVAQVIDNGTV-------------------------PLKVT-
-------------------------KTFTIVVEN--------------------------
------------------------------VN-EAPIN-------TTMTSAS--------
--------------------------GQQSFPDN--------------------------
-------------------------------------------------------APKVD
ENTPAGNTVGTLQALDHDEVQN--LTFSLDV-DADGKFTAGSQVTCHNITNI-PGVKTKC
TALLQV-----SGELNFETSPS---EDILVRVTDAK---GLFHV----------------
------------------------------------------------------------
-----------------------------QPFQVSILDVNDQPSNITLAGGDTA-FIDEN
VND-------GYVGDLA--TTDEDANQTHR--YSL-------INNGGWKFAX--------
------------------------------------------------------------
------------------------------------------------------------
------------------------------------------------------------
------------------------------------------------------------
------------------------------------------------------------
------------------------------------------------------------
------------------------------------------------------------
------------------------------------------------------------
------------------------------------------------------------
------------------------------------------------------------
------------------------------------------------------------
------------------------------------------------------------
------------------------------------------------------------
------------------------------------------------------------
------------------------------------------------------------
------------------------------------------------------------
------------------------------------------------------------
------------------------------------------------------------
------------------------------------------------------------
------------------------------------------------------------
------------------------------------------------------------
------------------------------------------------------------
-----------IMTS---------------------------------------------
------------------------------------------------------------
------------------------------------------------------------
------------------------------------------------------------
------------------------------------------------------------
------------------------------------------------------------
------------------------------------------------------------
------------------------------------------------------------
------------------------------------------------------------
------------------------------------------------------------
------------------------------------------------------------
------------------------------------------------------------
------------------------------------------------------------
------------------------------------------------------------
------------------------------------------------------------
-------------------------------------------LQKI-------------
------------------------------------------------------------
------------------------------------------------------------
------------------------------------------------------------
------------------------------------------------------------
------------------------------------------------------------
------------------------------------------------------------
------------------------------------------------------------
------------------------------------------------------------
------------------------------------------------------------
------------------------------------------------------------
------------------------------------------------------------
------------------------------------------------------------
------------------------------------------------------------
------------------------------------------------------------
------------------------------------------------------------
------------------------------------------------------------
------------------------------------------------------------
------------------------------------------------------------
------------------------------------------------------------
------------------------------------------------------------
------------------------------------------------------------
------------------------------------------------------------
------------------------------------------------------------
------------------------------------------------------------
------------------------------------------------------------
------------------------------------------------------------
------------------------------------------------------------
------------------------------------------------------------
------------------------------------------------------------
------------------------------------------------------------
------------------------------------------------------------
------------------------------------------------------------
------------------------------------------------------------
------------------------------------------------------------
------------------------------------------------------------
------------------------------------------------------------
------------------------------------------------------------
------------------------------------------------------------
------------------------------------------------------------
------------------------------------------------------------
------------------------------------------------------------
------------------------------------------------------------
------------------------------------------------------------
------------------------------------------------------------
------------------------------------------------------------
------------------------------------------------------------
------------------------------------------------------------
------------------------------------------------------------
------------------------------------------------------------
------------------------------------------------------------
------------------------------------------------------------
------------------------------------------------------------
------------------------------------------------------------
------------------------------------------------------------
------------------------------------------------------------
------------------------------------------------------------
----------------------------------
>CRX73260.1_Protocadherin_Fat4-like_Hydra_vulgaris
------------------------------------------------------------
------------------------------------------------------------
------------------------------------------------------------
------------------------------------------------------------
------------------------------------------------------------
------------------------------------------------------------
------------------------------------------------------------
------------------------------------------------------------
------------------------------------------------------------
------------------------------------------------------------
------------------------------------------------------------
------------------------------------------------------------
------------------------------------------------------------
------------------------------------------------------------
------------------------------------------------------------
------------------------------------------------------------
------------------------------------------------------------
------------------------------------------------------------
------------------------------------------------------------
------------------------------------------------------------
------------------------------------------------------------
------------------------------------------------------------
------------------------------------------------------------
------------------------------------------------------------
------------------------------------------------------------
------------------------------------------------------------
------------------------------------------------------------
------------------------------------------------------------
------------------------------------------------------------
------------------------------------------------------------
------------------------------------------------------------
------------------------------------------------------------
------------------------------------------------------------
------------------------------------------------------------
------------------------------------------------------------
------------------------------------------------------------
------------------------------------------------------------
------------------------------------------------------------
------------------------------------------------------------
------------------------------------------------------------
------------------------------------------------------------
------------------------------------------------------------
------------------------------------------------------------
------------------------------------------------------------
------------------------------------------------------------
------------------------------------------------------------
------------------------------------------------------------
------------------------------------------------------------
------------------------------------------------------------
------------------------------------------------------------
------------------------------------------------------------
------------------------------------------------------------
------------------------------------------------------------
------------------------------------------------------------
------------------------------------------------------------
------------------------------------------------------------
------------------------------------------------------------
------------------------------------------------------------
------------------------------------------------------------
------------------------------------------------------------
------------------------------------------------------------
------------------------------------------------------------
------------------------------------------------------------
------------------------------------------------------------
------------------------------------------------------------
------------------------------------------------------------
------------------------------------------------------------
------------------------------------------------------------
------------------------------------------------------------
------------------------------------------------------------
------------------------------------------------------------
------------------------------------------------------------
------------------------------------------------------------
------------------------------------------------------------
------------------------------------------------------------
------------------------------------------------------------
------------------------------------------------------------
------------------------------------------------------------
------------------------------------------------------------
------------------------------------------------------------
------------------------------------------------------------
------------------------------------------------------------
------------------------------------------------------------
------------------------------------------------------------
------------------------------------------------------------
------------------------------------------------------------
------------------------------------------------------------
------------------------------------------------------------
------------------------------------------------------------
------------------------------------------------------------
------------------------------------------------------------
------------------------------------------------------------
------------------------------------------------------------
------------------------------------------------------------
------------------------------------------------------------
------------------------------------------------------------
------------------------------------------------------------
------------------------------------------------------------
------------------------------------------------------------
------------------------------------------------------------
------------------------------------------------------------
------------------------------------------------------------
------------------------------------------------------------
------------------------------------------------------------
------------------------------------------------------------
------------------------------------------------------------
--MQFKATDAD-GSN--LTYKIIGGNDED---TFQI-NQVTGLLSL------KKSLDRER
---KDFYNISVEASN-----------------------------------------EK--
KTE------------------------VVY-LPV--------------------------
------------------------------------------------------------
------------------------EVLDVND---------NYPIFNHESYSGNVEEESDD
FTRVIV-------TVIASDKDSNL----NAEIEYKIVSGNNS----VFEIDSKL------
----G-------ILRSKKKLDREETE-TYIIEVAA---------------------VDKG
IP---------------------------------------------------SLRTSVF
ITINVAD-----------------------------------------------------
---INDNYPKF-----ENDVYNI----SVKEN-LGAGLFLIQLRAFDIDKNE----NGTV
VYSI-S--------ADFE---SLFSI--------NESTGLLYA--LINFDREEKDSYTIK
VKAFDRGIPSK-----SSETLVNII-----------------------------------
------------------------------------------------------------
---------------VLDVNDNAPVIQT--KTLPAVNESV----SIGTNLFQILADDSDI
GI---------NKVLVFSITP--------------DIFRIDN---------NGNI--FLN
RPLDREL-VSQ---HNVLVKVEDTGT--------------------------------P-
RLH-------------------TSMNYIINVTDDND------------------------
---------------------------------NAPVFLNTSYYVD-----LEENFQSKK
L-----------------------------------------------------------
------------------------------------LFKAHANDIDIGIN-----SQIAY
SIL----NNKEI--FLINASTG-DIYTMK--AVDYETI----------------------
----------------------------------QSF-------------VLNISASDWK
-F-----------------------------TTFATVVVTIINLN--------------D
NYPQFEMVEY-FASILENA-----------------------------------------
------------------------------------------------------------
----TRNSLVVNVNANDLD------AFGKLSYILS-------------------------
------------------------------------------------------------
--------------------NTTDL-----------------------------------
------------------------------------------------------------
------------------------PFIIESETGSIKVSNN-----------LDREK-IRS
YSFKVIVFD--------------------------------SGNPKL-------------
-----------------------------------------HNE----------------
-------TNIVVKILDVNDNRPKF--------------------KSNSEVILLKENKPVG
TSIS-LLSPTASDEDIE-ENAILRYKAVQS--------SDDLYVDYV------TGEIKTL
RIFDRE------------------------------------------------------
------------------------------------------------------------
------------------------------------------------------------
------------------------------------------------------------
------------------------------------------------------------
------------------------------------------------------------
------------------------------------------------------------
------------------------------------------------------------
------------------------------------------------------------
------------------------------------------------------------
------------------------------------------------------------
------------------------------------------------------------
------------------------------------------------------------
------------------------------------------------------------
------------------------------------------------------------
------------------------------------------------------------
------------------------------------------------------------
------------------------------------------------------------
------------------------------------------------------------
------------------------------------------------------------
------------------------------------------------------------
------------------------------------------------------------
------------------------------------------------------------
------------------------------------------------------------
------------------------------------------------------------
------------------------------------------------------------
------------------------------------------------------------
------------------------------------------------------------
------------------------------------------------------------
------------------------------------------------------------
------------------------------------------------------------
------------------------------------------------------------
------------------------------------------------------------
------------------------------------------------------------
------------------------------------------------------------
------------------------------------------------------------
------------------------------------------------------------
------------------------------------------------------------
------------------------------------------------------------
------------------------------------------------------------
------------------------------------------------------------
------------------------------------------------------------
------------------------------------------------------------
-------------------------------------------------VQSSITFTYMA
YDLGNP----QLVSEKR-VIVLNIEYEND-----------NAPMWITNP--SPNILEDYP
I-NTQIFVMEAS----DND--LGQNADISYYI--------------------KDDSM--F
QI-SLSGA---VSLK----KSLDRETKDF---------YNLTIFARDN------GDIPLE
NFITVNITVLDVNDNYPIFN--------EDELHAEIKENSKGINELVKLQATDQD-----
---IGSNAQILYS-LQ----H---------------------------------------
------------------------------------------------------------
----DLFSV-NSTTGQVIVLRA--LDRE-EISQYNITVVARDN------------GNPSL
HT--EALLIVDVL---------DMDDNCPVFTSSFYKETILENLPYG-TSILQVTATDKD
-IGANADLNYGILESNDRGA--FKI-DSVSGWITVMTS--------DKVDR---------
--------------EFS--------------------------EVYHLLIKAGSTSCGYT
ES---DNVGEGGE---------VKNNYTVANVYITVTDINDNAPI----------ILNVE
---------NKIYYEN--VLTTDIVV-VNATDKDLGKG-GEIEFSIM-------------
-----R--------------------IDQKVVS---------------------------
------------------------------------------------------------
-------------------------NQV--QNYVMIGVSD--------------------
------------KGDKPLS-----------------------------------------
-------SNATFIVIN--------------------------------------------
----TVTCDAMYFSITEVGLLKV---SSLCSVQNQNSQSE---IVVL---VNNSVSLSCI
ATGNSPVIYRWSKD----GSLISGW----S----NDGNISLPSVK--------PDYEG--
-SYACIASSK---PGVIQ----------SSVTKLLI---HE-KPSIL------KQPT---
NVVVNEKETAILTVKATATPRPTYQWFKNDLPIKHAT-----QDE--------------F
--VLESTIPADSAT-YF------CNITN-NQGQV---------QSEKVKINVVNRE----
-----------------------------------------SVVELNIKILKPNIKNL--
-------------------------------CFDFFL--------------EDFEEQAKV
I-----------------------------------------------------------
--------------LNRPLYVTNFRNTENI--------------------KKLCNRTACS
K---NPCRNKGLCEIIDTG-----------------------FQCVCTDSWQ--GQTCEE
NVNECA-------------------PDSNTCNK---------------GNCTDII-----
---------GTFRCACPQGKSGNRCQYN-SNAC------------QSNKCIEKNEV----
CVP-FESNSETV---NQTFRCISKSNIITLISKP----------IMNW-----SLPTQYD
------------------------------------------------------------
---------------LELSLN---------------------RIVKA-------INMSV-
------------------------------------------------------------
------------------------------------------------------------
-----------------------------------------PADRKR-------------
------------------------------------------------------------
---------------------------------------------KRKDIS------VMD
FGHCIVHVTDHV-------LKNDESKVFFILD-----------------------CTISK
LGSNKSAI----------------------------------------------------
-----------------FFLPDVVKEFCLQLLSSDD------------------------
---------------------------------------------------------AFS
QCGQLDE-----------------------------------------------------
-FMHKPV-----------------------------------------------------
--------------------------------LP-KMTTLNANV----------------
------HFVIKD-DNEKIL---------------PADKAI-------QIMTEND------
-----FAYRL------EKYNYKV------TSFWSAHD-----------------------
----------------------------------KPIQ--------------------EK
KGRT--LMIAL-------------------------------------------------
------------------------------------------------------------
------------------------------------------------------------
------------------------------------------------------------
------------------------------------------------------------
------------------------------------------------------------
------------------------------------------------------------
-----------------------------------------------SASCAVVILAVV-
------------------------------------------------------------
--------------------------------------------FVFVYQ----------
------------------------------------------------------------
-------------------------R----------------------------------
------------------------------------------------------------
RCLKS-NDKNNQSSI---------MFQRSMMV-----PNASTSNLIPDYTSK--------
-------TNKAY--DEKNDDD----------------NDAAF-----------MF-----
----------------------------EVPTDLISKKK---------------------
------------------------------------------------------------
------------------------------------------------------------
------------------------------------------------------------
------------------------------------------------------------
------------------------------------------------------------
------------------------------------------------------------
------------------------------------------------------------
------------------------------------------------------------
------------------------------------------------------------
------------------------------------------------------------
------------------------------------------------------------
----------------------------------
>CAB3980206.1_protocadherin_Paramuricea_clavata
------------------------------------------------------------
------------------------------------------------------------
------------------------------------------------------------
------------------------------------------------------------
------------------------------------------------------------
------------------------------------------------------------
------------------------------------------------------------
------------------------------------------------------------
------------------------------------------------------------
------------------------------------------------------------
------------------------------------------------------------
------------------------------------------------------------
------------------------------------------------------------
------------------------------------------------------------
------------------------------------------------------------
------------------------------------------------------------
------------------------------------------------------------
------------------------------------------------------------
------------------------------------------------------------
------------------------------------------------------------
------------------------------------------------------------
------------------------------------------------------------
------------------------------------------------------------
------------------------------------------------------------
------------------------------------------------------------
------------------------------------------------------------
------------------------------------------------------------
------------------------------------------------------------
------------------------------------------------------------
------------------------------------------------------------
------------------------------------------------------------
------------------------------------------------------------
------------------------------------------------------------
------------------------------------------------------------
MGGR--V-----------------------------------------------------
------------------------------------------------------------
------------------------------------------------------------
------------------------------------------------------------
------------------------------------------------------------
------------------------------------------------------------
------------------------------------------------------------
------------------------------------------------------------
------------------------------------------------------------
------------------------------------------------------------
------------------------------------------------------------
------------------------------------------------------------
------------------------------------------------------------
------------------------------------------------------------
------------------------------------------------------------
------------------------------------------------------------
------------------------------------------------------------
------------------------------------------------------------
------------------------------------------------------------
------------------------------------------------------------
------------------------------------------------------------
------------------------------------------------------------
------------------------------------------------------------
------------------------------------------------------------
------------------------------------------------------------
------------------------------------------------------------
------------------------------------------------------------
------------------------------------------------------------
------------------------------------------------------------
------------------------------------------------------------
------------------------------------------------------------
------------------------------------------------------------
------------------------------------------------------------
---------------------------VPNIKLI--------------------------
------------------------------------------------------------
------------------------------------------------------------
------------------------------------------------------------
------------------------------------------------------------
------------------------------------------------------------
------------------------------------------------------------
------------------------------------------------------------
--------------------------------A---LNLVV-------------------
-------------------------------VC-------------LLLVVTES------
------------------------------------------------------------
---------------------VSFDGNLDI------------------------------
------------------------------------------------------------
------------------------------------------------------------
------------------------------------------------------------
------------------------------------------------------------
------------------------------------------------------------
------------------------------------------------------------
------------------------------------------------------------
------------------------------------------------------------
---------------------IP-F-----------------------------------
------------------------------------------------------------
------------------------------------------------------------
------------------------------------------------------------
------------------------------------------------------------
------------------------------------------------------------
------------------------------------------------------------
------------------------------------------------------------
------------------------------------------------------------
------------------------------------------------------------
----------EGS---------------------------------E-HV----------
------------------------------------------------------------
------------------------------------------------------------
------------------------------------------------------------
------------------------------------------------------------
------------------------------------------------------------
------------------------------------------------------------
-------------------------------------------------RSTSS-RFISM
MLKKS----AANRYSEKSSLESQSRVRRDYDEALARARRDDEIE-RTKQD-ELR------
-----EEYERRLFES--LNI-IGTVEA---------------------------------
---TRLYVPEYIQDDT--------------------------------------TTTG--
---------------------------SPKAFNI--------------------------
------------------------------------------------------------
------------------------EIGTV-------------------VGK---------
-VRKL-------------------FPHGKQLIVWPYE------GWRNFTVDQNT------
----G-------EIKTTAKMDFELIW-LYNMTIRDFKHNYSDPNPSTRQPPMPDPLPEPD
PK---------------------------------------------------TDYVDHY
LIIEVID-----------------------------------------------------
---RNDNVPKFIRD-TTRGGLFT---GQVNTN-ARAGTPILYIHPEDGDSGP----RGRI
RFNIKT--------DDGK--QSDFTI--------DPKTHLLKTAGGKKL---PSGDYKVN
VEALDYGMP-------PKSSGFQEF-----------------------------------
------------------------------------------------------------
---------------LVRVRKLEPEFFG-IPYNLNFSEAS----VCGSVVATVAATSRS-
-----------GMPIKYEILTA-----NV-----KNTFAINH--------L-GQI--TLL
RKLDYDTGNSSDKMFTFNVRATEDAY--------------------------------E-
GRS-------------------TDAIVNLKLVNADN------------------------
---------------------------------HLGMFKTPAKQLQ----FEEGSFRAGG
D-----------------------------------------------------------
------------------------------------IYKVDVEDCDCKENCECKTGEMIY
KI----GDTEGF--FDITS-GG-QIRNIK--DLDYEKR----------------------
----------------------------------NYF-------------FFPVQVIDPG
-K-NGRT-------------------------RTSYVEITVLDVD--------------D
TPPNFPTPNY-DFAIFEDA-----------------------------------------
------------------------------------------------------------
----PKNQVIGVAQALDPDP---ATKPDDITYSITN------------------------
------------------------------------------------------------
-------------------ADPVE------------------------------------
------------------------------------------------------------
-----------GRE----------YFTIGNQ-GVITVLKN-----------TNRFRGFDI
YELTITAID--------------------------------KGNHRSDP-----------
------------------------------------------------------------
------PATVKIRVLDVNDHQPVF--------------------RECKQQS-IKEKQPIG
TLLT-TLT--ATDEDRG-VNKLIEYS-LALVQKHNF--------FKI---NNQTGRVSTT
IELDRE------------------------------------------------------
------------------------------------------------------------
------------------------------------------------------------
------------------------------------------------------------
------------------------------------------------------------
------------------------------------------------------------
------------------------------------------------------------
------------------------------------------------------------
------------------------------------------------------------
------------------------------------------------------------
------------------------------------------------------------
------------------------------------------------------------
------------------------------------------------------------
------------------------------------------------------------
------------QYDEIFVVAKATDGGA--------------------------------
------------------------------------------------------------
------------------------------------------------------------
------------------------------------------------------------
------------------------------------------------------------
-------------------------------G----------------------------
-------R-----------------------------SEPLRQV----------------
------------------------------------------------------------
---------------------------GYCQFIVKVEDVNDHHPMFTVQTFKVN--VLRT
L------AIGDTLLQVE--AVDPDLGVNANIEYVI-LTQKLGTKDDKEYLEVVKA-----
-------TGEVKVKTSMGSVNNDQEIVLVIQA--TNKIPVIG-----SLISTPS-Q-TTV
RVKISS---------IQ--GPA-----AQLKYTGTVRENQNPGVVALKLTIP----GTNL
VFSLQTIRD--R------------GNLP-------FHIGSTSGEIKT--TKPLDFEFKK-
-SYLFAVTVHEQG---------KTGSTSIIVQINVIDIDDVVPIFGNDNYE-ATVSEAAA
GGVNVFRVQASDPDP--INGDKILYKIE-PGLD-SKTFTVSEMTNFAQIKTAPGLKVGDF
DREKKDT--------------YTIIIEAYR--------------------------QSSP
S-LKST----------------------------------AILIVHVRDENDS-------
--------------------------------------------------PPIFAKTDYK
AADIPENIPVPYIVPNLVLNATD-------------------------------------
------------------------------------------------------------
------------------------------------------------------------
------------------------------------------------------------
------------------------------------------------------------
------------------------------------------------------------
------------------------------------------------------------
---------------QDILENGDVYYFITS------------GND---------------
------------------------------------------------------------
------------------------------------------------------------
------------------------------------------------------------
--------------GRFSMETIVGQDRKNTGRLIVSRP-LDAKKSPEFENNPVYTLTVTA
TDR-------KHTATA--TVTVRIQDRPD-----------SKPEFLEPY-YEKYLPENAG
P-GLPVVQVKV------RKP-EDPQAVIRYRL------------------DEKATPY--F
EINEETGM---IKTA---GDPLDWEITPV---------ITFPVYAYER------RSPNIT
GQTFVRVVINDVNDASPVFP--------DQPYVGYIKENMPAGTLVRCINGIDRDNPDI-
--NDGKNVRLTYE-LLTNTGEDPFD-----K-----------------------------
------------------------D-----------------------------------
---GKLFTF-D-SSGRLETRVR--LNAEEFRRNLSIRIRAWD------------DGNPRL
WG--ETDVTIVIR---------DVSEFPAWFRKRDYEATVSESRPPG-YVVLQLTTKDRD
-FAPPNNYAFSLKSGNVPYA--FDI-NQETGEIVV-A---------GVLDI---------
--------------EKI---------------------AK---RVYTLTVGL--------
---KERNDELLIPDALGLQKAFEDT----ATVKITIEQGNDNRPT----------FTKSD
K-------IYHTTISEDTPVGTKLNLGIAATDDDVGYS-NKFRFRIT-------------
-----SGNVG---DWFGVAKPDNASNRADVIIQYP-------------------------
------------------------------------------------------------
---------------------LDREFKE--IYQMQLVVID--------------------
------------EGGVSDT-----------------------------------------
-------AWLRITLT---------------------------------------------
-------------DKNDNAPRFLPP-YYSVTILEGTCDA----NTPL---ATITVVD-DD
EPDQGPFKIEFAPN----GN-PGTRFQLRN-PTHNTSQL---YCSGV--IDR-EVTPD--
-LKVVIKATD---DPPQKDFPKLSS---TVNVFVHVADRDDHSSP--------TSSA---
RMRVVV------------------NAVNGKFVGGEVAKTYFKDTD-------------GD
GDSSAMTYSLIGSD-DFAVKAEDGWITA-KPTVK----------LGKYQLKILGRRGNSR
PV-----CDVDVIVRDIPSDA--------------------IENSAAIQLHEVLDPNR--
----------------------------------FLNPIRVGTSN-NFETITYYDRFVNM
LSNLFGVSVDN--VFVFSIQVSKQVKPGR-----PYPAIDVHFSIRKESTVKSSFLPRWL
LI-------------NVLE-----HRNSTTT--------LNDIGFK----LGMIGLDYCA
Q---EMLKS-GMCRNVIRAVVDEFNVVSSDYGLIPVPDYAVAITSI--------KVVADA
EYDRYH-----------------QDPDP--------------------------------
-----------------------------EYDT----------CIDGFSC-LNGGK----
CHDVVPRG----------FVCQCPGAYSGPRC----------------------------
-------------------QLTTR------------------TFEGDSYIWLPP------
---------------KTPHHF--------------GSVSLEFATNAA----------SGL
LLYQGP----------------AVKDGNNGHRDFLAISLV--------------------
---------------------------------------------DGRIRVGLSFGGQGE
PLLINM------------IKGPS--LNNGK---------WHHVQVSHER-----------
-----KDVTLIIDHCKYAD----------------IVVD-DERIVELREN---CEIIA-K
TTQNFEF-----LN-GLGPMQIGG---VE---------NMPLDYPTSKYIE------YRH
FHGCIRKITE-------------NLE---------MYDLAYP----LKVVNAPAGCT---
------------------------------------------------------------
----------------------IMA-T-CPT-----------------------------
----------------------------------CLNG--------GYCFPGF----ARS
VCSCPAG--------------------------------------------FVGDDCSGN
APR-----------YWYMENSFTE------YTLPGEEKRKKRAAAQEPGDL---------
-------LD----RFS-------------------NFITMQI------------------
------RLDPGV-TEAIFF-----------------------------FAVS--------
------QDGM------EYSRLGY------EEQKLYYE------------FKLLDAL----
------VRLEMDPKADVADGKW-------------------HNVTV------------KR
EGNFAVLQV---------------DYAGRVSRNTG-------------------------
----------------------------------------------------G-------
------------------------------------------------------------
------------------------------------------------------------
------------------------------------------------------------
---------------------------TKQL-----------------------------
------------------------------------------------------------
------------------------------------------------IRMSSGKIVVGG
LPDIAPNMTTVNKVVEQSVTDRRYRRSAGTILGVTTGGRAVKGVS-GDMQGCMGSSSYNG
KNMD-----TDPNIKKERLNVEIGC---------PC------------------------
------SRRVHL-CRNGGVCVAAAE---------------------PFC-QCTH--GWSG
KN--CEKIVYVA----------------------------PVLGNR--------------
------VDGR------ARWKDG------GVLVVIFIVVLCVLILAIAL---------LVI
K-KRR-EAPYSVPVG---------------------------------------------
-------------DEGQDSI------------MPY--HDDGAG-----------------
------------------------------------------------------------
--------------------------------------------------EEDTFNYDIH
H-----LMKYSYRDGHGTI-----------------------------------------
--------TKSVNGKELA------------------------------------------
------------------------------------------------------------
--------------------TENVELLSQ---------GTD-------------------
-----------------------------------------------GVMPGS-------
--------SAGMMMRERKDV---------MARE------------SVDLWP---------
------------------------------FILERVQ-------RADEDMSWWPEDEMRH
WSDEGDEGEPADLSEIE--------D-------------------SDDEDEPEQD-----
------------------------------------------------------------
-----WDFLKD-----------WGRKFE-----NLNQIFN-----PEEEEDDD-------
-------------------------DDEETEA--
>XP_028518873.1_protocadherin_Fat_4_Exaiptasia_diaphana
------------------------------------------------------------
------------------------------------------------------------
------------------------------------------------------------
------------------------------------------------------------
------------------------------------------------------------
------------------------------------------------------------
------------------------------------------------------------
------------------------------------------------------------
------------------------------------------------------------
------------------------------------------------------------
------------------------------------------------------------
------------------------------------------------------------
------------------------------------------------------------
------------------------------------------------------------
------------------------------------------------------------
------------------------------------------------------------
------------------------------------------------------------
------------------------------------------------------------
------------------------------------------------------------
------------------------------------------------------------
------------------------------------------------------------
------------------------------------------------------------
------------------------------------------------------------
------------------------------------------------------------
------------------------------------------------------------
------------------------------------------------------------
------------------------------------------------------------
------------------------------------------------------------
------------------------------------------------------------
------------------------------------------------------------
------------------------------------------------------------
------------------------------------------------------------
------------------------------------------------------------
------------------------------------------------------------
------------------------------------------------------------
------------------------------------------------------------
------------------------------------------------------------
------------------------------------------------------------
------------------------------------------------------------
------------------------------------------------------------
------------------------------------------------------------
------------------------------------------------------------
------------------------------------------------------------
------------------------------------------------------------
------------------------------------------------------------
------------------------------------------------------------
------------------------------------------------------------
------------------------------------------------------------
------------------------------------------------------------
------------------------------------------------------------
------------------------------------------------------------
------------------------------------------------------------
------------------------------------------------------------
------------------------------------------------------------
------------------------------------------------------------
------------------------------------------------------------
------------------------------------------------------------
------------------------------------------------------------
------------------------------------------------------------
------------------------------------------------------------
------------------------------------------------------------
------------------------------------------------------------
------------------------------------------------------------
------------------------------------------------------------
------------------------------------------------------------
------------------------------------------------------------
------------------------------------------------------------
------------------------------------------------------------
------------------------------------------------------------
------------------------------------------------------------
------------------------------------------------------------
-------------------MIGI-------------------------------------
------------------------------------------------------------
------------------------------------------------------------
------------------------------------------------------------
------------------------------------------------------------
------------------------------------------------------------
------------------------------------------------------------
----SMNN----------------------------------------------------
------------------------------------------------------------
------------------------------------------------------------
NVNQLTV-----------------------------------------------------
-GVA--------------------------------------------------------
------------------------------------------------------------
------------------------------------------------------------
------------------------------------------------------------
------------------------------------------------------------
------------------------------------------------------------
------------------------------------------------------------
------------------------------------------------------------
------------------------------------------------------------
-----------------------------------------GVNFEAKSI---------V
GVIV-------ECTDPDGL-------------------------HVE-------------
----------------KAFNVT-VLDVNE-------------------------------
--------------------------APS-----KIVVSNLNVKEN--------------
------------------------------------------------------------
--------------------------------QKTPTIIGDVT-VSDPDNLKT---QRQX
FTFYAYTPQSGPPGIPGLQVPFDVRNGTLVAMTTLDFE-----SKPL-WSFYLRATDNGV
PPMF--------------------------------------------------------
----------------------------------------------------KSQQISVQ
VLD--------------------------------------------------------T
NDRPTDIQISN---AYLDENSXQDTVIGALRTTDEDT---TQSHAYKCI---DCANG-RF
KIYN----------------------------------------------NELRVAQSNQ
-----------------------------------------------ACLAQGGAQC---
----------------------------------------------TLNYEAVK-KYPVK
IQSTD---DGIPPYDVNTTIYXILRDVND-------QPRDLKLSNNKVLE-NAXIDTLI-
--GQFSARDED--VSQTLTFSLMDDDNGR----FRV-DSSGKLYKA-------KGTNYEA
---QKTHSIRAVVTD-----------------------------------------NGSP
AMK------------------------MEKTFII--------------------------
------------------------------------------------------------
------------------------EVLNVNEPPVSVEITSTNGQVSFPKNSPRIKENSPL
-STSVG-------TLXALDADA------NQTITFKLDDBASG----MFXLFSKSSCSSVT
N-VPGYNTKCSTLLKLNGKLNYEKTK-SYSITIRV---------------------TDNH
G-----------------------------------------------------LFKVQQ
LTVNVID-----------------------------------------------------
---LNEKPTNIS----LSAL-------SVNEN-AN-GALVGVLSTTDEDLSQ------SY
SYXLTN------------DXSGRFXI--------QGDKLYVSS--NANLBYEAQTEHRIS
IXVQDSGSPPL-----SFSKGFSIT-----------------------------------
------------------------------------------------------------
---------------VNDVNE-APSFFN--ISNYHVMENS----IRGTLIGSFSVLDPDN
FGP--------QGNVQTHICSVV----GSQ----VGKFVVQK----------NVL-KVGS
AJVNYEQ-ASV---VDVQVSCSDNGK--------------------------------P-
SLS-------------------LSKTVQVIVDDVNES-----------------------
--------------------------------PQNISLSSNS---------IAENSPPS-
------------------------------------------------------------
-----------------------------------LVGTLSTDDPDNEFTTR---QSFTY
RMVG---NANGL-PFAIN---GSELKTTR--SLDYEMQ----------------------
----------------------------------KSW-------------KITIQSNDSG
-K-PPKN-------------------------VTNTFTISVVDVN--------------E
GPTLXSLSKT---TVQENS-----------------------------------------
------------------------------------------------------------
----DKDTLIGVLTSQDPD--L----NQKHXYTLLETA----------------------
------------------------------------------------------------
------------------------------------------------------------
------------------------------------------------------------
----------------------SGRFKIEQNKLKVAISNVQCLKYGGSFCRLNYES-QRQ
HTIRVRSTD--------------------------------NGVPPL-------------
-----------------------------------------YXE----------------
-------QTFTINVTDVNDCPRFA--------------------RLSGY--SVMENAXXG
TQVG-LLS--ANDEDAG-QVVSFSLL------------KDDNGRFQIDNH----NYLVKA
KSTDYE------------------------------------------------------
------------------------------------------------------------
------------------------------------------------------------
------------------------------------------------------------
------------------------------------------------------------
------------------------------------------------------------
------------------------------------------------------------
------------------------------------------------------------
------------------------------------------------------------
------------------------------------------------------------
------------------------------------------------------------
------------------------------------------------------------
------------------------------------------------------------
------------------------------------------------------------
------------TNKKHVVTVQLRDNGS------------------------P-SLTLT-
-------------------------RNITIFVLD--------------------------
------------------------------IN-EAPIN-------TTITSKD--------
--------------------------GQQXYPDN--------------------------
-------------------------------------------------------YPRVN
ENSPNGTVVGTIISLDRDEVQV--LNFALID-DASGKFAVSHK-NCQNLTNT-PGVKSKC
SAMLTV-----NKMLNYEQSSS---EVITVXVTDPK---GSSHS----------------
------------------------------------------------------------
-----------------------------QTFTITVLDVNDRPSDVTLSGGYVG-YVDEN
ANN-------ALVGNLA--VTDEDAGQAHT--YRL-------INNGGWKFVVKGD-----
-------KVXTXMYANL-NFEKRSTYTIKVRA--IDD----------GRPKLFM-D-RMF
TIKVND---------VNEQPTDI------LLSNDSVPENSPIGVIVGKISVIDPDNLGP-
---------RGDWQAHACI---IVNDVP-------FIVNQSTNDLIV--AGSLNHEATP-
-FIDVILRCHDNGSKP-------LYLDK-KHTVHITDINEAPRSISLSES---MVAENSG
I-LSVGKFNTIDPDNLMSNVQTFTYSXV--GGD-NLPFVIDGDS--LNTTRS-------L
DYETKST--------------WQITIKSTDXKG---------------------------
--LSVQ----------------------------------KNFSITVTDRNDV-------
--------------------------------------------------PSGLNAXGPF
T--CNEHSPVGTYLGT--VSTVD-------------------------------------
------------------------------------------------------------
------------------------------------------------------------
------------------------------------------------------------
------------------------------------------------------------
------------------------------------------------------------
------------------------------------------------------------
---------------EDAGQTF--TYTIESV-LALGHLGHKRNDSSVL------------
------------------------------------------------------------
------------------------------------------------------------
------------------------------------------------------------
--------------STFSIDP-------TAGVLTLSSA-LNF------EQFTKYIVLVRS
VDSGTP----PLSVTG--PLDVIIQDINE-----------APNNITLSS---NTVNENSP
V-GTIVGNLSVH----DPD--NAVISWQRYSCQ-----------------VNNPSLA-PF
KVVDHLV----LEVA---EDVLNYETSDT---------YTVGVTCXELKG----GNY--T
ISTTFSIYLIDVNESPYNLTLS----------NTSIPENVLPGGLVGTINVLDPDRP---
---ENAFGNVTVK-LQTQTPS---------------------------------------
------------------------------------------------------------
----DAFRI---DGWNLVTTRP--LDFE-LVDAYQVTIIAQDS------------GIPPL
KI--VKTFNIDVL---------DMNDPPXKL--ILNSSGVYENATAG-TVVGTLTAIDED
-RPKQ---TFTFSVVSPRDL--FNV--RGNELLLK-S---------AALNY---------
--------------ESS--------------------------TTINVSISV--------
---TDDGHPSKTSE---------------LQVIVQVLDSND-PPS----------DITVK
SLL-PVDKLKRIMVKENSPGEMLVAN-LTVVDQDISQK----------------------
HTCFLQDGQK-WFETKMVS-----RSTAQVFVKKTA------------------------
------------------------------------------------------------
--------------------DLDYETMNDTTIALTVLCTD--------------------
------------SGSPPYS-----------------------------------------
-------TNKSFSVI---------------------------------------------
-----------ITDVNERPYNITLSGNHM--VEEHSASG-----TAI---GSLSCSDPDF
DQT---HVFKVTGT-------WSNIFGVDA----NXSVL---YVKDPSGLDY-ESSVHKG
TITVSIIATD---SATKPLN-------VSRDFILRIIDVNE-AP---------NFVGAXN
-----------------------TSVREDVPIGSCIAKISTTDPDPG-QNVTLTL--LSH
RDTFTFSNTCVNKS------TGESEVRFLTNIADLSYDG--TYPTHVYAVLIEAKDDGTP
PKSFNK------------------------------------------------------
----------------------------------TIF-----------------------
------------------------------------------------------------
--------------------------------------------------VPINRVNPCD
T--KDDCNGNATCVRVNGT----------------------AHTCRCNPGFTGNGWNC-S
EIDECS-------------------SNPCLYSSSI-CSNXIGDPCQ--GNCXDSI-----
---------NNYTCSCPKGFTGNYGCLP-IDYC------------ASNPC-QNNAT----
CEI-AVFNA--------TFKCYCXLGFKGVNCSINIDDCQPHNCYNHG-----DCTDGIN
RFDCSCYE----GYSGPKCQRNIH------------------------------------
--------------DCDNVE----------------------------------------
------------------------------------------------------------
------------------------------------------------------------
--------------------------------------------CKPNEI----------
-----------------------------------------------------CVLPDIS
KKKENXQ-------------------------------KL--------------------
---CYDRDLVL----------------------PIYFKPNVF------------------
------------------------------------------------------------
----------------------ALE-----------------------------------
----------------------------------------------EVKTPHW----QYL
FQTFVTE-----------------------------------------------------
------------------------------------------------------------
-------------------------------KIFFKIGDVTG------------------
-------------DEANNTR-------G--------------------------------
----------------TATDLYVM-----ETTTLSLYPL----------SDKRVR-----
---------------KSTDGKIQF--------------TAVFFVVK--------------
------------------------------------------------------------
------------------------------------------------------------
------------------------------------------------------------
------------------------------------------------------------
------------------------------------------------------------
---------------------------XNTY-----------------------------
------------------------------------------------------------
-----------------------------------------------GVKQSIFYWSLKD
A-----------------------------------------------------------
------------------------------------------------------------
-------------CKLSNIPGVLSD---------------------FEIKICNSGLDMIT
RL--------------------HIKQFKPS------------------------------
-TGASEQDNR------SLFGLHPYM-YYVFAGIGGMLLLLLIIGVALF------------
RRNKKQKRQNR-------------AFRTNHELLDN---------------SN--------
------L-----------------------------------------------------
-------------P-----------------TDVMQRHQLSNE-----------------
---GQGEGTFNPMYD---------------------------------------------
---------------VDGL----------------------------YAQPSFS-VSDN-
--PIYSKPDDEEEQS--------RRES---------------------------------
-----AGFTNPMY---------------------------E------------TFKPEXT
-DRD--------------NINSDQPLKSE--------ENAESLY----------------
------------------------------------------------------------
--------------------------------------QVPT-KSTVEKKXK--------
------------------------------------------------------------
--KKKGXKKKGKXNDDEIPDVASVNPMFANREIY-------------NDPDDEDDRFYG-
SSEKKHE-DDFTD----------------PQRETGDDAMDNLYAVPK--GKQNGDVTTPT
GGSGEQSSLMNIYDSPRNISXGATPNLDE----------------PEPVPSDVVSAFGF-
-------SAAKTIG----------CTSGQTDC--
>XP_028518439.1_protocadherin_beta-2_Exaiptasia_diaphana
MLY---------------------------------------------------------
------------------------------------------------------------
------------------------------------------------------------
------------------------------------------------------------
------------------------------------------------------------
------------------------------------------------------------
------------------------------------------------------------
------------------------------------------------------------
------------------------------------------------------------
------------------------------------------------------------
------------------------------------------------------------
------------------------------------------------------------
------------------------------------------------------------
------------------------------------------------------------
------------------------------------------------------------
------------------------------------------------------------
------------------------------------------------------------
------------------------------------------------------------
------------------------------------------------------------
------------------------------------------------------------
------------------------------------------------------------
------------------------------------------------------------
------------------------------------------------------------
------------------------------------------------------------
------------------------------------------------------------
------------------------------------------------------------
------------------------------------------------------------
------------------------------------------------------------
------------------------------------------------------------
------------------------------------------------------------
-----------------------------LHIALS-------------------------
-------------------------FI---------------------------------
------------------------------------------------------------
------------------------------------------------------------
------------------------------------------------------------
------------------------------------------------------------
------------------------------------------------------------
------------------------------------------------------------
------------------------------------------------------------
------------------------------------------------------------
------------------------------------------------------------
------------------------------------------------------------
------------------------------------------------------------
------------------------------------------------------------
------------------------------------------------------------
------------------------------------------------------------
------------------------------------------------------------
------------------------------------------------------------
------------------------------------------------------------
------------------------------------------------------------
------------------------------------------------------------
------------------------------------------------------------
------------------------------------------------------------
------------------------------------------------------------
------------------------------------------------------------
------------------------------------------------------------
------------------------------------------------------------
-----------LFLHLVEGN-----FYFTN----------SL------------------
---------GLQQLS--E------------------------------------------
-------------------------------------------REELPVGTFI-VQALTN
QLAVD--------SFEI----------SLDAATY-FAIN---------------------
-NTGHISI---------------------KQRIDREALI---------------------
------------------------------------SRTIT-GTITA-------------
---------KKSTASPNT------------------------------------VTATFR
CVITDIND------------------NVPSF-----------------------------
------------------------------------------------------------
------------------------------------------------------------
------------------------------------------------------------
------------------------------------------------------------
------------------------------------------------------------
------------------------------------------------------------
------------------------------------------------------------
------------------------------------------------------------
-----------------------------------P------------------------
------------------------------------------------------------
-------KRL--------------------------------------------------
------------------------------------------------------------
------------------------------------------------------------
-------------------YEVSTSEATSVGVLIFS------QSAVDGDA------TLNS
NLQYSIVSGND-----GGKFAIDG--------TGKVSISSKLDYEQQI-EYTLNITVRDQ
----------------------------------PGLSN---------------------
------------------------------------------------------------
------------------------------------------------------------
------------------------------------------------------------
------------------------------------------------------------
------------------------------------------------------------
WTILVVNIADQDDLPAKFT-----------------------------------------
------------------------------------------------------------
------------------------------------------------------------
------------------------------------------------------------
------------------------------------------------------------
------------------------------------------------------------
------------------------------------------------------------
------------------------------------------------------------
------------------------------------------------------------
------------------------------------------------------------
------------------------------------------------------------
------------------------------------------------------------
------------------------------------------------------------
------------------------------------------------------------
------------------------------------------------------------
------------------------------------------------------------
------------------------------------------------------------
------------------------------------------------------------
------------------------------------------------------------
------------------------------------------------------------
--------------------------------AFNY------------L-----------
------------------------------------------------------------
------------------------------------------------------------
------------------------------------------------------------
------------------------------------------------------------
------------------------------------------------------------
----G-------------------------------------------------------
------------------------------------------------------------
------------------------------------------------------------
---------------------------SVAED----------------------------
------------------------------------------------------------
------------------------------------------------------------
------------------------------------------------------------
------------------------------------------------------------
----------------------------------ATLVSIKT------------------
------------------------------------------------------------
------------------------------------------------------------
------------------------------------------------------------
------------------------------------------------------------
------------------------------------------------------------
-------------------------------SLN--------------------------
------------------------------------------------------------
------------------------------------------------------------
------------------------------------------------------------
------------------------------------------------------------
------------------------------------------------------------
------------------------------------------------------------
------------------------------------------------------------
------------------------------------------------------------
------------------------------------------------------------
------------------------------------------------------------
------------------------------------------------------------
------------------------------------------------------------
-----MIS----------------------------------------------------
------------------------------------------------------------
------------------------------------------------------------
------------------------------------------------------------
------------------------------------------------------------
------------------------------------------------------------
------------------------------------------------------------
------------------------------------------------------------
------------------------------------------------------------
------------------------------------------------------------
------------------------------------------------------------
------------------------------------------------------------
------------------------------------------------------------
------------------------------------------------------------
------------------------------------------------------------
---------------------------------------------------NP-------
------------------------------------------------------------
------------------------------------------------------------
------------------------------------------------------------
------------------------------------------------------------
------------------------------------------------------------
------------------------------------------------------------
------------------------------------------------------------
------------------------------------------------------------
------------------------------------------------------------
-------------------------------------------------------S----
------------------------------------------------------------
------------------------------------------------------------
------------------------------------------------------------
------------------------------------------------------------
------------------------------------------------------------
------------------------------------------------------------
------------------------------------------------------------
------------------------------------------------------------
------------------------------------------------------------
------------------------------------------------------------
------------------------------------------------------------
------------------------------------------------------------
------------------------------------------------------------
------------------------------------------------------------
------------------------------------------------------------
------------------------------------------------------------
------------------------------------------------------------
------------------------------------------------------------
------------------------------------------------------------
------------------------------------------------------------
------------------------------------------------------------
------------------------------------------------------------
------------------------------------------------------------
------------------------------------------------------------
------------------------------------------------------------
------------------------LKYQ--------------------------------
------------------------------------------------------------
----------------------FS------------------------------------
------------------------------------------------------------
------------------------------------------------------------
------------------------------------------------------------
------------------------------------------------------------
------------------------------------------------------------
------------------------------------------------------------
------------------------------------------------------------
------------------------------------------------------------
--------------------------------------------NLV-------------
------------------------------------------------------------
------------------------------------------------------------
------------------------------------------------------------
------------------------------------------------------------
------------------------------------------------------------
------------------------------------------------------------
------------------------------------------------------------
------------------------------------------------------------
------------------------------------------------------------
------------------------------------------------------------
------------------------------------------------------------
------------------------------------------------------------
------------------------------------------------------------
------------------------------------------------------------
------------------------------------------------------------
------------------------------------------------------------
------------------------------------------------------------
------------------------------------------------------------
------------------------------------------------------------
------------------------------------------------------------
------------------------------------------------------------
------------------------------------------------------------
------------------------------------------------------------
------------------------------------------------------------
------------------------------------------------------------
------------------------------------------------------------
------------------------------------------------------------
------------------------------------------------------------
------------------------------------------------------------
------------------------------------------------------------
------------------------------------------------------------
------------------------------------------------------------
------------------------------------------------------------
------------------------------------------------------------
------------------------------------------------------------
------------------------------------------------------------
------------------------------------------------------------
------------------------------------------------------------
------------------------------------------------------------
------------------------------------------------------------
------------------------------------------------------------
------------------------------------------------------------
------------------------------------------------------------
------------------------------------------------------------
------------------------------------------------------------
------------------------------------------------------------
------------------------------------------------------------
------------------------------------------------------------
------------------------------------------------------------
------------------------------------------------------------
------------------------------------------------------------
------------------------------------------------------------
------------------------------------------------------------
------------------------------------------------------------
------------------------------------------------------------
------------------------------------------------------------
----------------------------------
>XP_028512505.1_protocadherin_Fat_1_isoform_X3_Exaiptasia_diaphana
MKN---------------------------------------------------------
------------------------------------------------------------
------------------------------------------------------------
------------------------------------------------------------
------------------------------------------------------------
------------------------------------------------------------
------------------------------------------------------------
-------------------F----------------------------------------
------------------------------------------------------------
------------------------------------------------------------
------------------------------------------------------------
------------------------------------------------------------
------------------------------------------------------------
------------------------------------------------------------
------------------------------------------------------------
------------------------------------------------------------
------------------------------------------------------------
------------------------------------------------------------
------------------------------------------------------------
------------------------------------------------------------
------------------------------------------------------------
------------------------------------------------------------
------------------------------------------------------------
------------------------------------------------------------
------------------------------------------------------------
------------------------------------------------------------
------------------------------------------------------------
--------------LSLF------------------------------------------
------------------------------------------------------------
------------------------------------------------------------
-----------------------------IAITFSMKT----------------------
-------------------------F----------------------------------
------------------------------------------------------------
------------------------------------------------------------
------------------------------------------------------------
------------------------------------------------------------
------------------------------------------------------------
------------------------------------------------------------
------------------------------------------------------------
------------------------------------------------------------
------------------------------------------------------------
------------------------------------------------------------
------------------------------------------------------------
------------------------------------------------------------
------------------------------------------------------------
------------------------------------------------------------
------------------------------------------------------------
------------------------------------------------------------
------------------------------------------------------------
------------------------------------------------------------
------------------------------------------------------------
------------------------------------------------------------
------------------------------------------------------------
------------------------------------------------------------
-------------------------------------------------------GAA--
------------------------------------------------------------
------------------------------------------------------------
------------------------------------------------------------
------------------------------------------------------------
-------------------------------PHFTNPSNYPTLTDDSPPGTLY---YTFK
AADXG----GKAITYSL----------ENTITDW-LEIEA--------------------
-SNGTTTV---------------------KKKIDREAML---------------------
--------------------------------------SIKNFHVYA-------------
---------TNTASE--------------------------------------KGQLRVI
LQFIDVNN------------------KPPIM-----------------------------
------------------------------------------------------------
------------------------------------------------------------
------------------------------------------------------------
------------------------------------------------------------
------------------------------------------------------------
------------------------------------------------------------
------------------------------------------------------------
------------------------------------------------------------
--------------------------------TNIP------------------------
------------------------------------------------------------
------------------------------------------------------------
------------------------------------------------------------
------------------------------------------------------------
-------------------KTINITEITAVDTELYT------VLYEDKDD------QINQ
QTEVFLHGGNE-----DRVFRM---------VNSEVYLNKSLDYDNGKRQYVLNIT----
------------------------------------------------------------
------------------------------------------------------------
------------------------------------------------------------
------------------------------------------------------------
------------------------------------------------------------
------------------------------------------------------------
--------------------------------------AKGTQVVQVDAYDLD-------
NLGERAEYRIFP------------------------------------------------
------------------------------------------------------------
------------------------------------------------------------
--------------------------------------------------DSN-------
------------------------------------------------------------
------------------------------------------------------------
------------------------------------------------------------
------------------------------------------------------------
------------------------------------------------------------
------------------------------------------------------------
------------------------------------------------------------
------------------------------------------------------------
------------------------------------------------------------
------------------------------------------------------------
------------------------------------------------------------
------------------------------------------------------------
------------------------------------------------------------
------------------------------------------------------------
------------------------------------------------------------
------------------------------------------------------------
--------------------------------------------------------KGN-
------------------------------------------------------------
------------------------------------------------------------
------------------------------------------------------------
----------------------------------------------LYSIDSST------
----G-------QISVNGQLELG----SQTLVVTA----XS---------------KKHG
AV-------------------------------------------------------ITF
VTITMVA-----------------------------------------------------
---------------VRNLKFDA----SVSEG--SQNVVVMDLSTIEASFNV-----SGA
SFSIQS--------GNTG---NHFVL---------TATELIVA--SVALDREAIPNYXIV
VKLTKNTT-------VLGLATINIS-----------------------------------
------------------------------------------------------------
---------------VGDVNDNSPHFEP-SSYNVSVNEDL----PVGSNVVKVTANDPDY
GL---------NGTVKYAITGF------------QGIFFIHE--------CTGQV--ILL
KSLDHEK-VKS---YVLLVQAFDYGT--------------------------------P-
PRT-------------------NSTNVTINIXDINY------------------------
---------------------------------NSSVVSPTI------------------
------------------------------------------------------------
------------------------------------------------------------
------------------------------------------------------------
------------------------------------------------------------
------------------------------------------------------------
------------------------------------------------------------
------------------------------------------------------------
------------------------------------------------------------
------------------------------------------------------------
------------------------------------------------------------
------------------------------------------------------------
------------------------------------------------------------
-----------------------------------------EGTPSLN------------
------------------------------------------------------------
------------------------------------------------------------
------------------------------------------------------------
------------------------------------------------------------
------------------------------------------------------------
------------------------------------------------------------
------------------------------------------------------------
------------------------------------------------------------
------------------------------------------------------------
------------------------------------------------------------
------------------------------------------------------------
------------------------------------------------------------
------------------------------------------------------------
------------------------------------------------------------
------------------------------------------------------------
------------------------------------------------------------
------------------------------------------------------------
----------------------------------------------------P-------
------------------------------------------------------------
------------------------------------------------------------
------------------------------------------------------------
------------------------------------------------------------
------------------------------------------------------------
------------------------------------------------------------
------------------------------------------------------------
------------------------------------------------------------
------------------------------------------------------------
------------------ELE-------------TDT-----------------------
------------------------------------------------------------
------------------------------------------------------------
------------------------------------------------------------
------------------------------------------------------------
------------------------------------------------------------
------------------------------------------------------------
------------------------------------------------------------
------------------------------------------------------------
------------------------------------------------------------
------------------------------------------------------------
------------------------------------------------------------
------------------------------------------------------------
------------------------------------------------------------
------------------------------------------------------------
------------------------------------------GQTT--------------
------------------------------------------------------------
------------------------------------------------------------
------------------------------------------------------------
------------------------------------------------------------
------------------------------------------------------------
------------------------------------------------------------
------------------------------------------------------------
------------------------------------------------------------
---RMENLKISFS-----------------------------------------------
------------------------------------------------------------
------------------------------------------------------------
------------------------------------------------------------
------------------------------------------------------------
------------------------------------------------------------
------------------------------------------------------------
------------------------------------------------------------
------------------------------------------------------------
------------------------------------------------------------
------------------------------------------------------------
------------------------------------------------------------
------------------------------------------------------------
--------------------------------------------SLV-------------
------------------------------------------------------------
------------------------------------------------------------
------------------------------------------------------------
------------------------------------------------------------
------------------------------------------------------------
------------------------------------------------------------
------------------------------------------------------------
------------------------------------------------------------
------------------------------------------------------------
------------------------------------------------------------
------------------------------------------------------------
------------------------------------------------------------
------------------------------------------------------------
------------------------------------------------------------
------------------------------------------------------------
------------------------------------------------------------
------------------------------------------------------------
------------------------------------------------------------
------------------------------------------------------------
------------------------------------------------------------
------------------------------------------------------------
------------------------------------------------------------
------------------------------------------------------------
------------------------------------------------------------
------------------------------------------------------------
------------------------------------------------------------
------------------------------------------------------------
------------------------------------------------------------
------------------------------------------------------------
------------------------------------------------------------
------------------------------------------------------------
------------------------------------------------------------
------------------------------------------------------------
------------------------------------------------------------
------------------------------------------------------------
------------------------------------------------------------
------------------------------------------------------------
------------------------------------------------------------
------------------------------------------------------------
------------------------------------------------------------
------------------------------------------------------------
------------------------------------------------------------
------------------------------------------------------------
------------------------------------------------------------
------------------------------------------------------------
------------------------------------------------------------
------------------------------------------------------------
------------------------------------------------------------
------------------------------------------------------------
------------------------------------------------------------
------------------------------------------------------------
------------------------------------------------------------
------------------------------------------------------------
------------------------------------------------------------
------------------------------------------------------------
------------------------------------------------------------
----------------------------------
>XP_020911608.1_protocadherin_beta-14_isoform_X1_Exaiptasia_diaphana
MASKH-------------------------------------------------------
------------------------------------------------------------
------------------------------------------------------------
------------------------------------------------------------
------------------------------------------------------------
------------------------------------------------------------
------------------------------------------------------------
------------------------------------------------------------
------------------------------------------------------------
------------------------------------------------------------
------------------------------------------------------------
------------------------------------------------------------
------------------------------------------------------------
------------------------------------------------------------
------------------------------------------------------------
------------------------------------------------------------
------------------------------------------------------------
------------------------------------------------------------
------------------------------------------------------------
------------------------------------------------------------
------------------------------------------------------------
------------------------------------------------------------
------------------------------------------------------------
------------------------------------------------------------
------------------------------------------------------------
------------------------------------------------------------
------------------------------------------------------------
------------------------------------------------------------
------------------------------------------------------------
------------------------------------------------------------
-----------------------------ILIVTS-------------------------
------------------------------------------------------------
------------------------------------------------------------
------------------------------------------------------------
------------------------------------------------------------
------------------------------------------------------------
------------------------------------------------------------
-----------------------------YLILIM-------------------------
------------------------------------------------------TAFRYV
DGSRL--SHWSH------------------------------------------------
------------------------------------------------------------
------------------------------------------------------------
------------------------------------------------------------
------------------------------------------------------------
------------------------------------------------------------
------------------------------------------------------------
------------------------------------------------------------
------------------------------------------------------------
------------------------------------------------------------
------------------------------------------------------------
------------------------------------------------------------
---------------------------------------------------------LKK
-----L------------------------------------------------------
------------------------------------------------------------
-------------------------------------------VDKTS------------
------------------------------------------------------------
------------------------------------------------------------
------------------------------------------------------------
-----------------S------------------------------------G-----
-------------------NNL--------KPHFTTINVNITIKEDIKVGSVV---FVLN
ATDNE----NDTLTFSLD------------------------------------------
-STGQ-------------------------------------------------------
------------------------------------------------------------
------------------------------------------------------------
------------------------------------------------------------
------------------------------------------------------------
------------------------------------------------------------
------------------------------------------------------------
------------------------------------------------------------
------------------------------------------------------------
------------------------------------------------------------
------------------------------------------------------------
------------------------------------------------------------
------------------------------------------------------------
------------------------------------------------------------
------------------------------------------------------------
---------------------------------------------SLFN-----------
------------------------------------------------------------
------------------------------------------VGPLNADT----------
-------------------------------KSVNLTLKTALNRELNT-RYEFKAFVSDN
----------------------------------P-------------------------
----------SDIT----------------------------------------------
------------------------------------------------------------
-----------------------------------RRREK--------------------
------------------------------------------------------------
------------------------------------------------------------
--TFFVTVIDVNDNKPVFS------KQSYRVSVPENA-TLNTLLLTVSATDAD------E
GTNGDVKYR---------------FSNDS-------------------------------
------------------------------------------------------------
------------------------------------------------------------
------------------------------------------------------------
------------------------------------------------------------
------------------------------------------------RSV---------
------------------------------------------------------------
------------------------------------------------------------
------------------------------------------------------------
------------------------------------------------------------
------------------------------------------------------------
------------------------------------------------------------
------------------------------------------------------------
--D---------------------------------------------------------
------------------------------------------------------------
------------------------------------------------------------
------------------------------------------------------------
------------------------------------------------------------
------------------------------------------------------------
------------------------------------------------------------
------------------------------------------------------------
------------------------------------------------------------
------------------------------------------------------------
------------------------------------------------------------
----------------------------------------------KFEIHSN-------
----G-------TITLKGALDYEKES-SYELTVVA---------------------EDGG
VP---------------------------------------------------QQRKTCT
VVIDVID-----------------------------------------------------
---ISDMPPVF-----YRSIYIA----MIKEN-SPKGTSLVKVTAKDGDIEV----NNAM
KYEITG--------GNSG---GSFTI--------NPDTGLITV--NGSIDAERIKSYTLT
VRASE-------------------------------------------------------
------------------------------------------------------------
------------------------------------------------------------
------------------------------------------------------------
--------VPE-----------------------------------------------P-
GFN-------------------ASTRVEVEVL----------------------------
--------------------------------GNAPL-----------------------
------------------------------------------------------------
------------------------------------------------------------
-------QSTQT------------------------------------------------
---------------------------------ARTF-----------------------
------------------------------------------------------------
------------------------------------------------------------
------------------------------------------------------------
------------------------------------------------------------
------------------------------------------------------------
------------------------------------------------------------
------------------------------------------------------------
---------------------------------------------------LETKK----
------------------------------------------------------------
------------------------------------------------------------
------------------------------------------------------------
-----KAT----------------------------------------------------
------------------------------------------------------------
------------------------------------------------------------
------------------------------------------------------------
------------------------------------------------------------
------------------------------------------------------------
------------------------------------------------------------
------------------------------------------------------------
------------------------------------------------------------
------------------------------------------------------------
------------------------------------------------------------
------------------------------------------------------------
------------------------------------------------------------
------------------------------------------------------------
------------------------------------------------------------
------------------------------------------------------------
------------------------------------------------------------
------------------------------------------------------------
------------------------------------------------------------
------------------------------------------------------------
------------------------------------------------------------
------------------------------------------------------------
------------------------------------------------------------
------------------------------------------------------------
------------------------------------------------------------
----------------------------------AER------------------K----
------------------------------------------------------------
-----------------------TSNQL--------------------------------
------------------------------------------------------------
------------------------------------------------------------
------------------------------------------------------------
------------------------------------------------------------
------------------------------------------------------------
------------------------------------------------------------
------------------------------------------------------------
------------------------------------------------------------
------------------------------------------------------------
------------------------------------------------------------
------------------------------------------------------------
------------------------------------------------------------
------------------------------------------------------------
------------------------------------------------------------
------------------------------------------------------------
------------------------------------------------------------
------------------------------------------------------------
------------------------------------------------------------
-----------------------------------------------------------I
FLASATGF----------------------------------------------------
------------------------------------------------------------
------------------------------------------------------------
------------------------------------------------------------
------------------------------------------------------------
-------LLIWLLI----------------------------------------------
----------------------WKL-----------------------------------
------------------------------------------------------------
-------------------------------------------PA---------------
------------------------------------------------------------
------------------------------------------------------------
------------------------------------------------------------
------------------------------------------------------------
------------------------------------------------------------
------------------------------------------------------------
------------------------------------------------------------
------------------------------------------------VLDM--------
------------------------------------------------------------
------------------------------------------------------------
------------------------------------------------------------
------------------------------------------------------------
------------------------------------------------------------
------------------------------------------------------------
------------------------------------------------------------
------------------------------------------------------------
------------------------------------------------------------
-----------------------------------------------------------L
CRF---------------------------------------------------------
------------------------------------------------------------
------------------------------------------------------------
------------------------------------------------------------
------------------------------------------------------------
------------------------------------------------------------
------------------------------------------------------------
------------------------------------------------------------
------------------------------------------------------------
------------------------------------------------------------
------------------------------------------------------------
------------------------------------------------------------
------------------------------------------------------------
------------------------------------------------------------
------------------------------------------------------------
------------------------------------------------------------
------------------------------------------------------------
------------------------------------------------------------
------------------------------------------------------------
------------------------------------------------------------
------------------------------------------------------------
------------------------------------------------------------
------------------------------------------------------------
------------------------------------------------------------
------------------------------------------------------------
------------------------------------------------------------
------------------------------------------------------------
------------------------------------------------------------
------------------------------------------------------------
------------------------------------------------------------
------------------------------------------------------------
------------------------------------------------------------
------------------------------------------------------------
------------------------------------------------------------
------------------------------------------------------------
------------------------------------------------------------
------------------------------------------------------------
------------------------------------------------------------
------------------------------------------------------------
------------------------------------------------------------
------------------------------------------------------------
------------------------------------------------------------
------------------------------------------------------------
------------------------------------------------------------
------------------------------------------------------------
----------------------------------
>XP_058940299.1_protocadherin_Fat_4-like_Pocillopora_verrucosa
MCG---------------------------------------------------------
------------------------------------------------------------
------------------------------------------------------------
------------------------------------------------------------
------------------------------------------------------------
------------------------------------------------------------
------------------------------------------------------------
------------------------------------------------------------
------------------------------------------------------------
------------------------------------------------------------
------------------------------------------------------------
------------------------------------------------------------
------------------------------------------------------------
------------------------------------------------------------
------------------------------------------------------------
------------------------------------------------------------
------------------------------------------------------------
------------------------------------------------------------
------------------------------------------------------------
------------------------------------------------------------
------------------------------------------------------------
------------------------------------------------------------
------------------------------------------------------------
------------------------------------------------------------
------------------------------------------------------------
------------------------------------------------------------
------------------------------------------------------------
------------------------------------------------------------
------------------------------------------------------------
------------------------------------------------------------
------------------------------------------------------------
------------------------------------------------------------
------------------------------------------------------------
------------------------------------------------------------
------------------------------------------------------------
------------------------------------------------------------
------------------------------------------------------------
------------------------------------------------------------
------------------------------------------------------------
------------------------------------------------------------
------------------------------------------------------------
------------------------------------------------------------
------------------------------------------------------------
------------------------------------------------------------
------------------------------------------------------------
------------------------------------------------------------
------------------------------------------------------------
------------------------------------------------------------
------------------------------------------------------------
------------------------------------------------------------
------------------------------------------------------------
---------------------------------------------------------LTR
-----L----------------------TKHMKLYREDR-GHNF----------------
LSQLDTDDV---------------------------------------------------
-------------------------------------------VSGSS------------
------------------------------------------------------------
------------------------------------------------------------
------------------------------------------------------------
------------------------------------------------------GSG---
-------------------NQ---------RPSFQAQLF-VTVFENKTVGSSV---GYIK
ATDPE----NDPIQFSL----------DPASQDL-LQID---------------------
-NSGNLTL---------------------KAPLDREVED---------------------
--------------------------------------KYY-FTVFV-------------
---------TDLCSGCNL--------------------------------DERKTPKKFT
LIVMDVND------------------DTPTFI------------ST--------------
--PYLARVAENDTVGDLV-IQ-VSAID--KDLGANAVVSYMFSPSTKGWITP-------W
KVRELLFSSILHLLRLYPLQTDTFAI--DNHQGKITINGSLDFEKV--QRYTLFVTAKDG
--------------------------GDPPLESK--------------------------
------------------------------------------------------------
--------TTVIVDVSDV------------------------------------------
--------------SDNPPSFLRPI-YLESIPENKPKGSLIVQVQAVDGDSGVGNAVEYE
IIDGNDGG-----------LFDI-------DKSSGNITVN-GTIDAEK-TD-FFRI----
TVKASEVV-----------------------------------------------DPASN
ST-------------------AVVLVTVLDTNDNSPQFLQ-NRYDFN----IRED-----
LAQPGYVIT---NQLNVQDKDIYPQNRRFQYSLSGED-----SKYFTIDQSSGLLRVNA-
-TLDYEQHKA--NFSFKVFANESESEE--RLSGFAIVEVDLININDNEPKF-----NQSS
YNFTYDEEIHEGFVIGTVMATDADLGS--YGEIKYELYG-TGA--ASFT-VDSSNGSIR-
------ASKVL-------DYEQNKE-FMFFLLANDGGRFY--EEDKTYVTTIRVFLRD--
-----VNDNDPVFLKTP--YAVEIMENQTENIFVYQ------VSASDLDS------GDNA
RISFNITDGNT-----TNAFAINE--------SGIVTTTLKLDRETVS-SYSLMIMAYDH
-GDPS--RSTK---TILAVTVLDINDNP------PVIFD---GPYLTANVSEGKGG-GT-
IVYTFQA---SDQD-EGRNKKLTYAISAGQN--GEFILNSNTG-----------------
-VLQ--------------------------------------------------------
-------------------------I-SPTGL----DREL------HSSYNLTINVTDGG
IP------------------------MLWG------------------------------
------------------------------------------------------------
YSMLHIKILDINDNSPEFVPSPSGSLSTYIRVIDEGPDSINRAIIDVNATDKD------D
GTNSKIVYTLS--GDQHGY-----FHLNS-STGV-LYVRKVLDRENSEMTLDAQERGVFS
LDITATDQAE----------------------PENTRKSST-------------------
-------VRVTIIVNDINDN----------------------------------------
-----------------TPQFVDPPQS-TSISEAARPG---SNVIQVPAVDKD-LGFAGK
VFY-NIT-EGNSNGN---FEITPG--GYILVKR--------SLDAEVKSL---------Y
NLTI-------EAKDEGQ--------------------------PKR-SNK---------
----------------TVVSIV-VDDVND-------------------------------
-------------------------NDPVFNQS-TYHGR---VLEN--------------
------------------------------------------------------------
--------------------------------SNVSTLVAKVY-ATDEDQDA-----NGR
VSYKITSGNT------GEAFAINNKTGVVTVKGSIDRE-----KMKE-YILSIQAEDAGR
PSS---------------------------------------------------------
------------------------------------------------------------
------------------------------------------------------------
------------------------------------------------------------
------------------------------------------------------------
------------------------------------------------------------
------------------------------------------------------------
-------------RKAFADLVITVLDEND-SPPLF---KESSYE-ASIEE-NSEAGKTVV
PTIEIGATDADEGANAIVSFSLHGPGSEN----FLI-NATTAIIITR----YNNSLDRER
---NDTYHMTLTASD------------------------------------------GR-
NQT------------------------TSVPLLV--------------------------
------------------------------------------------------------
------------------------KITDVND---------ERPRFSQQVYYANISEDAAR
-GTTVR-------RVTATDLDFLI---LNKEITYT--STGADA---KFYINRAT------
----G-------DIIVDSSLDREFKS-YYVLHVTA---------------------SNIG
QN---------------------------------------------------SKEGACQ
VNITVTD-----------------------------------------------------
---VIDEKPFF-----DSDMLTY----HISEN-ASVGTNVTKLKAHDRDVGD------SH
TYSLVK--------SDSS---GYFGI--------DRDTGVITT--AKDLDRENMTEHVIY
VQATDSVN------LTSDKVKIVIK-----------------------------------
------------------------------------------------------------
---------------VDDVNDHPPVFTK-SFYIEDYREES----PKDTSILTVSAGDADV
GA---------NAEIRFSIVS------NA-----TNYVSIDP--------VTGFI-SQAD
KELDREM-SPY---FNFTVRATDLGS--------------------------------P-
ALS-------------------SEVEVSLTLVDIND------------------------
---------------------------------NSPTFNQTVYQAY-----VMENQPIGT
S-----------------------------------------------------------
------------------------------------LLVVTATDKDVGTN-----ARLSY
GLRGG--NFR----FNIDQDTG-NITTAV--RLDREQA-----------G----------
---------------------------------ADSY-------------TLTVLAADDA
-I-RSRE-------------------------GTTQVIVTVLDDN--------------D
NTPVFSQSNY-LFEVSEDV-----------------------------------------
------------------------------------------------------------
----AVGHAVGLVSASDDD----EGSNAVITYFTKM------------------------
------------------------------------------------------------
-------------------ENGSE------------------------------------
------------------------------------------------------------
------------------------LFMINDTTGRIMTAAK-----------LDREK-NSS
VTFIIIARD--------------------------------KGSPSL-------------
-----------------------------------------ESN----------------
-------VTVQVVINDVNDNAPKF--------------------QQAFYNVTLPESTFTK
TEVE-TVS--ASDLDEG-RNGQFRYS-IES--------GDPDDQFAI---NAITGVITLR
QKLDHE------------------------------------------------------
------------------------------------------------------------
------------------------------------------------------------
------------------------------------------------------------
------------------------------------------------------------
------------------------------------------------------------
------------------------------------------------------------
------------------------------------------------------------
------------------------------------------------------------
------------------------------------------------------------
------------------------------------------------------------
------------------------------------------------------------
------------------------------------------------------------
------------------------------------------------------------
------------TKAFYNITIAARDLGI------------------------P-ALSGY-
-------------------------TNLLVTVSD--------------------------
------------------------------VDDNAPVF-HKNGYTASILENAT-AGAFVA
QVNASDIDAD--------------------------------------------------
------------------------------------------------------------
EAHKT-------------------ILYQIEGGNEQRNFVIGEL-----------------
NGTVFLNWT--GDGLDREKVPS--Y-TLTLAAISRVNNTEQKST----------------
------------------------------------------------------------
-----------------------------VLLVVTILDVNDVTPKFEKKSYLKS--VRED
TK-GLGPSDDRRILTVS--AKDDDVGDNARILYSI-TKG-----NEEGVFTLNNA-----
-------TGELLKAKAL-DREVRDFYSLLVTA--ADQ----------GQPPLMN-Q-TTI
NITIVD---------VNDHIPAI-----HTQAVFSVLENATVGTLITTINATDRDEDVN-
-----------AQVKFTII----SGNDD-----ERFTLNETNGELRT--AKSLDYDQEPK
-FYKLAIKAQDLGSPP-------LSSEK-TITIKLVNIDDNIPVFVKRQVTL-SVGENLP
AGAEVGTIAAFDADQ----AGPIYYYIQ-SGNS-GAMFTLNETTGVLRTTRQ-------A
DREDSAQ--------------FFLYIKSSN--------------------------VKLD
P-VSLQPRNR------RAAPDAGSNQTNTTQAPLPDDLGVQLVIVEIADQNDN-------
--------------------------------------------------GPRFTKKLYT
GG-VSEDAKHGSNIIQ--VFAVD-------------------------------------
------------------------------------------------------------
------------------------------------------------------------
------------------------------------------------------------
------------------------------------------------------------
------------------------------------------------------------
------------------------------------------------------------
---------------SDEGNNSRISYELLQ------------TKDS--------------
------------------------------------------------------------
------------------------------------------------------------
------------------------------------------------------------
--------------EEFSMDR-------ETGWIKAKAS-YAG------KFGAQFVVNVIA
KDRFGE-EP-YFNDTA--EVKIYVLTDIQRAV---IISG-RSPEYIRKH-----------
----------------QAD--------------------L------------------KR
VLENITGY----------------------------------------------------
-----IINIDDIN-----------YY-------------------------KDKD-----
-----------------------------------GN-----------------------
------------------------------------------------------------
------------------------YDYE--------------------------------
------------------------------------------------------------
----------------------------RTAVLFH-A-----------------------
------------------------------------------------------------
------------------------------------------------------------
------------------------------------------------------------
-----------------VD-----PKTNKV------------------------------
------------------------------------------------------------
---------------------VDKEIV---------------------------------
------------------------------------------------------------
------------------------------------------------------------
-----------IEKIDNN------------------------------------------
-------------------------------------------------YDK--------
----------------------HLG-----------------------------------
------------------------------------------------------------
------------------------------------------------------------
------------------------------------------------------------
----------------------------------FFN-----------------------
------------------------------------------------------------
------------------------------------------------------------
------------------------------------------------------------
------------------------------------------------------------
------------------------------------------------------------
------------------------------------------------------------
------------------------------------------------------------
------------------------------------------------------------
------------------------------------------------------------
------------------------------------------------------------
------------------------------------------------------------
------------------------------------------------------------
------------------------------------------------------------
------------------------------------------------------------
------------------------------------------------------------
------------------------------------------------------------
---------------------------------------------------EW-------
------------------------------------------------------------
------------------------------------------------------------
-----------------------------------KIKEVKA------------------
------------------------------------------------HVDDQK------
------------------------------------------------------------
------------------------------------------------------------
------------------------------------------------------------
------------------------------------------------------------
------------------------------------------------------------
------------------------------------------------------------
------------------------------------------------------------
---------------------------DDEF-----------------------------
------------------------------------------------------------
------------------------------------------------PVVLAVVISLG-
------------------------------------------------------------
------------------------------------------------------------
------------------------------------------------------------
------------------------------------------------------------
----------------------------------------ILLVIVILIFCCVV---FQL
RRRQNRKLRAA-------------------------------------------------
-------TAVSY-------------------------GGSRSVNNGTVS-----------
-----------AIP----------------TSNMHISEG---------------------
---------SNPIWV---------------------------------------------
------------------------------------------------------------
------------------------------------------------------------
---------DPYH-NWGMKT-------------------DD------------EDAPVEP
-----------------------SPFYGGAFH---IAEEGREEL--------------YE
AQEYSTDAHEEV-SD----------------------IGNT-----GASFSGSRKSSS--
----------------------------STPSPEAY------------------------
------------------------------------------------------------
---------------------------------------------ESSPMTERNY-----
------------------------------------------------------------
------------------------------------------------------------
----------------------FSNSSKIMVTSI
>XP_058969111.1_protocadherin_Fat_4-like_isoform_X2_Pocillopora_verrucosa
MET---------------------------------------------------------
------------------------------------------------------------
------------------------------------------------------------
------------------------------------------------------------
------------------------------------------------------------
------------------------------------------------------------
------------------------------------------------------------
-------------------F--------------------------------L-------
------------------------------------------------------------
------------------------------------------------------------
------------------------------------------------------------
------------------------------------------------------------
------------------------------------------------------------
------------------------------------------------------------
------------------------------------------------------------
------------------------------------------------------------
------------------------------------------------------------
------------------------------------------------------------
------------------------------------------------------------
------------------------------------------------------------
------------------------------------------------------------
------------------------------------------------------------
------------------------------------------------------------
---TF-------------------------------------------------------
------------------------------------------------------------
------------------------------------------------------------
------------------------------------------------------------
------------------------------------------------------------
------------------------------------------------------------
------------------------------------------------------------
-----------------------------LLISLI-------------------------
-------------------------F----------------------------------
------------------------------------------------------------
------------------------------------------------------------
------------------------------------------------------------
------------------------------------------------------------
------------------------------------------------------------
------------------------------------------------------------
------------------------------------------------------------
------------------------------------------------------------
------------------------------------------------------------
------------------------------------------------------------
------------------------------------------------------------
------------------------------------------------------------
------------------------------------------------------------
------------------------------------------------------------
------------------------------------------------------------
------------------------------------------------------------
------------------------------------------------------------
------------------------------------------------------------
------------------------------------------------------------
---------------------------------------------------------LPF
------------------------------------------------------------
------------------------------------------------------------
------------------HYCQA-------------------------------------
---------LRFRTN---------------------------------------------
-----------------------IF-----------------------------------
------------------------------------------------------------
------------------------------------------------------------
----------------------------------------VTIYEEKQPGSFV---ARAS
ATPDP-------VRYEL----------SKDAADL-FAIDN--------------------
-TTGIITI---------------------ERRFDREAES-------YTDGS---------
------------------------------------------FMVYA-------------
---------FDAAGN--------------------------------------KASTTVY
FWIQDIND------------------NSPRF-----------------------------
------------------------------------------------------------
------------------------------------------------------------
------------------------------------------------------------
------------------------------------------------------------
------------------------------------------------------------
------------------------------------------------------------
------------------------------------------------------------
------------------------------------------------------------
---------------------------------------------------LSQH-----
------------------------------------------------------------
------------------------------------------------------------
------------------------------------------------------------
------------------------------------------------------------
-------------------YNVTVKETCDVDRQIFS------TTALDEDF------EQNA
EIFYEIVDGNE-----DGIFKLKD------AYHCNVMLVKALDFELRS-SYELNITASNY
----------------------------------QSFSN---------------------
------------------------------------------------------------
------------------------------------------------------------
------------------------------------------------------------
------------------------------------------------------------
------------------------------------------------------------
WTILSITVGDEDDLPAKFS------SFEYSAFVREDA-SLGTSIIQVTAADQD-------
KLNDPVTYKIVE------------------------------------------------
------------------------------------------------------------
------------------------------------------------------------
------------------------------------------------------------
------------------------------------------------------------
------------------------------------------------------------
------------------------------------------------------------
------------------------------------------------------------
------------------------------------------------------------
--------------------------------------------STNNDS----------
------------------------------------------------------------
------------------------------------------------------------
------------------------------------------------------------
------------------------------------------------------------
------------------------------------------------------------
------------------------------------------------------------
------------------------------------------------------------
------------------------------------------------------------
------------------------------------------------------------
------------------------------------------------------------
------------------------------------------------------------
------------------------------------------------------------
------------------------------------------------------------
------------------------------------------------------------
----------------------------------------------LFDINVSN------
----G-------VIALNGTLDREAVS-EYKLRVLA----YSTH-----------------
-----------------------------------------------------HLPDHAT
INIQISD-----------------------------------------------------
---ANDNPPTF-----SAKYYSF----SIKEN-AGIGAIVGEVKASDVDQGI----NNVF
NYVLPD--------GG-----EPFAF--------FENTGVLVV--NGSLNREKQDRYSFL
VFVKEFQTVEK----YTNNATVIVT-----------------------------------
------------------------------------------------------------
---------------VEDRNDNSPHFVR-PFYEITVQEEL----PRGTNVLQVLANDTDV
SL---------NAIITYSLVQDPR---DH-----FLDFFINP--------INGSI--RTA
KTLDREN-ISI---YYLTVKAENSALNT------------------------------Q-
TRS-------------------STVSVKIIVGDIND------------------------
---------------------------------NFPLFGQPFYTVT-----ITEAAVVNT
T-----------------------------------------------------------
------------------------------------LLKVQATDKDFGEN-----AAIEY
LLMEG--NSGSV--FSIEQESG-SISVAR--ELDREEV----------------------
----------------------------------EVY-------------HLIVQANDGG
-----------------------------NKSTTVNVTVLVGDVN--------------D
NSPQFTSVEGYHFSVMEE------------------------------------------
------------------------------------------------------------
----TSGLIVGTVKANDSD----IGKNAQTIYSLMN------------------------
------------------------------------------------------------
-------------------TPSSK------------------------------------
------------------------------------------------------------
------------------------SFRINSSTGEIFTTKA-----------LDYEA-SRS
YILVVQAED--------------------------------QGLPQS-------------
-----------------------------------------RRT----------------
------AVDVSINVIDVNDNAPKFFNMQPDVKELEDLLACVAYNATELTVFRVQDLTPAN
TEIG-RVA--AFDKDES-VNSVIFYH-IE---------GNGSKFFSI---ENRTGIITTN
QQLKRV------------------------------------------------------
------------------------------------------------------------
------------------------------------------------------------
------------------------------------------------------------
------------------------------------------------------------
------------------------------------------------------------
------------------------------------------------------------
------------------------------------------------------------
------------------------------------------------------------
------------------------------------------------------------
------------------------------------------------------------
------------------------------------------------------------
------------------------------------------------------------
------------------------------------------------------------
------------EKEIYSLTV---------------------------------------
------------------------------------------------------------
------------------------------------------------------------
------------------------------------------------------------
------------------------------------------------------------
------------------------------------------------------------
------------------------------------------------------------
------------------------------------------------------------
--------------------------------------------------------IAEN
S-----------------------------------------------------------
----------------------------------------------LASPKLWS-T-LEV
QAIIYG---------LSSRTPQF----TASEYHAEISEAATVGTPVIKINITNNIQATSY
-------------IVFRVLH---DQSSAGSR---KFTIEPETGLITT--QGELDREITA-
-NYSLLIEAKLLNSDPA---LQEVSSVV-LVFINISDEDDNNPRFLQRSYQF-LSSELSR
VGDFIGQVKAVDIDR--DHQSDVFYEIT-SGNE-KGLFNISEYHGTIYVKQR-------L
GNEAASS--------------VQLLIRALNSPAGLGNR---------------KRRDGTV
A------------------------------------FDEVSATIEIQDENNN-------
--------------------------------------------------PPVFIQSQFI
GGFYEGEAARNTVVAA--IQASD-------------------------------------
------------------------------------------------------------
------------------------------------------------------------
------------------------------------------------------------
------------------------------------------------------------
------------------------------------------------------------
------------------------------------------------------------
---------------KDSGAYGSLWYSIVH-----------EGTP---------------
------------------------------------------------------------
------------------------------------------------------------
------------------------------------------------------------
--------------GLFSLDN-------TTGDVTLSNL-SDH-----VTGKSVFALTVSA
VDNQGKVPSNRANQSA--SVLIFVLSDPKKLS---LELG-VPPVFVREK-----------
--------------RSEIE----------------------------------------S
MLRNLTGG----------------------------------------------------
-----TVMIKDIRE-------------------------TEDGSTLIYFHAVDNNTL---
------------------------------------------------------------
------------------------------------------------------------
----SLLTP-DEFMSRLQNNSD--LLND-VFKKWIIRIPSGGT------------AHASK
DSREEFSILIAVM------------------------LVLSGGIGLG-AFVGIIIAKKKR
--------------KRQKRA--YKTTDELPYPLTM-------PW--YCMDM--P-----G
IEA-------FT--ESEADGTRRSL------------------DNTKYTVQK--------
-VPTNQGDCNLLRTPLR------------SSGSYKVRNQQRKTPEEQKREAVSLNFYEST
PYHRPG---SSSEIDENHNVEDNLAT-------DTSTI----------------------
-----AGNTA------------SHDNEG--------------------------------
------------------------------------------------------------
---------------------FDRSQSH-------------------------ER-----
------------SEEKPME-----------------------------------------
-----------------------------------------------------H------
QG---------VCKLGENTPCYTRA----------------P--NTV-------------
---------------------RRVRFDLRG------------------TKDR--------
-------------QGEKRTV-------RENFPDIVVISEKA-------------------
------------------------------------------------------------
------------------------------------------------------------
------------------------------------------------------------
------------------------------------------------------------
------------------------------------------------------------
------------------------------------------------------------
------------------------------------------------------------
-----------------------------------------------EG-----------
-----------------------NCQLD--------------EHERKRVC----------
------------------------------------------------------------
------------------------------------------------------------
------------------------------------------------------------
------------------------------------------------------------
------------------------------------------------------------
------------------------------------------------------------
------------------------------------------------------------
------------------------------------------------------------
----------------------DNEEA---------------------------------
------------------------------------------------------------
------------------------------------------------------------
------------------------------------------------------------
------------------------------------------------------------
------------------------------------------------------------
-------SD---------------------------------------------------
-------------EDG--------------------------------------------
------------------------------------------------------------
------------------------------------------------------------
------------------------------------------------------------
------------------------------------------------------------
------------------------------------------------------------
------------------------------------------------------------
------------------------------------------------------------
------------------------------------------------------------
------------------------------------------------------------
------------------------------------------------------------
------------------------------------------------------------
------------------------------------------------------------
------------------------------------------------------------
------------------------------------------------------------
------------------------------------------------------------
-------------------------------------------------KGK--------
------------------------------------------------------------
------------EPAGV-------------------------------------------
------------------------------------------------------------
---------------SSIF-----------------------------------------
------------------------------------------------------------
---------------------------------------KD-------------------
------------------------------------------------------------
------------------------------------------------------------
-----------------------------TRRSA--------------------------
------------------------------------------------------------
---------------------------------------------SVAAISDEEG-----
------------------------------------------------------------
---------------------------------TVVEI----------------------
----------------------------------
>XP_057314646.1_protocadherin_Fat_3-like_Hydractinia_symbiolongicarpus
MCK---------------------------------------------------------
------------------------------------------------------------
------------------------------------------------------------
------------------------------------------------------------
----------------------IEYRNN--------------------------------
------------------------------------------------------------
------------------------------------------------------------
------------------------------------------------------------
------------------------------------------------------------
------------------------------------------------------------
------------------------------------------------------------
------------------------------------------------------------
------------------------------------------------------------
------------------------------------------------------------
------------------------------------------------------------
------------------------------------------------------------
------------------------------------------------------------
----------------------------------------------------------ME
FSF---------------------------------------------------------
------------------------------------------------------------
------------------------------------------------------------
------------------------------------------------------------
------------------------------------------------------------
------------------------------------------------------------
------------------------------------------------------------
------------------------------------------------------------
------------------------------------------------------------
------------HLLILL------------------------------------------
------------------------------------------------------------
------------------------------------------------------------
-----------------------------LLIPFTL------------------------
---------SDRYAREELGISDRLRFT---------------------------------
------------------------------------------------------------
--SGVHRFYNCTVSSSG------------------------------------YLSSNLK
IGIF--IHNYK----------------------PQLQFYINDTGT---------------
-------YEVTTE----R------------------------------------------
----------------------------------------VEDFYF----------AYIK
AKKKVDKSNNR------------------IRLTAKN-----KIDGVLIDETLLKIQ-TVA
NLSAPVFLNS----SNTIIDIKDNLFVGS----VLGKLVVDEDI--------RQVIFAMS
AKYVSLVSEFSI------------------------------------------------
------------------------------------------------------------
------------------------------------------------------------
------------------------------------------------------------
------------------------------------------------------------
------------------------------------------------------------
-----------TVD----------------------------------------------
------------------------------------------------------------
------------------------------------------------------------
-----------------------GR-----------------------------------
------------------------------------------------------------
------------------------------------------------------------
----------------------------------------------IL---------LSK
--------IVSA-----------KSKN-FYKFKVDAYSV----------NSQFSASVLVK
INVLQGSKHIDPYRNLLPVKPEKPQPSFKPLFQLKKKFDFSFNELAPTST---IIGSIKD
KKHD-------L------TYFFI-GDT---Y-------SNIFVLNKIN-------GFISI
KDSS----KIDYENR-------------HIYKLSAVGKYKNIVV--FN-----ATINLHV
QDAN----DNSP-----------QFTK-----QDLYVRIDEDLSIGSIV-----TKLHAS
DRDS-GDNGK-VSFVLANKNKL--PFYIDG------------------------------
--DTIKVQQNIDL---IS-MGHIIVLHVKAVDW---------------------GTQ---
LRRE-SETSVTIEIKPV--NTH--------RPVIKQTQCNITLSYNT-LSTYI---IKFN
AVDED---IYDKLVFRLLTKS----TL--------YTLNA--------------------
-TTGTLKIA--------------------DVNKVQEHQS---------------------
--------------------------------------RVV-LRLVA-------------
---------YDGVHSSDE----------SM--------------------VVIDLKSESS
IKCLDSNEYDRVRTLLQKKKTEVVATREPTK---SCQPYGLIKFSKQT------------
LKQTSIILPEDAPLNTIL-GH-YEAVN--SNINCYGLIMYTIVSGNN-------------
---------------------GQFQI--DLFNGTLYVYDQLDREIE--YFYNLKIKATNI
----------------YN------------QSAI--------------------------
------------------------------------------------------------
--------LNVHVTILDV------------------------------------------
--------------NDNAPVFTNSG-YYKF--ENLLDVKGAIKVSATDPDLGSNGEVKYS
LMNPSK-------------IISI-------DEKSGVLHLL-TSTDKLW-YP-EYIF----
EIKASDKSQ----------------------------------------------DNQLC
GY-------------------AIVHLVINGKTKGHPLCLA-DKQQIE----VPIN-----
SPVGVIVGR---VFGYNTGF---GNLDNVTYSILQNSKLTHFHDYFQLDSVTGLIMLKK-
-VLSQKDKGF--VFSMQVKVHIGSS-----FILCHVYKIIVDTYGTTKPKF----TDSEL
RIISLPEDVDKGALVAKLFATLTGTKA--TDQIKYELVDGSGI--GMFS-VAKSFGNIYV
A-----------------NNEFTKPFYWLTVQAYVR-------QNIYTNTHVLIKIKS--
-----SKERKPFFSPSV--YHIALDQSEEKNRRVVQ------LFASDGKQG-----FISD
GLKYSIYAGND-----NKYFKIDN--------TGTIYSQQKINVG----LYKLNVTVSSK
-LNST--LISH---GYVQINVYNKNLKP------PQFTE---SMIIV-NVFETKGSLHPP
FLFQSLA---LDEN-KLKDNKLRYEILF----STKFTIDSKTA-----------------
-VVK--------------------------------------------------------
---------------------------TNQDFSV-GDFEYF-----------NVQARNSA
NQ----------------------------------------------------------
------------------------TASI--------------------------------
GYSVQFVSRPLAPTNLSFK------KPNYLLKMKE---NVINVPVVVLTQEVN------K
NSSGPVFFYIIS-GNEWLN-----FAILP-GSST-LTVTKPLDYE---------WKSVHS
LKVLAFDGLVFAT-----------------------------------------------
-------TEINIHVENLNDN----------------------------------------
-----------------LLTVSQPCFE-ARIYENTKSE---KSLITIKVTDPD-GM-DEG
FSYILIN-DVEKNSP---FAVSKN--GIISVKP------GITFDREEQEE---------H
IMTV-------VAGSEKE------------------------------NAT---------
----------------YCVKIV-IEDMND-------------------------------
-------------------------HAPNFTEA-LYTVS---VLDS--------------
------------------------------------------------------------
--------------------------------TSVGSSIMAVY-ATDKDSGL-----NAD
LSYSLSD-----------------------------------------------------
------------------------------------------------------------
------------------------------------------------------------
VSD---------------------------------------------------------
------------------------------------------------------------
------------------------------------------------------------
------------------------------------------------------------
-------------------------------HFGINPKSGVLYVKNNLTNLLEN-KFVLN
VAVKD---NGKPSFSSYTKVKINVIA--DLQSLQF---KQPYYD-VYVSE-NVRVGSLV-
--SQKININVS-----LVNYEIQSLGDSCY-IDFWI-DPFTGTILT------ASVFDAEK
---IRNCSFMVHGIL-----------------------------------------HG--
EII------------------------SSTEVFV--------------------------
------------------------------------------------------------
------------------------TIVDMND---------NKPVFLDVSYNGTIKEGQKS
-YSKIMTINNEALVVRATDVDVGD----NGLVKYSFVEETVRI---YFHINKDT------
----G-------EILSNMVLDYERHPHSFNFHVKA---------------------SDQG
FP---------------------------------------------------ANSKIVP
VTVHLTN-----------------------------------------------------
---INDKMPEFHR----------INTISILRP-VYNGTIVATVIAKDSDMLS----KSQL
VYSLES---------------DAFDI--------QPLTGVVFV--KEPSYLKNREVITAQ
VSVSDGVF--------SNRDVMRFQ-----------------------------------
------------------------------------------------------------
--------------LSTYQHNPNFYFVY-GTTLASIPENT----NVETTVKAVNPVGYSA
GE-----------ALQFQIL-------NP-----NSLFTIGK--------KSGVLKTKPE
AIFDRES-KEY---FLIYVEVCKPLH--------------------------------P-
SIV-------------------ARTTVNVTITDKND------------------------
---------------------------------NPPVFSRSKYYKA-----IDVDTLKGT
K-----------------------------------------------------------
------------------------------------LISVVATDADMDEN-----GRIRY
EIASG--N-QEY--FECNSETG-AIFLKK--KFLKSHN----------------------
----------------------------------PKY-------------YLTIRASDNG
-S-LVLT-------------------------SVCTVELQII--N--------------E
DQPMFTN-NY-NALVSEDA-----------------------------------------
------------------------------------------------------------
----QPAEHVIQIEARGHN-------QRQVYYQIVG------------------------
------------------------------------------------------------
-------------------GDEYE------------------------------------
------------------------------------------------------------
------------------------VFNLGFTSGNLSVSGQ-----------LNYTR-DAC
YRLAVKAID--------------------------------SLTGSWS------------
------------------------------------------------------------
------EAECDVTVVDTNDNTPMF--------------------VQTAYFATILEDSVIG
HMVL-QVK--AVDADVG-SNAKVTYS-LSAQR------DKSLEKFSI---DATSGKITLT
SMLDSE------------------------------------------------------
------------------------------------------------------------
------------------------------------------------------------
------------------------------------------------------------
------------------------------------------------------------
------------------------------------------------------------
------------------------------------------------------------
------------------------------------------------------------
------------------------------------------------------------
------------------------------------------------------------
------------------------------------------------------------
------------------------------------------------------------
------------------------------------------------------------
------------------------------------------------------------
------------REASHLLYITATDQGV------------------------P-AKSSF-
-------------------------TTVSVYVAD--------------------------
------------------------------VNDNHPVF-LQSNYKFFVDVYSGKEKQFVG
VVRGLDADVSS--ELT-YQLTA----PSLVVGIE-SKSGVLYLRKKPTPE------SVIE
LKVSVSDSKYAA-----------FASVEIRVS---------AMNDNKPVFCKKEYAFVDE
TDSRKKQKIFSLGAADKDKGKFGKITYQIDSLNAKKYFSVDEN-----------------
GYVFTN-----GLTFDREQKGR--Y-DLPIRATDEG---GRFSL----------------
------------------------------------------------------------
-----------------------------CELIVKVKDENDNVPVFEYPFYEAN--VLTS
Q------ISADSLLHVV--AHDADEGSNAELNYMP-HGL---GEEKTTPIVVDEK-----
-------TGLVSLAG----SPKGAMYQFSVRA--SDN----------GYPVQQS-KHTNV
KIVVKR---------WNYKLLAF----TNDSYHVSINEQDETKKSIIAVQVNIKD-----
---------LNRTVRYSLV----DGNLPFTKANEYFKINANSGKIKL--RKQLDYEKIK-
-MHKLMVRATTDTE--------NHRATC-FVYVRVNNVRNQKPWFESSRYEI-QIAENTP
VRKRILQVLARDSNA--DTKSDIKYTIT---SSERSLFALNKDSGWIKINQP-------L
DREAKAF--------------YELKVKATN-------------------------SNGES
A--------------------------------------DATVRVHLVDVNDS-------
--------------------------------------------------PPKFSSPSYL
FE-VKEDALIGQPIGS--VSTTD-------------------------------------
------------------------------------------------------------
------------------------------------------------------------
------------------------------------------------------------
------------------------------------------------------------
------------------------------------------------------------
------------------------------------------------------------
---------------PD--VNPTIHYFILS------------DTSN--------------
------------------------------------------------------------
------------------------------------------------------------
------------------------------------------------------------
--------------VSFSINV-------KTGQINVLRK----------LLLSHYKFTVVA
YDG-------VHTTNA--VVSVKTVDVNN-----------NPPFCENSY-YKIYVRENQN
V-STPLLRIKAS----DAD--PSDS--LKYLI------------------QGDGVGK--F
QINKTTGL---LNAV----ESLDRETNDR---------HDFKVAVADKA-----GH---I
CTSDVFISVLDENDNAPVFE--------QQSYSTTVREKSTQSMVLTQVLAFDRD-----
---SLHNRQLKYT-MQNNKD----------------------------------------
------------------------------------------------------------
----DIFSV--GAYGIVSLSKPDLINQK-NQAKHSLIVKATDL------------GQPSL
SA--VTNLEIVVL---------TSTDTPPQFEELGYLFVIKENSPVL-TNVGTIAVKVAD
-SLKDQTVMMKLLNDHGGM---FTL---KNNLLQL-Q---------KPLDY---------
--------------EQK--------------------------IKYSFRVKA--------
---WFKQIPSLSS---------------LVNVEVAVTDANDFTPV----------FLEKS
---------YFKPIDENVRPGTFVLQ-AFATDADGSKENSRVIYSLM-------------
------SKHV---VPFAID-----AETGVLVVNGS-------------------------
------------------------------------------------------------
---------------------IDHEIRN--SYEFYVTAED--------------------
------------NGTPKLS-----------------------------------------
-------SKVEVTIN---------------------------------------------
-----------ITDLNDNAPVISDY-NTSLIIHEGKLPG-----STL---LKLSVTDRDS
AANAAPFYCMLLHG-------DSSIFEVGT-ENGINCVI---KSKKL--FNI-KEKSE--
-YDLLIRVTD---SGTPKRY----S---ESKVKVFVVEESY-YA---------PVIQ---
DPKIFF------------------VIVSKPYGVTKIGDIRVFDKD--------------R
NDIHQYKITAGNTESYFSVQQMTGVIEG-KPERG------------SYSLSIEVSDGKYS
DSS-----LFKIVVHELVQEV--------------------YVKSLQVSLTNIDART---
----------------------------------FIQ--------------NKMIQFVEA
MAAISGRNIEN--VFIWSIQNIE--AKSARIKRSSTAKTLLAVAVQNP--------SDLS
YM-------------DPKELKDYMINSKARFDD---------IAINI-----YVSEAECS
A---KTCPTSQTCAVTLTP-KEEIISLYTP-SGYMSFQ--RDEKCYCSDWSEAIGTECIS
------------------------------------------------------------
-----------------------------KDLC------------LPNPC-KVWEK----
CIQ-SGTS----------FRCEC---LDFDKCTTP-------------------------
-------------------ASSSV------------------TLNGASYVSYGL---RRD
---------------FDELFS---------------SLSMSFRTESK----------TNI
LFYA-------------------------YGRDFFIVEIE--------------------
---------------------------------------------LGYLQARFDFG-SGV
GSIG----------------ITEKEVSDGN---------WHVVKVERSG-----------
-----NYVAVTLDQNMYM--------------------------ASGRAPGN--------
---------SAKININGNSVVFGA-GVSK---------DG---------TP------FSG
FKGCMKELKL-------------NKK-------LLAFSGSNDIAETIETRNVKYGC----
------------------------------------------------------------
----------------------KDS-GKCSL-----------------------------
--------------------------------SNCPTF--------SDCINTF----TSY
KCVCLPG--------------------------------------------HFGSTCKSK
LTC---------------------------------------------------------
-------AD----------------------RPC--------------------------
-K-----------NNGICT-----------------------------------------
----------YEE----------------VDGQISYK-----------------------
------------------------------------------------------------
------------------------------------------------------------
------------------------------------------------------------
------------------------------------------------------------
----------------------------CTC-----------------------------
------------------------------------------------------------
---------------------------KQGF-----------------------------
----------------------------------------------------TGA-----
-------------------------QCH--------------------------------
----------------------------------------------IDLQSCSSKPCLNN
GRCIVVNSNTYKCDCKSGFSGENCDINNNPCSPNPCYNGGKCIKMYNNYKCECPPGKKGL
RCSAGDYCSHVK-CENNGKCYE-------------------LRDG-SRC-ICKK--GFGG
SN--CEQDNNECLRPDTCKNGGTCI---------------NTWGSHYCNCTTGSS-DADC
ANAVRKNKEE----------------LPLIFIIVGVAGVLILIIVIAIMICCCKK-----
R-KRSYATPRE--------------GAPERKY-----PLNRYQREDY-------------
-------ELAEL--FPPN-------------PPPR----GFPAP----------------
-------------PAYYEENDNDQASAAMYDPSVTFSGT-SSPNDGMIKMKFNLARRSVE
YNSDDEE-EEDMRY----------HWDYSEVPE--DVINSK-MSRE--------------
------GSRIGLTK-ND----HYYPE---------------------GEYEYVD-IPQI-
--------PERPAS---------RRSS---------------------------------
---------LPGF---------------SECENDMP------------------ELPA--
-----------------LRLSRQSLKYGN--------QSPSTLP-----------RLPPD
LSSREFNNRYSLLSD---------------------------------------------
-------------------------------------ENEPN-TSYFHDMLEGETV----
------SDITN-----------------VTRPYKKPYAG---------------------
NNYEDDASD--FDDRL---DGLTETS-FNS---------------DDDCATEADP-----
------------------------------------------------------------
----------------------LDPENTRQLERDIKKLIKDLQKRTEEDE----------
----------------------------------
>XP_057296313.1_protocadherin_gamma-A4-like_Hydractinia_symbiolongicarpus
M-----------------------------------------------------------
------------------------------------------------------------
------------------------------------------------------------
------------------------------------------------------------
------------------------------------------------------------
------------------------------------------------------------
------------------------------------------------------------
------------------------------------------------------------
------------------------------------------------------------
------------------------------------------------------------
------------------------------------------------------------
------------------------------------------------------------
------------------------------------------------------------
------------------------------------------------------------
------------------------------------------------------------
------------------------------------------------------------
------------------------------------------------------------
------------------------------------------------------------
------------------------------------------------------------
------------------------------------------------------------
------------------------------------------------------------
------------------------------------------------------------
------------------------------------------------------------
------------------------------------------------------------
------------------------------------------------------------
------------------------------------------------------------
------------------------------------------------------------
------------------------------------------------------------
------------------------------------------------------------
------------------------------------------------------------
------------------------------------------------------------
-------------------------F----------------------------------
------------------------------------------------------------
------------------------------------------------------------
------------------------------------------------------------
------------------------------------------------------------
------------------------------------------------------------
------------------------------------------------------------
------------------------------------------------------------
------------------------------------------------------------
------------------------------------------------------------
------------------------------------------------------------
------------------------------------------------------------
------------------------------------------------------------
------------------------------------------------------------
------------------------------------------------------------
------------------------------------------------------------
------------------------------------------------------------
------------------------------------------------------------
------------------------------------------------------------
------------------------------------------------------------
------------------------------------------------------------
------------------------------------------------------------
------------------------------------------------------------
------------------------------------------------------------
------------------------------------------------------------
------------------------------------------------------------
------------------------------------------------------------
-----------------Q------------------------------------------
------------------------------------------------------------
------------------------------------------------------------
-TTGLITL---------------------KNLLDFENVK---------------------
--------------------------------------QYI-ITVRA-------------
---------SDKGTPSLD---------------------------------TTGNDATVT
INVIDVNE----------K---------PVF------------DPK--------------
--EYSSVIPELTTVLSEV-VT-VTATD--PDNGDAGMIVYSIISGDDN------------
---------------------GDFSV--DEVS----------------------------
------------------------------------------------------------
------------------------------------------------------------
------------------------------------------------------------
------------------------------------------------------------
------------------------------------------------------------
------------------------------------------------------------
------------------------------------------------------------
------------------------------------------------------------
------------------------------------------------------------
------------------------------------------------------------
--------------------------Y---------------------------------
------------------------------------------------------------
------------------------------------------------------------
------------------------------------------------------------
------------------------------------------------------------
------------------------------------------------------------
------------------------------------------------------------
------------------------------------------------------------
------------------------------------------------------------
------------------------------------------------------------
------------------------F-----------------------------------
----------------------------------P-------------------------
------------------------------------------------------------
--------------------------------------------------DTN-------
-----------------------------------------------------------W
NRNI--------------------------------------------------------
------------------------------------------------------------
------------------------------------------LLDN--------------
------------------------------------------------------------
------------------------------------------------------------
------------------------------------------------------------
------------------------------------------------------------
------------------------------------------------------------
------------------------------------------------------------
------------------------------------------------------------
------------------------------------------------------------
------------------------------------------------------------
------------------------------------------------------------
------------------------------------------------------------
------------------------------------------------------------
------------------------------------------------------------
------------------------------------------------------------
------------------------------------------------------------
------------------------------------------------------------
------------------------------------------------------------
------------------------------------------------------------
------------------------------------------------------------
------------------------------------------------------------
----------F-------------------------------------------------
---------------------HTFNV----------------------------------
------------------------------------------------------------
------------------------------------------------------------
------------------------------------------------------------
------------------------------------------------------------
------------------------------------------------------------
------------------------------------------------------------
------------------------------------------------------------
------------------------------------------------------------
------------------------------------------------------------
------------------------------------------------------------
----------------------------------KMY-----------------------
--------------------------------------------N---------------
------------------------------------------------------------
------------------------------------------------------------
------------------------------------------------------------
------------------------------------------------------------
------------------------------------------------------------
------------------------------------------------------------
------------------------------------------------------------
------------------------------------------------------------
------------------------------------------------------------
------------------------------------------------------------
------------------------------------------------------------
------------------------------------------------------------
------------------------------------------------------------
------------------------------------------------------------
------------------------------------------------------------
------------------------------------------------------------
------------------------------------------------------------
------------------------------------------------------------
------------------------------------------------------------
------------------------------------------------------------
------------------------------------------------------------
------------------------------------------------------------
------------------------------------------------------------
------------------------------------------------------------
------------------------------------------------------------
------------------------------------------------------------
------------------------------------------------------------
------------------------------------------------------------
------------------------------------------------------------
------------------------------------------------------------
------------------------------------------------------------
------------------------------------------------------------
------------------------------------------------------------
------------------------------------------------------------
------------------------------------------------------------
------------------------------------------------------------
------------------------------------------------------------
------------------------------------------------------------
------------------------------------------------------------
------------------------------------------------------------
------------------------------------------------------------
------------------------------------------------------------
------------------------------------------------------------
------------------------------------------------------------
------------------------------------------------------------
------------------------------------------------------------
------------------------------------------------------------
------------------------------------------------------------
------------------------------------------------------------
------------------------------------------------------------
------------------------------------------------------------
------------------------------------------------------------
------------------------------------------------------------
------------------------------------------------------------
------------------------------------------------------------
------------------------------------------------------------
------------------------------------------------------------
------------------------------------------------------------
------------------------------------------------------------
------------------------------------------------------------
------------------------------------------------------------
------------------------------------------------------------
------------------------------------------------------------
------------------------------------------------------------
------------------------------------------------------------
------------------------------------------------------------
------------------------------------------------------------
------------------------------------------------------------
------------------------------------------------------------
------------------------------------------------------------
------------------------------------------------------------
------------------------------------------------------------
------------------------------------------------------------
------------------------------------------------------------
------------------------------------------------------------
------------------------------------------------------------
------------------------------------------------------------
------------------------------------------------------------
------------------------------------------------------------
------------------------------------------------------------
------------------------------------------------------------
------------------------------------------------------------
------------------------------------------------------------
------------------------------------------------------------
------------------------------------------------------------
------------------------------------------------------------
------------------------------------------------------------
------------------------------------------------------------
------------------------------------------------------------
------------------------------------------------------------
------------------------------------------------------------
------------------------------------------------------------
------------------------------------------------------------
------------------------------------------------------------
------------------------------------------------------------
------------------------------------------------------------
------------------------------------------------------------
------------------------------------------------------------
------------------------------------------------------------
------------------------------------------------------------
------------------------------------------------------------
------------------------------------------------------------
------------------------------------------------------------
------------------------------------------------------------
------------------------------------------------------------
------------------------------------------------------------
------------------------------------------------------------
------------------------------------------------------------
------------------------------------------------------------
------------------------------------------------------------
------------------------------------------------------------
------------------------------------------------------------
------------------------------------------------------------
------------------------------------------------------------
------------------------------------------------------------
------------------------------------------------------------
------------------------------------------------------------
------------------------------------------------------------
------------------------------------------------------------
------------------------------------------------------------
------------------------------------------------------------
------------------------------------------------------------
------------------------------------------------------------
------------------------------------------------------------
------------------------------------------------------------
------------------------------------------------------------
------------------------------------------------------------
------------------------------------------------------------
------------------------------------------------------------
----------------------------------
>KAK2574086.1_Protocadherin_Fat_4_Acropora_cervicornis
MFRL--------------------------------------------------------
------------------------------------------------------------
------------------------------------------------------------
------------------------------------------------------------
------------------------------------------------------------
------------------------------------------------------------
------------------------------------------------------------
----------------------------------------------------I-------
------------------------------------------------------------
------------------------------------------------------------
------------------------------------------------------------
------------------------------------------------------------
------------------------------------------------------------
------------------------------------------------------------
------------------------------------------------------------
------------------------------------------------------------
------------------------------------------------------------
------------------------------------------------------------
------------------------------------------------------------
------------------------------------------------------------
------------------------------------------------------------
------------------------------------------------------------
------------------------------------------------------------
------------------------------------------------------------
------------------------------------------------------------
------------------------------------------------------------
------------------------------------------------------------
------------------------------------------------------------
------------------------------------------------------------
------------------------------------------------------------
------------------------------------------------------------
------------------------------------------------------------
------------------------------------------------------------
------------------------------------------------------------
------------------------------------------------------------
------------------------------------------------------------
------------------------------------------------------------
------------------------------------------------------------
------------------------------------------------------------
------------------------------------------------------------
------------------------------------------------------------
------------------------------------------------------------
------------------------------------------------------------
------------------------------------------------------------
------------------------------------------------------------
------------------------------------------------------------
------------------------------------------------------------
------------------------------------------------------------
------------------------------------------------------------
------------------------------------------------------------
------------------------------------------------------------
---------------------------------------------------------IDY
------------------------------------------------------------
LQLQDIDEC---------------------------------------------------
------------------------------------------------------------
------------------------------------------------------------
--------ASSP-----------------------------------------------C
DKNA------------------------------------TC------------------
-----------------Q------------------------------------------
-------------------NT---------------------------FGSYV-------
------CTCNPGY--------------AGDGKRCGVPIKS-----C--------------
-----------------------------SAYRDRPETA---------DG----------
--------------------------------------SYM-LGIGQ-------------
------------------------------------------------------------
-----------------------------------------------S------------
------------------------------------------------------------
------------------------------------------------------------
------------------------------------------------------------
------------------------------------------------------------
------------------------------------------------------------
------------------------------------------------------------
-------------------LFPV-------------------------------------
YCDMTDGG----------------------------------------------------
-----------------------------------------KGWTLV-------------
------------------------------------------------------------
------------------------------------------------------------
---------------------------------------------ARFS-----------
------------------NNDEKKWMFYGGLWWYDTITP---------------------
-----------------------------------------HGNATDPSENKD-------
--------------MISEAFWLVK-------------------------GTEFKITRSDD
-PQHT-----------------------------PLLQT---------------------
------------------------------------------------------------
------------------------------------------------------------
---------------------------TGNCL----GRQT--------------------
-----------------------FRSKMTN------------------------------
------------------------------------------------------------
-------------------------YGNFRGSVWSSS---------------------SC
RGRCAVQY-----GGQYKS-----------TQGF---------GQ---------------
------------------------------------------------------------
-------ATCSSNLQSANNI-------------GFWC-----------------------
----------------------------------------------------D-------
------------------WTIGD---GSVMMIG------------------------G--
------GGSSCSRADHGIG-----------------------------------------
------------------------------------------------------------
------------------------------------------ITEQ--------------
------------------------------------------------------------
------------------------------------------------------------
------------------------------------------------------------
------------------------------------------------------------
------------------------------------------------------------
------------------------------------------------------------
------------------------------------------------------------
------------------------------------------------------------
------------------------------------------------------------
------------------------------------------------------------
---------------------------------------------------NAA------
--------------------------------SFAS------------------------
--TSLKYDF---------------------------------------------------
------------------------------------------------------------
------------------------------------------------------------
------------------------------------------------------------
------------------------------------------------------------
----GNDA----------YYSYPSTR-SYSLNLWIGKH----------------------
------------------------------------------------------------
---NVFD-----------------------------------------------------
--------------------YVL----------RKAGAVV----------------RIRL
LLLLIEK---DHR-GDWSPEKDCFLL----------------------------------
------------------------------------------------------------
----------------------------------------------LTFR----------
----------------------QPVRKP----------------SPGT------------
----------------------------------SDSLNADE-C-----VASSSL-----
------------CHTNATCRNADNSH---------------------------TCSCKP-
----------------------GFLGDGLNCTDINEC-----------------------
--------------------------------ASSP------------------------
--C---------------------------------------------------------
-------------------------------------------DKNAACQ----------
-------NTLGS--YVCICNPG--------------------------------------
------------------------------------Y------------------AGDGK
-R--------------------CG------------------DDN---------------
------------------------------------------------------------
------------------------------------------------------------
-----------RTCAAYRDR----------------------------------------
------------------------------------------------------------
-------------------SETND------------------------------------
------------------------------------------------------------
-----------------------GTFTLG----------------------LGESL-FSA
Y-----------------------C-----------------------------------
------------------------------------------------------------
---------------------------------------------------DMTSNGQGW
TLVA-RFS-NADAKNWMQGNGLWWYD-ITT------------------------------
------------------------------------------------------------
------------------------------------------------------------
------------------------------------------------------------
------------------------------------------------------------
------------------------------------------------------------
------------------------------------------------------------
------------------------------------------------------------
------------------------------------------------------------
------------------------------------------------------------
------------------------------------------------------------
------------------------------------------------------------
------------------------------------------------------------
------------------------------------------------------------
------------------------------------------------------------
----------------------------------------------------P-------
------------------------------------------------------------
------------------------------------------------------------
---------------------------------------------------R--------
------------------------------------------------------------
------------------------------------------------------------
-----------GKTLDPSHNMD--------------------------------------
------------------------------------------------------------
-------------------------------------------------------MISEA
F-------------------------------WRV----------NGTEFKITRS-----
----------------------------------DDP---------QHTPLLQT------
------------------------------------------------------------
-----------------------NGNCL--------------------------------
------------------------------------------------------------
-----------------------------GGQT--------------------------F
RSKMKSYGN------------FRRSVWSTN------------------------SCRGRC
S-----------------------------------------------------------
------------------------------------------------------------
------------------VQYSG-------------------------------------
------------------------------------------------------------
------------------------------------------------------------
------------------------------------------------------------
------------------------------------------------------------
------------------------------------------------------------
------------------------------------------------------------
------------------------QYQSTQ------------------------------
------------------------------------------------------------
------------------------------------------------------------
------------------------------------------------------------
----------------------------GFGKATCSSN-LQS------------------
--------------------------ANN-------------------------------
-------------------------------------------I--------------SF
WCDWSTGD----------------------------------------------GSV---
----------------------------------------------------------M-
--------------MIGGGGDS---------C----------------------------
------------------------------------------------------------
------------------------LRAD--------------------------------
------------------------------------------------------------
------------------------------------------------------------
------------------------------------------------------------
------------------------------------------------------------
---------HGIGITE--------------------------------------------
-----QGSAQ--------------------------------------------------
------------------------------------------------------------
------------------------------------------------------------
------------FGPESYS-----------------------------------------
-----------------------------------------------------H------
-----------EFDFGDN------------------------------------------
-------------------------------------------------ADK--------
------------------------------------------TP----------------
------------------------------------------------------------
--------------------------------------------TSSYSLNL--------
------------------------------------------------------------
------------------------------------------------------------
------------------------------------------------------------
------------------------------------------------------------
------------------------------------------------------------
------------------------------------------------------------
------------------------------------------------------------
------------------------------------------------------------
------------------------------------------------------------
------------------------------------------------------------
------------------------------------------------------------
------------------------------------------------------------
------------------------------------------------------------
------------------------------------------------------------
------------------------------------------------------------
------------------------------------------------------------
------------------------------------------------------------
------------------------------------------------------------
----------------------------------------------------W-------
------------------------------------------------------------
------------------------------------------------------------
------------------------------------------------------------
------------------------------------------------------------
------------------------------------------------------------
------------------------------------------------------------
------------------------------------------------------------
------------------------------------------------------------
------------------------------------------------------------
------------------------------------------------------------
------------------------------------------------------------
------------------------------------------------------------
------------------------------------------------------------
------------------------------------------------------------
------------------------------------------------------------
------------------------------------------------------------
------------------------------------------------------------
------------------------------------------------------------
-----------------------------------------------------------I
R-----------------------------------------------------------
------------------------------------------------------------
------------------------------------------------------------
------------------------------------------------------------
------------------------------------------------------------
------------------------------------------------------------
------------------------------------------------------------
------------------------------------------------------------
------------------------------------------------------------
------------------------------------------------------------
------------------------------------------------------------
------------------------------------------------------------
------------------------------------------------------------
------------------------------------------------------------
----------------------------------
>KAK2568514.1_Protocadherin_Fat_1_Acropora_cervicornis
MTR---------------------------------------------------------
------------------------------------------------------------
------------------------------------------------------------
------------------------------------------------------------
------------------------------------------------------------
------------------------------------------------------------
------------------------------------------------------------
------------------------------------------------------------
------------------------------------------------------------
------------------------------------------------------------
------------------------------------------------------------
------------------------------------------------------------
------------------------------------------------------------
------------------------------------------------------------
------------------------------------------------------------
------------------------------------------------------------
------------------------------------------------------------
------------------------------------------------------------
------------------------------------------------------------
------------------------------------------------------------
------------------------------------------------------------
------------------------------------------------------------
------------------------------------------------------------
------------------------------------------------------------
------------------------------------------------------------
------------------------------------------------------------
------------------------------------------------------------
---------------YLV------------------------------------------
------------------------------------------------------------
------------------------------------------------------------
-----------------------------ILLTLA-------------------------
------------------------------------------------------------
------------------------------------------------------------
------------------------------------------------------------
----------------VK------------------------------------------
------------------------------------------------------------
------------------------------------------------------------
------------------------------------------------------------
-------------------------ATVI-------------------------------
------------------------------------------------------------
------------------------------------------------------------
------------------------------------------------------------
------------------------------------------------------------
------------------------------------------------------------
------------------------------------------------------------
------------------------------------------------------------
------------------------------------------------------------
------------------------------------------------------------
------------------------------------------------------------
------------------------------------------------------------
------------------------------------------------------------
------------------------------------------------------------
------------------------------------------------------------
------------------------------------------------------------
------------------------------------------------------------
------------------------------------------------------------
------------------------------------------------------------
------------------------------------------------------------
-----------------E------------------------------------------
-------------------------------GGCKSIAELVSVNETAPPGTYI---ISAD
CL----ALSS----YSL----------RGEDVEW-FQINS--------------------
-TAGVITT---------------------NRSLDAEVIG---------------------
--TPPFL-------------------------------QVDVVPSGC-------------
--------------QGQS----------------------------------CSPSLTLF
VHVYDIND------------------NVPQF-------------MH--------------
L-PYNVNVSEPGGDYPST-IH-LRAAE---------------------------------
[truncated: 1,801,016 more chars]
