# Supplementary material for: The Hydractinia cell atlas reveals cellular and molecular principles of cnidarian coloniality
Source: Nat Commun. 2025 Mar 3;16:2121. doi: 10.1038/s41467-025-57168-z (PMC11876637; doi:10.1038/s41467-025-57168-z)
Supplement: Supplementary file 16 — Supplementary Data 13 [file 41467_2025_57168_MOESM16_ESM.zip › IQ_Tree_output/Chitin_synthase/Edited_tree/Chitin_syntase.fa.clean.linsi.trim.tre]

#NEXUS
begin taxa;
	dimensions ntax=103;
	taxlabels
	'AGR33772.1_chitin_synthase_4'
	'AHX26702.1_chitin_synthase_Leucosolenia_complicata'
	'AHX26710.1_chitin_synthase_Sabellaria_alveolata'
	'AHX26712.1_chitin_synthase_Sycon_ciliatum'
	'CAC5426140.1_CHS1_Mytilus_coruscus'
	'CAC5426141.1_CHS1_Mytilus_coruscus'
	'CAG2241376.1_CHS1_Mytilus_edulis'
	'CAH3014056.1_Porites_evermanni'
	'CAH3014068.1_Porites_evermanni'
	'CAH3014069.1_Porites_evermanni'
	'CAH3103501.1_Pocillopora_meandrina'
	'CAH3103623.1_Pocillopora_meandrina'
	'CAH3103657.1_Pocillopora_meandrina'
	'CAH3142141.1_Porites_lobata'
	'CAH3142144.1_Porites_lobata'
	'CAI8032192.1_Chitin_synthase_Geodia_barretti'
	'CAI8032193.1_Chitin_synthase_chs-2_Geodia_barretti'
	'GFO42295.1_chitin_synthase_Plakobranchus_ocellatus'
	'KAH3730572.1_hypothetical_protein_DPMN_056562_Dreissena_polymorpha'
	'KAH3868301.1_hypothetical_protein_DPMN_031444_Dreissena_polymorpha'
	'KAI6645780.1_Chitin_synthase_6_Oopsacas_minuta'
	'KAK0063682.1_CHS1'
	'KAK2557919.1_Chitin_synthase_chs-2_Acropora_cervicornis'
	'KAK3800229.1_hypothetical_protein_RRG08_017205_Elysia_crispata'
	'KAK6184985.1_hypothetical_protein_SNE40_007319_Patella_caerulea'
	'KXJ13807.1_Chitin_synthase_6_Exaiptasia_diaphana'
	'PFX17869.1_Chitin_synthase_1_Stylophora_pistillata'
	'XP_004207525.3_LOC100212386_Hydra_vulgaris'
	'XP_013407366.1_LOC106171524_Lingula_anatina'
	'XP_015758951.1_'
	'XP_015758952.1_'
	'XP_015768438.1_'
	'XP_020615433.1_LOC110053534_Orbicella_faveolata'
	'XP_020627431.1_LOC110064684_Orbicella_faveolata'
	'XP_020898978.1_'
	'XP_020899147.1_LOC110237868_isoform_X1_Exaiptasia_diaphana'
	'XP_020901183.2_LOC110239779_Exaiptasia_diaphana'
	'XP_022802803.1_LOC111340249_isoform_X1_Stylophora_pistillata'
	'XP_022802804.1_LOC111340249_isoform_X2_Stylophora_pistillata'
	'XP_022806797.1_LOC111343868_isoform_X1_Stylophora_pistillata'
	'XP_023931466.1_LOC106150672_Lingula_anatina'
	'XP_027035957.1_'
	'XP_027035960.1_LOC113664546_Pocillopora_damicornis'
	'XP_027053604.1_LOC113680763_Pocillopora_damicornis'
	'XP_028399423.1_LOC114522855_isoform_X1_Dendronephthya_gigantea'
	'XP_028399424.1_LOC114522855_isoform_X2_Dendronephthya_gigantea'
	'XP_028515089.1_LOC110239996_Exaiptasia_diaphana'
	'XP_029188601.2_LOC114955850_Acropora_millepora'
	'XP_029198792.2_LOC114963732_Acropora_millepora'
	'XP_031565735.1_LOC116300905_Actinia_tenebrosa'
	'XP_031575133.1_LOC116308782_isoform_X1_Actinia_tenebrosa'
	'XP_031575148.1_LOC116308782_isoform_X2_Actinia_tenebrosa'
	'XP_032230762.2_LOC5506512_Nematostella_vectensis'
	'XP_032238680.2_LOC5513224_Nematostella_vectensis'
	'XP_032242861.1_LOC5517022_Nematostella_vectensis'
	'XP_033747575.1_LOC117332686_Pecten_maximus'
	'XP_034320183.1_LOC105345033_isoform_X2_Crassostrea_gigas'
	'XP_041356161.1_LOC121373551_Gigantopelta_aegis'
	'XP_044166096.1_chitin_synthase_chs-2-like_Acropora_millepora'
	'XP_045184959.2_LOC123542969_isoform_X1_Mercenaria_mercenaria'
	'XP_046329399.2_LOC124113182_isoform_X1_Haliotis_rufescens'
	'XP_046329406.2_LOC124113182_isoform_X3_Haliotis_rufescens'
	'XP_046547946.1_LOC124257845_Haliotis_rubra'
	'XP_046547949.1_LOC124257847_Haliotis_rubra'
	'XP_046857124.1_LOC124450504_isoform_X1_Xenia_sp._Carnegie-2017'
	'XP_046857125.1_LOC124450504_isoform_X2_Xenia_sp._Carnegie-2017'
	'XP_047126959.1_LOC100206524_Hydra_vulgaris'
	'XP_050397200.1_LOC126815549_Patella_vulgata'
	'XP_052083986.1_LOC127721292_isoform_X1_Mytilus_californianus'
	'XP_052083987.1_LOC127721292_isoform_X2_Mytilus_californianus'
	'XP_052083988.1_LOC127721292_isoform_X3_Mytilus_californianus'
	'XP_052242755.1_LOC127852809_isoform_X1_Dreissena_polymorpha'
	'XP_052242756.1_LOC127852809_isoform_X2_Dreissena_polymorpha'
	'XP_052242758.1_chitin_synthase_chs-2-like_isoform_X3_Dreissena_polymorpha'
	'XP_052242761.1_chitin_synthase_chs-2-like_isoform_X6_Dreissena_polymorpha'
	'XP_052265043.1_LOC127867732_isoform_X1_Dreissena_polymorpha'
	'XP_052265046.1_LOC127867732_isoform_X2_Dreissena_polymorpha'
	'XP_052265047.1_LOC127867732_isoform_X3_Dreissena_polymorpha'
	'XP_052265048.1_'
	'XP_052786209.1_'
	'XP_052786290.1_LOC128221729_Mya_arenaria'
	'XP_052786292.1_chitin_synthase_chs-1-like_Mya_arenaria'
	'XP_052786307.1_LOC128221745_Mya_arenaria'
	'XP_052786371.1_LOC128221808_Mya_arenaria'
	'XP_053386950.1_LOC123542823_Mercenaria_mercenaria'
	'XP_055863770.1_LOC106072126_isoform_X1_Biomphalaria_glabrata'
	'XP_055863772.1_LOC106072126_isoform_X2_Biomphalaria_glabrata'
	'XP_055863773.1_LOC106072126_isoform_X3_Biomphalaria_glabrata'
	'XP_057290350.1_LOC130613049_Hydractinia_symbiolongicarpus'
	'XP_057290629.1_LOC130613296_Hydractinia_symbiolongicarpus'
	'XP_058957557.1_LOC131784754_Pocillopora_verrucosa'
	'XP_058957569.1_chitin_synthase_chs-2-like_Pocillopora_verrucosa'
	'XP_058963450.1_LOC131790282_isoform_X1_Pocillopora_verrucosa'
	'XP_058963451.1_LOC131790282_isoform_X2_Pocillopora_verrucosa'
	'XP_058963459.1_LOC131790290_Pocillopora_verrucosa'
	'XP_060074634.1_chitin_synthase_chs-1-like_Ylistrum_balloti'
	'XP_060594517.1_LOC132748872_Ruditapes_philippinarum'
	'XP_061190571.1_LOC133198502_Saccostrea_echinata'
	'XP_062510806.1_LOC134186768_Corticium_candelabrum'
	'XP_062516171.1_chitin_synthase_chs-2-like_Corticium_candelabrum'
	'XP_062523680.1_LOC134198326_Corticium_candelabrum'
	'XP_062523865.1_chitin_synthase_chs-2-like_isoform_X2_Corticium_candelabrum'
	'XP_063437912.1_LOC134718963_Mytilus_trossulus'
;
end;
begin trees;
	tree tree_1 = [&R] ('XP_004207525.3_LOC100212386_Hydra_vulgaris':0.224886,(('XP_047126959.1_LOC100206524_Hydra_vulgaris':0.397143,'XP_057290350.1_LOC130613049_Hydractinia_symbiolongicarpus':0.24092)[&label=100]:0.361187,((((((('XP_020615433.1_LOC110053534_Orbicella_faveolata':0.11177,(('XP_058963459.1_LOC131790290_Pocillopora_verrucosa':0.004033,('XP_027035960.1_LOC113664546_Pocillopora_damicorni…
end;
begin figtree;
	set appearance.backgroundColorAttribute="Default";
	set appearance.backgroundColour=#ffffff;
	set appearance.branchColorAttribute="User selection";
	set appearance.branchColorGradient=false;
	set appearance.branchLineWidth=2.0;
	set appearance.branchMinLineWidth=0.0;
	set appearance.branchWidthAttribute="Fixed";
	set appearance.foregroundColour=#000000;
	set appearance.hilightingGradient=false;
	set appearance.selectionColour=#2d3680;
	set branchLabels.colorAttribute="User selection";
	set branchLabels.displayAttribute="Branch times";
	set branchLabels.fontName="sansserif";
	set branchLabels.fontSize=8;
	set branchLabels.fontStyle=0;
	set branchLabels.isShown=false;
	set branchLabels.significantDigits=4;
	set layout.expansion=0;
	set layout.layoutType="RADIAL";
	set layout.zoom=782;
	set legend.attribute=null;
	set legend.fontSize=10.0;
	set legend.isShown=false;
	set legend.significantDigits=4;
	set nodeBars.barWidth=4.0;
	set nodeBars.displayAttribute=null;
	set nodeBars.isShown=false;
	set nodeLabels.colorAttribute="User selection";
	set nodeLabels.displayAttribute="label";
	set nodeLabels.fontName="sansserif";
	set nodeLabels.fontSize=12;
	set nodeLabels.fontStyle=0;
	set nodeLabels.isShown=true;
	set nodeLabels.significantDigits=4;
	set nodeShapeExternal.colourAttribute=null;
	set nodeShapeExternal.isShown=false;
	set nodeShapeExternal.minSize=10.0;
	set nodeShapeExternal.scaleType=Width;
	set nodeShapeExternal.shapeType=Circle;
	set nodeShapeExternal.size=4.0;
	set nodeShapeExternal.sizeAttribute=null;
	set nodeShapeInternal.colourAttribute=null;
	set nodeShapeInternal.isShown=false;
	set nodeShapeInternal.minSize=10.0;
	set nodeShapeInternal.scaleType=Width;
	set nodeShapeInternal.shapeType=Circle;
	set nodeShapeInternal.size=4.0;
	set nodeShapeInternal.sizeAttribute=null;
	set polarLayout.alignTipLabels=false;
	set polarLayout.angularRange=0;
	set polarLayout.rootAngle=0;
	set polarLayout.rootLength=100;
	set polarLayout.showRoot=true;
	set radialLayout.spread=10.0;
	set rectilinearLayout.alignTipLabels=false;
	set rectilinearLayout.curvature=0;
	set rectilinearLayout.rootLength=100;
	set scale.offsetAge=0.0;
	set scale.rootAge=1.0;
	set scale.scaleFactor=1.0;
	set scale.scaleRoot=false;
	set scaleAxis.automaticScale=true;
	set scaleAxis.fontSize=8.0;
	set scaleAxis.isShown=false;
	set scaleAxis.lineWidth=1.0;
	set scaleAxis.majorTicks=1.0;
	set scaleAxis.minorTicks=0.5;
	set scaleAxis.origin=0.0;
	set scaleAxis.reverseAxis=false;
	set scaleAxis.showGrid=true;
	set scaleBar.automaticScale=true;
	set scaleBar.fontSize=10.0;
	set scaleBar.isShown=true;
	set scaleBar.lineWidth=1.0;
	set scaleBar.scaleRange=0.0;
	set tipLabels.colorAttribute="User selection";
	set tipLabels.displayAttribute="Names";
	set tipLabels.fontName="sansserif";
	set tipLabels.fontSize=12;
	set tipLabels.fontStyle=0;
	set tipLabels.isShown=true;
	set tipLabels.significantDigits=4;
	set trees.order=false;
	set trees.orderType="increasing";
	set trees.rooting=false;
	set trees.rootingType="User Selection";
	set trees.transform=false;
	set trees.transformType="cladogram";
end;
